# Supplementary material for: Vitamin D Regulates Olfactory Function via Dual Transcriptional and mTOR‐Dependent Translational Control of Synaptic Proteins
Source: Adv Sci (Weinh). 2025 Dec 16;13(13):e07181. doi: 10.1002/advs.202507181 (PMC12955992; doi:10.1002/advs.202507181)
Supplement: Supplementary file 2 — Supplemental Tables 1–18 [file ADVS-13-e07181-s002.zip]

Archive with 18 entries (18 files):
- Table S10_DEGs in VDR+ GABAergic under VitD Levels.xlsx
- Table S11_GO of DEGs in VDR+ GABAergic_VitD Levels.xlsx
- Table S12_bulk_seq_ DEGs_VD-hyper _VD-hypo_VDD.xlsx
- Table S13_bulk_seq_GO of DEGs_VD-hyper_D-hypo_VDD.xlsx
- Table S14_DEPs in the OB of VDD_VD-hypo_ and VD-hyper.xlsx
- Table S15_ DEGs in VDR KD and Control Groups.xlsx
- Table S16_GO of DEGs in VDR KD and Control Groups.xlsx
- Table S17_Chip_promotersites.xlsx
- Table S18_GO_Chip_snRNA_commongene.xlsx
- Table S1_Proportions of VDR-positive neuronal.xlsx
- Table S2_DEGs between VDR+ and VDR-Glu3 Neurons.xlsx
- Table S3_GO analysis of DEGs between VDR+ and VDR-Glu3.xlsx
- Table S4_DEGs between VDR+ and VDR- GABAergic.xlsx
- Table S5_GO Analysis of DEGs_VDR+ and VDR- GABAergic.xlsx
- Table S6_Ligand-receptor pairs_CellPhoneDB output.xlsx
- Table S7_GO of DEGs in VDR+ VDR-Glu3 Neurons and_VDR+ Spots.xlsx
- Table S8_DEGs_in VDR+_and_ VDR-Glu3 Neurons.xlsx
- Table S9_DEGs_in VDR+_spots.xlsx
