# Supplementary material for: Vitamin D Regulates Olfactory Function via Dual Transcriptional and mTOR‐Dependent Translational Control of Synaptic Proteins
Source: Adv Sci (Weinh). 2025 Dec 16;13(13):e07181. doi: 10.1002/advs.202507181 (PMC12955992; doi:10.1002/advs.202507181)
Supplement: Supplementary file 2 — Supplemental Tables 1–18 [file ADVS-13-e07181-s002.zip › Table S10_DEGs in VDR+ GABAergic under VitD Levels.xlsx]

## Sheet: GABA Vdr+_VD-Hypo vs VDD
Gene_ID	Symbol	GABA_Vdr_plus_All_between_VD-Hypo vs VDD log2FoldChange	GABA_Vdr_plus_All_between_VD-Hypo vs VDD Pvalue	GABA_ Vdr_plus_All_between_VD-Hypo vs VDD FDR
102634533	Gm14966	-0.1347	0	0
56459	Sae1	0.495503	1.02502e-06	0.0116073
14026	Evl	-0.0910931	4.53764e-06	0.0513842
72349	Dusp3	0.261041	6.04784e-06	0.0684857
226098	Hectd2	0.75557	1.73036e-05	0.195946
208266	Dot1l	0.013256	1.91989e-05	0.217409
12412	Cbx1	0.0618526	3.59167e-05	0.40672
211329	Ncoa7	-0.896042	4.08583e-05	0.462679
227648	Sec16a	-0.407765	4.14115e-05	0.468944
212514	Spice1	0.291176	4.27564e-05	0.484174
12905	Cradd	-0.106681	4.33478e-05	0.490871
102103	Mtus1	-0.263615	4.56485e-05	0.516923
22253	Unc5c	-0.120837	4.57306e-05	0.517853
78012	4930473D10Rik	0.353092	5.77058e-05	0.653461
74106	Dcaf6	-0.148851	5.8204e-05	0.659103
14272	Fnta	0.0803054	7.03585e-05	0.79674
14432	Gap43	0.257852	8.28454e-05	0.938141
210376	Mtmr9	-0.133967	8.51875e-05	0.964664
71041	Pcgf6	0.29661	0.000104823	1
98415	Nucks1	0.636996	0.000107731	1
26908	Eif2s3y	-0.063162	0.000108462	1
68465	Adipor2	-1.42197	0.000120733	1
72085	Osgepl1	0.288266	0.000124299	1
237868	Sarm1	0.243977	0.000144489	1
103136	Pwp1	0.0773359	0.000157471	1
237823	Pfas	0.0874989	0.000161141	1
104001	Rtn1	-1.35744	0.000165413	1
16485	Kcna1	0.330832	0.000172164	1
16594	Klc2	0.347566	0.00018718	1
11749	Anxa6	0.202912	0.000188225	1
50876	Tmod2	0.38922	0.000191393	1
237625	Pla2g3	0.603291	0.000196933	1
100038526	Gm16008	0.186986	0.000198763	1
20018	Polr1d	-0.00586963	0.00021197	1
53334	Gosr1	0.299963	0.000218429	1
114128	Laptm4b	0.322272	0.000221089	1
210106	Papd7	-0.0807725	0.000228725	1
21429	Ubtf	0.076589	0.000230205	1
-	Gm11817	0.167026	0.000245719	1
58869	Pex5l	-1.07358	0.000260436	1
13424	Dync1h1	-0.970494	0.000260992	1
98828	Cdc123	-0.455099	0.000262576	1
217866	Cdc42bpb	0.259182	0.000268382	1
228033	Atp5g3	0.799284	0.000274832	1
232947	Ppp1r37	0.480802	0.000282221	1
12461	Cct2	-0.100031	0.000283707	1
433693	Akirin2	0.24699	0.000285395	1
71602	Myo1e	0.0642344	0.00028723	1
125480935	Cyhr1	0.183041	0.000290162	1
70375	Ica1l	-0.0119467	0.000295506	1
74206	Sipa1l3	0.995049	0.000296229	1
432508	Cpsf6	-0.720378	0.000313339	1
625222	Gm15520	0.0842734	0.000323664	1
232664	Ccdc136	0.0971107	0.000343636	1
230700	Foxj3	-0.183177	0.000344823	1
18751	Prkcb	1.19783	0.000355481	1
26398	Map2k4	-0.844312	0.000394946	1
11306	Abcb7	-1.1884	0.000397462	1
208606	Rsrc2	0.428664	0.000475925	1
207212	Arhgef17	0.417082	0.000498206	1
67933	Hcfc2	0.0866401	0.000516184	1
12826	Col4a1	0.150146	0.00051706	1
20587	Smarcb1	-0.691056	0.000521181	1
70495	Atp6ap2	-0.23076	0.000580318	1
77113	Klhl2	0.55942	0.000605462	1
105246804	D830024N08Rik	0.978203	0.000650752	1
66694	Uqcrfs1	0.0962943	0.000663072	1
69257	Elf2	-0.364107	0.00067305	1
69938	Scrn1	0.381129	0.00074969	1
102098	Arhgef18	0.630738	0.000765465	1
22290	Uty	-0.996455	0.00076675	1
74256	Cyld	0.142905	0.000779711	1
22241	Ulk1	0.23346	0.000842885	1
14768	Lancl1	-0.47368	0.000856653	1
20729	Spin1	0.655141	0.000864772	1
52609	Cbx7	0.208345	0.00092999	1
217578	Baz1a	0.221516	0.000932962	1
75723	Amotl1	0.737553	0.000933457	1
16180	Il1rap	-0.34146	0.00093398	1
231672	Fbxw8	-0.126316	0.000963476	1
66307	Isoc1	0.510533	0.000982529	1
12921	Crhr1	0.661363	0.000997745	1
69179	Tmem110	-0.0651308	0.00100848	1
280411	Lix1l	0.168931	0.00102966	1
18197	Nsg2	0.343908	0.00105324	1
110147	Ehmt2	0.33358	0.00105359	1
66148	Dnajc15	-0.430905	0.00106272	1
75796	Cdyl2	-0.217884	0.00109854	1
94282	Sfxn5	-0.37015	0.00110384	1
58226	Cacna1h	0.306707	0.00110702	1
54720	Rcan1	0.337873	0.00111374	1
330695	Ctxn1	0.0258705	0.00112964	1
108138	Xrcc4	-0.977593	0.00113168	1
70924	4921511C10Rik	0.257708	0.00114309	1
207304	Hectd1	-0.569302	0.00115338	1
319940	Sorbs2os	0.734353	0.00116262	1
71489	Bcas3os1	0.248116	0.00116416	1
64451	Dip2a	0.322548	0.00119424	1
74355	Smchd1	-0.487978	0.0012344	1
12669	Chrm1	0.535417	0.00125523	1
18762	Prkcz	0.217264	0.00129325	1
20823	Ssb	-0.875019	0.00131529	1
68916	Cdkal1	-1.19949	0.00136084	1
72404	Wdr44	-0.359954	0.00136579	1
72193	Scaf11	0.29911	0.00137204	1
22629	Ywhah	0.257505	0.00137285	1
268451	Rab11fip4	0.372295	0.00140875	1
269513	Nkain3	-0.402336	0.00144979	1
66385	Ppp1r7	0.231622	0.001481	1
74136	Sec14l1	0.959118	0.0015375	1
232196	C87436	0.259303	0.00155732	1
67452	Pnpla8	0.520385	0.00155759	1
18752	Prkcg	0.373814	0.00156014	1
81703	Jdp2	0.531068	0.00156104	1
14702	Gng2	-0.169089	0.00156316	1
214579	Aldh5a1	0.0704666	0.00158449	1
20603	Sms	0.0368668	0.00160458	1
115486889	Gm16183	0.603716	0.00164088	1
58235	Nectin1	-0.0110442	0.00166864	1
71340	Riok1	0.485884	0.00168375	1
72149	Strada	-0.873132	0.00168779	1
56692	Lamtor3	0.18746	0.00174118	1
12974	Cs	0.23906	0.00174349	1
102633213	Gm20658	0.893175	0.00174691	1
64291	Osbpl1a	0.278672	0.00176145	1
319604	Fam168a	1.02745	0.00177125	1
319845	Bbs9	0.105872	0.00178952	1
233824	Cog7	0.145838	0.00183003	1
14198	Fhit	-0.176938	0.00185612	1
246104	Rhbdl3	0.260158	0.00187437	1
230157	Tmeff1	0.100541	0.00190573	1
26405	Map3k2	-0.962779	0.00192299	1
382252	Bclaf3	0.315167	0.00196883	1
67163	Ccdc47	0.265047	0.00197653	1
68079	Pdcd2l	-0.0710176	0.00198594	1
110173	Manba	0.123119	0.00207069	1
78908	Igsf3	-0.743754	0.00208036	1
58520	Erg28	-0.669822	0.00208313	1
72392	Tmem175	-0.206804	0.00209474	1
55949	Eef1b2	0.27389	0.00212017	1
320011	Uggt1	0.199782	0.00213385	1
-	Atp5o.1	0.264967	0.00216416	1
21353	Tank	-0.320378	0.00216702	1
29809	Rabgap1l	-0.507385	0.00216995	1
58998	Nectin3	-0.537144	0.00221761	1
227682	Trub2	0.108528	0.00224653	1
269514	Fbxl4	0.155621	0.00225064	1
56407	Trpc4ap	-0.630992	0.00225722	1
67630	Samd8	0.268949	0.00226535	1
66552	Sppl2a	0.586175	0.00227855	1
105504	Exoc5	0.0302575	0.00228321	1
71772	Plbd2	0.274889	0.00233966	1
56149	Grasp	1.10934	0.00235651	1
18203	Ntan1	1.36303	0.00237797	1
19339	Rab3a	-0.371612	0.00238196	1
24052	Sgcd	-1.19411	0.00240077	1
56631	Trim17	0.231753	0.0024048	1
233781	Xylt1	-0.177434	0.00250548	1
53817	Ddx39b	0.6902	0.00251567	1
-	Gm26836	0.166377	0.00253581	1
12859	Cox5b	-0.556471	0.00254127	1
73389	Hbp1	0.118522	0.00256144	1
70456	Mpc2	0.768351	0.00267591	1
76899	Golga1	0.0692058	0.00273393	1
216131	Trappc10	0.271645	0.00275771	1
22670	Trim26	0.556523	0.00280666	1
230735	Epha10	-0.00577435	0.00281624	1
78309	Cul9	0.108704	0.00285681	1
52064	Coq5	-0.0882101	0.00286087	1
17127	Smad3	0.0968379	0.00289368	1
72354	Ttc4	0.0306881	0.00293385	1
74316	Isca2	0.440902	0.00300857	1
13476	Reep5	0.573337	0.00306084	1
56812	Dnajb2	0.295087	0.00306225	1
108100	Baiap2	0.850052	0.0030797	1
66425	Pcp4l1	-0.578588	0.00310666	1
58184	Cnot9	0.00441411	0.00311413	1
11816	Apoe	1.32193	0.00316675	1
319924	Apba1	-0.656602	0.00323878	1
54376	Cacng3	-0.50437	0.00327729	1
100910	Chpf2	0.268027	0.00330775	1
18194	Nsdhl	0.298904	0.0033087	1
100929	Tyw1	0.0422459	0.00334446	1
66046	Ndufb5	0.324344	0.00335533	1
217310	Hid1	0.454668	0.00338229	1
22418	Wnt5a	0.112807	0.00342907	1
78889	Wsb1	-0.122479	0.00347676	1
215351	Senp6	0.91027	0.00355158	1
245269	Nim1k	-0.235278	0.0035636	1
654796	9530036O11Rik	0.293986	0.00358252	1
208777	Sned1	-0.0591928	0.00359155	1
382245	Tmem29	0.150176	0.00362312	1
170644	Ubn1	-0.153839	0.00363257	1
69029	Smdt1	0.145306	0.00365403	1
226251	Ablim1	1.02803	0.00368302	1
214917	Fam173a	0.236626	0.00369231	1
18016	Nf2	-0.709815	0.00373971	1
12305	Ddr1	-0.210394	0.00374765	1
225362	Reep2	-0.466945	0.00375646	1
434204	Whamm	-0.284059	0.00377215	1
234094	Arhgef10	0.338871	0.00382501	1
67130	Ndufa6	0.605691	0.00383681	1
24004	Rai2	-0.148017	0.00392368	1
73991	Atl1	-0.126933	0.00395586	1
-	Gm48715	0.275313	0.00399663	1
239393	Lrp12	-0.644117	0.00407988	1
56717	Mtor	-0.447831	0.00410533	1
12328	Caml	0.122803	0.00410544	1
67374	Jam2	0.563108	0.00424	1
72400	Pinx1	0.477193	0.00433441	1
11783	Apaf1	-0.418616	0.00437426	1
-	Gm26518	0.513333	0.00438415	1
217030	Synrg	0.0557969	0.00443395	1
14221	Fjx1	-0.0444626	0.00444555	1
232236	Ccdc174	0.15771	0.0044829	1
17420	Mnat1	0.676921	0.00454905	1
231086	Hadhb	0.07539	0.00458705	1
432572	Specc1	0.623164	0.00459316	1
53614	Reck	0.146688	0.00461455	1
12933	Crmp1	0.798623	0.00464004	1
56736	Rnf14	-0.097154	0.00464828	1
320910	Itgb8	0.157642	0.00466987	1
73447	Wdr13	-0.0108352	0.00467076	1
74159	Acbd5	-0.0275575	0.00471388	1
59022	Edf1	0.310715	0.0047171	1
18129	Notch2	-0.061916	0.00478674	1
214459	Fnbp1l	0.118654	0.00480737	1
226089	Ric1	-0.692095	0.00482148	1
625249	Gpx4	-0.0694851	0.00482838	1
13418	Dnajc1	-0.597038	0.00484324	1
66292	Mrps21	0.243938	0.00497088	1
19241	Tmsb4x	-0.160631	0.00497334	1
241525	Ypel4	-0.683659	0.00505811	1
226541	Klhl20	0.133524	0.00509348	1
320595	Phf8	0.0051505	0.00512716	1
224807	Tmem63b	-0.0837019	0.00517939	1
18032	Nfix	0.512433	0.00526057	1
99982	Kdm1a	0.06761	0.00526995	1
20648	Snta1	0.0172934	0.00528734	1
28080	Atp5o	1.05267	0.00529639	1
52357	Wwc2	0.393397	0.00531378	1
101056014	AY036118	1.50314	0.00541458	1
69605	Lnpk	-0.0136226	0.0054856	1
67938	Myl12b	0.524429	0.00549852	1
223838	Adamts20	0.297631	0.00555207	1
72543	Mvb12b	0.631374	0.00555705	1
12617	Cenpc1	0.257966	0.00555782	1
74252	Armc1	0.0293696	0.00556178	1
17686	Msh3	0.0915563	0.00556584	1
19360	Rad50	-0.104857	0.00560995	1
232987	B9d2	-0.0089684	0.00562529	1
16499	Kcnab3	0.135443	0.00564941	1
14651	Hagh	0.209497	0.00569214	1
22375	Wars	0.694286	0.00572824	1
66359	Cox20	0.156014	0.00573111	1
54161	Copg1	0.293787	0.0057415	1
329252	Lgr6	0.145834	0.00574859	1
20592	Kdm5d	0.220478	0.00577555	1
22288	Utrn	-0.978888	0.00578272	1
76916	Timmdc1	0.423113	0.00579252	1
21841	Tia1	0.133254	0.00583236	1
320586	A630089N07Rik	0.169741	0.00583644	1
71452	Ankrd40	0.633272	0.00584456	1
19206	Ptch1	-0.556804	0.00593288	1
22333	Vdac1	-0.598655	0.00597671	1
66092	Ghitm	0.732967	0.00599674	1
78805	4930545L23Rik	0.972377	0.00601681	1
19088	Prkar2b	-0.0381841	0.00601817	1
68018	Col4a3bp	-0.040958	0.00602046	1
66481	Rps21	0.339527	0.00609774	1
319653	Slc25a40	-0.083591	0.00611322	1
76485	Glt8d1	0.558405	0.00615585	1
18548	Pcsk1	-0.0359794	0.00616477	1
17886	Myh9	0.110914	0.00620147	1
100504539	Gm20275	1.07881	0.00620518	1
338352	Nell1	-1.61644	0.00622348	1
24086	Tlk2	-1.1326	0.00622348	1
19344	Rab5b	-1.11079	0.00622348	1
-	Gm20388	0.7845	0.00638755	1
381921	Taok2	-0.141112	0.00638758	1
23959	Nt5e	-0.216656	0.00642753	1
78248	Armcx1	0.0665973	0.0064554	1
75786	Ckap5	1.0413	0.00646138	1
381038	Parl	0.42068	0.0065129	1
414123	Mir670hg	0.0972625	0.00652064	1
353123	A830036E02Rik	0.691276	0.00659224	1
233726	Ipo7	-0.107984	0.00659861	1
69186	Tmem256	0.327098	0.00665568	1
353258	Ltv1	0.252033	0.00668949	1
320184	Lrrc58	-0.21658	0.00671937	1
71974	Prmt3	-0.412124	0.00674051	1
217031	Tada2a	0.571272	0.00681676	1
71544	Arhgap42	0.0741304	0.00688227	1
-	Gm26694	0.267838	0.00689637	1
65962	Slc9a3r2	-0.0277545	0.00699148	1
72982	Tmem138	0.0303619	0.00702465	1
99003	Qser1	0.413616	0.00708618	1
67166	Arl8b	-0.0707429	0.00709353	1
68948	Fam216a	0.124288	0.00713993	1
56409	Nudt3	-0.256689	0.00722722	1
208043	Setd1b	-0.0589656	0.0073613	1
207278	Fchsd2	0.142844	0.00739789	1
70646	Naa30	0.377745	0.00741071	1
75763	Dcaf17	0.0872186	0.00742261	1
19697	Rela	-0.033964	0.00744785	1
26922	Mecr	0.275997	0.00746164	1
56747	Sez6l	0.955402	0.00746249	1
13494	Drg1	0.807952	0.00762378	1
21894	Tln1	0.277534	0.00764292	1
230126	Shb	0.573159	0.00769667	1
15204	Herc2	-0.832313	0.00772672	1
12287	Cacna1b	0.582678	0.00776029	1
448987	Fbxl7	-0.05965	0.00781737	1
-	Gm26909	0.0893016	0.00787507	1
269695	Rnft2	0.244247	0.00804883	1
224624	Rab40c	0.836648	0.00830717	1
245638	Tbc1d8b	0.394488	0.0083274	1
234373	Sugp2	0.841763	0.00834315	1
18563	Pcx	-0.385207	0.00839524	1
208650	Cblb	0.569655	0.00840099	1
320116	Fndc9	-0.273949	0.00841392	1
218461	Pde8b	-0.225589	0.00842392	1
107686	Snrpd2	0.392136	0.00860957	1
18223	Numbl	0.0350617	0.0087762	1
66366	Ergic3	-0.0292248	0.0088262	1
20674	Sox2	0.0533682	0.00886853	1
59029	Psmd14	-0.603576	0.0089284	1
28193	Reep3	0.0835273	0.0089655	1
621976	Tmem170b	0.673263	0.00901536	1
224805	Aars2	0.159433	0.00907443	1
101113	Snx21	-0.298618	0.00907487	1
56695	Pnkd	0.511935	0.00907612	1
74451	Pgs1	0.20952	0.00910265	1
72739	Zkscan3	-0.242128	0.0091688	1
77779	A930007I19Rik	0.076759	0.00918747	1
19418	Rasgrf2	-0.451587	0.00921119	1
19099	Mapk8ip1	0.443604	0.00923105	1
329002	Zfp236	-0.165857	0.00924287	1
12313	Calm1	1.04969	0.00933132	1
244891	Scaper	-0.54824	0.0094013	1
72113	Adck1	0.855905	0.00947609	1
66084	Rmnd1	-0.746466	0.00947978	1
11502	Adam9	-0.0995821	0.00948383	1
104884	Tdp1	0.632189	0.00949169	1
67680	Sdhb	0.160789	0.00951276	1
212880	Ddx46	0.825431	0.00958615	1
380785	Begain	0.300526	0.00958661	1
67914	Coq9	0.425304	0.00962553	1
104111	Adcy3	0.223729	0.00962828	1
22152	Tubb3	0.629002	0.00974111	1
102632621	Gm30648	0.134511	0.00979894	1
11790	Speg	0.603791	0.00980735	1
210530	P3h2	-0.335087	0.00986446	1
68693	Hnrnpul2	-0.14456	0.00987983	1
235134	Nfrkb	0.0309041	0.00988848	1
56417	Adar	-0.0367936	0.00995214	1
20451	St8sia3	0.292446	0.00998335	1
14402	Gabrb3	1.07214	0.010016	1
71729	Rgs12	-0.0517375	0.0100841	1
193116	Slu7	0.23691	0.0101226	1
52036	Ppp6r3	0.319641	0.0101574	1
269536	Tex10	-0.0599424	0.0102007	1
67157	2610301B20Rik	0.902947	0.0102585	1
11983	Atpif1	0.310141	0.0104692	1
64817	Svep1	0.223566	0.0105931	1
380629	Heca	-0.0956968	0.0106036	1
227634	Camsap1	0.274109	0.0106585	1
53883	Celsr2	0.198678	0.0106656	1
268996	Ss18	-0.44128	0.0107168	1
331532	Tceal5	0.194802	0.0107612	1
226043	Cbwd1	-0.0335771	0.0108229	1
11938	Atp2a2	0.712161	0.0108377	1
56193	Plek	0.129275	0.0108399	1
20005	Rpl9	0.404433	0.0108532	1
269397	Ss18l1	-0.0921953	0.011033	1
18100	Mrpl40	0.140228	0.0110843	1
103836	Zfp692	0.312819	0.0111094	1
192198	Lrrc4	-0.783127	0.0112089	1
242466	Zfp462	0.339321	0.0112188	1
74182	Gpcpd1	-1.15882	0.0112721	1
66419	Mrpl11	0.0851341	0.0113582	1
66086	Fopnl	0.224854	0.0113666	1
170835	Inpp5j	-0.524324	0.011405	1
21787	Tfg	-0.386786	0.0114237	1
380686	Cnrip1	0.606716	0.011505	1
209239	Gan	0.108904	0.011545	1
239667	Dip2b	0.963851	0.0115537	1
20266	Scn1b	0.691146	0.0115656	1
22644	Rnf103	0.0310645	0.0117708	1
70591	5730455P16Rik	0.191676	0.011798	1
110183	Gm42418	0.0340741	0.011807	1
73694	Ndufaf7	-0.0794958	0.0118335	1
98758	Hnrnpf	-0.638375	0.0119048	1
20403	Itsn2	-0.618224	0.0119056	1
219228	Pcdh17	-0.458223	0.0119105	1
108853	Mtrf1l	-0.249287	0.0120787	1
12338	Capn6	0.107541	0.0121496	1
67920	Mak16	0.115293	0.0121892	1
18030	Nfil3	0.213789	0.0122166	1
22378	Wbp2	-0.192188	0.012272	1
71330	Rcbtb1	-0.236642	0.012345	1
21856	Timm44	0.439361	0.0123663	1
56210	Rev1	-1.02027	0.0123786	1
17433	Mobp	0.0701763	0.0124354	1
69482	Nup35	-0.121737	0.0125042	1
53332	Mtmr1	0.0790215	0.012559	1
215999	Mcu	-1.05608	0.0126577	1
68705	Gtf2f2	0.411693	0.0126688	1
19185	Psmd4	-1.11505	0.0127541	1
16150	Ikbkb	-0.934014	0.0127541	1
328108	Togaram1	-1.07753	0.0127541	1
15211	Hexa	-0.0506695	0.0128052	1
26445	Psmb2	-0.280009	0.012847	1
76071	Jakmip1	-0.307913	0.0128999	1
67979	Atad1	-0.53409	0.0129684	1
15931	Ids	-0.167805	0.0129951	1
18191	Nrxn3	-0.0684751	0.0130191	1
101490	Inpp5f	-0.238264	0.013071	1
55936	Ctps2	-0.0059214	0.01309	1
66352	Blzf1	0.311526	0.0131129	1
53378	Sdcbp	1.16419	0.0131868	1
22258	Usp4	0.380192	0.0132315	1
16524	Kcnj9	0.587019	0.0133639	1
69368	Wdfy1	-0.613762	0.0134258	1
81905	Cacng8	1.27128	0.013467	1
20974	Syngr3	-0.00752967	0.0137472	1
17711	mt-Cytb	0.146819	0.0138431	1
18027	Nfia	-1.40464	0.0138967	1
-	Gm13052	0.0723914	0.013967	1
217127	Kat7	-0.548563	0.014071	1
56199	Abcb10	0.200129	0.0140823	1
18747	Prkaca	-0.153211	0.0142717	1
208439	Klhl29	1.33746	0.0143926	1
77891	Ube2s	-0.219991	0.0144882	1
66356	Knop1	0.655628	0.0144887	1
231986	Jazf1	-1.20567	0.0145277	1
18477	Prdx1	-0.230724	0.0145432	1
338367	Myo1d	0.230655	0.0145463	1
22385	Baz1b	1.08337	0.0147125	1
12848	Cops2	0.281324	0.0147156	1
16650	Kpna6	0.0805128	0.0147486	1
66190	Acer3	-0.693554	0.0147521	1
68272	Rbm28	0.495076	0.014798	1
68544	Trir	-0.0979398	0.0148094	1
268373	Ppia	-0.696152	0.0149119	1
245368	Zfp300	0.0765901	0.014964	1
11775	Ap3b2	-0.638231	0.0149717	1
93757	Immp2l	-1.06405	0.0151002	1
21885	Tle1	0.3339	0.0151184	1
-	Gm47710	-0.00337372	0.0151471	1
231999	Plekha8	1.10033	0.0151506	1
14911	Thumpd3	1.01831	0.0151506	1
58996	Arhgap23	1.15263	0.0151506	1
-	AC165271.1	1.10059	0.0151506	1
216543	Cep68	0.137918	0.015165	1
329777	Pigk	-0.0028922	0.0151708	1
13483	Dpp6	0.442594	0.0151709	1
19684	Rdx	0.612917	0.0152167	1
12812	Coil	-0.156938	0.0153974	1
73233	Zfp942	0.503622	0.0154534	1
16206	Lrig1	0.286024	0.0156863	1
30963	Hacd1	0.664999	0.0157177	1
84035	Kremen1	0.280536	0.0158974	1
100503670	Rpl5	0.399357	0.0160212	1
192119	Dicer1	-0.0592864	0.0161075	1
235442	Rab8b	-0.0700117	0.0161143	1
619605	Zcchc17	0.338362	0.0161298	1
277463	Gpr107	0.751587	0.0162035	1
382018	Unc13a	-0.702989	0.0162122	1
12070	Bex3	0.561621	0.0163141	1
67769	Gpatch2	0.0508877	0.0163282	1
232341	Wnk1	-0.689127	0.0163346	1
26556	Homer1	-1.04793	0.0163671	1
20088	Rps24	0.434818	0.0163705	1
77038	Arfgap2	-0.0210442	0.0165497	1
23970	Pacsin2	0.686616	0.0165646	1
243272	Sbno1	-1.10978	0.0166529	1
12723	Clcn1	0.0604655	0.0167984	1
115487810	Gm11655	0.0633998	0.016831	1
243312	Elfn1	0.132559	0.0168459	1
320713	Mysm1	-0.124962	0.017102	1
52637	Cisd1	0.371625	0.0171232	1
319179	Hist1h2be	0.0361751	0.0171657	1
56347	Eif3c	0.409918	0.0172872	1
13427	Dync1i2	0.554131	0.017325	1
100226	Stx12	0.446534	0.0173662	1
380836	Mrs2	0.0537907	0.0173674	1
18767	Pkia	-0.713332	0.0174061	1
66643	Lix1	0.725966	0.0174601	1
11722	Amy1	0.671902	0.0174604	1
327954	Dnah2	-0.160053	0.0175114	1
212127	Proser1	0.133629	0.0175898	1
59040	Rhot1	-0.290828	0.0176028	1
214627	Papd5	1.18209	0.0176642	1
67988	Tmx3	0.170951	0.0178976	1
74388	Dpp8	0.0622507	0.0179641	1
-	Gm21798	1.50446	0.0180893	1
231051	Kmt2c	-0.703191	0.018115	1
210801	Unc5d	-1.16538	0.0181384	1
66663	Uba5	0.182749	0.0181564	1
72825	Mon1a	0.150417	0.0183437	1
268449	Rpl23a	0.290418	0.0184229	1
106200	Txndc11	-0.694246	0.0184436	1
71997	Smg9	0.307826	0.018628	1
78796	Zcchc4	0.2039	0.0186849	1
102631812	Gm30054	0.122646	0.019012	1
-	Gm26835	0.554023	0.0190675	1
237553	Trhde	0.382138	0.019122	1
19732	Rgl2	0.0301247	0.0191345	1
27660	1700088E04Rik	-0.247387	0.0192063	1
13865	Nr2f1	0.181931	0.019436	1
194388	Tet3	-0.183874	0.0194839	1
234463	Tmem184c	0.137456	0.0195019	1
208146	Yeats2	-0.0473962	0.0195906	1
319758	Rfx7	-0.913992	0.0196162	1
53619	Blcap	0.194168	0.0196225	1
22215	Ube3a	0.710544	0.0197247	1
19283	Ptprz1	0.340567	0.0197256	1
381280	Hjurp	0.136757	0.0197336	1
619287	Rtl4	-0.758539	0.0197365	1
408068	Zfp738	-0.00159023	0.019783	1
66917	Chordc1	-0.405961	0.0197835	1
19826	Rnps1	0.187805	0.0198238	1
54194	Akap8l	0.690217	0.0198316	1
69219	Ddah1	0.0153322	0.0201662	1
17210	Mcl1	0.297141	0.0202031	1
13829	Dmtn	-0.449008	0.0203846	1
73585	1700111E14Rik	1.29012	0.020406	1
20853	Stau1	0.13883	0.0206298	1
17748	Mt1	-0.146777	0.0206928	1
68036	Zfp706	-0.252185	0.0206952	1
74585	Sppl3	-0.754381	0.0208073	1
98741	Kcnb2	0.193899	0.0208996	1
228880	Zmynd8	0.287851	0.0209138	1
226757	Wdr26	0.174594	0.0209188	1
54125	Polm	0.241254	0.0209309	1
53328	Pgrmc1	-0.343391	0.0209424	1
240776	Kcnt2	-0.234083	0.0211263	1
217893	Pacs2	-0.217189	0.0211393	1
76820	Fam49a	-0.616776	0.0211537	1
74855	Fam228a	0.0695034	0.0211647	1
73086	Rps6ka5	-0.146419	0.0212777	1
240476	Zfp407	-0.885659	0.0212988	1
233812	Mosmo	0.258306	0.0213892	1
16570	Kif3c	-0.208546	0.0213974	1
68490	Zfp579	0.0702637	0.0214809	1
100038426	Gm10563	0.729743	0.0216004	1
12928	Crk	0.414424	0.0217931	1
74201	Cep97	-0.0844257	0.0218281	1
12564	Cdh8	-1.45814	0.0219898	1
20437	Siah1a	0.536525	0.0220117	1
19299	Abcd3	-0.0559295	0.02215	1
140792	Colec12	0.00877757	0.0224096	1
56278	Gkap1	0.815115	0.0225809	1
54614	Prpf40b	-0.149889	0.0226199	1
12877	Cpeb1	-0.272078	0.0226551	1
58800	Trpm7	-0.673699	0.0226855	1
67867	Lrrc28	0.860584	0.0226927	1
17968	Ncam2	0.751481	0.0227284	1
12631	Cfl1	0.183051	0.0227567	1
20775	Sqle	-0.00142469	0.0228154	1
16367	Irs1	-0.684798	0.0228755	1
68187	Fam135a	-0.237993	0.0229675	1
110854	Ptpa	0.344291	0.0229807	1
235431	Coro2b	-0.643439	0.0229811	1
224742	Abcf1	0.313045	0.0229859	1
11666	Abcd1	0.0785477	0.0231544	1
26390	Mapkbp1	0.0389717	0.0232429	1
77595	Nup210l	-0.204339	0.0233312	1
15925	Ide	-0.0445796	0.0235596	1
218100	Zfp322a	0.148668	0.0235704	1
213990	Agap3	-0.0766296	0.0235759	1
70638	Fam189a1	-0.817539	0.0235869	1
12520	Cd81	-0.463543	0.0236227	1
100675	AI480526	0.243104	0.0237448	1
-	Gm36975	0.347573	0.0239542	1
19291	Purb	-0.60999	0.0241441	1
70568	Cpne3	0.429128	0.024199	1
229722	5330417C22Rik	0.310591	0.0243029	1
270097	Vat1l	0.0959365	0.0243282	1
235339	Dlat	0.160637	0.0244668	1
66067	Gtpbp8	0.0618108	0.0245085	1
74741	C2cd5	-1.0808	0.0245858	1
228061	Agps	-2.01132	0.0247549	1
20536	Slc4a3	0.99285	0.0248435	1
20449	St8sia1	0.389399	0.0248957	1
21366	Slc6a6	-1.18861	0.0249873	1
20591	Kdm5c	0.0786285	0.0250913	1
72831	Dhx30	-1.14199	0.0251054	1
74840	Manf	0.785252	0.0251167	1
226518	Nmnat2	0.457534	0.0251187	1
66433	Chchd7	-0.918566	0.0253466	1
192157	Socs7	-0.904323	0.0253466	1
56846	Necab3	-0.950362	0.0253466	1
50527	Ero1l	-0.831282	0.0253466	1
14773	Grk5	-0.98802	0.0253466	1
319638	Nt5dc1	-0.745887	0.0253466	1
70675	Vcpip1	-1.00549	0.0253466	1
214764	Edrf1	-0.807302	0.0253466	1
70461	Crtc3	0.395571	0.0254164	1
73668	Ttc21b	0.58759	0.0254351	1
17973	Nck1	-0.269916	0.0254392	1
19247	Ptpn11	0.513576	0.0254549	1
64930	Tsc1	-0.454554	0.0254856	1
27392	Pign	0.379423	0.0254996	1
50995	Uba2	-0.416232	0.0256329	1
211922	Dennd6a	-0.199114	0.0256416	1
18412	Sqstm1	-0.115791	0.0257312	1
12653	Chgb	-0.375787	0.025772	1
269529	Fbxo10	-0.177568	0.02583	1
18571	Pdcd6ip	-0.412514	0.0258884	1
66397	Sar1b	-0.347599	0.0260232	1
67763	Prpsap1	-0.193764	0.0260512	1
100317	AU040320	-0.104536	0.0261295	1
69562	Cdk13	0.946598	0.0261935	1
56191	Tro	0.285674	0.0263527	1
76890	Memo1	-0.384186	0.0263864	1
216395	Tmem5	0.301626	0.0263934	1
21849	Trim28	0.232258	0.0264904	1
333789	N4bp2	-0.0755887	0.0265959	1
74185	Gbe1	0.391972	0.0266189	1
19014	Med1	0.849682	0.026636	1
54525	Syt7	-0.190074	0.026815	1
56451	Suclg1	0.0822777	0.026893	1
80914	Uck2	0.317547	0.0269097	1
53600	Timm23	0.597517	0.0269757	1
109349	Fam163b	-0.0611972	0.0269807	1
71100	4933413L06Rik	0.764044	0.0270259	1
76252	Atp6v0e2	-0.335505	0.0270584	1
103406	Zfr2	-0.259278	0.0272258	1
231214	Cc2d2a	0.313874	0.0272331	1
16423	Cd47	-1.1249	0.0274857	1
107260	Otub1	0.116861	0.0276422	1
193385	Ripor2	1.2982	0.0276454	1
100503106	Gm13944	-0.338951	0.0276457	1
70078	Nol7	0.27912	0.0276795	1
12662	Chm	-0.433262	0.0277177	1
68889	Ubac2	-1.00247	0.0278957	1
66089	Rmnd5b	0.176599	0.0279784	1
238130	Dock4	-0.716407	0.0281345	1
19679	Pitpnm2	0.340641	0.028284	1
14792	Lpcat3	-0.507962	0.0284949	1
13010	Cst3	1.05966	0.0285441	1
330286	D630045J12Rik	0.00611875	0.0286063	1
67068	Dynlrb1	0.378139	0.0287335	1
66505	Zmynd11	0.315537	0.0287941	1
68251	Babam1	-0.111902	0.0289682	1
211006	Sepsecs	-0.516377	0.0289713	1
76936	Hnrnpm	0.420177	0.0290392	1
-	Gm48678	0.974779	0.0291572	1
319817	Rc3h2	-0.703336	0.0291822	1
72726	Tbcc	0.0952456	0.0291939	1
70827	Trak2	-0.291783	0.0293631	1
67797	Snrnp48	0.800653	0.0294517	1
108011	Ap4e1	-0.317983	0.0295549	1
67437	Ssr3	-0.08191	0.0296118	1
22631	Ywhaz	-0.0986619	0.0297368	1
328949	Mcc	0.245028	0.0297727	1
235469	Zfp280d	-1.20613	0.0297759	1
14105	Srsf10	0.686786	0.0299072	1
225358	Fam13b	0.835262	0.0300405	1
12385	Ctnna1	0.0819022	0.0300762	1
320150	Zdhhc17	-0.11696	0.0301049	1
99371	Arfgef2	0.423278	0.0302529	1
56353	Rybp	-0.35116	0.0304463	1
75099	Lysmd4	1.2166	0.0305509	1
14682	Gnaq	-0.458226	0.0306097	1
53611	Vti1a	0.770462	0.0308046	1
74383	Ubap2l	0.730547	0.0309927	1
27367	Rpl3	0.0916749	0.031128	1
68166	Spire1	0.324048	0.0312034	1
214585	Spg11	-0.0657085	0.0312066	1
241226	Itga8	0.363399	0.0312103	1
72199	Mms19	-0.0182536	0.0312219	1
110446	Acat1	-0.201322	0.031515	1
218333	Ice1	0.642558	0.0315182	1
97761	Sgsm2	-0.685902	0.031641	1
15114	Hap1	0.123646	0.0316903	1
11947	Atp5b	-0.522402	0.0317476	1
207592	Tbc1d16	-0.197012	0.0317486	1
207792	BC034090	0.182608	0.0318953	1
109093	Rars2	-0.387248	0.0319652	1
19687	Rfc1	0.486472	0.0320518	1
233276	Tubgcp5	-0.3185	0.0321013	1
234797	6430548M08Rik	0.125101	0.0323465	1
76582	Ipo11	-0.0156209	0.0323719	1
108167848	Gm12258	0.0997558	0.0324097	1
18655	Pgk1	-0.314058	0.0324099	1
19184	Psmc5	0.196271	0.032435	1
67608	Narf	-0.12641	0.0324501	1
232087	Mat2a	-0.841567	0.0324601	1
140484	Pofut1	-0.316636	0.0324721	1
230761	Zfp362	0.40725	0.0325227	1
74392	Specc1l	-0.280996	0.0325495	1
23790	Coro1c	-0.304876	0.0326886	1
14809	Grik5	-0.648814	0.0327219	1
57312	Mrps31	0.0250664	0.0327513	1
56434	Tspan3	0.240459	0.0327599	1
72900	Ndufv2	0.40817	0.0328005	1
216618	Cfap36	-1.06009	0.0328427	1
100383	Bsdc1	-0.195665	0.0329037	1
216080	Ube2d1	0.0710493	0.0329702	1
68598	Dnajc8	0.340027	0.0331178	1
76866	Morn1	-0.109359	0.0331365	1
14375	Xrcc6	1.09393	0.0332601	1
214498	Cdc73	0.0846167	0.0332953	1
109246	Tspan9	0.45047	0.0333397	1
20084	Rps18	0.0303337	0.0333648	1
19085	Prkar1b	-0.542653	0.033375	1
22348	Slc32a1	-0.591291	0.0333946	1
70497	Arhgap17	-0.185225	0.0334876	1
74533	Gzf1	0.171912	0.0335966	1
75321	Grip1os2	0.669554	0.0336257	1
11958	Atp5k	0.748051	0.033691	1
56438	Rbx1	-0.0590068	0.0337482	1
59069	Tpm3	0.63137	0.0338301	1
67544	Fam120b	-0.17643	0.0338418	1
210766	Brcc3	0.472329	0.0339049	1
54607	Socs6	0.141813	0.0339332	1
207352	Sec23ip	-0.0725739	0.0339805	1
19707	Reps1	-0.234634	0.0340515	1
60364	Donson	0.0794434	0.0340625	1
12488	Cd2ap	0.324993	0.034098	1
21340	Taf1b	-0.487036	0.0341527	1
22321	Vars	-0.254846	0.0342304	1
433904	Ociad2	0.46897	0.034368	1
22230	Ufd1	-0.545182	0.0344195	1
235281	Scn3b	0.0399267	0.0344227	1
13666	Eif2ak3	0.434145	0.0344762	1
21912	Tspan7	-0.585464	0.034546	1
216549	Aftph	-0.844299	0.0345508	1
68051	Nutf2	0.241593	0.034565	1
22217	Usp12	0.0650911	0.0347414	1
75906	Fam184a	0.0995617	0.0348528	1
14760	Gpr19	0.145923	0.0348653	1
23971	Papss1	0.31639	0.0350265	1
216848	Chd3	0.592932	0.0351132	1
213056	Fam126b	0.0622707	0.0353042	1
107476	Acaca	-1.62245	0.0353656	1
67655	Ctdp1	0.630144	0.035383	1
75769	Plppr5	0.524681	0.0353928	1
70223	Nars	-0.35177	0.0355338	1
69694	Tatdn1	-0.27427	0.0355926	1
26936	Mprip	0.380751	0.0357613	1
320119	Rps6kc1	1.06726	0.0357966	1
70383	Cox10	0.941468	0.0357966	1
329274	Fam163a	0.913168	0.0357966	1
68112	Sdccag3	0.937011	0.0357966	1
432530	Adcy1	0.829706	0.0357966	1
-	Gm49356	0.931097	0.0357966	1
13497	Drp2	0.96177	0.0357966	1
76299	Erp44	0.238889	0.0360576	1
13191	Dctn1	-0.548194	0.0360751	1
72039	Mccc1	0.00877483	0.0361023	1
17342	Mitf	0.582756	0.0364133	1
13390	Dlx1	0.46916	0.0365144	1
19386	Ranbp2	-0.879451	0.0367997	1
22335	Vdac3	0.160644	0.0369536	1
269713	Clip2	-0.373439	0.0369952	1
83701	Srrt	-0.522823	0.037128	1
238123	Cog5	-0.299145	0.0372535	1
13544	Dvl3	0.176105	0.0372985	1
238505	Mtr	-0.0855857	0.0373511	1
19893	Rpgr	0.283705	0.037415	1
20163	Rsu1	-0.161712	0.0377804	1
71715	Dhx35	-0.594946	0.0377988	1
67561	Wdr48	-0.479644	0.0380088	1
231600	Chfr	0.364019	0.0380753	1
80886	Senp3	0.0184562	0.0384458	1
67246	2810474O19Rik	0.566829	0.0386809	1
55992	Trim3	-0.0246747	0.0387831	1
54712	Plxnc1	0.503087	0.0388601	1
268980	Strn	-0.209499	0.0390445	1
170930	Sumo2	0.406824	0.0393642	1
18718	Pip4k2a	-0.578462	0.0394664	1
19951	Rpl32	-0.0598952	0.0395473	1
210741	Kcnk12	0.456929	0.0395677	1
56529	Sec11a	0.662049	0.0396412	1
224902	Safb2	-0.0862956	0.0397113	1
22222	Ubr1	-0.134401	0.0403218	1
12912	Creb1	0.546216	0.040467	1
235574	Atp2c1	-0.789073	0.0404891	1
72308	Brf1	-0.00883653	0.0405498	1
70296	Tbc1d13	0.0248786	0.0405784	1
321022	Cdv3	-0.207211	0.040598	1
210027	Slc35f3	0.271128	0.0406081	1
18719	Pip5k1b	0.0547557	0.0406199	1
360013	Myo18a	0.278833	0.0407057	1
231769	Sfswap	-0.398831	0.0408279	1
16432	Itm2b	-0.657486	0.0409483	1
319955	Ercc6	0.53746	0.0412316	1
242585	Slc35d1	-0.346765	0.0412631	1
19353	Rac1	-0.157976	0.041328	1
99349	Dnajc24	-1.09992	0.0415083	1
170823	Glmn	-0.470217	0.0415181	1
18632	Pex11b	0.25947	0.0415575	1
228812	Pigu	0.0731264	0.0416815	1
240752	Pik3c2b	0.276246	0.041693	1
20742	Sptbn1	0.211205	0.041717	1
67388	1110008F13Rik	0.156662	0.0418522	1
170738	Kcnh7	-0.690308	0.0420114	1
229504	Isg20l2	0.15088	0.0420557	1
66970	Ssbp2	-0.679217	0.0420642	1
16419	Itgb5	0.21956	0.0421392	1
72723	Zfp74	-0.129985	0.0421458	1
21336	Tacr1	0.356226	0.042161	1
268469	Zfp652	-0.363623	0.0422399	1
216724	Rufy1	-0.265133	0.0422884	1
30957	Mapk8ip3	-0.0929359	0.0425436	1
68585	Rtn4	0.665623	0.0425935	1
544696	Tbc1d32	0.44941	0.0427323	1
66432	Slc7a6os	0.352245	0.04277	1
19731	Rgl1	0.171486	0.0432418	1
74772	Atp13a2	0.31421	0.0434294	1
270106	Rpl13	0.630805	0.0436409	1
114604	Prdm15	-0.276754	0.0438697	1
77605	H2afv	-0.201259	0.0439472	1
56697	Akap10	0.660763	0.0440064	1
69900	Mfsd11	0.0701475	0.0442946	1
55943	Stx8	0.0573262	0.0443058	1
27377	Yme1l1	-0.517428	0.0443255	1
68094	Smarcc2	0.174231	0.0443493	1
71720	Osbpl3	-1.18756	0.0447217	1
66585	Snrnp40	-0.118239	0.0447587	1
19878	Rock2	-0.281726	0.0448388	1
14807	Grik3	1.08039	0.0448876	1
70439	Taf15	-0.880763	0.0449282	1
140740	Sec63	0.290116	0.0450208	1
218236	Fam120a	-0.0915194	0.0451522	1
16709	Ktn1	0.755452	0.0451814	1
109674	Ampd2	-0.290371	0.0453407	1
76952	Nt5c2	-0.0687116	0.0455023	1
26420	Mapk9	-0.444508	0.0455704	1
108124	Napa	0.226619	0.0456114	1
79555	BC005537	-0.968634	0.0456436	1
23856	Dido1	0.590207	0.0456816	1
20042	Rps12	-0.0324207	0.0457235	1
67956	Kmt5a	0.453883	0.0458875	1
74617	Scpep1	0.152593	0.0459255	1
11419	Asic1	0.134264	0.0462552	1
17999	Nedd4	-0.418299	0.0462945	1
26992	Brd7	-0.169466	0.0463087	1
216440	Os9	0.322031	0.0463465	1
67568	Mrfap1	0.712406	0.0464667	1
16993	Lta4h	0.274079	0.0465446	1
55946	Ap3m1	0.238981	0.0466122	1
217843	Unc79	0.298982	0.0466338	1
19271	Ptprj	-0.380774	0.046715	1
276905	Armc7	0.011013	0.0467994	1
77048	Cep83	-0.219628	0.0468109	1
212163	8030462N17Rik	0.277406	0.0468442	1
74493	Tnks2	-0.701249	0.0471825	1
105835	Sgsm3	-0.0178582	0.0472105	1
76246	Rtf1	-0.528234	0.0472462	1
11765	Ap1g1	-0.0609848	0.0475338	1
19231	Ptma	0.928243	0.0477542	1
77798	A930009A15Rik	0.0891083	0.0478232	1
209462	Hace1	0.717688	0.0478615	1
14593	Ggps1	-0.380786	0.0479211	1
18189	Nrxn1	0.421313	0.0479379	1
56403	Syncrip	-0.124232	0.0479553	1
73919	Lyrm1	0.35758	0.0480561	1
76757	Trdn	-0.674657	0.0480799	1
381356	Cacfd1	0.252053	0.048189	1
69577	Fastkd3	0.252053	0.048189	1
234515	Inpp4b	0.673389	0.0483172	1
72125	Amer2	0.453715	0.0484612	1
381668	Fbrsl1	0.874359	0.0484699	1
13603	Opn3	0.112811	0.0485233	1
17237	Mgrn1	0.374168	0.0485417	1
71778	Klhl5	0.186083	0.0486749	1
11432	Acp2	-0.941366	0.0488602	1
52856	Mtg2	-0.76046	0.0488602	1
140499	Ube2j2	-0.99694	0.0488602	1
13043	Cttn	-0.945518	0.0488602	1
234413	Zfp961	-0.924538	0.0488602	1
80289	Lysmd3	-0.724872	0.0488602	1
19729	Slc50a1	-0.824141	0.0488602	1
68183	Bcas2	-0.898094	0.0488602	1
21778	Tex9	-0.856244	0.0488602	1
56515	Rnf138	-0.70485	0.0488602	1
12675	Chuk	-0.930297	0.0488602	1
214895	Lman2l	-0.882553	0.0488602	1
27402	Pdhx	-0.812496	0.0488602	1
231050	Galnt11	-0.942914	0.0488602	1
94061	Mrpl1	-0.833473	0.0488602	1
12039	Bckdha	-0.750006	0.0488602	1
57230	Sap30bp	-0.76214	0.0488602	1
239833	Lmln	-0.649994	0.0488602	1
208518	Cep78	-0.842899	0.0488602	1
55989	Nop58	0.485239	0.0490509	1
105245375	Gm40841	0.00238246	0.0490979	1
17761	Map7	-0.216784	0.0492022	1
19167	Psma3	-0.893791	0.0493378	1
20832	Ssr4	-0.0197312	0.0494304	1
56324	Stam2	-0.243909	0.0495096	1
16001	Igf1r	0.0477003	0.0495851	1

## Sheet: GABA Vdr+_VD-Hyper vs VD-Hypo
Gene_ID	Symbol	GABA_Vdr_plus_All_between_VD-Hyper vs VD-Hypo log2FoldChange	GABA_Vdr_plus_All_between_VD-Hyper vs VD-Hypo Pvalue	GABA_Vdr_Vdr_plus_All_between_VD-Hyper vs VD-Hypo FDR
19339	Rab3a	-0.551921	7.96359e-07	0.0092091
67332	Snrpd3	-0.217092	8.39025e-07	0.00970248
22253	Unc5c	-0.049796	1.91152e-06	0.0221048
212448	9330159F19Rik	-0.54008	2.40546e-06	0.0278168
383619	Aim2	-0.430058	2.7646e-06	0.0319699
67163	Ccdc47	-0.266271	2.80997e-06	0.0324945
243780	E330009J07Rik	-0.375201	3.6395e-06	0.0420872
224897	Dpp9	-0.55667	7.08571e-06	0.0819392
211484	Tsga10	-0.879584	9.0209e-06	0.104318
99375	Cul4a	-0.953968	1.22233e-05	0.14135
66147	Necap2	-0.200852	1.22883e-05	0.142102
-	Gm26909	-0.0356874	1.31683e-05	0.152279
14026	Evl	0.596507	1.76804e-05	0.204456
19687	Rfc1	-1.0565	2.04019e-05	0.235927
226178	Wbp1l	-0.911205	2.63575e-05	0.304798
69257	Elf2	0.190019	4.48654e-05	0.518823
224650	Anks1	-0.403086	4.81036e-05	0.55627
56717	Mtor	0.684896	4.8128e-05	0.556553
14272	Fnta	0.193373	6.86088e-05	0.793392
17710	mt-Co3	2.43886	6.96561e-05	0.805503
227648	Sec16a	-0.143075	7.69499e-05	0.889848
225362	Reep2	0.116823	8.15012e-05	0.94248
12385	Ctnna1	-0.257379	8.81862e-05	1
12539	Cdc37	0.108865	0.00010801	1
74670	Zfp943	-0.258706	0.000158615	1
24004	Rai2	-0.0485192	0.000161874	1
12412	Cbx1	0.223066	0.000163069	1
66086	Fopnl	-0.253086	0.000163382	1
66844	Ormdl2	-0.133927	0.000164632	1
11829	Aqp4	-0.260841	0.000195156	1
216395	Tmem5	-0.250385	0.000226303	1
66241	Tmem9	-0.00353463	0.000248572	1
216190	Appl2	-0.0727387	0.000254607	1
68079	Pdcd2l	-0.609367	0.00026975	1
98828	Cdc123	-0.0305352	0.000280876	1
71041	Pcgf6	-0.448752	0.00028592	1
209776	Gpr139	0.134045	0.000293629	1
232196	C87436	0.135828	0.000298372	1
170644	Ubn1	0.674633	0.000305883	1
72739	Zkscan3	-0.66685	0.000317096	1
67933	Hcfc2	-0.218751	0.000329023	1
69310	Pacrg	-0.327141	0.000331529	1
338366	Mia3	-1.5422	0.000332998	1
22152	Tubb3	-1.14828	0.000358549	1
15931	Ids	0.186843	0.000382411	1
68097	Dynll2	-0.463299	0.00039072	1
70375	Ica1l	-0.311057	0.000407183	1
71602	Myo1e	0.250706	0.000413475	1
17708	mt-Co1	1.86161	0.000443265	1
72349	Dusp3	-0.182916	0.000454385	1
208777	Sned1	-0.019081	0.000500185	1
13424	Dync1h1	0.809004	0.000502304	1
18191	Nrxn3	0.205792	0.000522557	1
24086	Tlk2	1.56892	0.000525167	1
432508	Cpsf6	0.704616	0.000563416	1
66292	Mrps21	-0.180804	0.0005736	1
54208	Arl6ip1	0.669308	0.000582597	1
100043272	Inafm2	0.0482887	0.000583099	1
668501	Zfp507	-0.201271	0.000591382	1
230700	Foxj3	0.158309	0.000595745	1
71340	Riok1	-0.462466	0.000603767	1
14702	Gng2	0.148961	0.000615404	1
218461	Pde8b	0.883611	0.000657367	1
58178	Sorcs1	-0.277654	0.000666126	1
75796	Cdyl2	0.237208	0.00066706	1
212127	Proser1	-0.271942	0.00069691	1
26398	Map2k4	0.798768	0.00069745	1
329777	Pigk	1.09437	0.000714574	1
54376	Cacng3	-0.0728831	0.000750097	1
78309	Cul9	-0.0170133	0.000787482	1
21353	Tank	-0.184998	0.0008028	1
280411	Lix1l	-0.047077	0.000872923	1
243819	Ppp6r1	-0.149908	0.000888395	1
21821	Ift88	-0.694637	0.000942712	1
110173	Manba	0.160007	0.000992318	1
100126227	Gm13031	-0.40957	0.000996348	1
24061	Smc1a	0.106463	0.000997537	1
381921	Taok2	-0.229809	0.00104788	1
17711	mt-Cytb	1.0964	0.00106178	1
14198	Fhit	0.0064208	0.00108113	1
12974	Cs	-0.3144	0.00117829	1
22185	U2af2	-0.546265	0.00118302	1
67488	Calcoco1	-0.324383	0.00119264	1
11783	Apaf1	0.00959815	0.00122932	1
114128	Laptm4b	0.383665	0.00123132	1
217893	Pacs2	0.270027	0.00125935	1
29809	Rabgap1l	0.18551	0.00126271	1
18451	P4ha1	-0.292468	0.00129494	1
74355	Smchd1	0.115771	0.00130867	1
78012	4930473D10Rik	0.226383	0.00131675	1
68585	Rtn4	-1.35908	0.00133832	1
269513	Nkain3	0.0474926	0.00135622	1
74106	Dcaf6	0.102521	0.00136058	1
69219	Ddah1	-0.158349	0.00136091	1
72392	Tmem175	0.198924	0.00137432	1
69860	Eif1ad	-0.286995	0.00146979	1
68968	Cdan1	0.0564919	0.00154831	1
17705	mt-Atp6	2.17851	0.00156187	1
22644	Rnf103	0.043535	0.00156821	1
100039954	Gm2516	-0.505123	0.00157451	1
70495	Atp6ap2	0.106164	0.00162257	1
107733	Mrpl41	-0.152686	0.00163077	1
14600	Ghr	-0.132415	0.00164063	1
207352	Sec23ip	-0.059349	0.00171845	1
67769	Gpatch2	-0.755158	0.00172262	1
50766	Crim1	-0.273574	0.00172871	1
22241	Ulk1	-0.106328	0.00173125	1
56295	Higd1a	-0.123917	0.00176905	1
68465	Adipor2	0.409685	0.00177387	1
71772	Plbd2	0.0146765	0.0017874	1
330369	Fbxo41	-0.555549	0.00191104	1
72149	Strada	0.982714	0.0019159	1
54561	Nap1l3	-0.297808	0.00192407	1
-	Gm37459	0.252157	0.00194719	1
68598	Dnajc8	-0.447534	0.0019491	1
18752	Prkcg	-0.428647	0.00200334	1
66286	Sec11c	0.0725643	0.00204446	1
245269	Nim1k	0.41381	0.00206129	1
17748	Mt1	0.836393	0.0020731	1
22288	Utrn	1.25955	0.00207892	1
207304	Hectd1	0.190773	0.00211042	1
12032	Bcan	-0.340966	0.00218591	1
74159	Acbd5	-0.317387	0.00223925	1
217692	Sipa1l1	0.254066	0.00225344	1
72404	Wdr44	0.396179	0.00228473	1
74855	Fam228a	0.262646	0.00228714	1
58235	Nectin1	-0.163319	0.00229923	1
216131	Trappc10	0.180136	0.00233788	1
20587	Smarcb1	-0.0276535	0.00234708	1
78038	Mccc2	0.248564	0.00236431	1
71544	Arhgap42	0.040752	0.0024197	1
216825	Usp22	0.234145	0.00244474	1
56612	Pfdn5	-0.00314869	0.00248989	1
72543	Mvb12b	-0.123951	0.00255598	1
67988	Tmx3	0.166386	0.00262322	1
19377	Rai1	-0.0456152	0.00264867	1
53332	Mtmr1	0.278785	0.00277504	1
73389	Hbp1	0.0607545	0.00277556	1
208606	Rsrc2	-0.0525261	0.0027827	1
69029	Smdt1	-0.416341	0.00290734	1
72162	Dhx36	-0.230516	0.00291772	1
67630	Samd8	0.0165203	0.00304236	1
53413	Exoc7	-0.359311	0.00310849	1
-	Gm16093	-0.449439	0.00311913	1
270097	Vat1l	0.386698	0.00312387	1
105787	Prkaa1	-0.223561	0.00317946	1
105246389	Gm26823	0.014916	0.00320212	1
105445	Dock9	-0.380636	0.00321657	1
56407	Trpc4ap	0.357676	0.00322404	1
12454	Ccnk	-0.210943	0.00324895	1
14119	Fbn2	1.16986	0.00325261	1
93841	Uchl4	0.203095	0.00325848	1
12929	Crkl	-0.603131	0.003274	1
11749	Anxa6	-0.35517	0.00327642	1
-	Gm45435	-0.133658	0.0032883	1
20970	Sdc3	-0.042467	0.00332176	1
94282	Sfxn5	0.22802	0.00334922	1
20983	Syt4	0.362184	0.00337765	1
56321	Aatf	-0.92135	0.0035347	1
21894	Tln1	0.219977	0.00362242	1
192173	Mcrip1	-0.078385	0.00370971	1
320184	Lrrc58	0.291716	0.0037196	1
18607	Pdpk1	-1.23583	0.00375744	1
69186	Tmem256	-0.238937	0.00377882	1
66441	Magohb	-0.028005	0.00387257	1
12395	Runx1t1	0.676673	0.00389951	1
67399	Pdlim7	0.232204	0.00394401	1
20823	Ssb	0.654549	0.0039733	1
65962	Slc9a3r2	-0.215274	0.00416633	1
210741	Kcnk12	-0.22366	0.00419122	1
102639507	Gm16168	-0.132343	0.00419224	1
15512	Hspa2	-0.130398	0.00425121	1
-	BC017643	-0.184604	0.00426513	1
14768	Lancl1	-0.477743	0.00428916	1
22333	Vdac1	0.605435	0.00432954	1
12290	Cacna1e	0.470049	0.00433385	1
66871	Cpne8	-1.56138	0.00438707	1
20042	Rps12	0.475953	0.00451667	1
20674	Sox2	-0.283426	0.00457434	1
54614	Prpf40b	0.0836523	0.00458919	1
231086	Hadhb	0.0810386	0.00466793	1
73991	Atl1	0.067156	0.0047453	1
71974	Prmt3	0.0207201	0.00474714	1
75051	Ccdc173	-0.27979	0.0047849	1
22019	Tpp2	-0.875691	0.00480927	1
71729	Rgs12	0.407135	0.00481676	1
75769	Plppr5	-0.13384	0.00493947	1
-	Gm26749	-1.18701	0.00508109	1
14687	Gnaz	0.107228	0.00512458	1
226089	Ric1	0.658214	0.00516843	1
19088	Prkar2b	0.276859	0.00516993	1
13631	Eef2k	-0.248657	0.0051722	1
100972	Rab28	0.212416	0.00517237	1
94186	Strn3	1.10746	0.00534883	1
106143	Cggbp1	0.0957902	0.00536081	1
214579	Aldh5a1	-0.181933	0.00545543	1
19732	Rgl2	-0.295588	0.00554641	1
12153	Bmp1	0.147925	0.00565039	1
56484	Foxo3	0.055684	0.0056915	1
76892	Rnft1	0.550346	0.00576169	1
76594	Dnajc18	0.337398	0.00581986	1
73447	Wdr13	-0.513385	0.00594032	1
53418	B4galt2	0.0545187	0.00597713	1
56878	Rbms1	-1.60276	0.00604267	1
56191	Tro	0.12421	0.00607923	1
24052	Sgcd	0.470478	0.00623173	1
108138	Xrcc4	0.660001	0.00629757	1
107650	Pi4kb	-0.274969	0.006306	1
17210	Mcl1	-0.00783255	0.00633488	1
320011	Uggt1	-0.43184	0.00640595	1
26908	Eif2s3y	-0.366795	0.00645406	1
27367	Rpl3	0.507139	0.00649485	1
52064	Coq5	0.0370475	0.00650017	1
12859	Cox5b	0.300539	0.00656352	1
18548	Pcsk1	0.0285264	0.00660233	1
-	Gm26836	0.477066	0.00674316	1
319179	Hist1h2be	0.377557	0.0067785	1
76936	Hnrnpm	0.156008	0.0069129	1
66841	Etfdh	-0.256808	0.00698499	1
105504	Exoc5	0.378581	0.00703607	1
211151	Churc1	-0.191022	0.00712716	1
50496	E2f6	-0.204115	0.00713473	1
269060	Dagla	-0.404429	0.00715504	1
329002	Zfp236	0.388812	0.00721058	1
59029	Psmd14	0.821244	0.00722817	1
70699	Nup205	-0.0358166	0.00723554	1
235028	Zfp426	-0.740573	0.00729254	1
22628	Ywhag	-0.125074	0.00732345	1
20451	St8sia3	-0.0644545	0.00736286	1
231672	Fbxw8	0.00260912	0.00761615	1
66425	Pcp4l1	0.426306	0.00768825	1
67501	Ccdc50	-0.241674	0.00776413	1
217843	Unc79	-0.629335	0.00777276	1
18970	Polb	0.822826	0.00789587	1
666688	Gm8239	0.0299918	0.00793521	1
211329	Ncoa7	0.166857	0.0080428	1
68705	Gtf2f2	-0.317037	0.00806288	1
72590	Ppme1	-0.0584523	0.00811923	1
74741	C2cd5	1.19359	0.0081545	1
67166	Arl8b	0.160833	0.00815554	1
408068	Zfp738	0.110613	0.00822926	1
272031	Plppr1	0.791664	0.0083122	1
66089	Rmnd5b	-0.0803816	0.0083123	1
11306	Abcb7	0.51393	0.00833297	1
21429	Ubtf	0.0497478	0.00834953	1
110854	Ptpa	-0.144655	0.00839693	1
20191	Ryr2	0.45387	0.00849444	1
69972	2810425M01Rik	-0.470046	0.00849742	1
223267	Ggact	0.372839	0.00850777	1
74772	Atp13a2	-0.364274	0.00855633	1
66366	Ergic3	0.281581	0.00855813	1
67848	Ddx55	-0.260073	0.00858007	1
19418	Rasgrf2	0.63823	0.00873278	1
103268	Cep57l1	0.200785	0.00873923	1
241576	Ldlrad3	-0.153717	0.00878346	1
57258	Xpo4	-0.0968851	0.00881247	1
18477	Prdx1	-0.0476475	0.00889778	1
107182	Btaf1	1.06619	0.00890196	1
12877	Cpeb1	0.773788	0.00901863	1
22290	Uty	0.496922	0.00901995	1
14165	Fgf10	-0.627716	0.00903054	1
-	Gm26613	-0.0417881	0.00903773	1
239393	Lrp12	0.516114	0.00936349	1
69408	Dnajc17	0.243596	0.00944653	1
68316	Apoo	-0.746657	0.00954002	1
68693	Hnrnpul2	0.0210791	0.0095709	1
12305	Ddr1	0.126238	0.00969164	1
71599	Senp8	-0.165982	0.00981738	1
13010	Cst3	-0.316094	0.00994552	1
70827	Trak2	-0.141753	0.0100506	1
58869	Pex5l	0.582997	0.0101694	1
230735	Epha10	0.191803	0.0101829	1
320116	Fndc9	0.404784	0.0102843	1
77891	Ube2s	-0.337785	0.0102862	1
64451	Dip2a	-0.403759	0.0103121	1
68027	Tmem178	-0.318348	0.0104557	1
22230	Ufd1	-0.0891214	0.0106271	1
21749	Terf1	-0.532809	0.0107319	1
241589	D430041D05Rik	0.775567	0.0107394	1
18203	Ntan1	-1.09021	0.010825	1
108011	Ap4e1	0.31651	0.0109555	1
71640	Zfp949	-0.430105	0.0109747	1
21787	Tfg	0.403424	0.0110561	1
210027	Slc35f3	0.379798	0.0113498	1
23959	Nt5e	0.219611	0.0113507	1
244871	Zc3h12c	0.932103	0.0113639	1
19084	Prkar1a	-0.503188	0.0113666	1
26900	Ddx3y	-0.0577918	0.0113806	1
100038725	Cep85l	-0.850145	0.0114377	1
108699	Chn1	0.394956	0.0115688	1
78787	Usp54	-0.257812	0.0116073	1
382245	Tmem29	0.157353	0.0116543	1
71268	Lrrfip2	-0.439242	0.011693	1
66797	Cntnap2	-1.15377	0.0117332	1
17719	mt-Nd4	1.76149	0.011825	1
18004	Nek1	1.04858	0.011825	1
17717	mt-Nd2	1.25341	0.011825	1
108853	Mtrf1l	-0.0268758	0.0119648	1
17257	Mecp2	-0.36834	0.0121732	1
108167848	Gm12258	0.291847	0.0121946	1
83767	Wasf1	0.020256	0.0122078	1
16180	Il1rap	-0.175985	0.0122438	1
19047	Ppp1cc	0.331508	0.0124243	1
214585	Spg11	-0.0652052	0.012619	1
103236	Csnk1g2	-0.0332851	0.0126334	1
71177	Ints13	-0.246482	0.0126959	1
66090	Ypel3	-0.0410441	0.0127046	1
269536	Tex10	0.0623069	0.0127509	1
70078	Nol7	0.0920407	0.0127961	1
100038426	Gm10563	-0.666276	0.0128933	1
625222	Gm15520	0.302812	0.0130073	1
240396	Mex3c	-0.153144	0.0130102	1
76899	Golga1	-0.103666	0.013074	1
20853	Stau1	0.222908	0.0133286	1
226971	Plekhb2	-0.405285	0.0133448	1
11982	Atp10a	-0.670902	0.0133779	1
17716	mt-Nd1	0.715333	0.0134338	1
269254	Setx	-0.118534	0.0136465	1
217232	Cdc27	0.0395032	0.0136893	1
52857	Gramd1a	-0.115418	0.0136955	1
114715	Spred1	0.675215	0.0137193	1
227120	Plcl1	-0.714467	0.0137943	1
71336	Rbks	-0.63126	0.0138034	1
18762	Prkcz	0.0178559	0.0140275	1
67887	Saraf	-0.34238	0.0140785	1
234094	Arhgef10	-0.350698	0.0142052	1
20847	Stat2	-0.414518	0.0142157	1
-	Gm45341	-0.436598	0.0144348	1
69605	Lnpk	-0.0335063	0.0145071	1
53328	Pgrmc1	-0.119108	0.0146511	1
18223	Numbl	-0.150166	0.0148055	1
26921	Map4k4	0.0553586	0.0148496	1
98758	Hnrnpf	0.500437	0.0154162	1
20019	Polr1a	0.324812	0.0154348	1
53614	Reck	0.172105	0.0154837	1
17938	Naca	0.120707	0.0155725	1
83925	Trps1	0.334511	0.0156569	1
238831	Ppwd1	0.282817	0.0156876	1
72701	Zfp618	0.0538498	0.0157926	1
19291	Purb	0.301434	0.0158116	1
58998	Nectin3	-0.242389	0.0159702	1
59013	Hnrnph1	0.871331	0.01637	1
233871	Atxn2l	-0.391543	0.0165215	1
26936	Mprip	-0.377425	0.0165433	1
71710	Lrrcc1	-0.794142	0.0165475	1
12488	Cd2ap	-0.0546079	0.0169459	1
17524	Mpp1	-0.863293	0.0169547	1
14319	Fth1	0.82792	0.0169563	1
216177	AU041133	0.211069	0.0171571	1
53610	Nono	0.178864	0.0172062	1
234797	6430548M08Rik	0.093965	0.0172456	1
66647	Nsmce3	-0.0907504	0.0175408	1
103573	Xpo1	0.711792	0.0176534	1
240752	Pik3c2b	0.202321	0.0178685	1
433693	Akirin2	-0.61183	0.0179154	1
67216	Mboat2	0.167765	0.0179328	1
72938	Hspb11	0.0590171	0.0179711	1
101113	Snx21	-0.246575	0.0181634	1
16653	Kras	0.364881	0.018195	1
18555	Cdk16	-0.0640129	0.0183292	1
211347	Pank3	0.244841	0.0183778	1
19951	Rpl32	0.0644969	0.0183793	1
70924	4921511C10Rik	0.332718	0.0183805	1
75894	Adal	-0.534384	0.0184248	1
-	AC149090.1	-1.14782	0.0184613	1
433904	Ociad2	0.133904	0.0184736	1
16525	Kcnk1	-0.225615	0.0186644	1
72265	Tram1	-0.422095	0.0186764	1
243312	Elfn1	0.182478	0.0190556	1
170738	Kcnh7	0.863059	0.0190656	1
76108	Rap2a	-0.164553	0.0190818	1
72117	Naa50	-0.592191	0.019265	1
56030	Tmem131	0.529629	0.0192928	1
20018	Polr1d	-0.212915	0.0193908	1
619287	Rtl4	0.483409	0.0194085	1
226830	Smyd2	-0.175511	0.0194404	1
211922	Dennd6a	0.359999	0.019887	1
17973	Nck1	0.386803	0.0200468	1
74388	Dpp8	0.352189	0.0201256	1
59022	Edf1	-0.263454	0.0201273	1
67771	Arpc5	-0.131401	0.0201295	1
69804	Tmem147	0.116539	0.0201924	1
100038743	Gm13629	0.493758	0.0201938	1
17475	Mpdz	0.760757	0.0202816	1
105835	Sgsm3	-0.288875	0.020389	1
19933	Rpl21	-0.174622	0.0204037	1
13831	Epc1	-1.24364	0.0205702	1
18100	Mrpl40	-0.125309	0.0205832	1
-	Gm26733	0.157072	0.0206281	1
18212	Ntrk2	0.626879	0.0208219	1
13629	Eef2	-0.297052	0.0208776	1
53902	Rcan3	-0.126613	0.0209237	1
102334	Ankrd10	-1.16899	0.0209237	1
20648	Snta1	-0.211549	0.0209336	1
12662	Chm	-0.0311435	0.0209958	1
213054	Gabpb2	0.31757	0.0211512	1
333789	N4bp2	-0.0708175	0.0212042	1
214498	Cdc73	-0.0859941	0.0212779	1
319940	Sorbs2os	-0.0593808	0.021279	1
320713	Mysm1	0.444617	0.021305	1
243764	Chrm2	-0.00817062	0.0213273	1
223255	Stk24	-0.535473	0.0214353	1
102103	Mtus1	0.206811	0.0214897	1
625249	Gpx4	-0.0830325	0.0215005	1
98488	Gtf3c3	-0.328209	0.0215572	1
230673	Ipo13	-0.477094	0.0215717	1
18751	Prkcb	-0.885727	0.0216461	1
329252	Lgr6	-0.748443	0.0217856	1
13829	Dmtn	0.37853	0.0218296	1
209815	Tbc1d25	0.120434	0.0222206	1
208650	Cblb	-0.470816	0.0222711	1
19893	Rpgr	0.912136	0.0223257	1
22631	Ywhaz	0.338475	0.022424	1
225363	Etf1	0.0679266	0.0224511	1
240058	Cpne5	-0.371161	0.0225311	1
232975	Atp1a3	0.118132	0.0226329	1
17709	mt-Co2	1.15268	0.0226578	1
319845	Bbs9	-0.168249	0.022683	1
17389	Mmp16	-1.23904	0.022793	1
69582	Plekhm2	-0.217926	0.0228879	1
70456	Mpc2	-0.323046	0.0230323	1
12402	Cbl	-0.617321	0.0233332	1
67655	Ctdp1	-0.478719	0.0233626	1
319924	Apba1	0.92447	0.0234655	1
19206	Ptch1	-0.282333	0.0234719	1
408067	Zfp874b	-0.082824	0.0238218	1
57750	Wdr12	-0.296062	0.0238344	1
50787	Hs6st3	-1.38869	0.023901	1
109689	Arrb1	0.013558	0.0239039	1
225164	Mib1	-1.14057	0.0240589	1
74316	Isca2	-0.177655	0.0240649	1
70127	Dpf3	-1.09552	0.0240784	1
105439	Slain1	-0.688467	0.0241264	1
17827	Mtx1	-0.491144	0.0241636	1
75288	Slc35f4	-0.245545	0.0241993	1
59090	Midn	0.123922	0.0243222	1
74693	4930509J09Rik	0.543583	0.0243375	1
52028	Bbs1	-0.135277	0.0245653	1
217082	Hlf	0.778631	0.0245661	1
74287	Kcmf1	-0.719421	0.0246604	1
629777	Zfp335os	-0.437293	0.0247788	1
232341	Wnk1	0.341659	0.024837	1
53421	Sec61a1	-0.0798445	0.0250188	1
17992	Ndufa4	0.340057	0.0251199	1
16500	Kcnb1	-1.03473	0.0251806	1
68292	Stt3b	0.140874	0.0251857	1
69277	3300002I08Rik	0.243757	0.0255407	1
14583	Gfpt1	-0.3398	0.025554	1
19266	Ptprd	-0.865457	0.0257522	1
67204	Eif2s2	-0.0973623	0.0257728	1
18577	Pde4a	0.472777	0.0258275	1
353123	A830036E02Rik	-0.688791	0.0259647	1
56447	Copz1	-0.0397293	0.026134	1
12750	Clk4	0.634469	0.0261429	1
12520	Cd81	0.519782	0.0262287	1
102636154	Gm16124	0.0200854	0.0262718	1
107566	Arl2bp	-0.00771981	0.0267981	1
-	Gm26835	-0.0658509	0.0268821	1
233812	Mosmo	-0.775679	0.0269248	1
240476	Zfp407	1.01281	0.0269781	1
74451	Pgs1	-0.132945	0.0270306	1
51789	Tnk2	-0.98849	0.0270902	1
68617	Mtcl1	-0.972336	0.0272112	1
20591	Kdm5c	0.40629	0.0273566	1
53881	Slc5a3	-0.632149	0.027769	1
21676	Tead1	0.903555	0.0277846	1
319739	B230303O12Rik	-0.30491	0.0278272	1
74117	Actr3	-0.631972	0.0278943	1
16367	Irs1	0.468852	0.0279076	1
227697	Dolk	-0.145549	0.0279593	1
78908	Igsf3	0.309404	0.0279947	1
105559	Mbnl2	-0.153015	0.0280321	1
20403	Itsn2	0.231096	0.0281673	1
52357	Wwc2	-0.154628	0.028324	1
18711	Pikfyve	-0.154766	0.0284049	1
15925	Ide	-0.216668	0.0286187	1
219249	Tdrd3	0.39747	0.0286286	1
22404	Wiz	-0.157619	0.0286559	1
68691	Kansl1l	0.982478	0.0287266	1
272347	Zfp398	-0.485748	0.0289089	1
74201	Cep97	0.0794693	0.0289676	1
55951	Mpc1	-0.331669	0.0290337	1
18412	Sqstm1	-0.0725472	0.029141	1
15452	Hprt	0.0778556	0.029335	1
209462	Hace1	-0.768017	0.0293639	1
228715	Smim26	-0.0127078	0.0295724	1
243272	Sbno1	1.08541	0.0295837	1
54403	Slc4a4	0.687204	0.0297131	1
102902673	Gm21992	-0.0791117	0.029983	1
66815	Mcub	-0.759175	0.0301597	1
102634039	Gm20687	-0.531926	0.0302742	1
13483	Dpp6	0.0623642	0.0307324	1
218236	Fam120a	0.486893	0.0308172	1
233781	Xylt1	0.101607	0.030884	1
18007	Neo1	-0.621448	0.0310527	1
22700	Zfp40	-0.419742	0.0310815	1
22258	Usp4	-0.138387	0.031141	1
226541	Klhl20	-0.0317242	0.0312172	1
19699	Reln	0.213203	0.0312407	1
11958	Atp5k	-0.796537	0.0312601	1
66218	Ndufb9	-1.11934	0.0313238	1
227634	Camsap1	-0.356138	0.0314271	1
226757	Wdr26	0.0387362	0.0314888	1
216739	Acsl6	0.123038	0.031494	1
245670	Rragb	0.48804	0.0315128	1
320595	Phf8	-0.0746002	0.0315843	1
271457	Rab5a	-0.107085	0.0315898	1
58520	Erg28	-0.127253	0.0316326	1
75420	Secisbp2	0.00283435	0.0317254	1
654796	9530036O11Rik	-0.260472	0.031726	1
330286	D630045J12Rik	-0.311455	0.0317268	1
226976	Kansl3	-0.176817	0.0318083	1
108664	Atp6v1h	0.180926	0.0319642	1
55946	Ap3m1	-0.285166	0.0320831	1
81898	Sf3b1	0.704293	0.0321837	1
14911	Thumpd3	-0.731162	0.0322206	1
19241	Tmsb4x	-0.213269	0.0322531	1
194388	Tet3	-0.0580314	0.0322973	1
69131	Cdk12	1.14683	0.0324775	1
327655	Ppip5k1	-0.479263	0.0324791	1
320150	Zdhhc17	0.619472	0.0326631	1
217310	Hid1	-0.552442	0.0327364	1
68916	Cdkal1	0.631594	0.0328348	1
381314	Iars2	-0.166868	0.0328429	1
26563	Ror1	-1.02776	0.0329811	1
72193	Scaf11	-0.19212	0.0330139	1
28081	Fam104a	0.0366014	0.0330694	1
109161	Ube2q2	0.835737	0.0331311	1
231659	Gcn1l1	0.0961412	0.0331901	1
12314	Calm2	-0.208818	0.0333345	1
76561	Snx7	0.797466	0.0334531	1
12293	Cacna2d1	0.168347	0.0336194	1
319653	Slc25a40	0.0850003	0.0337529	1
56812	Dnajb2	-0.283773	0.0337675	1
20254	Scg2	-0.578345	0.0338752	1
16709	Ktn1	-0.487571	0.034041	1
74617	Scpep1	-0.521139	0.0340748	1
67763	Prpsap1	-0.0312636	0.0342161	1
70911	Phyhipl	-0.193458	0.0342447	1
66235	Eif1ax	-0.286164	0.0342464	1
235281	Scn3b	-0.644172	0.0345307	1
93757	Immp2l	0.853061	0.0345428	1
52392	D1Ertd622e	-0.499921	0.034554	1
18197	Nsg2	-0.163154	0.0348462	1
18789	Papola	-0.771226	0.0348735	1
66146	Tmem57	-0.916342	0.0349216	1
69823	Fyttd1	-0.0195306	0.0350795	1
18176	Nras	-0.449781	0.0351763	1
98660	Atp1a2	-0.10853	0.0352696	1
269881	Map3k10	-0.283749	0.035309	1
53869	Rab11a	-0.394758	0.0354068	1
381379	Med19	0.0821209	0.0354177	1
76380	Cep112	0.379854	0.0355212	1
73420	Ccsap	0.825325	0.0356024	1
72729	Cdc42se2	0.124987	0.0356567	1
18674	Slc25a3	-0.28617	0.0356602	1
382066	Prdm10	0.687965	0.0356725	1
238130	Dock4	0.486196	0.0356859	1
21849	Trim28	-0.401049	0.0357118	1
192119	Dicer1	0.197528	0.036121	1
225742	St8sia5	-0.0705689	0.0362909	1
224624	Rab40c	-0.683088	0.0363713	1
226518	Nmnat2	-0.294736	0.0364596	1
213819	Casd1	-0.1957	0.0365241	1
230848	Zbtb40	-0.536109	0.0365681	1
320634	Ocrl	0.404749	0.0366432	1
14221	Fjx1	-0.34604	0.0366513	1
233276	Tubgcp5	0.245347	0.0366557	1
231986	Jazf1	0.983966	0.0369958	1
108150	Galnt7	-0.28957	0.0370282	1
18148	Npm1	0.018038	0.0370323	1
72199	Mms19	0.274147	0.0370887	1
69228	Zfp746	-0.365242	0.0374278	1
98685	Trmt1l	-0.991632	0.0375321	1
109910	Zfp91	-0.0317321	0.0375904	1
20192	Ryr3	1.21886	0.0377949	1
237038	Nox1	-0.0239579	0.0379572	1
224617	Tbc1d24	0.042699	0.0381353	1
14807	Grik3	-0.908509	0.0381545	1
269951	Idh2	-0.245475	0.0382242	1
329003	Zfp516	-0.197671	0.0383929	1
22042	Tfrc	-0.881944	0.0385219	1
140483	Hnmt	-0.214943	0.0385285	1
19177	Psmb7	-0.0705962	0.0385633	1
75723	Amotl1	-0.941122	0.0389905	1
107338	Gbf1	-0.382275	0.0389923	1
106583	Scaf8	-0.562295	0.0392281	1
240832	Tor1aip2	-0.349926	0.0393091	1
67877	Naa20	-0.336569	0.0393167	1
268996	Ss18	0.1099	0.0393677	1
19647	Rbbp6	0.472097	0.0394404	1
68544	Trir	-0.0941104	0.0394912	1
26444	Psma7	-0.65104	0.0395333	1
57437	Golga7	0.00373934	0.0395604	1
16319	Incenp	0.0302731	0.039582	1
226823	Kctd3	-0.27626	0.0396072	1
21885	Tle1	0.281429	0.0396807	1
22021	Tpst1	0.377456	0.0397274	1
72042	Cotl1	0.32019	0.0398607	1
69237	Gtpbp4	-0.143671	0.039936	1
17127	Smad3	-0.739194	0.0399428	1
56452	Orc6	-0.24537	0.0401099	1
70750	Kdsr	-0.303496	0.0405431	1
320873	Cdh10	0.42158	0.0407187	1
13383	Dlg1	0.341745	0.0407456	1
12387	Ctnnb1	0.699868	0.0408	1
80906	Kcnip2	1.1422	0.0411457	1
317717	Sec22a	-0.634197	0.0411638	1
-	Gm42477	-0.203292	0.0415609	1
12617	Cenpc1	0.062356	0.0415896	1
382030	Cnep1r1	0.249624	0.0416206	1
20418	Shc3	-0.416966	0.0416861	1
140492	Kcnn2	-0.727628	0.0420091	1
235574	Atp2c1	0.639842	0.0421341	1
11490	Adam15	-0.000940488	0.042308	1
58523	Elp2	-0.736876	0.042536	1
70223	Nars	0.523724	0.0426939	1
67608	Narf	-0.229702	0.0427689	1
15258	Hipk2	-0.858642	0.0429158	1
18632	Pex11b	-0.169452	0.0429981	1
72258	Kcnk10	-0.513741	0.0429986	1
59040	Rhot1	0.074086	0.0432983	1
93834	Peli2	-0.788414	0.0435479	1
83669	Wdr6	-0.42283	0.0436796	1
76788	Klhdc10	0.610156	0.0437467	1
-	Gm12064	-0.172249	0.0439596	1
18016	Nf2	-0.0664141	0.0439632	1
78805	4930545L23Rik	-0.408409	0.0440405	1
320557	Fam169a	-0.893619	0.0441407	1
15254	Hint1	0.0786458	0.0441573	1
56324	Stam2	-0.349477	0.0441602	1
14025	Bcl11a	-0.431338	0.0445462	1
192198	Lrrc4	0.614776	0.0445494	1
20656	Sod2	-0.201538	0.0447896	1
226591	Tiprl	-0.214055	0.0450579	1
16993	Lta4h	-0.0937115	0.045202	1
100502590	Tex50	-0.866061	0.0452894	1
66590	Farsa	-0.679388	0.0452894	1
217837	Itpk1	-0.737387	0.0452894	1
77706	Abcb5	-0.872442	0.0452894	1
67374	Jam2	-0.754736	0.0452894	1
226180	Ina	-0.817851	0.0452894	1
-	Gm20521	-0.685336	0.0452894	1
17749	Polr2k	-0.774576	0.0452894	1
29813	Zfp385a	-0.800016	0.0452894	1
66092	Ghitm	-0.8275	0.0452894	1
67996	Srsf6	-0.684579	0.0452894	1
237091	Lhfp	-0.595647	0.0452894	1
229615	Pias3	-0.771646	0.0452894	1
212632	Iffo2	-0.702899	0.0452894	1
14470	Rabac1	-0.889531	0.0452894	1
13713	Elk3	-0.802148	0.0452894	1
94176	Dock2	-0.74584	0.0452894	1
56464	Ctsf	-0.705896	0.0452894	1
208043	Setd1b	-0.0248219	0.0452923	1
277854	Depdc5	-0.509611	0.0453748	1
56208	Becn1	0.269046	0.0455472	1
13191	Dctn1	0.345998	0.0455489	1
219228	Pcdh17	-0.519332	0.0455671	1
18764	Pkd2	0.942288	0.0456114	1
13682	Eif4a2	0.0940975	0.0456191	1
104001	Rtn1	0.735536	0.0456284	1
24018	Rngtt	1.05471	0.045744	1
67157	2610301B20Rik	-0.896405	0.0457877	1
20743	Sptbn2	1.1859	0.0458387	1
23802	Amfr	-0.30647	0.0458807	1
432486	Gnptab	-0.571557	0.0462753	1
244329	Mcph1	0.542893	0.0464916	1
104263	Kdm3a	0.0217629	0.0465333	1
11308	Abi1	-0.70724	0.0466474	1
12583	Cdo1	-0.0353725	0.0467243	1
243771	Parp12	-0.0385783	0.0471156	1
11774	Ap3b1	0.314806	0.04719	1
52897	Rbfox3	0.162025	0.0473869	1
66629	Golph3	-0.34871	0.0475476	1
69587	Pcgf3	-0.293707	0.0476742	1
227746	Rabepk	-0.30061	0.0480019	1
13653	Egr1	-0.056612	0.0480718	1
227720	Nup214	-0.521385	0.0485447	1
14011	Etv6	0.371837	0.0486393	1
67979	Atad1	-0.164013	0.0486964	1
71778	Klhl5	-0.557159	0.0487496	1
17974	Nck2	-0.422813	0.0487507	1
217733	Tmem63c	0.119644	0.0489142	1
22318	Vamp2	0.0391503	0.0493652	1
66880	Rsrc1	0.957322	0.0494833	1
217127	Kat7	-0.115161	0.0495948	1
21336	Tacr1	0.0200086	0.0496161	1
269397	Ss18l1	-0.122552	0.0496496	1
14828	Hspa5	-0.344779	0.0496889	1
59009	Sh3rf1	0.151699	0.0499032	1
212528	Trmt1	-0.348357	0.0499057	1
