# Supplementary material for: Vitamin D Regulates Olfactory Function via Dual Transcriptional and mTOR‐Dependent Translational Control of Synaptic Proteins
Source: Adv Sci (Weinh). 2025 Dec 16;13(13):e07181. doi: 10.1002/advs.202507181 (PMC12955992; doi:10.1002/advs.202507181)
Supplement: Supplementary file 2 — Supplemental Tables 1–18 [file ADVS-13-e07181-s002.zip › Table S11_GO of DEGs in VDR+ GABAergic_VitD Levels.xlsx]

## Sheet: GABA _VDR+_VD-Hyper vs VD-Hypo
id	Term	Category	ListHits	ListTotal	PopHits	PopTotal	p-value	q-value	Enrichment_score	geneID
GO:0007029	endoplasmic reticulum organization	biological_process	8	635	39	20900	1.85837e-05	0.0031195	6.75146	Ccdc47;Sec16a;Mia3;Rtn4;Atl1;Lnpk;Sec61a1;Tor1aip2
GO:0031397	negative regulation of protein ubiquitination	biological_process	9	635	58	20900	5.87241e-05	0.00766559	5.10725	Mtor;U2af2;Prkcg;Prmt3;Arrb1;Wnk1;Sqstm1;Usp4;Gtpbp4
GO:0072659	protein localization to plasma membrane	biological_process	16	635	172	20900	7.43384e-05	0.0090569	3.06171	Rab3a;Sec16a;Pacs2;Hectd1;Exoc5;C2cd5;Prkcz;Rap2a;Ptch1;Kcnb1;Cd81;Dpp6;Scn3b;Rab11a;Rab40c;Dlg1
GO:0006325	chromatin organization	biological_process	25	635	352	20900	8.26336e-05	0.00948234	2.3376	Cbx1;Ubn1;Tlk2;Smchd1;Cdan1;Smarcb1;Usp22;Prkaa1;Uty;Smyd2;Epc1;Mysm1;Gpx4;Prkcb;Dpf3;Kdm5c;Tdrd3;Phf8;Kansl3;Tet3;Trim28;Setd1b;Kdm3a;Kat7;Ss18l1
GO:0015031	protein transport	biological_process	37	635	621	20900	8.30192e-05	0.00948234	1.96102	Rab3a;Necap2;Sec16a;Tmem9;Mia3;Rabgap1l;Mvb12b;Exoc7;Exoc5;C2cd5;Arl8b;Xpo4;Ap4e1;Naca;Xpo1;Akirin2;Snx21;Tram1;Ipo13;Bbs9;Apba1;Arrb1;Mtx1;Bbs1;Sec61a1;Copz1;Klhl20;Rab5a;Ap3m1;Snx7;Ktn1;Rab11a;Sec22a;Stam2;Ap3b1;Golph3;Nup214
GO:0048013	ephrin receptor signaling pathway	biological_process	7	635	36	20900	8.9585e-05	0.00992222	6.39983	Anks1;Sipa1l1;Epha10;Chn1;Nck1;Ss18;Nck2
GO:0008104	protein localization	biological_process	15	635	169	20900	0.000208136	0.0200194	2.92131	Ctnna1;Pacrg;Cacng3;Ift88;Cdan1;Ulk1;Cntnap2;Mecp2;Rap2a;Bbs1;Rragb;Immp2l;Npm1;Dlg1;Ctnnb1
GO:0021987	cerebral cortex development	biological_process	9	635	70	20900	0.000259605	0.0226671	4.23172	Crkl;Sox2;Akirin2;Ntrk2;Bbs1;Reln;Dicer1;Nars;Mcph1
GO:0071787	endoplasmic reticulum tubular network formation	biological_process	3	635	5	20900	0.000266671	0.0226671	19.748	Arl6ip1;Rtn4;Rtn1
GO:0007616	long-term memory	biological_process	7	635	43	20900	0.000287693	0.0238981	5.35799	Mtor;Mecp2;Prkcz;Ntrk2;Reln;Egr1;Tacr1
GO:0001771	immunological synapse formation	biological_process	4	635	12	20900	0.000343928	0.0263522	10.9711	Cd81;Dlg1;Dock2;Nck2
GO:0060627	regulation of vesicle-mediated transport	biological_process	4	635	12	20900	0.000343928	0.0263522	10.9711	Wdr44;Prkaa1;Rab11a;Vamp2
GO:0030534	adult behavior	biological_process	7	635	45	20900	0.000384435	0.0286757	5.11986	Nrxn3;Unc79;Cntnap2;Bbs1;Trmt1l;Pcdh17;Sptbn2
GO:0048265	response to pain	biological_process	5	635	22	20900	0.00043674	0.0312997	7.48031	Prkcg;Cacna1e;Cntnap2;Reln;Tacr1
GO:0043268	positive regulation of potassium ion transport	biological_process	4	635	13	20900	0.000484881	0.0328497	10.1272	Hbp1;Dpp6;Dlg1;Kcnn2
GO:0006511	ubiquitin-dependent protein catabolic process	biological_process	19	635	265	20900	0.000507796	0.0328497	2.35983	Cul4a;Cul9;Hectd1;Usp22;Trpc4ap;Uchl4;Fbxw8;Ube2s;Ufd1;Ntan1;Rpgr;Cbl;Arrb1;Mib1;Hace1;Usp4;Rbbp6;Psma7;Amfr
GO:0045163	clustering of voltage-gated potassium channels	biological_process	3	635	6	20900	0.000521282	0.0328497	16.4567	Cntnap2;Kcnb1;Kcnip2
GO:1902083	negative regulation of peptidyl-cysteine S-nitrosylation	biological_process	3	635	6	20900	0.000521282	0.0328497	16.4567	Ncoa7;Snta1;Tbc1d24
GO:1905037	autophagosome organization	biological_process	3	635	6	20900	0.000521282	0.0328497	16.4567	Atp13a2;Spg11;Pik3c2b
GO:0006468	protein phosphorylation	biological_process	34	635	617	20900	0.000656834	0.0390604	1.8137	Mtor;Tlk2;Map2k4;Taok2;Ulk1;Strada;Prkcg;Nim1k;Prkaa1;Pdpk1;Eef2k;Ppme1;Ddr1;Epha10;Prkar1a;Nek1;Csnk1g2;Prkcz;Map4k4;Cdk16;Ntrk2;Stk24;Prkcb;Ywhaz;Wnk1;Clk4;Tnk2;Sqstm1;Cdk12;Ror1;Map3k10;Trim28;Hipk2;Rsrc1
GO:0006851	mitochondrial calcium ion transmembrane transport	biological_process	4	635	14	20900	0.000662584	0.0390604	9.40382	Smdt1;Vdac1;Mcub;Ghitm
GO:0016310	phosphorylation	biological_process	34	635	621	20900	0.000734728	0.0419599	1.80202	Mtor;Tlk2;Riok1;Map2k4;Taok2;Ulk1;Prkcg;Nim1k;Prkaa1;Pdpk1;Eef2k;Pi4kb;Ddr1;Epha10;Nek1;Csnk1g2;Rbks;Prkcz;Map4k4;Cdk16;Pank3;Ntrk2;Stk24;Prkcb;Wnk1;Clk4;Tnk2;Dolk;Pikfyve;Cdk12;Ppip5k1;Map3k10;Hipk2;Itpk1
GO:0051707	response to other organism	biological_process	3	635	7	20900	0.000891645	0.0459009	14.1057	Mecp2;Nck1;Becn1
GO:0070973	protein localization to endoplasmic reticulum exit site	biological_process	3	635	7	20900	0.000891645	0.0459009	14.1057	Sec16a;Mia3;Gbf1
GO:0098780	response to mitochondrial depolarisation	biological_process	3	635	7	20900	0.000891645	0.0459009	14.1057	Ulk1;Sqstm1;Becn1
GO:0050775	positive regulation of dendrite morphogenesis	biological_process	6	635	38	20900	0.000925907	0.0470026	5.19685	Fbxw8;Numbl;Ptprd;Actr3;Tbc1d24;Ss18l1
GO:0007049	cell cycle	biological_process	34	635	634	20900	0.00104695	0.0517111	1.76507	Appl2;Pdcd2l;Cdc123;Dync1h1;Tlk2;Smc1a;Mrpl41;Strada;Smarcb1;Usp22;Ccnk;E2f6;Arl8b;Ube2s;Terf1;Nek1;Ppp1cc;Ints13;Lrrcc1;Cd2ap;Sgsm3;Cdc73;Mtus1;Ctdp1;Hace1;Phf8;Rab11a;Ccsap;Incenp;Cenpc1;Wdr6;Zfp385a;Becn1;Dctn1
GO:0016055	Wnt signaling pathway	biological_process	16	635	220	20900	0.00117821	0.0567984	2.3937	Calcoco1;Hbp1;Prkaa1;Sox2;Fgf10;Lrrfip2;Csnk1g2;Reck;Cdc73;Lgr6;Ror1;Amotl1;Tle1;Ctnnb1;Pkd2;Amfr
GO:0007612	learning	biological_process	8	635	70	20900	0.00124969	0.0570954	3.76153	Nrxn3;Vdac1;Prkar2b;Cntnap2;Mecp2;Ntrk2;Reln;Atad1
GO:0006020	inositol metabolic process	biological_process	3	635	8	20900	0.00139447	0.0621559	12.3425	Mecp2;Slc5a3;Ppip5k1
GO:0045048	protein insertion into ER membrane	biological_process	3	635	8	20900	0.00139447	0.0621559	12.3425	Ccdc47;Tram1;Sec61a1
GO:0006897	endocytosis	biological_process	15	635	203	20900	0.00141603	0.0623564	2.43202	Necap2;Myo1e;Rabgap1l;Ghr;Lrp12;Csnk1g2;Arrb1;Mib1;Tnk2;Itsn2;Rab5a;Atp6v1h;Ap3m1;Tfrc;Becn1
GO:0016358	dendrite development	biological_process	7	635	56	20900	0.00147357	0.064118	4.11417	Crkl;Mecp2;Mpdz;Bbs1;Reln;Tbc1d24;Ss18l1
GO:0071805	potassium ion transmembrane transport	biological_process	11	635	127	20900	0.00172127	0.0706882	2.85077	Tmem175;Kcnk12;Kcnk1;Kcnh7;Kcnb1;Dpp6;Atp1a2;Kcnip2;Kcnn2;Kcnk10;Pkd2
GO:0006397	mRNA processing	biological_process	22	635	363	20900	0.00178038	0.0723033	1.99475	Snrpd3;Cpsf6;U2af2;Magohb;Prpf40b;Hnrnpm;Cpeb1;Hnrnpf;Ppwd1;Hnrnph1;Nono;Mbnl2;Tdrd3;Sf3b1;Cdk12;Papola;Scaf8;Rbbp6;Srsf6;Rngtt;Rbfox3;Rsrc1
GO:0006816	calcium ion transport	biological_process	12	635	148	20900	0.00190609	0.076256	2.66865	Cacng3;Smdt1;Anxa6;Cacna1e;Ryr2;Saraf;Prkcb;Mcub;Cacna2d1;Ryr3;Atp2c1;Pkd2
GO:0099560	synaptic membrane adhesion	biological_process	5	635	30	20900	0.0019341	0.076256	5.48556	Il1rap;Ptprd;Cdh10;Lrrc4;Pcdh17
GO:0008542	visual learning	biological_process	8	635	75	20900	0.00195701	0.076256	3.51076	Mtor;Pde8b;Cacna1e;B4galt2;Mecp2;Kras;Atp1a3;Atp1a2
GO:0048568	embryonic organ development	biological_process	6	635	44	20900	0.00203006	0.076256	4.48819	Sox2;Uty;Ptch1;Tead1;Rbbp6;Ctnnb1
GO:0006086	acetyl-CoA biosynthetic process from pyruvate	biological_process	3	635	9	20900	0.00204462	0.076256	10.9711	Vdac1;Mpc2;Mpc1
GO:0031000	response to caffeine	biological_process	3	635	9	20900	0.00204462	0.076256	10.9711	Prkaa1;Ryr2;Irs1
GO:1990416	cellular response to brain-derived neurotrophic factor stimulus	biological_process	3	635	9	20900	0.00204462	0.076256	10.9711	Wasf1;Ntrk2;Dlg1
GO:0048489	synaptic vesicle transport	biological_process	4	635	19	20900	0.00227378	0.0814772	6.92913	Rab3a;Syt4;Spg11;Ctnnb1
GO:0048511	rhythmic process	biological_process	12	635	152	20900	0.00238339	0.0845758	2.59843	Cul4a;Mtor;Prkcg;Rai1;Prkaa1;Ppp1cc;Setx;Nono;Hlf;Gfpt1;Kdm5c;Egr1
GO:0003016	respiratory system process	biological_process	4	635	20	20900	0.00277463	0.0956723	6.58268	Rab3a;Ywhaz;Hipk2;Ap3b1
GO:0000165	MAPK cascade	biological_process	9	635	98	20900	0.00297069	0.0996136	3.02266	Map2k4;Taok2;Setx;Map4k4;Scg2;Nox1;Smad3;Ctnnb1;Nf2
GO:0050773	regulation of dendrite development	biological_process	4	635	21	20900	0.00334605	0.108229	6.26922	Crkl;Ntrk2;Bcl11a;Ss18l1
GO:0051481	negative regulation of cytosolic calcium ion concentration	biological_process	4	635	21	20900	0.00334605	0.108229	6.26922	Ryr2;Atp1a2;Ryr3;Smad3
GO:0060291	long-term synaptic potentiation	biological_process	7	635	65	20900	0.0035001	0.111242	3.54452	Prkcg;Rasgrf2;Mecp2;Prkcz;Ntrk2;Reln;Vamp2
GO:0016241	regulation of macroautophagy	biological_process	3	635	11	20900	0.00383786	0.118876	8.97638	Ulk1;Atp13a2;Becn1
GO:0090385	phagosome-lysosome fusion	biological_process	3	635	11	20900	0.00383786	0.118876	8.97638	Tmem175;Arl8b;Pikfyve
GO:0010507	negative regulation of autophagy	biological_process	6	635	51	20900	0.00433182	0.131226	3.87216	Mtor;Mcl1;Wnk1;Rragb;Wdr6;Becn1
GO:0043066	negative regulation of apoptotic process	biological_process	28	635	539	20900	0.00434428	0.131226	1.70979	Mtor;Fnta;Ctnna1;Arl6ip1;Higd1a;Prkaa1;Aatf;Vdac1;Eef2k;Mcl1;Setx;Prkcz;Map4k4;Nono;Cdc73;Cblb;Cbl;Arrb1;Klhl20;Npm1;Tfrc;Smad3;Ctnnb1;Sod2;Becn1;Golph3;Hspa5;Sh3rf1
GO:0034394	protein localization to cell surface	biological_process	5	635	36	20900	0.00440609	0.131543	4.5713	Fgf10;Usp4;Rab11a;Ctnnb1;Ap3b1
GO:0061744	motor behavior	biological_process	4	635	23	20900	0.00471854	0.13797	5.72407	Prkaa1;Cntnap2;Spg11;Dctn1
GO:0007040	lysosome organization	biological_process	6	635	52	20900	0.00477376	0.138477	3.7977	Mtor;Pi4kb;Spg11;Becn1;Gnptab;Ap3b1
GO:0021756	striatum development	biological_process	3	635	12	20900	0.00500251	0.140647	8.22835	Bbs1;Hprt;Secisbp2
GO:0032330	regulation of chondrocyte differentiation	biological_process	3	635	12	20900	0.00500251	0.140647	8.22835	Lnpk;Trps1;Mboat2
GO:0035022	positive regulation of Rac protein signal transduction	biological_process	3	635	12	20900	0.00500251	0.140647	8.22835	Rtn4;Kras;Dock2
GO:0051289	protein homotetramerization	biological_process	6	635	53	20900	0.00524796	0.143144	3.72604	Evl;Aqp4;Appl2;Hprt;Sod2;Pkd2
GO:0045859	regulation of protein kinase activity	biological_process	4	635	24	20900	0.00552817	0.147485	5.48556	Mtor;Cdc37;Prkar2b;Prkar1a
GO:0001558	regulation of cell growth	biological_process	6	635	54	20900	0.00575576	0.151348	3.65704	Mtor;Crkl;Ddr1;Cdc73;Npm1;Kat7
GO:0036376	sodium ion export across plasma membrane	biological_process	3	635	13	20900	0.0063578	0.151881	7.5954	Atp1a3;Slc4a4;Atp1a2
GO:0051549	positive regulation of keratinocyte migration	biological_process	3	635	13	20900	0.0063578	0.151881	7.5954	Mtor;Fgf10;Map4k4
GO:0071786	endoplasmic reticulum tubular network organization	biological_process	3	635	13	20900	0.0063578	0.151881	7.5954	Reep2;Rtn4;Lnpk
GO:0140627	ubiquitin-dependent protein catabolic process via the C-end degron rule pathway	biological_process	3	635	13	20900	0.0063578	0.151881	7.5954	Cul4a;Trpc4ap;Klhdc10
GO:2000774	positive regulation of cellular senescence	biological_process	3	635	13	20900	0.0063578	0.151881	7.5954	Mtor;Ypel3;Kras
GO:0097150	neuronal stem cell population maintenance	biological_process	4	635	25	20900	0.0064255	0.151917	5.26614	Sox2;Foxo3;Ss18;Mcph1
GO:0071277	cellular response to calcium ion	biological_process	8	635	91	20900	0.00647279	0.151917	2.89348	Prkaa1;Syt4;Cpne8;Dmtn;Cpne5;Wnk1;Kcnb1;Pkd2
GO:0043484	regulation of RNA splicing	biological_process	7	635	73	20900	0.00665878	0.153068	3.15608	Usp22;Hnrnpf;Hnrnph1;Clk4;Mbnl2;Cdk12;Rbfox3
GO:0007405	neuroblast proliferation	biological_process	6	635	56	20900	0.00687749	0.154216	3.52643	Ctnna1;Sox2;Dagla;Numbl;Acsl6;Ctnnb1
GO:0030838	positive regulation of actin filament polymerization	biological_process	6	635	56	20900	0.00687749	0.154216	3.52643	Evl;Mtor;Nck1;Actr3;Dlg1;Nck2
GO:1903078	positive regulation of protein localization to plasma membrane	biological_process	6	635	56	20900	0.00687749	0.154216	3.52643	Pgrmc1;Actr3;Sqstm1;Dpp6;Rab11a;Dlg1
GO:0006412	translation	biological_process	16	635	264	20900	0.00710112	0.157301	1.99475	Mrps21;Mrpl41;Rps12;Eif2s3y;Rpl3;Mtrf1l;Rpl32;Rpl21;Eef2;Etf1;Eif2s2;Iars2;Eif1ax;Nars;Farsa;Eif4a2
GO:0060441	epithelial tube branching involved in lung morphogenesis	biological_process	4	635	26	20900	0.00741436	0.161306	5.0636	Sox2;Fgf10;Kras;Ctnnb1
GO:0030334	regulation of cell migration	biological_process	9	635	113	20900	0.00756997	0.163625	2.62142	Unc5c;Rtn4;Wdr44;Sdc3;Nck1;Mysm1;Hace1;Tmsb4x;Amotl1
GO:0001934	positive regulation of protein phosphorylation	biological_process	16	635	266	20900	0.00761045	0.163625	1.97975	Mtor;Map2k4;Adipor2;Crkl;Hspa2;Fgf10;Mprip;Kras;Rap2a;Arrb1;Sqstm1;Reln;Tfrc;Incenp;Hipk2;Peli2
GO:0030433	ubiquitin-dependent ERAD pathway	biological_process	7	635	75	20900	0.00770325	0.163694	3.07192	Ccdc47;Rnf103;Ufd1;Stt3b;Dnajb2;Amfr;Hspa5
GO:0050804	modulation of chemical synaptic transmission	biological_process	10	635	134	20900	0.00784911	0.165829	2.45622	Rtn4;Prkar2b;Stau1;Wnk1;Ptprd;Pde4a;Reln;Grik3;Kcnn2;Lrrc4
GO:2000785	regulation of autophagosome assembly	biological_process	3	635	14	20900	0.00791103	0.166039	7.05287	Mtor;Ift88;Pikfyve
GO:0000122	negative regulation of transcription by RNA polymerase II	biological_process	44	635	992	20900	0.00794988	0.166039	1.45987	Rfc1;Cbx1;Pcgf6;Hcfc2;Hbp1;Sox2;Strn3;Cggbp1;Foxo3;Tro;E2f6;Dnajc17;Zfp949;Mecp2;Naca;Trps1;Purb;AU041133;Nsmce3;Xpo1;Akirin2;Smyd2;Epc1;Cdc73;Ywhaz;Ptch1;Kdm5c;Wwc2;Zfp398;Sqstm1;Trim28;Dicer1;Jazf1;Zfp746;Tle1;Smad3;Dlg1;Ctnnb1;Hipk2;Bcl11a;Pias3;Mcph1;Egr1;Etv6
GO:0051496	positive regulation of stress fiber assembly	biological_process	6	635	58	20900	0.00814952	0.166807	3.40483	Evl;Mtor;Arhgef10;Smad3;Nf2;Tacr1
GO:0018105	peptidyl-serine phosphorylation	biological_process	12	635	178	20900	0.00837048	0.166807	2.21888	Mtor;Tlk2;Ulk1;Prkcg;Pdpk1;Csnk1g2;Prkcz;Ntrk2;Prkcb;Wnk1;Map3k10;Hipk2
GO:0032781	positive regulation of ATP-dependent activity	biological_process	4	635	27	20900	0.00849842	0.166807	4.87606	Hspa2;Fgf10;Dnajb2;Tor1aip2
GO:0010634	positive regulation of epithelial cell migration	biological_process	5	635	42	20900	0.00856816	0.166807	3.91826	Rtn4;Fgf10;Irs1;Rab11a;Tacr1
GO:0022009	central nervous system vasculogenesis	biological_process	2	635	5	20900	0.00867123	0.166807	13.1654	Rtn4;Ctnnb1
GO:0035106	operant conditioning	biological_process	2	635	5	20900	0.00867123	0.166807	13.1654	Pde8b;Tacr1
GO:0036493	positive regulation of translation in response to endoplasmic reticulum stress	biological_process	2	635	5	20900	0.00867123	0.166807	13.1654	Nck1;Nck2
GO:0071681	cellular response to indole-3-methanol	biological_process	2	635	5	20900	0.00867123	0.166807	13.1654	Ctnna1;Ctnnb1
GO:1903860	negative regulation of dendrite extension	biological_process	2	635	5	20900	0.00867123	0.166807	13.1654	Mecp2;Bcl11a
GO:1903898	negative regulation of PERK-mediated unfolded protein response	biological_process	2	635	5	20900	0.00867123	0.166807	13.1654	Nck1;Nck2
GO:1990441	negative regulation of transcription from RNA polymerase II promoter in response to endoplasmic reticulum stress	biological_process	2	635	5	20900	0.00867123	0.166807	13.1654	Nck1;Nck2
GO:0042149	cellular response to glucose starvation	biological_process	6	635	59	20900	0.00884516	0.169262	3.34712	Higd1a;Prkaa1;Ywhag;Ywhaz;Becn1;Hspa5
GO:0007268	chemical synaptic transmission	biological_process	11	635	159	20900	0.00942756	0.173187	2.27703	Nrxn3;Prkcg;Vdac1;Cacna1e;Cntnap2;Mecp2;Spg11;Chrm2;Apba1;Dlg1;Ctnnb1
GO:0030036	actin cytoskeleton organization	biological_process	14	635	226	20900	0.00948133	0.173187	2.03888	Taok2;Sipa1l1;Pdlim7;Fgf10;Wasf1;Arhgef10;Kras;Rap2a;Dmtn;Amotl1;Atp2c1;Nf2;Dock2;Sptbn2
GO:0010976	positive regulation of neuron projection development	biological_process	12	635	181	20900	0.00949392	0.173187	2.1821	Mtor;Plppr5;Cpeb1;Ddr1;Setx;Nck1;Ntrk2;Reln;Acsl6;Ror1;Bcl11a;Hspa5
GO:0043666	regulation of phosphoprotein phosphatase activity	biological_process	3	635	15	20900	0.00966831	0.173187	6.58268	Ppp6r1;Ptpa;Tiprl
GO:0051290	protein heterotetramerization	biological_process	3	635	15	20900	0.00966831	0.173187	6.58268	Cpsf6;Farsa;Pkd2
GO:0099151	regulation of postsynaptic density assembly	biological_process	3	635	15	20900	0.00966831	0.173187	6.58268	Sipa1l1;Il1rap;Ptprd
GO:2000811	negative regulation of anoikis	biological_process	3	635	15	20900	0.00966831	0.173187	6.58268	Mcl1;Ntrk2;Tle1
GO:0031641	regulation of myelination	biological_process	4	635	28	20900	0.00968111	0.173187	4.70191	Mtor;Dicer1;Dlg1;Ctnnb1
GO:2000819	regulation of nucleotide-excision repair	biological_process	4	635	28	20900	0.00968111	0.173187	4.70191	Cul4a;Smarcb1;Dpf3;Kat7
GO:0016477	cell migration	biological_process	16	635	274	20900	0.00994801	0.173187	1.92195	Ctnna1;Crkl;Sdc3;Prkcz;Cd2ap;Pik3c2b;Nck1;Arpc5;Irs1;Wwc2;Reln;Nox1;Nars;Dock2;Golph3;Nck2
GO:0046777	protein autophosphorylation	biological_process	12	635	183	20900	0.0103057	0.173187	2.15825	Mtor;Ulk1;Prkcg;Eef2k;Ddr1;Csnk1g2;Ntrk2;Stk24;Wnk1;Clk4;Cdk12;Trim28
GO:0001662	behavioral fear response	biological_process	5	635	44	20900	0.0104113	0.173187	3.74016	Pde8b;Vdac1;Cacna1e;Mecp2;Atp1a2
GO:0046627	negative regulation of insulin receptor signaling pathway	biological_process	5	635	44	20900	0.0104113	0.173187	3.74016	Prkaa1;Prkcz;Nck1;Prkcb;Irs1
GO:0046676	negative regulation of insulin secretion	biological_process	5	635	44	20900	0.0104113	0.173187	3.74016	Pde8b;Gnaz;Midn;Kcnb1;Irs1
GO:0031398	positive regulation of protein ubiquitination	biological_process	7	635	80	20900	0.0108385	0.173187	2.87992	Wbp1l;Nsmce3;Cblb;Arrb1;Dnajb2;Npm1;Hspa5
GO:0043001	Golgi to plasma membrane protein transport	biological_process	4	635	29	20900	0.0109657	0.173187	4.53978	Bbs1;Golga7;Golph3;Vamp2
GO:0048266	behavioral response to pain	biological_process	4	635	29	20900	0.0109657	0.173187	4.53978	Mtor;Cacna1e;Cntnap2;Tacr1
GO:0060252	positive regulation of glial cell proliferation	biological_process	4	635	29	20900	0.0109657	0.173187	4.53978	Mtor;Mecp2;Ppp1cc;Kras
GO:1903861	positive regulation of dendrite extension	biological_process	4	635	29	20900	0.0109657	0.173187	4.53978	Syt4;Mecp2;Cpne5;Itsn2
GO:0008380	RNA splicing	biological_process	16	635	278	20900	0.0113131	0.173187	1.8943	Snrpd3;U2af2;Magohb;Prpf40b;Hnrnpm;Hnrnpf;Ppwd1;Hnrnph1;Nono;Mbnl2;Sf3b1;Cdk12;Scaf11;Srsf6;Rbfox3;Rsrc1
GO:0016236	macroautophagy	biological_process	5	635	45	20900	0.0114273	0.173187	3.65704	Mtor;Ulk1;Pik3c2b;Sqstm1;Becn1
GO:0001764	neuron migration	biological_process	10	635	142	20900	0.0115538	0.173187	2.31784	Ulk1;Crkl;Lrp12;Cep85l;Ntrk2;Bbs1;Neo1;Reln;Ctnnb1;Sh3rf1
GO:0030322	stabilization of membrane potential	biological_process	3	635	16	20900	0.0116346	0.173187	6.17126	Kcnk12;Kcnk1;Kcnk10
GO:0032786	positive regulation of DNA-templated transcription, elongation	biological_process	3	635	16	20900	0.0116346	0.173187	6.17126	Ccnk;Scaf8;Kat7
GO:0060042	retina morphogenesis in camera-type eye	biological_process	3	635	16	20900	0.0116346	0.173187	6.17126	Sox2;Nectin3;Rpgr
GO:0061462	protein localization to lysosome	biological_process	3	635	16	20900	0.0116346	0.173187	6.17126	Rtn4;Atp13a2;Cd81
GO:0045944	positive regulation of transcription by RNA polymerase II	biological_process	51	635	1212	20900	0.0117458	0.173187	1.38497	Foxj3;Calcoco1;Dcaf6;Smarcb1;Dhx36;Aatf;Sox2;Strn3;Foxo3;Churc1;Ncoa7;Gtf2f2;Fgf10;Mecp2;Setx;Stat2;Naca;Akirin2;Nck1;Epc1;Gabpb2;Cdc73;Mysm1;Arrb1;Hlf;Cd81;Zfp407;Tead1;Actr3;Phf8;Kansl3;Sf3b1;Tet3;Cdk12;Med19;Prdm10;Dicer1;Npm1;Ss18;Smad3;Ctnnb1;Hipk2;Elk3;Pkd2;Kdm3a;Ap3b1;Egr1;Etv6;Nck2;Kat7;Ss18l1
GO:0006904	vesicle docking involved in exocytosis	biological_process	4	635	30	20900	0.0123552	0.173187	4.38845	Rab3a;Exoc7;Exoc5;Kcnb1
GO:0048169	regulation of long-term neuronal synaptic plasticity	biological_process	4	635	30	20900	0.0123552	0.173187	4.38845	Kras;Rab5a;Rab11a;Egr1
GO:0061003	positive regulation of dendritic spine morphogenesis	biological_process	4	635	30	20900	0.0123552	0.173187	4.38845	Dhx36;Eef2k;Actr3;Reln
GO:0090314	positive regulation of protein targeting to membrane	biological_process	4	635	30	20900	0.0123552	0.173187	4.38845	C2cd5;Kcnb1;Mtcl1;Actr3
GO:0031122	cytoplasmic microtubule organization	biological_process	5	635	46	20900	0.0125088	0.173187	3.57754	Dync1h1;Ift88;Slain1;Camsap1;Tubgcp5
GO:2000300	regulation of synaptic vesicle exocytosis	biological_process	5	635	46	20900	0.0125088	0.173187	3.57754	Rab3a;Prkcg;Cacna1e;Prkcb;Rab5a
GO:0007290	spermatid nucleus elongation	biological_process	2	635	6	20900	0.0127462	0.173187	10.9711	Ift88;Kdm3a
GO:0008298	intracellular mRNA localization	biological_process	2	635	6	20900	0.0127462	0.173187	10.9711	Stau1;Zfp385a
GO:0018344	protein geranylgeranylation	biological_process	2	635	6	20900	0.0127462	0.173187	10.9711	Fnta;Chm
GO:0023051	regulation of signaling	biological_process	2	635	6	20900	0.0127462	0.173187	10.9711	Cblb;Cbl
GO:0031442	positive regulation of mRNA 3'-end processing	biological_process	2	635	6	20900	0.0127462	0.173187	10.9711	Dhx36;Cdc73
GO:0032911	negative regulation of transforming growth factor beta1 production	biological_process	2	635	6	20900	0.0127462	0.173187	10.9711	Laptm4b;Cd2ap
GO:0035330	regulation of hippo signaling	biological_process	2	635	6	20900	0.0127462	0.173187	10.9711	Wwc2;Nf2
GO:0043516	regulation of DNA damage response, signal transduction by p53 class mediator	biological_process	2	635	6	20900	0.0127462	0.173187	10.9711	Smyd2;Npm1
GO:0086003	cardiac muscle cell contraction	biological_process	2	635	6	20900	0.0127462	0.173187	10.9711	Sgcd;Uty
GO:0090063	positive regulation of microtubule nucleation	biological_process	2	635	6	20900	0.0127462	0.173187	10.9711	Mecp2;Dctn1
GO:0090156	intracellular sphingolipid homeostasis	biological_process	2	635	6	20900	0.0127462	0.173187	10.9711	Ormdl2;Rtn4
GO:0090659	walking behavior	biological_process	2	635	6	20900	0.0127462	0.173187	10.9711	Cntnap2;Spg11
GO:0097119	postsynaptic density protein 95 clustering	biological_process	2	635	6	20900	0.0127462	0.173187	10.9711	Reln;Lrrc4
GO:0120183	positive regulation of focal adhesion disassembly	biological_process	2	635	6	20900	0.0127462	0.173187	10.9711	Dusp3;Map4k4
GO:0160063	multi-pass transmembrane protein insertion into ER membrane	biological_process	2	635	6	20900	0.0127462	0.173187	10.9711	Ccdc47;Tmem147
GO:1901896	positive regulation of ATPase-coupled calcium transmembrane transporter activity	biological_process	2	635	6	20900	0.0127462	0.173187	10.9711	Hspa2;Ryr2
GO:1903038	negative regulation of leukocyte cell-cell adhesion	biological_process	2	635	6	20900	0.0127462	0.173187	10.9711	Mia3;Wnk1
GO:1903490	positive regulation of mitotic cytokinesis	biological_process	2	635	6	20900	0.0127462	0.173187	10.9711	Wnk1;Incenp
GO:1903912	negative regulation of endoplasmic reticulum stress-induced eIF2 alpha phosphorylation	biological_process	2	635	6	20900	0.0127462	0.173187	10.9711	Nck1;Nck2
GO:2000758	positive regulation of peptidyl-lysine acetylation	biological_process	2	635	6	20900	0.0127462	0.173187	10.9711	Prkaa1;Dip2a
GO:0034599	cellular response to oxidative stress	biological_process	7	635	83	20900	0.0131141	0.176872	2.77583	Prkaa1;Foxo3;Atp13a2;Cst3;Setx;Tbc1d24;Sod2
GO:0008306	associative learning	biological_process	5	635	47	20900	0.0136574	0.17954	3.50142	Cntnap2;Mecp2;Pgrmc1;Reln;Tacr1
GO:0009306	protein secretion	biological_process	5	635	47	20900	0.0136574	0.17954	3.50142	Rab3a;Mia3;Neo1;Gnptab;Golph3
GO:0002089	lens morphogenesis in camera-type eye	biological_process	3	635	17	20900	0.0138137	0.17954	5.80824	Nectin1;Nectin3;Ctnnb1
GO:0051560	mitochondrial calcium ion homeostasis	biological_process	3	635	17	20900	0.0138137	0.17954	5.80824	Smdt1;Anxa6;Mcub
GO:0086005	ventricular cardiac muscle cell action potential	biological_process	3	635	17	20900	0.0138137	0.17954	5.80824	Ryr2;Snta1;Scn3b
GO:0043524	negative regulation of neuron apoptotic process	biological_process	12	635	193	20900	0.015198	0.195594	2.04643	Prkcg;Mt1;Pdpk1;Xrcc4;Mecp2;Kras;Ntrk2;Arrb1;Npm1;Ctnnb1;Hipk2;Sod2
GO:0031669	cellular response to nutrient levels	biological_process	4	635	32	20900	0.0154598	0.1962	4.11417	Mtor;Ulk1;Prkaa1;Kcnb1
GO:0042752	regulation of circadian rhythm	biological_process	6	635	67	20900	0.0160072	0.198291	2.94747	Mtor;Prkcg;Prkaa1;Ppp1cc;Nono;Kdm5c
GO:0045429	positive regulation of nitric oxide biosynthetic process	biological_process	5	635	49	20900	0.0161631	0.198291	3.35851	Mtor;Ddah1;Smad3;Sod2;Pkd2
GO:0060048	cardiac muscle contraction	biological_process	5	635	49	20900	0.0161631	0.198291	3.35851	Mtor;Sgcd;Ryr2;Atp1a3;Scn3b
GO:0008344	adult locomotory behavior	biological_process	6	635	68	20900	0.01712	0.198291	2.90412	Ntan1;Mecp2;Atp1a3;Atp1a2;Trmt1l;Hipk2
GO:0048009	insulin-like growth factor receptor signaling pathway	biological_process	4	635	33	20900	0.01718	0.198291	3.9895	Ghr;Pdpk1;Kras;Irs1
GO:0090263	positive regulation of canonical Wnt signaling pathway	biological_process	8	635	108	20900	0.0172072	0.198291	2.43803	Tmem9;Atp6ap2;Rps12;Fgf10;Csnk1g2;Reck;Wnk1;Smad3
GO:0000055	ribosomal large subunit export from nucleus	biological_process	2	635	7	20900	0.017488	0.198291	9.40382	Xpo1;Npm1
GO:0000056	ribosomal small subunit export from nucleus	biological_process	2	635	7	20900	0.017488	0.198291	9.40382	Xpo1;Npm1
GO:0001711	endodermal cell fate commitment	biological_process	2	635	7	20900	0.017488	0.198291	9.40382	Cdc73;Ctnnb1
GO:0006369	termination of RNA polymerase II transcription	biological_process	2	635	7	20900	0.017488	0.198291	9.40382	Setx;Scaf8
GO:0019530	taurine metabolic process	biological_process	2	635	7	20900	0.017488	0.198291	9.40382	Ghr;Cdo1
GO:0032808	lacrimal gland development	biological_process	2	635	7	20900	0.017488	0.198291	9.40382	Fgf10;Igsf3
GO:0033211	adiponectin-activated signaling pathway	biological_process	2	635	7	20900	0.017488	0.198291	9.40382	Appl2;Adipor2
GO:0035654	clathrin-coated vesicle cargo loading, AP-3-mediated	biological_process	2	635	7	20900	0.017488	0.198291	9.40382	Ap3m1;Ap3b1
GO:0060235	lens induction in camera-type eye	biological_process	2	635	7	20900	0.017488	0.198291	9.40382	Sox2;Hipk2
GO:0072673	lamellipodium morphogenesis	biological_process	2	635	7	20900	0.017488	0.198291	9.40382	Wasf1;Abi1
GO:0099536	synaptic signaling	biological_process	2	635	7	20900	0.017488	0.198291	9.40382	Utrn;Kcmf1
GO:0150093	amyloid-beta clearance by transcytosis	biological_process	2	635	7	20900	0.017488	0.198291	9.40382	Rab5a;Rab11a
GO:0006974	DNA damage response	biological_process	25	635	523	20900	0.017819	0.200395	1.5733	Aim2;Cul4a;Mtor;Cbx1;Tlk2;Tank;Smc1a;Taok2;Smchd1;Ccnk;Xrcc4;Mcl1;Psmd14;Polb;Nek1;Setx;Nono;Nsmce3;Immp2l;Zbtb40;Mms19;Rbbp6;Hipk2;Zfp385a;Kat7
GO:0008631	intrinsic apoptotic signaling pathway in response to oxidative stress	biological_process	3	635	19	20900	0.0188215	0.206585	5.19685	Stk24;Nox1;Sod2
GO:1902430	negative regulation of amyloid-beta formation	biological_process	3	635	19	20900	0.0188215	0.206585	5.19685	Rtn4;Ntrk2;Rtn1
GO:1904888	cranial skeletal system development	biological_process	3	635	19	20900	0.0188215	0.206585	5.19685	Crkl;Ric1;Ctnnb1
GO:2000786	positive regulation of autophagosome assembly	biological_process	3	635	19	20900	0.0188215	0.206585	5.19685	Ulk1;Snx7;Becn1
GO:0007052	mitotic spindle organization	biological_process	5	635	51	20900	0.0189572	0.207451	3.2268	Dync1h1;Ptpa;Mecp2;Ints13;Incenp
GO:0016192	vesicle-mediated transport	biological_process	14	635	248	20900	0.0198579	0.216013	1.85801	Necap2;Sec16a;Mia3;Trappc10;Ergic3;Ap4e1;Chm;Copz1;Ap3m1;Rab11a;Sec22a;Sptbn2;Ap3b1;Vamp2
GO:0006611	protein export from nucleus	biological_process	4	635	35	20900	0.0209665	0.226724	3.76153	Strada;Xpo4;Xpo1;Nup214
GO:0001701	in utero embryonic development	biological_process	17	635	324	20900	0.0210831	0.227312	1.72694	Cul4a;Myo1e;Dusp3;Ccnk;Xrcc4;Polb;Uty;Cntnap2;Apba1;Ptch1;Mib1;Eif2s2;Trim28;Ocrl;Rbbp6;Smad3;Ctnnb1
GO:1901379	regulation of potassium ion transmembrane transport	biological_process	3	635	20	20900	0.0216533	0.228213	4.93701	Dpp6;Kcnip2;Kcnn2
GO:0007613	memory	biological_process	8	635	113	20900	0.0219704	0.228213	2.33015	Syt4;B4galt2;Ntan1;Mecp2;Spg11;Pgrmc1;Atp1a3;Atad1
GO:0010508	positive regulation of autophagy	biological_process	7	635	92	20900	0.0219733	0.228213	2.50428	Ulk1;Prkaa1;Foxo3;Cdk16;Sqstm1;Depdc5;Becn1
GO:0032968	positive regulation of transcription elongation by RNA polymerase II	biological_process	5	635	53	20900	0.0220514	0.228213	3.10504	Ccnk;Cdc73;Cdk12;Med19;Ctnnb1
GO:0006415	translational termination	biological_process	2	635	8	20900	0.0228525	0.228213	8.22835	Mtrf1l;Etf1
GO:0007435	salivary gland morphogenesis	biological_process	2	635	8	20900	0.0228525	0.228213	8.22835	Polb;Fgf10
GO:0014808	release of sequestered calcium ion into cytosol by sarcoplasmic reticulum	biological_process	2	635	8	20900	0.0228525	0.228213	8.22835	Ryr2;Ryr3
GO:0038007	netrin-activated signaling pathway	biological_process	2	635	8	20900	0.0228525	0.228213	8.22835	Unc5c;Tubb3
GO:0038026	reelin-mediated signaling pathway	biological_process	2	635	8	20900	0.0228525	0.228213	8.22835	Crkl;Reln
GO:0042743	hydrogen peroxide metabolic process	biological_process	2	635	8	20900	0.0228525	0.228213	8.22835	Nox1;Sod2
GO:0046822	regulation of nucleocytoplasmic transport	biological_process	2	635	8	20900	0.0228525	0.228213	8.22835	Ppp1cc;Nup214
GO:0050861	positive regulation of B cell receptor signaling pathway	biological_process	2	635	8	20900	0.0228525	0.228213	8.22835	Prkcb;Cd81
GO:0060315	negative regulation of ryanodine-sensitive calcium-release channel activity	biological_process	2	635	8	20900	0.0228525	0.228213	8.22835	Calm2;Pkd2
GO:0090084	negative regulation of inclusion body assembly	biological_process	2	635	8	20900	0.0228525	0.228213	8.22835	Hspa2;Dnajb2
GO:0090435	protein localization to nuclear envelope	biological_process	2	635	8	20900	0.0228525	0.228213	8.22835	Ints13;Tor1aip2
GO:1902425	positive regulation of attachment of mitotic spindle microtubules to kinetochore	biological_process	2	635	8	20900	0.0228525	0.228213	8.22835	Incenp;Becn1
GO:1904861	excitatory synapse assembly	biological_process	2	635	8	20900	0.0228525	0.228213	8.22835	Cntnap2;Lrrc4
GO:2000480	negative regulation of cAMP-dependent protein kinase activity	biological_process	2	635	8	20900	0.0228525	0.228213	8.22835	Prkar2b;Prkar1a
GO:0070050	neuron cellular homeostasis	biological_process	4	635	36	20900	0.0230366	0.229424	3.65704	Aim2;Tmem175;Prkaa1;Dctn1
GO:0007420	brain development	biological_process	12	635	205	20900	0.0231867	0.230291	1.92664	Unc5c;Aim2;Ift88;Apaf1;Rtn4;B4galt2;Mecp2;Ptch1;Reln;Immp2l;Nf2;Rtn1
GO:0042110	T cell activation	biological_process	6	635	73	20900	0.0234844	0.232617	2.70521	Cul4a;Nck1;Cblb;Smad3;Dlg1;Dock2
GO:0006813	potassium ion transport	biological_process	9	635	137	20900	0.0241558	0.236995	2.16219	Tmem175;Kcnk1;Kcnh7;Atp1a3;Kcnb1;Atp1a2;Kcnip2;Kcnn2;Pkd2
GO:0000302	response to reactive oxygen species	biological_process	3	635	21	20900	0.0247045	0.236995	4.70191	Prdx1;Nox1;Sod2
GO:0000423	mitophagy	biological_process	3	635	21	20900	0.0247045	0.236995	4.70191	Ulk1;Sqstm1;Becn1
GO:0006378	mRNA polyadenylation	biological_process	3	635	21	20900	0.0247045	0.236995	4.70191	Cdc73;Papola;Scaf8
GO:0006826	iron ion transport	biological_process	3	635	21	20900	0.0247045	0.236995	4.70191	Nectin1;Fth1;Tfrc
GO:0014009	glial cell proliferation	biological_process	3	635	21	20900	0.0247045	0.236995	4.70191	Cntnap2;Mecp2;Kras
GO:0042026	protein refolding	biological_process	3	635	21	20900	0.0247045	0.236995	4.70191	Hspa2;Dnajb2;Hspa5
GO:0051770	positive regulation of nitric-oxide synthase biosynthetic process	biological_process	3	635	21	20900	0.0247045	0.236995	4.70191	Fnta;Map2k4;Cpeb1
GO:0045740	positive regulation of DNA replication	biological_process	4	635	37	20900	0.0252265	0.24114	3.5582	Map2k4;Cst3;Npm1;Kat7
GO:0006879	intracellular iron ion homeostasis	biological_process	5	635	55	20900	0.0254557	0.24114	2.99213	Abcb7;Atp13a2;Fth1;Neo1;Tfrc
GO:0099171	presynaptic modulation of chemical synaptic transmission	biological_process	5	635	56	20900	0.0272771	0.24114	2.9387	Nrxn3;Prkcg;Chrm2;Prkcb;Apba1
GO:0030032	lamellipodium assembly	biological_process	4	635	38	20900	0.0275376	0.24114	3.46457	Nck1;Dmtn;Golph3;Nck2
GO:1990138	neuron projection extension	biological_process	4	635	38	20900	0.0275376	0.24114	3.46457	Bcan;Ddr1;Prkcz;Ctnnb1
GO:0051301	cell division	biological_process	19	635	386	20900	0.0275767	0.24114	1.62009	Cdc123;Dync1h1;Smc1a;Ccnk;Arl8b;Ube2s;Terf1;Nek1;Ppp1cc;Ints13;Cdc27;Lrrcc1;Cd2ap;Ctdp1;Ccsap;Incenp;Cenpc1;Becn1;Dctn1
GO:0000380	alternative mRNA splicing, via spliceosome	biological_process	3	635	22	20900	0.0279749	0.24114	4.48819	Hnrnpm;Srsf6;Rsrc1
GO:0035584	calcium-mediated signaling using intracellular calcium source	biological_process	3	635	22	20900	0.0279749	0.24114	4.48819	Ryr2;Ntrk2;Dmtn
GO:0045055	regulated exocytosis	biological_process	3	635	22	20900	0.0279749	0.24114	4.48819	Rab3a;Pex5l;Vamp2
GO:0050790	regulation of catalytic activity	biological_process	3	635	22	20900	0.0279749	0.24114	4.48819	Sod2;Becn1;Ap3b1
GO:0051963	regulation of synapse assembly	biological_process	3	635	22	20900	0.0279749	0.24114	4.48819	Nectin1;Rap2a;Ctnnb1
GO:0006811	monoatomic ion transport	biological_process	27	635	600	20900	0.0281189	0.24114	1.4811	Cacng3;Tmem175;Smdt1;Sfxn5;Vdac1;Cacna1e;Ryr2;Saraf;Kcnk1;Kcnh7;Atp1a3;Wnk1;Kcnb1;Slc5a3;Slc4a4;Mcub;Atp5k;Atp6v1h;Cacna2d1;Scn3b;Atp1a2;Ryr3;Grik3;Kcnip2;Atp2c1;Pkd2;Tmem63c
GO:0001731	formation of translation preinitiation complex	biological_process	2	635	9	20900	0.0287977	0.24114	7.31409	Eif2s3y;Eif2s2
GO:0007215	glutamate receptor signaling pathway	biological_process	2	635	9	20900	0.0287977	0.24114	7.31409	Kcnb1;Grik3
GO:0007398	ectoderm development	biological_process	2	635	9	20900	0.0287977	0.24114	7.31409	Ctnnb1;Nf2
GO:0010626	negative regulation of Schwann cell proliferation	biological_process	2	635	9	20900	0.0287977	0.24114	7.31409	Dicer1;Nf2
GO:0014047	glutamate secretion	biological_process	2	635	9	20900	0.0287977	0.24114	7.31409	Ntrk2;Apba1
GO:0031204	post-translational protein targeting to membrane, translocation	biological_process	2	635	9	20900	0.0287977	0.24114	7.31409	Sec61a1;Hspa5
GO:0032606	type I interferon production	biological_process	2	635	9	20900	0.0287977	0.24114	7.31409	Ppme1;Ap3b1
GO:0033234	negative regulation of protein sumoylation	biological_process	2	635	9	20900	0.0287977	0.24114	7.31409	Ctnnb1;Pias3
GO:0042487	regulation of odontogenesis of dentin-containing tooth	biological_process	2	635	9	20900	0.0287977	0.24114	7.31409	Ift88;Dicer1
GO:0048643	positive regulation of skeletal muscle tissue development	biological_process	2	635	9	20900	0.0287977	0.24114	7.31409	Prkaa1;Ctnnb1
GO:0048660	regulation of smooth muscle cell proliferation	biological_process	2	635	9	20900	0.0287977	0.24114	7.31409	Ctnnb1;Tacr1
GO:0048671	negative regulation of collateral sprouting	biological_process	2	635	9	20900	0.0287977	0.24114	7.31409	Ulk1;Bcl11a
GO:0050882	voluntary musculoskeletal movement	biological_process	2	635	9	20900	0.0287977	0.24114	7.31409	Mtor;Hipk2
GO:0061909	autophagosome-lysosome fusion	biological_process	2	635	9	20900	0.0287977	0.24114	7.31409	Arl8b;Atp13a2
GO:0090279	regulation of calcium ion import	biological_process	2	635	9	20900	0.0287977	0.24114	7.31409	Ctnnb1;Pkd2
GO:0090522	vesicle tethering involved in exocytosis	biological_process	2	635	9	20900	0.0287977	0.24114	7.31409	Exoc7;Exoc5
GO:0097107	postsynaptic density assembly	biological_process	2	635	9	20900	0.0287977	0.24114	7.31409	Nrxn3;Reln
GO:0097120	receptor localization to synapse	biological_process	2	635	9	20900	0.0287977	0.24114	7.31409	Reln;Cep112
GO:1901838	positive regulation of transcription of nucleolar large rRNA by RNA polymerase I	biological_process	2	635	9	20900	0.0287977	0.24114	7.31409	Mtor;Smarcb1
GO:1902237	positive regulation of endoplasmic reticulum stress-induced intrinsic apoptotic signaling pathway	biological_process	2	635	9	20900	0.0287977	0.24114	7.31409	Nck1;Nck2
GO:1990542	mitochondrial transmembrane transport	biological_process	2	635	9	20900	0.0287977	0.24114	7.31409	Sfxn5;Slc25a40
GO:2000553	positive regulation of T-helper 2 cell cytokine production	biological_process	2	635	9	20900	0.0287977	0.24114	7.31409	Prkcz;Cd81
GO:2000766	negative regulation of cytoplasmic translation	biological_process	2	635	9	20900	0.0287977	0.24114	7.31409	Cpeb1;Nmnat2
GO:2000969	positive regulation of AMPA receptor activity	biological_process	2	635	9	20900	0.0287977	0.24114	7.31409	Cacng3;Reln
GO:0007409	axonogenesis	biological_process	8	635	119	20900	0.0288312	0.24114	2.21266	Rab3a;Taok2;Ulk1;Atl1;Cntnap2;Spg11;Numbl;Zdhhc17
GO:0045664	regulation of neuron differentiation	biological_process	4	635	39	20900	0.0299709	0.248963	3.37573	Ywhag;Mosmo;Reln;Dicer1
GO:0007626	locomotory behavior	biological_process	8	635	120	20900	0.0301034	0.249496	2.19423	Cacna1e;B4galt2;Cntnap2;Apba1;Hprt;Reln;Sod2;Zfp385a
GO:0045597	positive regulation of cell differentiation	biological_process	5	635	58	20900	0.0311633	0.257697	2.83736	Smarcb1;Sox2;Dpf3;Ctnnb1;Nf2
GO:0046330	positive regulation of JNK cascade	biological_process	7	635	99	20900	0.0312382	0.257733	2.32721	Map2k4;Taok2;Map4k4;Map3k10;Nox1;Hipk2;Sh3rf1
GO:0010821	regulation of mitochondrion organization	biological_process	3	635	23	20900	0.0314633	0.257844	4.29305	Atp13a2;Rhot1;Golph3
GO:0031929	TOR signaling	biological_process	3	635	23	20900	0.0314633	0.257844	4.29305	Mtor;Cntnap2;Tiprl
GO:0035556	intracellular signal transduction	biological_process	19	635	393	20900	0.0322677	0.263844	1.59123	Tlk2;Prkcg;Nim1k;Prkaa1;Pdpk1;Cntnap2;Plcl1;Prkcz;Map4k4;Prkcb;Cblb;Wnk1;Pikfyve;Scg2;Rab40c;Tfrc;Ss18;Shc3;Depdc5
GO:1904262	negative regulation of TORC1 signaling	biological_process	4	635	40	20900	0.0325273	0.265373	3.29134	Prkaa1;Ywhag;Ywhaz;Depdc5
GO:0007264	small GTPase mediated signal transduction	biological_process	7	635	100	20900	0.0327463	0.265898	2.30394	Dock9;Rgl2;Rasgrf2;Chm;Dock4;Rhot1;Dock2
GO:0006893	Golgi to plasma membrane transport	biological_process	3	635	24	20900	0.0351683	0.265898	4.11417	Sec16a;Exoc5;Golga7
GO:0010332	response to gamma radiation	biological_process	3	635	24	20900	0.0351683	0.265898	4.11417	Prkaa1;Xrcc4;Sod2
GO:0016226	iron-sulfur cluster assembly	biological_process	3	635	24	20900	0.0351683	0.265898	4.11417	Abcb7;Isca2;Mms19
GO:0048025	negative regulation of mRNA splicing, via spliceosome	biological_process	3	635	24	20900	0.0351683	0.265898	4.11417	U2af2;Npm1;Srsf6
GO:0099645	neurotransmitter receptor localization to postsynaptic specialization membrane	biological_process	3	635	24	20900	0.0351683	0.265898	4.11417	Nrxn3;Cacng3;Dlg1
GO:0030177	positive regulation of Wnt signaling pathway	biological_process	4	635	41	20900	0.0352073	0.265898	3.21106	Atp6ap2;Fgf10;Cdc73;Lgr6
GO:0003143	embryonic heart tube morphogenesis	biological_process	2	635	10	20900	0.0352833	0.265898	6.58268	Ryr2;Tead1
GO:0006474	N-terminal protein amino acid acetylation	biological_process	2	635	10	20900	0.0352833	0.265898	6.58268	Naa50;Naa20
GO:0006482	protein demethylation	biological_process	2	635	10	20900	0.0352833	0.265898	6.58268	Ppme1;Phf8
GO:0006616	SRP-dependent cotranslational protein targeting to membrane, translocation	biological_process	2	635	10	20900	0.0352833	0.265898	6.58268	Tram1;Sec61a1
GO:0021517	ventral spinal cord development	biological_process	2	635	10	20900	0.0352833	0.265898	6.58268	Reln;Dctn1
GO:0034727	piecemeal microautophagy of the nucleus	biological_process	2	635	10	20900	0.0352833	0.265898	6.58268	Ulk1;Snx7
GO:0048679	regulation of axon regeneration	biological_process	2	635	10	20900	0.0352833	0.265898	6.58268	Stk24;Neo1
GO:0048730	epidermis morphogenesis	biological_process	2	635	10	20900	0.0352833	0.265898	6.58268	Fgf10;Dicer1
GO:0050671	positive regulation of lymphocyte proliferation	biological_process	2	635	10	20900	0.0352833	0.265898	6.58268	Fgf10;Tacr1
GO:0051292	nuclear pore complex assembly	biological_process	2	635	10	20900	0.0352833	0.265898	6.58268	Rtn4;Nup205
GO:0051647	nucleus localization	biological_process	2	635	10	20900	0.0352833	0.265898	6.58268	Mtor;Tlk2
GO:0070314	G1 to G0 transition	biological_process	2	635	10	20900	0.0352833	0.265898	6.58268	Strada;Wdr6
GO:1900180	regulation of protein localization to nucleus	biological_process	2	635	10	20900	0.0352833	0.265898	6.58268	Atp13a2;Nf2
GO:1900408	negative regulation of cellular response to oxidative stress	biological_process	2	635	10	20900	0.0352833	0.265898	6.58268	Ncoa7;Tbc1d24
GO:1902305	regulation of sodium ion transmembrane transport	biological_process	2	635	10	20900	0.0352833	0.265898	6.58268	Snta1;Wnk1
GO:1902414	protein localization to cell junction	biological_process	2	635	10	20900	0.0352833	0.265898	6.58268	Nectin1;Nectin3
GO:2000008	regulation of protein localization to cell surface	biological_process	2	635	10	20900	0.0352833	0.265898	6.58268	Gbf1;Ctnnb1
GO:0071466	cellular response to xenobiotic stimulus	biological_process	5	635	60	20900	0.0353796	0.266075	2.74278	Aim2;Crkl;Rap2a;Pde4a;Tfrc
GO:0009791	post-embryonic development	biological_process	7	635	102	20900	0.0359065	0.269483	2.25876	Rab3a;Ccdc47;Mtor;Aldh5a1;Mecp2;Dicer1;Sod2
GO:0006413	translational initiation	biological_process	5	635	61	20900	0.0376133	0.280293	2.69782	Eif1ad;Eif2s3y;Eif2s2;Eif1ax;Eif4a2
GO:0002027	regulation of heart rate	biological_process	4	635	42	20900	0.0380114	0.280293	3.13461	Cacna1e;Ryr2;Snta1;Calm2
GO:0006605	protein targeting	biological_process	4	635	42	20900	0.0380114	0.280293	3.13461	Cacng3;Ywhag;Trak2;Ywhaz
GO:0006890	retrograde vesicle-mediated transport, Golgi to endoplasmic reticulum	biological_process	4	635	42	20900	0.0380114	0.280293	3.13461	Ergic3;Copz1;Gbf1;Golph3
GO:1900182	positive regulation of protein localization to nucleus	biological_process	4	635	42	20900	0.0380114	0.280293	3.13461	Hnrnpm;Cd2ap;Tfrc;Kat7
GO:0050680	negative regulation of epithelial cell proliferation	biological_process	6	635	82	20900	0.0385819	0.282599	2.4083	Ift88;Sox2;Cdc73;Ptch1;Npm1;Dlg1
GO:0045821	positive regulation of glycolytic process	biological_process	3	635	25	20900	0.0390878	0.284028	3.94961	Mtor;Prkaa1;Slc4a4
GO:0045943	positive regulation of transcription by RNA polymerase I	biological_process	3	635	25	20900	0.0390878	0.284028	3.94961	Ubtf;Phf8;Sf3b1
GO:0016567	protein ubiquitination	biological_process	16	635	325	20900	0.040703	0.295177	1.62035	Cul4a;Cul9;Rnf103;Hectd1;Trpc4ap;Fbxw8;Cdc27;Rpgr;Cbl;Arrb1;Mib1;Kcmf1;Hace1;Klhl20;Rbbp6;Sh3rf1
GO:0005513	detection of calcium ion	biological_process	2	635	11	20900	0.0422711	0.296547	5.98425	Ryr2;Calm2
GO:0006895	Golgi to endosome transport	biological_process	2	635	11	20900	0.0422711	0.296547	5.98425	Klhl20;Gbf1
GO:0006983	ER overload response	biological_process	2	635	11	20900	0.0422711	0.296547	5.98425	Ccdc47;Hspa5
GO:0014909	smooth muscle cell migration	biological_process	2	635	11	20900	0.0422711	0.296547	5.98425	Ddr1;Arpc5
GO:0030856	regulation of epithelial cell differentiation	biological_process	2	635	11	20900	0.0422711	0.296547	5.98425	Dicer1;Ctnnb1
GO:0036444	calcium import into the mitochondrion	biological_process	2	635	11	20900	0.0422711	0.296547	5.98425	Smdt1;Mcub
GO:0048617	embryonic foregut morphogenesis	biological_process	2	635	11	20900	0.0422711	0.296547	5.98425	Smad3;Ctnnb1
GO:0050795	regulation of behavior	biological_process	2	635	11	20900	0.0422711	0.296547	5.98425	Aim2;Reln
GO:0050871	positive regulation of B cell activation	biological_process	2	635	11	20900	0.0422711	0.296547	5.98425	Akirin2;Cd81
GO:0061912	selective autophagy	biological_process	2	635	11	20900	0.0422711	0.296547	5.98425	Sqstm1;Becn1
GO:0098911	regulation of ventricular cardiac muscle cell action potential	biological_process	2	635	11	20900	0.0422711	0.296547	5.98425	Ryr2;Dlg1
GO:0001778	plasma membrane repair	biological_process	3	635	26	20900	0.0432191	0.298612	3.7977	Rab3a;Anxa6;Arl8b
GO:0016079	synaptic vesicle exocytosis	biological_process	3	635	26	20900	0.0432191	0.298612	3.7977	Rab3a;Sptbn2;Vamp2
GO:0016925	protein sumoylation	biological_process	3	635	26	20900	0.0432191	0.298612	3.7977	Trim28;Bcl11a;Pias3
GO:0035855	megakaryocyte development	biological_process	3	635	26	20900	0.0432191	0.298612	3.7977	Rabgap1l;Zfp385a;Abi1
GO:1900181	negative regulation of protein localization to nucleus	biological_process	3	635	26	20900	0.0432191	0.298612	3.7977	Mtor;Ctnna1;Ywhaz
GO:0097192	extrinsic apoptotic signaling pathway in absence of ligand	biological_process	4	635	45	20900	0.0471698	0.32131	2.92563	Ctnna1;Foxo3;Mcl1;Fgf10
GO:0006479	protein methylation	biological_process	3	635	27	20900	0.0475592	0.32131	3.65704	Snrpd3;Prmt3;Etf1
GO:0006882	intracellular zinc ion homeostasis	biological_process	3	635	27	20900	0.0475592	0.32131	3.65704	Mt1;Atp13a2;Ap3b1
GO:0033137	negative regulation of peptidyl-serine phosphorylation	biological_process	3	635	27	20900	0.0475592	0.32131	3.65704	Nck1;Dmtn;Nck2
GO:0098609	cell-cell adhesion	biological_process	11	635	204	20900	0.0477678	0.322124	1.77474	Ctnna1;Aqp4;Nectin1;Tln1;Nectin3;Cd2ap;Neo1;Cdh10;Dlg1;Ctnnb1;Jam2
GO:0010468	regulation of gene expression	biological_process	16	635	333	20900	0.0487878	0.323965	1.58142	Ulk1;Crkl;Sox2;Cggbp1;Uty;Fgf10;Mecp2;Apba1;Tead1;Irs1;Reln;Nras;Dicer1;Ctnnb1;Mcph1;Kdm3a
GO:0051092	positive regulation of NF-kappaB transcription factor activity	biological_process	9	635	156	20900	0.0489977	0.323965	1.89885	Aim2;Lrrfip2;Il1rap;Prkcz;Kras;Prkcb;Ror1;Npm1;Tfrc
GO:0032869	cellular response to insulin stimulus	biological_process	6	635	87	20900	0.0491423	0.323965	2.26989	Mtor;Ywhag;Cpeb1;Prkcz;Irs1;Vamp2
GO:0006516	glycoprotein catabolic process	biological_process	2	635	12	20900	0.0497249	0.323965	5.48556	Manba;Stt3b
GO:0030953	astral microtubule organization	biological_process	2	635	12	20900	0.0497249	0.323965	5.48556	Rab11a;Dlg1
GO:0036465	synaptic vesicle recycling	biological_process	2	635	12	20900	0.0497249	0.323965	5.48556	Rab3a;Rab5a
GO:0048608	reproductive structure development	biological_process	2	635	12	20900	0.0497249	0.323965	5.48556	Dicer1;Dlg1
GO:0048681	negative regulation of axon regeneration	biological_process	2	635	12	20900	0.0497249	0.323965	5.48556	Xylt1;Neo1
GO:0060317	cardiac epithelial to mesenchymal transition	biological_process	2	635	12	20900	0.0497249	0.323965	5.48556	Rtn4;Adam15
GO:0070306	lens fiber cell differentiation	biological_process	2	635	12	20900	0.0497249	0.323965	5.48556	Smad3;Nf2
GO:0070613	regulation of protein processing	biological_process	2	635	12	20900	0.0497249	0.323965	5.48556	Ift88;Ldlrad3
GO:0071712	ER-associated misfolded protein catabolic process	biological_process	2	635	12	20900	0.0497249	0.323965	5.48556	Uggt1;Ufd1
GO:0097091	synaptic vesicle clustering	biological_process	2	635	12	20900	0.0497249	0.323965	5.48556	Rab3a;Ctnnb1
GO:1903377	negative regulation of oxidative stress-induced neuron intrinsic apoptotic signaling pathway	biological_process	2	635	12	20900	0.0497249	0.323965	5.48556	Nono;Ctnnb1
GO:0034198	cellular response to amino acid starvation	biological_process	4	635	46	20900	0.0504709	0.326066	2.86203	Mtor;Ulk1;Rragb;Depdc5
GO:0030324	lung development	biological_process	7	635	110	20900	0.0505317	0.326066	2.09449	Rab3a;Ift88;Fgf10;Ywhaz;Dicer1;Ctnnb1;Ap3b1
GO:0070588	calcium ion transmembrane transport	biological_process	7	635	110	20900	0.0505317	0.326066	2.09449	Cacng3;Cacna1e;Ryr2;Cacna2d1;Ryr3;Atp2c1;Pkd2
GO:0051649	establishment of localization in cell	biological_process	11	635	206	20900	0.0505826	0.326066	1.75751	Rab3a;Aqp4;Ulk1;Cacna1e;Ryr2;Apba1;Slc4a4;Dpp6;Pkd2;Gnptab;Vamp2
GO:0035264	multicellular organism growth	biological_process	8	635	134	20900	0.0520893	0.331204	1.96498	Mtor;Unc79;Cntnap2;Nek1;Apba1;Dicer1;Rbbp6;Sptbn2
GO:0035307	positive regulation of protein dephosphorylation	biological_process	3	635	28	20900	0.0521046	0.331204	3.52643	Ptpa;Calm2;Cnep1r1
GO:0006357	regulation of transcription by RNA polymerase II	biological_process	52	635	1361	20900	0.052238	0.331476	1.25753	Elf2;Zfp943;Pcgf6;Zkscan3;Hcfc2;Foxj3;Smarcb1;Usp22;Rai1;Hbp1;Ccnk;Aatf;Sox2;Cggbp1;Foxo3;E2f6;Zfp236;Zfp426;Ncoa7;Zfp738;Trak2;Mecp2;Gm12258;Stat2;Trps1;Purb;Epc1;Cdc73;Prkcb;Zfp874b;Arrb1;Dpf3;Hlf;Tead1;Wiz;Zfp40;Phf8;Med19;Zbtb40;Zfp91;Ss18;Tle1;Smad3;Ctnnb1;Bcl11a;Sod2;Pias3;Elk3;Kdm3a;Pcgf3;Egr1;Etv6
GO:0018107	peptidyl-threonine phosphorylation	biological_process	5	635	67	20900	0.0528031	0.333902	2.45622	Mtor;Ulk1;Wnk1;Map3k10;Hipk2
GO:0051603	proteolysis involved in protein catabolic process	biological_process	5	635	67	20900	0.0528031	0.333902	2.45622	Ide;Psmb7;Psma7;Ctsf;Hspa5
GO:0050767	regulation of neurogenesis	biological_process	4	635	47	20900	0.0538954	0.337442	2.80114	Sox2;Dicer1;Ctnnb1;Nf2
GO:0032092	positive regulation of protein binding	biological_process	6	635	90	20900	0.056253	0.337442	2.19423	Arrb1;Actr3;Ide;Trim28;Hipk2;Amfr
GO:0014059	regulation of dopamine secretion	biological_process	3	635	29	20900	0.0568514	0.337442	3.40483	Rab3a;Syt4;Prkcb
GO:0043069	negative regulation of programmed cell death	biological_process	3	635	29	20900	0.0568514	0.337442	3.40483	Dpp9;Dpp8;Becn1
GO:0060425	lung morphogenesis	biological_process	3	635	29	20900	0.0568514	0.337442	3.40483	Fgf10;Hipk2;Ap3b1
GO:0061024	membrane organization	biological_process	3	635	29	20900	0.0568514	0.337442	3.40483	Sgcd;Tor1aip2;Ap3b1
GO:2000378	negative regulation of reactive oxygen species metabolic process	biological_process	3	635	29	20900	0.0568514	0.337442	3.40483	Aatf;Vdac1;Becn1
GO:0006612	protein targeting to membrane	biological_process	4	635	48	20900	0.0574427	0.337442	2.74278	Naca;Chm;Pikfyve;Golga7
GO:0043408	regulation of MAPK cascade	biological_process	4	635	48	20900	0.0574427	0.337442	2.74278	Taok2;Atp6ap2;Map4k4;Ntrk2
GO:0071560	cellular response to transforming growth factor beta stimulus	biological_process	4	635	48	20900	0.0574427	0.337442	2.74278	Apaf1;Crkl;Actr3;Smad3
GO:0002087	regulation of respiratory gaseous exchange by nervous system process	biological_process	2	635	13	20900	0.0576098	0.337442	5.0636	Mecp2;Atp1a2
GO:0006491	N-glycan processing	biological_process	2	635	13	20900	0.0576098	0.337442	5.0636	St8sia3;St8sia5
GO:0007042	lysosomal lumen acidification	biological_process	2	635	13	20900	0.0576098	0.337442	5.0636	Tmem9;Atp6ap2
GO:0019430	removal of superoxide radicals	biological_process	2	635	13	20900	0.0576098	0.337442	5.0636	Prdx1;Sod2
GO:0032515	negative regulation of phosphoprotein phosphatase activity	biological_process	2	635	13	20900	0.0576098	0.337442	5.0636	Ptpa;Tiprl
GO:0032754	positive regulation of interleukin-5 production	biological_process	2	635	13	20900	0.0576098	0.337442	5.0636	Il1rap;Prkcz
GO:0033689	negative regulation of osteoblast proliferation	biological_process	2	635	13	20900	0.0576098	0.337442	5.0636	Smad3;Nf2
GO:0036092	phosphatidylinositol-3-phosphate biosynthetic process	biological_process	2	635	13	20900	0.0576098	0.337442	5.0636	Pik3c2b;Becn1
GO:0043067	regulation of programmed cell death	biological_process	2	635	13	20900	0.0576098	0.337442	5.0636	Ywhaz;Zdhhc17
GO:0043200	response to amino acid	biological_process	2	635	13	20900	0.0576098	0.337442	5.0636	Mtor;Cdo1
GO:0050435	amyloid-beta metabolic process	biological_process	2	635	13	20900	0.0576098	0.337442	5.0636	Ide;Becn1
GO:0051967	negative regulation of synaptic transmission, glutamatergic	biological_process	2	635	13	20900	0.0576098	0.337442	5.0636	Grik3;Atad1
GO:0060402	calcium ion transport into cytosol	biological_process	2	635	13	20900	0.0576098	0.337442	5.0636	Ryr2;Cacna2d1
GO:1990253	cellular response to leucine starvation	biological_process	2	635	13	20900	0.0576098	0.337442	5.0636	Mtor;Rragb
GO:1990535	neuron projection maintenance	biological_process	2	635	13	20900	0.0576098	0.337442	5.0636	Atp1a3;Dctn1
GO:2000177	regulation of neural precursor cell proliferation	biological_process	2	635	13	20900	0.0576098	0.337442	5.0636	Foxo3;Nf2
GO:0021766	hippocampus development	biological_process	5	635	69	20900	0.0585531	0.341872	2.38503	Bcan;Crkl;Bbs1;Reln;Nf2
GO:0006887	exocytosis	biological_process	7	635	114	20900	0.0590731	0.343809	2.021	Rab3a;Mia3;Exoc7;Exoc5;Cdk16;Kcnb1;Rab11a
GO:0034765	regulation of monoatomic ion transmembrane transport	biological_process	8	635	138	20900	0.059877	0.347934	1.90802	Cacng3;Cacna1e;Kcnh7;Kcnb1;Cacna2d1;Scn3b;Kcnip2;Pkd2
GO:0006406	mRNA export from nucleus	biological_process	4	635	49	20900	0.061112	0.353985	2.68681	Magohb;Xpo1;Fyttd1;Nup214
GO:0007346	regulation of mitotic cell cycle	biological_process	4	635	49	20900	0.061112	0.353985	2.68681	Aatf;Ints13;Ptch1;Gbf1
GO:0006260	DNA replication	biological_process	7	635	115	20900	0.061339	0.354572	2.00342	Rfc1;Fhit;Rbms1;Polb;Rbbp6;Orc6;Kat7
GO:0006906	vesicle fusion	biological_process	3	635	30	20900	0.0617954	0.354572	3.29134	Syt4;C2cd5;Vamp2
GO:0010971	positive regulation of G2/M transition of mitotic cell cycle	biological_process	3	635	30	20900	0.0617954	0.354572	3.29134	Hspa2;Mecp2;Rab11a
GO:0019226	transmission of nerve impulse	biological_process	3	635	30	20900	0.0617954	0.354572	3.29134	Cacng3;Cacna1e;Cntnap2
GO:0031016	pancreas development	biological_process	3	635	30	20900	0.0617954	0.354572	3.29134	Ift88;Fgf10;Ctnnb1
GO:0032355	response to estradiol	biological_process	3	635	30	20900	0.0617954	0.354572	3.29134	Ghr;Strn3;Ctnnb1
GO:0042274	ribosomal small subunit biogenesis	biological_process	5	635	71	20900	0.0646466	0.367327	2.31784	Riok1;Aatf;Rps12;Nol7;Npm1
GO:0034504	protein localization to nucleus	biological_process	4	635	50	20900	0.0649023	0.367327	2.63307	Xpo1;Irs1;Pikfyve;Cnep1r1
GO:0043410	positive regulation of MAPK cascade	biological_process	10	635	190	20900	0.0652477	0.367327	1.73228	Taok2;Crkl;Sox2;Fgf10;Ntrk2;Arrb1;Cd81;Nox1;Ctnnb1;Peli2
GO:0000083	regulation of transcription involved in G1/S transition of mitotic cell cycle	biological_process	2	635	14	20900	0.0658929	0.367327	4.70191	E2f6;Cdk16
GO:0007175	negative regulation of epidermal growth factor-activated receptor activity	biological_process	2	635	14	20900	0.0658929	0.367327	4.70191	Cblb;Cbl
GO:0030949	positive regulation of vascular endothelial growth factor receptor signaling pathway	biological_process	2	635	14	20900	0.0658929	0.367327	4.70191	Fgf10;Prkcb
GO:0033673	negative regulation of kinase activity	biological_process	2	635	14	20900	0.0658929	0.367327	4.70191	Wnk1;Prpsap1
GO:0046839	phospholipid dephosphorylation	biological_process	2	635	14	20900	0.0658929	0.367327	4.70191	Plppr5;Plppr1
GO:0086002	cardiac muscle cell action potential involved in contraction	biological_process	2	635	14	20900	0.0658929	0.367327	4.70191	Cacna2d1;Scn3b
GO:2000767	positive regulation of cytoplasmic translation	biological_process	2	635	14	20900	0.0658929	0.367327	4.70191	Dhx36;Eef2
GO:0008033	tRNA processing	biological_process	6	635	94	20900	0.0666482	0.368985	2.10085	Ssb;Thumpd3;Cdkal1;Trmt1l;Elp2;Trmt1
GO:0035725	sodium ion transmembrane transport	biological_process	6	635	94	20900	0.0666482	0.368985	2.10085	Kcnk1;Wnk1;Slc4a4;Scn3b;Atp1a2;Pkd2
GO:0008089	anterograde axonal transport	biological_process	3	635	31	20900	0.0669321	0.368985	3.18517	Arl8b;Ap3m1;Ap3b1
GO:0042267	natural killer cell mediated cytotoxicity	biological_process	3	635	31	20900	0.0669321	0.368985	3.18517	Arl8b;Prdx1;Plekhm2
GO:0055013	cardiac muscle cell development	biological_process	3	635	31	20900	0.0669321	0.368985	3.18517	Mtor;Sgcd;Dicer1
GO:0051865	protein autoubiquitination	biological_process	5	635	73	20900	0.0710817	0.390682	2.25434	Hectd1;Rnft1;Cbl;Amfr;Sh3rf1
GO:0032008	positive regulation of TOR signaling	biological_process	3	635	32	20900	0.0722569	0.39202	3.08563	Reln;Rragb;Golph3
GO:0099072	regulation of postsynaptic membrane neurotransmitter receptor levels	biological_process	3	635	32	20900	0.0722569	0.39202	3.08563	Nrxn3;Cntnap2;Rap2a
GO:1900273	positive regulation of long-term synaptic potentiation	biological_process	3	635	32	20900	0.0722569	0.39202	3.08563	Stau1;Sqstm1;Reln
GO:2001240	negative regulation of extrinsic apoptotic signaling pathway in absence of ligand	biological_process	3	635	32	20900	0.0722569	0.39202	3.08563	Ctnna1;Mcl1;Fgf10
GO:0008285	negative regulation of cell population proliferation	biological_process	17	635	380	20900	0.0734575	0.39202	1.47244	Ddah1;Ulk1;Smarcb1;Cpeb1;Ddr1;Smyd2;Cdc73;Ptch1;Dnajb2;Npm1;Gtpbp4;Smad3;Ctnnb1;Wdr6;Nf2;Sod2;Becn1
GO:0001932	regulation of protein phosphorylation	biological_process	5	635	74	20900	0.0744264	0.39202	2.22388	Mtor;Prkar2b;Stat2;Nras;Dicer1
GO:0000463	maturation of LSU-rRNA from tricistronic rRNA transcript (SSU-rRNA, 5.8S rRNA, LSU-rRNA)	biological_process	2	635	15	20900	0.0745429	0.39202	4.38845	Wdr12;Gtpbp4
GO:0003094	glomerular filtration	biological_process	2	635	15	20900	0.0745429	0.39202	4.38845	Myo1e;Tmem63c
GO:0006465	signal peptide processing	biological_process	2	635	15	20900	0.0745429	0.39202	4.38845	Sec11c;Immp2l
GO:0007216	G protein-coupled glutamate receptor signaling pathway	biological_process	2	635	15	20900	0.0745429	0.39202	4.38845	Dagla;Grik3
GO:0009311	oligosaccharide metabolic process	biological_process	2	635	15	20900	0.0745429	0.39202	4.38845	St8sia3;St8sia5
GO:0010458	exit from mitosis	biological_process	2	635	15	20900	0.0745429	0.39202	4.38845	Ube2s;Ctdp1
GO:0019395	fatty acid oxidation	biological_process	2	635	15	20900	0.0745429	0.39202	4.38845	Adipor2;Prkaa1
GO:0021680	cerebellar Purkinje cell layer development	biological_process	2	635	15	20900	0.0745429	0.39202	4.38845	B4galt2;Hspa5
GO:0021819	layer formation in cerebral cortex	biological_process	2	635	15	20900	0.0745429	0.39202	4.38845	Reln;Ctnnb1
GO:0030007	intracellular potassium ion homeostasis	biological_process	2	635	15	20900	0.0745429	0.39202	4.38845	Atp1a3;Atp1a2
GO:0030858	positive regulation of epithelial cell differentiation	biological_process	2	635	15	20900	0.0745429	0.39202	4.38845	Sox2;Ctnnb1
GO:0032402	melanosome transport	biological_process	2	635	15	20900	0.0745429	0.39202	4.38845	Rab11a;Dctn1
GO:0032516	positive regulation of phosphoprotein phosphatase activity	biological_process	2	635	15	20900	0.0745429	0.39202	4.38845	Ptpa;Calm2
GO:0050771	negative regulation of axonogenesis	biological_process	2	635	15	20900	0.0745429	0.39202	4.38845	Rtn4;Trak2
GO:0050930	induction of positive chemotaxis	biological_process	2	635	15	20900	0.0745429	0.39202	4.38845	Fgf10;Scg2
GO:0061053	somite development	biological_process	2	635	15	20900	0.0745429	0.39202	4.38845	Ptch1;Rbbp6
GO:1902275	regulation of chromatin organization	biological_process	2	635	15	20900	0.0745429	0.39202	4.38845	Tlk2;Epc1
GO:0009953	dorsal/ventral pattern formation	biological_process	4	635	53	20900	0.0769875	0.40256	2.48403	Ift88;Bmp1;Ptch1;Ctnnb1
GO:1902895	positive regulation of miRNA transcription	biological_process	4	635	53	20900	0.0769875	0.40256	2.48403	Foxo3;Tead1;Smad3;Egr1
GO:0030182	neuron differentiation	biological_process	11	635	222	20900	0.07715	0.402833	1.63084	Tubb3;Rtn4;Sox2;Mecp2;Ppp1cc;Ntrk2;Mib1;Ptprd;Ctnnb1;Hipk2;Rtn1
GO:0030878	thyroid gland development	biological_process	3	635	33	20900	0.0777646	0.403162	2.99213	Fgf10;Smad3;Hipk2
GO:0032418	lysosome localization	biological_process	3	635	33	20900	0.0777646	0.403162	2.99213	Rab3a;Arl8b;Plekhm2
GO:0034332	adherens junction organization	biological_process	3	635	33	20900	0.0777646	0.403162	2.99213	Numbl;Cdh10;Ctnnb1
GO:0051085	chaperone cofactor-dependent protein refolding	biological_process	3	635	33	20900	0.0777646	0.403162	2.99213	Hspa2;Dnajc18;Hspa5
GO:0045892	negative regulation of DNA-templated transcription	biological_process	23	635	553	20900	0.0808763	0.411457	1.36891	Rfc1;Elf2;Cbx1;Pcgf6;Pfdn5;Runx1t1;Strn3;Btaf1;Mecp2;Trps1;Purb;Nono;Akirin2;Epc1;Ptch1;Kdm5c;Map3k10;Trim28;Tle1;Ctnnb1;Pias3;Elk3;Kat7
GO:0048144	fibroblast proliferation	biological_process	4	635	54	20900	0.0812494	0.411457	2.43803	Gng2;Xrcc4;Prdx1;Fgf10
GO:0051965	positive regulation of synapse assembly	biological_process	5	635	76	20900	0.0813678	0.411457	2.16535	Eef2k;Il1rap;Ntrk2;Ptprd;Actr3
GO:0032259	methylation	biological_process	9	635	173	20900	0.0820619	0.411457	1.71226	Prmt3;Coq5;Smyd2;Thumpd3;Prdm10;Trmt1l;Hnmt;Setd1b;Trmt1
GO:0006303	double-strand break repair via nonhomologous end joining	biological_process	3	635	34	20900	0.08345	0.411457	2.90412	Xrcc4;Psmd14;Polb
GO:0035108	limb morphogenesis	biological_process	3	635	34	20900	0.08345	0.411457	2.90412	Fbn2;Fgf10;Ptch1
GO:0043388	positive regulation of DNA binding	biological_process	3	635	34	20900	0.08345	0.411457	2.90412	Edf1;Trim28;Hipk2
GO:0000245	spliceosomal complex assembly	biological_process	2	635	16	20900	0.0835298	0.411457	4.11417	Sf3b1;Scaf11
GO:0001841	neural tube formation	biological_process	2	635	16	20900	0.0835298	0.411457	4.11417	Ptch1;Mib1
GO:0006940	regulation of smooth muscle contraction	biological_process	2	635	16	20900	0.0835298	0.411457	4.11417	Chrm2;Atp1a2
GO:0008156	negative regulation of DNA replication	biological_process	2	635	16	20900	0.0835298	0.411457	4.11417	Terf1;Gtpbp4
GO:0010996	response to auditory stimulus	biological_process	2	635	16	20900	0.0835298	0.411457	4.11417	Atp1a2;Tacr1
GO:0030857	negative regulation of epithelial cell differentiation	biological_process	2	635	16	20900	0.0835298	0.411457	4.11417	Fgf10;Kras
GO:0032228	regulation of synaptic transmission, GABAergic	biological_process	2	635	16	20900	0.0835298	0.411457	4.11417	Plcl1;Kras
GO:0034314	Arp2/3 complex-mediated actin nucleation	biological_process	2	635	16	20900	0.0835298	0.411457	4.11417	Arpc5;Actr3
GO:0040015	negative regulation of multicellular organism growth	biological_process	2	635	16	20900	0.0835298	0.411457	4.11417	Rai1;Ptch1
GO:0043171	peptide catabolic process	biological_process	2	635	16	20900	0.0835298	0.411457	4.11417	Ide;Lta4h
GO:0050884	neuromuscular process controlling posture	biological_process	2	635	16	20900	0.0835298	0.411457	4.11417	Cntnap2;Mecp2
GO:0060253	negative regulation of glial cell proliferation	biological_process	2	635	16	20900	0.0835298	0.411457	4.11417	Dicer1;Idh2
GO:0097623	potassium ion export across plasma membrane	biological_process	2	635	16	20900	0.0835298	0.411457	4.11417	Kcnb1;Kcnip2
GO:2000001	regulation of DNA damage checkpoint	biological_process	2	635	16	20900	0.0835298	0.411457	4.11417	Cul4a;Nek1
GO:0090630	activation of GTPase activity	biological_process	6	635	100	20900	0.0841988	0.413638	1.9748	Sipa1l1;Arhgap42;Crkl;Arhgef10;Sgsm3;Tbc1d25
GO:0031175	neuron projection development	biological_process	9	635	175	20900	0.0866642	0.42404	1.69269	Ulk1;Lrp12;Cntnap2;Mecp2;Wasf1;Cdk16;Camsap1;Rab11a;Tbc1d24
GO:0120162	positive regulation of cold-induced thermogenesis	biological_process	6	635	101	20900	0.0873501	0.426255	1.95525	Appl2;Dync1h1;Adipor2;Sfxn5;Zfp516;Kdm3a
GO:0042542	response to hydrogen peroxide	biological_process	3	635	35	20900	0.0893078	0.433493	2.82115	Prkaa1;Stk24;Sod2
GO:0043616	keratinocyte proliferation	biological_process	3	635	35	20900	0.0893078	0.433493	2.82115	Ift88;Fgf10;Ptch1
GO:0006913	nucleocytoplasmic transport	biological_process	4	635	56	20900	0.0901137	0.436824	2.35096	Xpo1;Npm1;Nup214;Rsrc1
GO:0006886	intracellular protein transport	biological_process	12	635	256	20900	0.0919687	0.441766	1.54281	Ric1;Rab28;Ap4e1;Xpo1;Mpdz;Chm;Ipo13;Apba1;Copz1;Rab5a;Ap3m1;Ap3b1
GO:0016579	protein deubiquitination	biological_process	5	635	79	20900	0.0924003	0.441766	2.08313	Usp22;Uchl4;Psmd14;Usp54;Usp4
GO:0009303	rRNA transcription	biological_process	2	635	17	20900	0.0928252	0.441766	3.87216	Polr1a;Npm1
GO:0032206	positive regulation of telomere maintenance	biological_process	2	635	17	20900	0.0928252	0.441766	3.87216	Dhx36;Terf1
GO:0033120	positive regulation of RNA splicing	biological_process	2	635	17	20900	0.0928252	0.441766	3.87216	U2af2;Setx
GO:0043923	positive regulation by host of viral transcription	biological_process	2	635	17	20900	0.0928252	0.441766	3.87216	Smarcb1;Ctdp1
GO:0045670	regulation of osteoclast differentiation	biological_process	2	635	17	20900	0.0928252	0.441766	3.87216	Mtor;Ctnnb1
GO:0048490	anterograde synaptic vesicle transport	biological_process	2	635	17	20900	0.0928252	0.441766	3.87216	Ap3m1;Ap3b1
GO:0050918	positive chemotaxis	biological_process	2	635	17	20900	0.0928252	0.441766	3.87216	Fgf10;Scg2
GO:0098761	cellular response to interleukin-7	biological_process	2	635	17	20900	0.0928252	0.441766	3.87216	Crkl;Hnrnph1
GO:1902018	negative regulation of cilium assembly	biological_process	2	635	17	20900	0.0928252	0.441766	3.87216	Wdr44;Cep97
GO:0045893	positive regulation of DNA-templated transcription	biological_process	28	635	707	20900	0.0933488	0.44368	1.3035	Rfc1;Elf2;Calcoco1;Usp22;Rai1;Prkaa1;Aatf;Sox2;Foxo3;Churc1;Fgf10;Mecp2;Epc1;Ptch1;Tead1;Phf8;Kansl3;Tmsb4x;Trim28;Npm1;Mms19;Zfp516;Smad3;Ctnnb1;Hipk2;Kdm3a;Egr1;Ss18l1
GO:0007030	Golgi organization	biological_process	6	635	103	20900	0.0938441	0.44524	1.91728	Sec16a;Fbxw8;Plekhm2;Hace1;Gbf1;Golph3
GO:0030217	T cell differentiation	biological_process	4	635	57	20900	0.0947125	0.447832	2.30971	Ctnnb1;Bcl11a;Egr1;Kat7
GO:0071230	cellular response to amino acid stimulus	biological_process	4	635	57	20900	0.0947125	0.447832	2.30971	Mtor;Cpeb1;Ntrk2;Rragb
GO:0042593	glucose homeostasis	biological_process	8	635	153	20900	0.0953117	0.448443	1.72096	Appl2;Adipor2;Prkaa1;Fbn2;Cacna1e;Foxo3;Ptch1;Kcnb1
GO:0009755	hormone-mediated signaling pathway	biological_process	3	635	36	20900	0.0953325	0.448443	2.74278	Ghr;Adipor2;Kdm3a
GO:0035115	embryonic forelimb morphogenesis	biological_process	3	635	36	20900	0.0953325	0.448443	2.74278	Lnpk;Reck;Ctnnb1
GO:0008283	cell population proliferation	biological_process	13	635	285	20900	0.0960499	0.450972	1.50131	Cul4a;Appl2;Fbxw8;Fgf10;Ddr1;Cntnap2;Mecp2;Kras;Lgr6;Dicer1;Dlg1;Ctnnb1;Hipk2
GO:0043161	proteasome-mediated ubiquitin-dependent protein catabolic process	biological_process	10	635	205	20900	0.0962161	0.450972	1.60553	Cul4a;Hectd1;Psmd14;Rmnd5b;Cd2ap;Arrb1;Klhl20;Wdr26;Dnajb2;Ctnnb1
GO:0010629	negative regulation of gene expression	biological_process	14	635	313	20900	0.097506	0.455883	1.47216	Adipor2;Prkaa1;Crkl;Dip2a;Prkar1a;Mecp2;Akirin2;Dicer1;Npm1;Smad3;Ctnnb1;Bcl11a;Srsf6;Pias3
GO:0006508	proteolysis	biological_process	24	635	595	20900	0.0979921	0.455883	1.3276	Dpp9;Pigk;Sec11c;Usp22;Uchl4;Tpp2;Bmp1;Pcsk1;Psmd14;Senp8;Dpp8;Mysm1;Mmp16;Ide;Dpp6;Usp4;Reln;Scpep1;Immp2l;Psmb7;Adam15;Hint1;Lta4h;Ctsf
GO:0034644	cellular response to UV	biological_process	4	635	58	20900	0.0994198	0.455883	2.26989	Cul4a;Dhx36;Nsmce3;Npm1
GO:0045668	negative regulation of osteoblast differentiation	biological_process	4	635	58	20900	0.0994198	0.455883	2.26989	Crim1;Sox2;Ptch1;Smad3
GO:0050714	positive regulation of protein secretion	biological_process	4	635	58	20900	0.0994198	0.455883	2.26989	Pcsk1;Atp13a2;Cd2ap;Golph3
GO:0006914	autophagy	biological_process	10	635	207	20900	0.100905	0.455883	1.59002	Sec16a;Zkscan3;Ulk1;Acbd5;Prkaa1;Atp13a2;Gramd1a;Tbc1d25;Sqstm1;Becn1
GO:0000132	establishment of mitotic spindle orientation	biological_process	3	635	37	20900	0.101518	0.455883	2.66865	Fgf10;Dctn1;Mcph1
GO:0010667	negative regulation of cardiac muscle cell apoptotic process	biological_process	3	635	37	20900	0.101518	0.455883	2.66865	Pdpk1;Rgl2;Npm1
GO:0030308	negative regulation of cell growth	biological_process	7	635	130	20900	0.101625	0.455883	1.77226	Rtn4;Adipor2;Tro;Dnajb2;Smad3;Adam15;Nf2
GO:0006937	regulation of muscle contraction	biological_process	2	635	18	20900	0.102402	0.455883	3.65704	Anxa6;Atp1a2
GO:0006941	striated muscle contraction	biological_process	2	635	18	20900	0.102402	0.455883	3.65704	Ryr2;Ryr3
GO:0007625	grooming behavior	biological_process	2	635	18	20900	0.102402	0.455883	3.65704	Cntnap2;Hprt
GO:0014823	response to activity	biological_process	2	635	18	20900	0.102402	0.455883	3.65704	Prkaa1;Sod2
GO:0018279	protein N-linked glycosylation via asparagine	biological_process	2	635	18	20900	0.102402	0.455883	3.65704	Uggt1;Stt3b
GO:0030539	male genitalia development	biological_process	2	635	18	20900	0.102402	0.455883	3.65704	Sox2;Ctnnb1
GO:0031145	anaphase-promoting complex-dependent catabolic process	biological_process	2	635	18	20900	0.102402	0.455883	3.65704	Ube2s;Cdc27
GO:0031503	protein-containing complex localization	biological_process	2	635	18	20900	0.102402	0.455883	3.65704	Sgcd;Dlg1
GO:0032469	endoplasmic reticulum calcium ion homeostasis	biological_process	2	635	18	20900	0.102402	0.455883	3.65704	Ccdc47;Pacs2
GO:0035329	hippo signaling	biological_process	2	635	18	20900	0.102402	0.455883	3.65704	Tead1;Amotl1
GO:0042059	negative regulation of epidermal growth factor receptor signaling pathway	biological_process	2	635	18	20900	0.102402	0.455883	3.65704	Dusp3;Cbl
GO:0042953	lipoprotein transport	biological_process	2	635	18	20900	0.102402	0.455883	3.65704	Mia3;Zdhhc17
GO:0045475	locomotor rhythm	biological_process	2	635	18	20900	0.102402	0.455883	3.65704	Cntnap2;Egr1
GO:0045945	positive regulation of transcription by RNA polymerase III	biological_process	2	635	18	20900	0.102402	0.455883	3.65704	Mtor;Sf3b1
GO:0046835	carbohydrate phosphorylation	biological_process	2	635	18	20900	0.102402	0.455883	3.65704	Rbks;Gnptab
GO:0047496	vesicle transport along microtubule	biological_process	2	635	18	20900	0.102402	0.455883	3.65704	Trak2;Prkcz
GO:0050732	negative regulation of peptidyl-tyrosine phosphorylation	biological_process	2	635	18	20900	0.102402	0.455883	3.65704	Prkcz;Dmtn
GO:0051489	regulation of filopodium assembly	biological_process	2	635	18	20900	0.102402	0.455883	3.65704	Dmtn;Rab5a
GO:0061179	negative regulation of insulin secretion involved in cellular response to glucose stimulus	biological_process	2	635	18	20900	0.102402	0.455883	3.65704	Pde8b;Map4k4
GO:0061709	reticulophagy	biological_process	2	635	18	20900	0.102402	0.455883	3.65704	Ulk1;Snx7
GO:0071625	vocalization behavior	biological_process	2	635	18	20900	0.102402	0.455883	3.65704	Nrxn3;Cntnap2
GO:0097401	synaptic vesicle lumen acidification	biological_process	2	635	18	20900	0.102402	0.455883	3.65704	Atp6ap2;Atp6v1h
GO:1903427	negative regulation of reactive oxygen species biosynthetic process	biological_process	2	635	18	20900	0.102402	0.455883	3.65704	Hbp1;Abcb7
GO:2000310	regulation of NMDA receptor activity	biological_process	2	635	18	20900	0.102402	0.455883	3.65704	Rasgrf2;Reln
GO:2001256	regulation of store-operated calcium entry	biological_process	2	635	18	20900	0.102402	0.455883	3.65704	Spg11;Saraf
GO:0042391	regulation of membrane potential	biological_process	6	635	106	20900	0.104057	0.460516	1.86302	Pex5l;Slc4a4;Dpp6;Grik3;Dlg1;Abcb5
GO:0008543	fibroblast growth factor receptor signaling pathway	biological_process	4	635	59	20900	0.104234	0.460516	2.23142	Crkl;Churc1;Setx;Ctnnb1
GO:0000422	autophagy of mitochondrion	biological_process	3	635	38	20900	0.10786	0.460516	2.59843	Ulk1;Snx7;Becn1
GO:0031069	hair follicle morphogenesis	biological_process	3	635	38	20900	0.10786	0.460516	2.59843	Fgf10;Dicer1;Ctnnb1
GO:0051968	positive regulation of synaptic transmission, glutamatergic	biological_process	3	635	38	20900	0.10786	0.460516	2.59843	Cacng3;Ntrk2;Reln
GO:0090090	negative regulation of canonical Wnt signaling pathway	biological_process	7	635	132	20900	0.107877	0.460516	1.74541	Pfdn5;Sox2;Foxo3;Tle1;Ctnnb1;Amfr;Egr1
GO:0006338	chromatin remodeling	biological_process	10	635	210	20900	0.108185	0.460516	1.5673	Pcgf6;Hcfc2;Smarcb1;Smyd2;Mysm1;Dpf3;Kdm5c;Sf3b1;Npm1;Ss18
GO:1902600	proton transmembrane transport	biological_process	5	635	83	20900	0.108235	0.460516	1.98273	Tmem175;Atp1a3;Atp5k;Atp6v1h;Atp1a2
GO:0006606	protein import into nucleus	biological_process	6	635	108	20900	0.111174	0.460516	1.82852	Appl2;Spg11;Akirin2;Ipo13;Sqstm1;Nup214
GO:0006376	mRNA splice site recognition	biological_process	2	635	19	20900	0.112235	0.460516	3.46457	Setx;Srsf6
GO:0006541	glutamine metabolic process	biological_process	2	635	19	20900	0.112235	0.460516	3.46457	Mecp2;Gfpt1
GO:0010035	response to inorganic substance	biological_process	2	635	19	20900	0.112235	0.460516	3.46457	Fnta;Nt5e
GO:0010801	negative regulation of peptidyl-threonine phosphorylation	biological_process	2	635	19	20900	0.112235	0.460516	3.46457	Spred1;Dmtn
GO:0010824	regulation of centrosome duplication	biological_process	2	635	19	20900	0.112235	0.460516	3.46457	Xpo1;Npm1
GO:0022408	negative regulation of cell-cell adhesion	biological_process	2	635	19	20900	0.112235	0.460516	3.46457	Gtpbp4;Nf2
GO:0035418	protein localization to synapse	biological_process	2	635	19	20900	0.112235	0.460516	3.46457	Stau1;Reln
GO:0046426	negative regulation of receptor signaling pathway via JAK-STAT	biological_process	2	635	19	20900	0.112235	0.460516	3.46457	Ptprd;Nf2
GO:0051056	regulation of small GTPase mediated signal transduction	biological_process	2	635	19	20900	0.112235	0.460516	3.46457	Sipa1l1;Chn1
GO:0055117	regulation of cardiac muscle contraction	biological_process	2	635	19	20900	0.112235	0.460516	3.46457	Ryr2;Calm2
GO:0061025	membrane fusion	biological_process	2	635	19	20900	0.112235	0.460516	3.46457	Hace1;Vamp2
GO:1903232	melanosome assembly	biological_process	2	635	19	20900	0.112235	0.460516	3.46457	Ap3m1;Ap3b1
GO:1903428	positive regulation of reactive oxygen species biosynthetic process	biological_process	2	635	19	20900	0.112235	0.460516	3.46457	Foxo3;Slc5a3
GO:2000059	negative regulation of ubiquitin-dependent protein catabolic process	biological_process	2	635	19	20900	0.112235	0.460516	3.46457	Anks1;Hipk2
GO:0043087	regulation of GTPase activity	biological_process	5	635	84	20900	0.112388	0.460516	1.95913	Mtor;Sipa1l1;Chn1;Ntrk2;Cblb
GO:0045727	positive regulation of translation	biological_process	5	635	84	20900	0.112388	0.460516	1.95913	Mtor;Ssb;Cpeb1;Eef2;Npm1
GO:0007528	neuromuscular junction development	biological_process	3	635	39	20900	0.11435	0.460516	2.5318	Spg11;Snta1;Dctn1
GO:0032465	regulation of cytokinesis	biological_process	3	635	39	20900	0.11435	0.460516	2.5318	Calm2;Rab11a;Becn1
GO:0045671	negative regulation of osteoclast differentiation	biological_process	3	635	39	20900	0.11435	0.460516	2.5318	Tmem178;Ctnnb1;Pias3
GO:0045931	positive regulation of mitotic cell cycle	biological_process	3	635	39	20900	0.11435	0.460516	2.5318	Dusp3;Usp22;Fgf10
GO:0061512	protein localization to cilium	biological_process	3	635	39	20900	0.11435	0.460516	2.5318	Bbs9;Bbs1;Rab11a
GO:2000463	positive regulation of excitatory postsynaptic potential	biological_process	3	635	39	20900	0.11435	0.460516	2.5318	Prkcz;Reln;Tbc1d24
GO:0051897	positive regulation of phosphatidylinositol 3-kinase/protein kinase B signal transduction	biological_process	9	635	187	20900	0.117423	0.460516	1.58407	Mtor;Rtn4;Rgl2;Ddr1;Ntrk2;Cbl;Irs1;Reln;Ror1
GO:0008544	epidermis development	biological_process	4	635	62	20900	0.119292	0.460516	2.12344	Ift88;Fgf10;Ptch1;Atp2c1
GO:1905515	non-motile cilium assembly	biological_process	4	635	62	20900	0.119292	0.460516	2.12344	Ift88;Exoc5;Bbs1;Dctn1
GO:0032956	regulation of actin cytoskeleton organization	biological_process	5	635	86	20900	0.12092	0.460516	1.91357	Mtor;Taok2;Cd2ap;Dmtn;Actr3
GO:2000134	negative regulation of G1/S transition of mitotic cell cycle	biological_process	3	635	40	20900	0.120985	0.460516	2.4685	Cdc73;Dlg1;Pkd2
GO:0006414	translational elongation	biological_process	2	635	20	20900	0.1223	0.460516	3.29134	Eef2k;Eef2
GO:0006801	superoxide metabolic process	biological_process	2	635	20	20900	0.1223	0.460516	3.29134	Immp2l;Sod2
GO:0031396	regulation of protein ubiquitination	biological_process	2	635	20	20900	0.1223	0.460516	3.29134	Dnajb2;Ctnnb1
GO:0042445	hormone metabolic process	biological_process	2	635	20	20900	0.1223	0.460516	3.29134	Ghr;Bbs1
GO:0042554	superoxide anion generation	biological_process	2	635	20	20900	0.1223	0.460516	3.29134	Nox1;Sod2
GO:0045598	regulation of fat cell differentiation	biological_process	2	635	20	20900	0.1223	0.460516	3.29134	Ift88;Mex3c
GO:0046328	regulation of JNK cascade	biological_process	2	635	20	20900	0.1223	0.460516	3.29134	Map4k4;Rap2a
GO:0048513	animal organ development	biological_process	2	635	20	20900	0.1223	0.460516	3.29134	Rai2;Ctnnb1
GO:0051145	smooth muscle cell differentiation	biological_process	2	635	20	20900	0.1223	0.460516	3.29134	Fgf10;Ctnnb1
GO:0060236	regulation of mitotic spindle organization	biological_process	2	635	20	20900	0.1223	0.460516	3.29134	Dync1h1;Dctn1
GO:0071470	cellular response to osmotic stress	biological_process	2	635	20	20900	0.1223	0.460516	3.29134	Mtor;Pkd2
GO:0099173	postsynapse organization	biological_process	2	635	20	20900	0.1223	0.460516	3.29134	Actr3;Sptbn2
GO:1901673	regulation of mitotic spindle assembly	biological_process	2	635	20	20900	0.1223	0.460516	3.29134	Cep97;Ccsap
GO:2000736	regulation of stem cell differentiation	biological_process	2	635	20	20900	0.1223	0.460516	3.29134	Dicer1;Kdm3a
GO:0001501	skeletal system development	biological_process	6	635	111	20900	0.1223	0.460516	1.7791	Bcan;Rai1;Trps1;Mmp16;Smad3;Ctnnb1
GO:0042254	ribosome biogenesis	biological_process	6	635	111	20900	0.1223	0.460516	1.7791	Cul4a;Riok1;Aatf;Xpo1;Wdr12;Gtpbp4
GO:0000226	microtubule cytoskeleton organization	biological_process	7	635	137	20900	0.124379	0.460516	1.68171	Tubb3;Cul9;Prkcz;Bbs1;Camsap1;Tubgcp5;Ss18
GO:0035176	social behavior	biological_process	4	635	63	20900	0.12451	0.460516	2.08974	Mtor;Nrxn3;Cntnap2;Mecp2
GO:0030097	hemopoiesis	biological_process	5	635	87	20900	0.125297	0.460516	1.89157	Cul4a;Wbp1l;Myo1e;Ctnnb1;Sod2
GO:0030900	forebrain development	biological_process	5	635	87	20900	0.125297	0.460516	1.89157	Ift88;Apaf1;Numbl;Reln;Ctnnb1
GO:0006888	endoplasmic reticulum to Golgi vesicle-mediated transport	biological_process	6	635	112	20900	0.126127	0.460516	1.76322	Sec16a;Mia3;Trappc10;Ergic3;Tfg;Sec22a
GO:0001707	mesoderm formation	biological_process	3	635	41	20900	0.127756	0.460516	2.4083	Prkar1a;Smad3;Nf2
GO:0007259	receptor signaling pathway via JAK-STAT	biological_process	3	635	41	20900	0.127756	0.460516	2.4083	Ghr;Stat2;Pkd2
GO:0045747	positive regulation of Notch signaling pathway	biological_process	3	635	41	20900	0.127756	0.460516	2.4083	Sox2;Fgf10;Reck
GO:0061351	neural precursor cell proliferation	biological_process	3	635	41	20900	0.127756	0.460516	2.4083	Ift88;Cntnap2;Bbs1
GO:0051028	mRNA transport	biological_process	5	635	88	20900	0.129746	0.460516	1.87008	Magohb;Cpeb1;Xpo1;Fyttd1;Nup214
GO:0051402	neuron apoptotic process	biological_process	6	635	113	20900	0.130011	0.460516	1.74761	Apaf1;Xrcc4;Polb;Spg11;Kras;Hipk2
GO:0007507	heart development	biological_process	12	635	274	20900	0.131999	0.460516	1.44146	Ift88;Crkl;Pdlim7;Uty;Prkar1a;Naca;Mib1;Wnk1;Tead1;Ctnnb1;Sod2;Pkd2
GO:0007097	nuclear migration	biological_process	2	635	21	20900	0.132573	0.460516	3.13461	Dync1h1;Dctn1
GO:0019538	protein metabolic process	biological_process	2	635	21	20900	0.132573	0.460516	3.13461	Numbl;Lta4h
GO:0050709	negative regulation of protein secretion	biological_process	2	635	21	20900	0.132573	0.460516	3.13461	Syt4;Neo1
GO:0050901	leukocyte tethering or rolling	biological_process	2	635	21	20900	0.132573	0.460516	3.13461	Jam2;Golph3
GO:0060155	platelet dense granule organization	biological_process	2	635	21	20900	0.132573	0.460516	3.13461	Ap3m1;Ap3b1
GO:0060307	regulation of ventricular cardiac muscle cell membrane repolarization	biological_process	2	635	21	20900	0.132573	0.460516	3.13461	Snta1;Cacna2d1
GO:0060997	dendritic spine morphogenesis	biological_process	2	635	21	20900	0.132573	0.460516	3.13461	Prmt3;Dip2a
GO:0070498	interleukin-1-mediated signaling pathway	biological_process	2	635	21	20900	0.132573	0.460516	3.13461	Il1rap;Egr1
GO:2000737	negative regulation of stem cell differentiation	biological_process	2	635	21	20900	0.132573	0.460516	3.13461	Ccnk;Cdk12
GO:0006874	intracellular calcium ion homeostasis	biological_process	6	635	114	20900	0.133952	0.460516	1.73228	Ryr2;Atp13a2;Prkcb;Ryr3;Atp2c1;Pkd2
GO:0048147	negative regulation of fibroblast proliferation	biological_process	3	635	42	20900	0.13466	0.460516	2.35096	Fth1;Cdc73;Sod2
GO:0050905	neuromuscular process	biological_process	3	635	42	20900	0.13466	0.460516	2.35096	Cntnap2;Mecp2;Dctn1
GO:0055074	calcium ion homeostasis	biological_process	3	635	42	20900	0.13466	0.460516	2.35096	Ccdc47;Sgcd;Nt5e
GO:0090307	mitotic spindle assembly	biological_process	3	635	42	20900	0.13466	0.460516	2.35096	Smc1a;Arhgef10;Rab11a
GO:0030336	negative regulation of cell migration	biological_process	7	635	140	20900	0.134862	0.460516	1.64567	Mia3;Dusp3;Reck;Rap2a;Stk24;Gtpbp4;Adam15
GO:0048167	regulation of synaptic plasticity	biological_process	4	635	66	20900	0.140722	0.460516	1.99475	Sipa1l1;Ywhag;Mecp2;Spg11
GO:0000278	mitotic cell cycle	biological_process	6	635	116	20900	0.142001	0.460516	1.70242	Tubb3;Fgf10;Tubgcp5;Incenp;Cenpc1;Mcph1
GO:0000303	response to superoxide	biological_process	1	635	5	20900	0.142972	0.460516	6.58268	Sod2
GO:0000425	pexophagy	biological_process	1	635	5	20900	0.142972	0.460516	6.58268	Sqstm1
GO:0001547	antral ovarian follicle growth	biological_process	1	635	5	20900	0.142972	0.460516	6.58268	Foxo3
GO:0002183	cytoplasmic translational initiation	biological_process	1	635	5	20900	0.142972	0.460516	6.58268	Eif4a2
GO:0002296	T-helper 1 cell lineage commitment	biological_process	1	635	5	20900	0.142972	0.460516	6.58268	Mtor
GO:0002328	pro-B cell differentiation	biological_process	1	635	5	20900	0.142972	0.460516	6.58268	Xrcc4
GO:0002520	immune system development	biological_process	1	635	5	20900	0.142972	0.460516	6.58268	Smad3
GO:0003081	regulation of systemic arterial blood pressure by renin-angiotensin	biological_process	1	635	5	20900	0.142972	0.460516	6.58268	Nox1
GO:0003220	left ventricular cardiac muscle tissue morphogenesis	biological_process	1	635	5	20900	0.142972	0.460516	6.58268	Ryr2
GO:0006027	glycosaminoglycan catabolic process	biological_process	1	635	5	20900	0.142972	0.460516	6.58268	Ids
GO:0006287	base-excision repair, gap-filling	biological_process	1	635	5	20900	0.142972	0.460516	6.58268	Polb
GO:0006361	transcription initiation at RNA polymerase I promoter	biological_process	1	635	5	20900	0.142972	0.460516	6.58268	Ubtf
GO:0006449	regulation of translational termination	biological_process	1	635	5	20900	0.142972	0.460516	6.58268	Etf1
GO:0006527	arginine catabolic process	biological_process	1	635	5	20900	0.142972	0.460516	6.58268	Ddah1
GO:0006552	leucine catabolic process	biological_process	1	635	5	20900	0.142972	0.460516	6.58268	Mccc2
GO:0006627	protein processing involved in protein targeting to mitochondrion	biological_process	1	635	5	20900	0.142972	0.460516	6.58268	Immp2l
GO:0006972	hyperosmotic response	biological_process	1	635	5	20900	0.142972	0.460516	6.58268	Pdpk1
GO:0007044	cell-substrate junction assembly	biological_process	1	635	5	20900	0.142972	0.460516	6.58268	Tln1
GO:0007284	spermatogonial cell division	biological_process	1	635	5	20900	0.142972	0.460516	6.58268	Dicer1
GO:0008356	asymmetric cell division	biological_process	1	635	5	20900	0.142972	0.460516	6.58268	Actr3
GO:0009642	response to light intensity	biological_process	1	635	5	20900	0.142972	0.460516	6.58268	Cntnap2
GO:0009957	epidermal cell fate specification	biological_process	1	635	5	20900	0.142972	0.460516	6.58268	Ptch1
GO:0010571	positive regulation of nuclear cell cycle DNA replication	biological_process	1	635	5	20900	0.142972	0.460516	6.58268	Wiz
GO:0010574	regulation of vascular endothelial growth factor production	biological_process	1	635	5	20900	0.142972	0.460516	6.58268	Aqp4
GO:0010694	positive regulation of alkaline phosphatase activity	biological_process	1	635	5	20900	0.142972	0.460516	6.58268	Smad3
GO:0010829	negative regulation of glucose transmembrane transport	biological_process	1	635	5	20900	0.142972	0.460516	6.58268	Prkcb
GO:0015015	heparan sulfate proteoglycan biosynthetic process, enzymatic modification	biological_process	1	635	5	20900	0.142972	0.460516	6.58268	Hs6st3
GO:0016049	cell growth	biological_process	1	635	5	20900	0.142972	0.460516	6.58268	Sec61a1
GO:0016255	attachment of GPI anchor to protein	biological_process	1	635	5	20900	0.142972	0.460516	6.58268	Pigk
GO:0016571	histone methylation	biological_process	1	635	5	20900	0.142972	0.460516	6.58268	Mecp2
GO:0018342	protein prenylation	biological_process	1	635	5	20900	0.142972	0.460516	6.58268	Fnta
GO:0019885	antigen processing and presentation of endogenous peptide antigen via MHC class I	biological_process	1	635	5	20900	0.142972	0.460516	6.58268	Ide
GO:0030174	regulation of DNA-templated DNA replication initiation	biological_process	1	635	5	20900	0.142972	0.460516	6.58268	Kat7
GO:0030209	dermatan sulfate catabolic process	biological_process	1	635	5	20900	0.142972	0.460516	6.58268	Ids
GO:0031102	neuron projection regeneration	biological_process	1	635	5	20900	0.142972	0.460516	6.58268	Ulk1
GO:0031547	brain-derived neurotrophic factor receptor signaling pathway	biological_process	1	635	5	20900	0.142972	0.460516	6.58268	Ntrk2
GO:0032366	intracellular sterol transport	biological_process	1	635	5	20900	0.142972	0.460516	6.58268	Gramd1a
GO:0032369	negative regulation of lipid transport	biological_process	1	635	5	20900	0.142972	0.460516	6.58268	Hbp1
GO:0032914	positive regulation of transforming growth factor beta1 production	biological_process	1	635	5	20900	0.142972	0.460516	6.58268	Atp6ap2
GO:0032929	negative regulation of superoxide anion generation	biological_process	1	635	5	20900	0.142972	0.460516	6.58268	Aatf
GO:0033132	negative regulation of glucokinase activity	biological_process	1	635	5	20900	0.142972	0.460516	6.58268	Midn
GO:0033135	regulation of peptidyl-serine phosphorylation	biological_process	1	635	5	20900	0.142972	0.460516	6.58268	Prkaa1
GO:0033564	anterior/posterior axon guidance	biological_process	1	635	5	20900	0.142972	0.460516	6.58268	Unc5c
GO:0033605	positive regulation of catecholamine secretion	biological_process	1	635	5	20900	0.142972	0.460516	6.58268	Kcnb1
GO:0035437	maintenance of protein localization in endoplasmic reticulum	biological_process	1	635	5	20900	0.142972	0.460516	6.58268	Hspa5
GO:0035973	aggrephagy	biological_process	1	635	5	20900	0.142972	0.460516	6.58268	Sqstm1
GO:0036150	phosphatidylserine acyl-chain remodeling	biological_process	1	635	5	20900	0.142972	0.460516	6.58268	Mboat2
GO:0038020	insulin receptor recycling	biological_process	1	635	5	20900	0.142972	0.460516	6.58268	Ide
GO:0042745	circadian sleep/wake cycle	biological_process	1	635	5	20900	0.142972	0.460516	6.58268	Cntnap2
GO:0042998	positive regulation of Golgi to plasma membrane protein transport	biological_process	1	635	5	20900	0.142972	0.460516	6.58268	Atp2c1
GO:0043949	regulation of cAMP-mediated signaling	biological_process	1	635	5	20900	0.142972	0.460516	6.58268	Pex5l
GO:0044727	epigenetic programing of male pronucleus	biological_process	1	635	5	20900	0.142972	0.460516	6.58268	Tet3
GO:0044806	G-quadruplex DNA unwinding	biological_process	1	635	5	20900	0.142972	0.460516	6.58268	Dhx36
GO:0045053	protein retention in Golgi apparatus	biological_process	1	635	5	20900	0.142972	0.460516	6.58268	Golph3
GO:0045822	negative regulation of heart contraction	biological_process	1	635	5	20900	0.142972	0.460516	6.58268	Atp1a2
GO:0045964	positive regulation of dopamine metabolic process	biological_process	1	635	5	20900	0.142972	0.460516	6.58268	Hprt
GO:0046340	diacylglycerol catabolic process	biological_process	1	635	5	20900	0.142972	0.460516	6.58268	Dagla
GO:0046633	alpha-beta T cell proliferation	biological_process	1	635	5	20900	0.142972	0.460516	6.58268	Dock2
GO:0046929	negative regulation of neurotransmitter secretion	biological_process	1	635	5	20900	0.142972	0.460516	6.58268	Syt4
GO:0048368	lateral mesoderm development	biological_process	1	635	5	20900	0.142972	0.460516	6.58268	Tead1
GO:0048742	regulation of skeletal muscle fiber development	biological_process	1	635	5	20900	0.142972	0.460516	6.58268	Naca
GO:0048808	male genitalia morphogenesis	biological_process	1	635	5	20900	0.142972	0.460516	6.58268	Fgf10
GO:0051081	nuclear membrane disassembly	biological_process	1	635	5	20900	0.142972	0.460516	6.58268	Dctn1
GO:0051098	regulation of binding	biological_process	1	635	5	20900	0.142972	0.460516	6.58268	Smad3
GO:0051138	positive regulation of NK T cell differentiation	biological_process	1	635	5	20900	0.142972	0.460516	6.58268	Ap3b1
GO:0051170	import into nucleus	biological_process	1	635	5	20900	0.142972	0.460516	6.58268	Cdan1
GO:0051252	regulation of RNA metabolic process	biological_process	1	635	5	20900	0.142972	0.460516	6.58268	Dicer1
GO:0051343	positive regulation of cyclic-nucleotide phosphodiesterase activity	biological_process	1	635	5	20900	0.142972	0.460516	6.58268	Calm2
GO:0051653	spindle localization	biological_process	1	635	5	20900	0.142972	0.460516	6.58268	Actr3
GO:0051668	localization within membrane	biological_process	1	635	5	20900	0.142972	0.460516	6.58268	Spg11
GO:0060025	regulation of synaptic activity	biological_process	1	635	5	20900	0.142972	0.460516	6.58268	Reln
GO:0060354	negative regulation of cell adhesion molecule production	biological_process	1	635	5	20900	0.142972	0.460516	6.58268	Aqp4
GO:0060478	acrosomal vesicle exocytosis	biological_process	1	635	5	20900	0.142972	0.460516	6.58268	Rab3a
GO:0060665	regulation of branching involved in salivary gland morphogenesis by mesenchymal-epithelial signaling	biological_process	1	635	5	20900	0.142972	0.460516	6.58268	Fgf10
GO:0060789	hair follicle placode formation	biological_process	1	635	5	20900	0.142972	0.460516	6.58268	Ctnnb1
GO:0060914	heart formation	biological_process	1	635	5	20900	0.142972	0.460516	6.58268	Ift88
GO:0060916	mesenchymal cell proliferation involved in lung development	biological_process	1	635	5	20900	0.142972	0.460516	6.58268	Ctnnb1
GO:0060977	coronary vasculature morphogenesis	biological_process	1	635	5	20900	0.142972	0.460516	6.58268	Sgcd
GO:0061309	cardiac neural crest cell development involved in outflow tract morphogenesis	biological_process	1	635	5	20900	0.142972	0.460516	6.58268	Dicer1
GO:0061333	renal tubule morphogenesis	biological_process	1	635	5	20900	0.142972	0.460516	6.58268	Pkd2
GO:0071205	protein localization to juxtaparanode region of axon	biological_process	1	635	5	20900	0.142972	0.460516	6.58268	Cntnap2
GO:0071211	protein targeting to vacuole involved in autophagy	biological_process	1	635	5	20900	0.142972	0.460516	6.58268	Sqstm1
GO:0071322	cellular response to carbohydrate stimulus	biological_process	1	635	5	20900	0.142972	0.460516	6.58268	Prkcb
GO:0071421	manganese ion transmembrane transport	biological_process	1	635	5	20900	0.142972	0.460516	6.58268	Ryr2
GO:0071455	cellular response to hyperoxia	biological_process	1	635	5	20900	0.142972	0.460516	6.58268	Nox1
GO:0090168	Golgi reassembly	biological_process	1	635	5	20900	0.142972	0.460516	6.58268	Ywhaz
GO:0090188	negative regulation of pancreatic juice secretion	biological_process	1	635	5	20900	0.142972	0.460516	6.58268	Wnk1
GO:0090235	regulation of metaphase plate congression	biological_process	1	635	5	20900	0.142972	0.460516	6.58268	Dync1h1
GO:0090335	regulation of brown fat cell differentiation	biological_process	1	635	5	20900	0.142972	0.460516	6.58268	Mtor
GO:0090425	acinar cell differentiation	biological_process	1	635	5	20900	0.142972	0.460516	6.58268	Ctnnb1
GO:0097241	hematopoietic stem cell migration to bone marrow	biological_process	1	635	5	20900	0.142972	0.460516	6.58268	Jam2
GO:0098735	positive regulation of the force of heart contraction	biological_process	1	635	5	20900	0.142972	0.460516	6.58268	Ryr2
GO:0098957	anterograde axonal transport of mitochondrion	biological_process	1	635	5	20900	0.142972	0.460516	6.58268	Trak2
GO:0099563	modification of synaptic structure	biological_process	1	635	5	20900	0.142972	0.460516	6.58268	Pgrmc1
GO:0099610	action potential initiation	biological_process	1	635	5	20900	0.142972	0.460516	6.58268	Cntnap2
GO:1900077	negative regulation of cellular response to insulin stimulus	biological_process	1	635	5	20900	0.142972	0.460516	6.58268	Appl2
GO:1901534	positive regulation of hematopoietic progenitor cell differentiation	biological_process	1	635	5	20900	0.142972	0.460516	6.58268	Dhx36
GO:1901843	positive regulation of high voltage-gated calcium channel activity	biological_process	1	635	5	20900	0.142972	0.460516	6.58268	Cacna2d1
GO:1902115	regulation of organelle assembly	biological_process	1	635	5	20900	0.142972	0.460516	6.58268	Nf2
GO:1902177	positive regulation of oxidative stress-induced intrinsic apoptotic signaling pathway	biological_process	1	635	5	20900	0.142972	0.460516	6.58268	Nox1
GO:1902513	regulation of organelle transport along microtubule	biological_process	1	635	5	20900	0.142972	0.460516	6.58268	Rhot1
GO:1903025	regulation of RNA polymerase II regulatory region sequence-specific DNA binding	biological_process	1	635	5	20900	0.142972	0.460516	6.58268	Hcfc2
GO:1903059	regulation of protein lipidation	biological_process	1	635	5	20900	0.142972	0.460516	6.58268	Ulk1
GO:1903307	positive regulation of regulated secretory pathway	biological_process	1	635	5	20900	0.142972	0.460516	6.58268	Rab3a
GO:1904358	positive regulation of telomere maintenance via telomere lengthening	biological_process	1	635	5	20900	0.142972	0.460516	6.58268	Dhx36
GO:1904457	positive regulation of neuronal action potential	biological_process	1	635	5	20900	0.142972	0.460516	6.58268	Cntnap2
GO:1904906	positive regulation of endothelial cell-matrix adhesion via fibronectin	biological_process	1	635	5	20900	0.142972	0.460516	6.58268	Dicer1
GO:1905451	positive regulation of Fc-gamma receptor signaling pathway involved in phagocytosis	biological_process	1	635	5	20900	0.142972	0.460516	6.58268	Appl2
GO:1990182	exosomal secretion	biological_process	1	635	5	20900	0.142972	0.460516	6.58268	Rab11a
GO:2000301	negative regulation of synaptic vesicle exocytosis	biological_process	1	635	5	20900	0.142972	0.460516	6.58268	Syt4
GO:2000402	negative regulation of lymphocyte migration	biological_process	1	635	5	20900	0.142972	0.460516	6.58268	Mia3
GO:2000628	regulation of miRNA metabolic process	biological_process	1	635	5	20900	0.142972	0.460516	6.58268	Dicer1
GO:0007020	microtubule nucleation	biological_process	2	635	22	20900	0.143033	0.460516	2.99213	Slain1;Tubgcp5
GO:0010463	mesenchymal cell proliferation	biological_process	2	635	22	20900	0.143033	0.460516	2.99213	Prkar1a;Ctnnb1
GO:0010842	retina layer formation	biological_process	2	635	22	20900	0.143033	0.460516	2.99213	Fjx1;Hipk2
GO:0017158	regulation of calcium ion-dependent exocytosis	biological_process	2	635	22	20900	0.143033	0.460516	2.99213	Syt4;Vamp2
GO:0021954	central nervous system neuron development	biological_process	2	635	22	20900	0.143033	0.460516	2.99213	Ntrk2;Hprt
GO:0022904	respiratory electron transport chain	biological_process	2	635	22	20900	0.143033	0.460516	2.99213	Immp2l;Sod2
GO:0038061	non-canonical NF-kappaB signal transduction	biological_process	2	635	22	20900	0.143033	0.460516	2.99213	Dicer1;Amfr
GO:0042176	regulation of protein catabolic process	biological_process	2	635	22	20900	0.143033	0.460516	2.99213	Tmem9;Xpo1
GO:0045197	establishment or maintenance of epithelial cell apical/basal polarity	biological_process	2	635	22	20900	0.143033	0.460516	2.99213	Mtcl1;Dlg1
GO:0060996	dendritic spine development	biological_process	2	635	22	20900	0.143033	0.460516	2.99213	Cntnap2;Nck2
GO:0071397	cellular response to cholesterol	biological_process	2	635	22	20900	0.143033	0.460516	2.99213	Gramd1a;Ptch1
GO:0090201	negative regulation of release of cytochrome c from mitochondria	biological_process	2	635	22	20900	0.143033	0.460516	2.99213	Higd1a;Ghitm
GO:0031647	regulation of protein stability	biological_process	5	635	91	20900	0.143512	0.460516	1.80843	Cd81;Mosmo;Usp4;Npm1;Nf2
GO:0002052	positive regulation of neuroblast proliferation	biological_process	3	635	44	20900	0.148837	0.460516	2.24409	Bcan;Sox2;Ctnnb1
GO:0050769	positive regulation of neurogenesis	biological_process	3	635	44	20900	0.148837	0.460516	2.24409	Mtor;Xrcc4;Numbl
GO:0051726	regulation of cell cycle	biological_process	10	635	226	20900	0.151852	0.460516	1.45634	Sgsm3;Epc1;Wdr12;Nras;Dicer1;Npm1;Nf2;Pkd2;Nup214;Kat7
GO:0007265	Ras protein signal transduction	biological_process	4	635	68	20900	0.151971	0.460516	1.93608	Ulk1;Rasgrf2;Kras;Nras
GO:0001508	action potential	biological_process	2	635	23	20900	0.153659	0.460516	2.86203	Kcnb1;Kcnip2
GO:0006164	purine nucleotide biosynthetic process	biological_process	2	635	23	20900	0.153659	0.460516	2.86203	Hprt;Prpsap1
GO:0021522	spinal cord motor neuron differentiation	biological_process	2	635	23	20900	0.153659	0.460516	2.86203	Ptch1;Dicer1
GO:0022011	myelination in peripheral nervous system	biological_process	2	635	23	20900	0.153659	0.460516	2.86203	Arhgef10;Ntrk2
GO:0032438	melanosome organization	biological_process	2	635	23	20900	0.153659	0.460516	2.86203	Pikfyve;Ap3b1
GO:0042594	response to starvation	biological_process	2	635	23	20900	0.153659	0.460516	2.86203	Ulk1;Foxo3
GO:0043687	post-translational protein modification	biological_process	2	635	23	20900	0.153659	0.460516	2.86203	Prkcb;Stt3b
GO:0061178	regulation of insulin secretion involved in cellular response to glucose stimulus	biological_process	2	635	23	20900	0.153659	0.460516	2.86203	Cacna1e;Cdk16
GO:0098974	postsynaptic actin cytoskeleton organization	biological_process	2	635	23	20900	0.153659	0.460516	2.86203	Sipa1l1;Actr3
GO:1990403	embryonic brain development	biological_process	2	635	23	20900	0.153659	0.460516	2.86203	Cntnap2;Ctnnb1
GO:0043409	negative regulation of MAPK cascade	biological_process	3	635	45	20900	0.156099	0.460516	2.19423	Dusp3;Spred1;Nf2
GO:0045596	negative regulation of cell differentiation	biological_process	3	635	45	20900	0.156099	0.460516	2.19423	Sox2;Ss18;Ctnnb1
GO:0046326	positive regulation of glucose import	biological_process	3	635	45	20900	0.156099	0.460516	2.19423	Adipor2;C2cd5;Irs1
GO:0043491	phosphatidylinositol 3-kinase/protein kinase B signal transduction	biological_process	5	635	94	20900	0.157877	0.460516	1.75071	Cntnap2;Setx;Pik3c2b;Irs1;Dlg1
GO:0000902	cell morphogenesis	biological_process	6	635	121	20900	0.16306	0.460516	1.63207	Cntnap2;Reln;Ss18;Cdh10;Ctnnb1;Ap3b1
GO:0030501	positive regulation of bone mineralization	biological_process	3	635	46	20900	0.163469	0.460516	2.14653	Mia3;Fbn2;Smad3
GO:0001779	natural killer cell differentiation	biological_process	2	635	24	20900	0.164431	0.460516	2.74278	Hectd1;Kat7
GO:0002028	regulation of sodium ion transport	biological_process	2	635	24	20900	0.164431	0.460516	2.74278	Nkain3;Wnk1
GO:0010763	positive regulation of fibroblast migration	biological_process	2	635	24	20900	0.164431	0.460516	2.74278	Dmtn;Actr3
GO:0016573	histone acetylation	biological_process	2	635	24	20900	0.164431	0.460516	2.74278	Mecp2;Kat7
GO:0018230	peptidyl-L-cysteine S-palmitoylation	biological_process	2	635	24	20900	0.164431	0.460516	2.74278	Zdhhc17;Golga7
GO:0021591	ventricular system development	biological_process	2	635	24	20900	0.164431	0.460516	2.74278	Mecp2;Bbs1
GO:0035094	response to nicotine	biological_process	2	635	24	20900	0.164431	0.460516	2.74278	Atp1a2;Tacr1
GO:0040008	regulation of growth	biological_process	2	635	24	20900	0.164431	0.460516	2.74278	Prkcb;Ptch1
GO:0042220	response to cocaine	biological_process	2	635	24	20900	0.164431	0.460516	2.74278	Mtor;Mecp2
GO:0045022	early endosome to late endosome transport	biological_process	2	635	24	20900	0.164431	0.460516	2.74278	Rab5a;Becn1
GO:0046856	phosphatidylinositol dephosphorylation	biological_process	2	635	24	20900	0.164431	0.460516	2.74278	Mtmr1;Ocrl
GO:0046928	regulation of neurotransmitter secretion	biological_process	2	635	24	20900	0.164431	0.460516	2.74278	Ntrk2;Rhot1
GO:0071353	cellular response to interleukin-4	biological_process	2	635	24	20900	0.164431	0.460516	2.74278	Rpl3;Hspa5
GO:2000647	negative regulation of stem cell proliferation	biological_process	2	635	24	20900	0.164431	0.460516	2.74278	Fgf10;Ptch1
GO:0007015	actin filament organization	biological_process	7	635	148	20900	0.164825	0.460516	1.55671	Myo1e;Cd2ap;Nck1;Tmsb4x;Dlg1;Rhot1;Nck2
GO:0007286	spermatid development	biological_process	7	635	149	20900	0.168765	0.460516	1.54627	Pacrg;Ica1l;Sec23ip;Hspa2;Epc1;Tnk2;Jam2
GO:0000237	leptotene	biological_process	1	635	6	20900	0.169017	0.460516	5.48556	Terf1
GO:0001714	endodermal cell fate specification	biological_process	1	635	6	20900	0.169017	0.460516	5.48556	Sox2
GO:0001834	trophectodermal cell proliferation	biological_process	1	635	6	20900	0.169017	0.460516	5.48556	Dicer1
GO:0002669	positive regulation of T cell anergy	biological_process	1	635	6	20900	0.169017	0.460516	5.48556	Cblb
GO:0002685	regulation of leukocyte migration	biological_process	1	635	6	20900	0.169017	0.460516	5.48556	Crkl
GO:0002934	desmosome organization	biological_process	1	635	6	20900	0.169017	0.460516	5.48556	Nectin1
GO:0006047	UDP-N-acetylglucosamine metabolic process	biological_process	1	635	6	20900	0.169017	0.460516	5.48556	Gfpt1
GO:0006101	citrate metabolic process	biological_process	1	635	6	20900	0.169017	0.460516	5.48556	Cs
GO:0006166	purine ribonucleoside salvage	biological_process	1	635	6	20900	0.169017	0.460516	5.48556	Hprt
GO:0006207	'de novo' pyrimidine nucleobase biosynthetic process	biological_process	1	635	6	20900	0.169017	0.460516	5.48556	Mtor
GO:0006266	DNA ligation	biological_process	1	635	6	20900	0.169017	0.460516	5.48556	Xrcc4
GO:0006362	transcription elongation by RNA polymerase I	biological_process	1	635	6	20900	0.169017	0.460516	5.48556	Ubtf
GO:0007217	tachykinin receptor signaling pathway	biological_process	1	635	6	20900	0.169017	0.460516	5.48556	Tacr1
GO:0007635	chemosensory behavior	biological_process	1	635	6	20900	0.169017	0.460516	5.48556	Prkcg
GO:0008635	activation of cysteine-type endopeptidase activity involved in apoptotic process by cytochrome c	biological_process	1	635	6	20900	0.169017	0.460516	5.48556	Apaf1
GO:0010701	positive regulation of norepinephrine secretion	biological_process	1	635	6	20900	0.169017	0.460516	5.48556	Kcnb1
GO:0010729	positive regulation of hydrogen peroxide biosynthetic process	biological_process	1	635	6	20900	0.169017	0.460516	5.48556	Sod2
GO:0010825	positive regulation of centrosome duplication	biological_process	1	635	6	20900	0.169017	0.460516	5.48556	Npm1
GO:0010826	negative regulation of centrosome duplication	biological_process	1	635	6	20900	0.169017	0.460516	5.48556	Npm1
GO:0014051	gamma-aminobutyric acid secretion	biological_process	1	635	6	20900	0.169017	0.460516	5.48556	Apba1
GO:0014905	myoblast fusion involved in skeletal muscle regeneration	biological_process	1	635	6	20900	0.169017	0.460516	5.48556	Cd81
GO:0014910	regulation of smooth muscle cell migration	biological_process	1	635	6	20900	0.169017	0.460516	5.48556	Tacr1
GO:0018027	peptidyl-lysine dimethylation	biological_process	1	635	6	20900	0.169017	0.460516	5.48556	Smyd2
GO:0021764	amygdala development	biological_process	1	635	6	20900	0.169017	0.460516	5.48556	Atp1a2
GO:0030003	intracellular monoatomic cation homeostasis	biological_process	1	635	6	20900	0.169017	0.460516	5.48556	Mt1
GO:0030252	growth hormone secretion	biological_process	1	635	6	20900	0.169017	0.460516	5.48556	Cdk16
GO:0030728	ovulation	biological_process	1	635	6	20900	0.169017	0.460516	5.48556	Immp2l
GO:0031508	pericentric heterochromatin formation	biological_process	1	635	6	20900	0.169017	0.460516	5.48556	Dicer1
GO:0031579	membrane raft organization	biological_process	1	635	6	20900	0.169017	0.460516	5.48556	Dlg1
GO:0031627	telomeric loop formation	biological_process	1	635	6	20900	0.169017	0.460516	5.48556	Terf1
GO:0031630	regulation of synaptic vesicle fusion to presynaptic active zone membrane	biological_process	1	635	6	20900	0.169017	0.460516	5.48556	Rab3a
GO:0031952	regulation of protein autophosphorylation	biological_process	1	635	6	20900	0.169017	0.460516	5.48556	Eef2k
GO:0031998	regulation of fatty acid beta-oxidation	biological_process	1	635	6	20900	0.169017	0.460516	5.48556	Mtor
GO:0032388	positive regulation of intracellular transport	biological_process	1	635	6	20900	0.169017	0.460516	5.48556	Dync1h1
GO:0032527	protein exit from endoplasmic reticulum	biological_process	1	635	6	20900	0.169017	0.460516	5.48556	Sec16a
GO:0033762	response to glucagon	biological_process	1	635	6	20900	0.169017	0.460516	5.48556	Cdo1
GO:0034103	regulation of tissue remodeling	biological_process	1	635	6	20900	0.169017	0.460516	5.48556	Cst3
GO:0034393	positive regulation of smooth muscle cell apoptotic process	biological_process	1	635	6	20900	0.169017	0.460516	5.48556	Arrb1
GO:0034405	response to fluid shear stress	biological_process	1	635	6	20900	0.169017	0.460516	5.48556	Ift88
GO:0035166	post-embryonic hemopoiesis	biological_process	1	635	6	20900	0.169017	0.460516	5.48556	Myo1e
GO:0035509	negative regulation of myosin-light-chain-phosphatase activity	biological_process	1	635	6	20900	0.169017	0.460516	5.48556	Mprip
GO:0035519	protein K29-linked ubiquitination	biological_process	1	635	6	20900	0.169017	0.460516	5.48556	Ube2s
GO:0042713	sperm ejaculation	biological_process	1	635	6	20900	0.169017	0.460516	5.48556	Tacr1
GO:0043312	neutrophil degranulation	biological_process	1	635	6	20900	0.169017	0.460516	5.48556	Pikfyve
GO:0045123	cellular extravasation	biological_process	1	635	6	20900	0.169017	0.460516	5.48556	Jam2
GO:0045719	negative regulation of glycogen biosynthetic process	biological_process	1	635	6	20900	0.169017	0.460516	5.48556	Gfpt1
GO:0048642	negative regulation of skeletal muscle tissue development	biological_process	1	635	6	20900	0.169017	0.460516	5.48556	Nras
GO:0051054	positive regulation of DNA metabolic process	biological_process	1	635	6	20900	0.169017	0.460516	5.48556	Npm1
GO:0051222	positive regulation of protein transport	biological_process	1	635	6	20900	0.169017	0.460516	5.48556	Prkcz
GO:0051293	establishment of spindle localization	biological_process	1	635	6	20900	0.169017	0.460516	5.48556	Dync1h1
GO:0052548	regulation of endopeptidase activity	biological_process	1	635	6	20900	0.169017	0.460516	5.48556	Atp13a2
GO:0060304	regulation of phosphatidylinositol dephosphorylation	biological_process	1	635	6	20900	0.169017	0.460516	5.48556	Mtmr1
GO:0060513	prostatic bud formation	biological_process	1	635	6	20900	0.169017	0.460516	5.48556	Fgf10
GO:0060742	epithelial cell differentiation involved in prostate gland development	biological_process	1	635	6	20900	0.169017	0.460516	5.48556	Ctnnb1
GO:0061951	establishment of protein localization to plasma membrane	biological_process	1	635	6	20900	0.169017	0.460516	5.48556	Nectin3
GO:0070296	sarcoplasmic reticulum calcium ion transport	biological_process	1	635	6	20900	0.169017	0.460516	5.48556	Ryr2
GO:0071377	cellular response to glucagon stimulus	biological_process	1	635	6	20900	0.169017	0.460516	5.48556	Prkar1a
GO:0071847	TNFSF11-mediated signaling pathway	biological_process	1	635	6	20900	0.169017	0.460516	5.48556	Pias3
GO:0071910	determination of liver left/right asymmetry	biological_process	1	635	6	20900	0.169017	0.460516	5.48556	Pkd2
GO:0072015	podocyte development	biological_process	1	635	6	20900	0.169017	0.460516	5.48556	Myo1e
GO:0086012	membrane depolarization during cardiac muscle cell action potential	biological_process	1	635	6	20900	0.169017	0.460516	5.48556	Scn3b
GO:0086015	SA node cell action potential	biological_process	1	635	6	20900	0.169017	0.460516	5.48556	Scn3b
GO:0090166	Golgi disassembly	biological_process	1	635	6	20900	0.169017	0.460516	5.48556	Gbf1
GO:0090315	negative regulation of protein targeting to membrane	biological_process	1	635	6	20900	0.169017	0.460516	5.48556	Dmtn
GO:0097114	NMDA glutamate receptor clustering	biological_process	1	635	6	20900	0.169017	0.460516	5.48556	Reln
GO:0098779	positive regulation of mitophagy in response to mitochondrial depolarization	biological_process	1	635	6	20900	0.169017	0.460516	5.48556	Cdc37
GO:0099010	modification of postsynaptic structure	biological_process	1	635	6	20900	0.169017	0.460516	5.48556	Stau1
GO:0099150	regulation of postsynaptic specialization assembly	biological_process	1	635	6	20900	0.169017	0.460516	5.48556	Sptbn2
GO:0110104	mRNA alternative polyadenylation	biological_process	1	635	6	20900	0.169017	0.460516	5.48556	Cpsf6
GO:1900028	negative regulation of ruffle assembly	biological_process	1	635	6	20900	0.169017	0.460516	5.48556	Evl
GO:1900053	negative regulation of retinoic acid biosynthetic process	biological_process	1	635	6	20900	0.169017	0.460516	5.48556	Prmt3
GO:1901096	regulation of autophagosome maturation	biological_process	1	635	6	20900	0.169017	0.460516	5.48556	Tbc1d25
GO:1901300	positive regulation of hydrogen peroxide-mediated programmed cell death	biological_process	1	635	6	20900	0.169017	0.460516	5.48556	Foxo3
GO:1902514	regulation of calcium ion transmembrane transport via high voltage-gated calcium channel	biological_process	1	635	6	20900	0.169017	0.460516	5.48556	Cacna2d1
GO:1902747	negative regulation of lens fiber cell differentiation	biological_process	1	635	6	20900	0.169017	0.460516	5.48556	Spred1
GO:1902751	positive regulation of cell cycle G2/M phase transition	biological_process	1	635	6	20900	0.169017	0.460516	5.48556	Npm1
GO:1902949	positive regulation of tau-protein kinase activity	biological_process	1	635	6	20900	0.169017	0.460516	5.48556	Egr1
GO:1904000	positive regulation of eating behavior	biological_process	1	635	6	20900	0.169017	0.460516	5.48556	Mtor
GO:1904062	regulation of monoatomic cation transmembrane transport	biological_process	1	635	6	20900	0.169017	0.460516	5.48556	Wnk1
GO:1904628	cellular response to phorbol 13-acetate 12-myristate	biological_process	1	635	6	20900	0.169017	0.460516	5.48556	Adam15
GO:1904751	positive regulation of protein localization to nucleolus	biological_process	1	635	6	20900	0.169017	0.460516	5.48556	Npm1
GO:1904798	positive regulation of core promoter binding	biological_process	1	635	6	20900	0.169017	0.460516	5.48556	Ctnnb1
GO:1904960	positive regulation of cytochrome-c oxidase activity	biological_process	1	635	6	20900	0.169017	0.460516	5.48556	Ndufa4
GO:1905477	positive regulation of protein localization to membrane	biological_process	1	635	6	20900	0.169017	0.460516	5.48556	Slc5a3
GO:1990743	protein sialylation	biological_process	1	635	6	20900	0.169017	0.460516	5.48556	St8sia3
GO:1990963	establishment of blood-retinal barrier	biological_process	1	635	6	20900	0.169017	0.460516	5.48556	Ctnnb1
GO:2000324	positive regulation of glucocorticoid receptor signaling pathway	biological_process	1	635	6	20900	0.169017	0.460516	5.48556	Ntrk2
GO:0030030	cell projection organization	biological_process	9	635	204	20900	0.169806	0.460516	1.45206	Mtor;Ift88;Nek1;Rpgr;Bbs9;Bbs1;Actr3;Cep97;Ocrl
GO:0009966	regulation of signal transduction	biological_process	3	635	47	20900	0.17094	0.460516	2.10085	Ccnk;Spred1;Cdc42se2
GO:0071333	cellular response to glucose stimulus	biological_process	3	635	47	20900	0.17094	0.460516	2.10085	Aqp4;Prkaa1;Kcnb1
GO:0002687	positive regulation of leukocyte migration	biological_process	2	635	25	20900	0.17533	0.460516	2.63307	Mia3;Tacr1
GO:0006622	protein targeting to lysosome	biological_process	2	635	25	20900	0.17533	0.460516	2.63307	Becn1;Ap3b1
GO:0008016	regulation of heart contraction	biological_process	2	635	25	20900	0.17533	0.460516	2.63307	Chrm2;Kcnip2
GO:0032874	positive regulation of stress-activated MAPK cascade	biological_process	2	635	25	20900	0.17533	0.460516	2.63307	Taok2;Klhdc10
GO:0040029	epigenetic regulation of gene expression	biological_process	2	635	25	20900	0.17533	0.460516	2.63307	Cggbp1;Mecp2
GO:0048814	regulation of dendrite morphogenesis	biological_process	2	635	25	20900	0.17533	0.460516	2.63307	Sipa1l1;Rap2a
GO:0050860	negative regulation of T cell receptor signaling pathway	biological_process	2	635	25	20900	0.17533	0.460516	2.63307	Dusp3;Cblb
GO:0070316	regulation of G0 to G1 transition	biological_process	2	635	25	20900	0.17533	0.460516	2.63307	Smarcb1;Dpf3
GO:0071276	cellular response to cadmium ion	biological_process	2	635	25	20900	0.17533	0.460516	2.63307	Mt1;Sox2
GO:1903077	negative regulation of protein localization to plasma membrane	biological_process	2	635	25	20900	0.17533	0.460516	2.63307	Hectd1;Wnk1
GO:0035019	somatic stem cell population maintenance	biological_process	4	635	72	20900	0.17543	0.460516	1.82852	Cul4a;Smc1a;Sox2;Fgf10
GO:0050808	synapse organization	biological_process	4	635	72	20900	0.17543	0.460516	1.82852	Cd2ap;Elfn1;Ctnnb1;Lrrc4
GO:0048536	spleen development	biological_process	3	635	48	20900	0.178506	0.460516	2.05709	Polb;Fgf10;Dicer1
GO:0140242	translation at postsynapse	biological_process	3	635	48	20900	0.178506	0.460516	2.05709	Rps12;Rpl32;Eef2
GO:1902459	positive regulation of stem cell population maintenance	biological_process	3	635	48	20900	0.178506	0.460516	2.05709	Smarcb1;Tead1;Ss18
GO:0042127	regulation of cell population proliferation	biological_process	8	635	179	20900	0.179203	0.460516	1.47099	Ctnna1;Stat2;Ptch1;Cd81;Tead1;Ctnnb1;Nf2;Pkd2
GO:0006396	RNA processing	biological_process	4	635	73	20900	0.181479	0.460516	1.80347	Snrpd3;Ssb;Dicer1;Rngtt
GO:0032922	circadian regulation of gene expression	biological_process	4	635	73	20900	0.181479	0.460516	1.80347	Rai1;Ppp1cc;Gfpt1;Egr1
GO:0042060	wound healing	biological_process	4	635	73	20900	0.181479	0.460516	1.80347	Mia3;Fgf10;Naca;Elk3
GO:0006351	DNA-templated transcription	biological_process	5	635	99	20900	0.183041	0.460516	1.66229	Runx1t1;Polr1a;Polr1d;Ctnnb1;Polr2k
GO:0010718	positive regulation of epithelial to mesenchymal transition	biological_process	3	635	49	20900	0.186162	0.460516	2.01511	Mtor;Smad3;Ctnnb1
GO:0019228	neuronal action potential	biological_process	3	635	49	20900	0.186162	0.460516	2.01511	Mtor;Cntnap2;Dpp6
GO:0048813	dendrite morphogenesis	biological_process	3	635	49	20900	0.186162	0.460516	2.01511	Trak2;Hprt;Abi1
GO:0001836	release of cytochrome c from mitochondria	biological_process	2	635	26	20900	0.186339	0.460516	2.5318	Mcl1;Sod2
GO:0006884	cell volume homeostasis	biological_process	2	635	26	20900	0.186339	0.460516	2.5318	Wnk1;Npm1
GO:0006891	intra-Golgi vesicle-mediated transport	biological_process	2	635	26	20900	0.186339	0.460516	2.5318	Trappc10;Copz1
GO:0007520	myoblast fusion	biological_process	2	635	26	20900	0.186339	0.460516	2.5318	Neo1;Dock2
GO:0015012	heparan sulfate proteoglycan biosynthetic process	biological_process	2	635	26	20900	0.186339	0.460516	2.5318	Hs6st3;Xylt1
GO:0016601	Rac protein signal transduction	biological_process	2	635	26	20900	0.186339	0.460516	2.5318	Wasf1;Kras
GO:0050770	regulation of axonogenesis	biological_process	2	635	26	20900	0.186339	0.460516	2.5318	Sipa1l1;Chn1
GO:0090316	positive regulation of intracellular protein transport	biological_process	2	635	26	20900	0.186339	0.460516	2.5318	Ergic3;Vamp2
GO:0008217	regulation of blood pressure	biological_process	4	635	75	20900	0.193779	0.460516	1.75538	Wnk1;Atp1a2;Sod2;Tacr1
GO:0042147	retrograde transport, endosome to Golgi	biological_process	4	635	75	20900	0.193779	0.460516	1.75538	Ric1;Pikfyve;Gbf1;Dctn1
GO:0001658	branching involved in ureteric bud morphogenesis	biological_process	3	635	50	20900	0.193902	0.460516	1.9748	Ptch1;Dlg1;Ctnnb1
GO:0007157	heterophilic cell-cell adhesion via plasma membrane cell adhesion molecules	biological_process	3	635	50	20900	0.193902	0.460516	1.9748	Nectin1;Nectin3;Ptprd
GO:0007566	embryo implantation	biological_process	3	635	50	20900	0.193902	0.460516	1.9748	Ddr1;Reck;Trim28
GO:0031623	receptor internalization	biological_process	3	635	50	20900	0.193902	0.460516	1.9748	Ulk1;Cd81;Tfrc
GO:0042177	negative regulation of protein catabolic process	biological_process	3	635	50	20900	0.193902	0.460516	1.9748	Prkcg;Ric1;Smad3
GO:0048709	oligodendrocyte differentiation	biological_process	3	635	50	20900	0.193902	0.460516	1.9748	Mtor;Ntrk2;Ctnnb1
GO:0060173	limb development	biological_process	3	635	50	20900	0.193902	0.460516	1.9748	Ift88;Fgf10;Ctnnb1
GO:0000054	ribosomal subunit export from nucleus	biological_process	1	635	7	20900	0.194272	0.460516	4.70191	Xpo1
GO:0001505	regulation of neurotransmitter levels	biological_process	1	635	7	20900	0.194272	0.460516	4.70191	Hnmt
GO:0001514	selenocysteine incorporation	biological_process	1	635	7	20900	0.194272	0.460516	4.70191	Secisbp2
GO:0001955	blood vessel maturation	biological_process	1	635	7	20900	0.194272	0.460516	4.70191	Reck
GO:0002553	histamine secretion by mast cell	biological_process	1	635	7	20900	0.194272	0.460516	4.70191	Ywhaz
GO:0002735	positive regulation of myeloid dendritic cell cytokine production	biological_process	1	635	7	20900	0.194272	0.460516	4.70191	Dhx36
GO:0003231	cardiac ventricle development	biological_process	1	635	7	20900	0.194272	0.460516	4.70191	Naca
GO:0006015	5-phosphoribose 1-diphosphate biosynthetic process	biological_process	1	635	7	20900	0.194272	0.460516	4.70191	Prpsap1
GO:0006048	UDP-N-acetylglucosamine biosynthetic process	biological_process	1	635	7	20900	0.194272	0.460516	4.70191	Gfpt1
GO:0006085	acetyl-CoA biosynthetic process	biological_process	1	635	7	20900	0.194272	0.460516	4.70191	Dip2a
GO:0006102	isocitrate metabolic process	biological_process	1	635	7	20900	0.194272	0.460516	4.70191	Idh2
GO:0006105	succinate metabolic process	biological_process	1	635	7	20900	0.194272	0.460516	4.70191	Aldh5a1
GO:0006154	adenosine catabolic process	biological_process	1	635	7	20900	0.194272	0.460516	4.70191	Adal
GO:0006370	7-methylguanosine mRNA capping	biological_process	1	635	7	20900	0.194272	0.460516	4.70191	Rngtt
GO:0006525	arginine metabolic process	biological_process	1	635	7	20900	0.194272	0.460516	4.70191	Ddah1
GO:0006999	nuclear pore organization	biological_process	1	635	7	20900	0.194272	0.460516	4.70191	Nup205
GO:0007091	metaphase/anaphase transition of mitotic cell cycle	biological_process	1	635	7	20900	0.194272	0.460516	4.70191	Cdc27
GO:0008211	glucocorticoid metabolic process	biological_process	1	635	7	20900	0.194272	0.460516	4.70191	Mecp2
GO:0010273	detoxification of copper ion	biological_process	1	635	7	20900	0.194272	0.460516	4.70191	Mt1
GO:0010594	regulation of endothelial cell migration	biological_process	1	635	7	20900	0.194272	0.460516	4.70191	Pdpk1
GO:0010815	bradykinin catabolic process	biological_process	1	635	7	20900	0.194272	0.460516	4.70191	Ide
GO:0010882	regulation of cardiac muscle contraction by calcium ion signaling	biological_process	1	635	7	20900	0.194272	0.460516	4.70191	Ryr2
GO:0010994	free ubiquitin chain polymerization	biological_process	1	635	7	20900	0.194272	0.460516	4.70191	Ube2s
GO:0014042	positive regulation of neuron maturation	biological_process	1	635	7	20900	0.194272	0.460516	4.70191	Mtor
GO:0016071	mRNA metabolic process	biological_process	1	635	7	20900	0.194272	0.460516	4.70191	Atxn2l
GO:0016202	regulation of striated muscle tissue development	biological_process	1	635	7	20900	0.194272	0.460516	4.70191	Smad3
GO:0016264	gap junction assembly	biological_process	1	635	7	20900	0.194272	0.460516	4.70191	Ctnna1
GO:0017196	N-terminal peptidyl-methionine acetylation	biological_process	1	635	7	20900	0.194272	0.460516	4.70191	Naa20
GO:0018393	internal peptidyl-lysine acetylation	biological_process	1	635	7	20900	0.194272	0.460516	4.70191	Kat7
GO:0019065	receptor-mediated endocytosis of virus by host cell	biological_process	1	635	7	20900	0.194272	0.460516	4.70191	Pikfyve
GO:0021889	olfactory bulb interneuron differentiation	biological_process	1	635	7	20900	0.194272	0.460516	4.70191	Dicer1
GO:0030011	maintenance of cell polarity	biological_process	1	635	7	20900	0.194272	0.460516	4.70191	Arpc5
GO:0030258	lipid modification	biological_process	1	635	7	20900	0.194272	0.460516	4.70191	Mboat2
GO:0030916	otic vesicle formation	biological_process	1	635	7	20900	0.194272	0.460516	4.70191	Fgf10
GO:0031340	positive regulation of vesicle fusion	biological_process	1	635	7	20900	0.194272	0.460516	4.70191	C2cd5
GO:0031440	regulation of mRNA 3'-end processing	biological_process	1	635	7	20900	0.194272	0.460516	4.70191	Papola
GO:0031584	activation of phospholipase D activity	biological_process	1	635	7	20900	0.194272	0.460516	4.70191	Prkcz
GO:0032364	intracellular oxygen homeostasis	biological_process	1	635	7	20900	0.194272	0.460516	4.70191	Sod2
GO:0032957	inositol trisphosphate metabolic process	biological_process	1	635	7	20900	0.194272	0.460516	4.70191	Itpk1
GO:0033108	mitochondrial respiratory chain complex assembly	biological_process	1	635	7	20900	0.194272	0.460516	4.70191	Immp2l
GO:0033152	immunoglobulin V(D)J recombination	biological_process	1	635	7	20900	0.194272	0.460516	4.70191	Xrcc4
GO:0033299	secretion of lysosomal enzymes	biological_process	1	635	7	20900	0.194272	0.460516	4.70191	Gnptab
GO:0034165	positive regulation of toll-like receptor 9 signaling pathway	biological_process	1	635	7	20900	0.194272	0.460516	4.70191	Rtn4
GO:0035751	regulation of lysosomal lumen pH	biological_process	1	635	7	20900	0.194272	0.460516	4.70191	Tmem175
GO:0036152	phosphatidylethanolamine acyl-chain remodeling	biological_process	1	635	7	20900	0.194272	0.460516	4.70191	Mboat2
GO:0036498	IRE1-mediated unfolded protein response	biological_process	1	635	7	20900	0.194272	0.460516	4.70191	Hspa5
GO:0042297	vocal learning	biological_process	1	635	7	20900	0.194272	0.460516	4.70191	Cntnap2
GO:0042490	mechanoreceptor differentiation	biological_process	1	635	7	20900	0.194272	0.460516	4.70191	Ntrk2
GO:0042699	follicle-stimulating hormone signaling pathway	biological_process	1	635	7	20900	0.194272	0.460516	4.70191	Arrb1
GO:0042985	negative regulation of amyloid precursor protein biosynthetic process	biological_process	1	635	7	20900	0.194272	0.460516	4.70191	Aatf
GO:0043045	post-fertilization epigenetic regulation of gene expression	biological_process	1	635	7	20900	0.194272	0.460516	4.70191	Trim28
GO:0043549	regulation of kinase activity	biological_process	1	635	7	20900	0.194272	0.460516	4.70191	Mcph1
GO:0043576	regulation of respiratory gaseous exchange	biological_process	1	635	7	20900	0.194272	0.460516	4.70191	Slc5a3
GO:0043984	histone H4-K16 acetylation	biological_process	1	635	7	20900	0.194272	0.460516	4.70191	Kansl3
GO:0044314	protein K27-linked ubiquitination	biological_process	1	635	7	20900	0.194272	0.460516	4.70191	Ube2s
GO:0044351	macropinocytosis	biological_process	1	635	7	20900	0.194272	0.460516	4.70191	Dock2
GO:0045185	maintenance of protein location	biological_process	1	635	7	20900	0.194272	0.460516	4.70191	Pex5l
GO:0045606	positive regulation of epidermal cell differentiation	biological_process	1	635	7	20900	0.194272	0.460516	4.70191	Ptch1
GO:0045630	positive regulation of T-helper 2 cell differentiation	biological_process	1	635	7	20900	0.194272	0.460516	4.70191	Prkcz
GO:0045687	positive regulation of glial cell differentiation	biological_process	1	635	7	20900	0.194272	0.460516	4.70191	Rtn4
GO:0047497	mitochondrion transport along microtubule	biological_process	1	635	7	20900	0.194272	0.460516	4.70191	Rhot1
GO:0048227	plasma membrane to endosome transport	biological_process	1	635	7	20900	0.194272	0.460516	4.70191	Sgsm3
GO:0048633	positive regulation of skeletal muscle tissue growth	biological_process	1	635	7	20900	0.194272	0.460516	4.70191	Naca
GO:0048645	animal organ formation	biological_process	1	635	7	20900	0.194272	0.460516	4.70191	Fgf10
GO:0048820	hair follicle maturation	biological_process	1	635	7	20900	0.194272	0.460516	4.70191	Trpc4ap
GO:0050913	sensory perception of bitter taste	biological_process	1	635	7	20900	0.194272	0.460516	4.70191	Reep2
GO:0050916	sensory perception of sweet taste	biological_process	1	635	7	20900	0.194272	0.460516	4.70191	Reep2
GO:0051058	negative regulation of small GTPase mediated signal transduction	biological_process	1	635	7	20900	0.194272	0.460516	4.70191	Cd2ap
GO:0051101	regulation of DNA binding	biological_process	1	635	7	20900	0.194272	0.460516	4.70191	Runx1t1
GO:0051155	positive regulation of striated muscle cell differentiation	biological_process	1	635	7	20900	0.194272	0.460516	4.70191	Epc1
GO:0060028	convergent extension involved in axis elongation	biological_process	1	635	7	20900	0.194272	0.460516	4.70191	Trim28
GO:0060059	embryonic retina morphogenesis in camera-type eye	biological_process	1	635	7	20900	0.194272	0.460516	4.70191	Hipk2
GO:0060373	regulation of ventricular cardiac muscle cell membrane depolarization	biological_process	1	635	7	20900	0.194272	0.460516	4.70191	Scn3b
GO:0060428	lung epithelium development	biological_process	1	635	7	20900	0.194272	0.460516	4.70191	Fgf10
GO:0060440	trachea formation	biological_process	1	635	7	20900	0.194272	0.460516	4.70191	Ctnnb1
GO:0060449	bud elongation involved in lung branching	biological_process	1	635	7	20900	0.194272	0.460516	4.70191	Fgf10
GO:0060501	positive regulation of epithelial cell proliferation involved in lung morphogenesis	biological_process	1	635	7	20900	0.194272	0.460516	4.70191	Srsf6
GO:0060664	epithelial cell proliferation involved in salivary gland morphogenesis	biological_process	1	635	7	20900	0.194272	0.460516	4.70191	Fgf10
GO:0060669	embryonic placenta morphogenesis	biological_process	1	635	7	20900	0.194272	0.460516	4.70191	Trim28
GO:0060712	spongiotrophoblast layer development	biological_process	1	635	7	20900	0.194272	0.460516	4.70191	Fbxw8
GO:0061042	vascular wound healing	biological_process	1	635	7	20900	0.194272	0.460516	4.70191	Adipor2
GO:0061072	iris morphogenesis	biological_process	1	635	7	20900	0.194272	0.460516	4.70191	Hipk2
GO:0070295	renal water absorption	biological_process	1	635	7	20900	0.194272	0.460516	4.70191	Aqp4
GO:0071281	cellular response to iron ion	biological_process	1	635	7	20900	0.194272	0.460516	4.70191	Tfrc
GO:0072675	osteoclast fusion	biological_process	1	635	7	20900	0.194272	0.460516	4.70191	Cd81
GO:0086014	atrial cardiac muscle cell action potential	biological_process	1	635	7	20900	0.194272	0.460516	4.70191	Scn3b
GO:0090559	regulation of membrane permeability	biological_process	1	635	7	20900	0.194272	0.460516	4.70191	Mtor
GO:0097050	type B pancreatic cell apoptotic process	biological_process	1	635	7	20900	0.194272	0.460516	4.70191	Ryr2
GO:0098698	postsynaptic specialization assembly	biological_process	1	635	7	20900	0.194272	0.460516	4.70191	Crkl
GO:0098773	skin epidermis development	biological_process	1	635	7	20900	0.194272	0.460516	4.70191	Ap3b1
GO:0098943	neurotransmitter receptor transport, postsynaptic endosome to lysosome	biological_process	1	635	7	20900	0.194272	0.460516	4.70191	Cacng3
GO:0098977	inhibitory chemical synaptic transmission	biological_process	1	635	7	20900	0.194272	0.460516	4.70191	Cntnap2
GO:0099179	regulation of synaptic membrane adhesion	biological_process	1	635	7	20900	0.194272	0.460516	4.70191	Taok2
GO:0106035	protein maturation by [4Fe-4S] cluster transfer	biological_process	1	635	7	20900	0.194272	0.460516	4.70191	Isca2
GO:0150052	regulation of postsynapse assembly	biological_process	1	635	7	20900	0.194272	0.460516	4.70191	Numbl
GO:1900038	negative regulation of cellular response to hypoxia	biological_process	1	635	7	20900	0.194272	0.460516	4.70191	Ddah1
GO:1900122	positive regulation of receptor binding	biological_process	1	635	7	20900	0.194272	0.460516	4.70191	Plcl1
GO:1901142	insulin metabolic process	biological_process	1	635	7	20900	0.194272	0.460516	4.70191	Ide
GO:1901203	positive regulation of extracellular matrix assembly	biological_process	1	635	7	20900	0.194272	0.460516	4.70191	Smad3
GO:1902259	regulation of delayed rectifier potassium channel activity	biological_process	1	635	7	20900	0.194272	0.460516	4.70191	Vamp2
GO:1903243	negative regulation of cardiac muscle hypertrophy in response to stress	biological_process	1	635	7	20900	0.194272	0.460516	4.70191	Smad3
GO:1903288	positive regulation of potassium ion import across plasma membrane	biological_process	1	635	7	20900	0.194272	0.460516	4.70191	Wnk1
GO:1903598	positive regulation of gap junction assembly	biological_process	1	635	7	20900	0.194272	0.460516	4.70191	Cntnap2
GO:1903753	negative regulation of p38MAPK cascade	biological_process	1	635	7	20900	0.194272	0.460516	4.70191	Dlg1
GO:1905691	lipid droplet disassembly	biological_process	1	635	7	20900	0.194272	0.460516	4.70191	Prkaa1
GO:1990166	protein localization to site of double-strand break	biological_process	1	635	7	20900	0.194272	0.460516	4.70191	Xrcc4
GO:1990456	mitochondrion-endoplasmic reticulum membrane tethering	biological_process	1	635	7	20900	0.194272	0.460516	4.70191	Pacs2
GO:1990748	cellular detoxification	biological_process	1	635	7	20900	0.194272	0.460516	4.70191	Lancl1
GO:2000117	negative regulation of cysteine-type endopeptidase activity	biological_process	1	635	7	20900	0.194272	0.460516	4.70191	Cst3
GO:2000144	positive regulation of DNA-templated transcription initiation	biological_process	1	635	7	20900	0.194272	0.460516	4.70191	Setx
GO:0006979	response to oxidative stress	biological_process	6	635	128	20900	0.194602	0.460516	1.54281	Etfdh;Ncoa7;Prdx1;Gpx4;Ide;Sod2
GO:1990830	cellular response to leukemia inhibitory factor	biological_process	6	635	128	20900	0.194602	0.460516	1.54281	Ubtf;Mpc1;Tfrc;Ina;Eif4a2;Kdm3a
GO:0006261	DNA-templated DNA replication	biological_process	2	635	27	20900	0.197442	0.460516	2.43803	Rfc1;Orc6
GO:0006883	intracellular sodium ion homeostasis	biological_process	2	635	27	20900	0.197442	0.460516	2.43803	Atp1a3;Atp1a2
GO:0010460	positive regulation of heart rate	biological_process	2	635	27	20900	0.197442	0.460516	2.43803	Ryr2;Scn3b
GO:0010839	negative regulation of keratinocyte proliferation	biological_process	2	635	27	20900	0.197442	0.460516	2.43803	Ift88;Ptch1
GO:0031116	positive regulation of microtubule polymerization	biological_process	2	635	27	20900	0.197442	0.460516	2.43803	Slain1;Dctn1
GO:0034063	stress granule assembly	biological_process	2	635	27	20900	0.197442	0.460516	2.43803	Dync1h1;Atxn2l
GO:0046628	positive regulation of insulin receptor signaling pathway	biological_process	2	635	27	20900	0.197442	0.460516	2.43803	Prkcz;Irs1
GO:0048854	brain morphogenesis	biological_process	2	635	27	20900	0.197442	0.460516	2.43803	Foxo3;Bbs1
GO:0051262	protein tetramerization	biological_process	2	635	27	20900	0.197442	0.460516	2.43803	Cpsf6;Pkd2
GO:0090148	membrane fission	biological_process	2	635	27	20900	0.197442	0.460516	2.43803	Exoc7;Exoc5
GO:2001222	regulation of neuron migration	biological_process	2	635	27	20900	0.197442	0.460516	2.43803	Unc5c;Reln
GO:0045739	positive regulation of DNA repair	biological_process	3	635	51	20900	0.20172	0.460516	1.93608	Smchd1;Fgf10;Trim28
GO:0009267	cellular response to starvation	biological_process	4	635	77	20900	0.206329	0.460516	1.70979	Mtor;Pik3c2b;Stk24;Rragb
GO:0006820	monoatomic anion transport	biological_process	2	635	28	20900	0.208621	0.460516	2.35096	Vdac1;Slc4a4
GO:0009880	embryonic pattern specification	biological_process	2	635	28	20900	0.208621	0.460516	2.35096	Fgf10;Smad3
GO:0017156	calcium-ion regulated exocytosis	biological_process	2	635	28	20900	0.208621	0.460516	2.35096	Rab3a;Vamp2
GO:0045648	positive regulation of erythrocyte differentiation	biological_process	2	635	28	20900	0.208621	0.460516	2.35096	Foxo3;Kat7
GO:0048168	regulation of neuronal synaptic plasticity	biological_process	2	635	28	20900	0.208621	0.460516	2.35096	Cpeb1;Kcnn2
GO:0048565	digestive tract development	biological_process	2	635	28	20900	0.208621	0.460516	2.35096	Fgf10;Dicer1
GO:0051899	membrane depolarization	biological_process	2	635	28	20900	0.208621	0.460516	2.35096	Prkcz;Scn3b
GO:0070979	protein K11-linked ubiquitination	biological_process	2	635	28	20900	0.208621	0.460516	2.35096	Ube2s;Cdc27
GO:0071480	cellular response to gamma radiation	biological_process	2	635	28	20900	0.208621	0.460516	2.35096	Tlk2;Egr1
GO:1902017	regulation of cilium assembly	biological_process	2	635	28	20900	0.208621	0.460516	2.35096	Ift88;Rab11a
GO:0007005	mitochondrion organization	biological_process	5	635	104	20900	0.209562	0.460516	1.58237	Rab3a;Cntnap2;Mtx1;Rhot1;Sod2
GO:0001938	positive regulation of endothelial cell proliferation	biological_process	4	635	78	20900	0.212691	0.460516	1.68787	Mtor;Fgf10;Scg2;Nras
GO:0007611	learning or memory	biological_process	4	635	78	20900	0.212691	0.460516	1.68787	Shc3;Zfp385a;Egr1;Tacr1
GO:0045665	negative regulation of neuron differentiation	biological_process	4	635	78	20900	0.212691	0.460516	1.68787	Rtn4;Sox2;Foxo3;Mib1
GO:0010467	gene expression	biological_process	9	635	217	20900	0.216021	0.460516	1.36507	Sox2;Hadhb;Cntnap2;Mecp2;Dicer1;Ctnnb1;Hipk2;Bcl11a;Golph3
GO:0097009	energy homeostasis	biological_process	3	635	53	20900	0.217568	0.460516	1.86302	Prkaa1;Mex3c;Sqstm1
GO:0010628	positive regulation of gene expression	biological_process	20	635	543	20900	0.218588	0.460516	1.21228	Mtor;Calcoco1;Dhx36;Prkaa1;Atp13a2;Fgf10;Mecp2;Kras;Ntrk2;Dicer1;Tfrc;Tle1;Smad3;Dlg1;Ctnnb1;Bcl11a;Pias3;Pkd2;Kdm3a;Egr1
GO:0000375	RNA splicing, via transesterification reactions	biological_process	1	635	8	20900	0.21876	0.460516	4.11417	Scaf11
GO:0003015	heart process	biological_process	1	635	8	20900	0.21876	0.460516	4.11417	Sgcd
GO:0003179	heart valve morphogenesis	biological_process	1	635	8	20900	0.21876	0.460516	4.11417	Mtor
GO:0003223	ventricular compact myocardium morphogenesis	biological_process	1	635	8	20900	0.21876	0.460516	4.11417	Ctnnb1
GO:0006265	DNA topological change	biological_process	1	635	8	20900	0.21876	0.460516	4.11417	Tdrd3
GO:0006688	glycosphingolipid biosynthetic process	biological_process	1	635	8	20900	0.21876	0.460516	4.11417	St8sia5
GO:0006930	substrate-dependent cell migration, cell extension	biological_process	1	635	8	20900	0.21876	0.460516	4.11417	Nck1
GO:0007197	adenylate cyclase-inhibiting G protein-coupled acetylcholine receptor signaling pathway	biological_process	1	635	8	20900	0.21876	0.460516	4.11417	Chrm2
GO:0007213	G protein-coupled acetylcholine receptor signaling pathway	biological_process	1	635	8	20900	0.21876	0.460516	4.11417	Chrm2
GO:0008594	photoreceptor cell morphogenesis	biological_process	1	635	8	20900	0.21876	0.460516	4.11417	Bbs1
GO:0010637	negative regulation of mitochondrial fusion	biological_process	1	635	8	20900	0.21876	0.460516	4.11417	Tfrc
GO:0010766	negative regulation of sodium ion transport	biological_process	1	635	8	20900	0.21876	0.460516	4.11417	Wnk1
GO:0010793	regulation of mRNA export from nucleus	biological_process	1	635	8	20900	0.21876	0.460516	4.11417	Wnk1
GO:0010827	regulation of glucose transmembrane transport	biological_process	1	635	8	20900	0.21876	0.460516	4.11417	Prkcb
GO:0010837	regulation of keratinocyte proliferation	biological_process	1	635	8	20900	0.21876	0.460516	4.11417	Srsf6
GO:0021532	neural tube patterning	biological_process	1	635	8	20900	0.21876	0.460516	4.11417	Ptch1
GO:0021957	corticospinal tract morphogenesis	biological_process	1	635	8	20900	0.21876	0.460516	4.11417	Spg11
GO:0023052	signaling	biological_process	1	635	8	20900	0.21876	0.460516	4.11417	Appl2
GO:0030200	heparan sulfate proteoglycan catabolic process	biological_process	1	635	8	20900	0.21876	0.460516	4.11417	Ids
GO:0030422	siRNA processing	biological_process	1	635	8	20900	0.21876	0.460516	4.11417	Dicer1
GO:0032049	cardiolipin biosynthetic process	biological_process	1	635	8	20900	0.21876	0.460516	4.11417	Pgs1
GO:0032224	positive regulation of synaptic transmission, cholinergic	biological_process	1	635	8	20900	0.21876	0.460516	4.11417	Tacr1
GO:0032288	myelin assembly	biological_process	1	635	8	20900	0.21876	0.460516	4.11417	Pikfyve
GO:0032507	maintenance of protein location in cell	biological_process	1	635	8	20900	0.21876	0.460516	4.11417	Mprip
GO:0033157	regulation of intracellular protein transport	biological_process	1	635	8	20900	0.21876	0.460516	4.11417	Atp13a2
GO:0033601	positive regulation of mammary gland epithelial cell proliferation	biological_process	1	635	8	20900	0.21876	0.460516	4.11417	Rtn4
GO:0035148	tube formation	biological_process	1	635	8	20900	0.21876	0.460516	4.11417	Ywhaz
GO:0038172	interleukin-33-mediated signaling pathway	biological_process	1	635	8	20900	0.21876	0.460516	4.11417	Il1rap
GO:0039536	negative regulation of RIG-I signaling pathway	biological_process	1	635	8	20900	0.21876	0.460516	4.11417	Ufd1
GO:0042136	neurotransmitter biosynthetic process	biological_process	1	635	8	20900	0.21876	0.460516	4.11417	Dagla
GO:0042976	activation of Janus kinase activity	biological_process	1	635	8	20900	0.21876	0.460516	4.11417	Ghr
GO:0042994	cytoplasmic sequestering of transcription factor	biological_process	1	635	8	20900	0.21876	0.460516	4.11417	Pkd2
GO:0043266	regulation of potassium ion transport	biological_process	1	635	8	20900	0.21876	0.460516	4.11417	Dpp6
GO:0043297	apical junction assembly	biological_process	1	635	8	20900	0.21876	0.460516	4.11417	Ctnna1
GO:0043304	regulation of mast cell degranulation	biological_process	1	635	8	20900	0.21876	0.460516	4.11417	Pdpk1
GO:0043584	nose development	biological_process	1	635	8	20900	0.21876	0.460516	4.11417	Smchd1
GO:0044209	AMP salvage	biological_process	1	635	8	20900	0.21876	0.460516	4.11417	Hprt
GO:0044805	late nucleophagy	biological_process	1	635	8	20900	0.21876	0.460516	4.11417	Ulk1
GO:0046755	viral budding	biological_process	1	635	8	20900	0.21876	0.460516	4.11417	Mvb12b
GO:0048311	mitochondrion distribution	biological_process	1	635	8	20900	0.21876	0.460516	4.11417	Trak2
GO:0048639	positive regulation of developmental growth	biological_process	1	635	8	20900	0.21876	0.460516	4.11417	Dlg1
GO:0048713	regulation of oligodendrocyte differentiation	biological_process	1	635	8	20900	0.21876	0.460516	4.11417	Dicer1
GO:0048752	semicircular canal morphogenesis	biological_process	1	635	8	20900	0.21876	0.460516	4.11417	Fgf10
GO:0048935	peripheral nervous system neuron development	biological_process	1	635	8	20900	0.21876	0.460516	4.11417	Ntrk2
GO:0051147	regulation of muscle cell differentiation	biological_process	1	635	8	20900	0.21876	0.460516	4.11417	Akirin2
GO:0051151	negative regulation of smooth muscle cell differentiation	biological_process	1	635	8	20900	0.21876	0.460516	4.11417	Mecp2
GO:0051152	positive regulation of smooth muscle cell differentiation	biological_process	1	635	8	20900	0.21876	0.460516	4.11417	Tmsb4x
GO:0051256	mitotic spindle midzone assembly	biological_process	1	635	8	20900	0.21876	0.460516	4.11417	Incenp
GO:0051388	positive regulation of neurotrophin TRK receptor signaling pathway	biological_process	1	635	8	20900	0.21876	0.460516	4.11417	Wasf1
GO:0051461	positive regulation of corticotropin secretion	biological_process	1	635	8	20900	0.21876	0.460516	4.11417	Pex5l
GO:0051568	histone H3-K4 methylation	biological_process	1	635	8	20900	0.21876	0.460516	4.11417	Setd1b
GO:0051650	establishment of vesicle localization	biological_process	1	635	8	20900	0.21876	0.460516	4.11417	Rab11a
GO:0051683	establishment of Golgi localization	biological_process	1	635	8	20900	0.21876	0.460516	4.11417	Ywhaz
GO:0051775	response to redox state	biological_process	1	635	8	20900	0.21876	0.460516	4.11417	Ryr2
GO:0051782	negative regulation of cell division	biological_process	1	635	8	20900	0.21876	0.460516	4.11417	Ptch1
GO:0060017	parathyroid gland development	biological_process	1	635	8	20900	0.21876	0.460516	4.11417	Crkl
GO:0060290	transdifferentiation	biological_process	1	635	8	20900	0.21876	0.460516	4.11417	Smad3
GO:0060316	positive regulation of ryanodine-sensitive calcium-release channel activity	biological_process	1	635	8	20900	0.21876	0.460516	4.11417	Calm2
GO:0060396	growth hormone receptor signaling pathway	biological_process	1	635	8	20900	0.21876	0.460516	4.11417	Ghr
GO:0060430	lung saccule development	biological_process	1	635	8	20900	0.21876	0.460516	4.11417	Fgf10
GO:0060510	type II pneumocyte differentiation	biological_process	1	635	8	20900	0.21876	0.460516	4.11417	Fgf10
GO:0060603	mammary gland duct morphogenesis	biological_process	1	635	8	20900	0.21876	0.460516	4.11417	Ptch1
GO:0060947	cardiac vascular smooth muscle cell differentiation	biological_process	1	635	8	20900	0.21876	0.460516	4.11417	Ctnnb1
GO:0061154	endothelial tube morphogenesis	biological_process	1	635	8	20900	0.21876	0.460516	4.11417	Ctnnb1
GO:0061762	CAMKK-AMPK signaling cascade	biological_process	1	635	8	20900	0.21876	0.460516	4.11417	Prkaa1
GO:0070086	ubiquitin-dependent endocytosis	biological_process	1	635	8	20900	0.21876	0.460516	4.11417	Cbl
GO:0070848	response to growth factor	biological_process	1	635	8	20900	0.21876	0.460516	4.11417	Sox2
GO:0071218	cellular response to misfolded protein	biological_process	1	635	8	20900	0.21876	0.460516	4.11417	Dnajc18
GO:0071313	cellular response to caffeine	biological_process	1	635	8	20900	0.21876	0.460516	4.11417	Ryr2
GO:0071474	cellular hyperosmotic response	biological_process	1	635	8	20900	0.21876	0.460516	4.11417	Wnk1
GO:0072594	establishment of protein localization to organelle	biological_process	1	635	8	20900	0.21876	0.460516	4.11417	Rab11a
GO:0090140	regulation of mitochondrial fission	biological_process	1	635	8	20900	0.21876	0.460516	4.11417	Stat2
GO:0097345	mitochondrial outer membrane permeabilization	biological_process	1	635	8	20900	0.21876	0.460516	4.11417	Rhot1
GO:0097428	protein maturation by iron-sulfur cluster transfer	biological_process	1	635	8	20900	0.21876	0.460516	4.11417	Mms19
GO:0098664	G protein-coupled serotonin receptor signaling pathway	biological_process	1	635	8	20900	0.21876	0.460516	4.11417	Gnaz
GO:0098967	exocytic insertion of neurotransmitter receptor to postsynaptic membrane	biological_process	1	635	8	20900	0.21876	0.460516	4.11417	Vamp2
GO:0099590	neurotransmitter receptor internalization	biological_process	1	635	8	20900	0.21876	0.460516	4.11417	Cacng3
GO:0120192	tight junction assembly	biological_process	1	635	8	20900	0.21876	0.460516	4.11417	Mpdz
GO:0140694	non-membrane-bounded organelle assembly	biological_process	1	635	8	20900	0.21876	0.460516	4.11417	Wnk1
GO:0150094	amyloid-beta clearance by cellular catabolic process	biological_process	1	635	8	20900	0.21876	0.460516	4.11417	Ide
GO:1902624	positive regulation of neutrophil migration	biological_process	1	635	8	20900	0.21876	0.460516	4.11417	Rtn4
GO:1903142	positive regulation of establishment of endothelial barrier	biological_process	1	635	8	20900	0.21876	0.460516	4.11417	Dicer1
GO:1903426	regulation of reactive oxygen species biosynthetic process	biological_process	1	635	8	20900	0.21876	0.460516	4.11417	Pikfyve
GO:1903944	negative regulation of hepatocyte apoptotic process	biological_process	1	635	8	20900	0.21876	0.460516	4.11417	Prkaa1
GO:1903955	positive regulation of protein targeting to mitochondrion	biological_process	1	635	8	20900	0.21876	0.460516	4.11417	Prkaa1
GO:1904428	negative regulation of tubulin deacetylation	biological_process	1	635	8	20900	0.21876	0.460516	4.11417	Prkaa1
GO:1904668	positive regulation of ubiquitin protein ligase activity	biological_process	1	635	8	20900	0.21876	0.460516	4.11417	Ube2s
GO:1905832	positive regulation of spindle assembly	biological_process	1	635	8	20900	0.21876	0.460516	4.11417	Dync1h1
GO:1990314	cellular response to insulin-like growth factor stimulus	biological_process	1	635	8	20900	0.21876	0.460516	4.11417	Ctnnb1
GO:2000049	positive regulation of cell-cell adhesion mediated by cadherin	biological_process	1	635	8	20900	0.21876	0.460516	4.11417	Dennd6a
GO:2000404	regulation of T cell migration	biological_process	1	635	8	20900	0.21876	0.460516	4.11417	Crkl
GO:2000623	negative regulation of nuclear-transcribed mRNA catabolic process, nonsense-mediated decay	biological_process	1	635	8	20900	0.21876	0.460516	4.11417	Secisbp2
GO:2000675	negative regulation of type B pancreatic cell apoptotic process	biological_process	1	635	8	20900	0.21876	0.460516	4.11417	Srsf6
GO:2001135	regulation of endocytic recycling	biological_process	1	635	8	20900	0.21876	0.460516	4.11417	Rab11a
GO:0001825	blastocyst formation	biological_process	2	635	29	20900	0.219864	0.460516	2.26989	Rtn4;Sf3b1
GO:0007141	male meiosis I	biological_process	2	635	29	20900	0.219864	0.460516	2.26989	Foxj3;Hspa2
GO:0007159	leukocyte cell-cell adhesion	biological_process	2	635	29	20900	0.219864	0.460516	2.26989	Nt5e;Jam2
GO:0030488	tRNA methylation	biological_process	2	635	29	20900	0.219864	0.460516	2.26989	Thumpd3;Wdr6
GO:0030517	negative regulation of axon extension	biological_process	2	635	29	20900	0.219864	0.460516	2.26989	Rtn4;Actr3
GO:0030866	cortical actin cytoskeleton organization	biological_process	2	635	29	20900	0.219864	0.460516	2.26989	Tln1;Dlg1
GO:0051896	regulation of phosphatidylinositol 3-kinase/protein kinase B signal transduction	biological_process	2	635	29	20900	0.219864	0.460516	2.26989	Mtor;Ntrk2
GO:0007059	chromosome segregation	biological_process	5	635	106	20900	0.220504	0.461593	1.55252	Tlk2;Arl8b;Mms19;Incenp;Cenpc1
GO:0001889	liver development	biological_process	4	635	80	20900	0.225573	0.465036	1.64567	Ift88;Smad3;Sod2;Pkd2
GO:0007416	synapse assembly	biological_process	3	635	54	20900	0.225587	0.465036	1.82852	Nrxn3;Mecp2;Sptbn2
GO:0019827	stem cell population maintenance	biological_process	3	635	54	20900	0.225587	0.465036	1.82852	Sox2;Cdc73;Dicer1
GO:0033674	positive regulation of kinase activity	biological_process	3	635	54	20900	0.225587	0.465036	1.82852	Ddr1;Ntrk2;Ror1
GO:0045599	negative regulation of fat cell differentiation	biological_process	3	635	54	20900	0.225587	0.465036	1.82852	Runx1t1;Smad3;Sod2
GO:0007169	transmembrane receptor protein tyrosine kinase signaling pathway	biological_process	5	635	107	20900	0.226039	0.465036	1.53801	Ddr1;Epha10;Ntrk2;Ror1;Shc3
GO:0032880	regulation of protein localization	biological_process	5	635	107	20900	0.226039	0.465036	1.53801	Rabgap1l;Plekhm2;Ptch1;Dnajb2;Dlg1
GO:0001892	embryonic placenta development	biological_process	2	635	30	20900	0.231154	0.465036	2.19423	Hectd1;Pkd2
GO:0006368	transcription elongation by RNA polymerase II	biological_process	2	635	30	20900	0.231154	0.465036	2.19423	Gtf2f2;Cdc73
GO:0010592	positive regulation of lamellipodium assembly	biological_process	2	635	30	20900	0.231154	0.465036	2.19423	Mtor;Actr3
GO:0010608	post-transcriptional regulation of gene expression	biological_process	2	635	30	20900	0.231154	0.465036	2.19423	Cdc37;Npm1
GO:0016126	sterol biosynthetic process	biological_process	2	635	30	20900	0.231154	0.465036	2.19423	Prkaa1;Erg28
GO:0031507	heterochromatin formation	biological_process	2	635	30	20900	0.231154	0.465036	2.19423	Uty;Mecp2
GO:0045216	cell-cell junction organization	biological_process	2	635	30	20900	0.231154	0.465036	2.19423	Smad3;Nf2
GO:0046034	ATP metabolic process	biological_process	2	635	30	20900	0.231154	0.465036	2.19423	Nt5e;Atp1a2
GO:0048821	erythrocyte development	biological_process	2	635	30	20900	0.231154	0.465036	2.19423	Dmtn;Slc25a40
GO:0051894	positive regulation of focal adhesion assembly	biological_process	2	635	30	20900	0.231154	0.465036	2.19423	Map4k4;Smad3
GO:0060586	multicellular organismal-level iron ion homeostasis	biological_process	2	635	30	20900	0.231154	0.465036	2.19423	Neo1;Sod2
GO:0072332	intrinsic apoptotic signaling pathway by p53 class mediator	biological_process	2	635	30	20900	0.231154	0.465036	2.19423	Fhit;Hint1
GO:0071456	cellular response to hypoxia	biological_process	4	635	81	20900	0.232088	0.465036	1.62535	Mtor;Rtn4;Higd1a;Cpeb1
GO:0000381	regulation of alternative mRNA splicing, via spliceosome	biological_process	3	635	55	20900	0.233662	0.465036	1.79528	Mbnl2;Srsf6;Rbfox3
GO:0007254	JNK cascade	biological_process	3	635	55	20900	0.233662	0.465036	1.79528	Map2k4;Nox1;Smad3
GO:0070371	ERK1 and ERK2 cascade	biological_process	3	635	55	20900	0.233662	0.465036	1.79528	Fgf10;Cntnap2;Ywhaz
GO:0070534	protein K63-linked ubiquitination	biological_process	3	635	55	20900	0.233662	0.465036	1.79528	Hectd1;Ube2s;Zfp91
GO:0001756	somitogenesis	biological_process	3	635	56	20900	0.241787	0.465036	1.76322	Mib1;Smad3;Abi1
GO:0035914	skeletal muscle cell differentiation	biological_process	3	635	56	20900	0.241787	0.465036	1.76322	Kras;Hlf;Egr1
GO:0048538	thymus development	biological_process	3	635	56	20900	0.241787	0.465036	1.76322	Crkl;Fgf10;Ctnnb1
GO:0007269	neurotransmitter secretion	biological_process	2	635	31	20900	0.24248	0.465036	2.12344	Nrxn3;Syt4
GO:0010001	glial cell differentiation	biological_process	2	635	31	20900	0.24248	0.465036	2.12344	Bcan;Reln
GO:0030148	sphingolipid biosynthetic process	biological_process	2	635	31	20900	0.24248	0.465036	2.12344	Ormdl2;Kdsr
GO:0034260	negative regulation of GTPase activity	biological_process	2	635	31	20900	0.24248	0.465036	2.12344	Arrb1;Wnk1
GO:0048041	focal adhesion assembly	biological_process	2	635	31	20900	0.24248	0.465036	2.12344	Taok2;Pdpk1
GO:0050768	negative regulation of neurogenesis	biological_process	2	635	31	20900	0.24248	0.465036	2.12344	Appl2;Ctnnb1
GO:0060038	cardiac muscle cell proliferation	biological_process	2	635	31	20900	0.24248	0.465036	2.12344	Prkar1a;Ctnnb1
GO:0061098	positive regulation of protein tyrosine kinase activity	biological_process	2	635	31	20900	0.24248	0.465036	2.12344	Reln;Abi1
GO:0000212	meiotic spindle organization	biological_process	1	635	9	20900	0.242506	0.465036	3.65704	Dicer1
GO:0006828	manganese ion transport	biological_process	1	635	9	20900	0.242506	0.465036	3.65704	Atp2c1
GO:0006929	substrate-dependent cell migration	biological_process	1	635	9	20900	0.242506	0.465036	3.65704	Anks1
GO:0006995	cellular response to nitrogen starvation	biological_process	1	635	9	20900	0.242506	0.465036	3.65704	Becn1
GO:0007270	neuron-neuron synaptic transmission	biological_process	1	635	9	20900	0.242506	0.465036	3.65704	Vdac1
GO:0008088	axo-dendritic transport	biological_process	1	635	9	20900	0.242506	0.465036	3.65704	Spg11
GO:0009992	intracellular water homeostasis	biological_process	1	635	9	20900	0.242506	0.465036	3.65704	Aqp4
GO:0010807	regulation of synaptic vesicle priming	biological_process	1	635	9	20900	0.242506	0.465036	3.65704	Rab3a
GO:0010881	regulation of cardiac muscle contraction by regulation of the release of sequestered calcium ion	biological_process	1	635	9	20900	0.242506	0.465036	3.65704	Ryr2
GO:0016559	peroxisome fission	biological_process	1	635	9	20900	0.242506	0.465036	3.65704	Pex11b
GO:0018026	peptidyl-lysine monomethylation	biological_process	1	635	9	20900	0.242506	0.465036	3.65704	Smyd2
GO:0021513	spinal cord dorsal/ventral patterning	biological_process	1	635	9	20900	0.242506	0.465036	3.65704	Ift88
GO:0021854	hypothalamus development	biological_process	1	635	9	20900	0.242506	0.465036	3.65704	Ctnnb1
GO:0021884	forebrain neuron development	biological_process	1	635	9	20900	0.242506	0.465036	3.65704	Secisbp2
GO:0021984	adenohypophysis development	biological_process	1	635	9	20900	0.242506	0.465036	3.65704	Sox2
GO:0022405	hair cycle process	biological_process	1	635	9	20900	0.242506	0.465036	3.65704	Ctnnb1
GO:0030853	negative regulation of granulocyte differentiation	biological_process	1	635	9	20900	0.242506	0.465036	3.65704	Cul4a
GO:0031670	cellular response to nutrient	biological_process	1	635	9	20900	0.242506	0.465036	3.65704	Mtor
GO:0032229	negative regulation of synaptic transmission, GABAergic	biological_process	1	635	9	20900	0.242506	0.465036	3.65704	Cntnap2
GO:0032264	IMP salvage	biological_process	1	635	9	20900	0.242506	0.465036	3.65704	Hprt
GO:0032836	glomerular basement membrane development	biological_process	1	635	9	20900	0.242506	0.465036	3.65704	Myo1e
GO:0034498	early endosome to Golgi transport	biological_process	1	635	9	20900	0.242506	0.465036	3.65704	Trappc10
GO:0035194	regulatory ncRNA-mediated post-transcriptional gene silencing	biological_process	1	635	9	20900	0.242506	0.465036	3.65704	Dicer1
GO:0036289	peptidyl-serine autophosphorylation	biological_process	1	635	9	20900	0.242506	0.465036	3.65704	Pikfyve
GO:0038203	TORC2 signaling	biological_process	1	635	9	20900	0.242506	0.465036	3.65704	Mtor
GO:0040016	embryonic cleavage	biological_process	1	635	9	20900	0.242506	0.465036	3.65704	Aatf
GO:0042596	fear response	biological_process	1	635	9	20900	0.242506	0.465036	3.65704	Cacna1e
GO:0043405	regulation of MAP kinase activity	biological_process	1	635	9	20900	0.242506	0.465036	3.65704	Cdk12
GO:0044387	negative regulation of protein kinase activity by regulation of protein phosphorylation	biological_process	1	635	9	20900	0.242506	0.465036	3.65704	Npm1
GO:0044788	modulation by host of viral process	biological_process	1	635	9	20900	0.242506	0.465036	3.65704	Rab5a
GO:0044828	negative regulation by host of viral genome replication	biological_process	1	635	9	20900	0.242506	0.465036	3.65704	Ccnk
GO:0044849	estrous cycle	biological_process	1	635	9	20900	0.242506	0.465036	3.65704	Egr1
GO:0045010	actin nucleation	biological_process	1	635	9	20900	0.242506	0.465036	3.65704	Evl
GO:0045743	positive regulation of fibroblast growth factor receptor signaling pathway	biological_process	1	635	9	20900	0.242506	0.465036	3.65704	Ctnnb1
GO:0045838	positive regulation of membrane potential	biological_process	1	635	9	20900	0.242506	0.465036	3.65704	Pias3
GO:0046038	GMP catabolic process	biological_process	1	635	9	20900	0.242506	0.465036	3.65704	Hprt
GO:0046085	adenosine metabolic process	biological_process	1	635	9	20900	0.242506	0.465036	3.65704	Nt5e
GO:0046500	S-adenosylmethionine metabolic process	biological_process	1	635	9	20900	0.242506	0.465036	3.65704	Hnmt
GO:0046879	hormone secretion	biological_process	1	635	9	20900	0.242506	0.465036	3.65704	Vamp2
GO:0048664	neuron fate determination	biological_process	1	635	9	20900	0.242506	0.465036	3.65704	Ctnnb1
GO:0050650	chondroitin sulfate proteoglycan biosynthetic process	biological_process	1	635	9	20900	0.242506	0.465036	3.65704	Xylt1
GO:0051057	positive regulation of small GTPase mediated signal transduction	biological_process	1	635	9	20900	0.242506	0.465036	3.65704	Reln
GO:0051346	negative regulation of hydrolase activity	biological_process	1	635	9	20900	0.242506	0.465036	3.65704	Prkcz
GO:0051660	establishment of centrosome localization	biological_process	1	635	9	20900	0.242506	0.465036	3.65704	Dlg1
GO:0051771	negative regulation of nitric-oxide synthase biosynthetic process	biological_process	1	635	9	20900	0.242506	0.465036	3.65704	Fnta
GO:0060019	radial glial cell differentiation	biological_process	1	635	9	20900	0.242506	0.465036	3.65704	Fgf10
GO:0060075	regulation of resting membrane potential	biological_process	1	635	9	20900	0.242506	0.465036	3.65704	Kcnk1
GO:0060174	limb bud formation	biological_process	1	635	9	20900	0.242506	0.465036	3.65704	Fgf10
GO:0060296	regulation of cilium beat frequency involved in ciliary motility	biological_process	1	635	9	20900	0.242506	0.465036	3.65704	Bbs1
GO:0060323	head morphogenesis	biological_process	1	635	9	20900	0.242506	0.465036	3.65704	Atp6ap2
GO:0060371	regulation of atrial cardiac muscle cell membrane depolarization	biological_process	1	635	9	20900	0.242506	0.465036	3.65704	Scn3b
GO:0060509	type I pneumocyte differentiation	biological_process	1	635	9	20900	0.242506	0.465036	3.65704	Kras
GO:0060767	epithelial cell proliferation involved in prostate gland development	biological_process	1	635	9	20900	0.242506	0.465036	3.65704	Ctnnb1
GO:0061000	negative regulation of dendritic spine development	biological_process	1	635	9	20900	0.242506	0.465036	3.65704	Mecp2
GO:0061384	heart trabecula morphogenesis	biological_process	1	635	9	20900	0.242506	0.465036	3.65704	Naca
GO:0061549	sympathetic ganglion development	biological_process	1	635	9	20900	0.242506	0.465036	3.65704	Ctnnb1
GO:0061820	telomeric D-loop disassembly	biological_process	1	635	9	20900	0.242506	0.465036	3.65704	Terf1
GO:0070262	peptidyl-serine dephosphorylation	biological_process	1	635	9	20900	0.242506	0.465036	3.65704	Nck1
GO:0070474	positive regulation of uterine smooth muscle contraction	biological_process	1	635	9	20900	0.242506	0.465036	3.65704	Tacr1
GO:0070863	positive regulation of protein exit from endoplasmic reticulum	biological_process	1	635	9	20900	0.242506	0.465036	3.65704	Cd81
GO:0086036	regulation of cardiac muscle cell membrane potential	biological_process	1	635	9	20900	0.242506	0.465036	3.65704	Atp1a3
GO:0090150	establishment of protein localization to membrane	biological_process	1	635	9	20900	0.242506	0.465036	3.65704	Rab11a
GO:0097094	craniofacial suture morphogenesis	biological_process	1	635	9	20900	0.242506	0.465036	3.65704	Mmp16
GO:0097105	presynaptic membrane assembly	biological_process	1	635	9	20900	0.242506	0.465036	3.65704	Ptprd
GO:0097250	mitochondrial respirasome assembly	biological_process	1	635	9	20900	0.242506	0.465036	3.65704	Higd1a
GO:0097553	calcium ion transmembrane import into cytosol	biological_process	1	635	9	20900	0.242506	0.465036	3.65704	Ryr2
GO:0150077	regulation of neuroinflammatory response	biological_process	1	635	9	20900	0.242506	0.465036	3.65704	Dagla
GO:1900264	positive regulation of DNA-directed DNA polymerase activity	biological_process	1	635	9	20900	0.242506	0.465036	3.65704	Npm1
GO:1903146	regulation of autophagy of mitochondrion	biological_process	1	635	9	20900	0.242506	0.465036	3.65704	Vdac1
GO:1903608	protein localization to cytoplasmic stress granule	biological_process	1	635	9	20900	0.242506	0.465036	3.65704	Ssb
GO:1904037	positive regulation of epithelial cell apoptotic process	biological_process	1	635	9	20900	0.242506	0.465036	3.65704	Mtor
GO:1904385	cellular response to angiotensin	biological_process	1	635	9	20900	0.242506	0.465036	3.65704	Nono
GO:1904948	midbrain dopaminergic neuron differentiation	biological_process	1	635	9	20900	0.242506	0.465036	3.65704	Ctnnb1
GO:1905461	positive regulation of vascular associated smooth muscle cell apoptotic process	biological_process	1	635	9	20900	0.242506	0.465036	3.65704	Sod2
GO:1905719	protein localization to perinuclear region of cytoplasm	biological_process	1	635	9	20900	0.242506	0.465036	3.65704	Sqstm1
GO:2000601	positive regulation of Arp2/3 complex-mediated actin nucleation	biological_process	1	635	9	20900	0.242506	0.465036	3.65704	Wasf1
GO:2000643	positive regulation of early endosome to late endosome transport	biological_process	1	635	9	20900	0.242506	0.465036	3.65704	Nf2
GO:0050731	positive regulation of peptidyl-tyrosine phosphorylation	biological_process	5	635	110	20900	0.242882	0.465513	1.49606	Mtor;Ghr;Fgf10;Tnk2;Reln
GO:0031648	protein destabilization	biological_process	3	635	57	20900	0.249958	0.473883	1.73228	Mtor;Cdc73;Npm1
GO:0070373	negative regulation of ERK1 and ERK2 cascade	biological_process	4	635	84	20900	0.251895	0.473883	1.5673	Dusp3;Spred1;Arrb1;Dlg1
GO:0001954	positive regulation of cell-matrix adhesion	biological_process	2	635	32	20900	0.253828	0.473883	2.05709	Utrn;Prkcz
GO:0002053	positive regulation of mesenchymal cell proliferation	biological_process	2	635	32	20900	0.253828	0.473883	2.05709	Irs1;Ctnnb1
GO:0002092	positive regulation of receptor internalization	biological_process	2	635	32	20900	0.253828	0.473883	2.05709	Arrb1;Atad1
GO:0007595	lactation	biological_process	2	635	32	20900	0.253828	0.473883	2.05709	Ddr1;Cdo1
GO:0017157	regulation of exocytosis	biological_process	2	635	32	20900	0.253828	0.473883	2.05709	Rab3a;Vamp2
GO:0032147	activation of protein kinase activity	biological_process	2	635	32	20900	0.253828	0.473883	2.05709	Strada;Dlg1
GO:0043523	regulation of neuron apoptotic process	biological_process	2	635	32	20900	0.253828	0.473883	2.05709	Npm1;Egr1
GO:0008630	intrinsic apoptotic signaling pathway in response to DNA damage	biological_process	3	635	58	20900	0.258169	0.473883	1.70242	Mcl1;Polb;Sod2
GO:0032731	positive regulation of interleukin-1 beta production	biological_process	3	635	58	20900	0.258169	0.473883	1.70242	Aim2;Smad3;Egr1
GO:2000045	regulation of G1/S transition of mitotic cell cycle	biological_process	3	635	58	20900	0.258169	0.473883	1.70242	Appl2;Smarcb1;Dpf3
GO:0006310	DNA recombination	biological_process	4	635	85	20900	0.258575	0.473883	1.54887	Xrcc4;Setx;Nono;Nsmce3
GO:0048812	neuron projection morphogenesis	biological_process	4	635	85	20900	0.258575	0.473883	1.54887	Taok2;Cntnap2;Map4k4;Dicer1
GO:0050821	protein stabilization	biological_process	8	635	200	20900	0.263965	0.473883	1.31654	Sec16a;Cdc37;Rtn4;Wiz;Npm1;Golga7;Gtpbp4;Smad3
GO:0001708	cell fate specification	biological_process	2	635	33	20900	0.265187	0.473883	1.99475	Sox2;Ctnnb1
GO:0001935	endothelial cell proliferation	biological_process	2	635	33	20900	0.265187	0.473883	1.99475	Fgf10;Dlg1
GO:0006418	tRNA aminoacylation for protein translation	biological_process	2	635	33	20900	0.265187	0.473883	1.99475	Iars2;Nars
GO:0042273	ribosomal large subunit biogenesis	biological_process	2	635	33	20900	0.265187	0.473883	1.99475	Npm1;Gtpbp4
GO:0045595	regulation of cell differentiation	biological_process	2	635	33	20900	0.265187	0.473883	1.99475	Plekhb2;Ctnnb1
GO:0045807	positive regulation of endocytosis	biological_process	2	635	33	20900	0.265187	0.473883	1.99475	Eef2k;Mib1
GO:0045879	negative regulation of smoothened signaling pathway	biological_process	2	635	33	20900	0.265187	0.473883	1.99475	Ptch1;Mosmo
GO:0048738	cardiac muscle tissue development	biological_process	2	635	33	20900	0.265187	0.473883	1.99475	Mtor;Sgcd
GO:0002181	cytoplasmic translation	biological_process	4	635	86	20900	0.26529	0.473883	1.53086	Rps12;Rpl3;Rpl32;Rpl21
GO:0006486	protein glycosylation	biological_process	4	635	86	20900	0.26529	0.473883	1.53086	Uggt1;St8sia3;Stt3b;St8sia5
GO:0000244	spliceosomal tri-snRNP complex assembly	biological_process	1	635	10	20900	0.26553	0.473883	3.29134	Usp4
GO:0001504	neurotransmitter uptake	biological_process	1	635	10	20900	0.26553	0.473883	3.29134	Atp1a2
GO:0002821	positive regulation of adaptive immune response	biological_process	1	635	10	20900	0.26553	0.473883	3.29134	Akirin2
GO:0006084	acetyl-CoA metabolic process	biological_process	1	635	10	20900	0.26553	0.473883	3.29134	Cs
GO:0006196	AMP catabolic process	biological_process	1	635	10	20900	0.26553	0.473883	3.29134	Nt5e
GO:0006309	apoptotic DNA fragmentation	biological_process	1	635	10	20900	0.26553	0.473883	3.29134	Dicer1
GO:0006614	SRP-dependent cotranslational protein targeting to membrane	biological_process	1	635	10	20900	0.26553	0.473883	3.29134	Sec61a1
GO:0006892	post-Golgi vesicle-mediated transport	biological_process	1	635	10	20900	0.26553	0.473883	3.29134	Sorcs1
GO:0006901	vesicle coating	biological_process	1	635	10	20900	0.26553	0.473883	3.29134	Trappc10
GO:0007007	inner mitochondrial membrane organization	biological_process	1	635	10	20900	0.26553	0.473883	3.29134	Ghitm
GO:0007207	phospholipase C-activating G protein-coupled acetylcholine receptor signaling pathway	biological_process	1	635	10	20900	0.26553	0.473883	3.29134	Prkcb
GO:0008015	blood circulation	biological_process	1	635	10	20900	0.26553	0.473883	3.29134	Immp2l
GO:0009165	nucleotide biosynthetic process	biological_process	1	635	10	20900	0.26553	0.473883	3.29134	Prpsap1
GO:0009435	NAD biosynthetic process	biological_process	1	635	10	20900	0.26553	0.473883	3.29134	Nmnat2
GO:0009950	dorsal/ventral axis specification	biological_process	1	635	10	20900	0.26553	0.473883	3.29134	Ctnnb1
GO:0010501	RNA secondary structure unwinding	biological_process	1	635	10	20900	0.26553	0.473883	3.29134	Dhx36
GO:0010591	regulation of lamellipodium assembly	biological_process	1	635	10	20900	0.26553	0.473883	3.29134	Dmtn
GO:0010745	negative regulation of macrophage derived foam cell differentiation	biological_process	1	635	10	20900	0.26553	0.473883	3.29134	Hbp1
GO:0014850	response to muscle activity	biological_process	1	635	10	20900	0.26553	0.473883	3.29134	Ryr2
GO:0014883	transition between fast and slow fiber	biological_process	1	635	10	20900	0.26553	0.473883	3.29134	Tead1
GO:0016188	synaptic vesicle maturation	biological_process	1	635	10	20900	0.26553	0.473883	3.29134	Rab3a
GO:0018216	peptidyl-arginine methylation	biological_process	1	635	10	20900	0.26553	0.473883	3.29134	Prmt3
GO:0019363	pyridine nucleotide biosynthetic process	biological_process	1	635	10	20900	0.26553	0.473883	3.29134	Nmnat2
GO:0021707	cerebellar granule cell differentiation	biological_process	1	635	10	20900	0.26553	0.473883	3.29134	Ulk1
GO:0030070	insulin processing	biological_process	1	635	10	20900	0.26553	0.473883	3.29134	Pcsk1
GO:0031123	RNA 3'-end processing	biological_process	1	635	10	20900	0.26553	0.473883	3.29134	Papola
GO:0032026	response to magnesium ion	biological_process	1	635	10	20900	0.26553	0.473883	3.29134	Ryr2
GO:0032263	GMP salvage	biological_process	1	635	10	20900	0.26553	0.473883	3.29134	Hprt
GO:0032486	Rap protein signal transduction	biological_process	1	635	10	20900	0.26553	0.473883	3.29134	Rap2a
GO:0033151	V(D)J recombination	biological_process	1	635	10	20900	0.26553	0.473883	3.29134	Xrcc4
GO:0033572	transferrin transport	biological_process	1	635	10	20900	0.26553	0.473883	3.29134	Tfrc
GO:0033603	positive regulation of dopamine secretion	biological_process	1	635	10	20900	0.26553	0.473883	3.29134	Rtn4
GO:0034333	adherens junction assembly	biological_process	1	635	10	20900	0.26553	0.473883	3.29134	Ctnnb1
GO:0035562	negative regulation of chromatin binding	biological_process	1	635	10	20900	0.26553	0.473883	3.29134	Btaf1
GO:0038092	nodal signaling pathway	biological_process	1	635	10	20900	0.26553	0.473883	3.29134	Smad3
GO:0042048	olfactory behavior	biological_process	1	635	10	20900	0.26553	0.473883	3.29134	Bbs1
GO:0042058	regulation of epidermal growth factor receptor signaling pathway	biological_process	1	635	10	20900	0.26553	0.473883	3.29134	Mvb12b
GO:0042135	neurotransmitter catabolic process	biological_process	1	635	10	20900	0.26553	0.473883	3.29134	Aldh5a1
GO:0042415	norepinephrine metabolic process	biological_process	1	635	10	20900	0.26553	0.473883	3.29134	Rtl4
GO:0043278	response to morphine	biological_process	1	635	10	20900	0.26553	0.473883	3.29134	Prkcg
GO:0045324	late endosome to vacuole transport	biological_process	1	635	10	20900	0.26553	0.473883	3.29134	Becn1
GO:0045589	regulation of regulatory T cell differentiation	biological_process	1	635	10	20900	0.26553	0.473883	3.29134	Dicer1
GO:0045955	negative regulation of calcium ion-dependent exocytosis	biological_process	1	635	10	20900	0.26553	0.473883	3.29134	Syt4
GO:0046322	negative regulation of fatty acid oxidation	biological_process	1	635	10	20900	0.26553	0.473883	3.29134	Appl2
GO:0046605	regulation of centrosome cycle	biological_process	1	635	10	20900	0.26553	0.473883	3.29134	Mcph1
GO:0048672	positive regulation of collateral sprouting	biological_process	1	635	10	20900	0.26553	0.473883	3.29134	Bcl11a
GO:0048729	tissue morphogenesis	biological_process	1	635	10	20900	0.26553	0.473883	3.29134	Dlg1
GO:0050665	hydrogen peroxide biosynthetic process	biological_process	1	635	10	20900	0.26553	0.473883	3.29134	Sod2
GO:0050801	monoatomic ion homeostasis	biological_process	1	635	10	20900	0.26553	0.473883	3.29134	Wnk1
GO:0050856	regulation of T cell receptor signaling pathway	biological_process	1	635	10	20900	0.26553	0.473883	3.29134	Cblb
GO:0060022	hard palate development	biological_process	1	635	10	20900	0.26553	0.473883	3.29134	Dlg1
GO:0060039	pericardium development	biological_process	1	635	10	20900	0.26553	0.473883	3.29134	Smad3
GO:0060119	inner ear receptor cell development	biological_process	1	635	10	20900	0.26553	0.473883	3.29134	Dicer1
GO:0060135	maternal process involved in female pregnancy	biological_process	1	635	10	20900	0.26553	0.473883	3.29134	Mtor
GO:0060346	bone trabecula formation	biological_process	1	635	10	20900	0.26553	0.473883	3.29134	Fbn2
GO:0060484	lung-associated mesenchyme development	biological_process	1	635	10	20900	0.26553	0.473883	3.29134	Ctnnb1
GO:0060541	respiratory system development	biological_process	1	635	10	20900	0.26553	0.473883	3.29134	Fgf10
GO:0060856	establishment of blood-brain barrier	biological_process	1	635	10	20900	0.26553	0.473883	3.29134	Ctnnb1
GO:0060982	coronary artery morphogenesis	biological_process	1	635	10	20900	0.26553	0.473883	3.29134	Ctnnb1
GO:0070922	RISC complex assembly	biological_process	1	635	10	20900	0.26553	0.473883	3.29134	Dicer1
GO:0071872	cellular response to epinephrine stimulus	biological_process	1	635	10	20900	0.26553	0.473883	3.29134	Ryr2
GO:0086100	endothelin receptor signaling pathway	biological_process	1	635	10	20900	0.26553	0.473883	3.29134	Crkl
GO:0090129	positive regulation of synapse maturation	biological_process	1	635	10	20900	0.26553	0.473883	3.29134	Reln
GO:0090161	Golgi ribbon formation	biological_process	1	635	10	20900	0.26553	0.473883	3.29134	Golph3
GO:0090382	phagosome maturation	biological_process	1	635	10	20900	0.26553	0.473883	3.29134	Pikfyve
GO:0097061	dendritic spine organization	biological_process	1	635	10	20900	0.26553	0.473883	3.29134	Cntnap2
GO:0097152	mesenchymal cell apoptotic process	biological_process	1	635	10	20900	0.26553	0.473883	3.29134	Etv6
GO:0098887	neurotransmitter receptor transport, endosome to postsynaptic membrane	biological_process	1	635	10	20900	0.26553	0.473883	3.29134	Rab11a
GO:0098970	postsynaptic neurotransmitter receptor diffusion trapping	biological_process	1	635	10	20900	0.26553	0.473883	3.29134	Cacng3
GO:0099054	presynapse assembly	biological_process	1	635	10	20900	0.26553	0.473883	3.29134	Ptprd
GO:0140059	dendrite arborization	biological_process	1	635	10	20900	0.26553	0.473883	3.29134	Cntnap2
GO:0140928	inhibition of non-skeletal tissue mineralization	biological_process	1	635	10	20900	0.26553	0.473883	3.29134	Nt5e
GO:1900121	negative regulation of receptor binding	biological_process	1	635	10	20900	0.26553	0.473883	3.29134	Adam15
GO:1900454	positive regulation of long-term synaptic depression	biological_process	1	635	10	20900	0.26553	0.473883	3.29134	Kcnb1
GO:1902966	positive regulation of protein localization to early endosome	biological_process	1	635	10	20900	0.26553	0.473883	3.29134	Nf2
GO:1990264	peptidyl-tyrosine dephosphorylation involved in inactivation of protein kinase activity	biological_process	1	635	10	20900	0.26553	0.473883	3.29134	Dusp3
GO:2000234	positive regulation of rRNA processing	biological_process	1	635	10	20900	0.26553	0.473883	3.29134	Riok1
GO:2000278	regulation of DNA biosynthetic process	biological_process	1	635	10	20900	0.26553	0.473883	3.29134	Kat7
GO:2001056	positive regulation of cysteine-type endopeptidase activity	biological_process	1	635	10	20900	0.26553	0.473883	3.29134	Aim2
GO:0000281	mitotic cytokinesis	biological_process	3	635	59	20900	0.266416	0.474768	1.67356	Exoc7;Exoc5;Incenp
GO:0042475	odontogenesis of dentin-containing tooth	biological_process	3	635	59	20900	0.266416	0.474768	1.67356	Fgf10;Ctnnb1;Nf2
GO:0043525	positive regulation of neuron apoptotic process	biological_process	4	635	87	20900	0.272036	0.480699	1.51326	Mtor;Map2k4;Ctnnb1;Egr1
GO:0016197	endosomal transport	biological_process	3	635	60	20900	0.274693	0.480699	1.64567	Arl8b;Itsn2;Nsg2
GO:0032868	response to insulin	biological_process	3	635	60	20900	0.274693	0.480699	1.64567	Mtor;Irs1;Egr1
GO:0030071	regulation of mitotic metaphase/anaphase transition	biological_process	2	635	34	20900	0.276545	0.480699	1.93608	Smarcb1;Dpf3
GO:0046907	intracellular transport	biological_process	2	635	34	20900	0.276545	0.480699	1.93608	Ap3m1;Ap3b1
GO:0048754	branching morphogenesis of an epithelial tube	biological_process	2	635	34	20900	0.276545	0.480699	1.93608	Fgf10;Dicer1
GO:0051225	spindle assembly	biological_process	2	635	34	20900	0.276545	0.480699	1.93608	Dicer1;Tubgcp5
GO:0001947	heart looping	biological_process	3	635	61	20900	0.282996	0.480699	1.61869	Mib1;Smad3;Pkd2
GO:0006493	protein O-linked glycosylation	biological_process	3	635	61	20900	0.282996	0.480699	1.61869	Trak2;Tet3;Galnt7
GO:0008654	phospholipid biosynthetic process	biological_process	3	635	61	20900	0.282996	0.480699	1.61869	Mboat2;Pgs1;Acsl6
GO:0006281	DNA repair	biological_process	14	635	385	20900	0.283582	0.480699	1.19685	Cul4a;Rfc1;Smc1a;Smchd1;Xrcc4;Psmd14;Polb;Setx;Nono;Nsmce3;Trim28;Npm1;Mms19;Kat7
GO:0000338	protein deneddylation	biological_process	1	635	11	20900	0.287856	0.480699	2.99213	Senp8
GO:0000578	embryonic axis specification	biological_process	1	635	11	20900	0.287856	0.480699	2.99213	Ctnnb1
GO:0001542	ovulation from ovarian follicle	biological_process	1	635	11	20900	0.287856	0.480699	2.99213	Foxo3
GO:0001574	ganglioside biosynthetic process	biological_process	1	635	11	20900	0.287856	0.480699	2.99213	St8sia3
GO:0006360	transcription by RNA polymerase I	biological_process	1	635	11	20900	0.287856	0.480699	2.99213	Ubtf
GO:0006383	transcription by RNA polymerase III	biological_process	1	635	11	20900	0.287856	0.480699	2.99213	Gtf3c3
GO:0006390	mitochondrial transcription	biological_process	1	635	11	20900	0.287856	0.480699	2.99213	Foxo3
GO:0009313	oligosaccharide catabolic process	biological_process	1	635	11	20900	0.287856	0.480699	2.99213	Manba
GO:0010738	regulation of protein kinase A signaling	biological_process	1	635	11	20900	0.287856	0.480699	2.99213	Pde4a
GO:0010828	positive regulation of glucose transmembrane transport	biological_process	1	635	11	20900	0.287856	0.480699	2.99213	C2cd5
GO:0010907	positive regulation of glucose metabolic process	biological_process	1	635	11	20900	0.287856	0.480699	2.99213	Irs1
GO:0016075	rRNA catabolic process	biological_process	1	635	11	20900	0.287856	0.480699	2.99213	Trir
GO:0016570	histone modification	biological_process	1	635	11	20900	0.287856	0.480699	2.99213	Cdc73
GO:0018401	peptidyl-proline hydroxylation to 4-hydroxy-L-proline	biological_process	1	635	11	20900	0.287856	0.480699	2.99213	P4ha1
GO:0019227	neuronal action potential propagation	biological_process	1	635	11	20900	0.287856	0.480699	2.99213	Ntrk2
GO:0019372	lipoxygenase pathway	biological_process	1	635	11	20900	0.287856	0.480699	2.99213	Gpx4
GO:0021879	forebrain neuron differentiation	biological_process	1	635	11	20900	0.287856	0.480699	2.99213	Sox2
GO:0030432	peristalsis	biological_process	1	635	11	20900	0.287856	0.480699	2.99213	Dlg1
GO:0031113	regulation of microtubule polymerization	biological_process	1	635	11	20900	0.287856	0.480699	2.99213	Camsap1
GO:0031642	negative regulation of myelination	biological_process	1	635	11	20900	0.287856	0.480699	2.99213	Jam2
GO:0032509	endosome transport via multivesicular body sorting pathway	biological_process	1	635	11	20900	0.287856	0.480699	2.99213	Laptm4b
GO:0032872	regulation of stress-activated MAPK cascade	biological_process	1	635	11	20900	0.287856	0.480699	2.99213	Prdx1
GO:0032958	inositol phosphate biosynthetic process	biological_process	1	635	11	20900	0.287856	0.480699	2.99213	Ppip5k1
GO:0033622	integrin activation	biological_process	1	635	11	20900	0.287856	0.480699	2.99213	Tln1
GO:0034115	negative regulation of heterotypic cell-cell adhesion	biological_process	1	635	11	20900	0.287856	0.480699	2.99213	Wnk1
GO:0034454	microtubule anchoring at centrosome	biological_process	1	635	11	20900	0.287856	0.480699	2.99213	Dctn1
GO:0035308	negative regulation of protein dephosphorylation	biological_process	1	635	11	20900	0.287856	0.480699	2.99213	Ptpa
GO:0035865	cellular response to potassium ion	biological_process	1	635	11	20900	0.287856	0.480699	2.99213	Mecp2
GO:0042982	amyloid precursor protein metabolic process	biological_process	1	635	11	20900	0.287856	0.480699	2.99213	Dlg1
GO:0043517	positive regulation of DNA damage response, signal transduction by p53 class mediator	biological_process	1	635	11	20900	0.287856	0.480699	2.99213	Spred1
GO:0043568	positive regulation of insulin-like growth factor receptor signaling pathway	biological_process	1	635	11	20900	0.287856	0.480699	2.99213	Ift88
GO:0045050	protein insertion into ER membrane by stop-transfer membrane-anchor sequence	biological_process	1	635	11	20900	0.287856	0.480699	2.99213	Wnk1
GO:0045141	meiotic telomere clustering	biological_process	1	635	11	20900	0.287856	0.480699	2.99213	Terf1
GO:0045603	positive regulation of endothelial cell differentiation	biological_process	1	635	11	20900	0.287856	0.480699	2.99213	Ctnnb1
GO:0045760	positive regulation of action potential	biological_process	1	635	11	20900	0.287856	0.480699	2.99213	Tacr1
GO:0046599	regulation of centriole replication	biological_process	1	635	11	20900	0.287856	0.480699	2.99213	Npm1
GO:0046651	lymphocyte proliferation	biological_process	1	635	11	20900	0.287856	0.480699	2.99213	Hprt
GO:0046825	regulation of protein export from nucleus	biological_process	1	635	11	20900	0.287856	0.480699	2.99213	Xpo1
GO:0048149	behavioral response to ethanol	biological_process	1	635	11	20900	0.287856	0.480699	2.99213	Unc79
GO:0048680	positive regulation of axon regeneration	biological_process	1	635	11	20900	0.287856	0.480699	2.99213	Stk24
GO:0050764	regulation of phagocytosis	biological_process	1	635	11	20900	0.287856	0.480699	2.99213	Prkcg
GO:0051315	attachment of mitotic spindle microtubules to kinetochore	biological_process	1	635	11	20900	0.287856	0.480699	2.99213	Cenpc1
GO:0051450	myoblast proliferation	biological_process	1	635	11	20900	0.287856	0.480699	2.99213	Ctnnb1
GO:0051451	myoblast migration	biological_process	1	635	11	20900	0.287856	0.480699	2.99213	Naca
GO:0051602	response to electrical stimulus	biological_process	1	635	11	20900	0.287856	0.480699	2.99213	Rab3a
GO:0051639	actin filament network formation	biological_process	1	635	11	20900	0.287856	0.480699	2.99213	Arpc5
GO:0060052	neurofilament cytoskeleton organization	biological_process	1	635	11	20900	0.287856	0.480699	2.99213	Ina
GO:0060314	regulation of ryanodine-sensitive calcium-release channel activity	biological_process	1	635	11	20900	0.287856	0.480699	2.99213	Calm2
GO:0070213	protein auto-ADP-ribosylation	biological_process	1	635	11	20900	0.287856	0.480699	2.99213	Parp12
GO:0070365	hepatocyte differentiation	biological_process	1	635	11	20900	0.287856	0.480699	2.99213	Smarcb1
GO:0071383	cellular response to steroid hormone stimulus	biological_process	1	635	11	20900	0.287856	0.480699	2.99213	Atp1a2
GO:0075522	IRES-dependent viral translational initiation	biological_process	1	635	11	20900	0.287856	0.480699	2.99213	Ssb
GO:0085020	protein K6-linked ubiquitination	biological_process	1	635	11	20900	0.287856	0.480699	2.99213	Ube2s
GO:0086011	membrane repolarization during action potential	biological_process	1	635	11	20900	0.287856	0.480699	2.99213	Kcnh7
GO:0090309	positive regulation of DNA methylation-dependent heterochromatin formation	biological_process	1	635	11	20900	0.287856	0.480699	2.99213	Trim28
GO:0097435	supramolecular fiber organization	biological_process	1	635	11	20900	0.287856	0.480699	2.99213	Cst3
GO:0097484	dendrite extension	biological_process	1	635	11	20900	0.287856	0.480699	2.99213	Wasf1
GO:0098976	excitatory chemical synaptic transmission	biological_process	1	635	11	20900	0.287856	0.480699	2.99213	Cntnap2
GO:0140052	cellular response to oxidised low-density lipoprotein particle stimulus	biological_process	1	635	11	20900	0.287856	0.480699	2.99213	Mia3
GO:1901222	regulation of non-canonical NF-kappaB signal transduction	biological_process	1	635	11	20900	0.287856	0.480699	2.99213	Prdx1
GO:1901799	negative regulation of proteasomal protein catabolic process	biological_process	1	635	11	20900	0.287856	0.480699	2.99213	Prkcg
GO:1902035	positive regulation of hematopoietic stem cell proliferation	biological_process	1	635	11	20900	0.287856	0.480699	2.99213	Kat7
GO:1902093	positive regulation of flagellated sperm motility	biological_process	1	635	11	20900	0.287856	0.480699	2.99213	Tacr1
GO:1902807	negative regulation of cell cycle G1/S phase transition	biological_process	1	635	11	20900	0.287856	0.480699	2.99213	Sox2
GO:1903715	regulation of aerobic respiration	biological_process	1	635	11	20900	0.287856	0.480699	2.99213	Ide
GO:1903829	positive regulation of protein localization	biological_process	1	635	11	20900	0.287856	0.480699	2.99213	Prkaa1
GO:1904179	positive regulation of adipose tissue development	biological_process	1	635	11	20900	0.287856	0.480699	2.99213	Prkaa1
GO:2000145	regulation of cell motility	biological_process	1	635	11	20900	0.287856	0.480699	2.99213	Cd81
GO:2000171	negative regulation of dendrite development	biological_process	1	635	11	20900	0.287856	0.480699	2.99213	Bcl11a
GO:2000369	regulation of clathrin-dependent endocytosis	biological_process	1	635	11	20900	0.287856	0.480699	2.99213	Tnk2
GO:0006099	tricarboxylic acid cycle	biological_process	2	635	35	20900	0.287893	0.480699	1.88076	Cs;Idh2
GO:0007017	microtubule-based process	biological_process	2	635	35	20900	0.287893	0.480699	1.88076	Tubb3;Dynll2
GO:0030574	collagen catabolic process	biological_process	2	635	35	20900	0.287893	0.480699	1.88076	Mmp16;Adam15
GO:0035116	embryonic hindlimb morphogenesis	biological_process	2	635	35	20900	0.287893	0.480699	1.88076	Dicer1;Ctnnb1
GO:0048872	homeostasis of number of cells	biological_process	2	635	35	20900	0.287893	0.480699	1.88076	Polb;Ap3b1
GO:0070507	regulation of microtubule cytoskeleton organization	biological_process	2	635	35	20900	0.287893	0.480699	1.88076	Prkaa1;Mpdz
GO:0006915	apoptotic process	biological_process	22	635	633	20900	0.288442	0.481396	1.14391	Unc5c;Ctnna1;Pdcd2l;Arl6ip1;Map2k4;Fhit;Apaf1;Pacs2;Mrpl41;Vdac1;Foxo3;Mcl1;Polb;Ypel3;Stk24;Prkcb;Sqstm1;Hipk2;Hint1;Zfp385a;Ghitm;Becn1
GO:0007010	cytoskeleton organization	biological_process	5	635	119	20900	0.295145	0.488778	1.38292	Mtor;Dmtn;Camsap1;Ss18;Dock2
GO:0000184	nuclear-transcribed mRNA catabolic process, nonsense-mediated decay	biological_process	2	635	36	20900	0.29922	0.488778	1.82852	Magohb;Etf1
GO:0032435	negative regulation of proteasomal ubiquitin-dependent protein catabolic process	biological_process	2	635	36	20900	0.29922	0.488778	1.82852	Tlk2;Fhit
GO:0043085	positive regulation of catalytic activity	biological_process	2	635	36	20900	0.29922	0.488778	1.82852	Slc5a3;Npm1
GO:0060999	positive regulation of dendritic spine development	biological_process	2	635	36	20900	0.29922	0.488778	1.82852	Mtor;Mecp2
GO:0071260	cellular response to mechanical stimulus	biological_process	2	635	36	20900	0.29922	0.488778	1.82852	Atp1a2;Ctnnb1
GO:0086091	regulation of heart rate by cardiac conduction	biological_process	2	635	36	20900	0.29922	0.488778	1.82852	Cacna2d1;Scn3b
GO:0022008	neurogenesis	biological_process	4	635	91	20900	0.299288	0.488778	1.44674	Xrcc4;Dagla;Trak2;Etv6
GO:0030326	embryonic limb morphogenesis	biological_process	3	635	63	20900	0.29966	0.488778	1.5673	Fbn2;Ptch1;Dicer1
GO:0030163	protein catabolic process	biological_process	5	635	121	20900	0.307025	0.488778	1.36006	Uchl4;Tpp2;Cblb;Ide;Sqstm1
GO:0010506	regulation of autophagy	biological_process	3	635	64	20900	0.308013	0.488778	1.54281	Mtor;Mtcl1;Becn1
GO:0072089	stem cell proliferation	biological_process	3	635	64	20900	0.308013	0.488778	1.54281	Fgf10;Ptch1;Ctnnb1
GO:0001768	establishment of T cell polarity	biological_process	1	635	12	20900	0.309504	0.488778	2.74278	Dock2
GO:0001952	regulation of cell-matrix adhesion	biological_process	1	635	12	20900	0.309504	0.488778	2.74278	Ddr1
GO:0002067	glandular epithelial cell differentiation	biological_process	1	635	12	20900	0.309504	0.488778	2.74278	Ctnnb1
GO:0003170	heart valve development	biological_process	1	635	12	20900	0.309504	0.488778	2.74278	Hectd1
GO:0003300	cardiac muscle hypertrophy	biological_process	1	635	12	20900	0.309504	0.488778	2.74278	Ryr2
GO:0003323	type B pancreatic cell development	biological_process	1	635	12	20900	0.309504	0.488778	2.74278	Pdpk1
GO:0005979	regulation of glycogen biosynthetic process	biological_process	1	635	12	20900	0.309504	0.488778	2.74278	Mtor
GO:0006098	pentose-phosphate shunt	biological_process	1	635	12	20900	0.309504	0.488778	2.74278	Rbks
GO:0006107	oxaloacetate metabolic process	biological_process	1	635	12	20900	0.309504	0.488778	2.74278	Cs
GO:0006112	energy reserve metabolic process	biological_process	1	635	12	20900	0.309504	0.488778	2.74278	Mtor
GO:0006349	regulation of gene expression by genomic imprinting	biological_process	1	635	12	20900	0.309504	0.488778	2.74278	Mecp2
GO:0006536	glutamate metabolic process	biological_process	1	635	12	20900	0.309504	0.488778	2.74278	Aldh5a1
GO:0006686	sphingomyelin biosynthetic process	biological_process	1	635	12	20900	0.309504	0.488778	2.74278	Samd8
GO:0006691	leukotriene metabolic process	biological_process	1	635	12	20900	0.309504	0.488778	2.74278	Lta4h
GO:0006880	intracellular sequestering of iron ion	biological_process	1	635	12	20900	0.309504	0.488778	2.74278	Fth1
GO:0008090	retrograde axonal transport	biological_process	1	635	12	20900	0.309504	0.488778	2.74278	Dync1h1
GO:0009100	glycoprotein metabolic process	biological_process	1	635	12	20900	0.309504	0.488778	2.74278	St8sia3
GO:0010457	centriole-centriole cohesion	biological_process	1	635	12	20900	0.309504	0.488778	2.74278	Dctn1
GO:0010950	positive regulation of endopeptidase activity	biological_process	1	635	12	20900	0.309504	0.488778	2.74278	Akirin2
GO:0014049	positive regulation of glutamate secretion	biological_process	1	635	12	20900	0.309504	0.488778	2.74278	Syt4
GO:0015937	coenzyme A biosynthetic process	biological_process	1	635	12	20900	0.309504	0.488778	2.74278	Pank3
GO:0016081	synaptic vesicle docking	biological_process	1	635	12	20900	0.309504	0.488778	2.74278	Vamp2
GO:0016233	telomere capping	biological_process	1	635	12	20900	0.309504	0.488778	2.74278	Terf1
GO:0016486	peptide hormone processing	biological_process	1	635	12	20900	0.309504	0.488778	2.74278	Pcsk1
GO:0016926	protein desumoylation	biological_process	1	635	12	20900	0.309504	0.488778	2.74278	Hint1
GO:0019370	leukotriene biosynthetic process	biological_process	1	635	12	20900	0.309504	0.488778	2.74278	Lta4h
GO:0031023	microtubule organizing center organization	biological_process	1	635	12	20900	0.309504	0.488778	2.74278	Mpdz
GO:0032000	positive regulation of fatty acid beta-oxidation	biological_process	1	635	12	20900	0.309504	0.488778	2.74278	Irs1
GO:0033539	fatty acid beta-oxidation using acyl-CoA dehydrogenase	biological_process	1	635	12	20900	0.309504	0.488778	2.74278	Etfdh
GO:0033687	osteoblast proliferation	biological_process	1	635	12	20900	0.309504	0.488778	2.74278	Nf2
GO:0035066	positive regulation of histone acetylation	biological_process	1	635	12	20900	0.309504	0.488778	2.74278	Sf3b1
GO:0035331	negative regulation of hippo signaling	biological_process	1	635	12	20900	0.309504	0.488778	2.74278	Wwc2
GO:0035739	CD4-positive, alpha-beta T cell proliferation	biological_process	1	635	12	20900	0.309504	0.488778	2.74278	Cblb
GO:0036151	phosphatidylcholine acyl-chain remodeling	biological_process	1	635	12	20900	0.309504	0.488778	2.74278	Mboat2
GO:0038063	collagen-activated tyrosine kinase receptor signaling pathway	biological_process	1	635	12	20900	0.309504	0.488778	2.74278	Ddr1
GO:0040011	locomotion	biological_process	1	635	12	20900	0.309504	0.488778	2.74278	Atp1a2
GO:0042246	tissue regeneration	biological_process	1	635	12	20900	0.309504	0.488778	2.74278	Lgr6
GO:0042989	sequestering of actin monomers	biological_process	1	635	12	20900	0.309504	0.488778	2.74278	Tmsb4x
GO:0043281	regulation of cysteine-type endopeptidase activity involved in apoptotic process	biological_process	1	635	12	20900	0.309504	0.488778	2.74278	Sox2
GO:0043586	tongue development	biological_process	1	635	12	20900	0.309504	0.488778	2.74278	Sox2
GO:0043652	engulfment of apoptotic cell	biological_process	1	635	12	20900	0.309504	0.488778	2.74278	Becn1
GO:0045617	negative regulation of keratinocyte differentiation	biological_process	1	635	12	20900	0.309504	0.488778	2.74278	Srsf6
GO:0045869	negative regulation of single stranded viral RNA replication via double stranded DNA intermediate	biological_process	1	635	12	20900	0.309504	0.488778	2.74278	Trim28
GO:0046621	negative regulation of organ growth	biological_process	1	635	12	20900	0.309504	0.488778	2.74278	Wwc2
GO:0048853	forebrain morphogenesis	biological_process	1	635	12	20900	0.309504	0.488778	2.74278	Ift88
GO:0050927	positive regulation of positive chemotaxis	biological_process	1	635	12	20900	0.309504	0.488778	2.74278	Smad3
GO:0050982	detection of mechanical stimulus	biological_process	1	635	12	20900	0.309504	0.488778	2.74278	Pkd2
GO:0051036	regulation of endosome size	biological_process	1	635	12	20900	0.309504	0.488778	2.74278	Rab5a
GO:0051382	kinetochore assembly	biological_process	1	635	12	20900	0.309504	0.488778	2.74278	Cenpc1
GO:0051974	negative regulation of telomerase activity	biological_process	1	635	12	20900	0.309504	0.488778	2.74278	Terf1
GO:0060426	lung vasculature development	biological_process	1	635	12	20900	0.309504	0.488778	2.74278	Ift88
GO:0060485	mesenchyme development	biological_process	1	635	12	20900	0.309504	0.488778	2.74278	Ctnnb1
GO:0060644	mammary gland epithelial cell differentiation	biological_process	1	635	12	20900	0.309504	0.488778	2.74278	Ptch1
GO:0061061	muscle structure development	biological_process	1	635	12	20900	0.309504	0.488778	2.74278	Pdlim7
GO:0072711	cellular response to hydroxyurea	biological_process	1	635	12	20900	0.309504	0.488778	2.74278	Nsmce3
GO:0086009	membrane repolarization	biological_process	1	635	12	20900	0.309504	0.488778	2.74278	Kcnip2
GO:0090128	regulation of synapse maturation	biological_process	1	635	12	20900	0.309504	0.488778	2.74278	Ywhaz
GO:0090136	epithelial cell-cell adhesion	biological_process	1	635	12	20900	0.309504	0.488778	2.74278	Ctnna1
GO:0090267	positive regulation of mitotic cell cycle spindle assembly checkpoint	biological_process	1	635	12	20900	0.309504	0.488778	2.74278	Incenp
GO:0097062	dendritic spine maintenance	biological_process	1	635	12	20900	0.309504	0.488778	2.74278	Cntnap2
GO:0098885	modification of postsynaptic actin cytoskeleton	biological_process	1	635	12	20900	0.309504	0.488778	2.74278	Wasf1
GO:1901387	positive regulation of voltage-gated calcium channel activity	biological_process	1	635	12	20900	0.309504	0.488778	2.74278	Cacna2d1
GO:1902166	negative regulation of intrinsic apoptotic signaling pathway in response to DNA damage by p53 class mediator	biological_process	1	635	12	20900	0.309504	0.488778	2.74278	Zfp385a
GO:1903706	regulation of hemopoiesis	biological_process	1	635	12	20900	0.309504	0.488778	2.74278	Mysm1
GO:1904294	positive regulation of ERAD pathway	biological_process	1	635	12	20900	0.309504	0.488778	2.74278	Rnft1
GO:1904936	interneuron migration	biological_process	1	635	12	20900	0.309504	0.488778	2.74278	Reln
GO:1905907	negative regulation of amyloid fibril formation	biological_process	1	635	12	20900	0.309504	0.488778	2.74278	Pfdn5
GO:2000562	negative regulation of CD4-positive, alpha-beta T cell proliferation	biological_process	1	635	12	20900	0.309504	0.488778	2.74278	Cblb
GO:2000563	positive regulation of CD4-positive, alpha-beta T cell proliferation	biological_process	1	635	12	20900	0.309504	0.488778	2.74278	Cd81
GO:0016339	calcium-dependent cell-cell adhesion via plasma membrane cell adhesion molecules	biological_process	2	635	37	20900	0.310518	0.488778	1.7791	Cdh10;Atp2c1
GO:0030833	regulation of actin filament polymerization	biological_process	2	635	37	20900	0.310518	0.488778	1.7791	Arpc5;Cotl1
GO:0031333	negative regulation of protein-containing complex assembly	biological_process	2	635	37	20900	0.310518	0.488778	1.7791	Ulk1;Prkcz
GO:0048701	embryonic cranial skeleton morphogenesis	biological_process	2	635	37	20900	0.310518	0.488778	1.7791	Mmp16;Smad3
GO:0050807	regulation of synapse organization	biological_process	2	635	37	20900	0.310518	0.488778	1.7791	Nectin1;Mecp2
GO:0051491	positive regulation of filopodium assembly	biological_process	2	635	37	20900	0.310518	0.488778	1.7791	Plppr5;Actr3
GO:0097352	autophagosome maturation	biological_process	2	635	37	20900	0.310518	0.488778	1.7791	Lix1l;Becn1
GO:0007411	axon guidance	biological_process	7	635	181	20900	0.312245	0.491074	1.27289	Unc5c;Evl;Tubb3;Nectin1;Epha10;Neo1;Reln
GO:0045766	positive regulation of angiogenesis	biological_process	6	635	152	20900	0.316074	0.496883	1.29921	Rtn4;Ddah1;Prkcb;Wnk1;Nras;Hipk2
GO:0032543	mitochondrial translation	biological_process	4	635	94	20900	0.319932	0.499158	1.40057	Mrps21;Mrpl41;Mrpl40;Iars2
GO:0032736	positive regulation of interleukin-13 production	biological_process	2	635	38	20900	0.321776	0.499158	1.73228	Il1rap;Prkcz
GO:0046718	viral entry into host cell	biological_process	2	635	38	20900	0.321776	0.499158	1.73228	Nectin1;Nectin3
GO:0048255	mRNA stabilization	biological_process	2	635	38	20900	0.321776	0.499158	1.73228	Mtor;Dicer1
GO:0071320	cellular response to cAMP	biological_process	2	635	38	20900	0.321776	0.499158	1.73228	Dmtn;Pkd2
GO:1904646	cellular response to amyloid-beta	biological_process	2	635	38	20900	0.321776	0.499158	1.73228	Atp1a3;Cacna2d1
GO:1905168	positive regulation of double-strand break repair via homologous recombination	biological_process	2	635	38	20900	0.321776	0.499158	1.73228	Epc1;Mms19
GO:0034097	response to cytokine	biological_process	3	635	66	20900	0.324738	0.499158	1.49606	Fnta;Mcl1;Ctnnb1
GO:0043154	negative regulation of cysteine-type endopeptidase activity involved in apoptotic process	biological_process	3	635	66	20900	0.324738	0.499158	1.49606	Arl6ip1;Arrb1;Sh3rf1
GO:0070936	protein K48-linked ubiquitination	biological_process	3	635	66	20900	0.324738	0.499158	1.49606	Hace1;Ube2q2;Amfr
GO:0016485	protein processing	biological_process	4	635	95	20900	0.326839	0.499158	1.38583	Bmp1;Pcsk1;Mmp16;Ptch1
GO:0001682	tRNA 5'-leader removal	biological_process	1	635	13	20900	0.330496	0.499158	2.5318	Ssb
GO:0002031	G protein-coupled receptor internalization	biological_process	1	635	13	20900	0.330496	0.499158	2.5318	Arrb1
GO:0006353	DNA-templated transcription termination	biological_process	1	635	13	20900	0.330496	0.499158	2.5318	Setx
GO:0006978	DNA damage response, signal transduction by p53 class mediator resulting in transcription of p21 class mediator	biological_process	1	635	13	20900	0.330496	0.499158	2.5318	Hipk2
GO:0007250	activation of NF-kappaB-inducing kinase activity	biological_process	1	635	13	20900	0.330496	0.499158	2.5318	Zfp91
GO:0009101	glycoprotein biosynthetic process	biological_process	1	635	13	20900	0.330496	0.499158	2.5318	Golph3
GO:0010243	response to organonitrogen compound	biological_process	1	635	13	20900	0.330496	0.499158	2.5318	Cdo1
GO:0010831	positive regulation of myotube differentiation	biological_process	1	635	13	20900	0.330496	0.499158	2.5318	Mtor
GO:0015670	carbon dioxide transport	biological_process	1	635	13	20900	0.330496	0.499158	2.5318	Aqp4
GO:0016050	vesicle organization	biological_process	1	635	13	20900	0.330496	0.499158	2.5318	Cd2ap
GO:0016242	negative regulation of macroautophagy	biological_process	1	635	13	20900	0.330496	0.499158	2.5318	Mtor
GO:0016331	morphogenesis of embryonic epithelium	biological_process	1	635	13	20900	0.330496	0.499158	2.5318	Ctnnb1
GO:0030033	microvillus assembly	biological_process	1	635	13	20900	0.330496	0.499158	2.5318	Rap2a
GO:0030048	actin filament-based movement	biological_process	1	635	13	20900	0.330496	0.499158	2.5318	Evl
GO:0030518	intracellular steroid hormone receptor signaling pathway	biological_process	1	635	13	20900	0.330496	0.499158	2.5318	Calcoco1
GO:0031915	positive regulation of synaptic plasticity	biological_process	1	635	13	20900	0.330496	0.499158	2.5318	Mecp2
GO:0032801	receptor catabolic process	biological_process	1	635	13	20900	0.330496	0.499158	2.5318	Becn1
GO:0033628	regulation of cell adhesion mediated by integrin	biological_process	1	635	13	20900	0.330496	0.499158	2.5318	Crkl
GO:0034101	erythrocyte homeostasis	biological_process	1	635	13	20900	0.330496	0.499158	2.5318	Prdx1
GO:0034620	cellular response to unfolded protein	biological_process	1	635	13	20900	0.330496	0.499158	2.5318	Pacrg
GO:0034968	histone lysine methylation	biological_process	1	635	13	20900	0.330496	0.499158	2.5318	Smyd2
GO:0035493	SNARE complex assembly	biological_process	1	635	13	20900	0.330496	0.499158	2.5318	Vamp2
GO:0038202	TORC1 signaling	biological_process	1	635	13	20900	0.330496	0.499158	2.5318	Mtor
GO:0042532	negative regulation of tyrosine phosphorylation of STAT protein	biological_process	1	635	13	20900	0.330496	0.499158	2.5318	Nf2
GO:0043039	tRNA aminoacylation	biological_process	1	635	13	20900	0.330496	0.499158	2.5318	Farsa
GO:0043931	ossification involved in bone maturation	biological_process	1	635	13	20900	0.330496	0.499158	2.5318	Xylt1
GO:0045830	positive regulation of isotype switching	biological_process	1	635	13	20900	0.330496	0.499158	2.5318	Tfrc
GO:0046425	regulation of receptor signaling pathway via JAK-STAT	biological_process	1	635	13	20900	0.330496	0.499158	2.5318	Elp2
GO:0046548	retinal rod cell development	biological_process	1	635	13	20900	0.330496	0.499158	2.5318	Ntrk2
GO:0048339	paraxial mesoderm development	biological_process	1	635	13	20900	0.330496	0.499158	2.5318	Tead1
GO:0050891	multicellular organismal-level water homeostasis	biological_process	1	635	13	20900	0.330496	0.499158	2.5318	Aqp4
GO:0051223	regulation of protein transport	biological_process	1	635	13	20900	0.330496	0.499158	2.5318	Rab11a
GO:0051571	positive regulation of histone H3-K4 methylation	biological_process	1	635	13	20900	0.330496	0.499158	2.5318	Kansl3
GO:0060081	membrane hyperpolarization	biological_process	1	635	13	20900	0.330496	0.499158	2.5318	Prkcz
GO:0060576	intestinal epithelial cell development	biological_process	1	635	13	20900	0.330496	0.499158	2.5318	Dicer1
GO:0061337	cardiac conduction	biological_process	1	635	13	20900	0.330496	0.499158	2.5318	Scn3b
GO:0070166	enamel mineralization	biological_process	1	635	13	20900	0.330496	0.499158	2.5318	Nectin1
GO:0070542	response to fatty acid	biological_process	1	635	13	20900	0.330496	0.499158	2.5318	Foxo3
GO:0071233	cellular response to leucine	biological_process	1	635	13	20900	0.330496	0.499158	2.5318	Mtor
GO:0071380	cellular response to prostaglandin E stimulus	biological_process	1	635	13	20900	0.330496	0.499158	2.5318	Prkaa1
GO:0071398	cellular response to fatty acid	biological_process	1	635	13	20900	0.330496	0.499158	2.5318	Irs1
GO:0071498	cellular response to fluid shear stress	biological_process	1	635	13	20900	0.330496	0.499158	2.5318	Pkd2
GO:0071514	genomic imprinting	biological_process	1	635	13	20900	0.330496	0.499158	2.5318	Trim28
GO:0071679	commissural neuron axon guidance	biological_process	1	635	13	20900	0.330496	0.499158	2.5318	Ptch1
GO:0080111	DNA demethylation	biological_process	1	635	13	20900	0.330496	0.499158	2.5318	Tet3
GO:0097475	motor neuron migration	biological_process	1	635	13	20900	0.330496	0.499158	2.5318	Reln
GO:0098656	monoatomic anion transmembrane transport	biological_process	1	635	13	20900	0.330496	0.499158	2.5318	Vdac1
GO:1900095	regulation of dosage compensation by inactivation of X chromosome	biological_process	1	635	13	20900	0.330496	0.499158	2.5318	Kansl3
GO:1902043	positive regulation of extrinsic apoptotic signaling pathway via death domain receptors	biological_process	1	635	13	20900	0.330496	0.499158	2.5318	Trps1
GO:1902176	negative regulation of oxidative stress-induced intrinsic apoptotic signaling pathway	biological_process	1	635	13	20900	0.330496	0.499158	2.5318	Sod2
GO:1902902	negative regulation of autophagosome assembly	biological_process	1	635	13	20900	0.330496	0.499158	2.5318	Becn1
GO:2000288	positive regulation of myoblast proliferation	biological_process	1	635	13	20900	0.330496	0.499158	2.5318	Ctnnb1
GO:2000672	negative regulation of motor neuron apoptotic process	biological_process	1	635	13	20900	0.330496	0.499158	2.5318	Map2k4
GO:0007219	Notch signaling pathway	biological_process	5	635	125	20900	0.330973	0.499672	1.31654	Ift88;Sox2;Mecp2;Wdr12;Mib1
GO:0000209	protein polyubiquitination	biological_process	6	635	155	20900	0.332171	0.5002	1.27407	Ube2s;Cbl;Hace1;Ctnnb1;Peli2;Amfr
GO:0000398	mRNA splicing, via spliceosome	biological_process	6	635	155	20900	0.332171	0.5002	1.27407	Snrpd3;U2af2;Magohb;Prpf40b;Sf3b1;Rsrc1
GO:0001824	blastocyst development	biological_process	2	635	39	20900	0.332989	0.5002	1.68787	Smarcb1;Ppp1cc
GO:0009408	response to heat	biological_process	2	635	39	20900	0.332989	0.5002	1.68787	Mtor;Cntnap2
GO:0010498	proteasomal protein catabolic process	biological_process	2	635	39	20900	0.332989	0.5002	1.68787	Psmb7;Psma7
GO:0045861	negative regulation of proteolysis	biological_process	2	635	39	20900	0.332989	0.5002	1.68787	Cst3;Ide
GO:0097190	apoptotic signaling pathway	biological_process	3	635	67	20900	0.333102	0.5002	1.47373	Apaf1;Anxa6;Ctnnb1
GO:0005975	carbohydrate metabolic process	biological_process	7	635	186	20900	0.336716	0.505419	1.23868	Manba;Cs;Lancl1;B4galt2;Ppp1cc;Rbks;Casd1
GO:0009410	response to xenobiotic stimulus	biological_process	6	635	156	20900	0.33756	0.506478	1.2659	Cntnap2;Prkcb;Ywhaz;Atp1a3;Ss18;Sod2
GO:0045444	fat cell differentiation	biological_process	4	635	97	20900	0.340678	0.507864	1.35725	Runx1t1;Cntnap2;Bbs9;Bbs1
GO:0006302	double-strand break repair	biological_process	3	635	68	20900	0.341462	0.507864	1.45206	Smchd1;Xrcc4;Setx
GO:0042733	embryonic digit morphogenesis	biological_process	3	635	68	20900	0.341462	0.507864	1.45206	Ift88;Lnpk;Ctnnb1
GO:0007080	mitotic metaphase chromosome alignment	biological_process	2	635	40	20900	0.344147	0.507864	1.64567	Rab11a;Becn1
GO:0007163	establishment or maintenance of cell polarity	biological_process	2	635	40	20900	0.344147	0.507864	1.64567	Ctnna1;Actr3
GO:0042073	intraciliary transport	biological_process	2	635	40	20900	0.344147	0.507864	1.64567	Ift88;Rpgr
GO:0070372	regulation of ERK1 and ERK2 cascade	biological_process	2	635	40	20900	0.344147	0.507864	1.64567	Ywhaz;Zdhhc17
GO:2001234	negative regulation of apoptotic signaling pathway	biological_process	2	635	40	20900	0.344147	0.507864	1.64567	Aatf;Ctnnb1
GO:0002221	pattern recognition receptor signaling pathway	biological_process	1	635	14	20900	0.35085	0.507864	2.35096	Aim2
GO:0006002	fructose 6-phosphate metabolic process	biological_process	1	635	14	20900	0.35085	0.507864	2.35096	Gfpt1
GO:0006259	DNA metabolic process	biological_process	1	635	14	20900	0.35085	0.507864	2.35096	Mms19
GO:0006620	post-translational protein targeting to endoplasmic reticulum membrane	biological_process	1	635	14	20900	0.35085	0.507864	2.35096	Sec61a1
GO:0006739	NADP metabolic process	biological_process	1	635	14	20900	0.35085	0.507864	2.35096	Idh2
GO:0006744	ubiquinone biosynthetic process	biological_process	1	635	14	20900	0.35085	0.507864	2.35096	Coq5
GO:0009048	dosage compensation by inactivation of X chromosome	biological_process	1	635	14	20900	0.35085	0.507864	2.35096	Smchd1
GO:0010717	regulation of epithelial to mesenchymal transition	biological_process	1	635	14	20900	0.35085	0.507864	2.35096	Mcrip1
GO:0010820	positive regulation of T cell chemotaxis	biological_process	1	635	14	20900	0.35085	0.507864	2.35096	Wnk1
GO:0016446	somatic hypermutation of immunoglobulin genes	biological_process	1	635	14	20900	0.35085	0.507864	2.35096	Polb
GO:0021670	lateral ventricle development	biological_process	1	635	14	20900	0.35085	0.507864	2.35096	Numbl
GO:0022900	electron transport chain	biological_process	1	635	14	20900	0.35085	0.507864	2.35096	Etfdh
GO:0030101	natural killer cell activation	biological_process	1	635	14	20900	0.35085	0.507864	2.35096	Prdx1
GO:0030330	DNA damage response, signal transduction by p53 class mediator	biological_process	1	635	14	20900	0.35085	0.507864	2.35096	Foxo3
GO:0030903	notochord development	biological_process	1	635	14	20900	0.35085	0.507864	2.35096	Tead1
GO:0031054	pre-miRNA processing	biological_process	1	635	14	20900	0.35085	0.507864	2.35096	Dicer1
GO:0031076	embryonic camera-type eye development	biological_process	1	635	14	20900	0.35085	0.507864	2.35096	Fgf10
GO:0031529	ruffle organization	biological_process	1	635	14	20900	0.35085	0.507864	2.35096	Mtor
GO:0032717	negative regulation of interleukin-8 production	biological_process	1	635	14	20900	0.35085	0.507864	2.35096	Arrb1
GO:0033555	multicellular organismal response to stress	biological_process	1	635	14	20900	0.35085	0.507864	2.35096	Mecp2
GO:0033962	P-body assembly	biological_process	1	635	14	20900	0.35085	0.507864	2.35096	Dync1h1
GO:0035137	hindlimb morphogenesis	biological_process	1	635	14	20900	0.35085	0.507864	2.35096	Ptch1
GO:0035435	phosphate ion transmembrane transport	biological_process	1	635	14	20900	0.35085	0.507864	2.35096	Slc25a3
GO:0035729	cellular response to hepatocyte growth factor stimulus	biological_process	1	635	14	20900	0.35085	0.507864	2.35096	Appl2
GO:0036258	multivesicular body assembly	biological_process	1	635	14	20900	0.35085	0.507864	2.35096	Rab11a
GO:0036503	ERAD pathway	biological_process	1	635	14	20900	0.35085	0.507864	2.35096	Ccdc47
GO:0044030	regulation of DNA methylation	biological_process	1	635	14	20900	0.35085	0.507864	2.35096	Mecp2
GO:0044319	wound healing, spreading of cells	biological_process	1	635	14	20900	0.35085	0.507864	2.35096	Ddr1
GO:0045059	positive thymic T cell selection	biological_process	1	635	14	20900	0.35085	0.507864	2.35096	Dock2
GO:0045060	negative thymic T cell selection	biological_process	1	635	14	20900	0.35085	0.507864	2.35096	Dock2
GO:0045792	negative regulation of cell size	biological_process	1	635	14	20900	0.35085	0.507864	2.35096	Mtor
GO:0048711	positive regulation of astrocyte differentiation	biological_process	1	635	14	20900	0.35085	0.507864	2.35096	Actr3
GO:0050848	regulation of calcium-mediated signaling	biological_process	1	635	14	20900	0.35085	0.507864	2.35096	Calm2
GO:0051310	metaphase chromosome alignment	biological_process	1	635	14	20900	0.35085	0.507864	2.35096	Incenp
GO:0060444	branching involved in mammary gland duct morphogenesis	biological_process	1	635	14	20900	0.35085	0.507864	2.35096	Ddr1
GO:0060674	placenta blood vessel development	biological_process	1	635	14	20900	0.35085	0.507864	2.35096	Pkd2
GO:0061036	positive regulation of cartilage development	biological_process	1	635	14	20900	0.35085	0.507864	2.35096	Bmp1
GO:0061045	negative regulation of wound healing	biological_process	1	635	14	20900	0.35085	0.507864	2.35096	Smad3
GO:0061049	cell growth involved in cardiac muscle cell development	biological_process	1	635	14	20900	0.35085	0.507864	2.35096	Map2k4
GO:0061635	regulation of protein complex stability	biological_process	1	635	14	20900	0.35085	0.507864	2.35096	Sqstm1
GO:0071482	cellular response to light stimulus	biological_process	1	635	14	20900	0.35085	0.507864	2.35096	Rpgr
GO:0072091	regulation of stem cell proliferation	biological_process	1	635	14	20900	0.35085	0.507864	2.35096	Nf2
GO:0090110	COPII-coated vesicle cargo loading	biological_process	1	635	14	20900	0.35085	0.507864	2.35096	Mia3
GO:0097194	execution phase of apoptosis	biological_process	1	635	14	20900	0.35085	0.507864	2.35096	Stk24
GO:0097242	amyloid-beta clearance	biological_process	1	635	14	20900	0.35085	0.507864	2.35096	Ide
GO:0099527	postsynapse to nucleus signaling pathway	biological_process	1	635	14	20900	0.35085	0.507864	2.35096	Abi1
GO:1900025	negative regulation of substrate adhesion-dependent cell spreading	biological_process	1	635	14	20900	0.35085	0.507864	2.35096	Dmtn
GO:1902808	positive regulation of cell cycle G1/S phase transition	biological_process	1	635	14	20900	0.35085	0.507864	2.35096	Cdc73
GO:2000036	regulation of stem cell population maintenance	biological_process	1	635	14	20900	0.35085	0.507864	2.35096	Kdm3a
GO:2000146	negative regulation of cell motility	biological_process	1	635	14	20900	0.35085	0.507864	2.35096	Ctnna1
GO:2000347	positive regulation of hepatocyte proliferation	biological_process	1	635	14	20900	0.35085	0.507864	2.35096	Rtn4
GO:2001241	positive regulation of extrinsic apoptotic signaling pathway in absence of ligand	biological_process	1	635	14	20900	0.35085	0.507864	2.35096	Ctnna1
GO:0060271	cilium assembly	biological_process	8	635	220	20900	0.353331	0.511253	1.19685	Ift88;Fbxw8;Nek1;Rpgr;Bbs9;Bbs1;Actr3;Ocrl
GO:0007032	endosome organization	biological_process	2	635	41	20900	0.355244	0.5126	1.60553	Laptm4b;Sqstm1
GO:0045815	transcription initiation-coupled chromatin remodeling	biological_process	2	635	41	20900	0.355244	0.5126	1.60553	Smarcb1;Kat7
GO:0061564	axon development	biological_process	2	635	41	20900	0.355244	0.5126	1.60553	Ddr1;Tbc1d24
GO:2000781	positive regulation of double-strand break repair	biological_process	2	635	41	20900	0.355244	0.5126	1.60553	Smarcb1;Dpf3
GO:0000045	autophagosome assembly	biological_process	3	635	70	20900	0.358154	0.516188	1.41057	Pacs2;Ulk1;Becn1
GO:0006334	nucleosome assembly	biological_process	3	635	70	20900	0.358154	0.516188	1.41057	Ubn1;Nap1l3;Npm1
GO:0010212	response to ionizing radiation	biological_process	2	635	42	20900	0.366273	0.519759	1.5673	Xrcc4;Nek1
GO:0021549	cerebellum development	biological_process	2	635	42	20900	0.366273	0.519759	1.5673	Cntnap2;Mecp2
GO:0040018	positive regulation of multicellular organism growth	biological_process	2	635	42	20900	0.366273	0.519759	1.5673	Ghr;Dlg1
GO:0048675	axon extension	biological_process	2	635	42	20900	0.366273	0.519759	1.5673	Ulk1;Spg11
GO:1900087	positive regulation of G1/S transition of mitotic cell cycle	biological_process	2	635	42	20900	0.366273	0.519759	1.5673	Cul4a;Fgf10
GO:1990573	potassium ion import across plasma membrane	biological_process	2	635	42	20900	0.366273	0.519759	1.5673	Atp1a3;Atp1a2
GO:0009653	anatomical structure morphogenesis	biological_process	3	635	71	20900	0.366479	0.519759	1.39071	Fbn2;Sox2;Smad3
GO:0009790	embryo development	biological_process	3	635	71	20900	0.366479	0.519759	1.39071	Ccdc47;Mecp2;Dlg1
GO:0055085	transmembrane transport	biological_process	15	635	442	20900	0.367674	0.519759	1.11697	Aqp4;Sfxn5;Vdac1;Cacna1e;Abcb7;Ryr2;Atp13a2;Kcnh7;Slc35f4;Kcnb1;Slc5a3;Slc4a4;Slc25a40;Ryr3;Abcb5
GO:0007224	smoothened signaling pathway	biological_process	4	635	101	20900	0.368389	0.519759	1.3035	Ctnna1;Ift88;Map3k10;Hipk2
GO:0007417	central nervous system development	biological_process	4	635	101	20900	0.368389	0.519759	1.3035	Bcan;Aldh5a1;Xrcc4;Reln
GO:0001759	organ induction	biological_process	1	635	15	20900	0.370586	0.519759	2.19423	Fgf10
GO:0001783	B cell apoptotic process	biological_process	1	635	15	20900	0.370586	0.519759	2.19423	Crkl
GO:0001886	endothelial cell morphogenesis	biological_process	1	635	15	20900	0.370586	0.519759	2.19423	Ift88
GO:0002098	tRNA wobble uridine modification	biological_process	1	635	15	20900	0.370586	0.519759	2.19423	Elp2
GO:0003084	positive regulation of systemic arterial blood pressure	biological_process	1	635	15	20900	0.370586	0.519759	2.19423	Wnk1
GO:0007062	sister chromatid cohesion	biological_process	1	635	15	20900	0.370586	0.519759	2.19423	Smc1a
GO:0007064	mitotic sister chromatid cohesion	biological_process	1	635	15	20900	0.370586	0.519759	2.19423	Naa50
GO:0010762	regulation of fibroblast migration	biological_process	1	635	15	20900	0.370586	0.519759	2.19423	Appl2
GO:0010838	positive regulation of keratinocyte proliferation	biological_process	1	635	15	20900	0.370586	0.519759	2.19423	Fgf10
GO:0014002	astrocyte development	biological_process	1	635	15	20900	0.370586	0.519759	2.19423	Ror1
GO:0019725	cellular homeostasis	biological_process	1	635	15	20900	0.370586	0.519759	2.19423	Rhot1
GO:0030206	chondroitin sulfate biosynthetic process	biological_process	1	635	15	20900	0.370586	0.519759	2.19423	Xylt1
GO:0030490	maturation of SSU-rRNA	biological_process	1	635	15	20900	0.370586	0.519759	2.19423	Riok1
GO:0030970	retrograde protein transport, ER to cytosol	biological_process	1	635	15	20900	0.370586	0.519759	2.19423	Ufd1
GO:0032434	regulation of proteasomal ubiquitin-dependent protein catabolic process	biological_process	1	635	15	20900	0.370586	0.519759	2.19423	Xpo1
GO:0032793	positive regulation of CREB transcription factor activity	biological_process	1	635	15	20900	0.370586	0.519759	2.19423	Reln
GO:0033147	negative regulation of intracellular estrogen receptor signaling pathway	biological_process	1	635	15	20900	0.370586	0.519759	2.19423	Strn3
GO:0033173	calcineurin-NFAT signaling cascade	biological_process	1	635	15	20900	0.370586	0.519759	2.19423	Mtor
GO:0035563	positive regulation of chromatin binding	biological_process	1	635	15	20900	0.370586	0.519759	2.19423	Zfp618
GO:0042129	regulation of T cell proliferation	biological_process	1	635	15	20900	0.370586	0.519759	2.19423	Ctnnb1
GO:0042407	cristae formation	biological_process	1	635	15	20900	0.370586	0.519759	2.19423	Apoo
GO:0043117	positive regulation of vascular permeability	biological_process	1	635	15	20900	0.370586	0.519759	2.19423	Tacr1
GO:0045292	mRNA cis splicing, via spliceosome	biological_process	1	635	15	20900	0.370586	0.519759	2.19423	Prpf40b
GO:0045948	positive regulation of translational initiation	biological_process	1	635	15	20900	0.370586	0.519759	2.19423	Mtor
GO:0048566	embryonic digestive tract development	biological_process	1	635	15	20900	0.370586	0.519759	2.19423	Fgf10
GO:0048668	collateral sprouting	biological_process	1	635	15	20900	0.370586	0.519759	2.19423	Ulk1
GO:0048791	calcium ion-regulated exocytosis of neurotransmitter	biological_process	1	635	15	20900	0.370586	0.519759	2.19423	Syt4
GO:0050805	negative regulation of synaptic transmission	biological_process	1	635	15	20900	0.370586	0.519759	2.19423	Pcdh17
GO:0051258	protein polymerization	biological_process	1	635	15	20900	0.370586	0.519759	2.19423	Gpx4
GO:0051457	maintenance of protein location in nucleus	biological_process	1	635	15	20900	0.370586	0.519759	2.19423	Arl2bp
GO:0060445	branching involved in salivary gland morphogenesis	biological_process	1	635	15	20900	0.370586	0.519759	2.19423	Fgf10
GO:0060979	vasculogenesis involved in coronary vascular morphogenesis	biological_process	1	635	15	20900	0.370586	0.519759	2.19423	Spred1
GO:0061052	negative regulation of cell growth involved in cardiac muscle cell development	biological_process	1	635	15	20900	0.370586	0.519759	2.19423	Ctdp1
GO:0099022	vesicle tethering	biological_process	1	635	15	20900	0.370586	0.519759	2.19423	Trappc10
GO:0099558	maintenance of synapse structure	biological_process	1	635	15	20900	0.370586	0.519759	2.19423	Cntnap2
GO:1900153	positive regulation of nuclear-transcribed mRNA catabolic process, deadenylation-dependent decay	biological_process	1	635	15	20900	0.370586	0.519759	2.19423	Dhx36
GO:1902774	late endosome to lysosome transport	biological_process	1	635	15	20900	0.370586	0.519759	2.19423	Arl8b
GO:1903543	positive regulation of exosomal secretion	biological_process	1	635	15	20900	0.370586	0.519759	2.19423	Atp13a2
GO:2001034	positive regulation of double-strand break repair via nonhomologous end joining	biological_process	1	635	15	20900	0.370586	0.519759	2.19423	Smchd1
GO:0006814	sodium ion transport	biological_process	5	635	132	20900	0.373223	0.523257	1.24672	Atp1a3;Slc5a3;Slc4a4;Scn3b;Atp1a2
GO:0008286	insulin receptor signaling pathway	biological_process	3	635	72	20900	0.374786	0.525246	1.37139	Pdpk1;C2cd5;Irs1
GO:0006355	regulation of DNA-templated transcription	biological_process	34	635	1050	20900	0.375071	0.525444	1.06577	Elf2;Zkscan3;Hcfc2;Zfp507;Foxj3;Hbp1;Runx1t1;Sox2;Foxo3;E2f6;Zfp426;Lrrfip2;Stat2;Trps1;Purb;Nono;Nsmce3;Arrb1;Hlf;Kdm5c;Tead1;Wwc2;Sbno1;Neo1;Zfp746;Zfp516;Tle1;Smad3;Hint1;Elk3;Egr1;Etv6;Kat7;Ss18l1
GO:0050852	T cell receptor signaling pathway	biological_process	4	635	102	20900	0.375311	0.525579	1.29072	Crkl;Cblb;Wnk1;Nras
GO:0006665	sphingolipid metabolic process	biological_process	2	635	43	20900	0.377228	0.52665	1.53086	Samd8;Kdsr
GO:0014911	positive regulation of smooth muscle cell migration	biological_process	2	635	43	20900	0.377228	0.52665	1.53086	Tmsb4x;Egr1
GO:0030010	establishment of cell polarity	biological_process	2	635	43	20900	0.377228	0.52665	1.53086	Crkl;Prkcz
GO:0031667	response to nutrient levels	biological_process	2	635	43	20900	0.377228	0.52665	1.53086	Mtor;Sod2
GO:0060079	excitatory postsynaptic potential	biological_process	2	635	43	20900	0.377228	0.52665	1.53086	Cntnap2;Mecp2
GO:0071902	positive regulation of protein serine/threonine kinase activity	biological_process	2	635	43	20900	0.377228	0.52665	1.53086	Higd1a;Tead1
GO:0008277	regulation of G protein-coupled receptor signaling pathway	biological_process	2	635	44	20900	0.388104	0.530714	1.49606	Rgs12;Arrb1
GO:0051480	regulation of cytosolic calcium ion concentration	biological_process	2	635	44	20900	0.388104	0.530714	1.49606	Ryr2;Tmem178
GO:0070269	pyroptosis	biological_process	2	635	44	20900	0.388104	0.530714	1.49606	Aim2;Dpp9
GO:2000648	positive regulation of stem cell proliferation	biological_process	2	635	44	20900	0.388104	0.530714	1.49606	Fgf10;Ctnnb1
GO:0001706	endoderm formation	biological_process	1	635	16	20900	0.389723	0.530714	2.05709	Ctnnb1
GO:0001895	retina homeostasis	biological_process	1	635	16	20900	0.389723	0.530714	2.05709	Bbs1
GO:0002024	diet induced thermogenesis	biological_process	1	635	16	20900	0.389723	0.530714	2.05709	Appl2
GO:0007406	negative regulation of neuroblast proliferation	biological_process	1	635	16	20900	0.389723	0.530714	2.05709	Ctnna1
GO:0008154	actin polymerization or depolymerization	biological_process	1	635	16	20900	0.389723	0.530714	2.05709	Evl
GO:0010165	response to X-ray	biological_process	1	635	16	20900	0.389723	0.530714	2.05709	Xrcc4
GO:0010631	epithelial cell migration	biological_process	1	635	16	20900	0.389723	0.530714	2.05709	Irs1
GO:0015986	proton motive force-driven ATP synthesis	biological_process	1	635	16	20900	0.389723	0.530714	2.05709	Atp5k
GO:0030194	positive regulation of blood coagulation	biological_process	1	635	16	20900	0.389723	0.530714	2.05709	Dmtn
GO:0030644	intracellular chloride ion homeostasis	biological_process	1	635	16	20900	0.389723	0.530714	2.05709	Wnk1
GO:0031098	stress-activated protein kinase signaling cascade	biological_process	1	635	16	20900	0.389723	0.530714	2.05709	Kat7
GO:0032611	interleukin-1 beta production	biological_process	1	635	16	20900	0.389723	0.530714	2.05709	Aim2
GO:0032924	activin receptor signaling pathway	biological_process	1	635	16	20900	0.389723	0.530714	2.05709	Smad3
GO:0033235	positive regulation of protein sumoylation	biological_process	1	635	16	20900	0.389723	0.530714	2.05709	Pias3
GO:0034122	negative regulation of toll-like receptor signaling pathway	biological_process	1	635	16	20900	0.389723	0.530714	2.05709	Pdpk1
GO:0034497	protein localization to phagophore assembly site	biological_process	1	635	16	20900	0.389723	0.530714	2.05709	Pacs2
GO:0035235	ionotropic glutamate receptor signaling pathway	biological_process	1	635	16	20900	0.389723	0.530714	2.05709	Atp1a3
GO:0035721	intraciliary retrograde transport	biological_process	1	635	16	20900	0.389723	0.530714	2.05709	Bbs1
GO:0035988	chondrocyte proliferation	biological_process	1	635	16	20900	0.389723	0.530714	2.05709	Mmp16
GO:0043116	negative regulation of vascular permeability	biological_process	1	635	16	20900	0.389723	0.530714	2.05709	Ddah1
GO:0045956	positive regulation of calcium ion-dependent exocytosis	biological_process	1	635	16	20900	0.389723	0.530714	2.05709	Kcnb1
GO:0046007	negative regulation of activated T cell proliferation	biological_process	1	635	16	20900	0.389723	0.530714	2.05709	Prkar1a
GO:0046470	phosphatidylcholine metabolic process	biological_process	1	635	16	20900	0.389723	0.530714	2.05709	Mecp2
GO:0046887	positive regulation of hormone secretion	biological_process	1	635	16	20900	0.389723	0.530714	2.05709	Tacr1
GO:0051895	negative regulation of focal adhesion assembly	biological_process	1	635	16	20900	0.389723	0.530714	2.05709	Dmtn
GO:0060100	positive regulation of phagocytosis, engulfment	biological_process	1	635	16	20900	0.389723	0.530714	2.05709	Appl2
GO:0060259	regulation of feeding behavior	biological_process	1	635	16	20900	0.389723	0.530714	2.05709	Ift88
GO:0060411	cardiac septum morphogenesis	biological_process	1	635	16	20900	0.389723	0.530714	2.05709	Ift88
GO:0060487	lung epithelial cell differentiation	biological_process	1	635	16	20900	0.389723	0.530714	2.05709	Ctnnb1
GO:0070885	negative regulation of calcineurin-NFAT signaling cascade	biological_process	1	635	16	20900	0.389723	0.530714	2.05709	Mtor
GO:0071294	cellular response to zinc ion	biological_process	1	635	16	20900	0.389723	0.530714	2.05709	Mt1
GO:0086010	membrane depolarization during action potential	biological_process	1	635	16	20900	0.389723	0.530714	2.05709	Scn3b
GO:0090051	negative regulation of cell migration involved in sprouting angiogenesis	biological_process	1	635	16	20900	0.389723	0.530714	2.05709	Spred1
GO:0099003	vesicle-mediated transport in synapse	biological_process	1	635	16	20900	0.389723	0.530714	2.05709	Rab11a
GO:1901381	positive regulation of potassium ion transmembrane transport	biological_process	1	635	16	20900	0.389723	0.530714	2.05709	Dpp6
GO:1904862	inhibitory synapse assembly	biological_process	1	635	16	20900	0.389723	0.530714	2.05709	Cntnap2
GO:2000178	negative regulation of neural precursor cell proliferation	biological_process	1	635	16	20900	0.389723	0.530714	2.05709	Appl2
GO:0006275	regulation of DNA replication	biological_process	2	635	45	20900	0.398895	0.541087	1.46282	Rbbp6;Kat7
GO:0019369	arachidonic acid metabolic process	biological_process	2	635	45	20900	0.398895	0.541087	1.46282	Dagla;Gpx4
GO:0043473	pigmentation	biological_process	2	635	45	20900	0.398895	0.541087	1.46282	Mysm1;Ap3b1
GO:0045184	establishment of protein localization	biological_process	2	635	45	20900	0.398895	0.541087	1.46282	Uty;Rap2a
GO:0045471	response to ethanol	biological_process	2	635	45	20900	0.398895	0.541087	1.46282	Cdo1;Tacr1
GO:0071300	cellular response to retinoic acid	biological_process	2	635	45	20900	0.398895	0.541087	1.46282	Setx;Tead1
GO:0001570	vasculogenesis	biological_process	3	635	75	20900	0.399561	0.541087	1.31654	Myo1e;Ntrk2;Ctnnb1
GO:0042102	positive regulation of T cell proliferation	biological_process	3	635	75	20900	0.399561	0.541087	1.31654	Nck1;Tfrc;Nck2
GO:0045669	positive regulation of osteoblast differentiation	biological_process	3	635	75	20900	0.399561	0.541087	1.31654	Fbn2;Pdlim7;Ctnnb1
GO:0048146	positive regulation of fibroblast proliferation	biological_process	3	635	75	20900	0.399561	0.541087	1.31654	Xrcc4;Fgf10;Nras
GO:0003007	heart morphogenesis	biological_process	3	635	76	20900	0.407761	0.544025	1.29921	Mtor;Uty;Ptch1
GO:0045860	positive regulation of protein kinase activity	biological_process	3	635	76	20900	0.407761	0.544025	1.29921	Mtor;Reln;Npm1
GO:0001655	urogenital system development	biological_process	1	635	17	20900	0.408279	0.544025	1.93608	Crkl
GO:0001709	cell fate determination	biological_process	1	635	17	20900	0.408279	0.544025	1.93608	Ptch1
GO:0006024	glycosaminoglycan biosynthetic process	biological_process	1	635	17	20900	0.408279	0.544025	1.93608	Xylt1
GO:0006337	nucleosome disassembly	biological_process	1	635	17	20900	0.408279	0.544025	1.93608	Smarcb1
GO:0006405	RNA export from nucleus	biological_process	1	635	17	20900	0.408279	0.544025	1.93608	Nup214
GO:0006833	water transport	biological_process	1	635	17	20900	0.408279	0.544025	1.93608	Aqp4
GO:0007212	dopamine receptor signaling pathway	biological_process	1	635	17	20900	0.408279	0.544025	1.93608	Nsg2
GO:0010633	negative regulation of epithelial cell migration	biological_process	1	635	17	20900	0.408279	0.544025	1.93608	Evl
GO:0010812	negative regulation of cell-substrate adhesion	biological_process	1	635	17	20900	0.408279	0.544025	1.93608	Dmtn
GO:0031124	mRNA 3'-end processing	biological_process	1	635	17	20900	0.408279	0.544025	1.93608	Cpsf6
GO:0035196	miRNA processing	biological_process	1	635	17	20900	0.408279	0.544025	1.93608	Dicer1
GO:0035994	response to muscle stretch	biological_process	1	635	17	20900	0.408279	0.544025	1.93608	Ryr2
GO:0040019	positive regulation of embryonic development	biological_process	1	635	17	20900	0.408279	0.544025	1.93608	Hspa5
GO:0043583	ear development	biological_process	1	635	17	20900	0.408279	0.544025	1.93608	Ddr1
GO:0048208	COPII vesicle coating	biological_process	1	635	17	20900	0.408279	0.544025	1.93608	Sec16a
GO:0048268	clathrin coat assembly	biological_process	1	635	17	20900	0.408279	0.544025	1.93608	Nsg2
GO:0048712	negative regulation of astrocyte differentiation	biological_process	1	635	17	20900	0.408279	0.544025	1.93608	Mecp2
GO:0051246	regulation of protein metabolic process	biological_process	1	635	17	20900	0.408279	0.544025	1.93608	Cul4a
GO:0051298	centrosome duplication	biological_process	1	635	17	20900	0.408279	0.544025	1.93608	Arhgef10
GO:0055089	fatty acid homeostasis	biological_process	1	635	17	20900	0.408279	0.544025	1.93608	Prkaa1
GO:0061158	3'-UTR-mediated mRNA destabilization	biological_process	1	635	17	20900	0.408279	0.544025	1.93608	Dhx36
GO:1900271	regulation of long-term synaptic potentiation	biological_process	1	635	17	20900	0.408279	0.544025	1.93608	Rab3a
GO:1990869	cellular response to chemokine	biological_process	1	635	17	20900	0.408279	0.544025	1.93608	Wnk1
GO:2000649	regulation of sodium ion transmembrane transporter activity	biological_process	1	635	17	20900	0.408279	0.544025	1.93608	Scn3b
GO:0008360	regulation of cell shape	biological_process	5	635	138	20900	0.409451	0.544985	1.19251	Taok2;Dmtn;Cdc42se2;Dlg1;Nf2
GO:0001657	ureteric bud development	biological_process	2	635	46	20900	0.409596	0.544985	1.43102	Smad3;Dlg1
GO:0009725	response to hormone	biological_process	2	635	46	20900	0.409596	0.544985	1.43102	Cntnap2;Tacr1
GO:0001503	ossification	biological_process	4	635	107	20900	0.409781	0.545032	1.23041	Dhx36;Pdlim7;Bmp1;Mmp16
GO:0006469	negative regulation of protein kinase activity	biological_process	3	635	77	20900	0.415927	0.552805	1.28234	Prkar1a;Spred1;Nf2
GO:0007165	signal transduction	biological_process	41	635	1296	20900	0.416885	0.553676	1.04124	Unc5c;Gpr139;Gng2;Pde8b;Calcoco1;Ulk1;Arhgap42;Crkl;Lrrc58;Pdpk1;Rgs12;Plppr5;Gnaz;Rgl2;Ywhag;Plppr1;Chn1;Il1rap;Csnk1g2;Plcl1;Stat2;Kras;Rap2a;Nck1;Chrm2;Lgr6;Cblb;Ywhaz;Cbl;Ptch1;Arrb1;Wnk1;Pde4a;Tnk2;Irs1;Nras;Ocrl;Rhot1;Stam2;Nck2;Tacr1
GO:0001654	eye development	biological_process	2	635	47	20900	0.420203	0.556263	1.40057	Ift88;Abcb5
GO:0006644	phospholipid metabolic process	biological_process	2	635	47	20900	0.420203	0.556263	1.40057	Plppr5;Plppr1
GO:0019233	sensory perception of pain	biological_process	2	635	47	20900	0.420203	0.556263	1.40057	Cacna1e;Mecp2
GO:0030890	positive regulation of B cell proliferation	biological_process	2	635	47	20900	0.420203	0.556263	1.40057	Cd81;Tfrc
GO:0034605	cellular response to heat	biological_process	2	635	47	20900	0.420203	0.556263	1.40057	Dhx36;Xylt1
GO:0050776	regulation of immune response	biological_process	2	635	47	20900	0.420203	0.556263	1.40057	Ptprd;Smad3
GO:0140236	translation at presynapse	biological_process	2	635	47	20900	0.420203	0.556263	1.40057	Rps12;Rpl32
GO:2001237	negative regulation of extrinsic apoptotic signaling pathway	biological_process	2	635	47	20900	0.420203	0.556263	1.40057	Scg2;Sh3rf1
GO:0001967	suckling behavior	biological_process	1	635	18	20900	0.426272	0.556835	1.82852	Unc79
GO:0002076	osteoblast development	biological_process	1	635	18	20900	0.426272	0.556835	1.82852	Smad3
GO:0007263	nitric oxide mediated signal transduction	biological_process	1	635	18	20900	0.426272	0.556835	1.82852	Mt1
GO:0009792	embryo development ending in birth or egg hatching	biological_process	1	635	18	20900	0.426272	0.556835	1.82852	Akirin2
GO:0010880	regulation of release of sequestered calcium ion into cytosol by sarcoplasmic reticulum	biological_process	1	635	18	20900	0.426272	0.556835	1.82852	Calm2
GO:0016322	neuron remodeling	biological_process	1	635	18	20900	0.426272	0.556835	1.82852	Anks1
GO:0021895	cerebral cortex neuron differentiation	biological_process	1	635	18	20900	0.426272	0.556835	1.82852	Hprt
GO:0030166	proteoglycan biosynthetic process	biological_process	1	635	18	20900	0.426272	0.556835	1.82852	Xylt1
GO:0030851	granulocyte differentiation	biological_process	1	635	18	20900	0.426272	0.556835	1.82852	Ap3b1
GO:0035092	sperm DNA condensation	biological_process	1	635	18	20900	0.426272	0.556835	1.82852	Epc1
GO:0042417	dopamine metabolic process	biological_process	1	635	18	20900	0.426272	0.556835	1.82852	Hprt
GO:0042551	neuron maturation	biological_process	1	635	18	20900	0.426272	0.556835	1.82852	Mecp2
GO:0045725	positive regulation of glycogen biosynthetic process	biological_process	1	635	18	20900	0.426272	0.556835	1.82852	Irs1
GO:0048715	negative regulation of oligodendrocyte differentiation	biological_process	1	635	18	20900	0.426272	0.556835	1.82852	Ctnnb1
GO:0048745	smooth muscle tissue development	biological_process	1	635	18	20900	0.426272	0.556835	1.82852	Dlg1
GO:0051693	actin filament capping	biological_process	1	635	18	20900	0.426272	0.556835	1.82852	Dmtn
GO:0060074	synapse maturation	biological_process	1	635	18	20900	0.426272	0.556835	1.82852	Bcan
GO:0061051	positive regulation of cell growth involved in cardiac muscle cell development	biological_process	1	635	18	20900	0.426272	0.556835	1.82852	Mtor
GO:0070085	glycosylation	biological_process	1	635	18	20900	0.426272	0.556835	1.82852	B4galt2
GO:0071280	cellular response to copper ion	biological_process	1	635	18	20900	0.426272	0.556835	1.82852	Mt1
GO:0086004	regulation of cardiac muscle cell contraction	biological_process	1	635	18	20900	0.426272	0.556835	1.82852	Atp1a2
GO:0097049	motor neuron apoptotic process	biological_process	1	635	18	20900	0.426272	0.556835	1.82852	Spg11
GO:0098662	inorganic cation transmembrane transport	biological_process	1	635	18	20900	0.426272	0.556835	1.82852	Pkd2
GO:0043123	positive regulation of canonical NF-kappaB signal transduction	biological_process	5	635	141	20900	0.42747	0.558201	1.16714	Dhx36;Prkcb;Ror1;Tfrc;Ctnnb1
GO:0003341	cilium movement	biological_process	2	635	48	20900	0.430711	0.56123	1.37139	Dync1h1;Ift88
GO:0030968	endoplasmic reticulum unfolded protein response	biological_process	2	635	48	20900	0.430711	0.56123	1.37139	Amfr;Hspa5
GO:0032007	negative regulation of TOR signaling	biological_process	2	635	48	20900	0.430711	0.56123	1.37139	Prkaa1;Depdc5
GO:0032753	positive regulation of interleukin-4 production	biological_process	2	635	48	20900	0.430711	0.56123	1.37139	Il1rap;Prkcz
GO:0043434	response to peptide hormone	biological_process	2	635	48	20900	0.430711	0.56123	1.37139	Stat2;Irs1
GO:0048488	synaptic vesicle endocytosis	biological_process	2	635	48	20900	0.430711	0.56123	1.37139	Tbc1d24;Vamp2
GO:0007338	single fertilization	biological_process	3	635	79	20900	0.432147	0.562499	1.24988	Sec23ip;Crkl;Ap3b1
GO:0048661	positive regulation of smooth muscle cell proliferation	biological_process	3	635	80	20900	0.440195	0.567457	1.23425	Mtor;Nox1;Egr1
GO:0007281	germ cell development	biological_process	2	635	49	20900	0.441118	0.567457	1.3434	Mtor;Stau1
GO:0014070	response to organic cyclic compound	biological_process	2	635	49	20900	0.441118	0.567457	1.3434	Fnta;Tacr1
GO:0035774	positive regulation of insulin secretion involved in cellular response to glucose stimulus	biological_process	2	635	49	20900	0.441118	0.567457	1.3434	Mpc2;Arrb1
GO:0045663	positive regulation of myoblast differentiation	biological_process	2	635	49	20900	0.441118	0.567457	1.3434	Smarcb1;Dpf3
GO:0051123	RNA polymerase II preinitiation complex assembly	biological_process	2	635	49	20900	0.441118	0.567457	1.3434	Gtf2f2;Med19
GO:0051276	chromosome organization	biological_process	2	635	49	20900	0.441118	0.567457	1.3434	Smc1a;Smchd1
GO:0060395	SMAD protein signal transduction	biological_process	2	635	49	20900	0.441118	0.567457	1.3434	Smad3;Hipk2
GO:0098586	cellular response to virus	biological_process	2	635	49	20900	0.441118	0.567457	1.3434	Gbf1;Smad3
GO:0001953	negative regulation of cell-matrix adhesion	biological_process	1	635	19	20900	0.443718	0.567457	1.73228	Adam15
GO:0002523	leukocyte migration involved in inflammatory response	biological_process	1	635	19	20900	0.443718	0.567457	1.73228	Rtn4
GO:0006123	mitochondrial electron transport, cytochrome c to oxygen	biological_process	1	635	19	20900	0.443718	0.567457	1.73228	Cox5b
GO:0006400	tRNA modification	biological_process	1	635	19	20900	0.443718	0.567457	1.73228	Cdkal1
GO:0006998	nuclear envelope organization	biological_process	1	635	19	20900	0.443718	0.567457	1.73228	Cdan1
GO:0007004	telomere maintenance via telomerase	biological_process	1	635	19	20900	0.443718	0.567457	1.73228	Terf1
GO:0007041	lysosomal transport	biological_process	1	635	19	20900	0.443718	0.567457	1.73228	Atp13a2
GO:0007088	regulation of mitotic nuclear division	biological_process	1	635	19	20900	0.443718	0.567457	1.73228	Cul9
GO:0010659	cardiac muscle cell apoptotic process	biological_process	1	635	19	20900	0.443718	0.567457	1.73228	Apaf1
GO:0010867	positive regulation of triglyceride biosynthetic process	biological_process	1	635	19	20900	0.443718	0.567457	1.73228	Cnep1r1
GO:0015701	bicarbonate transport	biological_process	1	635	19	20900	0.443718	0.567457	1.73228	Slc4a4
GO:0019229	regulation of vasoconstriction	biological_process	1	635	19	20900	0.443718	0.567457	1.73228	Atp1a2
GO:0019886	antigen processing and presentation of exogenous peptide antigen via MHC class II	biological_process	1	635	19	20900	0.443718	0.567457	1.73228	Pikfyve
GO:0022010	central nervous system myelination	biological_process	1	635	19	20900	0.443718	0.567457	1.73228	Cntnap2
GO:0030031	cell projection assembly	biological_process	1	635	19	20900	0.443718	0.567457	1.73228	Tsga10
GO:0038083	peptidyl-tyrosine autophosphorylation	biological_process	1	635	19	20900	0.443718	0.567457	1.73228	Ddr1
GO:0045667	regulation of osteoblast differentiation	biological_process	1	635	19	20900	0.443718	0.567457	1.73228	Ctnnb1
GO:0045724	positive regulation of cilium assembly	biological_process	1	635	19	20900	0.443718	0.567457	1.73228	Ift88
GO:0048596	embryonic camera-type eye morphogenesis	biological_process	1	635	19	20900	0.443718	0.567457	1.73228	Hipk2
GO:0048599	oocyte development	biological_process	1	635	19	20900	0.443718	0.567457	1.73228	Ctnnb1
GO:0050862	positive regulation of T cell receptor signaling pathway	biological_process	1	635	19	20900	0.443718	0.567457	1.73228	Cd81
GO:0051000	positive regulation of nitric-oxide synthase activity	biological_process	1	635	19	20900	0.443718	0.567457	1.73228	Kras
GO:0051146	striated muscle cell differentiation	biological_process	1	635	19	20900	0.443718	0.567457	1.73228	Kras
GO:0060707	trophoblast giant cell differentiation	biological_process	1	635	19	20900	0.443718	0.567457	1.73228	Hectd1
GO:0060749	mammary gland alveolus development	biological_process	1	635	19	20900	0.443718	0.567457	1.73228	Ddr1
GO:0070266	necroptotic process	biological_process	1	635	19	20900	0.443718	0.567457	1.73228	Itpk1
GO:0070528	protein kinase C signaling	biological_process	1	635	19	20900	0.443718	0.567457	1.73228	Prkcz
GO:0090162	establishment of epithelial cell polarity	biological_process	1	635	19	20900	0.443718	0.567457	1.73228	Amotl1
GO:0090660	cerebrospinal fluid circulation	biological_process	1	635	19	20900	0.443718	0.567457	1.73228	Aqp4
GO:0098696	regulation of neurotransmitter receptor localization to postsynaptic specialization membrane	biological_process	1	635	19	20900	0.443718	0.567457	1.73228	Prkcz
GO:0007623	circadian rhythm	biological_process	3	635	81	20900	0.448199	0.572586	1.21901	Setx;Nono;Ntrk2
GO:0032436	positive regulation of proteasomal ubiquitin-dependent protein catabolic process	biological_process	3	635	81	20900	0.448199	0.572586	1.21901	Fbxw8;Dnajb2;Sh3rf1
GO:0045732	positive regulation of protein catabolic process	biological_process	3	635	81	20900	0.448199	0.572586	1.21901	Cul4a;Sgsm3;Cblb
GO:0043547	positive regulation of GTPase activity	biological_process	6	635	177	20900	0.451283	0.576094	1.11571	Dock9;Ric1;Rasgrf2;Chn1;Map4k4;Sgsm3
GO:0002218	activation of innate immune response	biological_process	2	635	50	20900	0.451418	0.576094	1.31654	Aim2;Nono
GO:0030073	insulin secretion	biological_process	2	635	50	20900	0.451418	0.576094	1.31654	Rab3a;Irs1
GO:0001568	blood vessel development	biological_process	3	635	82	20900	0.456157	0.57936	1.20415	Crkl;Chm;Mib1
GO:0060041	retina development in camera-type eye	biological_process	3	635	82	20900	0.456157	0.57936	1.20415	Nectin1;Pfdn5;Ntrk2
GO:0016311	dephosphorylation	biological_process	4	635	114	20900	0.457309	0.57936	1.15486	Dusp3;Mtmr1;Ptprd;Rngtt
GO:0001525	angiogenesis	biological_process	9	635	275	20900	0.457972	0.57936	1.07717	Nrxn3;Ywhaz;Scg2;Dicer1;Nox1;Amotl1;Adam15;Elk3;Becn1
GO:0001736	establishment of planar polarity	biological_process	1	635	20	20900	0.460635	0.57936	1.64567	Exoc5
GO:0002042	cell migration involved in sprouting angiogenesis	biological_process	1	635	20	20900	0.460635	0.57936	1.64567	Mia3
GO:0007610	behavior	biological_process	1	635	20	20900	0.460635	0.57936	1.64567	Trmt1l
GO:0021904	dorsal/ventral neural tube patterning	biological_process	1	635	20	20900	0.460635	0.57936	1.64567	Ptch1
GO:0030050	vesicle transport along actin filament	biological_process	1	635	20	20900	0.460635	0.57936	1.64567	Myo1e
GO:0030220	platelet formation	biological_process	1	635	20	20900	0.460635	0.57936	1.64567	Zfp385a
GO:0032211	negative regulation of telomere maintenance via telomerase	biological_process	1	635	20	20900	0.460635	0.57936	1.64567	Terf1
GO:0032230	positive regulation of synaptic transmission, GABAergic	biological_process	1	635	20	20900	0.460635	0.57936	1.64567	Tacr1
GO:0033554	cellular response to stress	biological_process	1	635	20	20900	0.460635	0.57936	1.64567	Prdx1
GO:0034067	protein localization to Golgi apparatus	biological_process	1	635	20	20900	0.460635	0.57936	1.64567	Gbf1
GO:0034755	iron ion transmembrane transport	biological_process	1	635	20	20900	0.460635	0.57936	1.64567	Abcb7
GO:0035720	intraciliary anterograde transport	biological_process	1	635	20	20900	0.460635	0.57936	1.64567	Ift88
GO:0043534	blood vessel endothelial cell migration	biological_process	1	635	20	20900	0.460635	0.57936	1.64567	Amotl1
GO:0044344	cellular response to fibroblast growth factor stimulus	biological_process	1	635	20	20900	0.460635	0.57936	1.64567	Setx
GO:0045104	intermediate filament cytoskeleton organization	biological_process	1	635	20	20900	0.460635	0.57936	1.64567	Ina
GO:0046677	response to antibiotic	biological_process	1	635	20	20900	0.460635	0.57936	1.64567	Rsrc1
GO:0046827	positive regulation of protein export from nucleus	biological_process	1	635	20	20900	0.460635	0.57936	1.64567	Xpo4
GO:0048172	regulation of short-term neuronal synaptic plasticity	biological_process	1	635	20	20900	0.460635	0.57936	1.64567	Rab3a
GO:0048193	Golgi vesicle transport	biological_process	1	635	20	20900	0.460635	0.57936	1.64567	Trappc10
GO:0048245	eosinophil chemotaxis	biological_process	1	635	20	20900	0.460635	0.57936	1.64567	Scg2
GO:0048384	retinoic acid receptor signaling pathway	biological_process	1	635	20	20900	0.460635	0.57936	1.64567	Crkl
GO:0048557	embryonic digestive tract morphogenesis	biological_process	1	635	20	20900	0.460635	0.57936	1.64567	Fgf10
GO:0051642	centrosome localization	biological_process	1	635	20	20900	0.460635	0.57936	1.64567	Ints13
GO:0060037	pharyngeal system development	biological_process	1	635	20	20900	0.460635	0.57936	1.64567	Ptch1
GO:0061136	regulation of proteasomal protein catabolic process	biological_process	1	635	20	20900	0.460635	0.57936	1.64567	Psmd14
GO:1905564	positive regulation of vascular endothelial cell proliferation	biological_process	1	635	20	20900	0.460635	0.57936	1.64567	Dicer1
GO:0006487	protein N-linked glycosylation	biological_process	2	635	51	20900	0.46161	0.580187	1.29072	Stt3b;Gfpt1
GO:0006470	protein dephosphorylation	biological_process	5	635	147	20900	0.463146	0.581918	1.1195	Dusp3;Ppp1cc;Ctdp1;Ptprd;Rngtt
GO:0007229	integrin-mediated signaling pathway	biological_process	3	635	83	20900	0.464066	0.582673	1.18964	Ctnna1;Tln1;Adam15
GO:0010977	negative regulation of neuron projection development	biological_process	3	635	83	20900	0.464066	0.582673	1.18964	Rtn4;Map4k4;Bcl11a
GO:0009887	animal organ morphogenesis	biological_process	5	635	148	20900	0.469032	0.588706	1.11194	Ift88;Crkl;Fgf10;Prkar1a;Ptch1
GO:0006749	glutathione metabolic process	biological_process	2	635	52	20900	0.47169	0.589046	1.2659	Gpx4;Sod2
GO:0006986	response to unfolded protein	biological_process	2	635	52	20900	0.47169	0.589046	1.2659	Tram1;Stt3b
GO:0030316	osteoclast differentiation	biological_process	2	635	52	20900	0.47169	0.589046	1.2659	Tfrc;Ctnnb1
GO:1904263	positive regulation of TORC1 signaling	biological_process	2	635	52	20900	0.47169	0.589046	1.2659	Usp4;Rragb
GO:0018108	peptidyl-tyrosine phosphorylation	biological_process	3	635	84	20900	0.471924	0.589046	1.17548	Ddr1;Clk4;Reln
GO:0006417	regulation of translation	biological_process	5	635	149	20900	0.474897	0.589046	1.10448	Dhx36;Cpeb1;Nck1;Zfp385a;Nck2
GO:0001913	T cell mediated cytotoxicity	biological_process	1	635	21	20900	0.477038	0.589046	1.5673	Hprt
GO:0006626	protein targeting to mitochondrion	biological_process	1	635	21	20900	0.477038	0.589046	1.5673	Ywhaz
GO:0006672	ceramide metabolic process	biological_process	1	635	21	20900	0.477038	0.589046	1.5673	Ormdl2
GO:0006754	ATP biosynthetic process	biological_process	1	635	21	20900	0.477038	0.589046	1.5673	Atp5k
GO:0006783	heme biosynthetic process	biological_process	1	635	21	20900	0.477038	0.589046	1.5673	Pgrmc1
GO:0007413	axonal fasciculation	biological_process	1	635	21	20900	0.477038	0.589046	1.5673	Rtn4
GO:0019432	triglyceride biosynthetic process	biological_process	1	635	21	20900	0.477038	0.589046	1.5673	Acsl6
GO:0021510	spinal cord development	biological_process	1	635	21	20900	0.477038	0.589046	1.5673	Mtor
GO:0030521	androgen receptor signaling pathway	biological_process	1	635	21	20900	0.477038	0.589046	1.5673	Kdm3a
GO:0030902	hindbrain development	biological_process	1	635	21	20900	0.477038	0.589046	1.5673	Ctnnb1
GO:0031668	cellular response to extracellular stimulus	biological_process	1	635	21	20900	0.477038	0.589046	1.5673	Tfrc
GO:0031954	positive regulation of protein autophosphorylation	biological_process	1	635	21	20900	0.477038	0.589046	1.5673	Rap2a
GO:0032332	positive regulation of chondrocyte differentiation	biological_process	1	635	21	20900	0.477038	0.589046	1.5673	Smad3
GO:0032623	interleukin-2 production	biological_process	1	635	21	20900	0.477038	0.589046	1.5673	Il1rap
GO:0035234	ectopic germ cell programmed cell death	biological_process	1	635	21	20900	0.477038	0.589046	1.5673	Unc5c
GO:0035641	locomotory exploration behavior	biological_process	1	635	21	20900	0.477038	0.589046	1.5673	Atp1a2
GO:0042403	thyroid hormone metabolic process	biological_process	1	635	21	20900	0.477038	0.589046	1.5673	Reln
GO:0042462	eye photoreceptor cell development	biological_process	1	635	21	20900	0.477038	0.589046	1.5673	Rpgr
GO:0045190	isotype switching	biological_process	1	635	21	20900	0.477038	0.589046	1.5673	Xrcc4
GO:0046325	negative regulation of glucose import	biological_process	1	635	21	20900	0.477038	0.589046	1.5673	Appl2
GO:0051016	barbed-end actin filament capping	biological_process	1	635	21	20900	0.477038	0.589046	1.5673	Evl
GO:0051893	regulation of focal adhesion assembly	biological_process	1	635	21	20900	0.477038	0.589046	1.5673	Dusp3
GO:0055075	potassium ion homeostasis	biological_process	1	635	21	20900	0.477038	0.589046	1.5673	Wnk1
GO:1904754	positive regulation of vascular associated smooth muscle cell migration	biological_process	1	635	21	20900	0.477038	0.589046	1.5673	Dock4
GO:0009749	response to glucose	biological_process	2	635	53	20900	0.481656	0.593544	1.24201	Egr1;Vamp2
GO:0043124	negative regulation of canonical NF-kappaB signal transduction	biological_process	2	635	53	20900	0.481656	0.593544	1.24201	Tank;Tle1
GO:0099175	regulation of postsynapse organization	biological_process	2	635	53	20900	0.481656	0.593544	1.24201	Taok2;Hnrnpm
GO:0140374	antiviral innate immune response	biological_process	2	635	53	20900	0.481656	0.593544	1.24201	Hcfc2;Nck1
GO:0007368	determination of left/right symmetry	biological_process	3	635	86	20900	0.48748	0.59778	1.14814	Ift88;Fgf10;Pkd2
GO:0042981	regulation of apoptotic process	biological_process	7	635	217	20900	0.489971	0.59778	1.06172	Apaf1;Mcl1;Epc1;Arrb1;Ctnnb1;Nf2;Egr1
GO:0065003	protein-containing complex assembly	biological_process	4	635	119	20900	0.490455	0.59778	1.10633	Dmtn;Tead1;Becn1;Vamp2
GO:0032715	negative regulation of interleukin-6 production	biological_process	2	635	54	20900	0.491504	0.59778	1.21901	Aqp4;Arrb1
GO:0035249	synaptic transmission, glutamatergic	biological_process	2	635	54	20900	0.491504	0.59778	1.21901	Grik3;Shc3
GO:0051209	release of sequestered calcium ion into cytosol	biological_process	2	635	54	20900	0.491504	0.59778	1.21901	Ryr2;Pkd2
GO:0000038	very long-chain fatty acid metabolic process	biological_process	1	635	22	20900	0.492943	0.59778	1.49606	Acsl6
GO:0001829	trophectodermal cell differentiation	biological_process	1	635	22	20900	0.492943	0.59778	1.49606	Sox2
GO:0001975	response to amphetamine	biological_process	1	635	22	20900	0.492943	0.59778	1.49606	Hprt
GO:0002063	chondrocyte development	biological_process	1	635	22	20900	0.492943	0.59778	1.49606	Mia3
GO:0003085	negative regulation of systemic arterial blood pressure	biological_process	1	635	22	20900	0.492943	0.59778	1.49606	Arhgap42
GO:0007031	peroxisome organization	biological_process	1	635	22	20900	0.492943	0.59778	1.49606	Pex11b
GO:0007422	peripheral nervous system development	biological_process	1	635	22	20900	0.492943	0.59778	1.49606	Slc5a3
GO:0007585	respiratory gaseous exchange by respiratory system	biological_process	1	635	22	20900	0.492943	0.59778	1.49606	Mecp2
GO:0008589	regulation of smoothened signaling pathway	biological_process	1	635	22	20900	0.492943	0.59778	1.49606	Fgf10
GO:0008593	regulation of Notch signaling pathway	biological_process	1	635	22	20900	0.492943	0.59778	1.49606	Dicer1
GO:0009395	phospholipid catabolic process	biological_process	1	635	22	20900	0.492943	0.59778	1.49606	Plbd2
GO:0030325	adrenal gland development	biological_process	1	635	22	20900	0.492943	0.59778	1.49606	Smad3
GO:0032006	regulation of TOR signaling	biological_process	1	635	22	20900	0.492943	0.59778	1.49606	Rragb
GO:0035023	regulation of Rho protein signal transduction	biological_process	1	635	22	20900	0.492943	0.59778	1.49606	Cdc42se2
GO:0042692	muscle cell differentiation	biological_process	1	635	22	20900	0.492943	0.59778	1.49606	Dpf3
GO:0043149	stress fiber assembly	biological_process	1	635	22	20900	0.492943	0.59778	1.49606	Arrb1
GO:0043537	negative regulation of blood vessel endothelial cell migration	biological_process	1	635	22	20900	0.492943	0.59778	1.49606	Mecp2
GO:0043552	positive regulation of phosphatidylinositol 3-kinase activity	biological_process	1	635	22	20900	0.492943	0.59778	1.49606	Irs1
GO:0045088	regulation of innate immune response	biological_process	1	635	22	20900	0.492943	0.59778	1.49606	Appl2
GO:0045638	negative regulation of myeloid cell differentiation	biological_process	1	635	22	20900	0.492943	0.59778	1.49606	Cdc73
GO:0045737	positive regulation of cyclin-dependent protein serine/threonine kinase activity	biological_process	1	635	22	20900	0.492943	0.59778	1.49606	Pkd2
GO:0048646	anatomical structure formation involved in morphogenesis	biological_process	1	635	22	20900	0.492943	0.59778	1.49606	Sox2
GO:0050910	detection of mechanical stimulus involved in sensory perception of sound	biological_process	1	635	22	20900	0.492943	0.59778	1.49606	Sox2
GO:0051403	stress-activated MAPK cascade	biological_process	1	635	22	20900	0.492943	0.59778	1.49606	Taok2
GO:0051591	response to cAMP	biological_process	1	635	22	20900	0.492943	0.59778	1.49606	Cdo1
GO:0060384	innervation	biological_process	1	635	22	20900	0.492943	0.59778	1.49606	Prkcg
GO:0071404	cellular response to low-density lipoprotein particle stimulus	biological_process	1	635	22	20900	0.492943	0.59778	1.49606	Cd81
GO:2000042	negative regulation of double-strand break repair via homologous recombination	biological_process	1	635	22	20900	0.492943	0.59778	1.49606	Smchd1
GO:2000311	regulation of AMPA receptor activity	biological_process	1	635	22	20900	0.492943	0.59778	1.49606	Cacng3
GO:0019722	calcium-mediated signaling	biological_process	3	635	87	20900	0.495175	0.59969	1.13494	Sgcd;Ryr2;Rcan3
GO:0034976	response to endoplasmic reticulum stress	biological_process	3	635	87	20900	0.495175	0.59969	1.13494	Sec16a;Rasgrf2;Hspa5
GO:0051216	cartilage development	biological_process	3	635	87	20900	0.495175	0.59969	1.13494	Bmp1;Bbs1;Dicer1
GO:0030199	collagen fibril organization	biological_process	2	635	55	20900	0.501234	0.606225	1.19685	Mia3;P4ha1
GO:0051592	response to calcium ion	biological_process	2	635	55	20900	0.501234	0.606225	1.19685	Ryr2;Calm2
GO:0001822	kidney development	biological_process	5	635	154	20900	0.503887	0.608009	1.06862	Myo1e;Ift88;Nek1;Ctnnb1;Pkd2
GO:0007283	spermatogenesis	biological_process	15	635	484	20900	0.505855	0.608009	1.02004	Cul4a;Tlk2;Foxj3;Dhx36;Crkl;Hspa2;Nek1;Ppp1cc;Setx;Cdk16;Epc1;Gpx4;Immp2l;Kdm3a;Ap3b1
GO:0002026	regulation of the force of heart contraction	biological_process	1	635	23	20900	0.508365	0.608009	1.43102	Atp1a2
GO:0006270	DNA replication initiation	biological_process	1	635	23	20900	0.508365	0.608009	1.43102	Orc6
GO:0006807	nitrogen compound metabolic process	biological_process	1	635	23	20900	0.508365	0.608009	1.43102	Myo1e
GO:0006809	nitric oxide biosynthetic process	biological_process	1	635	23	20900	0.508365	0.608009	1.43102	Ddah1
GO:0007178	transmembrane receptor protein serine/threonine kinase signaling pathway	biological_process	1	635	23	20900	0.508365	0.608009	1.43102	Trps1
GO:0007584	response to nutrient	biological_process	1	635	23	20900	0.508365	0.608009	1.43102	Mtor
GO:0007602	phototransduction	biological_process	1	635	23	20900	0.508365	0.608009	1.43102	Arrb1
GO:0008053	mitochondrial fusion	biological_process	1	635	23	20900	0.508365	0.608009	1.43102	Mcl1
GO:0008361	regulation of cell size	biological_process	1	635	23	20900	0.508365	0.608009	1.43102	Mtor
[truncated: 1,656 more rows]

## Sheet: GABA _VDR+_VD-Hypo vs VDD
id	Term	Category	ListHits	ListTotal	PopHits	PopTotal	p-value	q-value	Enrichment_score	geneID
GO:0015031	protein transport	biological_process	54	827	621	20900	5.49389e-08	3.78254e-05	2.19757	Sec16a;Gosr1;Akirin2;Dnajc15;Bbs9;Cog7;Rabgap1l;Exoc5;Rab3a;Apba1;Synrg;Klhl20;Mvb12b;Copg1;Myh9;Rab5b;Ipo7;Arl8b;Fchsd2;Snx21;Timm44;Nup35;Jakmip1;Blzf1;Myo1d;Kpna6;Ap3b2;Rab8b;Arfgap2;Stx12;Mon1a;C2cd5;Pdcd6ip;Sar1b;Timm23;Ap4e1;Arfgef2;Vti1a;Spire1;Hap1;Ipo11;Aftph;Ranbp2;Cog5;Trim3;Rufy1;Slc7a6os;Sec63;Ktn1;Napa;Ap3m1;Ap1g1;Lman2l;Stam2
GO:0006325	chromatin organization	biological_process	35	827	352	20900	5.95257e-07	0.000204917	2.51285	Cbx1;Nucks1;Prkcb;Smarcb1;Uty;Spin1;Cbx7;Ehmt2;Smchd1;Ubn1;Gpx4;Phf8;Kdm1a;Kdm5d;Tlk2;Tada2a;Setd1b;Rela;Ss18l1;Zfp462;Rcbtb1;Kat7;Baz1b;Mysm1;Kmt2c;Tet3;Kdm5c;Trim28;Zmynd11;Babam1;Brcc3;Chd3;Smarcc2;Kmt5a;Ptma
GO:0050804	modulation of chemical synaptic transmission	biological_process	19	827	134	20900	1.4048e-06	0.000386881	3.58335	Baiap2;Wnt5a;Prkar2b;Cacna1b;Lrrc4;Prkaca;Wnk1;Pacsin2;Ube3a;Stau1;Cfl1;Slc6a6;Psmc5;Grik5;Prkar1b;Adcy1;Rtn4;Grik3;Mapk9
GO:0072659	protein localization to plasma membrane	biological_process	21	827	172	20900	4.67549e-06	0.00101655	3.08554	Sec16a;Hectd1;Prkcz;Exoc5;Rab3a;Ypel4;Ptch1;Rab40c;Ikbkb;Dpp6;Rdx;Rab8b;Kcnb2;Pacs2;Cd81;C2cd5;Scn3b;Rac1;Sptbn1;Rock2;Map7
GO:0016567	protein ubiquitination	biological_process	29	827	325	20900	4.18117e-05	0.00719683	2.25505	Klhl2;Fbxw8;Hectd1;Trpc4ap;Trim17;Trim26;Cul9;Rnf14;Klhl20;Dcaf17;Herc2;Fbxl7;Gan;Rnf103;Ube3a;Socs7;Vcpip1;Med1;Rbx1;Socs6;Rpgr;Chfr;Trim3;Ubr1;Nedd4;Os9;Hace1;Mgrn1;Rnf138
GO:0016192	vesicle-mediated transport	biological_process	24	827	248	20900	5.2964e-05	0.00841516	2.44568	Sec16a;Gosr1;Trappc10;Caml;Copg1;Tbc1d8b;Ergic3;Mapk8ip1;Blzf1;Ap3b2;Arfgap2;Stx12;Mon1a;Sar1b;Chm;Ap4e1;Vti1a;Spire1;Mapk8ip3;Stx8;Napa;Ap3m1;Ap1g1;Cacfd1
GO:0006511	ubiquitin-dependent protein catabolic process	biological_process	25	827	265	20900	5.67146e-05	0.00867733	2.38416	Cyld;Fbxw8;Hectd1;Trpc4ap;Ntan1;Cul9;Rnf14;Psmd4;Usp4;Ube2s;Ube3a;Siah1a;Fbxo10;Rc3h2;Ube2d1;Rbx1;Ufd1;Usp12;Rpgr;Chfr;Ubr1;Nedd4;Os9;Hace1;Psma3
GO:0016055	Wnt signaling pathway	biological_process	22	827	220	20900	6.585e-05	0.00971522	2.52721	Cyld;Spin1;Amotl1;Hbp1;Wnt5a;Reck;Lgr6;Sox2;Celsr2;Tle1;Kremen1;Grk5;Ubac2;Cdc73;Mitf;Dvl3;Strn;Brd7;Tnks2;Rtf1;Amer2;Rnf138
GO:0051496	positive regulation of stress fiber assembly	biological_process	10	827	58	20900	8.29629e-05	0.011424	4.35725	Evl;Smad3;Nf2;Arhgef10;Mtor;Tsc1;Cd47;Rac1;Tacr1;Rock2
GO:0006886	intracellular protein transport	biological_process	24	827	256	20900	8.7422e-05	0.0116497	2.36926	Ywhah;Cog7;Apba1;Ric1;Copg1;Rab5b;Ipo7;Slu7;5730455P16Rik;Timm44;Ap3b2;Stx12;Sar1b;Timm23;Chm;Ap4e1;Vti1a;Ipo11;Tbc1d13;Stx8;Napa;Ap3m1;Ap1g1;Cttn
GO:0051894	positive regulation of focal adhesion assembly	biological_process	7	827	30	20900	0.000135741	0.0153375	5.89682	Smad3;Myh9;Cfl1;Ptpn11;Tsc1;Rac1;Ptprj
GO:0006412	translation	biological_process	24	827	264	20900	0.000140657	0.0153375	2.29746	Eif2s3y;Eef1b2;Mrps21;Rps21;Aars2;Rmnd1;Rpl9;Mrpl11;Mtrf1l;Rpl5;Rps24;Eif3c;Rpl23a;Sepsecs;Rpl3;Rars2;Rps18;Vars;Eif2ak3;Nars;Rpl32;Rpl13;Rps12;Mrpl1
GO:0002181	cytoplasmic translation	biological_process	12	827	86	20900	0.000141086	0.0153375	3.52634	Rps21;Ckap5;Drg1;Rpl9;Rpl5;Rps24;Rpl23a;Rpl3;Rps18;Rpl32;Rpl13;Rps12
GO:0090630	activation of GTPase activity	biological_process	13	827	100	20900	0.000157073	0.0166376	3.28537	Sipa1l3;Wnt5a;Arhgef10;Arhgap42;Tbc1d8b;Crk;Agap3;Tsc1;Sgsm2;Tbc1d16;Coro1c;Tbc1d13;Sgsm3
GO:0006086	acetyl-CoA biosynthetic process from pyruvate	biological_process	4	827	9	20900	0.000261483	0.024575	11.232	Mpc2;Vdac1;Dlat;Pdhx
GO:0030036	actin cytoskeleton organization	biological_process	21	827	226	20900	0.000266694	0.024575	2.34829	Cdc42bpb;Arhgef17;Arhgef18;Amotl1;Nf2;Arhgef10;Specc1;Myh9;Taok2;Plek;Pacsin2;Dmtn;Crk;Spire1;Specc1l;Coro1c;Atp2c1;Rac1;Sptbn1;Rock2;Cttn
GO:0006338	chromatin remodeling	biological_process	20	827	210	20900	0.000267702	0.024575	2.40686	Dot1l;Pcgf6;Hcfc2;Smarcb1;Baz1a;Jdp2;Kdm5d;Tada2a;Nfrkb;Ss18;Baz1b;Mysm1;Yeats2;Kdm5c;Rybp;Brcc3;Chd3;Ercc6;Smarcc2;Brd7
GO:0031397	negative regulation of protein ubiquitination	biological_process	9	827	58	20900	0.000425192	0.0351293	3.92153	Prkcg;Mtor;Caml;Pinx1;Prmt3;Usp4;Bex3;Wnk1;Sqstm1
GO:0045945	positive regulation of transcription by RNA polymerase III	biological_process	5	827	18	20900	0.000533983	0.0424208	7.02002	Mtor;Baz1b;Ice1;Brf1;Ercc6
GO:0007409	axonogenesis	biological_process	13	827	119	20900	0.000868148	0.0631503	2.76081	Ulk1;Rab3a;Wnt5a;Atl1;Taok2;Numbl;Ptprz1;Ptpn11;Zdhhc17;Spg11;Adcy1;Creb1;Igf1r
GO:0035509	negative regulation of myosin-light-chain-phosphatase activity	biological_process	3	827	6	20900	0.00112865	0.069589	12.636	Ikbkb;Mprip;Rock2
GO:0072015	podocyte development	biological_process	3	827	6	20900	0.00112865	0.069589	12.636	Myo1e;Notch2;Ampd2
GO:0099150	regulation of postsynaptic specialization assembly	biological_process	3	827	6	20900	0.00112865	0.069589	12.636	Gap43;Wnt5a;Nrxn1
GO:1905037	autophagosome organization	biological_process	3	827	6	20900	0.00112865	0.069589	12.636	Spg11;Pik3c2b;Atp13a2
GO:0019538	protein metabolic process	biological_process	5	827	21	20900	0.00114912	0.0698088	6.01716	Numbl;Necab3;Acaca;Senp3;Lta4h
GO:0000209	protein polyubiquitination	biological_process	15	827	155	20900	0.00127698	0.0719863	2.44568	Hectd2;Wsb1;Rnf14;Fbxl7;Ube2s;Ube3a;Rc3h2;Ube2d1;Rbx1;Chfr;Trim3;Tnks2;Hace1;Mgrn1;Ube2j2
GO:0071786	endoplasmic reticulum tubular network organization	biological_process	4	827	13	20900	0.00130694	0.0719863	7.77602	Reep2;Lnpk;Reep3;Rtn4
GO:0046627	negative regulation of insulin receptor signaling pathway	biological_process	7	827	44	20900	0.00157985	0.082612	4.02056	Prkcb;Prkcz;Rela;Irs1;Nck1;Pip4k2a;Ptprj
GO:0006851	mitochondrial calcium ion transmembrane transport	biological_process	4	827	14	20900	0.00177277	0.0882326	7.22059	Smdt1;Vdac1;Ghitm;Mcu
GO:0045792	negative regulation of cell size	biological_process	4	827	14	20900	0.00177277	0.0882326	7.22059	Mtor;Rdx;Cfl1;Tsc1
GO:0045184	establishment of protein localization	biological_process	7	827	45	20900	0.00180803	0.0887411	3.93121	Uty;Rdx;Ripor2;Mcc;Itga8;Coro1c;Nrxn1
GO:0006105	succinate metabolic process	biological_process	3	827	7	20900	0.00191708	0.0889827	10.8309	Aldh5a1;Sdhb;Suclg1
GO:0090158	endoplasmic reticulum membrane organization	biological_process	3	827	7	20900	0.00191708	0.0889827	10.8309	Reep5;Lpcat3;Trdn
GO:1990456	mitochondrion-endoplasmic reticulum membrane tethering	biological_process	3	827	7	20900	0.00191708	0.0889827	10.8309	Calm1;Atp2a2;Pacs2
GO:0032956	regulation of actin cytoskeleton organization	biological_process	10	827	86	20900	0.00208506	0.0957042	2.93861	Baiap2;Mtor;Taok2;Dmtn;Crk;Coro2b;Arhgap17;Cd2ap;Rac1;Rock2
GO:0007015	actin filament organization	biological_process	14	827	148	20900	0.00226277	0.0968251	2.3906	Tmod2;Myo1e;Whamm;Tmsb4x;Myo1d;Rhot1;Cfl1;Nck1;Spire1;Coro1c;Arhgap17;Tpm3;Cd2ap;Rac1
GO:0010976	positive regulation of neuron projection development	biological_process	16	827	181	20900	0.00229948	0.0968251	2.23399	Pla2g3;Baiap2;Apoe;Wnt5a;Ddr1;Mtor;Kdm1a;Scn1b;Ikbkb;Ptprz1;Kif3c;Cpeb1;Nck1;Hap1;Plppr5;Nrxn1
GO:0140236	translation at presynapse	biological_process	7	827	47	20900	0.0023404	0.0968251	3.76392	Rpl9;Rpl5;Rps24;Rpl23a;Rpl32;Rpl13;Rps12
GO:0006465	signal peptide processing	biological_process	4	827	15	20900	0.00234228	0.0968251	6.73922	Parl;Immp2l;Sppl3;Sec11a
GO:0010458	exit from mitosis	biological_process	4	827	15	20900	0.00234228	0.0968251	6.73922	Nfix;Nfia;Ube2s;Ctdp1
GO:0043666	regulation of phosphoprotein phosphatase activity	biological_process	4	827	15	20900	0.00234228	0.0968251	6.73922	Rcan1;Ppp6r3;Ptpa;Tsc1
GO:0045943	positive regulation of transcription by RNA polymerase I	biological_process	5	827	25	20900	0.00263191	0.103835	5.05441	Ubtf;Phf8;Baz1b;Eif2ak3;Ercc6
GO:0140242	translation at postsynapse	biological_process	7	827	48	20900	0.00264813	0.103835	3.68551	Rpl9;Rpl5;Rps24;Rpl23a;Rpl32;Rpl13;Rps12
GO:0006397	mRNA processing	biological_process	26	827	363	20900	0.00273426	0.104586	1.81012	Cpsf6;Trub2;Ddx39b;Tia1;Sugp2;Snrpd2;Ddx46;Adar;Slu7;Hnrnpf;Prkaca;Rbm28;Rnps1;Akap8l;Prpf40b;Cpeb1;Cdk13;Hnrnpm;Snrnp48;Srsf10;Srrt;Sfswap;Snrnp40;Armc7;Syncrip;Bcas2
GO:0000375	RNA splicing, via transesterification reactions	biological_process	3	827	8	20900	0.00297735	0.105123	9.47703	Scaf11;Slu7;Srsf10
GO:0038007	netrin-activated signaling pathway	biological_process	3	827	8	20900	0.00297735	0.105123	9.47703	Unc5c;Tubb3;Unc5d
GO:0046755	viral budding	biological_process	3	827	8	20900	0.00297735	0.105123	9.47703	Mvb12b;Pdcd6ip;Nedd4
GO:1990314	cellular response to insulin-like growth factor stimulus	biological_process	3	827	8	20900	0.00297735	0.105123	9.47703	Crk;Cfl1;Igf1r
GO:2000480	negative regulation of cAMP-dependent protein kinase activity	biological_process	3	827	8	20900	0.00297735	0.105123	9.47703	Prkar2b;Pkia;Prkar1b
GO:0015986	proton motive force-driven ATP synthesis	biological_process	4	827	16	20900	0.00302611	0.10594	6.31802	Atp5g3;Atp5o;Atp5b;Atp5k
GO:0001778	plasma membrane repair	biological_process	5	827	26	20900	0.00315385	0.108571	4.86001	Anxa6;Rab3a;Myh9;Arl8b;Syt7
GO:0034765	regulation of monoatomic ion transmembrane transport	biological_process	13	827	138	20900	0.00331305	0.112182	2.3807	Kcna1;Cacna1h;Cacng3;Kcnab3;Cacna1b;Scn1b;Kcnj9;Cacng8;Clcn1;Kcnb2;Scn3b;Kcnh7;Nedd4
GO:0008380	RNA splicing	biological_process	21	827	278	20900	0.00364737	0.122228	1.90904	Scaf11;Ddx39b;Tia1;Sugp2;Snrpd2;Ddx46;Slu7;Hnrnpf;Rbm28;Rnps1;Prpf40b;Cdk13;Hnrnpm;Snrnp48;Srsf10;Sfswap;Snrnp40;Taf15;Armc7;Syncrip;Bcas2
GO:0006606	protein import into nucleus	biological_process	11	827	108	20900	0.0036689	0.122228	2.57401	Akirin2;Ipo7;Adar;Kpna6;Cfl1;Agap3;Sqstm1;Med1;Spg11;Ipo11;Nutf2
GO:0046628	positive regulation of insulin receptor signaling pathway	biological_process	5	827	27	20900	0.0037464	0.123811	4.68001	Nucks1;Prkcz;Gkap1;Irs1;Ptpn11
GO:0031103	axon regeneration	biological_process	4	827	17	20900	0.00383459	0.12473	5.94637	Gap43;Apoe;Mtr;Mapk8ip3
GO:0051298	centrosome duplication	biological_process	4	827	17	20900	0.00383459	0.12473	5.94637	Arhgef10;Ckap5;Chordc1;Rock2
GO:0007029	endoplasmic reticulum organization	biological_process	6	827	39	20900	0.0040273	0.126036	3.88801	Sec16a;Ccdc47;Atl1;Lnpk;Eif2ak3;Rtn4
GO:0007528	neuromuscular junction development	biological_process	6	827	39	20900	0.0040273	0.126036	3.88801	Col4a1;Snta1;Unc13a;Spg11;Dctn1;Nedd4
GO:0007270	neuron-neuron synaptic transmission	biological_process	3	827	9	20900	0.00433528	0.127015	8.42402	Tmod2;Vdac1;Vdac3
GO:0010807	regulation of synaptic vesicle priming	biological_process	3	827	9	20900	0.00433528	0.127015	8.42402	Rab3a;Unc13a;Napa
GO:0061909	autophagosome-lysosome fusion	biological_process	3	827	9	20900	0.00433528	0.127015	8.42402	Arl8b;Pip4k2a;Atp13a2
GO:1901838	positive regulation of transcription of nucleolar large rRNA by RNA polymerase I	biological_process	3	827	9	20900	0.00433528	0.127015	8.42402	Pwp1;Smarcb1;Mtor
GO:1903146	regulation of autophagy of mitochondrion	biological_process	3	827	9	20900	0.00433528	0.127015	8.42402	Vdac1;Parl;Cttn
GO:1904948	midbrain dopaminergic neuron differentiation	biological_process	3	827	9	20900	0.00433528	0.127015	8.42402	Wnt5a;Dvl3;Rac1
GO:0035307	positive regulation of protein dephosphorylation	biological_process	5	827	28	20900	0.00441461	0.128428	4.51287	Ppp1r7;Calm1;Ppia;Sppl3;Ptpa
GO:0051693	actin filament capping	biological_process	4	827	18	20900	0.00477762	0.136113	5.61602	Myh9;Rdx;Dmtn;Sptbn1
GO:0007613	memory	biological_process	11	827	113	20900	0.00518033	0.144919	2.46011	Crhr1;Ntan1;Nfix;Gabrb3;Atad1;Pgrmc1;Trpm7;Spg11;Itga8;Creb1;Asic1
GO:0007254	JNK cascade	biological_process	7	827	55	20900	0.00575276	0.155231	3.21644	Map2k4;Smad3;Wnt5a;Mapk8ip1;Ercc6;Mapk8ip3;Mapk9
GO:0035418	protein localization to synapse	biological_process	4	827	19	20900	0.00586465	0.155231	5.32044	Baiap2;Homer1;Stau1;Nrxn1
GO:0050862	positive regulation of T cell receptor signaling pathway	biological_process	4	827	19	20900	0.00586465	0.155231	5.32044	Cyld;Rela;Cd81;Usp12
GO:1902430	negative regulation of amyloid-beta formation	biological_process	4	827	19	20900	0.00586465	0.155231	5.32044	Rtn1;Apoe;Hap1;Rtn4
GO:0006281	DNA repair	biological_process	26	827	385	20900	0.00590186	0.155231	1.70669	Dot1l;Nucks1;Xrcc4;Smchd1;Mnat1;Msh3;Rad50;Herc2;Psmd14;Tdp1;Nfrkb;Rev1;Kat7;Polm;Vcpip1;Trim28;Otub1;Babam1;Mms19;Rfc1;Xrcc6;Rbx1;Brcc3;Wdr48;Ercc6;Rnf138
GO:0006906	vesicle fusion	biological_process	5	827	30	20900	0.00599797	0.155231	4.21201	Gosr1;Stx12;C2cd5;Syt7;Stx8
GO:0021707	cerebellar granule cell differentiation	biological_process	3	827	10	20900	0.00601233	0.155231	7.58162	Ulk1;Nfix;Nrxn1
GO:1902414	protein localization to cell junction	biological_process	3	827	10	20900	0.00601233	0.155231	7.58162	Nectin1;Lamtor3;Nectin3
GO:1902966	positive regulation of protein localization to early endosome	biological_process	3	827	10	20900	0.00601233	0.155231	7.58162	Nf2;Rdx;Rock2
GO:0007612	learning	biological_process	8	827	70	20900	0.00628848	0.160356	2.88824	Nfix;Vdac1;Prkar2b;Gabrb3;Atad1;Nrxn3;Vdac3;Nrxn1
GO:0030838	positive regulation of actin filament polymerization	biological_process	7	827	56	20900	0.00635546	0.16107	3.15901	Evl;Baiap2;Mtor;Fchsd2;Nck1;Rac1;Cttn
GO:0007616	long-term memory	biological_process	6	827	43	20900	0.00658593	0.164888	3.52634	Ehmt2;Prkcz;Apoe;Mtor;Adcy1;Tacr1
GO:0007269	neurotransmitter secretion	biological_process	5	827	31	20900	0.00692291	0.168674	4.07614	Cacna1b;Nrxn3;Unc13a;Asic1;Nrxn1
GO:0031032	actomyosin structure organization	biological_process	5	827	31	20900	0.00692291	0.168674	4.07614	Cdc42bpb;Myh9;Trpm7;Myo18a;Rock2
GO:0035264	multicellular organism growth	biological_process	12	827	134	20900	0.00697316	0.168674	2.26317	Apba1;Mtor;Notch2;Nfix;Dicer1;Kmt2c;Ptpn11;Rc3h2;Wdr48;Ercc6;Unc79;Tnks2
GO:0044818	mitotic G2/M transition checkpoint	biological_process	4	827	20	20900	0.00710463	0.168674	5.05441	Rad50;Babam1;Brcc3;Chfr
GO:0046328	regulation of JNK cascade	biological_process	4	827	20	20900	0.00710463	0.168674	5.05441	Mapk8ip1;Mapk8ip3;Mapk9;Igf1r
GO:0030030	cell projection organization	biological_process	16	827	204	20900	0.0073327	0.170903	1.98212	Pla2g3;Bbs9;Mtor;B9d2;Tmem138;Plek;Togaram1;Cep97;Cfl1;Tsc1;Cc2d2a;Itga8;Hap1;Rpgr;Cep83;Cep78
GO:0050769	positive regulation of neurogenesis	biological_process	6	827	44	20900	0.00737636	0.170903	3.44619	Xrcc4;Mtor;Numbl;Hap1;Xrcc6;Srrt
GO:0007010	cytoskeleton organization	biological_process	11	827	119	20900	0.00760098	0.170903	2.33607	Sipa1l3;Ywhah;Ablim1;Mtor;Camsap1;Ss18;Gan;Pacsin2;Dmtn;Cfl1;Rac1
GO:0007420	brain development	biological_process	16	827	205	20900	0.00767128	0.170903	1.97245	Unc5c;Rtn1;Kcna1;Col4a1;Nf2;Apaf1;Nfix;Ptch1;Gabrb3;Immp2l;Smg9;Ptpn11;Med1;Rtn4;Napa;Igf1r
GO:0043161	proteasome-mediated ubiquitin-dependent protein catabolic process	biological_process	16	827	205	20900	0.00767128	0.170903	1.97245	Hectd1;Dnajb2;Klhl20;Herc2;Psmd14;Psmd4;Ube3a;Wdr26;Siah1a;Agap3;Rmnd5b;Psmc5;Ube2d1;Rbx1;Cd2ap;Trim3
GO:0045597	positive regulation of cell differentiation	biological_process	7	827	58	20900	0.00770017	0.170903	3.05008	Smarcb1;Nf2;Sox2;Slc6a6;Dlx1;Smarcc2;Brd7
GO:0007595	lactation	biological_process	5	827	32	20900	0.00794305	0.170903	3.94876	Ddr1;Med1;Eif2ak3;Creb1;Chuk
GO:1900273	positive regulation of long-term synaptic potentiation	biological_process	5	827	32	20900	0.00794305	0.170903	3.94876	Stau1;Sqstm1;Prkar1b;Adcy1;Creb1
GO:0006607	NLS-bearing protein import into nucleus	biological_process	3	827	11	20900	0.00802595	0.170903	6.89238	Nup35;Kpna6;Ranbp2
GO:0060765	regulation of androgen receptor signaling pathway	biological_process	3	827	11	20900	0.00802595	0.170903	6.89238	Rnf14;Kdm5d;Safb2
GO:0090385	phagosome-lysosome fusion	biological_process	3	827	11	20900	0.00802595	0.170903	6.89238	Tmem175;Arl8b;Syt7
GO:0006468	protein phosphorylation	biological_process	37	827	617	20900	0.00821115	0.173524	1.5155	Cdc42bpb;Prkcb;Map2k4;Ulk1;Prkcz;Prkcg;Strada;Map3k2;Epha10;Wnt5a;Nim1k;Ddr1;Mtor;Tlk2;Taok2;Adck1;Speg;Ikbkb;Prkaca;Cops2;Wnk1;Rps6ka5;Trpm7;Cfl1;Grk5;Sqstm1;Cdk13;Trim28;Ywhaz;Prkar1b;Eif2ak3;Rps6kc1;Creb1;Rock2;Mapk9;Chuk;Igf1r
GO:0016236	macroautophagy	biological_process	6	827	45	20900	0.00823303	0.173524	3.36961	Ulk1;Mtor;Sqstm1;Pdcd6ip;Vti1a;Pik3c2b
GO:0006783	heme biosynthetic process	biological_process	4	827	21	20900	0.00850593	0.175727	4.81373	Atpif1;Abcb10;Pgrmc1;Cox10
GO:0051770	positive regulation of nitric-oxide synthase biosynthetic process	biological_process	4	827	21	20900	0.00850593	0.175727	4.81373	Fnta;Map2k4;Cpeb1;Mapk9
GO:0070498	interleukin-1-mediated signaling pathway	biological_process	4	827	21	20900	0.00850593	0.175727	4.81373	Il1rap;Rela;Ikbkb;Rps6ka5
GO:0008360	regulation of cell shape	biological_process	12	827	138	20900	0.00874322	0.177922	2.19757	Arhgef18;Baiap2;Nf2;Ypel4;Myl12b;Myh9;Taok2;Rdx;Dmtn;Crk;Plxnc1;Rac1
GO:0000380	alternative mRNA splicing, via spliceosome	biological_process	4	827	22	20900	0.0100763	0.195986	4.59492	Slu7;Cdk13;Hnrnpm;Sfswap
GO:0045055	regulated exocytosis	biological_process	4	827	22	20900	0.0100763	0.195986	4.59492	Pex5l;Rab3a;Myh9;Syngr3
GO:0060384	innervation	biological_process	4	827	22	20900	0.0100763	0.195986	4.59492	Prkcg;Gabrb3;Lrig1;Unc13a
GO:0046907	intracellular transport	biological_process	5	827	34	20900	0.0102872	0.195986	3.71648	Ap3b2;Spire1;Aftph;Ranbp2;Ap3m1
GO:0036465	synaptic vesicle recycling	biological_process	3	827	12	20900	0.01039	0.195986	6.31802	Rab3a;Ap3b2;Syt7
GO:0038063	collagen-activated tyrosine kinase receptor signaling pathway	biological_process	3	827	12	20900	0.01039	0.195986	6.31802	Col4a1;Ddr1;Tspan9
GO:0044794	positive regulation by host of viral process	biological_process	3	827	12	20900	0.01039	0.195986	6.31802	Apoe;Pcx;Cfl1
GO:0048681	negative regulation of axon regeneration	biological_process	3	827	12	20900	0.01039	0.195986	6.31802	Xylt1;Inpp5f;Kremen1
GO:0050847	progesterone receptor signaling pathway	biological_process	3	827	12	20900	0.01039	0.195986	6.31802	Wbp2;Ube3a;Nedd4
GO:0090136	epithelial cell-cell adhesion	biological_process	3	827	12	20900	0.01039	0.195986	6.31802	Svep1;Ctnna1;Itgb5
GO:0097062	dendritic spine maintenance	biological_process	3	827	12	20900	0.01039	0.195986	6.31802	Ckap5;Cttn;Igf1r
GO:0007268	chemical synaptic transmission	biological_process	13	827	159	20900	0.0106801	0.199636	2.06627	Chrm1;Prkcg;Apba1;Vdac1;Cacna1b;Gabrb3;Nrxn3;Unc13a;Cdh8;Spg11;Grik5;Vdac3;Nrxn1
GO:0042776	proton motive force-driven mitochondrial ATP synthesis	biological_process	7	827	62	20900	0.0110029	0.203234	2.8533	Ndufb5;Ndufa6;Atp5o;Sdhb;Atp5b;Ndufv2;Atp5k
GO:0018105	peptidyl-serine phosphorylation	biological_process	14	827	178	20900	0.0113935	0.204836	1.98769	Prkcb;Ulk1;Prkcz;Prkcg;Mtor;Tlk2;Ikbkb;Prkaca;Wnk1;Rps6ka5;Eif2ak3;Rock2;Mapk9;Chuk
GO:0008361	regulation of cell size	biological_process	4	827	23	20900	0.011823	0.204836	4.39514	Mtor;Rdx;Creb1;Rac1
GO:0007049	cell cycle	biological_process	37	827	634	20900	0.0122753	0.204836	1.47487	Spice1;Mtus1;Dync1h1;Cdc123;Smarcb1;Spin1;Rab11fip4;Strada;Pdcd2l;Mnat1;Phf8;Cenpc1;Rad50;Tlk2;Ckap5;Arl8b;Fbxl7;Reep3;Rcbtb1;Ube2s;Blcap;Hjurp;Siah1a;Pdcd6ip;Babam1;Specc1l;Cdc73;Brcc3;Cd2ap;Ctdp1;Dctn1;Chfr;Kmt5a;Brd7;Sgsm3;Hace1;Lmln
GO:0048013	ephrin receptor signaling pathway	biological_process	5	827	36	20900	0.0130655	0.204836	3.51001	Epha10;Ss18;Crk;Nck1;Ptpn11
GO:0060999	positive regulation of dendritic spine development	biological_process	5	827	36	20900	0.0130655	0.204836	3.51001	Apoe;Mtor;Zmynd8;Cfl1;Rac1
GO:0016050	vesicle organization	biological_process	3	827	13	20900	0.0131149	0.204836	5.83202	Fnbp1l;Sar1b;Cd2ap
GO:0033619	membrane protein proteolysis	biological_process	3	827	13	20900	0.0131149	0.204836	5.83202	Sppl2a;Parl;Sppl3
GO:0033689	negative regulation of osteoblast proliferation	biological_process	3	827	13	20900	0.0131149	0.204836	5.83202	Smad3;Nf2;Nell1
GO:0043067	regulation of programmed cell death	biological_process	3	827	13	20900	0.0131149	0.204836	5.83202	Acer3;Ywhaz;Zdhhc17
GO:0046425	regulation of receptor signaling pathway via JAK-STAT	biological_process	3	827	13	20900	0.0131149	0.204836	5.83202	Dot1l;Rac1;Pigu
GO:0061337	cardiac conduction	biological_process	3	827	13	20900	0.0131149	0.204836	5.83202	Scn1b;Slc4a3;Scn3b
GO:0016477	cell migration	biological_process	19	827	274	20900	0.0131198	0.204836	1.75244	Cdc42bpb;Prkcz;Wnt5a;Itgb8;Wwc2;Adam9;Svep1;Crk;Irs1;Nck1;Cd47;Ctnna1;Specc1l;Cd2ap;Nars;Myo18a;Rac1;Pik3c2b;Itgb5
GO:0006888	endoplasmic reticulum to Golgi vesicle-mediated transport	biological_process	10	827	112	20900	0.0133937	0.204836	2.25643	Sec16a;Gosr1;Trappc10;Whamm;Copg1;Ergic3;Tfg;Sar1b;Vti1a;Lman2l
GO:0002028	regulation of sodium ion transport	biological_process	4	827	24	20900	0.0137525	0.204836	4.21201	Ywhah;Nkain3;Scn1b;Wnk1
GO:0021591	ventricular system development	biological_process	4	827	24	20900	0.0137525	0.204836	4.21201	Mnat1;Celsr2;Ttc21b;Coro1c
GO:0040008	regulation of growth	biological_process	4	827	24	20900	0.0137525	0.204836	4.21201	Gap43;Prkcb;Ptch1;Socs6
GO:0045859	regulation of protein kinase activity	biological_process	4	827	24	20900	0.0137525	0.204836	4.21201	Mtor;Prkar2b;Tsc1;Prkar1b
GO:0046856	phosphatidylinositol dephosphorylation	biological_process	4	827	24	20900	0.0137525	0.204836	4.21201	Inpp5j;Mtmr1;Inpp5f;Inpp4b
GO:0030334	regulation of cell migration	biological_process	10	827	113	20900	0.0141911	0.204836	2.23647	Unc5c;Amotl1;Wdr44;Tmsb4x;Mysm1;Nck1;Plxnc1;Rac1;Rtn4;Hace1
GO:0016255	attachment of GPI anchor to protein	biological_process	2	827	5	20900	0.0144405	0.204836	10.1088	Pigk;Pigu
GO:0019243	methylglyoxal catabolic process to D-lactate via S-lactoyl-glutathione	biological_process	2	827	5	20900	0.0144405	0.204836	10.1088	Hagh;Pnkd
GO:0030209	dermatan sulfate catabolic process	biological_process	2	827	5	20900	0.0144405	0.204836	10.1088	Hexa;Ids
GO:0035106	operant conditioning	biological_process	2	827	5	20900	0.0144405	0.204836	10.1088	Pde8b;Tacr1
GO:0038031	non-canonical Wnt signaling pathway via JNK cascade	biological_process	2	827	5	20900	0.0144405	0.204836	10.1088	Wnt5a;Dvl3
GO:0042921	glucocorticoid receptor signaling pathway	biological_process	2	827	5	20900	0.0144405	0.204836	10.1088	Ywhah;Nedd4
GO:0046929	negative regulation of neurotransmitter secretion	biological_process	2	827	5	20900	0.0144405	0.204836	10.1088	Pnkd;Asic1
GO:0048022	negative regulation of melanin biosynthetic process	biological_process	2	827	5	20900	0.0144405	0.204836	10.1088	Wnt5a;Opn3
GO:0051081	nuclear membrane disassembly	biological_process	2	827	5	20900	0.0144405	0.204836	10.1088	Akap8l;Dctn1
GO:0051295	establishment of meiotic spindle localization	biological_process	2	827	5	20900	0.0144405	0.204836	10.1088	Myh9;Spire1
GO:0051668	localization within membrane	biological_process	2	827	5	20900	0.0144405	0.204836	10.1088	Spg11;Rac1
GO:0060750	epithelial cell proliferation involved in mammary gland duct elongation	biological_process	2	827	5	20900	0.0144405	0.204836	10.1088	Wnt5a;Med1
GO:0071787	endoplasmic reticulum tubular network formation	biological_process	2	827	5	20900	0.0144405	0.204836	10.1088	Rtn1;Rtn4
GO:0090168	Golgi reassembly	biological_process	2	827	5	20900	0.0144405	0.204836	10.1088	Vcpip1;Ywhaz
GO:0090261	positive regulation of inclusion body assembly	biological_process	2	827	5	20900	0.0144405	0.204836	10.1088	Hap1;Psmc5
GO:0098901	regulation of cardiac muscle cell action potential	biological_process	2	827	5	20900	0.0144405	0.204836	10.1088	Calm1;Slc4a3
GO:0098957	anterograde axonal transport of mitochondrion	biological_process	2	827	5	20900	0.0144405	0.204836	10.1088	Trak2;Hap1
GO:1902115	regulation of organelle assembly	biological_process	2	827	5	20900	0.0144405	0.204836	10.1088	Nf2;Rdx
GO:1902513	regulation of organelle transport along microtubule	biological_process	2	827	5	20900	0.0144405	0.204836	10.1088	Rhot1;Hap1
GO:1903347	negative regulation of bicellular tight junction assembly	biological_process	2	827	5	20900	0.0144405	0.204836	10.1088	Ikbkb;Rock2
GO:2000628	regulation of miRNA metabolic process	biological_process	2	827	5	20900	0.0144405	0.204836	10.1088	Dicer1;Rc3h2
GO:0045740	positive regulation of DNA replication	biological_process	5	827	37	20900	0.0146276	0.204836	3.41514	Map2k4;Baz1a;Kat7;Cst3;Rac1
GO:0050807	regulation of synapse organization	biological_process	5	827	37	20900	0.0146276	0.204836	3.41514	Nectin1;Apoe;Wnt5a;Cdh8;Nedd4
GO:0051491	positive regulation of filopodium assembly	biological_process	5	827	37	20900	0.0146276	0.204836	3.41514	Fnbp1l;Zmynd8;Ripor2;Plppr5;Rac1
GO:0006816	calcium ion transport	biological_process	12	827	148	20900	0.0147051	0.205226	2.04909	Anxa6;Prkcb;Cacna1h;Cacng3;Smdt1;Cacna1b;Atp2a2;Mcu;Cacng8;Trpm7;Atp2c1;Asic1
GO:0045739	positive regulation of DNA repair	biological_process	6	827	51	20900	0.0149234	0.206875	2.97318	Smchd1;Nfrkb;Trim28;Babam1;Brcc3;Ercc6
GO:0006897	endocytosis	biological_process	15	827	203	20900	0.0153279	0.210365	1.86739	Mtmr9;Myo1e;Rabgap1l;Lrp12;Synrg;Fnbp1l;Rab5b;Fchsd2;Itsn2;Pacsin2;Reps1;Rac1;Rufy1;Ap3m1;Cttn
GO:0045778	positive regulation of ossification	biological_process	4	827	25	20900	0.0158707	0.213377	4.04353	Wnt5a;Nell1;Ptpn11;Tacr1
GO:0071276	cellular response to cadmium ion	biological_process	4	827	25	20900	0.0158707	0.213377	4.04353	Sox2;Mt1;Mapk9;Chuk
GO:0009967	positive regulation of signal transduction	biological_process	3	827	14	20900	0.0162082	0.213377	5.41544	Adamts20;Ptpn11;Eif2ak3
GO:0031529	ruffle organization	biological_process	3	827	14	20900	0.0162082	0.213377	5.41544	Mtor;Plek;Rac1
GO:0035729	cellular response to hepatocyte growth factor stimulus	biological_process	3	827	14	20900	0.0162082	0.213377	5.41544	Rela;Med1;Creb1
GO:0097320	plasma membrane tubulation	biological_process	3	827	14	20900	0.0162082	0.213377	5.41544	Whamm;Fnbp1l;Pacsin2
GO:2000146	negative regulation of cell motility	biological_process	3	827	14	20900	0.0162082	0.213377	5.41544	Crk;Cfl1;Ctnna1
GO:0030032	lamellipodium assembly	biological_process	5	827	38	20900	0.01631	0.213377	3.32527	Ablim1;Whamm;Dmtn;Nck1;Rac1
GO:0055088	lipid homeostasis	biological_process	6	827	52	20900	0.0163222	0.213377	2.91601	Pnpla8;Apoe;Adck1;Sar1b;Acaca;Atp13a2
GO:0042752	regulation of circadian rhythm	biological_process	7	827	67	20900	0.0164426	0.213599	2.64037	Prkcg;Mtor;Ube3a;Kdm5c;Adcy1;Rock2;Mapk9
GO:0006974	DNA damage response	biological_process	31	827	523	20900	0.0169991	0.218084	1.49796	Cbx1;Cradd;Nucks1;Xrcc4;Smchd1;Tank;Mtor;Msh3;Rad50;Tlk2;Taok2;Herc2;Psmd14;Tdp1;Nfrkb;Rev1;Kat7;Baz1b;Immp2l;Mcl1;Polm;Vcpip1;Otub1;Babam1;Mms19;Xrcc6;Rbx1;Brcc3;Wdr48;Ercc6;Rnf138
GO:0007264	small GTPase mediated signal transduction	biological_process	9	827	100	20900	0.0175866	0.218968	2.27449	Arhgef18;Rasgrf2;Rhot1;Rgl2;Chm;Dock4;Rac1;Rufy1;Rgl1
GO:0006302	double-strand break repair	biological_process	7	827	68	20900	0.0177242	0.218968	2.60154	Xrcc4;Smchd1;Rad50;Tdp1;Babam1;Xrcc6;Brcc3
GO:0045727	positive regulation of translation	biological_process	8	827	84	20900	0.0179914	0.218968	2.40686	Ssb;Ddx39b;Mtor;Rpl5;Zcchc4;Cpeb1;Abcf1;Syncrip
GO:0006891	intra-Golgi vesicle-mediated transport	biological_process	4	827	26	20900	0.0181829	0.218968	3.88801	Trappc10;Copg1;Vti1a;Cog5
GO:0016925	protein sumoylation	biological_process	4	827	26	20900	0.0181829	0.218968	3.88801	Sae1;Uba2;Trim28;Sumo2
GO:0035855	megakaryocyte development	biological_process	4	827	26	20900	0.0181829	0.218968	3.88801	Rabgap1l;Ptpn11;Med1;Pip4k2a
GO:0072583	clathrin-dependent endocytosis	biological_process	4	827	26	20900	0.0181829	0.218968	3.88801	Fnbp1l;Fchsd2;Inpp5f;Gpr107
GO:0001843	neural tube closure	biological_process	9	827	101	20900	0.0186538	0.218968	2.25197	Hectd1;Wnt5a;Apaf1;Ptch1;Prkaca;Tsc1;Cc2d2a;Glmn;Rock2
GO:0030206	chondroitin sulfate biosynthetic process	biological_process	3	827	15	20900	0.0196747	0.218968	5.05441	Xylt1;Chpf2;Slc35d1
GO:0060071	Wnt signaling pathway, planar cell polarity pathway	biological_process	3	827	15	20900	0.0196747	0.218968	5.05441	Wnt5a;Dvl3;Rac1
GO:1903543	positive regulation of exosomal secretion	biological_process	3	827	15	20900	0.0196747	0.218968	5.05441	Sdcbp;Pdcd6ip;Atp13a2
GO:0009791	post-embryonic development	biological_process	9	827	102	20900	0.0197673	0.218968	2.22989	Aldh5a1;Ccdc47;Rab3a;Mtor;Dicer1;Siah1a;Rc3h2;Gnaq;Mapk8ip3
GO:0048870	cell motility	biological_process	5	827	40	20900	0.0200497	0.218968	3.15901	Myh9;Cfl1;Ctnna1;Rac1;Cttn
GO:1904262	negative regulation of TORC1 signaling	biological_process	5	827	40	20900	0.0200497	0.218968	3.15901	Prkaca;Ube3a;Tsc1;Ywhaz;Ube2d1
GO:0021987	cerebral cortex development	biological_process	7	827	70	20900	0.0204952	0.218968	2.52721	Akirin2;Nfix;Sox2;Dicer1;Crk;Tsc1;Nars
GO:0031116	positive regulation of microtubule polymerization	biological_process	4	827	27	20900	0.0206936	0.218968	3.74401	Drg1;Togaram1;Dctn1;Rac1
GO:0033137	negative regulation of peptidyl-serine phosphorylation	biological_process	4	827	27	20900	0.0206936	0.218968	3.74401	Inpp5j;Inpp5f;Dmtn;Nck1
GO:0046329	negative regulation of JNK cascade	biological_process	4	827	27	20900	0.0206936	0.218968	3.74401	Dusp3;Cyld;Mapk8ip1;Zmynd11
GO:0046488	phosphatidylinositol metabolic process	biological_process	4	827	27	20900	0.0206936	0.218968	3.74401	Pla2g3;Plek;Pip4k2a;Pip5k1b
GO:0007030	Golgi organization	biological_process	9	827	103	20900	0.020928	0.218968	2.20824	Sec16a;Fbxw8;Cog7;Blzf1;Vcpip1;Cog5;Myo18a;Hace1;Lysmd3
GO:0001834	trophectodermal cell proliferation	biological_process	2	827	6	20900	0.0210964	0.218968	8.42402	Cops2;Dicer1
GO:0006362	transcription elongation by RNA polymerase I	biological_process	2	827	6	20900	0.0210964	0.218968	8.42402	Ubtf;Ercc6
GO:0007217	tachykinin receptor signaling pathway	biological_process	2	827	6	20900	0.0210964	0.218968	8.42402	Grk5;Tacr1
GO:0018344	protein geranylgeranylation	biological_process	2	827	6	20900	0.0210964	0.218968	8.42402	Fnta;Chm
GO:0031630	regulation of synaptic vesicle fusion to presynaptic active zone membrane	biological_process	2	827	6	20900	0.0210964	0.218968	8.42402	Rab3a;Grik5
GO:0031998	regulation of fatty acid beta-oxidation	biological_process	2	827	6	20900	0.0210964	0.218968	8.42402	Mtor;Abcd1
GO:0032911	negative regulation of transforming growth factor beta1 production	biological_process	2	827	6	20900	0.0210964	0.218968	8.42402	Laptm4b;Cd2ap
GO:0035330	regulation of hippo signaling	biological_process	2	827	6	20900	0.0210964	0.218968	8.42402	Nf2;Wwc2
GO:0051293	establishment of spindle localization	biological_process	2	827	6	20900	0.0210964	0.218968	8.42402	Dync1h1;Cfl1
GO:0051651	maintenance of location in cell	biological_process	2	827	6	20900	0.0210964	0.218968	8.42402	Apoe;Hexa
GO:0051939	gamma-aminobutyric acid import	biological_process	2	827	6	20900	0.0210964	0.218968	8.42402	Slc6a6;Slc32a1
GO:0052548	regulation of endopeptidase activity	biological_process	2	827	6	20900	0.0210964	0.218968	8.42402	Atp13a2;Psma3
GO:0060304	regulation of phosphatidylinositol dephosphorylation	biological_process	2	827	6	20900	0.0210964	0.218968	8.42402	Mtmr9;Mtmr1
GO:0060744	mammary gland branching involved in thelarche	biological_process	2	827	6	20900	0.0210964	0.218968	8.42402	Wnt5a;Med1
GO:0061951	establishment of protein localization to plasma membrane	biological_process	2	827	6	20900	0.0210964	0.218968	8.42402	Nectin3;Rdx
GO:0086003	cardiac muscle cell contraction	biological_process	2	827	6	20900	0.0210964	0.218968	8.42402	Uty;Sgcd
GO:0086012	membrane depolarization during cardiac muscle cell action potential	biological_process	2	827	6	20900	0.0210964	0.218968	8.42402	Scn1b;Scn3b
GO:0090063	positive regulation of microtubule nucleation	biological_process	2	827	6	20900	0.0210964	0.218968	8.42402	Ckap5;Dctn1
GO:0090119	vesicle-mediated cholesterol transport	biological_process	2	827	6	20900	0.0210964	0.218968	8.42402	Syt7;Pip4k2a
GO:0097006	regulation of plasma lipoprotein particle levels	biological_process	2	827	6	20900	0.0210964	0.218968	8.42402	Apoe;Lpcat3
GO:0097114	NMDA glutamate receptor clustering	biological_process	2	827	6	20900	0.0210964	0.218968	8.42402	Apoe;Nrxn1
GO:0097119	postsynaptic density protein 95 clustering	biological_process	2	827	6	20900	0.0210964	0.218968	8.42402	Lrrc4;Nrxn1
GO:0097680	double-strand break repair via classical nonhomologous end joining	biological_process	2	827	6	20900	0.0210964	0.218968	8.42402	Xrcc6;Ercc6
GO:0099010	modification of postsynaptic structure	biological_process	2	827	6	20900	0.0210964	0.218968	8.42402	Stau1;Cttn
GO:1902083	negative regulation of peptidyl-cysteine S-nitrosylation	biological_process	2	827	6	20900	0.0210964	0.218968	8.42402	Ncoa7;Snta1
GO:1902951	negative regulation of dendritic spine maintenance	biological_process	2	827	6	20900	0.0210964	0.218968	8.42402	Apoe;Cfl1
GO:1903214	regulation of protein targeting to mitochondrion	biological_process	2	827	6	20900	0.0210964	0.218968	8.42402	Parl;Atpif1
GO:2000758	positive regulation of peptidyl-lysine acetylation	biological_process	2	827	6	20900	0.0210964	0.218968	8.42402	Dip2a;Dip2b
GO:0031175	neuron projection development	biological_process	13	827	175	20900	0.0220732	0.227342	1.87735	Ulk1;Apoe;Lrp12;Camsap1;Scn1b;Ikbkb;Manf;Hap1;Ercc6;Mapk9;Nedd4;Nrxn1;Igf1r
GO:0099171	presynaptic modulation of chemical synaptic transmission	biological_process	6	827	56	20900	0.0228191	0.227342	2.70772	Prkcb;Ywhah;Prkcg;Apba1;Nrxn3;Adcy1
GO:0016310	phosphorylation	biological_process	35	827	621	20900	0.0232264	0.227342	1.42435	Cdc42bpb;Prkcb;Map2k4;Ulk1;Prkcz;Prkcg;Riok1;Map3k2;Epha10;Nim1k;Ddr1;Mtor;Tlk2;Taok2;Adck1;Speg;Ikbkb;Prkaca;Baz1b;Wnk1;Rps6ka5;Trpm7;Grk5;Cdk13;Uck2;Pgk1;Eif2ak3;Papss1;Rps6kc1;Pip4k2a;Pip5k1b;Rock2;Mapk9;Chuk;Igf1r
GO:0006811	monoatomic ion transport	biological_process	34	827	600	20900	0.0233505	0.227342	1.43208	Kcna1;Atp5g3;Sfxn5;Cacna1h;Tmem175;Cacng3;Smdt1;Tmem63b;Atp5o;Kcnab3;Vdac1;Cacna1b;Gabrb3;Atp2a2;Scn1b;Mcu;Kcnj9;Cacng8;Wnk1;Clcn1;Mrs2;Kcnb2;Trpm7;Slc4a3;Atp6v0e2;Atp5b;Grik5;Atp5k;Scn3b;Vdac3;Atp2c1;Kcnh7;Grik3;Asic1
GO:0035335	peptidyl-tyrosine dephosphorylation	biological_process	4	827	28	20900	0.0234067	0.227342	3.6103	Dusp3;Ptprz1;Ptpn11;Ptprj
GO:0045648	positive regulation of erythrocyte differentiation	biological_process	4	827	28	20900	0.0234067	0.227342	3.6103	Kdm1a;Kat7;Abcb10;Med1
GO:0099170	postsynaptic modulation of chemical synaptic transmission	biological_process	4	827	28	20900	0.0234067	0.227342	3.6103	Chrm1;Wnt5a;Prkaca;Igf1r
GO:2000819	regulation of nucleotide-excision repair	biological_process	4	827	28	20900	0.0234067	0.227342	3.6103	Smarcb1;Kat7;Smarcc2;Brd7
GO:0010165	response to X-ray	biological_process	3	827	16	20900	0.0235166	0.227342	4.73851	Xrcc4;Brcc3;Ercc6
GO:0032786	positive regulation of DNA-templated transcription, elongation	biological_process	3	827	16	20900	0.0235166	0.227342	4.73851	Ddx39b;Kat7;Ercc6
GO:0033235	positive regulation of protein sumoylation	biological_process	3	827	16	20900	0.0235166	0.227342	4.73851	Sae1;Uba2;Sumo2
GO:0043171	peptide catabolic process	biological_process	3	827	16	20900	0.0235166	0.227342	4.73851	Trhde;Ide;Lta4h
GO:0046887	positive regulation of hormone secretion	biological_process	3	827	16	20900	0.0235166	0.227342	4.73851	Ptpn11;Creb1;Tacr1
GO:0060042	retina morphogenesis in camera-type eye	biological_process	3	827	16	20900	0.0235166	0.227342	4.73851	Nectin3;Sox2;Rpgr
GO:0061462	protein localization to lysosome	biological_process	3	827	16	20900	0.0235166	0.227342	4.73851	Cd81;Rtn4;Atp13a2
GO:0071294	cellular response to zinc ion	biological_process	3	827	16	20900	0.0235166	0.227342	4.73851	Gabrb3;Mt1;Creb1
GO:0086010	membrane depolarization during action potential	biological_process	3	827	16	20900	0.0235166	0.227342	4.73851	Cacna1h;Ywhah;Scn3b
GO:0098693	regulation of synaptic vesicle cycle	biological_process	3	827	16	20900	0.0235166	0.227342	4.73851	Scrn1;Prkar1b;Nrxn1
GO:0006605	protein targeting	biological_process	5	827	42	20900	0.0243099	0.233003	3.00858	Cacng3;Trak2;Ywhaz;Hap1;Os9
GO:0021549	cerebellum development	biological_process	5	827	42	20900	0.0243099	0.233003	3.00858	Nfix;Gabrb3;Ttc21b;Hap1;Igf1r
GO:1900182	positive regulation of protein localization to nucleus	biological_process	5	827	42	20900	0.0243099	0.233003	3.00858	Ipo7;Kat7;Hnrnpm;Cd2ap;Eif2ak3
GO:0042391	regulation of membrane potential	biological_process	9	827	106	20900	0.0247034	0.236226	2.14574	Kcna1;Pex5l;Cacna1h;Gabrb3;Dpp6;Grik5;Grik3;Asic1;Nedd4
GO:0001675	acrosome assembly	biological_process	4	827	29	20900	0.0263257	0.242534	3.4858	Pla2g3;Ccdc136;AU040320;Sec23ip
GO:0030866	cortical actin cytoskeleton organization	biological_process	4	827	29	20900	0.0263257	0.242534	3.4858	Tln1;Plek;Ikbkb;Rock2
GO:0050714	positive regulation of protein secretion	biological_process	6	827	58	20900	0.0266389	0.242534	2.61435	Pcsk1;Adam9;Ppia;Cd2ap;Myo18a;Atp13a2
GO:0007018	microtubule-based movement	biological_process	7	827	74	20900	0.0269135	0.242534	2.3906	Klc2;Dync1h1;Dync1i2;Dnah2;Kif3c;Dynlrb1;Ktn1
GO:0022008	neurogenesis	biological_process	8	827	91	20900	0.0276546	0.242534	2.22172	Xrcc4;Wnt5a;Nfix;Nfia;Trak2;Hap1;Xrcc6;Ercc6
GO:0010633	negative regulation of epithelial cell migration	biological_process	3	827	17	20900	0.0277342	0.242534	4.45978	Evl;Mcc;Coro1c
GO:0010812	negative regulation of cell-substrate adhesion	biological_process	3	827	17	20900	0.0277342	0.242534	4.45978	Ptprz1;Dmtn;Coro2b
GO:0043923	positive regulation by host of viral transcription	biological_process	3	827	17	20900	0.0277342	0.242534	4.45978	Nucks1;Smarcb1;Ctdp1
GO:0051560	mitochondrial calcium ion homeostasis	biological_process	3	827	17	20900	0.0277342	0.242534	4.45978	Anxa6;Smdt1;Mcu
GO:0070131	positive regulation of mitochondrial translation	biological_process	3	827	17	20900	0.0277342	0.242534	4.45978	Trub2;Rmnd1;Fastkd3
GO:2000649	regulation of sodium ion transmembrane transporter activity	biological_process	3	827	17	20900	0.0277342	0.242534	4.45978	Ywhah;Scn1b;Scn3b
GO:0050821	protein stabilization	biological_process	14	827	200	20900	0.0282265	0.242534	1.76904	Sec16a;Mtmr9;Cct2;Cog7;Smad3;Caml;Rpl5;Stx12;Tsc1;Gnaq;Dvl3;Creb1;Mapk8ip3;Rtn4
GO:0030433	ubiquitin-dependent ERAD pathway	biological_process	7	827	75	20900	0.0287095	0.242534	2.35873	Ccdc47;Dnajb2;Rnf103;Ufd1;Eif2ak3;Os9;Ube2j2
GO:0001711	endodermal cell fate commitment	biological_process	2	827	7	20900	0.0287682	0.242534	7.22059	Cdc73;Rtf1
GO:0006085	acetyl-CoA biosynthetic process	biological_process	2	827	7	20900	0.0287682	0.242534	7.22059	Dip2a;Acat1
GO:0006621	protein retention in ER lumen	biological_process	2	827	7	20900	0.0287682	0.242534	7.22059	Grik5;Os9
GO:0010922	positive regulation of phosphatase activity	biological_process	2	827	7	20900	0.0287682	0.242534	7.22059	Mtmr9;Rpl5
GO:0016240	autophagosome membrane docking	biological_process	2	827	7	20900	0.0287682	0.242534	7.22059	Calm1;Atp2a2
GO:0030835	negative regulation of actin filament depolymerization	biological_process	2	827	7	20900	0.0287682	0.242534	7.22059	Cfl1;Specc1l
GO:0033108	mitochondrial respiratory chain complex assembly	biological_process	2	827	7	20900	0.0287682	0.242534	7.22059	Immp2l;Chchd7
GO:0035654	clathrin-coated vesicle cargo loading, AP-3-mediated	biological_process	2	827	7	20900	0.0287682	0.242534	7.22059	Ap3b2;Ap3m1
GO:0042760	very long-chain fatty acid catabolic process	biological_process	2	827	7	20900	0.0287682	0.242534	7.22059	Abcd3;Abcd1
GO:0043457	regulation of cellular respiration	biological_process	2	827	7	20900	0.0287682	0.242534	7.22059	Prkaca;Cisd1
GO:0044314	protein K27-linked ubiquitination	biological_process	2	827	7	20900	0.0287682	0.242534	7.22059	Wsb1;Ube2s
GO:0044838	cell quiescence	biological_process	2	827	7	20900	0.0287682	0.242534	7.22059	Nfix;Nfia
GO:0045428	regulation of nitric oxide biosynthetic process	biological_process	2	827	7	20900	0.0287682	0.242534	7.22059	Cd47;Rac1
GO:0048227	plasma membrane to endosome transport	biological_process	2	827	7	20900	0.0287682	0.242534	7.22059	Rab5b;Sgsm3
GO:0060028	convergent extension involved in axis elongation	biological_process	2	827	7	20900	0.0287682	0.242534	7.22059	Wnt5a;Trim28
GO:0090559	regulation of membrane permeability	biological_process	2	827	7	20900	0.0287682	0.242534	7.22059	Mtor;Pdcd6ip
GO:0098780	response to mitochondrial depolarisation	biological_process	2	827	7	20900	0.0287682	0.242534	7.22059	Ulk1;Sqstm1
GO:0098943	neurotransmitter receptor transport, postsynaptic endosome to lysosome	biological_process	2	827	7	20900	0.0287682	0.242534	7.22059	Cacng3;Cacng8
GO:0099536	synaptic signaling	biological_process	2	827	7	20900	0.0287682	0.242534	7.22059	Utrn;Drp2
GO:0140252	regulation protein catabolic process at postsynapse	biological_process	2	827	7	20900	0.0287682	0.242534	7.22059	Trim3;Nedd4
GO:0150012	positive regulation of neuron projection arborization	biological_process	2	827	7	20900	0.0287682	0.242534	7.22059	Wnt5a;Dvl3
GO:1902952	positive regulation of dendritic spine maintenance	biological_process	2	827	7	20900	0.0287682	0.242534	7.22059	Apoe;Zmynd8
GO:0001662	behavioral fear response	biological_process	5	827	44	20900	0.0291119	0.244774	2.87183	Vdac1;Pde8b;Spire1;Vdac3;Asic1
GO:0006904	vesicle docking involved in exocytosis	biological_process	4	827	30	20900	0.029453	0.245303	3.36961	Exoc5;Rab3a;Plek;Rab8b
GO:0048821	erythrocyte development	biological_process	4	827	30	20900	0.029453	0.245303	3.36961	Slc25a40;Abcb10;Dmtn;Med1
GO:0099560	synaptic membrane adhesion	biological_process	4	827	30	20900	0.029453	0.245303	3.36961	Il1rap;Lrrc4;Pcdh17;Nrxn1
GO:0070588	calcium ion transmembrane transport	biological_process	9	827	110	20900	0.0304572	0.253156	2.06771	Cacna1h;Cacng3;Cacna1b;Atp2a2;Mcu;Cacng8;Trpm7;Atp2c1;Asic1
GO:0006275	regulation of DNA replication	biological_process	5	827	45	20900	0.0317218	0.262085	2.80801	Nucks1;Baz1a;Ehmt2;Nfrkb;Kat7
GO:0046326	positive regulation of glucose import	biological_process	5	827	45	20900	0.0317218	0.262085	2.80801	Adipor2;Irs1;C2cd5;Ptpn11;Opn3
GO:0006937	regulation of muscle contraction	biological_process	3	827	18	20900	0.0323255	0.262868	4.21201	Kcna1;Anxa6;Atp2a2
GO:0032469	endoplasmic reticulum calcium ion homeostasis	biological_process	3	827	18	20900	0.0323255	0.262868	4.21201	Ccdc47;Atp2a2;Pacs2
GO:0047496	vesicle transport along microtubule	biological_process	3	827	18	20900	0.0323255	0.262868	4.21201	Prkcz;Trak2;Hap1
GO:0060074	synapse maturation	biological_process	3	827	18	20900	0.0323255	0.262868	4.21201	Sez6l;Nfia;Nrxn1
GO:1903427	negative regulation of reactive oxygen species biosynthetic process	biological_process	3	827	18	20900	0.0323255	0.262868	4.21201	Abcb7;Hbp1;Abcd1
GO:0008089	anterograde axonal transport	biological_process	4	827	31	20900	0.0327908	0.264052	3.26091	Arl8b;Ap3b2;Hap1;Ap3m1
GO:0032148	activation of protein kinase B activity	biological_process	4	827	31	20900	0.0327908	0.264052	3.26091	Prkcz;Wnt5a;Notch2;Ppia
GO:0048041	focal adhesion assembly	biological_process	4	827	31	20900	0.0327908	0.264052	3.26091	Whamm;Taok2;Coro2b;Cttn
GO:0055013	cardiac muscle cell development	biological_process	4	827	31	20900	0.0327908	0.264052	3.26091	Sgcd;Mtor;Speg;Dicer1
GO:0010033	response to organic substance	biological_process	6	827	61	20900	0.0331252	0.265205	2.48578	Rela;Sox2;Sqle;Creb1;Acp2;Chuk
GO:0031122	cytoplasmic microtubule organization	biological_process	5	827	46	20900	0.0344734	0.275166	2.74696	Dync1h1;Camsap1;Tubgcp5;Clip2;Trdn
GO:0008104	protein localization	biological_process	12	827	169	20900	0.0366252	0.275166	1.79447	Kcna1;Ulk1;Lamtor3;Apoe;Cacng3;Wnt5a;Immp2l;Ctnna1;Hap1;Sumo2;Mapk8ip3;Akap10
GO:0090090	negative regulation of canonical Wnt signaling pathway	biological_process	10	827	132	20900	0.036933	0.275166	1.91455	Cyld;Apoe;Wnt5a;Sox2;Tmem170b;Tle1;Kremen1;Ubac2;Mcc;Amer2
GO:0010035	response to inorganic substance	biological_process	3	827	19	20900	0.0372869	0.275166	3.99033	Fnta;Nt5e;Creb1
GO:0030150	protein import into mitochondrial matrix	biological_process	3	827	19	20900	0.0372869	0.275166	3.99033	Dnajc15;Timm44;Timm23
GO:0048278	vesicle docking	biological_process	3	827	19	20900	0.0372869	0.275166	3.99033	Stx12;Stx8;Cep83
GO:0003406	retinal pigment epithelium development	biological_process	2	827	8	20900	0.0373651	0.275166	6.31802	Med1;Tbc1d32
GO:0006930	substrate-dependent cell migration, cell extension	biological_process	2	827	8	20900	0.0373651	0.275166	6.31802	Nck1;Cttn
GO:0010766	negative regulation of sodium ion transport	biological_process	2	827	8	20900	0.0373651	0.275166	6.31802	Wnk1;Nedd4
GO:0010793	regulation of mRNA export from nucleus	biological_process	2	827	8	20900	0.0373651	0.275166	6.31802	Wnk1;Akap8l
GO:0021532	neural tube patterning	biological_process	2	827	8	20900	0.0373651	0.275166	6.31802	Ptch1;Tbc1d32
GO:0030497	fatty acid elongation	biological_process	2	827	8	20900	0.0373651	0.275166	6.31802	Hacd1;Abcd1
GO:0034141	positive regulation of toll-like receptor 3 signaling pathway	biological_process	2	827	8	20900	0.0373651	0.275166	6.31802	Wdfy1;Trim3
GO:0034243	regulation of transcription elongation by RNA polymerase II	biological_process	2	827	8	20900	0.0373651	0.275166	6.31802	Zmynd11;Ercc6
GO:0039536	negative regulation of RIG-I signaling pathway	biological_process	2	827	8	20900	0.0373651	0.275166	6.31802	Sec14l1;Ufd1
GO:0048311	mitochondrion distribution	biological_process	2	827	8	20900	0.0373651	0.275166	6.31802	Trak2;Hap1
GO:0048806	genitalia development	biological_process	2	827	8	20900	0.0373651	0.275166	6.31802	Wnt5a;Ptpn11
GO:0050861	positive regulation of B cell receptor signaling pathway	biological_process	2	827	8	20900	0.0373651	0.275166	6.31802	Prkcb;Cd81
GO:0051461	positive regulation of corticotropin secretion	biological_process	2	827	8	20900	0.0373651	0.275166	6.31802	Pex5l;Rab8b
GO:0051683	establishment of Golgi localization	biological_process	2	827	8	20900	0.0373651	0.275166	6.31802	Copg1;Ywhaz
GO:0060316	positive regulation of ryanodine-sensitive calcium-release channel activity	biological_process	2	827	8	20900	0.0373651	0.275166	6.31802	Calm1;Trdn
GO:0099590	neurotransmitter receptor internalization	biological_process	2	827	8	20900	0.0373651	0.275166	6.31802	Cacng3;Cacng8
GO:1900027	regulation of ruffle assembly	biological_process	2	827	8	20900	0.0373651	0.275166	6.31802	Rdx;Coro1c
GO:1903944	negative regulation of hepatocyte apoptotic process	biological_process	2	827	8	20900	0.0373651	0.275166	6.31802	Adar;Igf1r
GO:2000049	positive regulation of cell-cell adhesion mediated by cadherin	biological_process	2	827	8	20900	0.0373651	0.275166	6.31802	Wnt5a;Dennd6a
GO:2001135	regulation of endocytic recycling	biological_process	2	827	8	20900	0.0373651	0.275166	6.31802	Pla2g3;Inpp5f
GO:0008306	associative learning	biological_process	5	827	47	20900	0.0373682	0.275166	2.68852	Specc1;Pgrmc1;Tsc1;Tacr1;Asic1
GO:0031398	positive regulation of protein ubiquitination	biological_process	7	827	80	20900	0.038903	0.283937	2.21131	Dnajb2;Kdm1a;Cblb;Ube3a;Ube2d1;Chfr;Mapk9
GO:0032418	lysosome localization	biological_process	4	827	33	20900	0.0401029	0.29064	3.06328	Klc2;Rab3a;Myh9;Arl8b
GO:0045807	positive regulation of endocytosis	biological_process	4	827	33	20900	0.0401029	0.29064	3.06328	Apoe;Wnt5a;Myh9;Ckap5
GO:0071560	cellular response to transforming growth factor beta stimulus	biological_process	5	827	48	20900	0.0404076	0.291825	2.63251	Smad3;Apaf1;Crk;Dlx1;Igf1r
GO:0032436	positive regulation of proteasomal ubiquitin-dependent protein catabolic process	biological_process	7	827	81	20900	0.0411922	0.296455	2.18401	Fbxw8;Dnajb2;Rnf14;Rbx1;Chfr;Sumo2;Mapk9
GO:0030050	vesicle transport along actin filament	biological_process	3	827	20	20900	0.0426132	0.302273	3.79081	Myo1e;Fnbp1l;Myo1d
GO:0032230	positive regulation of synaptic transmission, GABAergic	biological_process	3	827	20	20900	0.0426132	0.302273	3.79081	Hap1;Tacr1;Nrxn1
GO:0048148	behavioral response to cocaine	biological_process	3	827	20	20900	0.0426132	0.302273	3.79081	Crhr1;Ehmt2;Homer1
GO:0061136	regulation of proteasomal protein catabolic process	biological_process	3	827	20	20900	0.0426132	0.302273	3.79081	Apoe;Psmd14;Prkaca
GO:1901673	regulation of mitotic spindle assembly	biological_process	3	827	20	20900	0.0426132	0.302273	3.79081	Drg1;Cep97;Ripor2
GO:1902004	positive regulation of amyloid-beta formation	biological_process	3	827	20	20900	0.0426132	0.302273	3.79081	Apoe;Rela;Rock2
GO:0060291	long-term synaptic potentiation	biological_process	6	827	65	20900	0.0432488	0.305403	2.33281	Crhr1;Prkcz;Prkcg;Ckap5;Rasgrf2;Unc13a
GO:0007346	regulation of mitotic cell cycle	biological_process	5	827	49	20900	0.0435926	0.306782	2.57878	Cyld;Rad50;Ptch1;Sdcbp;Brd7
GO:0006303	double-strand break repair via nonhomologous end joining	biological_process	4	827	34	20900	0.0440783	0.308667	2.97318	Xrcc4;Psmd14;Polm;Xrcc6
GO:0007229	integrin-mediated signaling pathway	biological_process	7	827	83	20900	0.0460287	0.308667	2.13138	Itgb8;Tln1;Plek;Ptpn11;Ctnna1;Itga8;Itgb5
GO:0010977	negative regulation of neuron projection development	biological_process	7	827	83	20900	0.0460287	0.308667	2.13138	Apoe;Crmp1;Inpp5j;Dync1i2;Nr2f1;Tsc1;Rtn4
GO:0000212	meiotic spindle organization	biological_process	2	827	9	20900	0.0468022	0.308667	5.61602	Myh9;Dicer1
GO:0007215	glutamate receptor signaling pathway	biological_process	2	827	9	20900	0.0468022	0.308667	5.61602	Gnaq;Grik3
GO:0008088	axo-dendritic transport	biological_process	2	827	9	20900	0.0468022	0.308667	5.61602	Klc2;Spg11
GO:0010224	response to UV-B	biological_process	2	827	9	20900	0.0468022	0.308667	5.61602	Rela;Ercc6
GO:0010626	negative regulation of Schwann cell proliferation	biological_process	2	827	9	20900	0.0468022	0.308667	5.61602	Nf2;Dicer1
GO:0014016	neuroblast differentiation	biological_process	2	827	9	20900	0.0468022	0.308667	5.61602	Nfix;Dlx1
GO:0030836	positive regulation of actin filament depolymerization	biological_process	2	827	9	20900	0.0468022	0.308667	5.61602	Plek;Cfl1
GO:0031394	positive regulation of prostaglandin biosynthetic process	biological_process	2	827	9	20900	0.0468022	0.308667	5.61602	Pla2g3;Mapk9
GO:0034214	protein hexamerization	biological_process	2	827	9	20900	0.0468022	0.308667	5.61602	Mat2a;Yme1l1
GO:0044387	negative regulation of protein kinase activity by regulation of protein phosphorylation	biological_process	2	827	9	20900	0.0468022	0.308667	5.61602	Adar;Coro1c
GO:0045010	actin nucleation	biological_process	2	827	9	20900	0.0468022	0.308667	5.61602	Evl;Spire1
GO:0046085	adenosine metabolic process	biological_process	2	827	9	20900	0.0468022	0.308667	5.61602	Nt5e;Nt5c2
GO:0048660	regulation of smooth muscle cell proliferation	biological_process	2	827	9	20900	0.0468022	0.308667	5.61602	Xrcc6;Tacr1
GO:0050882	voluntary musculoskeletal movement	biological_process	2	827	9	20900	0.0468022	0.308667	5.61602	Mtor;Vti1a
GO:0051346	negative regulation of hydrolase activity	biological_process	2	827	9	20900	0.0468022	0.308667	5.61602	Prkcz;Atpif1
GO:0060371	regulation of atrial cardiac muscle cell membrane depolarization	biological_process	2	827	9	20900	0.0468022	0.308667	5.61602	Scn1b;Scn3b
GO:0070863	positive regulation of protein exit from endoplasmic reticulum	biological_process	2	827	9	20900	0.0468022	0.308667	5.61602	Cd81;Sar1b
GO:0071481	cellular response to X-ray	biological_process	2	827	9	20900	0.0468022	0.308667	5.61602	Nucks1;Xrcc6
GO:0086036	regulation of cardiac muscle cell membrane potential	biological_process	2	827	9	20900	0.0468022	0.308667	5.61602	Atp2a2;Trdn
GO:1900020	positive regulation of protein kinase C activity	biological_process	2	827	9	20900	0.0468022	0.308667	5.61602	Wnt5a;Nrxn1
GO:1902237	positive regulation of endoplasmic reticulum stress-induced intrinsic apoptotic signaling pathway	biological_process	2	827	9	20900	0.0468022	0.308667	5.61602	Nck1;Eif2ak3
GO:1903140	regulation of establishment of endothelial barrier	biological_process	2	827	9	20900	0.0468022	0.308667	5.61602	Ikbkb;Rock2
GO:1903608	protein localization to cytoplasmic stress granule	biological_process	2	827	9	20900	0.0468022	0.308667	5.61602	Ssb;Tia1
GO:1904037	positive regulation of epithelial cell apoptotic process	biological_process	2	827	9	20900	0.0468022	0.308667	5.61602	Mtor;Tia1
GO:1904153	negative regulation of retrograde protein transport, ER to cytosol	biological_process	2	827	9	20900	0.0468022	0.308667	5.61602	Ubac2;Os9
GO:1990542	mitochondrial transmembrane transport	biological_process	2	827	9	20900	0.0468022	0.308667	5.61602	Sfxn5;Slc25a40
GO:2000553	positive regulation of T-helper 2 cell cytokine production	biological_process	2	827	9	20900	0.0468022	0.308667	5.61602	Prkcz;Cd81
GO:2000643	positive regulation of early endosome to late endosome transport	biological_process	2	827	9	20900	0.0468022	0.308667	5.61602	Nf2;Rdx
GO:2000766	negative regulation of cytoplasmic translation	biological_process	2	827	9	20900	0.0468022	0.308667	5.61602	Cpeb1;Nmnat2
GO:2000969	positive regulation of AMPA receptor activity	biological_process	2	827	9	20900	0.0468022	0.308667	5.61602	Cacng3;Cacng8
GO:0042177	negative regulation of protein catabolic process	biological_process	5	827	50	20900	0.046924	0.308667	2.52721	Prkcg;Smad3;Ric1;Nell1;Rela
GO:0048709	oligodendrocyte differentiation	biological_process	5	827	50	20900	0.046924	0.308667	2.52721	Mtor;Nfix;Ptprz1;Dlx1;Ptprj
GO:0006099	tricarboxylic acid cycle	biological_process	4	827	35	20900	0.0482665	0.313708	2.88824	Cs;Sdhb;Dlat;Suclg1
GO:0006611	protein export from nucleus	biological_process	4	827	35	20900	0.0482665	0.313708	2.88824	Strada;Adar;Prkaca;Nutf2
GO:0006754	ATP biosynthetic process	biological_process	3	827	21	20900	0.0482978	0.313708	3.6103	Atp5o;Atp5b;Atp5k
GO:0007413	axonal fasciculation	biological_process	3	827	21	20900	0.0482978	0.313708	3.6103	Wnt5a;Ptprz1;Rtn4
GO:0035641	locomotory exploration behavior	biological_process	3	827	21	20900	0.0482978	0.313708	3.6103	Crhr1;Apoe;Ube3a
GO:0051893	regulation of focal adhesion assembly	biological_process	3	827	21	20900	0.0482978	0.313708	3.6103	Dusp3;Tsc1;Coro1c
GO:0018107	peptidyl-threonine phosphorylation	biological_process	6	827	67	20900	0.0489632	0.31753	2.26317	Cdc42bpb;Ulk1;Mtor;Prkaca;Wnk1;Rock2
GO:0007249	canonical NF-kappaB signal transduction	biological_process	6	827	68	20900	0.0519863	0.33399	2.22989	Tank;Rela;Ikbkb;Myo18a;Rock2;Chuk
GO:0032435	negative regulation of proteasomal ubiquitin-dependent protein catabolic process	biological_process	4	827	36	20900	0.0526666	0.3359	2.80801	Fhit;Caml;Tlk2;Rybp
GO:0071260	cellular response to mechanical stimulus	biological_process	4	827	36	20900	0.0526666	0.3359	2.80801	Cradd;Ptpn11;Ripor2;Rac1
GO:0007031	peroxisome organization	biological_process	3	827	22	20900	0.0543327	0.3359	3.44619	Abcd3;Abcd1;Pex11b
GO:0008593	regulation of Notch signaling pathway	biological_process	3	827	22	20900	0.0543327	0.3359	3.44619	Dicer1;Pofut1;Galnt11
GO:0030325	adrenal gland development	biological_process	3	827	22	20900	0.0543327	0.3359	3.44619	Crhr1;Smad3;Igf1r
GO:0038061	non-canonical NF-kappaB signal transduction	biological_process	3	827	22	20900	0.0543327	0.3359	3.44619	Rela;Dicer1;Chuk
GO:0048265	response to pain	biological_process	3	827	22	20900	0.0543327	0.3359	3.44619	Prkcg;Cacna1b;Tacr1
GO:0140861	DNA repair-dependent chromatin remodeling	biological_process	3	827	22	20900	0.0543327	0.3359	3.44619	Kdm1a;Babam1;Brcc3
GO:2000042	negative regulation of double-strand break repair via homologous recombination	biological_process	3	827	22	20900	0.0543327	0.3359	3.44619	Smchd1;Senp3;Kmt5a
GO:2000311	regulation of AMPA receptor activity	biological_process	3	827	22	20900	0.0543327	0.3359	3.44619	Cacng3;Cacng8;Nrxn1
GO:0021766	hippocampus development	biological_process	6	827	69	20900	0.0551207	0.3359	2.19757	Kcna1;Nf2;Nfix;Crk;Tsc1;Dlx1
GO:0060271	cilium assembly	biological_process	14	827	220	20900	0.0552211	0.3359	1.60822	Pla2g3;Fbxw8;Bbs9;Ablim1;Fnbp1l;B9d2;Tmem138;Celsr2;Togaram1;Ttc21b;Cc2d2a;Rpgr;Tbc1d32;Cep83
GO:0007411	axon guidance	biological_process	12	827	181	20900	0.0564046	0.3359	1.6755	Evl;Unc5c;Gap43;Nectin1;Epha10;Wnt5a;Ablim1;Tubb3;Scn1b;Unc5d;Rac1;Mapk8ip3
GO:0030900	forebrain development	biological_process	7	827	87	20900	0.0567539	0.3359	2.03338	Apaf1;Nfix;Numbl;Nr2f1;Ttc21b;Rac1;Mapk8ip3
GO:0000301	retrograde transport, vesicle recycling within Golgi	biological_process	2	827	10	20900	0.0569997	0.3359	5.05441	Cog7;Cog5
GO:0006084	acetyl-CoA metabolic process	biological_process	2	827	10	20900	0.0569997	0.3359	5.05441	Cs;Acaca
GO:0006482	protein demethylation	biological_process	2	827	10	20900	0.0569997	0.3359	5.05441	Phf8;Kdm1a
GO:0006614	SRP-dependent cotranslational protein targeting to membrane	biological_process	2	827	10	20900	0.0569997	0.3359	5.05441	Ssr3;Sec63
GO:0006896	Golgi to vacuole transport	biological_process	2	827	10	20900	0.0569997	0.3359	5.05441	Vti1a;Ap1g1
GO:0007207	phospholipase C-activating G protein-coupled acetylcholine receptor signaling pathway	biological_process	2	827	10	20900	0.0569997	0.3359	5.05441	Prkcb;Gnaq
GO:0010591	regulation of lamellipodium assembly	biological_process	2	827	10	20900	0.0569997	0.3359	5.05441	Dmtn;Rac1
GO:0016188	synaptic vesicle maturation	biological_process	2	827	10	20900	0.0569997	0.3359	5.05441	Rab3a;Unc13a
GO:0033151	V(D)J recombination	biological_process	2	827	10	20900	0.0569997	0.3359	5.05441	Xrcc4;Xrcc6
GO:0035357	peroxisome proliferator activated receptor signaling pathway	biological_process	2	827	10	20900	0.0569997	0.3359	5.05441	Med1;Fam120b
GO:0046850	regulation of bone remodeling	biological_process	2	827	10	20900	0.0569997	0.3359	5.05441	Syt7;Inpp4b
GO:0050856	regulation of T cell receptor signaling pathway	biological_process	2	827	10	20900	0.0569997	0.3359	5.05441	Cyld;Cblb
GO:0051647	nucleus localization	biological_process	2	827	10	20900	0.0569997	0.3359	5.05441	Mtor;Tlk2
GO:0060022	hard palate development	biological_process	2	827	10	20900	0.0569997	0.3359	5.05441	Itgb8;Gabrb3
GO:0060119	inner ear receptor cell development	biological_process	2	827	10	20900	0.0569997	0.3359	5.05441	Gabrb3;Dicer1
GO:0060135	maternal process involved in female pregnancy	biological_process	2	827	10	20900	0.0569997	0.3359	5.05441	Mtor;Kpna6
GO:0070198	protein localization to chromosome, telomeric region	biological_process	2	827	10	20900	0.0569997	0.3359	5.05441	Pinx1;Tnks2
GO:0070922	RISC complex assembly	biological_process	2	827	10	20900	0.0569997	0.3359	5.05441	Adar;Dicer1
GO:0097067	cellular response to thyroid hormone stimulus	biological_process	2	827	10	20900	0.0569997	0.3359	5.05441	Rdx;Med1
GO:0098970	postsynaptic neurotransmitter receptor diffusion trapping	biological_process	2	827	10	20900	0.0569997	0.3359	5.05441	Cacng3;Cacng8
GO:0099054	presynapse assembly	biological_process	2	827	10	20900	0.0569997	0.3359	5.05441	Sdcbp;Nrxn1
GO:0140928	inhibition of non-skeletal tissue mineralization	biological_process	2	827	10	20900	0.0569997	0.3359	5.05441	Nt5e;Creb1
GO:1900180	regulation of protein localization to nucleus	biological_process	2	827	10	20900	0.0569997	0.3359	5.05441	Nf2;Atp13a2
GO:1900408	negative regulation of cellular response to oxidative stress	biological_process	2	827	10	20900	0.0569997	0.3359	5.05441	Ncoa7;Tsc1
GO:1902305	regulation of sodium ion transmembrane transport	biological_process	2	827	10	20900	0.0569997	0.3359	5.05441	Snta1;Wnk1
GO:1990264	peptidyl-tyrosine dephosphorylation involved in inactivation of protein kinase activity	biological_process	2	827	10	20900	0.0569997	0.3359	5.05441	Dusp3;Ptprj
GO:0032968	positive regulation of transcription elongation by RNA polymerase II	biological_process	5	827	53	20900	0.0578007	0.339651	2.38416	Cbx7;Zmynd8;Cdk13;Med1;Cdc73
GO:0099175	regulation of postsynapse organization	biological_process	5	827	53	20900	0.0578007	0.339651	2.38416	Baiap2;Wnt5a;Taok2;Rps6ka5;Hnrnpm
GO:0043066	negative regulation of apoptotic process	biological_process	29	827	539	20900	0.0590826	0.346199	1.35972	Fnta;Prkcz;Ywhah;Smad3;Wnt5a;Mtor;Mnat1;Klhl20;Adamts20;Vdac1;Rela;Cblb;Mapk8ip1;Smg9;Mcl1;Grk5;Med1;Ctnna1;Gnaq;Cdc73;Eif2ak3;Mitf;Creb1;Myo18a;Mapk8ip3;Yme1l1;Ptma;Opn3;Igf1r
GO:0010821	regulation of mitochondrion organization	biological_process	3	827	23	20900	0.0607092	0.351739	3.29636	Parl;Rhot1;Atp13a2
GO:0043687	post-translational protein modification	biological_process	3	827	23	20900	0.0607092	0.351739	3.29636	Prkcb;Baz1b;Rps6ka5
GO:0046889	positive regulation of lipid biosynthetic process	biological_process	3	827	23	20900	0.0607092	0.351739	3.29636	Apoe;Mtor;Creb1
GO:0061744	motor behavior	biological_process	3	827	23	20900	0.0607092	0.351739	3.29636	Gabrb3;Spg11;Dctn1
GO:0019827	stem cell population maintenance	biological_process	5	827	54	20900	0.0617206	0.356125	2.34001	Nfix;Sox2;Dicer1;Cdc73;Rtf1
GO:0035249	synaptic transmission, glutamatergic	biological_process	5	827	54	20900	0.0617206	0.356125	2.34001	Unc13a;Cdh8;Grik5;Grik3;Napa
GO:0042274	ribosomal small subunit biogenesis	biological_process	6	827	71	20900	0.061725	0.356125	2.13567	Riok1;Ltv1;Rps24;Nol7;Rps12;Nop58
GO:0032880	regulation of protein localization	biological_process	8	827	107	20900	0.0618993	0.356633	1.8895	Rabgap1l;Trim17;Dnajb2;Wnt5a;Kdm1a;Ptch1;Celsr2;Dvl3
GO:0050775	positive regulation of dendrite morphogenesis	biological_process	4	827	38	20900	0.0620971	0.356778	2.66022	Fbxw8;Wnt5a;Numbl;Ss18l1
GO:0071364	cellular response to epidermal growth factor stimulus	biological_process	4	827	38	20900	0.0620971	0.356778	2.66022	Dusp3;Cfl1;Ptpn11;Med1
GO:0090263	positive regulation of canonical Wnt signaling pathway	biological_process	8	827	108	20900	0.0646533	0.361371	1.87201	Atp6ap2;Smad3;Reck;Wnk1;Ttc21b;Prdm15;Rps12;Tnks2
GO:0035556	intracellular signal transduction	biological_process	22	827	393	20900	0.0655502	0.361371	1.41472	Prkcb;Prkcz;Pnpla8;Prkcg;Map3k2;Wsb1;Nim1k;Notch2;Tlk2;Rela;Rab40c;Cblb;Adcy3;Ss18;Plek;Wnk1;Rps6ka5;Socs7;Arfgef2;Socs6;Adcy1;Dvl3
GO:0033627	cell adhesion mediated by integrin	biological_process	4	827	39	20900	0.0671235	0.361371	2.59201	Itgb8;Adam9;Itga8;Itgb5
GO:2000463	positive regulation of excitatory postsynaptic potential	biological_process	4	827	39	20900	0.0671235	0.361371	2.59201	Prkcz;Baiap2;Prkar1b;Nrxn1
GO:0001779	natural killer cell differentiation	biological_process	3	827	24	20900	0.0674173	0.361371	3.15901	Hectd1;Nfil3;Kat7
GO:0006893	Golgi to plasma membrane transport	biological_process	3	827	24	20900	0.0674173	0.361371	3.15901	Sec16a;Exoc5;Arfgef2
GO:0010765	positive regulation of sodium ion transport	biological_process	3	827	24	20900	0.0674173	0.361371	3.15901	Scn1b;Ikbkb;Scn3b
GO:0016226	iron-sulfur cluster assembly	biological_process	3	827	24	20900	0.0674173	0.361371	3.15901	Abcb7;Isca2;Mms19
GO:0043254	regulation of protein-containing complex assembly	biological_process	3	827	24	20900	0.0674173	0.361371	3.15901	Apoe;Hjurp;Ptpn11
GO:0048025	negative regulation of mRNA splicing, via spliceosome	biological_process	3	827	24	20900	0.0674173	0.361371	3.15901	Rnps1;Srsf10;Sfswap
GO:0072359	circulatory system development	biological_process	3	827	24	20900	0.0674173	0.361371	3.15901	Apoe;Speg;Glmn
GO:0001956	positive regulation of neurotransmitter secretion	biological_process	2	827	11	20900	0.0678828	0.361371	4.59492	Cacna1b;Unc13a
GO:0006171	cAMP biosynthetic process	biological_process	2	827	11	20900	0.0678828	0.361371	4.59492	Adcy3;Adcy1
GO:0006360	transcription by RNA polymerase I	biological_process	2	827	11	20900	0.0678828	0.361371	4.59492	Ubtf;Taf1b
GO:0006983	ER overload response	biological_process	2	827	11	20900	0.0678828	0.361371	4.59492	Ccdc47;Eif2ak3
GO:0016241	regulation of macroautophagy	biological_process	2	827	11	20900	0.0678828	0.361371	4.59492	Ulk1;Atp13a2
GO:0016570	histone modification	biological_process	2	827	11	20900	0.0678828	0.361371	4.59492	Kdm1a;Cdc73
GO:0019227	neuronal action potential propagation	biological_process	2	827	11	20900	0.0678828	0.361371	4.59492	Scn1b;Clcn1
GO:0019372	lipoxygenase pathway	biological_process	2	827	11	20900	0.0678828	0.361371	4.59492	Pla2g3;Gpx4
GO:0021879	forebrain neuron differentiation	biological_process	2	827	11	20900	0.0678828	0.361371	4.59492	Sox2;Dlx1
GO:0031642	negative regulation of myelination	biological_process	2	827	11	20900	0.0678828	0.361371	4.59492	Jam2;Eif2ak3
GO:0036444	calcium import into the mitochondrion	biological_process	2	827	11	20900	0.0678828	0.361371	4.59492	Smdt1;Mcu
GO:0048149	behavioral response to ethanol	biological_process	2	827	11	20900	0.0678828	0.361371	4.59492	Crhr1;Unc79
GO:0050764	regulation of phagocytosis	biological_process	2	827	11	20900	0.0678828	0.361371	4.59492	Prkcg;Syt7
GO:0050871	positive regulation of B cell activation	biological_process	2	827	11	20900	0.0678828	0.361371	4.59492	Akirin2;Cd81
GO:0051602	response to electrical stimulus	biological_process	2	827	11	20900	0.0678828	0.361371	4.59492	Crhr1;Rab3a
GO:0061912	selective autophagy	biological_process	2	827	11	20900	0.0678828	0.361371	4.59492	Uba5;Sqstm1
GO:0071354	cellular response to interleukin-6	biological_process	2	827	11	20900	0.0678828	0.361371	4.59492	Rela;Cfl1
GO:0071732	cellular response to nitric oxide	biological_process	2	827	11	20900	0.0678828	0.361371	4.59492	Crk;Mtr
GO:0085020	protein K6-linked ubiquitination	biological_process	2	827	11	20900	0.0678828	0.361371	4.59492	Ube2s;Ube2j2
GO:0086011	membrane repolarization during action potential	biological_process	2	827	11	20900	0.0678828	0.361371	4.59492	Kcna1;Kcnh7
GO:1901222	regulation of non-canonical NF-kappaB signal transduction	biological_process	2	827	11	20900	0.0678828	0.361371	4.59492	Rela;Prdx1
GO:1902035	positive regulation of hematopoietic stem cell proliferation	biological_process	2	827	11	20900	0.0678828	0.361371	4.59492	Wnt5a;Kat7
GO:2000145	regulation of cell motility	biological_process	2	827	11	20900	0.0678828	0.361371	4.59492	Inpp5f;Cd81
GO:0051897	positive regulation of phosphatidylinositol 3-kinase/protein kinase B signal transduction	biological_process	12	827	187	20900	0.0685679	0.364548	1.62174	Ddr1;Mtor;Rgl2;Ube3a;Irs1;Specc1l;Rac1;Rtn4;Nedd4;Ptprj;Nrxn1;Igf1r
GO:0006396	RNA processing	biological_process	6	827	73	20900	0.0687771	0.36519	2.07716	Ssb;Trub2;Sugp2;Adar;Dicer1;Sfswap
GO:0007405	neuroblast proliferation	biological_process	5	827	56	20900	0.0699997	0.370255	2.25643	Kcna1;Nfix;Numbl;Sox2;Ctnna1
GO:0016358	dendrite development	biological_process	5	827	56	20900	0.0699997	0.370255	2.25643	Baiap2;Ss18l1;Crk;Strn;Rac1
GO:1903078	positive regulation of protein localization to plasma membrane	biological_process	5	827	56	20900	0.0699997	0.370255	2.25643	Dpp6;Pgrmc1;Sqstm1;Sptbn1;Nrxn1
GO:0007095	mitotic G2 DNA damage checkpoint signaling	biological_process	4	827	40	20900	0.0723539	0.380756	2.52721	Taok2;Babam1;Brcc3;Donson
GO:0001932	regulation of protein phosphorylation	biological_process	6	827	74	20900	0.0724709	0.380887	2.04909	Mtor;Prkar2b;Tada2a;Dicer1;Coro1c;Prkar1b
GO:0006508	proteolysis	biological_process	31	827	595	20900	0.0731259	0.383841	1.3167	Scrn1;Cyld;Rhbdl3;Sppl2a;Senp6;Adamts20;Pcsk1;Parl;Psmd14;Adam9;Capn6;Sdcbp;Usp4;Immp2l;Pigk;Dpp6;Mysm1;Dpp8;Trhde;Sppl3;Ide;Vcpip1;Otub1;Brcc3;Usp12;Senp3;Sec11a;Yme1l1;Scpep1;Lta4h;Lmln
GO:0071230	cellular response to amino acid stimulus	biological_process	5	827	57	20900	0.0743574	0.385386	2.21685	Col4a1;Lamtor3;Mtor;Cpeb1;Rbx1
GO:0006509	membrane protein ectodomain proteolysis	biological_process	3	827	25	20900	0.0744464	0.385386	3.03265	Sppl2a;Myh9;Adam9
GO:0048665	neuron fate specification	biological_process	3	827	25	20900	0.0744464	0.385386	3.03265	Ehmt2;Nfix;Nfia
GO:0048814	regulation of dendrite morphogenesis	biological_process	3	827	25	20900	0.0744464	0.385386	3.03265	Sarm1;Ptprz1;Nedd4
GO:0050860	negative regulation of T cell receptor signaling pathway	biological_process	3	827	25	20900	0.0744464	0.385386	3.03265	Dusp3;Cblb;Ptprj
GO:0070316	regulation of G0 to G1 transition	biological_process	3	827	25	20900	0.0744464	0.385386	3.03265	Smarcb1;Smarcc2;Brd7
GO:0097150	neuronal stem cell population maintenance	biological_process	3	827	25	20900	0.0744464	0.385386	3.03265	Sox2;Ss18;Srrt
GO:0007032	endosome organization	biological_process	4	827	41	20900	0.0777853	0.387617	2.46557	Laptm4b;Rab5b;Sqstm1;Arfgef2
GO:0030177	positive regulation of Wnt signaling pathway	biological_process	4	827	41	20900	0.0777853	0.387617	2.46557	Atp6ap2;Spin1;Lgr6;Cdc73
GO:0045815	transcription initiation-coupled chromatin remodeling	biological_process	4	827	41	20900	0.0777853	0.387617	2.46557	Smarcb1;Wbp2;Kat7;Brd7
GO:2000781	positive regulation of double-strand break repair	biological_process	4	827	41	20900	0.0777853	0.387617	2.46557	Smarcb1;Spire1;Smarcc2;Brd7
GO:0034644	cellular response to UV	biological_process	5	827	58	20900	0.0788592	0.387617	2.17863	Kdm1a;Agap3;Rbx1;Mapk9;Nedd4
GO:2000045	regulation of G1/S transition of mitotic cell cycle	biological_process	5	827	58	20900	0.0788592	0.387617	2.17863	Smarcb1;Mnat1;Hacd1;Smarcc2;Brd7
GO:0000012	single strand break repair	biological_process	2	827	12	20900	0.0793814	0.387617	4.21201	Tdp1;Ercc6
GO:0001881	receptor recycling	biological_process	2	827	12	20900	0.0793814	0.387617	4.21201	Caml;Arfgef2
GO:0001952	regulation of cell-matrix adhesion	biological_process	2	827	12	20900	0.0793814	0.387617	4.21201	Ddr1;Tsc1
GO:0002011	morphogenesis of an epithelial sheet	biological_process	2	827	12	20900	0.0793814	0.387617	4.21201	Notch2;Chuk
GO:0006107	oxaloacetate metabolic process	biological_process	2	827	12	20900	0.0793814	0.387617	4.21201	Cs;Pcx
GO:0007252	I-kappaB phosphorylation	biological_process	2	827	12	20900	0.0793814	0.387617	4.21201	Ikbkb;Chuk
GO:0008090	retrograde axonal transport	biological_process	2	827	12	20900	0.0793814	0.387617	4.21201	Dync1h1;Hap1
GO:0009100	glycoprotein metabolic process	biological_process	2	827	12	20900	0.0793814	0.387617	4.21201	St8sia3;Erp44
GO:0010457	centriole-centriole cohesion	biological_process	2	827	12	20900	0.0793814	0.387617	4.21201	Cep68;Dctn1
GO:0010572	positive regulation of platelet activation	biological_process	2	827	12	20900	0.0793814	0.387617	4.21201	Plek;Ptprj
GO:0016926	protein desumoylation	biological_process	2	827	12	20900	0.0793814	0.387617	4.21201	Senp6;Senp3
GO:0031293	membrane protein intracellular domain proteolysis	biological_process	2	827	12	20900	0.0793814	0.387617	4.21201	Sppl2a;Adam9
GO:0032000	positive regulation of fatty acid beta-oxidation	biological_process	2	827	12	20900	0.0793814	0.387617	4.21201	Irs1;Abcd1
GO:0032308	positive regulation of prostaglandin secretion	biological_process	2	827	12	20900	0.0793814	0.387617	4.21201	Pla2g3;Mapk9
GO:0032780	negative regulation of ATP-dependent activity	biological_process	2	827	12	20900	0.0793814	0.387617	4.21201	Atpif1;Tsc1
GO:0035020	regulation of Rac protein signal transduction	biological_process	2	827	12	20900	0.0793814	0.387617	4.21201	Crk;Arhgap17
GO:0035066	positive regulation of histone acetylation	biological_process	2	827	12	20900	0.0793814	0.387617	4.21201	Baz1b;Ercc6
GO:0042246	tissue regeneration	biological_process	2	827	12	20900	0.0793814	0.387617	4.21201	Gap43;Lgr6
GO:0046166	glyceraldehyde-3-phosphate biosynthetic process	biological_process	2	827	12	20900	0.0793814	0.387617	4.21201	Pcx;Pgk1
GO:0060020	Bergmann glial cell differentiation	biological_process	2	827	12	20900	0.0793814	0.387617	4.21201	Ttc21b;Ptpn11
GO:0070306	lens fiber cell differentiation	biological_process	2	827	12	20900	0.0793814	0.387617	4.21201	Smad3;Nf2
GO:0071712	ER-associated misfolded protein catabolic process	biological_process	2	827	12	20900	0.0793814	0.387617	4.21201	Uggt1;Ufd1
GO:0090043	regulation of tubulin deacetylation	biological_process	2	827	12	20900	0.0793814	0.387617	4.21201	Tada2a;Yeats2
GO:0090128	regulation of synapse maturation	biological_process	2	827	12	20900	0.0793814	0.387617	4.21201	Ywhaz;Rock2
GO:0097091	synaptic vesicle clustering	biological_process	2	827	12	20900	0.0793814	0.387617	4.21201	Rab3a;Nrxn1
GO:0098885	modification of postsynaptic actin cytoskeleton	biological_process	2	827	12	20900	0.0793814	0.387617	4.21201	Cfl1;Cttn
GO:1900407	regulation of cellular response to oxidative stress	biological_process	2	827	12	20900	0.0793814	0.387617	4.21201	Pnpla8;Abcd1
GO:1904294	positive regulation of ERAD pathway	biological_process	2	827	12	20900	0.0793814	0.387617	4.21201	Rnft2;Eif2ak3
GO:1904936	interneuron migration	biological_process	2	827	12	20900	0.0793814	0.387617	4.21201	Nr2f1;Rac1
GO:2000272	negative regulation of signaling receptor activity	biological_process	2	827	12	20900	0.0793814	0.387617	4.21201	Cnrip1;Ptprj
GO:0006120	mitochondrial electron transport, NADH to ubiquinone	biological_process	3	827	26	20900	0.0817851	0.394229	2.91601	Dnajc15;Coq9;Ndufv2
GO:0022409	positive regulation of cell-cell adhesion	biological_process	3	827	26	20900	0.0817851	0.394229	2.91601	Wnt5a;Sox2;Cd47
GO:0035567	non-canonical Wnt signaling pathway	biological_process	3	827	26	20900	0.0817851	0.394229	2.91601	Wnt5a;Dvl3;Rac1
GO:0051179	localization	biological_process	3	827	26	20900	0.0817851	0.394229	2.91601	Cpsf6;Uba5;Rac1
GO:0071425	hematopoietic stem cell proliferation	biological_process	3	827	26	20900	0.0817851	0.394229	2.91601	Wnt5a;Shb;Babam1
GO:0090316	positive regulation of intracellular protein transport	biological_process	3	827	26	20900	0.0817851	0.394229	2.91601	Chrm1;Ergic3;Ice1
GO:1900181	negative regulation of protein localization to nucleus	biological_process	3	827	26	20900	0.0817851	0.394229	2.91601	Mtor;Ywhaz;Ctnna1
GO:0032259	methylation	biological_process	11	827	173	20900	0.082836	0.397902	1.60689	Ehmt2;Coq5;Prmt3;Setd1b;Ndufaf7;Thumpd3;Kmt2c;Zcchc4;Mtr;Prdm15;Kmt5a
GO:0010212	response to ionizing radiation	biological_process	4	827	42	20900	0.0834143	0.399252	2.40686	Xrcc4;Babam1;Xrcc6;Brcc3
GO:0000281	mitotic cytokinesis	biological_process	5	827	59	20900	0.0835037	0.399252	2.1417	Exoc5;Cfl1;Pdcd6ip;Sptbn1;Rock2
GO:0000122	negative regulation of transcription by RNA polymerase II	biological_process	48	827	992	20900	0.0871972	0.409649	1.22284	Cbx1;Pcgf6;Akirin2;Hcfc2;Cbx7;Ehmt2;Jdp2;Hbp1;Smad3;Notch2;Nfix;Kdm1a;Wwc2;Ptch1;Rela;Sox2;Zfp692;Nfil3;Sdcbp;Prkaca;Jazf1;Cops2;Tle1;Dicer1;Pkia;Nr2f1;Yeats2;Zmynd8;Zfp322a;Purb;Kdm5c;Sqstm1;Tro;Trim28;Med1;Ywhaz;Rybp;Rfc1;Cdc73;Gzf1;Chd3;Mitf;Dlx1;Smarcc2;Kmt5a;Nedd4;Rtf1;Zfp961
GO:0016197	endosomal transport	biological_process	5	827	60	20900	0.0882895	0.409649	2.10601	Nsg2;Arl8b;Itsn2;Coro1c;Reps1
GO:0007098	centrosome cycle	biological_process	4	827	43	20900	0.0892371	0.409649	2.35089	Ckap5;Cep68;BC034090;Chd3
GO:0030010	establishment of cell polarity	biological_process	4	827	43	20900	0.0892371	0.409649	2.35089	Prkcz;Crk;Cfl1;Igf1r
GO:0006479	protein methylation	biological_process	3	827	27	20900	0.0894215	0.409649	2.80801	Ehmt2;Prmt3;Mtr
GO:0007274	neuromuscular synaptic transmission	biological_process	3	827	27	20900	0.0894215	0.409649	2.80801	Chrm1;Rab3a;Fchsd2
GO:0032781	positive regulation of ATP-dependent activity	biological_process	3	827	27	20900	0.0894215	0.409649	2.80801	Dnajb2;Dnajc24;Napa
GO:0034063	stress granule assembly	biological_process	3	827	27	20900	0.0894215	0.409649	2.80801	Dync1h1;Tia1;Ubap2l
GO:0045070	positive regulation of viral genome replication	biological_process	3	827	27	20900	0.0894215	0.409649	2.80801	Adar;Ppia;Stau1
GO:0051262	protein tetramerization	biological_process	3	827	27	20900	0.0894215	0.409649	2.80801	Cpsf6;Homer1;Trpm7
GO:2001222	regulation of neuron migration	biological_process	3	827	27	20900	0.0894215	0.409649	2.80801	Unc5c;Unc5d;Rac1
GO:0045444	fat cell differentiation	biological_process	7	827	97	20900	0.0898361	0.409649	1.82376	Jdp2;Bbs9;Socs7;Grk5;Med1;Fam120b;Eif2ak3
GO:0006491	N-glycan processing	biological_process	2	827	13	20900	0.0914298	0.409649	3.88801	St8sia3;St8sia1
GO:0010389	regulation of G2/M transition of mitotic cell cycle	biological_process	2	827	13	20900	0.0914298	0.409649	3.88801	Hacd1;Pkia
GO:0016242	negative regulation of macroautophagy	biological_process	2	827	13	20900	0.0914298	0.409649	3.88801	Mtor;Tsc1
GO:0030048	actin filament-based movement	biological_process	2	827	13	20900	0.0914298	0.409649	3.88801	Evl;Myh9
GO:0031915	positive regulation of synaptic plasticity	biological_process	2	827	13	20900	0.0914298	0.409649	3.88801	Unc13a;Cfl1
GO:0032754	positive regulation of interleukin-5 production	biological_process	2	827	13	20900	0.0914298	0.409649	3.88801	Il1rap;Prkcz
GO:0033148	positive regulation of intracellular estrogen receptor signaling pathway	biological_process	2	827	13	20900	0.0914298	0.409649	3.88801	Wbp2;Med1
GO:0033628	regulation of cell adhesion mediated by integrin	biological_process	2	827	13	20900	0.0914298	0.409649	3.88801	Crk;Ptpn11
GO:0034101	erythrocyte homeostasis	biological_process	2	827	13	20900	0.0914298	0.409649	3.88801	Prdx1;Rps24
GO:0034374	low-density lipoprotein particle remodeling	biological_process	2	827	13	20900	0.0914298	0.409649	3.88801	Pla2g3;Apoe
GO:0038202	TORC1 signaling	biological_process	2	827	13	20900	0.0914298	0.409649	3.88801	Lamtor3;Mtor
GO:0042532	negative regulation of tyrosine phosphorylation of STAT protein	biological_process	2	827	13	20900	0.0914298	0.409649	3.88801	Nf2;Inpp5f
GO:0043200	response to amino acid	biological_process	2	827	13	20900	0.0914298	0.409649	3.88801	Mtor;Cfl1
GO:0043268	positive regulation of potassium ion transport	biological_process	2	827	13	20900	0.0914298	0.409649	3.88801	Hbp1;Dpp6
GO:0050435	amyloid-beta metabolic process	biological_process	2	827	13	20900	0.0914298	0.409649	3.88801	Unc13a;Ide
GO:0051549	positive regulation of keratinocyte migration	biological_process	2	827	13	20900	0.0914298	0.409649	3.88801	Mtor;Adam9
GO:0051967	negative regulation of synaptic transmission, glutamatergic	biological_process	2	827	13	20900	0.0914298	0.409649	3.88801	Atad1;Grik3
GO:0071233	cellular response to leucine	biological_process	2	827	13	20900	0.0914298	0.409649	3.88801	Mtor;Ubr1
GO:0098656	monoatomic anion transmembrane transport	biological_process	2	827	13	20900	0.0914298	0.409649	3.88801	Vdac1;Vdac3
GO:0140627	ubiquitin-dependent protein catabolic process via the C-end degron rule pathway	biological_process	2	827	13	20900	0.0914298	0.409649	3.88801	Trpc4ap;Rbx1
GO:1990535	neuron projection maintenance	biological_process	2	827	13	20900	0.0914298	0.409649	3.88801	Abcd1;Dctn1
GO:0016579	protein deubiquitination	biological_process	6	827	79	20900	0.0926022	0.414004	1.9194	Cyld;Psmd14;Usp4;Vcpip1;Otub1;Usp12
GO:0009060	aerobic respiration	biological_process	5	827	61	20900	0.0932148	0.415394	2.07148	Ndufb5;Ndufa6;Sdhb;Ndufv2;Cox10
GO:0000077	DNA damage checkpoint signaling	biological_process	4	827	44	20900	0.0952496	0.421281	2.29746	Dot1l;Ptpn11;Donson;Ercc6
GO:0045582	positive regulation of T cell differentiation	biological_process	4	827	44	20900	0.0952496	0.421281	2.29746	Smarcb1;Cyld;Smarcc2;Brd7
GO:0048568	embryonic organ development	biological_process	4	827	44	20900	0.0952496	0.421281	2.29746	Uty;Ptch1;Sox2;Wdr48
GO:0017156	calcium-ion regulated exocytosis	biological_process	3	827	28	20900	0.0973433	0.42508	2.70772	Rab3a;Syt7;Arhgap17
GO:0031641	regulation of myelination	biological_process	3	827	28	20900	0.0973433	0.42508	2.70772	Mtor;Dicer1;Ptprz1
GO:0051899	membrane depolarization	biological_process	3	827	28	20900	0.0973433	0.42508	2.70772	Prkcz;Scn1b;Scn3b
GO:0070536	protein K63-linked deubiquitination	biological_process	3	827	28	20900	0.0973433	0.42508	2.70772	Cyld;Psmd14;Brcc3
GO:0071480	cellular response to gamma radiation	biological_process	3	827	28	20900	0.0973433	0.42508	2.70772	Kdm1a;Tlk2;Xrcc6
GO:0090103	cochlea morphogenesis	biological_process	3	827	28	20900	0.0973433	0.42508	2.70772	Wnt5a;Dvl3;Rac1
GO:0099149	regulation of postsynaptic neurotransmitter receptor internalization	biological_process	3	827	28	20900	0.0973433	0.42508	2.70772	Atad1;Hap1;Nedd4
GO:0046330	positive regulation of JNK cascade	biological_process	7	827	99	20900	0.0975261	0.425428	1.78691	Map2k4;Wnt5a;Taok2;Mapk8ip1;Crk;Mapkbp1;Mapk8ip3
GO:0045732	positive regulation of protein catabolic process	biological_process	6	827	81	20900	0.101417	0.435585	1.87201	Wnt5a;Cblb;Rdx;Rbx1;Nedd4;Sgsm3
GO:0030534	adult behavior	biological_process	4	827	45	20900	0.101447	0.435585	2.24641	Pcdh17;Nrxn3;Unc79;Nrxn1
GO:0043409	negative regulation of MAPK cascade	biological_process	4	827	45	20900	0.101447	0.435585	2.24641	Dusp3;Nf2;Prdm15;Igf1r
GO:0017148	negative regulation of translation	biological_process	7	827	100	20900	0.101503	0.435585	1.76904	Cnot9;Tia1;Cpeb1;Tsc1;Eif2ak3;Trim3;Syncrip
GO:0035176	social behavior	biological_process	5	827	63	20900	0.103477	0.435585	2.00572	Mtor;Nfix;Gabrb3;Nrxn3;Nrxn1
GO:0006744	ubiquinone biosynthetic process	biological_process	2	827	14	20900	0.103967	0.435585	3.6103	Coq5;Coq9
GO:0010820	positive regulation of T cell chemotaxis	biological_process	2	827	14	20900	0.103967	0.435585	3.6103	Wnt5a;Wnk1
GO:0016446	somatic hypermutation of immunoglobulin genes	biological_process	2	827	14	20900	0.103967	0.435585	3.6103	Msh3;Polm
GO:0021670	lateral ventricle development	biological_process	2	827	14	20900	0.103967	0.435585	3.6103	Nfix;Numbl
GO:0031054	pre-miRNA processing	biological_process	2	827	14	20900	0.103967	0.435585	3.6103	Adar;Dicer1
GO:0033598	mammary gland epithelial cell proliferation	biological_process	2	827	14	20900	0.103967	0.435585	3.6103	Med1;Chuk
GO:0033673	negative regulation of kinase activity	biological_process	2	827	14	20900	0.103967	0.435585	3.6103	Wnk1;Prpsap1
GO:0034375	high-density lipoprotein particle remodeling	biological_process	2	827	14	20900	0.103967	0.435585	3.6103	Pla2g3;Apoe
GO:0045176	apical protein localization	biological_process	2	827	14	20900	0.103967	0.435585	3.6103	Rdx;Napa
GO:0045744	negative regulation of G protein-coupled receptor signaling pathway	biological_process	2	827	14	20900	0.103967	0.435585	3.6103	Plek;Mgrn1
GO:0060009	Sertoli cell development	biological_process	2	827	14	20900	0.103967	0.435585	3.6103	Nup210l;Map7
GO:0061045	negative regulation of wound healing	biological_process	2	827	14	20900	0.103967	0.435585	3.6103	Smad3;Crk
GO:0071482	cellular response to light stimulus	biological_process	2	827	14	20900	0.103967	0.435585	3.6103	Rpgr;Opn3
GO:0086002	cardiac muscle cell action potential involved in contraction	biological_process	2	827	14	20900	0.103967	0.435585	3.6103	Scn1b;Scn3b
GO:0090179	planar cell polarity pathway involved in neural tube closure	biological_process	2	827	14	20900	0.103967	0.435585	3.6103	Wnt5a;Dvl3
GO:0097242	amyloid-beta clearance	biological_process	2	827	14	20900	0.103967	0.435585	3.6103	Ide;Igf1r
GO:0099565	chemical synaptic transmission, postsynaptic	biological_process	2	827	14	20900	0.103967	0.435585	3.6103	Gabrb3;Grik5
GO:1900025	negative regulation of substrate adhesion-dependent cell spreading	biological_process	2	827	14	20900	0.103967	0.435585	3.6103	Dmtn;Coro1c
GO:2000347	positive regulation of hepatocyte proliferation	biological_process	2	827	14	20900	0.103967	0.435585	3.6103	Med1;Rtn4
GO:0014059	regulation of dopamine secretion	biological_process	3	827	29	20900	0.105538	0.437288	2.61435	Prkcb;Rab3a;Syt7
GO:0022604	regulation of cell morphogenesis	biological_process	3	827	29	20900	0.105538	0.437288	2.61435	Camsap1;Cfl1;Rac1
GO:0032480	negative regulation of type I interferon production	biological_process	3	827	29	20900	0.105538	0.437288	2.61435	Ptpn11;Rbx1;Ufd1
GO:0048266	behavioral response to pain	biological_process	3	827	29	20900	0.105538	0.437288	2.61435	Crhr1;Mtor;Tacr1
GO:0051896	regulation of phosphatidylinositol 3-kinase/protein kinase B signal transduction	biological_process	3	827	29	20900	0.105538	0.437288	2.61435	Mtor;Inpp5f;Inpp4b
GO:0060078	regulation of postsynaptic membrane potential	biological_process	3	827	29	20900	0.105538	0.437288	2.61435	Chrm1;Gabrb3;Grik5
GO:0061024	membrane organization	biological_process	3	827	29	20900	0.105538	0.437288	2.61435	Sgcd;Fchsd2;Sar1b
GO:1903861	positive regulation of dendrite extension	biological_process	3	827	29	20900	0.105538	0.437288	2.61435	Wnt5a;Itsn2;Unc13a
GO:0030163	protein catabolic process	biological_process	8	827	121	20900	0.107279	0.443613	1.67088	Rela;Cblb;Siah1a;Ide;Sqstm1;Psmc5;Rbx1;Ubr1
GO:0006635	fatty acid beta-oxidation	biological_process	4	827	46	20900	0.107826	0.444096	2.19757	Hadhb;Abcd3;Abcd1;Acat1
GO:1902600	proton transmembrane transport	biological_process	6	827	83	20900	0.110656	0.454395	1.8269	Atp5g3;Tmem175;Atp5o;Atp6v0e2;Atp5b;Atp5k
GO:0046777	protein autophosphorylation	biological_process	11	827	183	20900	0.111192	0.456141	1.51909	Ulk1;Prkcg;Ddr1;Mtor;Prkaca;Wnk1;Trpm7;Grk5;Trim28;Eif2ak3;Igf1r
GO:0006368	transcription elongation by RNA polymerase II	biological_process	3	827	30	20900	0.113992	0.462786	2.52721	Gtf2f2;Cdc73;Rtf1
GO:0010592	positive regulation of lamellipodium assembly	biological_process	3	827	30	20900	0.113992	0.462786	2.52721	Mtor;Cfl1;Rac1
GO:0016126	sterol biosynthetic process	biological_process	3	827	30	20900	0.113992	0.462786	2.52721	Erg28;Nsdhl;Sqle
GO:0045216	cell-cell junction organization	biological_process	3	827	30	20900	0.113992	0.462786	2.52721	Smad3;Nf2;Rac1
GO:0046034	ATP metabolic process	biological_process	3	827	30	20900	0.113992	0.462786	2.52721	Nt5e;Atp5b;Ampd2
GO:0048741	skeletal muscle fiber development	biological_process	3	827	30	20900	0.113992	0.462786	2.52721	Rcan1;Homer1;Spg11
GO:0061484	hematopoietic stem cell homeostasis	biological_process	3	827	30	20900	0.113992	0.462786	2.52721	Armcx1;Adar;Ubap2l
GO:1900017	positive regulation of cytokine production involved in inflammatory response	biological_process	3	827	30	20900	0.113992	0.462786	2.52721	Pla2g3;Kpna6;Mapk9
GO:0009306	protein secretion	biological_process	4	827	47	20900	0.11438	0.462786	2.15081	Rab3a;Copg1;Rab8b;Mon1a
GO:0009966	regulation of signal transduction	biological_process	4	827	47	20900	0.11438	0.462786	2.15081	Crk;Grk5;Cdk13;Zmynd11
GO:0034605	cellular response to heat	biological_process	4	827	47	20900	0.11438	0.462786	2.15081	Xylt1;Slu7;Prkaca;St8sia1
GO:0050767	regulation of neurogenesis	biological_process	4	827	47	20900	0.11438	0.462786	2.15081	Nf2;Kdm1a;Sox2;Dicer1
GO:0003094	glomerular filtration	biological_process	2	827	15	20900	0.116935	0.463587	3.36961	Myo1e;Tbc1d8b
GO:0006090	pyruvate metabolic process	biological_process	2	827	15	20900	0.116935	0.463587	3.36961	Pcx;Dlat
GO:0007216	G protein-coupled glutamate receptor signaling pathway	biological_process	2	827	15	20900	0.116935	0.463587	3.36961	Homer1;Grik3
GO:0009311	oligosaccharide metabolic process	biological_process	2	827	15	20900	0.116935	0.463587	3.36961	St8sia3;St8sia1
GO:0010744	positive regulation of macrophage derived foam cell differentiation	biological_process	2	827	15	20900	0.116935	0.463587	3.36961	Pla2g3;Mapk9
GO:0010762	regulation of fibroblast migration	biological_process	2	827	15	20900	0.116935	0.463587	3.36961	Coro1c;Rac1
GO:0021680	cerebellar Purkinje cell layer development	biological_process	2	827	15	20900	0.116935	0.463587	3.36961	Nfix;Sez6l
GO:0030970	retrograde protein transport, ER to cytosol	biological_process	2	827	15	20900	0.116935	0.463587	3.36961	Ufd1;Os9
GO:0032516	positive regulation of phosphoprotein phosphatase activity	biological_process	2	827	15	20900	0.116935	0.463587	3.36961	Calm1;Ptpa
GO:0032793	positive regulation of CREB transcription factor activity	biological_process	2	827	15	20900	0.116935	0.463587	3.36961	Crtc3;Adcy1
GO:0033173	calcineurin-NFAT signaling cascade	biological_process	2	827	15	20900	0.116935	0.463587	3.36961	Rcan1;Mtor
GO:0048011	neurotrophin TRK receptor signaling pathway	biological_process	2	827	15	20900	0.116935	0.463587	3.36961	Ptpn11;Hap1
GO:0048668	collateral sprouting	biological_process	2	827	15	20900	0.116935	0.463587	3.36961	Ulk1;Nfix
GO:0050771	negative regulation of axonogenesis	biological_process	2	827	15	20900	0.116935	0.463587	3.36961	Trak2;Rtn4
GO:0051492	regulation of stress fiber assembly	biological_process	2	827	15	20900	0.116935	0.463587	3.36961	Tsc1;Rac1
GO:0061053	somite development	biological_process	2	827	15	20900	0.116935	0.463587	3.36961	Wnt5a;Ptch1
GO:0099151	regulation of postsynaptic density assembly	biological_process	2	827	15	20900	0.116935	0.463587	3.36961	Il1rap;Nrxn1
GO:2000811	negative regulation of anoikis	biological_process	2	827	15	20900	0.116935	0.463587	3.36961	Tle1;Mcl1
GO:0048812	neuron projection morphogenesis	biological_process	6	827	85	20900	0.120309	0.47605	1.78391	Wnt5a;Taok2;Dicer1;Rac1;Nrxn1;Cttn
GO:0030041	actin filament polymerization	biological_process	3	827	31	20900	0.122692	0.481786	2.44568	Myh9;Spire1;Rac1
GO:0034260	negative regulation of GTPase activity	biological_process	3	827	31	20900	0.122692	0.481786	2.44568	Rdx;Wnk1;Tsc1
GO:0043393	regulation of protein binding	biological_process	3	827	31	20900	0.122692	0.481786	2.44568	Cyld;Cblb;Crk
GO:0060828	regulation of canonical Wnt signaling pathway	biological_process	3	827	31	20900	0.122692	0.481786	2.44568	Rnf14;Gnaq;Amer2
GO:0090023	positive regulation of neutrophil chemotaxis	biological_process	3	827	31	20900	0.122692	0.481786	2.44568	Mcu;Ripor2;Rac1
GO:0097190	apoptotic signaling pathway	biological_process	5	827	67	20900	0.125582	0.491734	1.88598	Cradd;Anxa6;Apaf1;Mapk9;Dido1
GO:0014070	response to organic cyclic compound	biological_process	4	827	49	20900	0.127995	0.494717	2.06303	Fnta;Cacna1b;Acaca;Tacr1
GO:0019228	neuronal action potential	biological_process	4	827	49	20900	0.127995	0.494717	2.06303	Kcna1;Cacna1h;Mtor;Dpp6
GO:0045429	positive regulation of nitric oxide biosynthetic process	biological_process	4	827	49	20900	0.127995	0.494717	2.06303	Smad3;Mtor;Ddah1;Mapk9
GO:0045663	positive regulation of myoblast differentiation	biological_process	4	827	49	20900	0.127995	0.494717	2.06303	Smarcb1;Ripor2;Smarcc2;Brd7
GO:0046854	phosphatidylinositol phosphate biosynthetic process	biological_process	4	827	49	20900	0.127995	0.494717	2.06303	Socs7;Socs6;Pip4k2a;Pip5k1b
GO:0048813	dendrite morphogenesis	biological_process	4	827	49	20900	0.127995	0.494717	2.06303	Celsr2;Trak2;Rac1;Rock2
GO:0060048	cardiac muscle contraction	biological_process	4	827	49	20900	0.127995	0.494717	2.06303	Sgcd;Mtor;Scn1b;Scn3b
GO:0000245	spliceosomal complex assembly	biological_process	2	827	16	20900	0.13028	0.494717	3.15901	Scaf11;Ddx39b
GO:0006111	regulation of gluconeogenesis	biological_process	2	827	16	20900	0.13028	0.494717	3.15901	Zfp692;Ranbp2
GO:0010631	epithelial cell migration	biological_process	2	827	16	20900	0.13028	0.494717	3.15901	Wnt5a;Irs1
GO:0010996	response to auditory stimulus	biological_process	2	827	16	20900	0.13028	0.494717	3.15901	AU040320;Tacr1
GO:0021799	cerebral cortex radially oriented cell migration	biological_process	2	827	16	20900	0.13028	0.494717	3.15901	Socs7;Rac1
GO:0032570	response to progesterone	biological_process	2	827	16	20900	0.13028	0.494717	3.15901	Wbp2;Ube3a
GO:0043116	negative regulation of vascular permeability	biological_process	2	827	16	20900	0.13028	0.494717	3.15901	Ddah1;Ptprj
GO:0045956	positive regulation of calcium ion-dependent exocytosis	biological_process	2	827	16	20900	0.13028	0.494717	3.15901	Cacna1h;Syt7
GO:0050884	neuromuscular process controlling posture	biological_process	2	827	16	20900	0.13028	0.494717	3.15901	Pnkd;Hexa
GO:0051044	positive regulation of membrane protein ectodomain proteolysis	biological_process	2	827	16	20900	0.13028	0.494717	3.15901	Apoe;Adam9
GO:0051895	negative regulation of focal adhesion assembly	biological_process	2	827	16	20900	0.13028	0.494717	3.15901	Dmtn;Coro1c
GO:0060382	regulation of DNA strand elongation	biological_process	2	827	16	20900	0.13028	0.494717	3.15901	Nucks1;Nfrkb
GO:0070417	cellular response to cold	biological_process	2	827	16	20900	0.13028	0.494717	3.15901	Prkaca;Eif2ak3
GO:0070885	negative regulation of calcineurin-NFAT signaling cascade	biological_process	2	827	16	20900	0.13028	0.494717	3.15901	Rcan1;Mtor
GO:0098962	regulation of postsynaptic neurotransmitter receptor activity	biological_process	2	827	16	20900	0.13028	0.494717	3.15901	Begain;Homer1
GO:1904322	cellular response to forskolin	biological_process	2	827	16	20900	0.13028	0.494717	3.15901	Adcy3;Creb1
GO:0034976	response to endoplasmic reticulum stress	biological_process	6	827	87	20900	0.130363	0.494717	1.7429	Sec16a;Rasgrf2;Uba5;Eif2ak3;Erp44;Os9
GO:0007265	Ras protein signal transduction	biological_process	5	827	68	20900	0.131423	0.494717	1.85824	Ulk1;Rasgrf2;Sdcbp;Rsu1;Rgl1
GO:0001954	positive regulation of cell-matrix adhesion	biological_process	3	827	32	20900	0.131624	0.494717	2.36926	Prkcz;Utrn;Ptprj
GO:0017157	regulation of exocytosis	biological_process	3	827	32	20900	0.131624	0.494717	2.36926	Rab3a;Rab8b;Hap1
GO:0030100	regulation of endocytosis	biological_process	3	827	32	20900	0.131624	0.494717	2.36926	Rab5b;Pacsin2;Rufy1
GO:0033344	cholesterol efflux	biological_process	3	827	32	20900	0.131624	0.494717	2.36926	Apoe;Stx12;Spg11
GO:0099072	regulation of postsynaptic membrane neurotransmitter receptor levels	biological_process	3	827	32	20900	0.131624	0.494717	2.36926	Nrxn3;Cacng8;Stx12
GO:0051301	cell division	biological_process	20	827	386	20900	0.13399	0.502736	1.30943	Spice1;Dync1h1;Cdc123;Rab11fip4;Cenpc1;Ckap5;Arl8b;Fbxl7;Reep3;Ube2s;Pdcd6ip;Babam1;Specc1l;Brcc3;Cd2ap;Ctdp1;Dctn1;Chfr;Kmt5a;Lmln
GO:0048706	embryonic skeletal system development	biological_process	4	827	50	20900	0.135044	0.505774	2.02177	Xylt1;Wnt5a;Dlx1;Slc35d1
GO:0006979	response to oxidative stress	biological_process	8	827	128	20900	0.135366	0.506519	1.5795	Ncoa7;Rcan1;Apoe;Ndufa6;Gpx4;Prdx1;Ide;Ercc6
GO:0006418	tRNA aminoacylation for protein translation	biological_process	3	827	33	20900	0.140777	0.515359	2.29746	Rars2;Vars;Nars
GO:0006506	GPI anchor biosynthetic process	biological_process	3	827	33	20900	0.140777	0.515359	2.29746	Pigk;Pign;Pigu
GO:0034332	adherens junction organization	biological_process	3	827	33	20900	0.140777	0.515359	2.29746	Numbl;Cdh8;Specc1l
GO:0035265	organ growth	biological_process	3	827	33	20900	0.140777	0.515359	2.29746	Ehmt2;Ptpn11;Map7
GO:0045879	negative regulation of smoothened signaling pathway	biological_process	3	827	33	20900	0.140777	0.515359	2.29746	Ptch1;Mosmo;Mgrn1
GO:0048009	insulin-like growth factor receptor signaling pathway	biological_process	3	827	33	20900	0.140777	0.515359	2.29746	Irs1;Eif2ak3;Igf1r
GO:0048738	cardiac muscle tissue development	biological_process	3	827	33	20900	0.140777	0.515359	2.29746	Sgcd;Mtor;Ndufv2
GO:0061077	chaperone-mediated protein folding	biological_process	3	827	33	20900	0.140777	0.515359	2.29746	Cct2;Dnajb2;Chordc1
GO:0010507	negative regulation of autophagy	biological_process	4	827	51	20900	0.142248	0.515359	1.98212	Mtmr9;Mtor;Wnk1;Mcl1
GO:0001709	cell fate determination	biological_process	2	827	17	20900	0.143953	0.515359	2.97318	Notch2;Ptch1
GO:0002089	lens morphogenesis in camera-type eye	biological_process	2	827	17	20900	0.143953	0.515359	2.97318	Nectin1;Nectin3
GO:0006024	glycosaminoglycan biosynthetic process	biological_process	2	827	17	20900	0.143953	0.515359	2.97318	Xylt1;Hexa
GO:0006337	nucleosome disassembly	biological_process	2	827	17	20900	0.143953	0.515359	2.97318	Smarcb1;Smarcc2
GO:0035196	miRNA processing	biological_process	2	827	17	20900	0.143953	0.515359	2.97318	Adar;Dicer1
GO:0035994	response to muscle stretch	biological_process	2	827	17	20900	0.143953	0.515359	2.97318	Rela;Chuk
GO:0043583	ear development	biological_process	2	827	17	20900	0.143953	0.515359	2.97318	Ddr1;Nfix
GO:0045670	regulation of osteoclast differentiation	biological_process	2	827	17	20900	0.143953	0.515359	2.97318	Mtor;Mitf
GO:0048024	regulation of mRNA splicing, via spliceosome	biological_process	2	827	17	20900	0.143953	0.515359	2.97318	Tia1;Srsf10
GO:0048490	anterograde synaptic vesicle transport	biological_process	2	827	17	20900	0.143953	0.515359	2.97318	Ap3b2;Ap3m1
GO:0051246	regulation of protein metabolic process	biological_process	2	827	17	20900	0.143953	0.515359	2.97318	Apoe;Rock2
GO:0055089	fatty acid homeostasis	biological_process	2	827	17	20900	0.143953	0.515359	2.97318	Apoe;Abcd1
GO:0086005	ventricular cardiac muscle cell action potential	biological_process	2	827	17	20900	0.143953	0.515359	2.97318	Snta1;Scn3b
GO:1902018	negative regulation of cilium assembly	biological_process	2	827	17	20900	0.143953	0.515359	2.97318	Wdr44;Cep97
GO:1990869	cellular response to chemokine	biological_process	2	827	17	20900	0.143953	0.515359	2.97318	Wnk1;Ripor2
GO:0048511	rhythmic process	biological_process	9	827	152	20900	0.149304	0.515359	1.49637	Prkcg;Mtor;Nfil3;Ube3a;Kdm5c;Adcy1;Creb1;Rock2;Mapk9
GO:0006986	response to unfolded protein	biological_process	4	827	52	20900	0.1496	0.515359	1.94401	Manf;Eif2ak3;Erp44;Ube2j2
GO:0007040	lysosome organization	biological_process	4	827	52	20900	0.1496	0.515359	1.94401	Mtor;Hexa;Spg11;Acp2
GO:0030316	osteoclast differentiation	biological_process	4	827	52	20900	0.1496	0.515359	1.94401	Nfix;Mitf;Creb1;Chuk
GO:1904263	positive regulation of TORC1 signaling	biological_process	4	827	52	20900	0.1496	0.515359	1.94401	Lamtor3;Usp4;Otub1;Rbx1
GO:0001782	B cell homeostasis	biological_process	3	827	34	20900	0.150135	0.515359	2.22989	Caml;Ikbkb;Rc3h2
GO:0030071	regulation of mitotic metaphase/anaphase transition	biological_process	3	827	34	20900	0.150135	0.515359	2.22989	Smarcb1;Smarcc2;Brd7
GO:0035108	limb morphogenesis	biological_process	3	827	34	20900	0.150135	0.515359	2.22989	Wnt5a;Ptch1;Nfia
GO:0043388	positive regulation of DNA binding	biological_process	3	827	34	20900	0.150135	0.515359	2.22989	Edf1;Calm1;Trim28
GO:0031647	regulation of protein stability	biological_process	6	827	91	20900	0.151621	0.515359	1.66629	Nf2;Pinx1;Tada2a;Usp4;Mosmo;Cd81
GO:0050808	synapse organization	biological_process	5	827	72	20900	0.155958	0.515359	1.755	Lrrc4;Elfn1;Tsc1;Cd2ap;Drp2
GO:0043124	negative regulation of canonical NF-kappaB signal transduction	biological_process	4	827	53	20900	0.157094	0.515359	1.90733	Tank;Tle1;Mapkbp1;Zmynd11
GO:2001235	positive regulation of apoptotic signaling pathway	biological_process	4	827	53	20900	0.157094	0.515359	1.90733	Cradd;Wnt5a;Apaf1;Mapk9
GO:0007263	nitric oxide mediated signal transduction	biological_process	2	827	18	20900	0.157906	0.515359	2.80801	Apoe;Mt1
GO:0010737	protein kinase A signaling	biological_process	2	827	18	20900	0.157906	0.515359	2.80801	Prkaca;Rdx
GO:0010880	regulation of release of sequestered calcium ion into cytosol by sarcoplasmic reticulum	biological_process	2	827	18	20900	0.157906	0.515359	2.80801	Calm1;Trdn
GO:0042059	negative regulation of epidermal growth factor receptor signaling pathway	biological_process	2	827	18	20900	0.157906	0.515359	2.80801	Dusp3;Ptprj
GO:0042953	lipoprotein transport	biological_process	2	827	18	20900	0.157906	0.515359	2.80801	Sar1b;Zdhhc17
GO:0045745	positive regulation of G protein-coupled receptor signaling pathway	biological_process	2	827	18	20900	0.157906	0.515359	2.80801	Tmod2;Myh9
GO:0050732	negative regulation of peptidyl-tyrosine phosphorylation	biological_process	2	827	18	20900	0.157906	0.515359	2.80801	Prkcz;Dmtn
GO:0051489	regulation of filopodium assembly	biological_process	2	827	18	20900	0.157906	0.515359	2.80801	Gap43;Dmtn
GO:0061051	positive regulation of cell growth involved in cardiac muscle cell development	biological_process	2	827	18	20900	0.157906	0.515359	2.80801	Ddx39b;Mtor
GO:0061709	reticulophagy	biological_process	2	827	18	20900	0.157906	0.515359	2.80801	Ulk1;Uba5
GO:0070085	glycosylation	biological_process	2	827	18	20900	0.157906	0.515359	2.80801	Cog7;Cog5
GO:0071625	vocalization behavior	biological_process	2	827	18	20900	0.157906	0.515359	2.80801	Nrxn3;Nrxn1
GO:0097401	synaptic vesicle lumen acidification	biological_process	2	827	18	20900	0.157906	0.515359	2.80801	Atp6ap2;Atp6v0e2
GO:0098662	inorganic cation transmembrane transport	biological_process	2	827	18	20900	0.157906	0.515359	2.80801	Cacna1h;Asic1
GO:2000310	regulation of NMDA receptor activity	biological_process	2	827	18	20900	0.157906	0.515359	2.80801	Rasgrf2;Nrxn1
GO:2001256	regulation of store-operated calcium entry	biological_process	2	827	18	20900	0.157906	0.515359	2.80801	Homer1;Spg11
GO:0048872	homeostasis of number of cells	biological_process	3	827	35	20900	0.159685	0.515359	2.16618	Cyld;Wdr48;Map7
GO:0070527	platelet aggregation	biological_process	3	827	35	20900	0.159685	0.515359	2.16618	Plek;Ppia;Tspan9
GO:0071542	dopaminergic neuron differentiation	biological_process	3	827	35	20900	0.159685	0.515359	2.16618	Wnt5a;Manf;Rac1
GO:0006457	protein folding	biological_process	7	827	113	20900	0.160792	0.515359	1.56553	Cct2;Ttc4;Dnajc1;Ppia;Tbcc;Erp44;Ranbp2
GO:0042110	T cell activation	biological_process	5	827	73	20900	0.162368	0.515359	1.73096	Smad3;Cblb;Nck1;Rbx1;Nedd4
GO:0001558	regulation of cell growth	biological_process	4	827	54	20900	0.164723	0.515359	1.87201	Ddr1;Mtor;Kat7;Cdc73
GO:0034614	cellular response to reactive oxygen species	biological_process	4	827	54	20900	0.164723	0.515359	1.87201	Agap3;Sqstm1;Mapk9;Chuk
GO:0006874	intracellular calcium ion homeostasis	biological_process	7	827	114	20900	0.165897	0.515359	1.55179	Prkcb;Apoe;Atp2a2;Atp2c1;Atp13a2;Trdn;Inpp4b
GO:0006887	exocytosis	biological_process	7	827	114	20900	0.165897	0.515359	1.55179	Scrn1;Exoc5;Rab3a;Unc13a;Syt7;Arfgef2;Hap1
GO:0051092	positive regulation of NF-kappaB transcription factor activity	biological_process	9	827	156	20900	0.166283	0.515359	1.458	Prkcb;Il1rap;Prkcz;Wnt5a;Rela;Ikbkb;Ppia;Rps6ka5;Chuk
GO:0008033	tRNA processing	biological_process	6	827	94	20900	0.16851	0.515359	1.61311	Osgepl1;Ssb;Cdkal1;Trub2;Tyw1;Thumpd3
GO:0032543	mitochondrial translation	biological_process	6	827	94	20900	0.16851	0.515359	1.61311	Mrps21;Mrpl40;Mrpl11;Rars2;Mrps31;Mrpl1
GO:0035725	sodium ion transmembrane transport	biological_process	6	827	94	20900	0.16851	0.515359	1.61311	Cacna1h;Scn1b;Wnk1;Slc6a6;Scn3b;Asic1
GO:0070050	neuron cellular homeostasis	biological_process	3	827	36	20900	0.169414	0.515359	2.10601	Tmem175;Atp2a2;Dctn1
GO:0006541	glutamine metabolic process	biological_process	2	827	19	20900	0.172097	0.515359	2.66022	Pfas;Ctps2
GO:0007004	telomere maintenance via telomerase	biological_process	2	827	19	20900	0.172097	0.515359	2.66022	Pinx1;Rad50
GO:0007041	lysosomal transport	biological_process	2	827	19	20900	0.172097	0.515359	2.66022	Atp13a2;Nedd4
GO:0007051	spindle organization	biological_process	2	827	19	20900	0.172097	0.515359	2.66022	Ckap5;Chd3
GO:0007088	regulation of mitotic nuclear division	biological_process	2	827	19	20900	0.172097	0.515359	2.66022	Ywhah;Cul9
GO:0009190	cyclic nucleotide biosynthetic process	biological_process	2	827	19	20900	0.172097	0.515359	2.66022	Adcy3;Adcy1
GO:0010824	regulation of centrosome duplication	biological_process	2	827	19	20900	0.172097	0.515359	2.66022	Chordc1;Pdcd6ip
GO:0038083	peptidyl-tyrosine autophosphorylation	biological_process	2	827	19	20900	0.172097	0.515359	2.66022	Ddr1;Igf1r
GO:0045667	regulation of osteoblast differentiation	biological_process	2	827	19	20900	0.172097	0.515359	2.66022	Nell1;Prkaca
GO:0048489	synaptic vesicle transport	biological_process	2	827	19	20900	0.172097	0.515359	2.66022	Rab3a;Spg11
GO:0060749	mammary gland alveolus development	biological_process	2	827	19	20900	0.172097	0.515359	2.66022	Ddr1;Chuk
GO:0070266	necroptotic process	biological_process	2	827	19	20900	0.172097	0.515359	2.66022	Cyld;Trpm7
GO:0070528	protein kinase C signaling	biological_process	2	827	19	20900	0.172097	0.515359	2.66022	Prkcz;Plek
GO:0090162	establishment of epithelial cell polarity	biological_process	2	827	19	20900	0.172097	0.515359	2.66022	Sipa1l3;Amotl1
GO:1903232	melanosome assembly	biological_process	2	827	19	20900	0.172097	0.515359	2.66022	Ap3m1;Ap1g1
GO:1904888	cranial skeletal system development	biological_process	2	827	19	20900	0.172097	0.515359	2.66022	Ric1;Gnaq
GO:2000786	positive regulation of autophagosome assembly	biological_process	2	827	19	20900	0.172097	0.515359	2.66022	Ulk1;Pip4k2a
GO:0009968	negative regulation of signal transduction	biological_process	4	827	55	20900	0.172483	0.515359	1.83797	Sec14l1;Socs7;Ripor2;Socs6
GO:0051592	response to calcium ion	biological_process	4	827	55	20900	0.172483	0.515359	1.83797	Mnat1;Calm1;Adam9;Homer1
GO:0007160	cell-matrix adhesion	biological_process	6	827	95	20900	0.174309	0.515359	1.59613	Sned1;Itgb8;Adam9;Tsc1;Itga8;Itgb5
GO:0007179	transforming growth factor beta receptor signaling pathway	biological_process	6	827	95	20900	0.174309	0.515359	1.59613	Smad3;Itgb8;Adam9;Itga8;Creb1;Itgb5
GO:0008542	visual learning	biological_process	5	827	75	20900	0.175497	0.515359	1.6848	Crhr1;Mtor;Ckap5;Pde8b;Creb1
GO:0000226	microtubule cytoskeleton organization	biological_process	8	827	137	20900	0.176329	0.515359	1.47574	Prkcz;Cul9;Tubb3;Camsap1;Ss18;Togaram1;Tubgcp5;Map7
GO:0006813	potassium ion transport	biological_process	8	827	137	20900	0.176329	0.515359	1.47574	Kcna1;Tmem175;Kcnab3;Kcnj9;Kcnb2;Kcnt2;Tsc1;Kcnh7
GO:0006915	apoptotic process	biological_process	30	827	633	20900	0.17689	0.515359	1.19773	Cradd;Unc5c;Prkcb;Map2k4;Fhit;Pdcd2l;Apaf1;Notch2;Adamts20;Tia1;Vdac1;Ghitm;Shb;Adar;Ppia;Kremen1;Bex3;Unc5d;Blcap;Mcl1;Pacs2;Siah1a;Grk5;Sqstm1;Fbxo10;Pdcd6ip;Cd47;Ctnna1;Rybp;Dido1
GO:0016339	calcium-dependent cell-cell adhesion via plasma membrane cell adhesion molecules	biological_process	3	827	37	20900	0.179308	0.515359	2.04909	Cdh8;Atp2c1;Nrxn1
GO:0031333	negative regulation of protein-containing complex assembly	biological_process	3	827	37	20900	0.179308	0.515359	2.04909	Ulk1;Dnajc15;Prkcz
GO:0048514	blood vessel morphogenesis	biological_process	3	827	37	20900	0.179308	0.515359	2.04909	Col4a1;Shb;Nedd4
GO:0043507	positive regulation of JUN kinase activity	biological_process	4	827	56	20900	0.180366	0.515359	1.80515	Map2k4;Wnt5a;Dvl3;Mapk8ip3
GO:0000303	response to superoxide	biological_process	1	827	5	20900	0.182813	0.515359	5.05441	Ercc6
GO:0000425	pexophagy	biological_process	1	827	5	20900	0.182813	0.515359	5.05441	Sqstm1
GO:0001547	antral ovarian follicle growth	biological_process	1	827	5	20900	0.182813	0.515359	5.05441	Scaper
GO:0001842	neural fold formation	biological_process	1	827	5	20900	0.182813	0.515359	5.05441	Cfl1
GO:0002093	auditory receptor cell morphogenesis	biological_process	1	827	5	20900	0.182813	0.515359	5.05441	Rac1
GO:0002296	T-helper 1 cell lineage commitment	biological_process	1	827	5	20900	0.182813	0.515359	5.05441	Mtor
GO:0002328	pro-B cell differentiation	biological_process	1	827	5	20900	0.182813	0.515359	5.05441	Xrcc4
GO:0002520	immune system development	biological_process	1	827	5	20900	0.182813	0.515359	5.05441	Smad3
GO:0002551	mast cell chemotaxis	biological_process	1	827	5	20900	0.182813	0.515359	5.05441	Rac1
GO:0002949	tRNA threonylcarbamoyladenosine modification	biological_process	1	827	5	20900	0.182813	0.515359	5.05441	Osgepl1
GO:0006027	glycosaminoglycan catabolic process	biological_process	1	827	5	20900	0.182813	0.515359	5.05441	Ids
GO:0006121	mitochondrial electron transport, succinate to ubiquinone	biological_process	1	827	5	20900	0.182813	0.515359	5.05441	Sdhb
GO:0006361	transcription initiation at RNA polymerase I promoter	biological_process	1	827	5	20900	0.182813	0.515359	5.05441	Ubtf
GO:0006527	arginine catabolic process	biological_process	1	827	5	20900	0.182813	0.515359	5.05441	Ddah1
GO:0006550	isoleucine catabolic process	biological_process	1	827	5	20900	0.182813	0.515359	5.05441	Acat1
GO:0006555	methionine metabolic process	biological_process	1	827	5	20900	0.182813	0.515359	5.05441	Mtr
GO:0006627	protein processing involved in protein targeting to mitochondrion	biological_process	1	827	5	20900	0.182813	0.515359	5.05441	Immp2l
GO:0006972	hyperosmotic response	biological_process	1	827	5	20900	0.182813	0.515359	5.05441	Rac1
GO:0007044	cell-substrate junction assembly	biological_process	1	827	5	20900	0.182813	0.515359	5.05441	Tln1
GO:0007084	mitotic nuclear membrane reassembly	biological_process	1	827	5	20900	0.182813	0.515359	5.05441	Reep3
GO:0007284	spermatogonial cell division	biological_process	1	827	5	20900	0.182813	0.515359	5.05441	Dicer1
GO:0009957	epidermal cell fate specification	biological_process	1	827	5	20900	0.182813	0.515359	5.05441	Ptch1
GO:0010042	response to manganese ion	biological_process	1	827	5	20900	0.182813	0.515359	5.05441	Adam9
GO:0010593	negative regulation of lamellipodium assembly	biological_process	1	827	5	20900	0.182813	0.515359	5.05441	Cfl1
GO:0010694	positive regulation of alkaline phosphatase activity	biological_process	1	827	5	20900	0.182813	0.515359	5.05441	Smad3
GO:0010829	negative regulation of glucose transmembrane transport	biological_process	1	827	5	20900	0.182813	0.515359	5.05441	Prkcb
GO:0010961	intracellular magnesium ion homeostasis	biological_process	1	827	5	20900	0.182813	0.515359	5.05441	Trpm7
GO:0016183	synaptic vesicle coating	biological_process	1	827	5	20900	0.182813	0.515359	5.05441	Ap3b2
GO:0018342	protein prenylation	biological_process	1	827	5	20900	0.182813	0.515359	5.05441	Fnta
GO:0019885	antigen processing and presentation of endogenous peptide antigen via MHC class I	biological_process	1	827	5	20900	0.182813	0.515359	5.05441	Ide
GO:0021544	subpallium development	biological_process	1	827	5	20900	0.182813	0.515359	5.05441	Dlx1
GO:0021891	olfactory bulb interneuron development	biological_process	1	827	5	20900	0.182813	0.515359	5.05441	Wnt5a
GO:0021979	hypothalamus cell differentiation	biological_process	1	827	5	20900	0.182813	0.515359	5.05441	Hap1
GO:0022009	central nervous system vasculogenesis	biological_process	1	827	5	20900	0.182813	0.515359	5.05441	Rtn4
GO:0030174	regulation of DNA-templated DNA replication initiation	biological_process	1	827	5	20900	0.182813	0.515359	5.05441	Kat7
GO:0030951	establishment or maintenance of microtubule cytoskeleton polarity	biological_process	1	827	5	20900	0.182813	0.515359	5.05441	Ckap5
GO:0031102	neuron projection regeneration	biological_process	1	827	5	20900	0.182813	0.515359	5.05441	Ulk1
GO:0031591	wybutosine biosynthetic process	biological_process	1	827	5	20900	0.182813	0.515359	5.05441	Tyw1
GO:0032369	negative regulation of lipid transport	biological_process	1	827	5	20900	0.182813	0.515359	5.05441	Hbp1
GO:0032914	positive regulation of transforming growth factor beta1 production	biological_process	1	827	5	20900	0.182813	0.515359	5.05441	Atp6ap2
GO:0033564	anterior/posterior axon guidance	biological_process	1	827	5	20900	0.182813	0.515359	5.05441	Unc5c
GO:0034241	positive regulation of macrophage fusion	biological_process	1	827	5	20900	0.182813	0.515359	5.05441	Adam9
GO:0034499	late endosome to Golgi transport	biological_process	1	827	5	20900	0.182813	0.515359	5.05441	Sgsm2
GO:0035065	regulation of histone acetylation	biological_process	1	827	5	20900	0.182813	0.515359	5.05441	Tada2a
GO:0035973	aggrephagy	biological_process	1	827	5	20900	0.182813	0.515359	5.05441	Sqstm1
GO:0036150	phosphatidylserine acyl-chain remodeling	biological_process	1	827	5	20900	0.182813	0.515359	5.05441	Lpcat3
GO:0036335	intestinal stem cell homeostasis	biological_process	1	827	5	20900	0.182813	0.515359	5.05441	Lpcat3
GO:0036493	positive regulation of translation in response to endoplasmic reticulum stress	biological_process	1	827	5	20900	0.182813	0.515359	5.05441	Nck1
GO:0038020	insulin receptor recycling	biological_process	1	827	5	20900	0.182813	0.515359	5.05441	Ide
GO:0042117	monocyte activation	biological_process	1	827	5	20900	0.182813	0.515359	5.05441	Adam9
GO:0042758	long-chain fatty acid catabolic process	biological_process	1	827	5	20900	0.182813	0.515359	5.05441	Abcd1
GO:0042998	positive regulation of Golgi to plasma membrane protein transport	biological_process	1	827	5	20900	0.182813	0.515359	5.05441	Atp2c1
GO:0043620	regulation of DNA-templated transcription in response to stress	biological_process	1	827	5	20900	0.182813	0.515359	5.05441	Rela
GO:0043949	regulation of cAMP-mediated signaling	biological_process	1	827	5	20900	0.182813	0.515359	5.05441	Pex5l
GO:0044727	epigenetic programing of male pronucleus	biological_process	1	827	5	20900	0.182813	0.515359	5.05441	Tet3
GO:0044857	plasma membrane raft organization	biological_process	1	827	5	20900	0.182813	0.515359	5.05441	Colec12
GO:0045541	negative regulation of cholesterol biosynthetic process	biological_process	1	827	5	20900	0.182813	0.515359	5.05441	Apoe
GO:0045636	positive regulation of melanocyte differentiation	biological_process	1	827	5	20900	0.182813	0.515359	5.05441	Adamts20
GO:0045822	negative regulation of heart contraction	biological_process	1	827	5	20900	0.182813	0.515359	5.05441	Atp2a2
GO:0046985	positive regulation of hemoglobin biosynthetic process	biological_process	1	827	5	20900	0.182813	0.515359	5.05441	Abcb10
GO:0048014	Tie signaling pathway	biological_process	1	827	5	20900	0.182813	0.515359	5.05441	Svep1
GO:0048145	regulation of fibroblast proliferation	biological_process	1	827	5	20900	0.182813	0.515359	5.05441	Creb1
GO:0048210	Golgi vesicle fusion to target membrane	biological_process	1	827	5	20900	0.182813	0.515359	5.05441	Rab8b
GO:0048254	snoRNA localization	biological_process	1	827	5	20900	0.182813	0.515359	5.05441	Nop58
GO:0051098	regulation of binding	biological_process	1	827	5	20900	0.182813	0.515359	5.05441	Smad3
GO:0051252	regulation of RNA metabolic process	biological_process	1	827	5	20900	0.182813	0.515359	5.05441	Dicer1
GO:0051343	positive regulation of cyclic-nucleotide phosphodiesterase activity	biological_process	1	827	5	20900	0.182813	0.515359	5.05441	Calm1
GO:0051490	negative regulation of filopodium assembly	biological_process	1	827	5	20900	0.182813	0.515359	5.05441	Nrxn1
GO:0051900	regulation of mitochondrial depolarization	biological_process	1	827	5	20900	0.182813	0.515359	5.05441	Abcd1
GO:0060029	convergent extension involved in organogenesis	biological_process	1	827	5	20900	0.182813	0.515359	5.05441	Wnt5a
GO:0060478	acrosomal vesicle exocytosis	biological_process	1	827	5	20900	0.182813	0.515359	5.05441	Rab3a
GO:0060491	regulation of cell projection assembly	biological_process	1	827	5	20900	0.182813	0.515359	5.05441	Cttn
GO:0060762	regulation of branching involved in mammary gland duct morphogenesis	biological_process	1	827	5	20900	0.182813	0.515359	5.05441	Wnt5a
GO:0060977	coronary vasculature morphogenesis	biological_process	1	827	5	20900	0.182813	0.515359	5.05441	Sgcd
GO:0061073	ciliary body morphogenesis	biological_process	1	827	5	20900	0.182813	0.515359	5.05441	Notch2
GO:0061309	cardiac neural crest cell development involved in outflow tract morphogenesis	biological_process	1	827	5	20900	0.182813	0.515359	5.05441	Dicer1
GO:0061333	renal tubule morphogenesis	biological_process	1	827	5	20900	0.182813	0.515359	5.05441	Col4a1
GO:0070445	regulation of oligodendrocyte progenitor proliferation	biological_process	1	827	5	20900	0.182813	0.515359	5.05441	Ptprz1
GO:0070836	caveola assembly	biological_process	1	827	5	20900	0.182813	0.515359	5.05441	Pacsin2
GO:0071073	positive regulation of phospholipid biosynthetic process	biological_process	1	827	5	20900	0.182813	0.515359	5.05441	Pcx
GO:0071211	protein targeting to vacuole involved in autophagy	biological_process	1	827	5	20900	0.182813	0.515359	5.05441	Sqstm1
GO:0071322	cellular response to carbohydrate stimulus	biological_process	1	827	5	20900	0.182813	0.515359	5.05441	Prkcb
GO:0071376	cellular response to corticotropin-releasing hormone stimulus	biological_process	1	827	5	20900	0.182813	0.515359	5.05441	Crhr1
GO:0071681	cellular response to indole-3-methanol	biological_process	1	827	5	20900	0.182813	0.515359	5.05441	Ctnna1
GO:0072584	caveolin-mediated endocytosis	biological_process	1	827	5	20900	0.182813	0.515359	5.05441	Pacsin2
GO:0090036	regulation of protein kinase C signaling	biological_process	1	827	5	20900	0.182813	0.515359	5.05441	Sez6l
GO:0090188	negative regulation of pancreatic juice secretion	biological_process	1	827	5	20900	0.182813	0.515359	5.05441	Wnk1
GO:0090235	regulation of metaphase plate congression	biological_process	1	827	5	20900	0.182813	0.515359	5.05441	Dync1h1
GO:0090335	regulation of brown fat cell differentiation	biological_process	1	827	5	20900	0.182813	0.515359	5.05441	Mtor
GO:0090611	ubiquitin-independent protein catabolic process via the multivesicular body sorting pathway	biological_process	1	827	5	20900	0.182813	0.515359	5.05441	Pdcd6ip
GO:0090666	scaRNA localization to Cajal body	biological_process	1	827	5	20900	0.182813	0.515359	5.05441	Cct2
GO:0097112	gamma-aminobutyric acid receptor clustering	biological_process	1	827	5	20900	0.182813	0.515359	5.05441	Nrxn1
GO:0097116	gephyrin clustering involved in postsynaptic density assembly	biological_process	1	827	5	20900	0.182813	0.515359	5.05441	Nrxn1
GO:0097241	hematopoietic stem cell migration to bone marrow	biological_process	1	827	5	20900	0.182813	0.515359	5.05441	Jam2
GO:0097325	melanocyte proliferation	biological_process	1	827	5	20900	0.182813	0.515359	5.05441	Wnt5a
GO:0099041	vesicle tethering to Golgi	biological_process	1	827	5	20900	0.182813	0.515359	5.05441	5730455P16Rik
GO:0099505	regulation of presynaptic membrane potential	biological_process	1	827	5	20900	0.182813	0.515359	5.05441	Kcnj9
GO:0099563	modification of synaptic structure	biological_process	1	827	5	20900	0.182813	0.515359	5.05441	Pgrmc1
GO:0099576	regulation of protein catabolic process at postsynapse, modulating synaptic transmission	biological_process	1	827	5	20900	0.182813	0.515359	5.05441	Nedd4
GO:0106300	protein-DNA covalent cross-linking repair	biological_process	1	827	5	20900	0.182813	0.515359	5.05441	Vcpip1
GO:0110010	basolateral protein secretion	biological_process	1	827	5	20900	0.182813	0.515359	5.05441	Ap1g1
GO:1900024	regulation of substrate adhesion-dependent cell spreading	biological_process	1	827	5	20900	0.182813	0.515359	5.05441	Coro1c
GO:1900037	regulation of cellular response to hypoxia	biological_process	1	827	5	20900	0.182813	0.515359	5.05441	Rock2
GO:1900149	positive regulation of Schwann cell migration	biological_process	1	827	5	20900	0.182813	0.515359	5.05441	Ptprz1
GO:1901388	regulation of transforming growth factor beta activation	biological_process	1	827	5	20900	0.182813	0.515359	5.05441	Itgb8
GO:1902065	response to L-glutamate	biological_process	1	827	5	20900	0.182813	0.515359	5.05441	Igf1r
GO:1902950	regulation of dendritic spine maintenance	biological_process	1	827	5	20900	0.182813	0.515359	5.05441	Homer1
GO:1903025	regulation of RNA polymerase II regulatory region sequence-specific DNA binding	biological_process	1	827	5	20900	0.182813	0.515359	5.05441	Hcfc2
GO:1903052	positive regulation of proteolysis involved in protein catabolic process	biological_process	1	827	5	20900	0.182813	0.515359	5.05441	Atpif1
GO:1903059	regulation of protein lipidation	biological_process	1	827	5	20900	0.182813	0.515359	5.05441	Ulk1
GO:1903307	positive regulation of regulated secretory pathway	biological_process	1	827	5	20900	0.182813	0.515359	5.05441	Rab3a
GO:1903898	negative regulation of PERK-mediated unfolded protein response	biological_process	1	827	5	20900	0.182813	0.515359	5.05441	Nck1
GO:1904354	negative regulation of telomere capping	biological_process	1	827	5	20900	0.182813	0.515359	5.05441	Rad50
GO:1904906	positive regulation of endothelial cell-matrix adhesion via fibronectin	biological_process	1	827	5	20900	0.182813	0.515359	5.05441	Dicer1
GO:1904925	positive regulation of autophagy of mitochondrion in response to mitochondrial depolarization	biological_process	1	827	5	20900	0.182813	0.515359	5.05441	Atpif1
GO:1905222	atrioventricular canal morphogenesis	biological_process	1	827	5	20900	0.182813	0.515359	5.05441	Nfix
GO:1905451	positive regulation of Fc-gamma receptor signaling pathway involved in phagocytosis	biological_process	1	827	5	20900	0.182813	0.515359	5.05441	Ptprj
GO:1990441	negative regulation of transcription from RNA polymerase II promoter in response to endoplasmic reticulum stress	biological_process	1	827	5	20900	0.182813	0.515359	5.05441	Nck1
GO:1990592	protein K69-linked ufmylation	biological_process	1	827	5	20900	0.182813	0.515359	5.05441	Uba5
GO:1990776	response to angiotensin	biological_process	1	827	5	20900	0.182813	0.515359	5.05441	Rock2
GO:2000002	negative regulation of DNA damage checkpoint	biological_process	1	827	5	20900	0.182813	0.515359	5.05441	Ddx39b
GO:2000386	positive regulation of ovarian follicle development	biological_process	1	827	5	20900	0.182813	0.515359	5.05441	Rac1
GO:2000405	negative regulation of T cell migration	biological_process	1	827	5	20900	0.182813	0.515359	5.05441	Ripor2
GO:2000435	negative regulation of protein neddylation	biological_process	1	827	5	20900	0.182813	0.515359	5.05441	Rpl5
GO:2000439	positive regulation of monocyte extravasation	biological_process	1	827	5	20900	0.182813	0.515359	5.05441	Cd47
GO:2001242	regulation of intrinsic apoptotic signaling pathway	biological_process	1	827	5	20900	0.182813	0.515359	5.05441	Cyld
GO:0071346	cellular response to type II interferon	biological_process	6	827	97	20900	0.186145	0.515359	1.56322	Evl;Calm1;Cd47;Myo18a;Stx8;Syncrip
GO:0000027	ribosomal large subunit assembly	biological_process	2	827	20	20900	0.186484	0.515359	2.52721	Rpl5;Rpl23a
GO:0001736	establishment of planar polarity	biological_process	2	827	20	20900	0.186484	0.515359	2.52721	Exoc5;Wnt5a
GO:0003016	respiratory system process	biological_process	2	827	20	20900	0.186484	0.515359	2.52721	Rab3a;Ywhaz
GO:0030220	platelet formation	biological_process	2	827	20	20900	0.186484	0.515359	2.52721	Myh9;Ptpn11
GO:0031396	regulation of protein ubiquitination	biological_process	2	827	20	20900	0.186484	0.515359	2.52721	Dnajb2;Mapk9
GO:0033554	cellular response to stress	biological_process	2	827	20	20900	0.186484	0.515359	2.52721	Rela;Prdx1
GO:0042116	macrophage activation	biological_process	2	827	20	20900	0.186484	0.515359	2.52721	Pla2g3;Crtc3
GO:0043534	blood vessel endothelial cell migration	biological_process	2	827	20	20900	0.186484	0.515359	2.52721	Amotl1;Myh9
GO:0048172	regulation of short-term neuronal synaptic plasticity	biological_process	2	827	20	20900	0.186484	0.515359	2.52721	Rab3a;Unc13a
GO:0048193	Golgi vesicle transport	biological_process	2	827	20	20900	0.186484	0.515359	2.52721	Trappc10;Spire1
GO:0048699	generation of neurons	biological_process	2	827	20	20900	0.186484	0.515359	2.52721	Nfix;Nfia
GO:0051302	regulation of cell division	biological_process	2	827	20	20900	0.186484	0.515359	2.52721	Tada2a;Yeats2
GO:0060236	regulation of mitotic spindle organization	biological_process	2	827	20	20900	0.186484	0.515359	2.52721	Dync1h1;Dctn1
GO:1901379	regulation of potassium ion transmembrane transport	biological_process	2	827	20	20900	0.186484	0.515359	2.52721	Kcnab3;Dpp6
GO:2000736	regulation of stem cell differentiation	biological_process	2	827	20	20900	0.186484	0.515359	2.52721	Dicer1;Chd3
GO:0031648	protein destabilization	biological_process	4	827	57	20900	0.188367	0.515359	1.77348	Mtor;Siah1a;Cdc73;Chfr
GO:0071347	cellular response to interleukin-1	biological_process	4	827	57	20900	0.188367	0.515359	1.77348	Tank;Rela;Cfl1;Cd47
GO:0006469	negative regulation of protein kinase activity	biological_process	5	827	77	20900	0.189013	0.515359	1.64104	Nf2;Shb;Ppia;Pkia;Gnaq
GO:0009267	cellular response to starvation	biological_process	5	827	77	20900	0.189013	0.515359	1.64104	Ehmt2;Dnajc15;Mtor;Tsc1;Pik3c2b
GO:0043010	camera-type eye development	biological_process	5	827	77	20900	0.189013	0.515359	1.64104	Nfix;Med1;Cc2d2a;Mitf;Tbc1d32
GO:0048008	platelet-derived growth factor receptor signaling pathway	biological_process	3	827	38	20900	0.189355	0.515359	1.99516	Myo1e;Ptpn11;Ptprj
GO:0048255	mRNA stabilization	biological_process	3	827	38	20900	0.189355	0.515359	1.99516	Mtor;Dicer1;Taf15
GO:0051968	positive regulation of synaptic transmission, glutamatergic	biological_process	3	827	38	20900	0.189355	0.515359	1.99516	Cacng3;Cacng8;Nrxn1
GO:0071526	semaphorin-plexin signaling pathway	biological_process	3	827	38	20900	0.189355	0.515359	1.99516	Crmp1;Plxnc1;Rac1
GO:1905168	positive regulation of double-strand break repair via homologous recombination	biological_process	3	827	38	20900	0.189355	0.515359	1.99516	Mms19;Wdr48;Ercc6
GO:1990138	neuron projection extension	biological_process	3	827	38	20900	0.189355	0.515359	1.99516	Prkcz;Ddr1;Kdm1a
GO:0000723	telomere maintenance	biological_process	4	827	58	20900	0.196479	0.515359	1.7429	Rad50;Nfrkb;Xrcc6;Tnks2
GO:0007162	negative regulation of cell adhesion	biological_process	4	827	58	20900	0.196479	0.515359	1.7429	Jam2;Cfl1;Ripor2;Plxnc1
GO:0045668	negative regulation of osteoblast differentiation	biological_process	4	827	58	20900	0.196479	0.515359	1.7429	Smad3;Ptch1;Ipo7;Sox2
GO:0045944	positive regulation of transcription by RNA polymerase II	biological_process	54	827	1212	20900	0.198326	0.515359	1.12598	Dot1l;Ncoa7;Dcaf6;Nucks1;Akirin2;Foxj3;Smarcb1;Bclaf3;Smad3;Wnt5a;Ablim1;Notch2;Phf8;Nfix;Kdm1a;Rela;Sox2;Ss18;Ss18l1;Zfp462;Wbp2;Gtf2f2;Ikbkb;Nfia;Kat7;Baz1b;Kpna6;Dicer1;Mysm1;Kmt2c;Nr2f1;Tet3;Ube3a;Akap8l;Rps6ka5;Zfp407;Cd81;Crtc3;Nck1;Cdk13;Med1;Itga8;Xrcc6;Cdc73;Mitf;Dlx1;Dvl3;Sumo2;Creb1;Ercc6;Ssbp2;Prdm15;Ptma;Chuk
GO:0001824	blastocyst development	biological_process	3	827	39	20900	0.19954	0.515359	1.94401	Smarcb1;Specc1;Rpl13
GO:0010498	proteasomal protein catabolic process	biological_process	3	827	39	20900	0.19954	0.515359	1.94401	Psmb2;Socs6;Psma3
GO:0045931	positive regulation of mitotic cell cycle	biological_process	3	827	39	20900	0.19954	0.515359	1.94401	Dusp3;Shb;Ptpn11
GO:0061512	protein localization to cilium	biological_process	3	827	39	20900	0.19954	0.515359	1.94401	Bbs9;Ttc21b;Tbc1d32
GO:0000423	mitophagy	biological_process	2	827	21	20900	0.20103	0.515359	2.40686	Ulk1;Sqstm1
GO:0007097	nuclear migration	biological_process	2	827	21	20900	0.20103	0.515359	2.40686	Dync1h1;Dctn1
GO:0007190	activation of adenylate cyclase activity	biological_process	2	827	21	20900	0.20103	0.515359	2.40686	Adcy3;Adcy1
GO:0014009	glial cell proliferation	biological_process	2	827	21	20900	0.20103	0.515359	2.40686	Nfix;Nfia
GO:0014898	cardiac muscle hypertrophy in response to stress	biological_process	2	827	21	20900	0.20103	0.515359	2.40686	Atp2a2;Inpp5f
GO:0016082	synaptic vesicle priming	biological_process	2	827	21	20900	0.20103	0.515359	2.40686	Unc13a;Napa
GO:0021510	spinal cord development	biological_process	2	827	21	20900	0.20103	0.515359	2.40686	Mtor;Nfix
GO:0032332	positive regulation of chondrocyte differentiation	biological_process	2	827	21	20900	0.20103	0.515359	2.40686	Smad3;Rela
GO:0046849	bone remodeling	biological_process	2	827	21	20900	0.20103	0.515359	2.40686	Notch2;Mitf
GO:0050773	regulation of dendrite development	biological_process	2	827	21	20900	0.20103	0.515359	2.40686	Ss18l1;Crk
GO:0051016	barbed-end actin filament capping	biological_process	2	827	21	20900	0.20103	0.515359	2.40686	Evl;Rdx
GO:0060155	platelet dense granule organization	biological_process	2	827	21	20900	0.20103	0.515359	2.40686	Ap3m1;Ap1g1
GO:0060307	regulation of ventricular cardiac muscle cell membrane repolarization	biological_process	2	827	21	20900	0.20103	0.515359	2.40686	Snta1;Scn1b
GO:0060997	dendritic spine morphogenesis	biological_process	2	827	21	20900	0.20103	0.515359	2.40686	Dip2a;Prmt3
GO:0072520	seminiferous tubule development	biological_process	2	827	21	20900	0.20103	0.515359	2.40686	Scaper;Wdr48
GO:0007338	single fertilization	biological_process	5	827	79	20900	0.202888	0.515359	1.5995	Ccdc136;Adcy3;Kmt2c;Sec23ip;Wdr48
GO:0000902	cell morphogenesis	biological_process	7	827	121	20900	0.203533	0.515359	1.46202	Nfix;Myh9;Ss18;Nfia;Cdh8;Med1;Map7
GO:0045892	negative regulation of DNA-templated transcription	biological_process	26	827	553	20900	0.208398	0.515359	1.1882	Cbx1;Pcgf6;Akirin2;Elf2;Wnt5a;Kdm1a;Ptch1;Rela;Nfil3;Kat7;Cops2;Tle1;Zfp706;Rps6ka5;Purb;Kdm5c;Trim28;Rfc1;Psmc5;Xrcc6;Gzf1;Chd3;Sumo2;Smarcc2;Kmt5a;Brd7
GO:0007163	establishment or maintenance of cell polarity	biological_process	3	827	40	20900	0.209853	0.515359	1.89541	Ctnna1;BC034090;Rac1
GO:0033209	tumor necrosis factor-mediated signaling pathway	biological_process	3	827	40	20900	0.209853	0.515359	1.89541	Rela;Ikbkb;Chuk
GO:0042327	positive regulation of phosphorylation	biological_process	3	827	40	20900	0.209853	0.515359	1.89541	Sdcbp;Irs1;Glmn
GO:0051017	actin filament bundle assembly	biological_process	3	827	40	20900	0.209853	0.515359	1.89541	Baiap2;Myh9;Dmtn
GO:0001889	liver development	biological_process	5	827	80	20900	0.20995	0.515359	1.5795	Smad3;Notch2;Rela;Med1;Sec63
GO:0031047	regulatory ncRNA-mediated gene silencing	biological_process	4	827	60	20900	0.21301	0.515359	1.6848	Cnot9;Adar;Dicer1;Srrt
GO:0000395	mRNA 5'-splice site recognition	biological_process	1	827	6	20900	0.215156	0.515359	4.21201	Sfswap
GO:0000963	mitochondrial RNA processing	biological_process	1	827	6	20900	0.215156	0.515359	4.21201	Fastkd3
GO:0001714	endodermal cell fate specification	biological_process	1	827	6	20900	0.215156	0.515359	4.21201	Sox2
GO:0002158	osteoclast proliferation	biological_process	1	827	6	20900	0.215156	0.515359	4.21201	Nfix
GO:0002457	T cell antigen processing and presentation	biological_process	1	827	6	20900	0.215156	0.515359	4.21201	Kdm5d
GO:0002669	positive regulation of T cell anergy	biological_process	1	827	6	20900	0.215156	0.515359	4.21201	Cblb
GO:0002685	regulation of leukocyte migration	biological_process	1	827	6	20900	0.215156	0.515359	4.21201	Crk
GO:0002934	desmosome organization	biological_process	1	827	6	20900	0.215156	0.515359	4.21201	Nectin1
GO:0006004	fucose metabolic process	biological_process	1	827	6	20900	0.215156	0.515359	4.21201	Pofut1
GO:0006101	citrate metabolic process	biological_process	1	827	6	20900	0.215156	0.515359	4.21201	Cs
GO:0006104	succinyl-CoA metabolic process	biological_process	1	827	6	20900	0.215156	0.515359	4.21201	Suclg1
GO:0006189	'de novo' IMP biosynthetic process	biological_process	1	827	6	20900	0.215156	0.515359	4.21201	Pfas
GO:0006207	'de novo' pyrimidine nucleobase biosynthetic process	biological_process	1	827	6	20900	0.215156	0.515359	4.21201	Mtor
GO:0006266	DNA ligation	biological_process	1	827	6	20900	0.215156	0.515359	4.21201	Xrcc4
GO:0006382	adenosine to inosine editing	biological_process	1	827	6	20900	0.215156	0.515359	4.21201	Adar
GO:0006950	response to stress	biological_process	1	827	6	20900	0.215156	0.515359	4.21201	Rcan1
GO:0007023	post-chaperonin tubulin folding pathway	biological_process	1	827	6	20900	0.215156	0.515359	4.21201	Tbcc
GO:0007199	G protein-coupled receptor signaling pathway coupled to cGMP nucleotide second messenger	biological_process	1	827	6	20900	0.215156	0.515359	4.21201	Gkap1
GO:0007635	chemosensory behavior	biological_process	1	827	6	20900	0.215156	0.515359	4.21201	Prkcg
GO:0008298	intracellular mRNA localization	biological_process	1	827	6	20900	0.215156	0.515359	4.21201	Stau1
GO:0008355	olfactory learning	biological_process	1	827	6	20900	0.215156	0.515359	4.21201	Adcy3
GO:0008635	activation of cysteine-type endopeptidase activity involved in apoptotic process by cytochrome c	biological_process	1	827	6	20900	0.215156	0.515359	4.21201	Apaf1
GO:0010324	membrane invagination	biological_process	1	827	6	20900	0.215156	0.515359	4.21201	Fnbp1l
GO:0010644	cell communication by electrical coupling	biological_process	1	827	6	20900	0.215156	0.515359	4.21201	Kcna1
GO:0010742	macrophage derived foam cell differentiation	biological_process	1	827	6	20900	0.215156	0.515359	4.21201	Wnt5a
GO:0010792	DNA double-strand break processing involved in repair via single-strand annealing	biological_process	1	827	6	20900	0.215156	0.515359	4.21201	Rnf138
GO:0010825	positive regulation of centrosome duplication	biological_process	1	827	6	20900	0.215156	0.515359	4.21201	Rock2
GO:0014051	gamma-aminobutyric acid secretion	biological_process	1	827	6	20900	0.215156	0.515359	4.21201	Apba1
GO:0014905	myoblast fusion involved in skeletal muscle regeneration	biological_process	1	827	6	20900	0.215156	0.515359	4.21201	Cd81
GO:0014910	regulation of smooth muscle cell migration	biological_process	1	827	6	20900	0.215156	0.515359	4.21201	Tacr1
GO:0015734	taurine transport	biological_process	1	827	6	20900	0.215156	0.515359	4.21201	Slc6a6
GO:0016447	somatic recombination of immunoglobulin gene segments	biological_process	1	827	6	20900	0.215156	0.515359	4.21201	Msh3
GO:0018027	peptidyl-lysine dimethylation	biological_process	1	827	6	20900	0.215156	0.515359	4.21201	Ehmt2
GO:0019068	virion assembly	biological_process	1	827	6	20900	0.215156	0.515359	4.21201	Apoe
GO:0023051	regulation of signaling	biological_process	1	827	6	20900	0.215156	0.515359	4.21201	Cblb
GO:0030003	intracellular monoatomic cation homeostasis	biological_process	1	827	6	20900	0.215156	0.515359	4.21201	Mt1
GO:0030728	ovulation	biological_process	1	827	6	20900	0.215156	0.515359	4.21201	Immp2l
GO:0031442	positive regulation of mRNA 3'-end processing	biological_process	1	827	6	20900	0.215156	0.515359	4.21201	Cdc73
GO:0031508	pericentric heterochromatin formation	biological_process	1	827	6	20900	0.215156	0.515359	4.21201	Dicer1
GO:0032328	alanine transport	biological_process	1	827	6	20900	0.215156	0.515359	4.21201	Slc6a6
GO:0032388	positive regulation of intracellular transport	biological_process	1	827	6	20900	0.215156	0.515359	4.21201	Dync1h1
GO:0032527	protein exit from endoplasmic reticulum	biological_process	1	827	6	20900	0.215156	0.515359	4.21201	Sec16a
GO:0032649	regulation of type II interferon production	biological_process	1	827	6	20900	0.215156	0.515359	4.21201	Cd47
GO:0032784	regulation of DNA-templated transcription elongation	biological_process	1	827	6	20900	0.215156	0.515359	4.21201	Ercc6
GO:0032811	negative regulation of epinephrine secretion	biological_process	1	827	6	20900	0.215156	0.515359	4.21201	Crhr1
GO:0033133	positive regulation of glucokinase activity	biological_process	1	827	6	20900	0.215156	0.515359	4.21201	Ranbp2
GO:0033363	secretory granule organization	biological_process	1	827	6	20900	0.215156	0.515359	4.21201	Creb1
GO:0033631	cell-cell adhesion mediated by integrin	biological_process	1	827	6	20900	0.215156	0.515359	4.21201	Adam9
GO:0033762	response to glucagon	biological_process	1	827	6	20900	0.215156	0.515359	4.21201	Creb1
GO:0034103	regulation of tissue remodeling	biological_process	1	827	6	20900	0.215156	0.515359	4.21201	Cst3
GO:0034372	very-low-density lipoprotein particle remodeling	biological_process	1	827	6	20900	0.215156	0.515359	4.21201	Apoe
GO:0034380	high-density lipoprotein particle assembly	biological_process	1	827	6	20900	0.215156	0.515359	4.21201	Apoe
GO:0035166	post-embryonic hemopoiesis	biological_process	1	827	6	20900	0.215156	0.515359	4.21201	Myo1e
GO:0035519	protein K29-linked ubiquitination	biological_process	1	827	6	20900	0.215156	0.515359	4.21201	Ube2s
GO:0036499	PERK-mediated unfolded protein response	biological_process	1	827	6	20900	0.215156	0.515359	4.21201	Eif2ak3
GO:0042158	lipoprotein biosynthetic process	biological_process	1	827	6	20900	0.215156	0.515359	4.21201	Apoe
GO:0042159	lipoprotein catabolic process	biological_process	1	827	6	20900	0.215156	0.515359	4.21201	Apoe
GO:0042713	sperm ejaculation	biological_process	1	827	6	20900	0.215156	0.515359	4.21201	Tacr1
GO:0043217	myelin maintenance	biological_process	1	827	6	20900	0.215156	0.515359	4.21201	Abcd1
GO:0043243	positive regulation of protein-containing complex disassembly	biological_process	1	827	6	20900	0.215156	0.515359	4.21201	Igf1r
GO:0043516	regulation of DNA damage response, signal transduction by p53 class mediator	biological_process	1	827	6	20900	0.215156	0.515359	4.21201	Kmt5a
GO:0045046	protein import into peroxisome membrane	biological_process	1	827	6	20900	0.215156	0.515359	4.21201	Rab8b
GO:0045123	cellular extravasation	biological_process	1	827	6	20900	0.215156	0.515359	4.21201	Jam2
GO:0045621	positive regulation of lymphocyte differentiation	biological_process	1	827	6	20900	0.215156	0.515359	4.21201	Xrcc6
GO:0045851	pH reduction	biological_process	1	827	6	20900	0.215156	0.515359	4.21201	Slc4a3
GO:0046473	phosphatidic acid metabolic process	biological_process	1	827	6	20900	0.215156	0.515359	4.21201	Pla2g3
GO:0046514	ceramide catabolic process	biological_process	1	827	6	20900	0.215156	0.515359	4.21201	Acer3
GO:0046533	negative regulation of photoreceptor cell differentiation	biological_process	1	827	6	20900	0.215156	0.515359	4.21201	Dlx1
GO:0046959	habituation	biological_process	1	827	6	20900	0.215156	0.515359	4.21201	Ckap5
GO:0048070	regulation of developmental pigmentation	biological_process	1	827	6	20900	0.215156	0.515359	4.21201	Adamts20
GO:0048858	cell projection morphogenesis	biological_process	1	827	6	20900	0.215156	0.515359	4.21201	Pacsin2
GO:0051054	positive regulation of DNA metabolic process	biological_process	1	827	6	20900	0.215156	0.515359	4.21201	Igf1r
GO:0051127	positive regulation of actin nucleation	biological_process	1	827	6	20900	0.215156	0.515359	4.21201	Whamm
GO:0051222	positive regulation of protein transport	biological_process	1	827	6	20900	0.215156	0.515359	4.21201	Prkcz
GO:0051580	regulation of neurotransmitter uptake	biological_process	1	827	6	20900	0.215156	0.515359	4.21201	Syngr3
GO:0051882	mitochondrial depolarization	biological_process	1	827	6	20900	0.215156	0.515359	4.21201	Atpif1
GO:0055092	sterol homeostasis	biological_process	1	827	6	20900	0.215156	0.515359	4.21201	Abcd1
GO:0060390	regulation of SMAD protein signal transduction	biological_process	1	827	6	20900	0.215156	0.515359	4.21201	Sptbn1
GO:0060544	regulation of necroptotic process	biological_process	1	827	6	20900	0.215156	0.515359	4.21201	Cyld
GO:0060760	positive regulation of response to cytokine stimulus	biological_process	1	827	6	20900	0.215156	0.515359	4.21201	Wnt5a
GO:0061304	retinal blood vessel morphogenesis	biological_process	1	827	6	20900	0.215156	0.515359	4.21201	Col4a1
GO:0070245	positive regulation of thymocyte apoptotic process	biological_process	1	827	6	20900	0.215156	0.515359	4.21201	Wnt5a
GO:0070296	sarcoplasmic reticulum calcium ion transport	biological_process	1	827	6	20900	0.215156	0.515359	4.21201	Atp2a2
GO:0070487	monocyte aggregation	biological_process	1	827	6	20900	0.215156	0.515359	4.21201	Cd47
GO:0070972	protein localization to endoplasmic reticulum	biological_process	1	827	6	20900	0.215156	0.515359	4.21201	Ubac2
GO:0071286	cellular response to magnesium ion	biological_process	1	827	6	20900	0.215156	0.515359	4.21201	Kcna1
GO:0071377	cellular response to glucagon stimulus	biological_process	1	827	6	20900	0.215156	0.515359	4.21201	Prkaca
GO:0071529	cementum mineralization	biological_process	1	827	6	20900	0.215156	0.515359	4.21201	Hacd1
GO:0071569	protein ufmylation	biological_process	1	827	6	20900	0.215156	0.515359	4.21201	Uba5
GO:0086015	SA node cell action potential	biological_process	1	827	6	20900	0.215156	0.515359	4.21201	Scn3b
GO:0090031	positive regulation of steroid hormone biosynthetic process	biological_process	1	827	6	20900	0.215156	0.515359	4.21201	Igf1r
GO:0090156	intracellular sphingolipid homeostasis	biological_process	1	827	6	20900	0.215156	0.515359	4.21201	Rtn4
GO:0090209	negative regulation of triglyceride metabolic process	biological_process	1	827	6	20900	0.215156	0.515359	4.21201	Apoe
GO:0090271	positive regulation of fibroblast growth factor production	biological_process	1	827	6	20900	0.215156	0.515359	4.21201	Rock2
GO:0090315	negative regulation of protein targeting to membrane	biological_process	1	827	6	20900	0.215156	0.515359	4.21201	Dmtn
GO:0090481	pyrimidine nucleotide-sugar transmembrane transport	biological_process	1	827	6	20900	0.215156	0.515359	4.21201	Slc35d1
GO:0090659	walking behavior	biological_process	1	827	6	20900	0.215156	0.515359	4.21201	Spg11
GO:0097065	anterior head development	biological_process	1	827	6	20900	0.215156	0.515359	4.21201	Pfas
GO:0097113	AMPA glutamate receptor clustering	biological_process	1	827	6	20900	0.215156	0.515359	4.21201	Apoe
GO:0098700	neurotransmitter loading into synaptic vesicle	biological_process	1	827	6	20900	0.215156	0.515359	4.21201	Slc32a1
GO:0098909	regulation of cardiac muscle cell action potential involved in regulation of contraction	biological_process	1	827	6	20900	0.215156	0.515359	4.21201	Atp2a2
GO:0099502	calcium-dependent activation of synaptic vesicle fusion	biological_process	1	827	6	20900	0.215156	0.515359	4.21201	Syt7
GO:0110104	mRNA alternative polyadenylation	biological_process	1	827	6	20900	0.215156	0.515359	4.21201	Cpsf6
GO:0120183	positive regulation of focal adhesion disassembly	biological_process	1	827	6	20900	0.215156	0.515359	4.21201	Dusp3
GO:0120193	tight junction organization	biological_process	1	827	6	20900	0.215156	0.515359	4.21201	Svep1
GO:0120317	sperm mitochondrial sheath assembly	biological_process	1	827	6	20900	0.215156	0.515359	4.21201	Vdac3
GO:0140013	meiotic nuclear division	biological_process	1	827	6	20900	0.215156	0.515359	4.21201	Wnt5a
GO:0160040	mitocytosis	biological_process	1	827	6	20900	0.215156	0.515359	4.21201	Tspan9
GO:0160063	multi-pass transmembrane protein insertion into ER membrane	biological_process	1	827	6	20900	0.215156	0.515359	4.21201	Ccdc47
GO:1900028	negative regulation of ruffle assembly	biological_process	1	827	6	20900	0.215156	0.515359	4.21201	Evl
GO:1900053	negative regulation of retinoic acid biosynthetic process	biological_process	1	827	6	20900	0.215156	0.515359	4.21201	Prmt3
GO:1901842	negative regulation of high voltage-gated calcium channel activity	biological_process	1	827	6	20900	0.215156	0.515359	4.21201	Calm1
GO:1901888	regulation of cell junction assembly	biological_process	1	827	6	20900	0.215156	0.515359	4.21201	Rock2
GO:1903028	positive regulation of opsonization	biological_process	1	827	6	20900	0.215156	0.515359	4.21201	Myo18a
GO:1903038	negative regulation of leukocyte cell-cell adhesion	biological_process	1	827	6	20900	0.215156	0.515359	4.21201	Wnk1
GO:1903490	positive regulation of mitotic cytokinesis	biological_process	1	827	6	20900	0.215156	0.515359	4.21201	Wnk1
GO:1903912	negative regulation of endoplasmic reticulum stress-induced eIF2 alpha phosphorylation	biological_process	1	827	6	20900	0.215156	0.515359	4.21201	Nck1
GO:1903999	negative regulation of eating behavior	biological_process	1	827	6	20900	0.215156	0.515359	4.21201	Ttc21b
GO:1904000	positive regulation of eating behavior	biological_process	1	827	6	20900	0.215156	0.515359	4.21201	Mtor
GO:1904062	regulation of monoatomic cation transmembrane transport	biological_process	1	827	6	20900	0.215156	0.515359	4.21201	Wnk1
GO:1904751	positive regulation of protein localization to nucleolus	biological_process	1	827	6	20900	0.215156	0.515359	4.21201	Pinx1
GO:1904938	planar cell polarity pathway involved in axon guidance	biological_process	1	827	6	20900	0.215156	0.515359	4.21201	Wnt5a
GO:1990743	protein sialylation	biological_process	1	827	6	20900	0.215156	0.515359	4.21201	St8sia3
GO:2000052	positive regulation of non-canonical Wnt signaling pathway	biological_process	1	827	6	20900	0.215156	0.515359	4.21201	Wnt5a
GO:2000058	regulation of ubiquitin-dependent protein catabolic process	biological_process	1	827	6	20900	0.215156	0.515359	4.21201	Ube3a
GO:2000394	positive regulation of lamellipodium morphogenesis	biological_process	1	827	6	20900	0.215156	0.515359	4.21201	Coro1c
GO:2000821	regulation of grooming behavior	biological_process	1	827	6	20900	0.215156	0.515359	4.21201	Nrxn1
GO:2001033	negative regulation of double-strand break repair via nonhomologous end joining	biological_process	1	827	6	20900	0.215156	0.515359	4.21201	Ercc6
GO:2001257	regulation of cation channel activity	biological_process	1	827	6	20900	0.215156	0.515359	4.21201	Homer1
GO:0000038	very long-chain fatty acid metabolic process	biological_process	2	827	22	20900	0.2157	0.515359	2.29746	Abcd3;Abcd1
GO:0022904	respiratory electron transport chain	biological_process	2	827	22	20900	0.2157	0.515359	2.29746	Sdhb;Immp2l
GO:0035584	calcium-mediated signaling using intracellular calcium source	biological_process	2	827	22	20900	0.2157	0.515359	2.29746	Dmtn;Ptprj
GO:0042692	muscle cell differentiation	biological_process	2	827	22	20900	0.2157	0.515359	2.29746	Speg;Glmn
GO:0090201	negative regulation of release of cytochrome c from mitochondria	biological_process	2	827	22	20900	0.2157	0.515359	2.29746	Ghitm;Parl
GO:0001707	mesoderm formation	biological_process	3	827	41	20900	0.220279	0.519744	1.84918	Smad3;Nf2;Prkaca
GO:0061351	neural precursor cell proliferation	biological_process	3	827	41	20900	0.220279	0.519744	1.84918	Nfix;Nfia;Rsu1
GO:0006493	protein O-linked glycosylation	biological_process	4	827	61	20900	0.221417	0.519744	1.65718	Tet3;Trak2;Pofut1;Galnt11
GO:0007266	Rho protein signal transduction	biological_process	4	827	61	20900	0.221417	0.519744	1.65718	Baiap2;Nfix;Rock2;Chuk
GO:0010595	positive regulation of endothelial cell migration	biological_process	4	827	61	20900	0.221417	0.519744	1.65718	Wnt5a;Dicer1;Rac1;Rock2
GO:0032456	endocytic recycling	biological_process	4	827	61	20900	0.221417	0.519744	1.65718	Rab11fip4;Rab8b;Stx12;Vti1a
GO:0045165	cell fate commitment	biological_process	5	827	82	20900	0.224305	0.519744	1.54098	Gap43;Wnt5a;Sox2;Mitf;Prdm15
GO:0050680	negative regulation of epithelial cell proliferation	biological_process	5	827	82	20900	0.224305	0.519744	1.54098	Wnt5a;Ptch1;Sox2;Mcc;Cdc73
GO:0060041	retina development in camera-type eye	biological_process	5	827	82	20900	0.224305	0.519744	1.54098	Nectin1;Nfix;Scaper;Nfia;Tbc1d32
GO:0008544	epidermis development	biological_process	4	827	62	20900	0.229909	0.519744	1.63046	Ptch1;Svep1;Atp2c1;Igf1r
GO:0030879	mammary gland development	biological_process	4	827	62	20900	0.229909	0.519744	1.63046	Ptch1;Irs1;Creb1;Igf1r
GO:1905515	non-motile cilium assembly	biological_process	4	827	62	20900	0.229909	0.519744	1.63046	Exoc5;Cc2d2a;Dctn1;Tbc1d32
GO:0006164	purine nucleotide biosynthetic process	biological_process	2	827	23	20900	0.230461	0.519744	2.19757	Pfas;Prpsap1
GO:0006807	nitrogen compound metabolic process	biological_process	2	827	23	20900	0.230461	0.519744	2.19757	Myo1e;Sec63
GO:0008053	mitochondrial fusion	biological_process	2	827	23	20900	0.230461	0.519744	2.19757	Parl;Mcl1
GO:0021522	spinal cord motor neuron differentiation	biological_process	2	827	23	20900	0.230461	0.519744	2.19757	Ptch1;Dicer1
GO:0044790	suppression of viral release by host	biological_process	2	827	23	20900	0.230461	0.519744	2.19757	Trim26;Trim28
GO:0048678	response to axon injury	biological_process	2	827	23	20900	0.230461	0.519744	2.19757	Sarm1;Mtr
GO:0060047	heart contraction	biological_process	2	827	23	20900	0.230461	0.519744	2.19757	Sgcd;Trdn
GO:0090141	positive regulation of mitochondrial fission	biological_process	2	827	23	20900	0.230461	0.519744	2.19757	Mcu;Spire1
GO:0098974	postsynaptic actin cytoskeleton organization	biological_process	2	827	23	20900	0.230461	0.519744	2.19757	Rac1;Rock2
GO:2001224	positive regulation of neuron migration	biological_process	2	827	23	20900	0.230461	0.519744	2.19757	Ptprz1;Mapk8ip3
GO:0006629	lipid metabolic process	biological_process	33	827	727	20900	0.23078	0.519744	1.14715	Adipor2;Pla2g3;Pnpla8;Erg28;Samd8;Plbd2;Apoe;Nsdhl;Hadhb;Gpx4;Mecr;Pcx;Pgs1;Gpcpd1;Mtmr1;Hexa;Jazf1;Acer3;Hacd1;Crk;Sqle;Agps;St8sia1;Ptpn11;Lpcat3;Acat1;Atp5b;Acaca;Cox10;Pip4k2a;Pip5k1b;Ggps1;Inpp4b
GO:0010634	positive regulation of epithelial cell migration	biological_process	3	827	42	20900	0.230807	0.519744	1.80515	Irs1;Tacr1;Rtn4
GO:0048873	homeostasis of number of cells within a tissue	biological_process	3	827	42	20900	0.230807	0.519744	1.80515	Nfix;Ptpn11;Rac1
[truncated: 3,014 more rows]
