# Supplementary material for: Vitamin D Regulates Olfactory Function via Dual Transcriptional and mTOR‐Dependent Translational Control of Synaptic Proteins
Source: Adv Sci (Weinh). 2025 Dec 16;13(13):e07181. doi: 10.1002/advs.202507181 (PMC12955992; doi:10.1002/advs.202507181)
Supplement: Supplementary file 2 — Supplemental Tables 1–18 [file ADVS-13-e07181-s002.zip › Table S12_bulk_seq_ DEGs_VD-hyper _VD-hypo_VDD.xlsx]

## Sheet: VD-Hypo-vs-VDD
Table S10. Differentially Expressed Genes (DEGs) between VD-hyper and VD-hypo, and VD-hyper and VDD Groups, related to Figure S8
The change of gene expression was up-regulated
Gene_ID	Symbol	VD-Hypo-vs-VDD log2FoldChange	VD-Hypo-vs-VDD Pvalue	VD-Hypo-vs-VDD FDR
69053	1810013L24Rik	0.525513	0.00017821	0.0303389
72128	2610008E11Rik	0.395378	0.00214445	0.106747
74644	4930426D05Rik	0.948329	0.0413252	0.377124
626415	4930467E23Rik	0.49281	0.000323485	0.0390428
100141474	4933428G20Rik	0.625578	0.00579427	0.170074
212448	9330159F19Rik	0.440718	0.000190397	0.030488
232345	A2m	1.35595	1.62651e-05	0.0087685
105246961	AB010352	0.442859	0.0216968	0.29015
11303	Abca1	0.359402	0.0305794	0.329245
27404	Abca8b	0.459323	0.0156825	0.251573
244562	Abcc12	1.65542	0.0129188	0.237499
239273	Abcc4	0.700464	0.000104538	0.0214096
320712	Abi3bp	0.544349	0.00482707	0.157826
100705	Acacb	0.49931	0.0254108	0.305326
230379	Acer2	1.07571	3.54173e-05	0.0117586
329910	Acot11	0.360437	0.00605171	0.172674
101744	Acp7	2.736	0.0220629	0.29119
54137	Acrbp	0.975659	0.000845654	0.0679171
50790	Acsl4	0.232254	0.0418477	0.379576
233801	Acsm4	2.30533	0.00371903	0.14513
109711	Actn1	0.296799	0.0222135	0.291716
11481	Acvr2b	0.219238	0.0485429	0.402054
11501	Adam8	0.890159	0.0160206	0.254769
11504	Adamts1	0.560412	0.0249999	0.302286
240913	Adamts4	0.488845	0.0332082	0.342335
101401	Adamts9	1.12996	0.000188225	0.0304417
432530	Adcy1	0.337047	0.0175906	0.262689
11513	Adcy7	0.540473	0.0279422	0.314044
170757	Adgrl4	0.714063	1.72544e-06	0.00199326
68465	Adipor2	0.333489	0.00947615	0.207105
11551	Adra2a	0.683061	0.000450219	0.0471395
11569	Aebp2	0.375687	0.000899805	0.0680026
17355	Aff1	0.452164	0.01508	0.249376
93736	Aff4	0.233813	0.0207903	0.285434
239528	Ago2	0.484922	0.000742278	0.0633323
214150	Ago3	0.391972	0.00189962	0.100074
226747	Ahctf1	0.282154	0.0170454	0.259641
66395	Ahnak	0.904318	0.0174317	0.261801
268390	Ahsa2	0.448798	0.0191	0.271416
56248	Ak3	0.402703	0.00153384	0.0902063
83397	Akap12	0.482176	0.0162642	0.255962
338351	Akap17b	0.25993	0.0435008	0.385651
238276	Akap5	0.442085	0.00725125	0.186641
268420	Alkbh5	0.457915	3.16325e-05	0.0117586
11702	Amd1	0.415004	0.00274855	0.124168
72125	Amer2	0.279478	0.0086352	0.201053
225339	Ammecr1l	0.328035	0.00395501	0.148352
27494	Amot	0.414995	0.0124052	0.232979
56332	Amotl2	0.816186	0.000250723	0.0343639
11601	Angpt2	0.894376	0.0312801	0.333228
109676	Ank2	0.337481	0.000163618	0.0291361
11735	Ank3	0.174194	0.04663	0.397547
106585	Ankrd12	0.283476	0.0103738	0.217289
232339	Ankrd26	0.329114	0.0264276	0.308602
237615	Ankrd52	0.191612	0.0380378	0.362283
74385	Ap5m1	0.313545	0.0149591	0.248687
80287	Apobec3	0.664052	0.0110765	0.222258
72993	Appl1	0.27277	0.00585783	0.170087
215821	Arfgef3	0.460134	0.0244741	0.301702
73910	Arhgap18	0.667831	0.00226328	0.111597
71302	Arhgap26	0.399783	0.0083581	0.1988
214137	Arhgap29	0.390497	0.0205528	0.283134
234094	Arhgef10	0.465854	0.0120991	0.230587
69632	Arhgef12	0.177661	0.0407184	0.374808
110596	Arhgef28	1.17262	2.16726e-06	0.00233674
54324	Arhgef5	0.851676	0.0148886	0.248151
93760	Arid1a	0.200964	0.0292711	0.321605
238247	Arid4a	0.415684	0.00057161	0.0540623
214855	Arid5a	0.683406	0.0182902	0.267876
71371	Arid5b	0.554596	0.00494489	0.159947
56795	Arl10	0.352085	0.0392834	0.367947
75423	Arl5a	0.233509	0.0133396	0.240246
75869	Arl5b	0.431065	0.0234973	0.295786
67771	Arpc5	0.317748	0.00410198	0.149082
59046	Arpp19	0.35411	0.0171471	0.259872
104816	Aspg	0.748801	0.0192626	0.272621
50770	Atp11a	0.285814	0.010261	0.216364
381290	Atp2b4	0.305686	0.00895543	0.203995
11977	Atp7a	0.544337	0.00482451	0.157826
11980	Atp8a1	0.241806	0.024877	0.302129
67331	Atp8b3	1.95266	0.0423458	0.381749
230696	AU022252	0.332486	0.0344544	0.347618
11567	Avil	1.40137	0.0312422	0.333079
56386	B4galt6	0.20124	0.03482	0.349171
29810	Bag3	0.51795	0.0187085	0.269423
108100	Baiap2	0.241935	0.00741668	0.187715
22385	Baz1b	0.225525	0.0258254	0.307079
70508	Bbx	0.36338	0.00608328	0.172908
79555	BC005537	0.220076	0.019267	0.272621
12051	Bcl3	2.02236	0.00552415	0.166995
320376	Bcorl1	0.605423	0.00237054	0.115132
12064	Bdnf	0.511595	0.0470285	0.398216
544971	Bdp1	0.350964	0.00938266	0.206271
666938	Bend4	0.460017	0.0277048	0.312898
59058	Bhlhe22	1.46901	0.000312623	0.0385808
12116	Bhmt	1.05212	0.0308765	0.331063
12121	Bicd1	0.256331	0.0397693	0.370412
12159	Bmp4	0.660208	0.0276647	0.312898
12167	Bmpr1b	0.385621	0.00498332	0.160229
12168	Bmpr2	0.281722	0.00442951	0.154061
101148	Bmt2	0.303628	0.0188078	0.269423
242509	Bnc2	0.746716	0.0451087	0.390562
171388	Bnipl	3.11519	0.0484515	0.402054
665775	Bod1l	0.390094	0.000618993	0.0553093
18843	Bpifa1	3.12802	0.00185419	0.0989697
378700	Bpifb3	1.13854	0.0461602	0.395627
381399	Bpifb4	2.84585	0.00312083	0.133881
228796	Bpifb6	3.04213	5.38674e-05	0.0150207
71425	Bpifb9a	5.02865	0.000590261	0.0548152
433492	Bpifb9b	4.73129	5.26805e-06	0.00386533
207165	Bptf	0.284642	0.00512998	0.163
67382	Brd3	0.220277	0.0399416	0.371392
12217	Bsn	0.233672	0.0126289	0.234532
107182	Btaf1	0.340514	0.01295	0.237499
227580	C1ql3	2.38481	2.13697e-11	8.6403e-08
12266	C3	1.3294	0.0409246	0.375425
12273	C5ar1	1.44124	0.0464843	0.396733
12290	Cacna1e	0.182985	0.0322064	0.336482
54725	Cadm1	0.278038	0.00211638	0.106299
12307	Calb1	0.566531	0.0122862	0.231861
72691	Calhm2	0.959931	0.00687652	0.18368
140904	Caln1	1.41685	0.00977635	0.210817
12322	Camk2a	0.251843	0.010697	0.218991
67886	Camsap2	0.235503	0.02111	0.286901
71934	Car13	1.00769	0.0259364	0.307079
26885	Casp8ap2	0.482565	0.00255216	0.120176
69743	Casz1	1.11241	0.0147228	0.247126
19285	Cavin1	0.354781	0.0467592	0.397789
12402	Cbl	0.550266	3.09608e-05	0.0117586
104836	Cbll1	0.328098	0.0114762	0.226347
12409	Cbr2	0.958927	0.00695169	0.18368
12411	Cbs	0.374404	0.0118063	0.22958
12419	Cbx5	0.302432	0.000921175	0.0685911
67500	Ccar1	0.294534	0.0241894	0.300241
104479	Ccdc117	0.814441	0.0013284	0.0841909
67291	Ccdc137	0.307487	0.0337271	0.345015
545428	Ccdc141	0.449456	0.0021451	0.106747
74186	Ccdc3	0.897477	0.00390467	0.148222
76551	Ccdc6	0.286726	0.0196689	0.275894
68339	Ccdc88c	0.365831	0.0181894	0.267374
20293	Ccl12	2.29894	0.000929967	0.0686775
20306	Ccl7	1.95911	0.0372356	0.358673
20308	Ccl9	1.05918	0.00661204	0.180661
12450	Ccng1	0.280075	0.0209793	0.285988
12452	Ccng2	0.301368	0.037434	0.359379
12454	Ccnk	0.329993	0.0189745	0.270612
56036	Ccnl2	0.274275	0.0245892	0.302129
12455	Ccnt1	0.236385	0.0261746	0.308094
72949	Ccnt2	0.271807	0.0270552	0.311107
227210	Ccnyl1	0.284173	0.0309693	0.331063
72278	Ccpg1	0.263033	0.0441517	0.387868
12768	Ccr1	2.16962	0.00549925	0.166553
12505	Cd44	1.18511	0.0111941	0.224062
71891	Cdadc1	0.317564	0.00634566	0.176946
67072	Cdc37l1	0.277761	0.0163959	0.255962
57912	Cdc42se1	0.296322	0.041343	0.377124
71395	Cdcp3	1.8711	0.0143913	0.246168
18557	Cdk18	0.948725	0.000738997	0.0633323
214444	Cdk5rap2	0.331399	0.014726	0.247126
12572	Cdk7	0.290758	0.0153323	0.24972
381113	Cdkl4	1.01695	0.0310415	0.331594
382253	Cdkl5	0.383556	0.0451587	0.390562
12575	Cdkn1a	0.248184	0.0345151	0.34784
12611	Cebpg	0.346047	0.00532089	0.16454
14007	Celf2	0.17892	0.0148986	0.248151
53883	Celsr2	0.234083	0.0285971	0.318307
230967	Cep104	0.261252	0.0147431	0.247126
382090	Cep162	0.347026	0.0185581	0.269185
545389	Cep170	0.24283	0.0109706	0.22162
74081	Cep350	0.337356	0.0101133	0.214514
225659	Cep76	0.402437	0.0224822	0.291716
74201	Cep97	0.587696	0.0014137	0.0869346
104158	Ces1d	3.79993	0.00174601	0.0964084
212517	Cfap44	0.766041	0.0110428	0.222071
74453	Cfap53	0.850844	0.0272561	0.311107
12633	Cflar	0.348884	0.0449298	0.390462
18636	Cfp	0.617431	0.0191893	0.271997
106143	Cggbp1	0.299732	0.00668654	0.181983
70737	Cgn	0.750106	0.0133953	0.240557
68567	Cgref1	0.616885	0.0330671	0.34203
12642	Ch25h	1.38183	0.0138234	0.243271
109151	Chd9	0.252743	0.0309029	0.331063
12212	Chic1	0.24825	0.0259571	0.307098
229688	Chil6	2.15948	0.00883274	0.203203
12660	Chka	0.278433	0.0111252	0.22296
12661	Chl1	0.612146	0.00766175	0.190393
108699	Chn1	0.258777	0.0364238	0.355489
66917	Chordc1	0.615602	0.00334402	0.139389
76969	Chst1	0.194608	0.0487343	0.402382
12704	Cit	0.254189	0.0113744	0.225163
17684	Cited2	0.300349	0.0390883	0.367433
93694	Clec2d	0.878445	0.0365267	0.355489
209195	Clic6	0.811652	0.0168055	0.258361
56430	Clip1	0.235706	0.0247871	0.302129
12747	Clk1	0.771122	0.0132181	0.239123
12750	Clk4	0.328852	0.00882026	0.203203
94040	Clmn	0.574129	0.000863525	0.0679171
12753	Clock	0.24327	0.0202055	0.27978
68119	Cmtm3	0.522653	0.00357279	0.143027
97487	Cmtm4	0.244872	0.011908	0.230094
382030	Cnep1r1	0.319503	0.0356053	0.353496
245684	Cnksr2	0.333109	0.034541	0.34784
231464	Cnot6l	0.250629	0.0226999	0.291868
12801	Cnr1	0.916872	0.000214999	0.0319007
269784	Cntn4	0.311528	0.0436167	0.385651
636808	Cntnap5a	0.764087	0.00428072	0.151777
620292	Cntnap5c	0.835872	0.00108177	0.0754113
238123	Cog5	0.242142	0.0347054	0.348639
12826	Col4a1	0.304399	0.00369285	0.144962
53867	Col5a3	0.564675	0.0220911	0.29119
231207	Cpeb2	0.466735	0.00406696	0.148476
67579	Cpeb4	0.184903	0.0401636	0.37278
73692	Cplane1	0.245236	0.014983	0.248695
70574	Cpm	0.550921	0.0271307	0.311107
320827	Cracd	0.302595	0.00367059	0.144439
12912	Creb1	0.280491	0.0224658	0.291716
208647	Creb3l2	0.400721	0.00953714	0.207401
12914	Crebbp	0.256682	0.0302026	0.326676
232430	Crebl2	0.339899	0.0179388	0.265682
77128	Crebrf	0.280789	0.0108794	0.22156
263764	Creg2	0.403786	0.0177758	0.264096
12916	Crem	0.568656	0.00566331	0.169223
12929	Crkl	0.41852	0.00174513	0.0964084
66877	Crnkl1	0.422056	0.00392652	0.148352
74114	Crot	0.324719	0.0256332	0.305968
94109	Csmd1	0.607806	3.18313e-08	6.43509e-05
12388	Ctnnd1	0.275271	0.0289767	0.320766
75717	Cul5	0.264654	0.0107841	0.220494
12767	Cxcr4	0.427492	0.0244035	0.301702
73649	Cybrd1	0.689603	0.013441	0.240718
13077	Cyp1a2	2.2334	0.00400646	0.148476
13107	Cyp2f2	1.70358	0.00337545	0.139479
224405	Cyyr1	0.516922	0.0171682	0.259872
241589	D430041D05Rik	0.555333	0.000881986	0.0679256
330286	D630045J12Rik	0.351207	0.00320388	0.135645
11426	D830031N03Rik	1.00207	0.0341185	0.345955
76441	Daam2	0.44437	0.00394402	0.148352
52840	Dbndd2	0.251043	0.0105998	0.217735
13171	Dbt	0.385012	0.00842365	0.1988
321006	Dcaf1	0.301978	0.0164668	0.255962
68970	Dcaf12	0.283519	0.0265999	0.308992
195208	Dcdc2a	0.378915	0.0346679	0.348639
100534287	Dchs2	0.644123	0.0185217	0.268897
245038	Dclk3	0.457687	0.0361986	0.355489
70640	Dcp2	0.414401	0.000186292	0.0304417
233805	Dcun1d3	0.576705	0.00326777	0.136916
13209	Ddx6	0.238238	0.00597545	0.172674
243780	Dennd11	0.249309	0.0291428	0.321068
102442	Dennd4a	0.304266	0.00500941	0.16043
211922	Dennd6a	0.250984	0.0426931	0.382941
213393	Depp1	1.11106	0.0227416	0.291942
239667	Dip2b	0.252388	0.0278005	0.313551
68861	Dipk2a	0.519871	0.00234871	0.114415
330938	Dixdc1	0.199173	0.0436426	0.385651
71228	Dlg5	0.313664	0.00372404	0.14513
15502	Dnaja1	0.338359	0.0134525	0.240718
67035	Dnajb4	0.406902	0.00858911	0.20103
13418	Dnajc1	0.359302	0.0157393	0.251782
235567	Dnajc13	0.258212	0.0284487	0.317092
100037258	Dnajc3	0.343706	0.00813815	0.19586
66705	Dnase1l2	1.52264	9.28048e-05	0.0208463
13447	Doc2b	1.93995	4.22321e-14	2.27673e-10
75974	Dock11	0.400642	0.0163134	0.255962
238130	Dock4	0.225342	0.0427384	0.382941
68813	Dock5	0.655597	0.0177828	0.264096
105445	Dock9	0.293368	0.0128856	0.237499
27261	Dok3	0.72848	0.00837551	0.1988
12934	Dpysl2	0.445246	0.000366347	0.042637
319901	Dsel	0.668878	0.0103692	0.217289
213452	Dstyk	0.212143	0.0315265	0.334676
209200	Dtx3l	0.657353	0.0183259	0.267947
207521	Dtx4	0.476679	0.00812127	0.19586
72102	Dusp11	0.406373	0.00403234	0.148476
75219	Dusp18	0.420268	0.000378422	0.0428676
67603	Dusp6	0.562671	0.0101076	0.214514
100310872	Dynlt1a	0.465087	0.0201759	0.27978
13549	Dyrk1b	0.620136	5.51724e-05	0.0151238
69181	Dyrk2	0.406183	0.00982563	0.211109
50496	E2f6	0.380284	0.0499134	0.404743
192193	Edem1	0.388467	0.0148894	0.248151
13614	Edn1	1.10252	0.00364134	0.143637
214764	Edrf1	0.314234	0.0431706	0.384725
230648	Efcab14	0.281314	0.0104812	0.217289
77627	Efcab6	2.31074	0.0016298	0.0930366
13642	Efnb2	0.674184	5.71588e-05	0.0154072
13654	Egr2	1.45873	0.0467493	0.397789
114601	Ehbp1l1	0.549552	0.00694414	0.18368
13669	Eif3a	0.235942	0.0485442	0.402054
26987	Eif4e2	0.298028	0.0162543	0.255962
13688	Eif4ebp2	0.323697	0.00941437	0.206312
15568	Elavl1	0.302869	0.00675352	0.182041
13709	Elf1	0.416772	0.0299476	0.325937
56501	Elf4	1.00162	0.0234607	0.295786
207393	Elfn2	0.239364	0.0380972	0.362439
13714	Elk4	0.73541	0.00956932	0.207738
54325	Elovl1	0.391791	0.0113606	0.225163
13730	Emp1	0.832441	0.0105047	0.217289
13800	Enah	0.233409	0.0397827	0.370412
13803	Enc1	2.08516	0.000103696	0.0214096
71946	Endod1	0.396184	0.000343567	0.0408566
328572	Ep300	0.281049	0.00911779	0.204522
54357	Epb41l4b	0.288018	0.0402074	0.372837
13845	Ephb3	0.586553	0.0106222	0.217735
77781	Epm2aip1	0.282903	0.00375333	0.145477
319955	Ercc6	0.294274	0.0120964	0.230587
209601	Erich3	0.383622	0.0235706	0.295786
226144	Erlin1	0.479556	0.00655086	0.179833
75320	Etnk1	0.245573	0.0199383	0.278068
102058	Exoc8	0.337152	0.0426618	0.382941
22350	Ezr	0.454221	6.96491e-05	0.0173444
107373	Fam111a	1.10799	0.0169932	0.259519
213056	Fam126b	0.350103	0.000581964	0.0544053
70363	Fam135b	1.21397	4.76349e-05	0.0137571
219148	Fam167a	0.522187	0.0119573	0.230339
545136	Fam186b	1.39992	1.22972e-05	0.00710294
433698	Fam205a1	0.702192	0.00603508	0.172674
66306	Fam53c	0.387086	0.00185097	0.0989697
210998	Fam91a1	0.294874	0.00489831	0.158978
223254	Farp1	0.166682	0.0494518	0.404071
380601	Fastkd5	0.676356	0.0079408	0.193998
270120	Fat3	0.210088	0.0187804	0.269423
14118	Fbn1	0.775305	0.00421529	0.151625
71865	Fbxo30	0.415523	0.0115124	0.226535
70611	Fbxo33	0.467796	0.00232808	0.113752
268882	Fbxo45	0.291572	0.0187636	0.269423
382109	Fbxw26	2.48535	0.019658	0.275894
14130	Fcgr2b	0.775966	0.00600561	0.172674
14131	Fcgr3	0.395532	0.0219284	0.290773
218503	Fcho2	0.287021	0.0196334	0.275874
14155	Fem1b	0.291226	0.000918031	0.0685911
59083	Fetub	1.10671	0.0354555	0.352875
224014	Fgd4	0.257405	0.022169	0.291716
14166	Fgf11	0.377173	0.00355702	0.142749
14173	Fgf2	0.380825	0.0477351	0.400425
14184	Fgfr3	0.263399	0.0058468	0.170087
14190	Fgl2	0.864101	0.0364894	0.355489
60344	Fign	0.865849	0.0452324	0.390675
231997	Fkbp14	0.462372	0.00736641	0.187188
14229	Fkbp5	0.975349	0.00574023	0.16972
246179	Fktn	0.273753	0.024489	0.301702
399558	Flrt2	0.690007	0.00148176	0.0883617
14254	Flt1	0.232671	0.0321834	0.336482
226844	Flvcr1	0.304863	0.0407582	0.374961
226565	Fmo6	3.30503	0.0342676	0.346657
14268	Fn1	0.356022	0.0271402	0.311107
72007	Fndc3b	0.281942	0.0315556	0.334676
216742	Fnip1	0.199949	0.0468298	0.397875
71375	Foxn3	0.333566	0.006112	0.173116
54601	Foxo4	0.544429	0.00138866	0.0862751
231470	Fras1	0.68963	1.74577e-07	0.000282343
666060	Frmpd1	0.404111	0.0122657	0.231744
320365	Fry	0.195325	0.0224868	0.291716
72313	Fryl	0.218794	0.0250083	0.302286
319636	Fsd1l	0.324758	0.0109677	0.22162
320027	Fstl4	0.266673	0.0396642	0.370351
14319	Fth1	0.165504	0.046702	0.397741
51886	Fubp1	0.29049	0.0233919	0.295786
14349	Fv1	0.701724	0.0483999	0.402054
14359	Fxr1	0.298912	0.0246613	0.302129
14362	Fzd1	0.589591	0.00469244	0.157826
57265	Fzd2	0.602625	0.00154171	0.0903409
14365	Fzd3	0.289263	0.00308555	0.133621
14369	Fzd7	0.71033	0.000837507	0.067725
14370	Fzd8	0.716843	0.0218022	0.290252
217558	G2e3	0.48676	0.00120079	0.080835
14390	Gabpa	0.278163	0.0442258	0.388074
14405	Gabrg1	0.396895	0.00884597	0.203219
14409	Gabrr2	1.26467	0.0489096	0.402792
17873	Gadd45b	0.569552	0.0295386	0.322789
78754	Galnt15	0.706006	0.0125225	0.233906
209239	Gan	0.708529	0.038746	0.366028
99326	Garnl3	0.39838	0.00832081	0.1988
14457	Gas7	0.26375	0.0143262	0.245964
229542	Gatad2b	0.261251	0.00981645	0.211109
626578	Gbp10	1.56523	0.0214536	0.289959
14469	Gbp2	1.34356	0.000296912	0.0375152
100702	Gbp6	0.986245	0.000504473	0.049749
229900	Gbp7	0.777474	0.0035435	0.142749
74375	Gcc1	0.347725	0.0201253	0.279628
14580	Gfap	0.250337	0.0291191	0.321025
328232	Gfod1	0.325182	0.003981	0.148352
14593	Ggps1	0.306987	0.00374551	0.145477
14594	Ggta1	0.680917	0.00265246	0.122217
14599	Gh	3.65019	0.000317818	0.0386472
14609	Gja1	0.256605	0.0318474	0.334818
14623	Gjb6	0.438855	0.00913312	0.204522
244757	Glb1l2	1.31386	0.0432193	0.384725
170772	Glcci1	0.281475	0.0198351	0.277502
631323	Gm12250	2.18146	0.0144108	0.246168
433698	Gm12394	0.784389	0.0153012	0.24972
101056144	Gm13302	1.82382	0.00187322	0.0993297
100039123	Gm14295	0.328323	0.0104098	0.217289
100043381	Gm14308	0.62018	0.00195263	0.100894
100503353	Gm14440	0.320215	0.0341147	0.345955
100463512	Gm20594	0.289562	0.0302057	0.326676
101056205	Gm29797	1.87844	0.00840461	0.1988
102633740	Gm31493	0.408315	0.0283618	0.316617
102637087	Gm33989	0.338524	0.0025835	0.120412
100041621	Gm3435	0.635866	0.0439583	0.3868
100042024	Gm3629	4.36282	0.0269042	0.310136
269774	Gm38495	0.471606	5.17635e-05	0.0146872
108167533	Gm46041	1.6607	0.00406086	0.148476
240327	Gm4951	2.30863	0.000563964	0.0536528
115489122	Gm52433	0.436763	0.0104381	0.217289
115489125	Gm52435	0.225904	0.0438614	0.386157
115490111	Gm52768	0.305526	0.0419079	0.379707
115490174	Gm52809	0.338791	0.0106119	0.217735
63985	Gmfb	0.191136	0.03973	0.370352
14680	Gnal	0.391366	0.0140204	0.244415
14701	Gng12	0.367962	0.00339241	0.139479
14708	Gng7	0.814683	0.000378669	0.0428676
14714	Gnrh1	1.38114	0.00932365	0.206213
224139	Golgb1	0.296964	0.00939509	0.206271
66629	Golph3	0.273604	0.0233898	0.295786
237943	Gpatch8	0.279969	0.00927339	0.20597
77110	Gpbp1l1	0.373809	0.0073548	0.187188
14555	Gpd1	0.217975	0.0302831	0.327167
14758	Gpm6b	0.174385	0.0435937	0.385651
68526	Gpr155	0.217247	0.0368967	0.35711
574402	Gpr17	0.454562	0.00568093	0.169223
217143	Gpr179	0.884502	0.00890803	0.20397
73010	Gpr22	0.377159	0.0272814	0.311107
233919	Gpr26	0.661423	0.0171649	0.259872
64095	Gpr35	0.933	0.000879153	0.0679256
64378	Gpr88	0.776306	0.0245859	0.302129
108682	Gpt2	0.430798	0.0163408	0.255962
75512	Gpx6	2.84917	0.00047633	0.0484509
14783	Grb10	0.260433	0.0495469	0.404071
23893	Grem2	0.761645	0.0220918	0.29119
72690	Grrp1	1.11538	0.0020806	0.105414
14859	Gsta3	1.17564	0.0484296	0.402054
234889	Gucy1a2	0.283578	0.0234763	0.295786
223827	Gxylt1	0.334377	0.038022	0.362283
15042	H2-T24	0.538497	0.0127716	0.236334
319179	H2bc6	0.905473	0.0276742	0.312898
73940	Hapln2	0.380114	0.016804	0.258361
231123	Haus3	0.508907	0.0349897	0.349962
67933	Hcfc2	0.247533	0.0497192	0.404075
217995	Heatr1	0.282089	0.0415324	0.377786
269700	Hectd4	0.271215	0.00152292	0.0902063
94253	Hecw1	0.366655	0.0305645	0.329245
78455	Helz	0.390979	0.00192442	0.100412
67138	Herc6	0.493938	0.0474222	0.399875
102423	Hinfp	0.282711	0.0208715	0.285988
66847	Hint3	0.321215	0.0160953	0.255101
215114	Hip1	0.313273	0.0135908	0.241026
15257	Hipk1	0.291104	0.0164874	0.255962
15258	Hipk2	0.463076	1.84699e-05	0.00933482
15259	Hipk3	0.421619	0.00046296	0.0473889
16656	Hivep3	0.296012	0.0144714	0.246885
15368	Hmox1	0.806039	0.000184111	0.0304417
320191	Hook3	0.32369	0.00715271	0.186048
15444	Hpca	0.342255	0.0043388	0.152601
12123	Hrk	0.565784	0.00661294	0.180661
15485	Hsd17b1	1.78467	0.0473714	0.399768
110920	Hspa13	0.26177	0.0152478	0.24972
193740	Hspa1a	1.71127	0.022782	0.29196
15511	Hspa1b	2.52538	0.00479092	0.157826
80888	Hspb8	0.697213	0.00159288	0.0916787
15551	Htr1b	1.04387	0.0212005	0.287647
15560	Htr2c	2.18803	0.00107545	0.0754113
56213	Htra1	0.29407	0.0118105	0.22958
15891	Ibsp	2.05002	0.0492311	0.403672
15925	Ide	0.428591	0.00749053	0.188993
15931	Ids	0.228693	0.0316527	0.334818
15937	Ier3	0.733651	0.00468206	0.157826
15953	Ifi47	2.05033	1.2878e-06	0.00160212
15957	Ifit1	0.581958	0.0281644	0.315445
68713	Ifitm1	1.07558	0.0049818	0.160229
66141	Ifitm3	0.644078	0.010862	0.221526
16001	Igf1r	0.366426	0.00146458	0.0883617
226438	Igfn1	6.10712	2.48647e-05	0.0104485
109169	Igip	0.297432	0.00545684	0.16589
235086	Igsf9b	0.541846	7.08114e-06	0.00440474
16145	Igtp	0.807811	0.0099863	0.213072
60440	Iigp1	0.881882	0.0151594	0.249413
67143	Ikzf5	0.259478	0.0356051	0.353496
16165	Il13ra2	0.673121	0.0363997	0.355489
16172	Il17ra	0.374224	0.0464176	0.396733
16177	Il1r1	1.31575	9.86568e-05	0.0209944
16180	Il1rap	0.430502	0.0164104	0.255962
16190	Il4ra	1.05299	3.61684e-05	0.0117586
16194	Il6ra	0.700808	0.0289761	0.320766
16195	Il6st	0.227832	0.044491	0.388738
224224	Impg2	1.06858	0.0172512	0.260383
226180	Ina	0.296668	0.0252195	0.303478
71777	Ing3	0.405268	0.00521798	0.164012
16323	Inhba	0.595255	0.000264118	0.0355964
16337	Insr	0.239913	0.0204521	0.282228
69718	Ipmk	0.359924	0.00647872	0.178806
233726	Ipo7	0.220575	0.0220438	0.29119
544963	Iqgap2	1.75498	8.55079e-07	0.00115243
16391	Irf9	0.722714	0.000667593	0.0593241
15944	Irgm1	0.778705	3.63527e-05	0.0117586
54396	Irgm2	1.2439	3.60659e-05	0.0117586
16367	Irs1	0.413131	0.00911108	0.204522
320910	Itgb8	0.343468	0.0237611	0.296443
223272	Itgbl1	0.555792	0.00270096	0.122768
228550	Itpka	1.2697	0.000495143	0.0497388
16438	Itpr1	0.418876	0.00132202	0.0841909
16439	Itpr2	0.440142	0.000769482	0.0644894
16443	Itsn1	0.241232	0.0153707	0.24984
117198	Ivns1abp	0.405813	0.00287951	0.128109
73473	Iws1	0.34642	0.00316675	0.134912
76901	Jade2	0.435929	2.80851e-05	0.0110786
74004	Jakmip3	0.254014	0.0361311	0.355489
240185	Jcad	0.489576	0.00382018	0.146755
57748	Jmy	0.356229	0.00174907	0.0964084
57339	Jph1	0.918616	0.0317012	0.334818
68691	Kansl1l	0.320603	0.0265017	0.308799
244349	Kat6a	0.2714	0.00695645	0.18368
74901	Kbtbd11	0.201322	0.0413703	0.37716
210973	Kbtbd2	0.38586	0.0183441	0.267947
243574	Kbtbd8	0.696895	0.0121393	0.230587
16485	Kcna1	0.359822	0.0134551	0.240718
99738	Kcnc4	0.415623	0.0317649	0.334818
241794	Kcng1	1.03258	9.42267e-05	0.0208757
16516	Kcnj15	2.62777	0.0224882	0.291716
16518	Kcnj2	0.791097	0.00686265	0.18368
16522	Kcnj6	0.321269	0.00121784	0.0810537
223604	Kcnk9	0.234935	0.0172826	0.260488
110862	Kcnq3	0.314032	0.0235028	0.295786
67498	Kcnv1	0.520131	0.009143	0.204522
383348	Kctd16	0.493245	0.00195924	0.100913
20591	Kdm5c	0.271284	0.0134902	0.241026
216850	Kdm6b	0.28097	0.0384932	0.365187
338523	Kdm7a	0.478634	0.00148349	0.0883617
66991	Khdc3	3.02577	0.00822921	0.197464
16561	Kif1b	0.26073	0.0202769	0.280529
16572	Kif5a	0.311096	0.00156698	0.0910201
16573	Kif5b	0.360669	0.00799671	0.194775
16574	Kif5c	0.48862	0.000389495	0.0437452
16588	Kin	0.377855	0.0338092	0.345138
243911	Kirrel2	0.738872	0.0043515	0.152601
12224	Klf5	1.62318	0.00775029	0.191342
23849	Klf6	0.785413	2.00938e-07	0.000295434
242721	Klhdc7a	0.344041	0.0388213	0.366221
225266	Klhl14	0.627161	0.0301918	0.326676
236904	Klhl15	0.361986	0.0379031	0.361759
77113	Klhl2	0.278155	0.00528353	0.164012
75785	Klhl24	0.304028	0.00453325	0.156325
66689	Klhl28	0.544171	0.00698468	0.18368
245683	Klhl34	0.348757	0.0191391	0.271523
232539	Klhl42	0.294743	0.04187	0.379576
242521	Klhl9	0.382459	0.000575547	0.0541182
74253	Klrg2	1.06479	0.00645189	0.178806
214162	Kmt2a	0.432979	0.000334547	0.0400787
231051	Kmt2c	0.353604	0.000690242	0.0610016
381022	Kmt2d	0.431779	0.000114433	0.0225698
69188	Kmt2e	0.213047	0.0296173	0.322994
67956	Kmt5a	0.589469	0.000278606	0.0363378
76484	Kndc1	0.59398	0.000180688	0.0304403
16650	Kpna6	0.287948	0.00474168	0.157826
333050	Ksr2	0.387395	0.0358288	0.354562
241764	L3mbtl1	0.470316	0.0200269	0.27874
207214	Larp4	0.382338	0.000397205	0.0443035
16798	Lats1	0.289123	0.0130111	0.237499
50523	Lats2	0.454386	0.00861155	0.201053
16803	Lbp	1.09144	0.0294216	0.322382
16819	Lcn2	2.71555	2.05356e-21	3.32122e-17
16822	Lcp2	0.873453	0.00853406	0.200031
65970	Lima1	0.338961	0.00721947	0.186641
320506	Lmbrd2	0.44876	0.00900593	0.203996
16907	Lmnb2	0.412932	0.0122033	0.231106
109593	Lmo3	0.584167	0.000244116	0.0338313
380928	Lmo7	0.587824	0.00172157	0.0963423
240028	Lnpep	0.609078	0.0151505	0.249413
-	LOC115488166	0.372198	0.0291098	0.321025
381338	Lonrf2	0.174887	0.03734	0.359037
74365	Lonrf3	0.502394	0.000372681	0.0428676
16948	Lox	1.87342	0.00175796	0.0964084
210126	Lpp	0.395857	0.0326641	0.339509
70144	Lrch3	0.330872	0.0131627	0.238655
76905	Lrg1	2.51971	3.59854e-05	0.0117586
269473	Lrig2	0.259024	0.0262622	0.308223
16971	Lrp1	0.227078	0.0130596	0.237499
16974	Lrp6	0.278061	0.0487018	0.402382
434215	Lrrc32	0.537885	0.0439997	0.386953
320184	Lrrc58	0.548092	0.00024096	0.0338313
241296	Lrrc8a	0.255842	0.0341913	0.346476
100604	Lrrc8c	0.818673	0.000108318	0.0218979
66725	Lrrk2	0.421621	0.045929	0.394273
107065	Lrrtm2	0.371198	0.0195984	0.275861
243499	Lrrtm4	0.363633	0.0332566	0.342368
54135	Lsr	0.714905	0.0124034	0.232979
17005	Ltk	1.08081	0.0110534	0.222071
78913	Ltn1	0.37718	0.000402065	0.0445383
269593	Luzp1	0.305073	0.0308428	0.331003
74574	Lvrn	3.22391	0.0288471	0.319989
80289	Lysmd3	0.369805	0.016654	0.257254
17101	Lyst	0.209097	0.0365535	0.355489
211134	Lzts1	0.245101	0.0264707	0.30866
17153	Mal	0.368531	0.0251462	0.302915
105853	Mal2	2.48144	0.00133264	0.0841909
103806	Maml1	0.30616	0.0432416	0.384725
74840	Manf	0.388289	0.0432405	0.384725
17755	Map1b	0.224455	0.0255208	0.305513
26399	Map2k6	0.392795	0.00600397	0.172674
26405	Map3k2	0.444976	0.000122538	0.0233153
65964	Map3k20	0.382501	0.0145119	0.247126
218975	Mapk1ip1l	0.249784	0.0278014	0.313551
223989	Marf1	0.360613	0.00270238	0.122768
17171	Mas1	2.46199	2.19047e-05	0.0104485
328329	Mast4	0.301625	0.0083944	0.1988
17181	Matn2	0.384819	0.00186381	0.0991561
17191	Mbd2	0.230612	0.0390993	0.367433
17193	Mbd4	0.500304	0.00482993	0.157826
56758	Mbnl1	0.317184	0.0290394	0.320871
105559	Mbnl2	0.204497	0.0209159	0.285988
17203	Mc5r	1.11386	0.0292215	0.321605
17207	Mcf2l	0.201464	0.0228833	0.292332
17210	Mcl1	0.389052	0.0102249	0.215884
100019	Mdn1	0.270262	0.0243362	0.30137
19014	Med1	0.216177	0.0404897	0.373554
329650	Med12l	0.28261	0.0119031	0.230094
327987	Med13	0.414967	0.00114752	0.0793116
76199	Med13l	0.239329	0.0105631	0.217735
70417	Megf10	0.277622	0.0451426	0.390562
230971	Megf6	0.844223	0.00548847	0.166539
70152	Mettl7a1	0.519907	0.0014815	0.0883617
240396	Mex3c	0.544746	0.000244745	0.0338313
216760	Mfap3	0.556943	0.00541803	0.165332
71306	Mfap3l	0.358634	0.00371241	0.14513
50530	Mfap5	1.88535	0.0263941	0.308452
213006	Mfsd4a	0.645001	0.00246841	0.118462
216864	Mgl2	1.8983	0.0399569	0.371392
225164	Mib1	0.346375	0.000854164	0.0679171
194401	Mical3	0.210465	0.0233914	0.295786
71148	Mier1	0.234981	0.0423259	0.381749
218613	Mier3	0.383262	0.00992478	0.212501
67139	Mis12	0.570259	0.00387178	0.147685
109154	Mlec	0.388109	0.00222917	0.110252
246198	Mllt6	0.239415	0.0163838	0.255962
236792	Mmgt1	0.253552	0.0290655	0.320871
23948	Mmp17	1.39976	0.00153082	0.0902063
232157	Mob1a	0.427167	0.00177345	0.0964084
17433	Mobp	0.457585	0.00515625	0.163194
233812	Mosmo	0.3193	0.0079039	0.193388
75339	Mphosph8	0.255476	0.0385998	0.365187
223726	Mpped1	0.861163	6.2184e-05	0.0164869
239719	Mrtfb	0.227155	0.0217111	0.29015
64380	Ms4a4c	4.11591	0.0124869	0.233739
403174	Msantd1	1.07176	0.00167994	0.094339
235184	Msantd2	0.394716	0.00208573	0.105414
74026	Msl1	0.239651	0.0210912	0.286887
17698	Msn	0.330331	0.0281505	0.315445
17748	Mt1	0.437603	0.010168	0.215245
17750	Mt2	0.762669	0.0457429	0.393092
68617	Mtcl1	0.215718	0.0452603	0.390675
17764	Mtf1	0.456609	0.000432234	0.0462948
238505	Mtr	0.46011	0.000888217	0.0680026
17831	Muc2	1.34971	0.0362651	0.355489
17119	Mxd1	0.392953	0.0147162	0.247126
17859	Mxi1	0.237566	0.049901	0.404743
50918	Myadm	0.473712	0.00403086	0.148476
17886	Myh9	0.437139	0.000309642	0.0385808
17919	Myo5b	0.47677	0.0433182	0.384725
17926	Myoc	2.72383	8.54239e-05	0.0197366
214384	Myocd	3.6433	0.0380584	0.362283
245049	Myrip	0.482278	0.0079639	0.194269
80750	N4bp1	0.317743	0.00802532	0.195178
381695	N4bp2l2	0.369607	0.00288331	0.128109
70646	Naa30	0.312023	0.012147	0.230587
72117	Naa50	0.307187	0.00811276	0.19586
17937	Nab2	0.334233	0.0187844	0.269423
67608	Narf	0.422703	0.00145108	0.0878966
269198	Nbeal1	0.391068	0.0144142	0.246168
67203	Nde1	0.347415	0.0142397	0.244827
83398	Ndst3	0.786983	0.000200671	0.0309091
64580	Ndst4	0.971734	0.000165073	0.0291361
58235	Nectin1	0.351855	0.0103901	0.217289
54003	Nell2	0.463064	0.0153479	0.24972
66244	Nemf	0.269031	0.0361816	0.355489
18011	Neurl1a	0.526273	0.0046324	0.157826
18013	Neurod2	1.28364	2.45986e-05	0.0104485
18024	Nfe2l2	0.45762	0.00602295	0.172674
18027	Nfia	0.462359	0.00712237	0.186048
18028	Nfib	0.236127	0.0334989	0.343549
18044	Nfya	0.391298	0.0487145	0.402382
100042480	Nhsl2	0.294909	0.0108256	0.221064
18073	Nid1	0.441862	0.0472593	0.399768
71175	Nipbl	0.284742	0.0223925	0.291716
18101	Nmbr	1.99044	3.34893e-05	0.0117586
70930	Nol8	0.411021	0.00238154	0.115319
55989	Nop58	0.29392	0.0446006	0.38881
329416	Nostrin	0.830582	0.000784696	0.0650815
18128	Notch1	0.274164	0.0486588	0.402382
384569	Nova2	0.266749	0.0216126	0.290075
71275	Noxred1	1.49908	0.0139972	0.244415
504193	Npcd	0.401599	0.0201165	0.279628
18166	Npy1r	0.445944	0.0235067	0.295786
18167	Npy2r	2.8517	0.000285752	0.0365283
11819	Nr2f2	0.927228	0.0316318	0.334818
18176	Nras	0.387746	0.00101893	0.0738973
18187	Nrp2	0.79597	0.000130875	0.0243293
70021	Nt5dc2	0.491185	0.00345032	0.140559
18212	Ntrk2	0.179432	0.0389616	0.366779
68564	Nufip2	0.557936	7.89565e-05	0.0190592
218210	Nup153	0.26817	0.0220041	0.29119
269966	Nup98	0.344683	0.000894236	0.0680026
319555	Nwd1	0.214873	0.0189684	0.270612
246728	Oas2	1.15801	0.0374004	0.359379
23962	Oasl2	0.590491	0.0140511	0.244415
270086	Ogfod1	0.24712	0.0332441	0.342368
244723	Olfm2	0.387921	0.0105136	0.217289
258064	Olfr316	3.53944	0.0169242	0.258711
74486	Osbpl10	0.406928	0.0244476	0.301702
106326	Osbpl11	0.286739	0.0249739	0.302286
18414	Osmr	1.52768	1.86472e-08	4.30831e-05
71198	Otud1	0.613359	0.0181821	0.267374
73162	Otud3	0.663069	0.000312253	0.0385808
18451	P4ha1	0.662751	0.000747942	0.0633323
94212	Pag1	0.313125	0.0176499	0.263102
241656	Pak7	0.304024	0.0384426	0.365081
677884	Palm2	0.548608	0.00123795	0.0810579
211347	Pank3	0.289945	0.00951437	0.20738
18789	Papola	0.38455	0.00239951	0.115843
216578	Papolg	0.281713	0.0246132	0.302129
231474	Paqr3	0.338453	0.0221416	0.291609
74229	Paqr8	0.31391	0.012721	0.235678
547253	Parp14	0.987774	0.00122288	0.0810558
11994	Pcdh15	0.32103	0.0143953	0.246168
12942	Pcdha11	0.580071	0.0263957	0.308452
74737	Pcf11	0.369421	0.00274587	0.124168
69587	Pcgf3	0.355931	0.00103705	0.0748756
18548	Pcsk1	0.627799	0.00119044	0.0805562
18552	Pcsk5	0.911355	0.0186443	0.269423
100102	Pcsk9	1.80812	0.0218844	0.290773
18573	Pde1a	0.370592	0.0442593	0.388074
12304	Pdia4	0.504066	0.0151394	0.249413
27273	Pdk4	0.756587	0.00729556	0.186695
381511	Pdp1	0.446464	0.0056732	0.169223
244895	Peak1	0.491516	0.0091169	0.204522
170676	Peg10	0.713404	0.000206713	0.0315393
18616	Peg3	0.256859	0.0488494	0.402672
67245	Peli1	0.251519	0.0261061	0.307512
64058	Perp	0.47807	0.0306075	0.329245
58869	Pex5l	0.343541	0.00607549	0.172908
170768	Pfkfb3	0.335089	0.00954098	0.207401
70974	Pgm2l1	0.273582	0.0257499	0.306892
100169	Phactr4	0.568598	0.000608271	0.0552672
230936	Phf13	0.474918	0.0237493	0.296443
213109	Phf3	0.339305	0.00437702	0.152601
320595	Phf8	0.54699	2.25203e-05	0.0104485
21664	Phlda1	0.387684	0.0119927	0.230355
18704	Pik3c2a	0.351597	0.0262915	0.308223
320207	Pik3r5	0.946939	0.0306828	0.329504
18712	Pim1	0.744388	0.0271876	0.311107
67451	Pkp2	1.03861	0.0182349	0.267374
18791	Plat	0.510634	0.000861904	0.0679171
18793	Plaur	1.36874	0.0212915	0.288399
18802	Plcd4	0.399156	0.0130197	0.237499
18805	Pld1	0.503912	0.0215616	0.289959
18810	Plec	0.256407	0.0238571	0.297185
231999	Plekha8	0.501874	0.00140047	0.0864494
213783	Plekhg1	0.487851	0.0226181	0.291868
20620	Plk2	0.409885	0.00811316	0.19586
18844	Plxna1	0.337625	0.0038311	0.146826
18845	Plxna2	0.268464	0.0219066	0.290773
243743	Plxna4	0.251742	0.0323192	0.337145
235611	Plxnb1	0.238262	0.0105935	0.217735
67784	Plxnd1	0.732717	9.5551e-05	0.0208831
108767	Pnrc1	0.319303	0.0386075	0.365187
229584	Pogz	0.217689	0.0218053	0.290252
18979	Pon1	2.67253	0.0351855	0.350619
18986	Pou2f1	0.356324	0.0139409	0.244011
18992	Pou3f2	0.491343	0.00726737	0.186641
18993	Pou3f3	0.361008	0.0251475	0.302915
19013	Ppara	0.767181	0.00254444	0.120176
228005	Ppig	0.283426	0.0413299	0.377124
17931	Ppp1r12a	0.278647	0.0121551	0.230587
108954	Ppp1r15b	0.446461	0.000962555	0.0707609
76448	Ppp1r18	0.353801	0.0450919	0.390562
244416	Ppp1r3b	0.750226	0.00898438	0.203996
53412	Ppp1r3c	0.402738	0.000807361	0.0662815
73699	Ppp2r1b	0.503259	0.00582902	0.170087
232314	Ppp4r2	0.199878	0.0493019	0.403931
104570	Ppp4r3b	0.246818	0.0165748	0.256767
67857	Ppp6c	0.251689	0.0270182	0.311007
226169	Pprc1	0.462876	0.0161639	0.255791
100042784	Prdm11	0.383229	0.0031925	0.135518
110593	Prdm2	0.364144	0.00258155	0.120412
77630	Prdm8	3.25069	0.00116797	0.0800407
109294	Prex2	0.356726	0.0168557	0.258682
243548	Prickle2	0.295437	0.00070221	0.061722
108097	Prkab2	0.283578	0.0268479	0.309929
18751	Prkcb	0.198721	0.0370305	0.357393
18752	Prkcg	0.283005	0.048836	0.402672
19125	Prodh	0.471072	0.00771349	0.190761
19128	Pros1	0.410123	0.0359051	0.354947
73422	Prox2	0.76988	0.00284273	0.12771
215476	Prr14l	0.399924	0.000420964	0.0457995
208748	Prrg3	0.552552	0.0026655	0.122469
26436	Psg16	0.307772	0.0394065	0.368661
103554	Psme4	0.302945	0.0101202	0.214514
19214	Ptgdr	2.03214	0.00421035	0.151625
19225	Ptgs2	1.80697	0.00812585	0.19586
19255	Ptpn2	0.379127	0.0300919	0.326676
19258	Ptpn4	0.199556	0.0219343	0.290773
19270	Ptprg	0.212615	0.0253816	0.305202
19271	Ptprj	0.517271	0.000197611	0.0309091
52118	Pvr	0.686297	0.00939974	0.206271
69675	Pxdn	0.435638	3.97599e-05	0.0121328
104886	Rab15	0.268713	0.0330758	0.34203
216344	Rab21	0.311265	0.004722	0.157826
19335	Rab23	0.534267	0.000104579	0.0214096
235442	Rab8b	0.300335	0.0121211	0.230587
319642	Rab9b	0.510959	0.0146365	0.247126
19765	Ralbp1	0.35242	0.00404922	0.148476
19386	Ranbp2	0.338817	0.00397379	0.148352
240614	Ranbp6	0.357514	0.00416668	0.151094
56705	Ranbp9	0.272427	0.0339774	0.345455
226525	Rasal2	0.360385	0.00176208	0.0964084
215653	Rassf2	0.268269	0.0394123	0.368661
12421	Rb1cc1	0.280947	0.00833689	0.1988
72397	Rbm12b1	0.487528	0.0175095	0.262008
77604	Rbm12b2	0.579441	0.00107646	0.0754113
229700	Rbm15	1.22031	0.00106888	0.0754113
225432	Rbm27	0.340184	0.00397676	0.148352
207181	Rbms3	0.394502	0.0267946	0.309563
19664	Rbpj	0.338811	0.00534264	0.164584
381305	Rc3h1	0.325845	0.0216951	0.29015
319817	Rc3h2	0.39733	0.000165741	0.0291361
28193	Reep3	0.34604	0.010891	0.22156
194590	Reps2	0.405344	0.00725058	0.186641
67246	Resf1	0.367504	0.0123612	0.232979
234736	Rfwd3	0.280599	0.0456355	0.392587
19726	Rfx3	0.305176	0.0496373	0.404071
51791	Rgs14	1.47791	0.000711651	0.0622137
56533	Rgs17	0.269215	0.0458173	0.393523
19736	Rgs4	0.606868	9.26256e-05	0.0208463
52882	Rgs7bp	0.212674	0.0469792	0.398215
212541	Rho	0.83988	0.0147489	0.247126
69581	Rhou	0.523394	0.0241163	0.299564
51869	Rif1	0.339625	0.0185069	0.268897
74030	Rin2	0.573898	8.78383e-06	0.00526151
217835	Rin3	0.840513	0.00571605	0.169315
19766	Ripk1	0.402936	0.0365497	0.355489
75687	Ripor1	0.196044	0.0449943	0.390562
68477	Rmnd5a	0.340006	0.00045154	0.0471395
320311	Rnf152	0.381892	0.0200041	0.278662
225743	Rnf165	0.317082	0.00647742	0.178806
70238	Rnf168	0.366367	0.0137943	0.243023
108937	Rnf169	0.328428	0.00936676	0.206271
30945	Rnf19a	0.270893	0.0417103	0.379078
672511	Rnf213	0.569793	0.0139367	0.244011
74132	Rnf6	0.303621	0.0104572	0.217289
76892	Rnft1	0.420017	0.0338757	0.345138
20822	Ro60	0.356693	0.000850212	0.0679171
19877	Rock1	0.451124	0.00500783	0.16043
19878	Rock2	0.287073	0.0304635	0.328457
19894	Rph3a	1.14852	0.00601729	0.172674
75137	Rprd2	0.245948	0.0124319	0.232979
57294	Rps27	0.247983	0.0361062	0.355489
20090	Rps29	0.347635	0.00939461	0.206271
229503	Rrnad1	0.275144	0.0400716	0.372245
239766	Rtp1	1.38125	0.00434591	0.152601
192174	Rwdd4a	0.314906	0.0227607	0.291942
74648	S100pbp	0.300171	0.0113409	0.225163
13610	S1pr3	0.596928	0.0427253	0.382941
224903	Safb	0.241933	0.019402	0.273768
224902	Safb2	0.26055	0.0352537	0.351083
233033	Samd4b	0.329164	0.0358443	0.354562
67630	Samd8	0.218026	0.0418654	0.379576
209086	Samd9l	0.421582	0.0483515	0.402054
20230	Satb1	0.359894	0.00627346	0.176147
64010	Sav1	0.339739	0.0118574	0.229665
243272	Sbno1	0.279085	0.00307756	0.133621
71145	Scara5	1.49739	0.00852605	0.200031
338417	Scgb1c1	1.42146	0.00880991	0.203203
67161	Sclt1	0.37541	0.0489139	0.402792
399548	Scn4b	1.08485	0.0473347	0.399768
20274	Scn9a	1.51917	0.0119672	0.230339
20284	Scrg1	0.40657	0.0237734	0.296443
20971	Sdc4	0.505224	0.00759986	0.189973
380683	Sec14l3	2.03906	0.0449009	0.390421
69608	Sec24d	0.415291	0.021588	0.289986
20339	Sele	2.67612	0.0383067	0.364004
20363	Selenop	0.35645	0.0129337	0.237499
20344	Selp	2.35405	0.00475847	0.157826
320213	Senp5	0.219215	0.0421541	0.380657
321007	Serac1	0.288734	0.0361836	0.355489
238393	Serpina3f	6.17069	2.77167e-06	0.00263683
20715	Serpina3g	2.64701	0.0182058	0.267374
20717	Serpina3m	4.40163	0.00716707	0.186056
18787	Serpine1	0.776993	0.0366194	0.355831
12406	Serpinh1	0.57579	0.0292566	0.321605
55942	Sertad1	0.530591	0.0473551	0.399768
75747	Sesn3	0.404997	0.00465972	0.157826
208043	Setd1b	0.347181	0.00783973	0.192109
73251	Setd7	0.484003	0.000187636	0.0304417
84505	Setdb1	0.214302	0.0444096	0.388656
20377	Sfrp1	0.306542	0.0476	0.400425
170755	Sgk3	0.617496	0.00191184	0.10039
23921	Sh2b2	0.463033	0.0273126	0.311107
24055	Sh3bp2	0.7036	0.0210075	0.285988
27059	Sh3d19	0.314256	0.0454386	0.391518
54673	Sh3glb1	0.181317	0.0496938	0.404071
14218	Sh3pxd2a	0.552245	0.000212745	0.0318586
237353	Sh3rf3	0.496846	0.0270012	0.311007
210274	Shank2	0.43021	0.000241842	0.0338313
20416	Shc1	0.542944	0.00614383	0.173422
232813	Shisa7	0.269495	0.000898964	0.0680026
20439	Siah2	0.403774	0.0226254	0.291868
93759	Sirt1	0.423885	0.00632462	0.176943
20471	Six1	2.06424	0.00876398	0.203066
20482	Skil	0.386555	0.014609	0.247126
27401	Skp2	0.478548	0.0362842	0.355489
20491	Sla	1.27166	0.000144544	0.0262663
75750	Slc10a6	1.76018	0.0236543	0.29633
100561	Slc15a4	0.408817	0.0320915	0.33615
20503	Slc16a7	0.360953	0.0303056	0.327191
20511	Slc1a2	0.381228	3.77679e-05	0.0119769
76376	Slc24a2	0.491896	0.00821685	0.197461
238384	Slc24a4	0.99234	0.00011876	0.0231411
74011	Slc25a27	0.253255	0.0183023	0.267876
69906	Slc25a32	0.508162	0.000616689	0.0553093
73095	Slc25a42	0.364069	0.00929407	0.20597
208890	Slc26a7	0.73925	0.0464655	0.396733
71279	Slc29a3	0.356075	0.0170528	0.259641
22784	Slc30a3	0.646742	0.0105062	0.217289
20530	Slc31a2	0.706587	0.00193088	0.100412
229782	Slc35a3	0.323394	0.025517	0.305513
320541	Slc35e2	0.366378	0.010499	0.217289
215335	Slc36a1	0.334103	0.00669544	0.181983
67760	Slc38a2	0.322974	0.0300498	0.326643
214922	Slc39a2	0.440756	0.0186533	0.269423
20534	Slc4a1ap	0.39451	0.0121617	0.230587
53881	Slc5a3	0.642752	0.0109762	0.22162
26570	Slc7a11	0.479562	0.0265471	0.308992
241919	Slc7a14	0.412272	0.0217258	0.29015
327978	Slfn5	0.483302	0.0199293	0.278068
20562	Slit1	0.511801	0.00125146	0.0812546
20563	Slit2	0.605262	0.0181215	0.267374
245446	Slitrk4	0.428823	0.00291767	0.128928
67155	Smarca2	0.239706	0.023067	0.294213
93762	Smarca5	0.295247	0.0162463	0.255962
13006	Smc3	0.221931	0.0382666	0.363836
233789	Smg1	0.31505	0.00538099	0.164776
226517	Smg7	0.213361	0.0402955	0.372837
228608	Smox	0.310521	0.0112606	0.225114
276829	Smtnl2	0.719204	0.00782937	0.192109
20619	Snap23	0.352826	0.0493725	0.404071
67474	Snap29	0.380186	0.0295935	0.322994
74718	Snx16	0.407285	0.0399049	0.371336
20652	Soat1	0.387668	0.0113706	0.225163
12702	Socs3	0.499046	0.0327945	0.340443
54607	Socs6	0.416887	0.00476268	0.157826
320706	Soga1	0.296064	0.000454708	0.0471395
234214	Sorbs2	0.203989	0.040591	0.374062
58178	Sorcs1	0.477261	0.00843625	0.1988
20662	Sos1	0.269204	0.0408178	0.375083
20666	Sox11	0.462938	0.0100142	0.213386
223227	Sox21	0.636069	0.0402661	0.372837
20681	Sox8	0.353758	0.00692729	0.18368
20682	Sox9	0.690405	0.0248437	0.302129
26942	Spag1	0.466427	0.00755199	0.189362
78779	Spata2l	0.455978	0.0142403	0.244827
11790	Speg	0.209307	0.0301775	0.326676
56381	Spen	0.254421	0.0160785	0.255101
229285	Spg20	0.252682	0.0227027	0.291868
224008	Spidr	0.739537	0.0300529	0.326643
68166	Spire1	0.23587	0.0175628	0.262517
24064	Spry2	0.501068	0.0170654	0.259641
236576	Spry3	0.797672	0.00340492	0.139479
24066	Spry4	0.642711	0.00765772	0.190393
101685	Spty2d1	0.454101	0.000536967	0.0520022
100043597	Srcap	0.197989	0.0197291	0.276258
56013	Srcin1	0.238762	0.0145657	0.247126
259302	Srgap3	0.185591	0.0206283	0.283933
58212	Srrm3	0.251857	0.0095059	0.20738
20383	Srsf3	0.23563	0.0269042	0.310136
225027	Srsf7	0.331429	0.00571348	0.169315
20604	Sst	0.979911	0.000222183	0.0322592
20606	Sstr2	1.72868	0.000196406	0.0309091
20442	St3gal1	0.342213	0.00835817	0.1988
243362	Stard13	0.487324	0.0284024	0.316794
668880	Stard9	0.415352	0.0151456	0.249413
20849	Stat4	2.25297	0.0403812	0.372837
20855	Stc1	0.977251	0.000491612	0.0496927
117167	Steap4	1.88548	4.69935e-05	0.0137571
269019	Stk32a	0.51489	0.0499254	0.404743
320609	Strip2	0.339904	0.0186886	0.269423
381310	Stum	0.363886	0.0113286	0.225163
207227	Stxbp5l	0.211643	0.0357538	0.354101
20888	Sult1c1	3.50218	0.000457608	0.0471395
217684	Susd6	0.352596	0.0271896	0.311107
64176	Sv2b	0.242175	0.0476716	0.400425
75209	Sv2c	0.401351	0.0178862	0.265189
66875	Swt1	0.547726	0.0158453	0.252727
56403	Syncrip	0.32294	0.00482003	0.157826
20975	Synj2	0.556409	0.000551157	0.0527448
24071	Synj2bp	0.531934	2.52007e-05	0.0104485
233335	Synm	0.663561	0.000126788	0.0238434
110058	Syt17	0.909397	0.000504321	0.049749
20983	Syt4	0.373678	0.00538964	0.164776
21333	Tac1	1.37621	0.000109874	0.0219381
320165	Tacc1	0.436186	5.91328e-06	0.00398481
226182	Taf5	0.581145	0.0141941	0.244827
320265	Tafa1	3.07851	1.87699e-09	6.07131e-06
66860	Tanc1	0.502562	0.0147759	0.247126
330177	Taok3	0.209164	0.0482535	0.401802
271981	Tbck	0.415926	0.00568157	0.169223
21375	Tbr1	0.614585	0.00444547	0.154284
76365	Tbx18	0.964023	0.0155092	0.250911
320554	Tcp11l1	0.458034	0.0018072	0.0977522
21676	Tead1	0.402335	0.0130734	0.237499
71840	Tekt4	1.11273	0.0065604	0.179833
23963	Tenm1	0.37029	0.0215384	0.289959
212943	Tent5a	0.988012	6.63935e-05	0.0170442
52463	Tet1	0.322964	0.0265839	0.308992
194388	Tet3	0.275343	0.0231391	0.2949
226896	Tfap2d	2.94718	3.75867e-06	0.00337717
81879	Tfcp2l1	0.788606	0.00531906	0.16454
21817	Tgm2	0.928915	0.0164912	0.255962
22134	Tgoln1	0.20415	0.0420413	0.380239
21822	Tgtp1	2.23971	7.07711e-06	0.00440474
100039796	Tgtp2	1.55754	0.000776056	0.0646967
66816	Thap2	0.834353	0.000276954	0.0363378
21828	Thbs4	1.26246	0.0139788	0.24441
21834	Thrb	0.625262	0.0030631	0.133621
100043314	Tigit	0.444032	0.00298178	0.131061
21857	Timp1	2.00362	0.000456064	0.0471395
99929	Tiparp	0.501273	0.00662889	0.180791
99887	Tlcd4	0.298171	0.0485613	0.402054
21887	Tle3	0.372321	0.00073006	0.0631405
17112	Tm4sf1	0.457179	0.0475575	0.400425
107770	Tm6sf2	1.63715	0.00899935	0.203996
382620	Tmed8	0.220522	0.0450332	0.390562
56030	Tmem131	0.19416	0.0238696	0.297185
208151	Tmem132b	0.39163	0.0351291	0.350619
66074	Tmem167	0.216965	0.0493937	0.404071
621976	Tmem170b	0.285683	0.00391336	0.148222
226040	Tmem252	1.72586	0.0348742	0.349171
103266	Tmem263	0.38757	0.0164687	0.255962
67878	Tmem33	0.221011	0.0431319	0.384725
69671	Tmem52	1.37923	0.0147677	0.247126
100201	Tmem64	0.571903	8.36171e-05	0.0195991
239408	Tmem74	0.72102	0.00466533	0.157826
50876	Tmod2	0.271743	0.0155596	0.250911
244882	Tnfaip8l3	1.8563	0.0162722	0.255962
21937	Tnfrsf1a	0.467181	0.00914149	0.204522
85030	Tnfrsf25	2.67758	2.58417e-05	0.0104485
74493	Tnks2	0.276604	0.00620886	0.174636
21960	Tnr	0.320621	0.0113883	0.225163
233833	Tnrc6a	0.278324	0.00309823	0.133621
213988	Tnrc6b	0.211538	0.0317809	0.334818
21961	Tns1	0.25546	0.0137604	0.242955
319939	Tns3	0.355817	0.0406819	0.374686
57259	Tob2	0.484989	0.000924557	0.0685911
328108	Togaram1	0.421335	0.000593128	0.0548152
21969	Top1	0.341243	0.0134015	0.240557
30934	Tor1b	0.323749	0.042617	0.382914
67971	Tppp3	0.516955	9.81027e-05	0.0209944
101214	Tra2a	0.470789	0.00522083	0.164012
666048	Trabd2b	1.16886	0.0323533	0.337145
22034	Traf6	0.299649	0.0235702	0.295786
211770	Trib1	0.610545	0.000807047	0.0662815
319236	Trim12c	0.638167	0.02983	0.324876
94092	Trim16	0.854387	0.00728192	0.186641
80890	Trim2	0.216345	0.0193662	0.273545
20821	Trim21	0.714273	0.0469154	0.397883
20128	Trim30a	0.876952	0.00593376	0.171983
330627	Trim66	0.34519	0.0104433	0.217289
56191	Tro	0.191502	0.0226636	0.291868
68728	Trp53inp2	0.30318	0.0159746	0.254288
72033	Tsc22d2	0.374866	0.00566108	0.169223
68498	Tspan11	1.1142	0.0323305	0.337145
66109	Tspan13	0.254201	0.0410284	0.375677
106763	Ttbk1	0.333486	0.00448282	0.155248
140810	Ttbk2	0.269319	0.0224583	0.291716
70387	Ttc9c	0.261901	0.0409194	0.375425
22160	Twist1	1.75677	0.0145192	0.247126
231380	Uba6	0.534381	0.00525285	0.164012
66799	Ube2w	0.230315	0.0359858	0.355093
22215	Ube3a	0.459092	5.49698e-06	0.00386533
140630	Ube4a	0.209777	0.0438124	0.385936
28018	Ubfd1	0.471033	0.00125508	0.0812546
170644	Ubn1	0.250479	0.0117256	0.228824
320538	Ubn2	0.553808	2.47072e-05	0.0104485
68053	Ubxn2b	0.257446	0.0414193	0.377182
224111	Ubxn7	0.267138	0.0340931	0.345955
94215	Ugt2a1	2.44832	0.0250538	0.30261
16589	Uhmk1	0.301453	0.0026347	0.121969
52020	Umodl1	1.51385	0.0118545	0.229665
331487	Uprt	0.381056	0.00686105	0.18368
382038	Urb2	0.381201	0.0343581	0.347079
207806	Usf3	0.288965	0.0201926	0.27978
76179	Usp31	0.321986	0.0166433	0.257254
319651	Usp37	0.372854	0.0235275	0.295786
77593	Usp45	0.254781	0.0263416	0.308452
99526	Usp53	0.429712	0.0171703	0.259872
78787	Usp54	0.45622	0.00505987	0.161407
22284	Usp9x	0.256648	0.0182293	0.267374
70683	Utp20	0.294614	0.0220446	0.29119
22290	Uty	0.411339	0.00527751	0.164012
13003	Vcan	0.385717	0.00982904	0.211109
70675	Vcpip1	0.321052	0.00311754	0.133881
22344	Vezf1	0.242713	0.0153136	0.24972
22359	Vldlr	0.265004	0.0135107	0.241026
327956	Vmo1	1.55132	0.0243666	0.301516
320528	Vps13c	0.248702	0.041452	0.377266
58188	Vstm2b	0.505194	0.0125776	0.234081
76982	Vxn	1.52497	0.00157019	0.0910201
73178	Wasl	0.336272	0.00701451	0.184165
72145	Wdfy3	0.319931	0.000276311	0.0363378
215280	Wipf1	0.360605	0.0496866	0.404071
68524	Wipf2	0.420379	0.000501348	0.049749
330319	Wipf3	0.179645	0.0258994	0.307079
232341	Wnk1	0.238376	0.0310875	0.331867
97064	Wwtr1	0.327667	0.0321879	0.336482
22436	Xdh	1.15695	0.0226887	0.291868
434794	Xlr4a	4.1081	0.0336924	0.344878
19775	Xpr1	0.194086	0.0387776	0.366112
24127	Xrn1	0.240377	0.0251303	0.302915
22601	Yap1	0.444627	0.0442094	0.388074
231386	Ythdc1	0.294166	0.014636	0.247126
22632	Yy1	0.221231	0.0217092	0.29015
667118	Zbed6	1.00764	2.42838e-06	0.00245463
58203	Zbp1	2.1784	0.0158862	0.25313
229055	Zbtb10	0.475678	0.0208482	0.285987
271377	Zbtb11	0.383404	0.00628727	0.176229
30928	Zbtb18	0.283115	0.00929685	0.20597
56490	Zbtb20	0.563408	0.0199181	0.278068
114565	Zbtb21	0.542603	0.000721129	0.0627033
56805	Zbtb33	0.276907	0.0356569	0.353574
241311	Zbtb34	0.406998	0.0133106	0.240246
240869	Zbtb37	0.267942	0.0342348	0.346657
226470	Zbtb41	0.580545	4.6091e-05	0.0137571
235132	Zbtb44	0.362692	0.0183568	0.267947
16969	Zbtb7a	0.188861	0.0485756	0.402054
215627	Zbtb8b	0.999013	0.00490509	0.158978
244871	Zc3h12c	0.52641	0.000217953	0.032045
69082	Zc3h15	0.281629	0.0254786	0.305513
71918	Zcchc24	0.229407	0.0276132	0.312898
73884	Zdbf2	1.28581	0.000314887	0.0385808
56707	Zfp111	0.529224	0.00309472	0.133621
434178	Zfp141	0.343962	0.0467814	0.397789
26465	Zfp146	0.269604	0.0137296	0.242676
67911	Zfp169	0.790404	3.46987e-05	0.0117586
230162	Zfp189	0.626608	0.0118293	0.229665
56525	Zfp235	0.489792	0.0129251	0.237499
26466	Zfp260	0.354955	0.00354512	0.142749
27081	Zfp275	0.292362	0.0285044	0.317494
57247	Zfp276	0.277362	0.0473739	0.399768
170740	Zfp287	0.461039	0.00428877	0.151777
218100	Zfp322a	0.304607	0.0248192	0.302129
69623	Zfp33b	0.471567	0.0137881	0.243023
22694	Zfp35	0.608487	0.00177274	0.0964084
216049	Zfp365	0.389309	0.00738427	0.187188
170936	Zfp369	0.472674	0.00108121	0.0754113
12192	Zfp36l1	0.743168	8.05805e-05	0.0191651
233060	Zfp382	0.41337	0.0049014	0.158978
69256	Zfp397	0.321758	0.00652042	0.17965
233058	Zfp420	0.450759	0.0266498	0.308992
78619	Zfp449	0.581365	0.00497763	0.160229
98403	Zfp451	0.3063	0.0184893	0.268897
408065	Zfp456	1.12773	0.0286434	0.318604
434377	Zfp560	0.405329	0.0480077	0.401802
22718	Zfp60	0.322471	0.010958	0.22162
112415	Zfp607b	0.384002	0.0274116	0.311107
18139	Zfp638	0.436858	0.000175483	0.0301924
52397	Zfp644	0.285018	0.00480984	0.157826
634762	Zfp658	0.52223	0.0266204	0.308992
384763	Zfp667	0.353229	0.0290321	0.320871
24135	Zfp68	0.237802	0.0464809	0.396733
353310	Zfp703	0.35477	0.0194158	0.273768
69930	Zfp715	0.351991	0.00605367	0.172674
224598	Zfp758	0.700939	0.00250685	0.119293
228491	Zfp770	0.311129	0.0276928	0.312898
338354	Zfp780b	0.435076	0.00633462	0.176943
233056	Zfp790	0.623703	0.00517382	0.16343
627049	Zfp800	0.742785	6.42358e-05	0.0167562
74352	Zfp84	0.66637	0.000424778	0.0457995
330788	Zfp866	0.303909	0.0438094	0.385936
208292	Zfp871	0.406242	0.000223399	0.0322592
238692	Zfp874a	0.597413	0.00458096	0.157634
408067	Zfp874b	0.743331	0.00135504	0.0852726
242747	Zfp933	0.641699	0.00465157	0.157826
381066	Zfp948	0.310982	0.0452683	0.390675
414758	Zfp950	0.392207	0.017259	0.260383
100503949	Zfp965	0.563331	0.00120455	0.080835
100303732	Zfp967	1.50285	0.0214	0.289626
628308	Zfp970	0.432451	0.00112938	0.0783928
626848	Zfp971	0.326651	0.0359612	0.355067
434179	Zfp975	0.482959	0.0177379	0.263915
218441	Zfyve16	0.356548	0.0260247	0.307299
22770	Zhx1	0.310776	0.00316989	0.134912
72739	Zkscan3	0.450286	0.00503772	0.161018
22401	Zmat3	0.464175	0.00537437	0.164776
328365	Zmiz1	0.212303	0.0332887	0.34248
68310	Zmym1	1.55067	0.0343343	0.347055
219105	Zmym5	0.258265	0.040871	0.375358
98999	Znfx1	0.297949	0.0017764	0.0964084
432731	Zscan26	0.355002	0.00354441	0.142749
99334	Zscan29	0.608805	0.00753258	0.189284
328918	Zscan30	0.697359	0.00167503	0.094339
The change of gene expression was down-regulated
Gene_ID	Symbol	VD-Hypo-vs-VDD log2FoldChange	VD-Hypo-vs-VDD Pvalue	VD-Hypo-vs-VDD FDR
0610010K14Rik	0610010K14Rik	-0.279363	0.0389125	0.36659
56372	1110004F10Rik	-0.291527	0.0133382	0.240246
66206	1110059E24Rik	-0.342031	0.0366325	0.355831
67101	2310039H08Rik	-0.869046	0.00888577	0.203843
668661	2410002F23Rik	-0.256342	0.0309336	0.331063
330173	2610524H06Rik	-0.540605	0.010037	0.213589
235599	6430571L13Rik	-0.551462	0.0090352	0.204372
320961	A630026N12Rik	-0.426949	0.026031	0.307299
320700	A930033H14Rik	-0.717019	0.0333856	0.342823
234734	Aars	-0.210471	0.0120982	0.230587
74610	Abcb8	-0.422962	0.00713307	0.186048
193742	Abhd16a	-0.277771	0.0320459	0.33589
319713	Ablim3	-0.199293	0.0328551	0.340619
110446	Acat1	-0.265	0.00542877	0.165348
72482	Acbd6	-0.257222	0.0335971	0.344338
11423	Ache	-0.242961	0.0261982	0.308148
11429	Aco2	-0.175698	0.0436847	0.385651
70025	Acot7	-0.289447	0.0124237	0.232979
80911	Acox3	-0.22669	0.0417627	0.379241
257633	Acsf3	-0.372609	0.0152559	0.24972
83766	Actl6b	-0.28093	0.0186988	0.269423
11472	Actn2	-0.406551	0.00451364	0.155981
77794	Adamtsl2	-0.544712	0.0227626	0.291942
11514	Adcy8	-0.211219	0.0482185	0.401802
52389	Adgra1	-0.260206	0.0178891	0.265189
210933	Adgrb3	-0.270882	0.0146634	0.247126
26364	Adgre5	-0.530034	0.00840322	0.1988
11534	Adk	-0.226467	0.0282895	0.316189
11544	Adprh	-0.309561	0.0040866	0.148857
11564	Adsl	-0.324991	0.0360843	0.355489
108897	Aif1l	-0.687555	0.0260703	0.307512
66253	Aig1	-0.232378	0.0222639	0.291716
11632	Aip	-0.330664	0.0190469	0.271286
381353	Ajm1	-0.258008	0.0237729	0.296443
58810	Akr1a1	-0.214876	0.0372899	0.358935
11677	Akr1b3	-0.325824	0.00462246	0.157826
105349	Akr1c18	-0.527789	0.00614425	0.173422
11655	Alas1	-0.206303	0.0429001	0.383752
208211	Alg1	-0.397575	0.00340655	0.139479
11682	Alk	-0.348842	0.0351492	0.350619
245847	Amdhd2	-0.542415	0.00704233	0.184596
109674	Ampd2	-0.313737	0.00428394	0.151777
231842	Amz1	-0.542767	0.0306589	0.329466
99152	Anapc2	-0.207455	0.0433065	0.384725
26360	Angptl2	-0.771248	0.0171193	0.259872
56503	Ankrd49	-0.417323	0.0442711	0.388074
320091	Ano4	-0.272226	0.0181185	0.267374
11767	Ap1m1	-0.395034	0.000358521	0.0423238
11773	Ap2m1	-0.190501	0.0386119	0.365187
11792	Apex1	-0.416841	0.00359961	0.14338
23796	Aplnr	-2.23357	0.0248825	0.302129
68316	Apoo	-0.291806	0.0258293	0.307079
11840	Arf1	-0.175264	0.0403477	0.372837
228998	Arfgap1	-0.314757	0.00987158	0.211741
228359	Arhgap1	-0.226637	0.0351734	0.350619
544817	Arhgap27	-0.553256	0.00192862	0.100412
72754	Arhgef10l	-0.343737	0.00891652	0.20397
70317	Arl16	-0.460005	0.00837782	0.1988
494468	Armcx5	-0.517272	0.0226799	0.291868
67419	Armh4	-0.368897	0.0155259	0.250911
70420	Arpin	-0.311248	0.0359515	0.355067
105171	Arrdc3	-0.419654	0.0403407	0.372837
13196	Asap1	-0.203159	0.025154	0.302915
65256	Asb2	-0.391255	0.0267788	0.309563
68938	Aspscr1	-0.285644	0.039165	0.367837
56079	Astn2	-0.220164	0.0430506	0.384499
108888	Atad3a	-0.289761	0.0173406	0.260884
11928	Atp1a1	-0.249137	0.00208007	0.105414
11931	Atp1b1	-0.155289	0.0329948	0.341848
11946	Atp5a1	-0.231399	0.00422629	0.151625
11947	Atp5b	-0.21533	0.0248613	0.302129
11949	Atp5c1	-0.26669	0.00424726	0.151636
67942	Atp5g2	-0.28149	0.0128632	0.237499
11950	Atp5pb	-0.198452	0.0122527	0.231744
435376	Atp6ap1l	-0.304052	0.0317391	0.334818
11984	Atp6v0c	-0.257092	0.00522296	0.164012
11972	Atp6v0d1	-0.25088	0.0141548	0.244827
76252	Atp6v0e2	-0.290618	0.00262473	0.121969
11966	Atp6v1b2	-0.184165	0.0331315	0.342073
246782	Atpaf2	-0.33586	0.0256345	0.305968
72522	Atxn7l2	-0.289252	0.0181677	0.267374
11992	Auh	-0.219101	0.0377245	0.361136
66077	Aurkaip1	-0.313215	0.0222391	0.291716
117592	B3galt6	-0.567185	0.00725544	0.186641
108902	B4gat1	-0.337732	0.00321925	0.13571
68251	Babam1	-0.324218	0.0139228	0.244011
207495	Baiap2l2	-0.913893	6.97078e-05	0.0173444
12028	Bax	-0.362523	0.0451035	0.390562
67378	Bbs2	-0.238202	0.0338657	0.345138
80748	BC004004	-0.308719	0.00619635	0.174588
57278	Bcam	-0.45856	0.0333108	0.34249
192197	Bcas3	-0.280588	0.0142449	0.244827
12041	Bckdk	-0.504397	0.00116653	0.0800407
14025	Bcl11a	-0.21032	0.0237272	0.296443
66821	Bcs1l	-0.393506	0.0209962	0.285988
71911	Bdh1	-0.22833	0.0247415	0.302129
12070	Bex3	-0.223795	0.0260134	0.307299
12122	Bid	-0.325297	0.0370365	0.357393
107771	Bmyc	-0.331116	0.0184394	0.268666
12181	Bop1	-0.390997	0.005334	0.164584
12215	Bsg	-0.245789	0.0225196	0.291834
70533	Btf3l4	-0.319456	0.00963326	0.208566
12261	C1qbp	-0.23761	0.0346871	0.348639
12292	Cacna1s	-0.471953	0.0369676	0.357368
140723	Cacng5	-0.253612	0.00515067	0.163194
54378	Cacng6	-0.783721	0.00763224	0.190393
12308	Calb2	-0.288449	0.00107943	0.0754113
68566	Caly	-0.272719	0.0222851	0.291716
215303	Camk1g	-0.515873	0.000821701	0.0668871
12323	Camk2b	-0.237244	0.0226568	0.291868
12349	Car2	-0.193214	0.0435729	0.385651
12351	Car4	-0.422468	0.0187921	0.269423
12319	Car8	-0.516771	0.0485079	0.402054
12404	Cbln1	-0.276296	0.0283669	0.316617
223648	Ccdc166	-0.473989	0.0355529	0.353494
72454	Ccdc71	-0.325769	0.023422	0.295786
12424	Cck	-0.274983	0.0114514	0.226133
17151	Ccndbp1	-0.247382	0.0451124	0.390562
69109	Ccnq	-0.424818	0.0363021	0.355489
73420	Ccsap	-0.374328	0.0091192	0.204522
102657	Cd276	-0.250471	0.0394962	0.369019
217946	Cdca7l	-0.404325	0.0477097	0.400425
170677	Cdhr1	-0.209373	0.0369445	0.357359
234854	Cdk10	-0.333568	0.00561252	0.169034
12567	Cdk4	-0.309513	0.0328171	0.340443
78784	Celf3	-0.253307	0.00771397	0.190761
57754	Cend1	-0.25446	0.00130524	0.084102
72155	Cenpn	-0.874359	0.0446352	0.38881
66086	Cep20	-0.28517	0.0255465	0.305594
103172	Chchd10	-0.422248	0.00206797	0.105414
66170	Chchd5	-0.511711	0.0131898	0.238879
66098	Chchd6	-0.332901	0.0248215	0.302129
68038	Chid1	-0.471532	0.00255615	0.120176
100910	Chpf2	-0.442245	0.00426934	0.151777
93696	Chrac1	-0.502129	0.0188992	0.270015
12671	Chrm3	-0.421245	0.0343797	0.347081
59031	Chst12	-0.469214	0.0154432	0.250514
68947	Chst8	-0.409425	0.00363707	0.143637
67563	Ciao3	-0.329751	0.0130843	0.237499
229599	Ciart	-0.610605	0.0110477	0.222071
52637	Cisd1	-0.344936	0.0055835	0.168474
12709	Ckb	-0.336594	0.00715525	0.186048
53609	Clasrp	-0.304623	0.00263952	0.121969
12723	Clcn1	-0.395566	0.045411	0.391489
20256	Clec11a	-0.566901	0.0498828	0.404743
114584	Clic1	-0.324866	0.0155587	0.250911
53895	Clpp	-0.336751	0.00578186	0.170018
12757	Clta	-0.277747	0.0163236	0.255962
380686	Cnrip1	-0.287932	0.0032527	0.136639
68020	Coa8	-0.384909	0.0186528	0.269423
12238	Commd3	-0.318506	0.00404423	0.148476
59042	Cope	-0.372239	0.00376054	0.145477
26891	Cops4	-0.218528	0.0459702	0.394417
217707	Coq6	-0.362355	0.0417213	0.379078
67426	Coq8a	-0.31685	0.0288934	0.320283
67914	Coq9	-0.378557	0.00683792	0.18368
70383	Cox10	-0.320937	0.0112843	0.225163
12857	Cox4i1	-0.231918	0.0363695	0.355489
12858	Cox5a	-0.267447	0.017177	0.259872
329093	Cpa6	-0.412765	0.00776111	0.191342
12889	Cplx1	-0.255875	0.00584759	0.170087
234577	Cpne2	-0.322307	0.0209652	0.285988
211232	Cpne9	-0.541929	0.0168915	0.258682
233490	Crebzf	-0.19785	0.0425301	0.382703
12918	Crh	-0.514011	0.00865766	0.201179
12919	Crhbp	-0.532853	0.000254973	0.0346527
12933	Crmp1	-0.300271	0.00525491	0.164012
105859	Csdc2	-0.337389	0.000542376	0.0522134
29873	Cspg5	-0.302165	0.0292437	0.321605
19025	Ctsa	-0.198124	0.0255074	0.305513
67116	Cuedc2	-0.314181	0.0172399	0.260383
13048	Cux2	-0.205399	0.0455855	0.392365
13051	Cx3cr1	-0.38318	0.0174502	0.261801
66445	Cyc1	-0.341625	0.00605069	0.172674
19158	Cyth2	-0.258994	0.0460731	0.395091
13144	Dapk3	-0.333036	0.0435467	0.385651
13169	Dbnl	-0.235159	0.0468407	0.397875
13170	Dbp	-0.590674	0.00059802	0.0549533
73828	Dcaf4	-0.324595	0.0181899	0.267374
69305	Dcps	-0.410075	0.0315576	0.334676
27225	Ddx24	-0.197703	0.0342734	0.346657
53817	Ddx39b	-0.200515	0.0365406	0.355489
52513	Ddx56	-0.389618	0.00610164	0.173116
69440	Dennd6b	-0.255789	0.0130232	0.237499
58239	Dexi	-0.392764	0.00480712	0.157826
67800	Dgat2	-0.268935	0.0318815	0.334818
13353	Dgcr6	-0.335839	0.0318654	0.334818
67422	Dhdds	-0.283138	0.00924425	0.20597
240479	Dipk1c	-0.4941	0.0222682	0.291716
208718	Dis3l2	-0.299757	0.0147273	0.247126
235339	Dlat	-0.235252	0.0146916	0.247126
224997	Dlgap1	-0.174527	0.0363948	0.355489
228836	Dlgap4	-0.186837	0.0204739	0.282289
78920	Dlst	-0.202586	0.0135915	0.241026
13390	Dlx1	-0.300034	0.001057	0.0754113
13392	Dlx2	-0.667357	1.31713e-05	0.0073455
13396	Dlx6	-0.429227	0.00336745	0.139479
66233	Dmap1	-0.345079	0.0115407	0.226535
13401	Dmwd	-0.314246	0.0043781	0.152601
230935	Dnajc11	-0.254882	0.0314138	0.333808
69408	Dnajc17	-0.422758	0.0341161	0.345955
66114	Dnajc30	-0.441485	0.00402609	0.148476
72685	Dnajc6	-0.169765	0.041045	0.375677
52838	Dnlz	-0.291885	0.0280058	0.31454
13437	Dnpep	-0.321011	0.0313237	0.333288
60425	Doc2g	-0.384915	0.00214309	0.106747
244745	Dpy19l1	-0.39809	0.00138527	0.0862751
26757	Dpysl4	-0.241879	0.049624	0.404071
13494	Drg1	-0.257946	0.0390793	0.367433
114873	Dscaml1	-0.292298	0.00389636	0.148222
224907	Dus3l	-0.219326	0.0480991	0.401802
74399	Duxf3	-3.17789	0.0371602	0.35829
69190	Dym	-0.257672	0.0138744	0.243903
13426	Dync1i1	-0.281234	0.00929629	0.20597
213575	Dync2li1	-0.336739	0.0235744	0.295786
100040563	Dynlt1c	-0.381485	0.0301756	0.326676
59022	Edf1	-0.266382	0.0373072	0.358935
13618	Ednrb	-0.248532	0.037737	0.361136
67160	Eef1g	-0.238768	0.0425766	0.382763
112407	Egln3	-0.294878	0.0223164	0.291716
13667	Eif2b4	-0.237659	0.0392454	0.367947
55944	Eif3d	-0.268463	0.00753375	0.189284
140579	Elmo2	-0.226376	0.0117291	0.228824
67673	Elob	-0.19793	0.0374572	0.359379
74195	Elp3	-0.205426	0.0375706	0.360184
13804	Endog	-0.557142	0.0262395	0.308223
338371	Endov	-0.402677	0.0239386	0.297814
69638	Enho	-0.354648	0.0323513	0.337145
13806	Eno1	-0.261234	0.0324854	0.338087
13807	Eno2	-0.208915	0.0232955	0.295786
67870	Enoph1	-0.300224	0.0123848	0.232979
13813	Eomes	-0.344384	0.00143169	0.0873765
13848	Ephb6	-0.386706	0.00570987	0.169315
67425	Eps8l1	-0.656531	0.0188929	0.270015
67458	Ergic1	-0.215789	0.0115418	0.226535
140546	Eri3	-0.244237	0.024908	0.302129
110842	Etfa	-0.317534	0.0161045	0.255101
18612	Etv4	-0.409657	0.0151352	0.249413
14026	Evl	-0.207567	0.0133268	0.240246
50912	Exosc10	-0.190547	0.0441364	0.387868
109075	Exosc4	-0.396551	0.00778718	0.191693
16592	Fabp5	-0.290593	0.0247542	0.302129
14084	Faf1	-0.224294	0.0490923	0.403235
105428	Fam149b	-0.257852	0.0403418	0.372837
109349	Fam163b	-0.201765	0.0331092	0.342073
58227	Fam184b	-0.428964	0.00695325	0.18368
80752	Fam20c	-0.417762	0.000227781	0.0326008
75538	Fam71e1	-0.502767	0.0182108	0.267374
73833	Fam98c	-0.376313	0.0242501	0.300534
330450	Far2	-0.324271	0.0203776	0.28168
66587	Fastk	-0.352674	0.0141779	0.244827
30840	Fbxl6	-0.341463	0.0271868	0.311107
230903	Fbxo44	-0.304344	0.00844465	0.1988
30838	Fbxw4	-0.309378	0.0363643	0.355489
30839	Fbxw5	-0.228383	0.021505	0.289959
68628	Fbxw9	-0.450938	0.016411	0.255962
74015	Fcho1	-0.220096	0.043617	0.385651
80903	Fgf16	-0.578515	0.0296161	0.322994
116701	Fgfrl1	-0.484491	0.0187045	0.269423
14194	Fh1	-0.26819	0.0115804	0.227017
58249	Fibp	-0.381853	0.00377792	0.145477
66437	Fis1	-0.23895	0.0127216	0.235678
76917	Flywch2	-0.380774	0.0379561	0.361948
22379	Fmnl3	-0.294925	0.0432926	0.384725
230991	Fndc10	-0.61004	3.87505e-05	0.0120522
384061	Fndc5	-0.194368	0.0409599	0.375535
30923	Foxe3	-1.01557	0.0303431	0.327378
14296	Frat1	-0.874447	0.00082301	0.0668871
14086	Fscn1	-0.261831	0.0160883	0.255101
26383	Fto	-0.175162	0.0345215	0.34784
69064	Fuom	-0.44206	0.0113883	0.225163
110886	Gabra5	-0.615981	4.07771e-09	1.09915e-05
74246	Gale	-0.48956	0.0174425	0.261801
50917	Galns	-0.428723	0.0450804	0.390562
14433	Gapdh	-0.198691	0.0273284	0.311107
381126	Garem1	-0.290185	0.0036082	0.14338
353172	Gars	-0.220426	0.0306179	0.329245
14588	Gfra4	-0.34665	0.040389	0.372837
14617	Gjd2	-0.306115	0.0392239	0.367947
353155	Gjd3	-1.84282	0.0215438	0.289959
115490127	Gm10461	-0.864758	0.0326331	0.339405
102639145	Gm17315	-0.877981	0.0436295	0.385651
100039284	Gm2137	-0.651652	0.0385653	0.365187
102635315	Gm32687	-0.510556	0.0378815	0.361759
102640203	Gm36327	-1.93492	0.0492453	0.403672
100042074	Gm3650	-1.84024	0.0239966	0.298307
102634072	Gm38457	-0.699203	0.00250785	0.119293
105244829	Gm40365	-0.956142	0.0048032	0.157826
105244831	Gm40367	-0.582182	0.00211324	0.106299
105244833	Gm40369	-1.04961	2.26469e-05	0.0104485
105246978	Gm42166	-1.23857	0.0126308	0.234532
230909	Gm572	-0.957693	0.0175126	0.262008
108168393	Gm7276	-0.749913	0.0147997	0.247268
66355	Gmpr	-0.358172	0.0273375	0.311107
14677	Gnai1	-0.174848	0.0332111	0.342335
14697	Gnb5	-0.247608	0.0163737	0.255962
50798	Gne	-0.231845	0.0473849	0.399768
14706	Gng4	-0.271171	0.0130517	0.237499
14719	Got2	-0.216046	0.0187791	0.269423
74182	Gpcpd1	-0.271738	0.0318384	0.334818
268566	Gphn	-0.235165	0.0142037	0.244827
14751	Gpi1	-0.191286	0.0446589	0.38881
100129	Gpr153	-0.385594	0.0136873	0.242379
338346	Gpr21	-0.673906	0.0102779	0.216439
436090	Gpr62	-0.506665	0.0147559	0.247126
14775	Gpx1	-0.277149	0.0209829	0.285988
14790	Grcc10	-0.242725	0.0355614	0.353494
230824	Grhl3	-0.494634	0.0273754	0.311107
14805	Grik1	-0.474732	0.00123358	0.0810579
14810	Grin1	-0.203848	0.0347813	0.349171
243547	Grip2	-0.224558	0.012539	0.233906
14885	Gtf2h4	-0.443386	0.0490521	0.403235
14958	H1f0	-0.456316	0.000169413	0.0294615
50708	H1f2	-0.68548	0.0109385	0.22162
14979	H2-Ke6	-0.321765	0.0377612	0.361154
78303	H2bu2	-0.661966	0.0043425	0.152601
319154	H3c13	-4.41014	0.0428496	0.383512
15081	H3f3b	-0.514721	0.00118767	0.0805562
68977	Haghl	-0.412251	0.00269259	0.122768
15183	Hdac3	-0.261083	0.0280598	0.314928
217310	Hid1	-0.183706	0.045397	0.391489
67044	Higd2a	-0.304094	0.0296791	0.32345
29816	Hip1r	-0.260042	0.0218677	0.290773
97165	Hmgb2	-0.968472	0.0014394	0.0875165
15452	Hprt	-0.252802	0.0214844	0.289959
319415	Hs3st5	-1.11174	2.63815e-14	2.13334e-10
68196	Hsbp1	-0.180169	0.04056	0.373989
100900	Hscb	-0.594216	0.023363	0.295786
64704	Htra2	-0.514452	0.000871455	0.0679256
15893	Ica1	-0.359877	0.00537779	0.164776
15902	Id2	-0.324115	0.000199672	0.0309091
170718	Idh3b	-0.165899	0.0466603	0.397596
15929	Idh3g	-0.318844	0.000407421	0.0448246
15932	Idua	-0.334944	0.00875978	0.203066
55978	Ift20	-0.345167	0.0190553	0.271286
16008	Igfbp2	-0.24281	0.0350142	0.34999
216136	Ilvbl	-0.359075	0.0167049	0.257763
231070	Insig1	-0.332671	0.0161809	0.25581
75751	Ipo4	-0.222976	0.0430549	0.384499
238330	Irf2bpl	-0.295688	0.0135783	0.241026
66307	Isoc1	-0.233418	0.0348547	0.349171
101142	Itfg2	-0.270725	0.028205	0.315682
16431	Itm2a	-0.292732	0.0155343	0.250911
16069	Jchain	-1.53921	0.0331434	0.342073
80880	Kank3	-0.477997	0.000134173	0.0246588
85305	Kars	-0.215474	0.0356537	0.353574
74187	Katnb1	-0.267464	0.0410097	0.375677
16499	Kcnab3	-0.228549	0.0262889	0.308223
16511	Kcnh2	-0.247282	0.0394487	0.368788
238271	Kcnh5	-0.400241	0.0247376	0.302129
70357	Kcnip1	-0.311305	0.0117824	0.22958
80906	Kcnip2	-0.380475	0.000286842	0.0365283
16514	Kcnj11	-0.303678	0.0337648	0.345138
241769	Kcnk15	-0.833278	0.00436909	0.152601
16527	Kcnk3	-0.275803	0.0495736	0.404071
58802	Kcnmb4	-0.326336	0.04462	0.38881
100502766	Kifc1	-0.956192	0.0275606	0.312579
16582	Kifc3	-0.314527	0.00423952	0.151636
67703	Kirrel3	-0.323345	0.00358446	0.143139
16593	Klc1	-0.185628	0.0156631	0.251573
271005	Klhdc1	-0.282587	0.0452376	0.390675
234825	Klhdc4	-0.331987	0.016651	0.257254
68874	Klhdc9	-1.09612	0.00164264	0.0932153
70788	Klhl30	-0.669211	0.00523998	0.164012
72330	Klhl40	-0.823123	7.69386e-05	0.0188534
75620	Kxd1	-0.282005	0.0385384	0.365187
76161	Lamp5	-0.420491	0.00100458	0.0731852
329504	Lcmt2	-0.566508	0.0233835	0.295786
16832	Ldhb	-0.296717	0.00254957	0.120176
107515	Lgr4	-0.228926	0.0312975	0.333228
67803	Limd2	-0.338203	0.0274111	0.311107
16924	Lnx1	-0.237583	0.0487396	0.402382
64898	Lpin2	-0.212084	0.0150429	0.249151
237253	Lrp11	-0.167216	0.0448603	0.390278
223664	Lrrc14	-0.379831	0.0287542	0.319177
378937	Lrrc24	-0.33193	0.0362708	0.355489
234684	Lrrc29	-1.15361	0.0207523	0.285155
218763	Lrrc3b	-0.406662	0.0156674	0.251573
243371	Lrrc61	-0.334757	0.0224049	0.291716
211187	Lrtm2	-0.266725	0.0121053	0.230587
50783	Lsm4	-0.30646	0.0157695	0.252016
108075	Ltbp4	-0.265145	0.0187483	0.269423
17035	Lxn	-0.307792	0.0176508	0.263102
94275	Maged1	-0.243464	0.00582183	0.170087
80884	Maged2	-0.275175	0.0230059	0.293666
433586	Maml3	-0.545366	1.71329e-05	0.00893838
74490	Mamstr	-0.799425	0.0201802	0.27978
69161	Manbal	-0.315617	0.0392492	0.367947
74393	Map10	-0.923225	0.00132886	0.0841909
26395	Map2k1	-0.255089	0.0141068	0.244827
26417	Mapk3	-0.25345	0.0149928	0.248695
100732	Mapre3	-0.213964	0.0244598	0.301702
57438	Marchf7	-0.355274	0.0188932	0.270015
277010	Marveld1	-0.508448	0.00163374	0.0930366
223722	Mcat	-0.67844	0.00386548	0.147685
192173	Mcrip1	-0.35527	0.027385	0.311107
51812	Mcrs1	-0.377242	0.00909562	0.204522
17448	Mdh2	-0.281878	0.00182269	0.0979347
26922	Mecr	-0.354948	0.0149615	0.248687
68975	Med27	-0.407926	0.019103	0.271416
17536	Meis2	-0.259466	0.00267356	0.122491
68347	Mettl26	-0.505622	0.0278377	0.313741
17237	Mgrn1	-0.207768	0.0262998	0.308223
66447	Mgst3	-0.388849	0.00471118	0.157826
231830	Micall2	-0.560832	0.0496905	0.404071
216001	Micu1	-0.266321	0.00970684	0.209598
17319	Mif	-0.289338	0.00737953	0.187188
56772	Mllt11	-0.170292	0.0455132	0.391951
216829	Mmgt2	-0.311304	0.0228331	0.292102
72199	Mms19	-0.237825	0.0425463	0.382703
24070	Mpdu1	-0.348972	0.00673471	0.182041
66308	Mplkip	-0.413238	0.0279091	0.314044
67873	Mri1	-0.47574	0.015733	0.251782
223658	Mroh1	-0.276296	0.00753718	0.189284
107732	Mrpl10	-0.288397	0.0103878	0.217289
27398	Mrpl2	-0.480935	0.0158223	0.252609
19935	Mrpl23	-0.294381	0.047667	0.400425
94062	Mrpl3	-0.217969	0.0481693	0.401802
60441	Mrpl38	-0.31042	0.0437427	0.385936
66163	Mrpl4	-0.309804	0.0278956	0.314044
18100	Mrpl40	-0.349135	0.0260871	0.307512
67212	Mrpl55	-0.406737	0.00767185	0.190393
67840	Mrpl57	-0.351608	0.0469137	0.397883
68572	Mrpl58	-0.351682	0.0033907	0.139479
64657	Mrps10	-0.395064	0.0099464	0.212501
66407	Mrps15	-0.279214	0.0463589	0.3967
66230	Mrps28	-0.518701	0.034889	0.349171
79044	Mrps34	-0.311388	0.0282839	0.316189
545279	Ms4a15	-0.345908	0.000517602	0.0504288
73390	Msl3l2	-0.490532	0.0169064	0.258682
110265	Msra	-0.411076	0.0022765	0.111908
116870	Mta1	-0.195793	0.0487707	0.402433
56428	Mtch2	-0.265474	0.00687702	0.18368
194126	Mtmr11	-0.427752	0.00344917	0.140559
17827	Mtx1	-0.383588	0.0105898	0.217735
71711	Mus81	-0.4627	0.00354958	0.142749
72543	Mvb12b	-0.20325	0.0403776	0.372837
17855	Mvk	-0.478005	0.0212584	0.288192
68515	Myadml2	-0.548321	0.0242418	0.300534
67938	Myl12b	-0.202338	0.0249227	0.302129
109889	Mzf1	-0.467819	0.0374645	0.359379
67768	N6amt1	-0.380036	0.0170293	0.259641
56292	Naa10	-0.442814	0.00921836	0.205923
108124	Napa	-0.213757	0.0259114	0.307079
69225	Naxd	-0.367849	0.00332548	0.138974
246703	Naxe	-0.329976	0.0392905	0.367947
70123	Nbdy	-0.29044	0.0480689	0.401802
17974	Nck2	-0.36079	0.00842617	0.1988
68169	Ndnf	-0.285316	0.00219741	0.109015
234593	Ndrg4	-0.227027	0.013521	0.241026
67273	Ndufa10	-0.268378	0.00567639	0.169223
67184	Ndufa13	-0.21676	0.0214902	0.289959
17992	Ndufa4	-0.189898	0.0351118	0.350619
66108	Ndufa9	-0.255865	0.0116463	0.227796
66706	Ndufaf3	-0.417739	0.0281254	0.315445
104130	Ndufb11	-0.246198	0.0363557	0.355489
66046	Ndufb5	-0.244027	0.0197273	0.276258
66916	Ndufb7	-0.270688	0.0429637	0.384108
67264	Ndufb8	-0.300538	0.0120836	0.230587
66218	Ndufb9	-0.182188	0.0482719	0.401802
226646	Ndufs2	-0.277414	0.00747664	0.188937
68349	Ndufs3	-0.259107	0.0130079	0.237499
75406	Ndufs7	-0.332877	0.014145	0.244827
225887	Ndufs8	-0.304479	0.0153477	0.24972
17995	Ndufv1	-0.207034	0.0224675	0.291716
72900	Ndufv2	-0.272394	0.00925547	0.20597
56846	Necab3	-0.250472	0.0246264	0.302129
57314	Nelfcd	-0.281111	0.0226907	0.291868
27632	Nelfe	-0.528995	0.00181528	0.0978616
66208	Nenf	-0.342728	0.0231873	0.295282
18046	Nfyc	-0.277457	0.0164158	0.255962
52530	Nhp2	-0.385306	0.0116483	0.227796
18082	Nipsnap1	-0.241867	0.0334869	0.343549
14467	Nipsnap2	-0.192811	0.0433672	0.384949
23968	Nlrp5	-2.41849	0.0153317	0.24972
68039	Nmb	-0.32589	0.0052693	0.164012
18102	Nme1	-0.251614	0.0379139	0.361759
18160	Npr1	-0.339449	0.0046391	0.157826
217166	Nr1d1	-0.490981	0.0002094	0.0316508
192292	Nrbp1	-0.220085	0.0293535	0.322072
228777	Nrsn2	-0.221095	0.0386514	0.365347
18197	Nsg2	-0.200413	0.0319899	0.335521
67711	Nsmce1	-0.445218	0.0139302	0.244011
57764	Ntn4	-0.398566	0.00893052	0.203995
80883	Ntng1	-0.212307	0.0324761	0.338087
75686	Nudt16	-0.728506	0.00133203	0.0841909
213484	Nudt18	-0.37024	0.026797	0.309563
18231	Nxph1	-0.539797	4.96909e-06	0.00382691
50914	Olig1	-0.261224	0.0249393	0.302129
50913	Olig2	-0.384313	0.0389189	0.36659
226115	Opalin	-0.899206	0.0113013	0.225163
79196	Osbpl5	-0.242284	0.0495049	0.404071
69089	Oxa1l	-0.249113	0.0215681	0.289959
67041	Oxct1	-0.172311	0.0470087	0.398216
170719	Oxr1	-0.162738	0.0337986	0.345138
57320	Park7	-0.255258	0.0209276	0.285988
230577	Pars2	-0.611689	0.0313836	0.333706
59093	Pcbp3	-0.507571	0.000120969	0.0232908
66904	Pccb	-0.234422	0.0443017	0.388132
192164	Pcdha12	-0.568586	0.0017425	0.0964084
192161	Pcdha9	-0.518297	0.0195758	0.275783
93709	Pcdhga1	-0.343117	0.0492272	0.403672
93711	Pcdhga3	-0.365106	0.0136978	0.242379
93701	Pcdhgb4	-0.811425	0.00136428	0.0855216
93704	Pcdhgb7	-0.238262	0.047356	0.399768
66425	Pcp4l1	-0.252779	0.00732682	0.186903
23984	Pde10a	-0.451885	0.00123295	0.0810579
68263	Pdhb	-0.23593	0.0081334	0.19586
57028	Pdxp	-0.288118	0.0491296	0.403337
23980	Pebp1	-0.241896	0.0295241	0.322789
56273	Pex14	-0.363947	0.00121439	0.0810537
270198	Pfkfb4	-0.337943	0.042395	0.38198
56421	Pfkp	-0.223053	0.0154407	0.250514
18648	Pgam1	-0.188152	0.0237705	0.296443
12034	Phb2	-0.210451	0.0427156	0.382941
75454	Phpt1	-0.287886	0.0295199	0.322789
18693	Pick1	-0.240485	0.0430836	0.384542
98496	Pid1	-0.310687	0.00674995	0.182041
56176	Pigp	-0.503914	0.00189691	0.100074
68943	Pink1	-0.227299	0.0477213	0.400425
219024	Pip4p1	-0.270127	0.0370272	0.357393
18717	Pip5k1c	-0.198459	0.0462307	0.396022
18799	Plcd1	-0.430721	0.0338885	0.345138
67801	Pllp	-0.470667	0.00994041	0.212501
67916	Plpp3	-0.184955	0.029419	0.322382
18830	Pltp	-0.324853	0.0031447	0.134548
84094	Plvap	-0.526573	0.00697776	0.18368
54128	Pmm2	-0.350596	0.0211321	0.28696
66865	Pmpca	-0.208763	0.0196236	0.275874
103711	Pnpo	-0.332227	0.00688361	0.18368
27205	Podxl	-0.402381	0.0378817	0.361759
67811	Poldip2	-0.264136	0.00882879	0.203203
74097	Pop7	-0.491529	0.0267313	0.309467
19016	Pparg	-0.489248	0.0217132	0.29015
66496	Ppdpf	-0.3533	0.0133639	0.240416
268373	Ppia	-0.212347	0.00848371	0.199429
19035	Ppib	-0.21655	0.0480483	0.401802
56031	Ppie	-0.369545	0.0321628	0.336482
66101	Ppih	-0.418413	0.0249198	0.302129
19047	Ppp1cc	-0.300271	0.00759588	0.189973
52040	Ppp1r10	-0.36303	0.00575258	0.169775
58200	Ppp1r1a	-0.265022	0.0476357	0.400425
51792	Ppp2r1a	-0.269136	0.00781959	0.192109
72930	Ppp2r2b	-0.206552	0.0244936	0.301702
19057	Ppp3cc	-0.500678	4.68371e-06	0.00382691
19060	Ppp5c	-0.205467	0.0209891	0.285988
21672	Prdx2	-0.259407	0.021754	0.290252
50907	Preb	-0.188193	0.0481001	0.401802
19079	Prkab1	-0.468853	0.00646328	0.178806
99890	Prmt6	-0.387714	0.0264615	0.30866
68988	Prpf31	-0.316026	0.0153283	0.24972
212627	Prpsap2	-0.356339	0.00464361	0.157826
244631	Pskh1	-0.533539	0.0248863	0.302129
26445	Psmb2	-0.301602	0.0028627	0.128109
57296	Psmd8	-0.29938	0.003074	0.133621
66645	Pspc1	-0.345141	0.00399975	0.148476
214580	Pstk	-0.703996	0.00289477	0.128266
19275	Ptprn	-0.216522	0.0119777	0.230339
74467	Pus10	-0.368053	0.0419919	0.380042
218699	Pxk	-0.26347	0.0104808	0.217289
19336	Rab24	-0.287192	0.0168823	0.258682
58222	Rab37	-0.310398	0.0110063	0.221952
19339	Rab3a	-0.294591	0.00422789	0.151625
69908	Rab3b	-0.39462	0.000514812	0.0504288
19342	Rab4b	-0.323633	0.00376941	0.145477
227800	Rabgap1	-0.18437	0.0347066	0.348639
19358	Rad23a	-0.233307	0.0376814	0.361031
231724	Rad9b	-0.489022	0.0420606	0.380239
66679	Rae1	-0.258714	0.0479356	0.401802
56089	Ramp3	-0.914989	0.00635911	0.177015
71810	Ranbp3	-0.238255	0.0309305	0.331063
110351	Rap1gap	-0.182457	0.047987	0.401802
19414	Rasa3	-0.233296	0.00726658	0.186641
75141	Rasd2	-0.357645	0.00148608	0.0883617
74563	Rasgef1c	-0.35775	0.025901	0.307079
68939	Rasl11b	-0.549867	1.63629e-07	0.000282343
213391	Rassf4	-0.275767	0.0319223	0.335029
242570	Raver2	-0.271282	0.0366688	0.355969
225362	Reep2	-0.197601	0.0480761	0.401802
232441	Rerg	-0.272643	0.0266521	0.308992
66932	Rexo1	-0.263354	0.0302175	0.326676
69263	Rfc3	-0.495344	0.04447	0.388738
67865	Rgs10	-0.327715	0.014591	0.247126
50782	Rgs11	-0.357951	0.0067176	0.181983
71729	Rgs12	-0.260073	0.0191147	0.271416
215160	Rhbdd2	-0.223805	0.0371737	0.35829
214951	Rhbdl1	-0.36788	0.0348276	0.349171
56315	Rhcg	-0.523285	0.0462915	0.396333
23912	Rhof	-0.282849	0.0224924	0.291716
19763	Ring1	-0.329012	0.0179953	0.266274
70510	Rnf167	-0.26524	0.0140547	0.244415
67025	Rpl11	-0.352732	0.00694508	0.18368
269261	Rpl12	-0.25659	0.00894382	0.203995
22121	Rpl13a	-0.215539	0.0496918	0.404071
66480	Rpl15	-0.257468	0.00654586	0.179833
76808	Rpl18a	-0.182127	0.0397305	0.370352
19921	Rpl19	-0.213387	0.0163418	0.255962
19943	Rpl28	-0.205522	0.0150511	0.249151
19944	Rpl29	-0.191755	0.0388344	0.366221
19988	Rpl6	-0.206659	0.0286911	0.318696
27176	Rpl7a	-0.225783	0.0265862	0.308992
26961	Rpl8	-0.206864	0.0318299	0.334818
102614	Rpp25	-0.429166	0.00155161	0.0905929
67874	Rprm	-0.390455	0.0468829	0.397883
104582	Rprml	-0.481291	0.014713	0.247126
20055	Rps16	-0.281478	0.0254372	0.305417
16898	Rps2	-0.253051	0.0155607	0.250911
58988	Rps6kb2	-0.284837	0.0152921	0.24972
20115	Rps7	-0.212695	0.0259343	0.307079
20116	Rps8	-0.199435	0.0368922	0.35711
76846	Rps9	-0.229088	0.0236518	0.29633
16785	Rpsa	-0.20521	0.0499265	0.404743
68441	Rraga	-0.227707	0.0401753	0.37278
27966	Rrp9	-0.319214	0.0421348	0.380657
100037282	Rsph3b	-0.412095	0.0424552	0.38231
66368	Rtca	-0.242891	0.0385729	0.365187
66158	Rtl8a	-0.290339	0.00461909	0.157826
553127	Rtl8b	-0.231821	0.0312357	0.333079
216395	Rxylt1	-0.337206	0.0223978	0.291716
20194	S100a10	-0.44181	0.000448798	0.0471395
67742	Samsn1	-0.560664	0.00165816	0.093767
20226	Sars	-0.215112	0.0177208	0.263903
71984	Sars2	-0.406855	0.0232462	0.295786
69215	Sat2	-0.645839	0.0143713	0.246168
76983	Scfd1	-0.301445	0.0396845	0.370351
214189	Scgn	-0.198429	0.0484837	0.402054
50880	Scly	-0.334937	0.0309713	0.331063
170729	Scrt1	-0.216595	0.0220362	0.29119
64706	Scube1	-0.260654	0.0156783	0.251573
67680	Sdhb	-0.361554	0.00125602	0.0812546
66052	Sdhc	-0.247969	0.00707977	0.185277
654795	Sdr39u1	-0.402753	0.00732089	0.186903
317717	Sec22a	-0.34166	0.0412167	0.377035
114679	Selenom	-0.337811	0.0279383	0.314044
223776	Selenoo	-0.355604	0.0164753	0.255962
20357	Sema5b	-0.309968	0.0330736	0.34203
20360	Sema6c	-0.258198	0.0436731	0.385651
18952	Septin4	-0.222513	0.0482022	0.401802
20713	Serpini1	-0.200017	0.0234075	0.295786
214791	Sertad4	-0.373021	0.00298217	0.131061
319322	Sf3b2	-0.19281	0.0228077	0.292058
14057	Sfxn1	-0.215394	0.0357443	0.354101
105835	Sgsm3	-0.273188	0.0413294	0.377124
73723	Sh3bgrl3	-0.254101	0.0168977	0.258682
106025	Sharpin	-0.3386	0.00897466	0.203996
230126	Shb	-0.419623	0.00475058	0.157826
20420	Shd	-0.338622	0.0445894	0.38881
319278	Shfl	-0.216073	0.0293497	0.322072
330096	Shisa3	-0.288734	0.00767552	0.190393
435145	Shisa8	-0.630666	0.043296	0.384725
233274	Siglech	-0.404127	0.0363978	0.355489
81500	Sil1	-0.302557	0.0272649	0.311107
67863	Slc25a11	-0.254935	0.0446676	0.38881
71803	Slc25a18	-0.336064	0.0172982	0.260488
18674	Slc25a3	-0.176424	0.0413155	0.377124
11739	Slc25a4	-0.166186	0.0494473	0.404071
11740	Slc25a5	-0.227779	0.0105198	0.217289
22348	Slc32a1	-0.269631	0.0259184	0.307079
110172	Slc35b1	-0.371132	0.00161531	0.0926396
76157	Slc35d3	-0.514919	0.00200705	0.103048
76257	Slc38a3	-0.309575	0.00108152	0.0754113
209837	Slc38a5	-0.910039	0.00962763	0.208566
20536	Slc4a3	-0.245473	0.00933334	0.206213
52710	Slc52a2	-0.393236	0.026684	0.30914
110893	Slc8a3	-0.296091	0.00422821	0.151625
65962	Slc9a3r2	-0.259654	0.0286833	0.318696
98366	Smap1	-0.275385	0.00228862	0.112163
20587	Smarcb1	-0.270297	0.0456668	0.392647
83797	Smarcd1	-0.227593	0.0272402	0.311107
69029	Smdt1	-0.259354	0.0339161	0.345201
71997	Smg9	-0.255011	0.0445411	0.38881
102032	Smim19	-0.327703	0.0339838	0.345455
66278	Smim20	-0.62825	0.000379031	0.0428676
226830	Smyd2	-0.380404	0.000422588	0.0457995
20621	Snn	-0.342506	0.0152839	0.24972
20646	Snrpn	-0.306829	0.00207424	0.105414
84704	Snurf	-0.293714	0.00484028	0.157826
101113	Snx21	-0.324526	0.0336506	0.344668
225861	Snx32	-0.275326	0.0141198	0.244827
20655	Sod1	-0.217935	0.0258626	0.307079
20664	Sox1	-0.327794	0.0051117	0.162739
78912	Sp2	-0.440269	0.0130538	0.237499
320145	Sp8	-0.2452	0.00945429	0.206907
79043	Spsb3	-0.294839	0.036851	0.357095
20813	Srp14	-0.202289	0.0482179	0.401802
20384	Srsf5	-0.43533	0.0057811	0.170018
20832	Ssr4	-0.259327	0.0477188	0.400425
68991	Ssu72	-0.38545	0.00087405	0.0679256
56018	Stard10	-0.344829	0.0421936	0.380802
59041	Stk25	-0.237637	0.0246538	0.302129
20262	Stmn3	-0.314878	0.00970086	0.209598
229707	Strip1	-0.205163	0.0367633	0.356633
56424	Stub1	-0.274248	0.0256334	0.305968
56389	Stx5a	-0.249611	0.0125392	0.233906
58244	Stx6	-0.263116	0.0174906	0.262008
20910	Stxbp1	-0.187599	0.0156951	0.251573
56451	Suclg1	-0.231717	0.027383	0.311107
109115	Supt3	-0.429236	0.0232716	0.295786
66962	Swsap1	-0.455751	0.0032222	0.13571
60510	Syt9	-0.28539	0.0224295	0.291716
66513	Tab1	-0.400567	0.0427889	0.383181
108143	Taf9	-0.257578	0.0217993	0.290252
68971	Tamm41	-0.57899	0.0167188	0.257763
67046	Tbc1d7	-0.408871	0.0184169	0.268581
71310	Tbc1d9	-0.275774	0.000970661	0.071034
72726	Tbcc	-0.553963	0.00299082	0.131086
213773	Tbl3	-0.311287	0.0444678	0.388738
102791	Tcta	-0.294381	0.0499715	0.404905
654470	Tctn1	-0.288764	0.0301148	0.326676
106529	Tecr	-0.259036	0.0184986	0.268897
21687	Tek	-0.500167	0.00727677	0.186641
21767	Tex264	-0.282654	0.0273971	0.311107
21802	Tgfa	-0.318089	0.00249528	0.119293
21823	Th	-0.27178	0.00256358	0.120176
21846	Tie1	-0.644049	0.000865078	0.0679171
21881	Tkt	-0.229367	0.0464855	0.396733
21886	Tle2	-0.278587	0.00362631	0.143637
17083	Tmed1	-0.519821	0.0474604	0.399988
66111	Tmed3	-0.331816	0.0294962	0.322789
56363	Tmeff2	-0.306884	0.0129806	0.237499
81907	Tmem108	-0.428952	0.000745711	0.0633323
69804	Tmem147	-0.48329	0.00118327	0.0805562
72160	Tmem163	-0.345155	0.00281414	0.126777
72392	Tmem175	-0.338965	0.00483084	0.157826
227615	Tmem203	-0.457586	0.0465846	0.39737
52174	Tmem222	-0.283298	0.0437909	0.385936
76799	Tmem234	-0.267816	0.00696552	0.18368
71687	Tmem25	-0.259663	0.0165276	0.256281
67893	Tmem86a	-0.432066	0.029057	0.320871
72960	Top1mt	-0.394798	0.0407878	0.375021
110012	Tpgs1	-0.363896	0.0225839	0.291868
224619	Traf7	-0.236051	0.0495534	0.404071
217449	Trappc12	-0.263835	0.0199443	0.278068
27096	Trappc3	-0.218932	0.0490469	0.403235
60409	Trappc4	-0.319276	0.013569	0.241026
22044	Trh	-0.343255	0.000366446	0.042637
15547	Trmt2a	-0.291703	0.0193246	0.273196
328162	Trmt61a	-0.507575	0.00863982	0.201053
319582	Trmt9b	-0.646666	4.76622e-06	0.00382691
69539	Trnp1	-0.266751	0.0484888	0.402054
107328	Trpt1	-0.437314	0.022267	0.291716
110796	Tshz1	-0.3359	0.00287416	0.128109
22117	Tst	-0.573728	0.00338114	0.139479
72747	Ttc39c	-0.347164	0.00142408	0.0872412
22142	Tuba1a	-0.322005	0.012102	0.230587
53857	Tuba8	-0.398739	0.000607893	0.0552672
22151	Tubb2a	-0.355841	0.00584891	0.170087
73710	Tubb2b	-0.358691	0.0115392	0.226535
22152	Tubb3	-0.374217	0.00670866	0.181983
227613	Tubb4b	-0.219603	0.0364818	0.355489
67951	Tubb6	-0.393453	0.0228473	0.292102
74237	Tubgcp2	-0.331837	0.0135517	0.241026
80286	Tusc3	-0.216469	0.0364568	0.355489
106200	Txndc11	-0.231386	0.0316792	0.334818
26462	Txnrd2	-0.361239	0.0490853	0.403235
232223	Txnrd3	-0.379787	0.0414023	0.377182
22187	Ubb	-0.330423	0.000275833	0.0363378
22273	Uqcrc1	-0.328573	0.00395728	0.148352
67003	Uqcrc2	-0.250221	0.0109145	0.22162
66694	Uqcrfs1	-0.259094	0.0141772	0.244827
22272	Uqcrq	-0.368483	0.00877662	0.203068
67023	Use1	-0.299281	0.0263715	0.308452
22258	Usp4	-0.190688	0.0271943	0.311107
69727	Usp46	-0.273548	0.000769582	0.0644894
22225	Usp5	-0.213146	0.0367813	0.356633
234729	Vac14	-0.305471	0.0167962	0.258361
68915	Vars2	-0.291707	0.0494519	0.404071
22334	Vdac2	-0.178849	0.0482242	0.401802
22337	Vdr	-0.558316	0.0207519	0.285155
106639	Vmac	-0.583032	0.00245975	0.118397
71732	Vps11	-0.26297	0.00645386	0.178806
28084	Vps25	-0.362704	0.00139231	0.0862751
66914	Vps28	-0.316496	0.0156251	0.251573
71517	Vps35l	-0.209222	0.0419392	0.379778
22365	Vps45	-0.30484	0.020425	0.282095
116733	Vps4a	-0.200565	0.0256912	0.306418
22367	Vrk1	-0.355429	0.0316528	0.334818
53611	Vti1a	-0.222685	0.0317466	0.334818
75659	Wdr54	-0.552805	0.0140306	0.244415
216881	Wscd1	-0.351045	0.0080534	0.195567
66894	Wwp2	-0.289182	0.0101949	0.215533
574437	Xlr3b	-0.900804	0.0129096	0.237499
268880	Xxylt1	-0.311569	0.0276644	0.312898
383295	Ypel5	-0.337885	0.000618418	0.0553093
22630	Ywhaq	-0.169876	0.0316975	0.334818
81630	Zbtb22	-0.560099	0.00194174	0.100653
70796	Zdhhc1	-0.263587	0.0328166	0.340443
72881	Zdhhc4	-0.432112	0.00355426	0.142749
27801	Zdhhc8	-0.259	0.0245623	0.302129
241494	Zfp385b	-0.343936	0.000283724	0.0365283
328801	Zfp414	-0.440727	0.00158157	0.0913528
68992	Zfp580	-0.527275	0.000917238	0.0685911
232816	Zfp628	-0.379197	0.0338397	0.345138
319601	Zfp653	-0.295626	0.0490911	0.403235
69234	Zfp688	-0.665127	0.00863784	0.201053
103836	Zfp692	-0.27238	0.0443986	0.388656
241514	Zfp804a	-0.367827	0.0333723	0.342823
81909	Zfpl1	-0.371067	0.0125757	0.234081
[truncated: 1 more rows]

## Sheet: VD-Hyper-vs-VD-Hypo
The change of gene expression was up-regulated
Gene_ID	Symbol	VD-Hyper-vs-VD-Hypo log2FoldChange	VD-Hyper-vs-VD-Hypo Pvalue	VD-Hyper-vs-VD-Hypo FDR
73737	1110008P14Rik	0.338715	0.042636	0.389039
68725	1110032F04Rik	0.623902	0.0226302	0.288923
69399	1700025G04Rik	0.365174	5.39366e-05	0.00575264
72503	2610507B11Rik	0.174856	0.0231654	0.291468
74356	4931428F04Rik	0.252083	0.0330906	0.3436
234797	6430548M08Rik	0.171288	0.0408055	0.379643
75758	9130401M01Rik	0.278395	0.0497622	0.418707
320492	A830018L16Rik	0.517579	2.72854e-05	0.00360189
269774	Aak1	0.252933	0.000217682	0.0151765
27403	Abca7	0.373389	0.00155515	0.0559662
27416	Abcc5	0.185608	0.0181158	0.258607
27407	Abcf2	0.178842	0.0420207	0.386049
216169	Abhd17a	0.290854	0.0492585	0.417322
64296	Abhd8	0.219411	0.0364133	0.360709
11595	Acan	0.619438	1.67813e-06	0.000500488
140500	Acap3	0.220306	0.00613251	0.134008
70025	Acot7	0.179312	0.0364181	0.360709
50790	Acsl4	0.255499	0.0220622	0.28585
11472	Actn2	0.325554	0.0164329	0.246188
226977	Actr1b	0.153264	0.0275061	0.314621
108154	Adamts6	0.430637	0.0288532	0.322919
56417	Adar	0.193757	0.00565998	0.126955
110532	Adarb1	0.209923	0.0135142	0.216779
11514	Adcy8	0.242613	0.013401	0.215824
11519	Add2	0.152265	0.0316299	0.335453
107831	Adgrb1	0.188668	0.0121143	0.203999
230775	Adgrb2	0.214156	0.0377713	0.365553
26364	Adgre5	0.543212	0.00189416	0.0638603
11550	Adra1d	0.458982	0.00156031	0.0559662
17356	Afdn	0.19377	0.00872297	0.166056
216439	Agap2	0.225552	0.00528771	0.121136
239528	Ago2	0.361065	0.0072598	0.149456
55979	Agpat1	0.2604	0.0173475	0.253522
15361	AI413582	0.466372	0.00968652	0.17548
107242	AI837181	0.224899	0.0382167	0.367451
238161	Akap6	0.285043	0.00230825	0.0714892
11655	Alas1	0.177316	0.0398296	0.37578
109674	Ampd2	0.228574	0.0143572	0.22427
11732	Ank	0.189115	0.0169851	0.25142
11733	Ank1	0.308915	0.000930078	0.0411257
81702	Ankrd17	0.220879	0.00643535	0.138004
225187	Ankrd29	0.429085	0.00305049	0.0861897
545554	Ankrd34a	0.244798	0.0159441	0.240881
330998	Ankrd34c	0.479913	0.00166584	0.058389
99696	Ankrd50	0.406498	0.000100033	0.00875556
140577	Ankrd6	0.25508	0.0209914	0.277787
228432	Ano3	0.227812	0.0425891	0.389039
11767	Ap1m1	0.293583	0.00365285	0.0972995
11771	Ap2a1	0.184413	0.0110171	0.192024
71770	Ap2b1	0.163232	0.035874	0.358629
11774	Ap3b1	0.178521	0.0465076	0.405965
11775	Ap3b2	0.200365	0.0111487	0.192869
11776	Ap3d1	0.258538	0.000290236	0.0184753
319924	Apba1	0.289103	0.000186961	0.013707
11803	Aplp1	0.199047	0.00957963	0.174369
212285	Arap2	0.361837	9.51549e-06	0.00170274
11839	Areg	0.897102	0.0430133	0.39071
11844	Arf5	0.393655	0.000102238	0.00890023
11845	Arf6	0.216322	0.0492819	0.417322
215821	Arfgef3	0.490595	0.0272621	0.314621
78514	Arhgap10	0.40974	0.00652026	0.139269
330914	Arhgap32	0.355991	0.000834394	0.0389505
233071	Arhgap33	0.23297	0.00895959	0.168568
223666	Arhgap39	0.327688	0.000742212	0.0356816
69632	Arhgef12	0.182663	0.0126331	0.208888
207212	Arhgef17	0.294812	0.00157441	0.0563464
213649	Arhgef19	0.667206	1.79976e-05	0.00270889
239985	Arid1b	0.192107	0.0201993	0.272267
67419	Armh4	0.337643	0.0204475	0.273827
74100	Arpp21	0.200166	0.00913509	0.169689
11878	Arx	0.243363	0.0480275	0.413185
13196	Asap1	0.224439	0.00482338	0.115082
77987	Ascc3	0.301894	0.0154815	0.236369
23808	Ash2l	0.201984	0.0325771	0.340906
233879	Asphd1	0.417971	0.00903366	0.168873
211961	Asxl3	0.333479	0.0254583	0.305746
108888	Atad3a	0.314571	0.0131208	0.212801
16467	Atcay	0.224152	0.00145029	0.0534484
12915	Atf6b	0.349031	0.00664807	0.140693
329015	Atg2a	0.250361	0.00390608	0.101137
235040	Atg4d	0.270906	0.0368025	0.361848
13498	Atn1	0.194122	0.0273039	0.314621
74772	Atp13a2	0.203887	0.00610664	0.133923
11928	Atp1a1	0.152034	0.0406672	0.379643
232975	Atp1a3	0.137099	0.0340585	0.349149
11938	Atp2a2	0.315403	4.43726e-05	0.00492842
114143	Atp6v0b	0.198844	0.0350176	0.355362
11972	Atp6v0d1	0.163079	0.0420716	0.386145
20239	Atxn2	0.305187	0.00321695	0.0895213
26879	B3galnt1	0.251096	0.0244507	0.299908
14421	B4galnt1	0.211055	0.0188785	0.263009
118452	Baalc	0.188753	0.00673858	0.141862
23821	Bace1	0.230149	0.0207362	0.276238
12014	Bach2	1.01631	2.27767e-12	7.33638e-09
224727	Bag6	0.232696	0.000584975	0.0304887
108100	Baiap2	0.219508	0.00401599	0.102663
207495	Baiap2l2	0.838834	2.1549e-05	0.00307121
217578	Baz1a	0.528127	0.00519064	0.119593
241950	Bbs12	0.487011	0.0257149	0.30728
234290	BC030500	0.496349	0.00846949	0.162576
399568	BC052040	0.421422	0.00804831	0.157493
12043	Bcl2	0.321632	0.00491768	0.116019
66821	Bcs1l	0.325208	0.0276062	0.315542
20893	Bhlhe40	0.237172	0.013455	0.21626
76895	Bicd2	0.304521	0.00922327	0.170933
67254	Bmerb1	0.138744	0.0443857	0.398457
12181	Bop1	0.387391	0.000437396	0.024671
109880	Braf	0.183082	0.00898072	0.168767
56710	Brinp1	0.29527	0.000158245	0.0120898
381979	Brsk1	0.206321	0.00953324	0.174369
12217	Bsn	0.265014	0.00183759	0.0628331
107182	Btaf1	0.296106	0.0240868	0.298398
208198	Btbd2	0.161702	0.0463956	0.40546
224671	Btbd9	0.271179	0.00563659	0.126607
67445	C1qtnf4	0.374543	0.00158076	0.0564483
63955	Cables1	0.538871	3.08754e-05	0.00385463
320508	Cachd1	0.412204	0.00510351	0.118708
12291	Cacna1g	0.261326	0.00150819	0.0551372
239556	Cacna1i	0.208375	0.0108308	0.190215
12298	Cacnb4	0.191582	0.0294169	0.325502
140723	Cacng5	0.2249	0.00977676	0.176519
81904	Cacng7	0.257222	0.000989202	0.0425713
81905	Cacng8	0.230767	0.0280456	0.317696
69719	Cad	0.274013	0.0292713	0.325113
12317	Calr	0.457929	0.000253603	0.0167777
68566	Caly	0.166096	0.0451962	0.401481
52163	Camk1	0.208763	0.0255202	0.306033
215303	Camk1g	0.600579	3.02001e-05	0.00379978
207565	Camkk2	0.243021	0.00478455	0.114917
235604	Camkv	0.174586	0.0219035	0.284914
216874	Camta2	0.145822	0.0497593	0.418707
12330	Canx	0.219872	0.0117007	0.199406
67252	Cap2	0.401457	7.39082e-05	0.00717044
23830	Capn10	0.328378	0.0169024	0.250426
50817	Capn15	0.270623	0.00334551	0.0913432
12348	Car11	0.183259	0.0258682	0.307767
12319	Car8	0.501998	0.044568	0.399055
80909	Castor2	0.351813	0.000550593	0.0294082
100503659	Cbarp	0.357789	2.85777e-05	0.00372903
494448	Cbx6	0.187721	0.0316394	0.335453
380768	Ccdc177	0.410613	0.0490913	0.416991
78465	Ccdc190	0.507323	0.0195337	0.267292
54638	Ccdc22	0.248606	0.0397148	0.375136
240514	Ccdc85b	0.29943	0.0387734	0.370152
52132	Ccdc97	0.243894	0.0102676	0.183325
12426	Cckbr	0.429923	0.00210658	0.0685343
234854	Cdk10	0.250694	0.0222551	0.286786
18647	Cdk14	0.162136	0.0370127	0.362624
18555	Cdk16	0.152377	0.0206317	0.275745
52004	Cdk2ap2	0.448629	0.017184	0.252563
12570	Cdk5r2	0.203361	0.0255623	0.30631
382253	Cdkl5	0.479735	0.00385596	0.100486
12583	Cdo1	0.307426	0.00323975	0.0898041
74596	Cds1	0.189236	0.0183931	0.260071
78784	Celf3	0.32454	4.60862e-05	0.0050491
319586	Celf5	0.251245	0.000875552	0.0399585
76183	Celf6	0.360891	0.00229651	0.0712626
73139	Cenpv	0.368079	0.0132587	0.214454
225523	Cep120	0.192151	0.0350695	0.355405
69065	Chac1	0.574559	0.0191259	0.26508
103172	Chchd10	0.352524	0.000245208	0.0164545
216848	Chd3	0.162209	0.019973	0.270762
27967	Cherp	0.205587	0.0378377	0.365553
69993	Chn2	0.28109	0.00118301	0.0472514
12669	Chrm1	0.292406	0.00516857	0.119465
243764	Chrm2	0.427849	9.98163e-07	0.00032807
98388	Chst10	0.169922	0.0492853	0.417322
58250	Chst11	0.177465	0.0237798	0.29619
78923	Chsy3	0.509807	0.000979452	0.0425177
71722	Cic	0.248766	0.00144935	0.0534484
12704	Cit	0.222535	0.012703	0.209298
17684	Cited2	0.228176	0.0248121	0.30207
665180	Clec2l	0.249124	0.0473529	0.40957
224796	Clic5	0.685917	0.000673612	0.0330748
269713	Clip2	0.229099	0.00235898	0.0722777
53895	Clpp	0.280689	0.00904918	0.168873
232370	Clstn3	0.395151	4.98216e-05	0.00542146
67300	Cltc	0.211432	0.000596158	0.0305665
74438	Clvs1	0.37041	0.000233403	0.0161104
74440	Cmip	0.162772	0.0338071	0.347456
83674	Cnnm1	0.270874	0.000424922	0.0243536
94219	Cnnm2	0.203279	0.0495396	0.418446
52469	Coa3	0.319297	0.0150905	0.233013
16834	Cog1	0.279823	0.00752554	0.153222
67542	Cog6	0.20765	0.0436267	0.393626
12847	Copa	0.135933	0.0357654	0.357988
59042	Cope	0.294778	0.00372816	0.0987073
76889	Coq8b	0.359239	0.00592054	0.130796
12721	Coro1a	0.451837	0.000579991	0.0303271
12874	Cpd	0.250378	0.00430963	0.106944
74020	Cpne4	0.212689	0.0408756	0.379643
72097	Cracdl	0.230646	0.00979321	0.176618
12913	Creb3	0.260467	0.0425892	0.389039
233490	Crebzf	0.177161	0.0446092	0.399055
171508	Creld1	0.445189	0.000164167	0.0124713
76737	Creld2	0.875258	3.14168e-06	0.000790575
12918	Crh	0.593646	0.00279447	0.0807987
12919	Crhbp	0.67849	1.12508e-05	0.0019073
12921	Crhr1	0.420975	0.000595982	0.0305665
230872	Crocc	0.338773	0.000821142	0.0384433
105859	Csdc2	0.315859	0.000473788	0.0260422
234356	Csgalnact1	0.25403	0.038612	0.36939
27373	Csnk1e	0.267582	0.00768394	0.153977
70425	Csnk1g3	0.20391	0.01851	0.261036
67181	Ctdnep1	0.23887	0.0138904	0.219692
30785	Cttnbp2	0.313181	0.00903531	0.168873
66965	Ctu2	0.326025	0.0495743	0.418446
330695	Ctxn1	0.176833	0.0126047	0.208632
67116	Cuedc2	0.241491	0.0135362	0.216917
78309	Cul9	0.226718	0.00953447	0.174369
13048	Cux2	0.202289	0.0411514	0.381754
20312	Cx3cl1	0.47086	7.15766e-06	0.00145917
66445	Cyc1	0.292397	0.00144614	0.0534484
74256	Cyld	0.176539	0.0457986	0.403308
66060	Cystm1	0.374584	0.00296528	0.0849747
19158	Cyth2	0.1728	0.033512	0.345771
320661	D5Ertd579e	0.206517	0.0155445	0.23662
629378	Dact3	0.265514	0.00959036	0.174369
231871	Daglb	0.297084	0.0306924	0.329314
13144	Dapk3	0.327714	0.0225137	0.288053
56320	Dbn1	0.16142	0.0274631	0.314621
13175	Dclk1	0.240438	0.00814683	0.158843
13191	Dctn1	0.191608	0.0034481	0.0933304
66498	Dda1	0.210838	0.0259495	0.307844
13200	Ddost	0.172844	0.0481013	0.413215
53817	Ddx39b	0.169174	0.0217626	0.283795
320560	Dennd5b	0.300352	0.000213608	0.0150225
277854	Depdc5	0.227505	0.0128693	0.209811
70377	Derl3	1.51696	0.00310828	0.0875154
380921	Dgkh	0.350113	0.00013201	0.0106464
104418	Dgkz	0.30617	5.88025e-05	0.00618964
74754	Dhcr24	0.22855	0.0127907	0.209439
208440	Dip2c	0.295381	0.00612608	0.134008
68897	Disp1	0.401284	0.0123589	0.206046
214240	Disp2	0.133832	0.0334571	0.345624
50768	Dlc1	0.496564	0.000157164	0.0120898
13383	Dlg1	0.489417	8.00494e-08	3.5811e-05
53310	Dlg3	0.187364	0.00711637	0.146935
13385	Dlg4	0.173153	0.0100482	0.180207
242667	Dlgap3	0.254659	0.00615728	0.134221
228836	Dlgap4	0.330114	2.2146e-05	0.00312861
106565	Dlk2	0.417317	0.0195027	0.267292
13829	Dmtn	0.455496	1.16552e-07	4.69267e-05
13401	Dmwd	0.20342	0.0190199	0.264065
240283	Dmxl1	0.247934	0.00412122	0.104571
67838	Dnajb11	0.507079	8.83904e-07	0.000296568
56323	Dnajb5	0.257422	0.00955789	0.174369
13002	Dnajc5	0.140632	0.0422362	0.386924
72685	Dnajc6	0.296997	1.28779e-05	0.00207399
13429	Dnm1	0.190157	0.00167744	0.0586012
103967	Dnm3	0.163484	0.0376568	0.365119
210293	Dock10	0.191494	0.0298725	0.326832
208869	Dock3	0.226687	0.04085	0.379643
114255	Dok4	0.486461	0.00269243	0.0786961
208266	Dot1l	0.494377	4.8614e-07	0.000170202
13480	Dpm1	0.22223	0.0371893	0.362789
224897	Dpp9	0.255537	0.0121221	0.203999
244745	Dpy19l1	0.583892	5.73648e-08	2.94376e-05
233115	Dpy19l3	0.227155	0.0449229	0.400505
65254	Dpysl5	0.22443	0.0281451	0.318089
13494	Drg1	0.232371	0.0328699	0.342393
72349	Dusp3	0.303166	0.005108	0.118708
319520	Dusp4	0.445155	0.00869778	0.165971
240672	Dusp5	0.314334	0.00287187	0.0824448
13542	Dvl1	0.342277	7.79055e-05	0.00746826
13424	Dync1h1	0.159367	0.0138205	0.219452
70601	Ecd	0.215889	0.0455521	0.402927
230857	Ece1	0.209476	0.0271547	0.314172
68043	Eef1akmt1	0.401624	0.0250128	0.303424
55944	Eif3d	0.185582	0.0381586	0.367111
243312	Elfn1	0.336324	0.00708699	0.146704
13712	Elk1	0.413157	0.00219342	0.0698122
140580	Elmo1	0.220042	0.014807	0.229294
13804	Endog	0.411269	0.0323313	0.339658
13807	Eno2	0.145062	0.0456832	0.402927
12497	Entpd6	0.235757	0.021676	0.283627
13821	Epb41l1	0.204005	0.00255892	0.0761764
230735	Epha10	0.365533	0.00191712	0.0643233
13837	Epha3	0.353283	0.00457069	0.111532
13848	Ephb6	0.349789	0.00496126	0.116814
13855	Epn2	0.250731	0.00759903	0.153473
107508	Eprs	0.197711	0.0483335	0.414049
13860	Eps8	0.384134	0.000594695	0.0305665
67425	Eps8l1	1.16519	0.0267124	0.311515
67458	Ergic1	0.243935	0.00159449	0.056687
140546	Eri3	0.208966	0.0107164	0.189449
26379	Esrra	0.20692	0.0281855	0.318322
14009	Etv1	0.154341	0.0471109	0.408134
104156	Etv5	0.632714	6.11534e-05	0.00627309
213027	Evi5l	0.192952	0.0185926	0.261514
109075	Exosc4	0.321575	0.0187344	0.262376
14070	F8a	0.46273	0.00673346	0.141862
14077	Fabp3	0.296064	0.0260998	0.308165
72393	Faim2	0.220182	0.000979331	0.0425177
76156	Fam131b	0.295197	0.00143377	0.0532048
225358	Fam13b	0.260478	0.00354242	0.0952432
100038347	Fam174b	0.468057	0.00382928	0.0999523
75906	Fam184a	0.233657	0.0263868	0.309843
208659	Fam20a	0.771923	0.000109515	0.00923424
50754	Fbxw7	0.219945	0.0277009	0.315635
14155	Fem1b	0.175558	0.0209	0.277033
80903	Fgf16	0.502149	0.0412459	0.381981
14225	Fkbp1a	0.173811	0.0317906	0.336345
14232	Fkbp8	0.194255	0.0480798	0.413215
224613	Flywch1	0.178934	0.00873741	0.166135
64339	Fndc4	0.223943	0.0247435	0.301889
320116	Fndc9	0.826685	0.015764	0.239253
242506	Frmd3	0.544143	0.00098556	0.0425713
245643	Frmpd3	0.237071	0.0176892	0.255531
14086	Fscn1	0.321859	8.42017e-05	0.00793022
18550	Furin	0.335821	0.00178312	0.0613615
14387	Gaa	0.176809	0.0115743	0.197881
54393	Gabbr1	0.145495	0.0276284	0.315571
14394	Gabra1	0.21842	0.00621358	0.135047
14401	Gabrb2	0.214768	0.010088	0.180721
14406	Gabrg2	0.209353	0.0168873	0.250426
102060	Gadd45gip1	0.269977	0.0258922	0.307767
14447	Gapdhs	0.783576	0.0123459	0.206046
66691	Gapvd1	0.151481	0.0429874	0.39071
381126	Garem1	0.449772	5.68833e-06	0.00125494
107338	Gbf1	0.209731	0.0203444	0.273039
70297	Gcc2	0.181169	0.0468666	0.407552
231659	Gcn1	0.201232	0.0226305	0.288923
14544	Gda	0.419572	3.76925e-05	0.00454053
328232	Gfod1	0.21759	0.0388701	0.370635
14586	Gfra2	0.457528	9.13559e-05	0.00826566
67903	Gipc1	0.254806	0.0296342	0.326088
20340	Glg1	0.228455	0.00468435	0.113788
14660	Gls	0.176121	0.0251807	0.303975
101056408	Gm15816	0.977462	0.0405326	0.37924
115487111	Gm29667	0.777814	0.011837	0.200669
105244833	Gm40369	0.526872	0.0449732	0.400605
105246824	Gm42048	0.485854	0.00114315	0.0461415
115490131	Gm42517	0.307153	0.0279108	0.316998
108168162	Gm43305	0.304394	0.0205665	0.275103
108167725	Gm46156	0.946248	0.00140689	0.0526931
115489139	Gm52446	0.28016	0.0293651	0.325502
434797	Gm5640	2.73313	0.0296005	0.326088
626832	Gm6710	0.597317	0.025158	0.303975
331026	Gmppb	0.466881	0.0280506	0.317696
14682	Gnaq	0.158668	0.0323778	0.339925
14697	Gnb5	0.197887	0.0123562	0.206046
237107	Gnl3l	0.16988	0.0344401	0.350828
74498	Gorasp1	0.308638	0.00797112	0.156981
277463	Gpr107	0.21269	0.0349592	0.355216
100129	Gpr153	0.230472	0.0368946	0.362049
67549	Gpr89	0.32748	0.0498679	0.418948
209318	Gps1	0.190193	0.0197898	0.269413
14775	Gpx1	0.267013	0.00573289	0.127884
235283	Gramd1b	0.238491	0.00502231	0.117907
223752	Gramd4	0.242634	0.0155074	0.236503
26385	Grk6	0.184098	0.03501	0.355362
14816	Grm1	0.260934	0.00108447	0.0451302
606496	Gsk3a	0.165	0.0362036	0.359868
14885	Gtf2h4	0.444801	0.0201147	0.271996
233863	Gtf3c1	0.209668	0.00997613	0.179515
14904	Gtpbp1	0.193331	0.0172191	0.252563
56055	Gtpbp2	0.221902	0.0245491	0.300428
54195	Gucy1b1	0.245247	0.00325273	0.0899579
15270	H2ax	0.329653	0.00710205	0.146827
107435	Hat1	0.357992	0.00936972	0.173096
15161	Hcfc1	0.165947	0.0305935	0.329226
15165	Hcn1	0.250172	0.0314028	0.335151
15168	Hcn3	0.210293	0.0400085	0.376365
15184	Hdac5	0.521665	0.000242046	0.0163788
79221	Hdac9	0.581205	8.18594e-09	6.27783e-06
226098	Hectd2	0.304654	0.0143397	0.22427
269700	Hectd4	0.208674	0.00595937	0.131294
15204	Herc2	0.16335	0.0157769	0.239253
15239	Hgs	0.231973	0.0274652	0.314621
110521	Hivep1	0.554743	1.38827e-11	3.19402e-08
15273	Hivep2	0.257899	0.00055146	0.0294082
16656	Hivep3	0.39966	8.60925e-05	0.00801457
217082	Hlf	0.255192	0.00882204	0.167349
665700	Hmcn2	0.498473	0.0396323	0.374797
15361	Hmga1	0.416004	0.000132207	0.0106464
106894	Hmgxb3	0.205551	0.037171	0.362789
15381	Hnrnpc	0.202665	0.0191499	0.265184
59013	Hnrnph1	0.22108	0.0108922	0.190656
26556	Homer1	0.398249	0.0129684	0.210966
26557	Homer2	0.335222	6.47092e-05	0.00643297
192232	Hps4	0.338577	0.0375842	0.365068
15466	Hrh2	0.580677	4.55688e-07	0.000163086
319415	Hs3st5	0.8889	5.33416e-08	2.86356e-05
22027	Hsp90b1	0.453053	4.4312e-05	0.00492842
72630	Hspa12b	0.706568	0.00215733	0.0692106
14828	Hspa5	0.612807	0.0470283	0.408077
66245	Hspbp1	0.300417	0.00274592	0.0799423
15558	Htr2a	0.786241	8.40173e-06	0.00161083
15194	Htt	0.207741	0.00196475	0.065648
59026	Huwe1	0.189962	0.00526822	0.121034
15587	Hyal2	0.547844	0.0136639	0.218311
12282	Hyou1	0.52401	6.371e-05	0.00637298
15896	Icam2	0.967725	0.0413134	0.382167
67661	Ift172	0.257778	0.00899224	0.168767
319765	Igf2bp2	0.573924	0.0492719	0.417322
140559	Igsf8	0.199746	0.0294184	0.325502
239114	Il17d	0.342713	0.0470723	0.408134
100039795	Ildr2	0.236785	0.0195067	0.267292
16201	Ilf3	0.179491	0.0372232	0.362789
226180	Ina	0.278507	0.019903	0.270269
170835	Inpp5j	0.279863	0.0064871	0.138929
319477	Insyn1	0.277551	0.00130831	0.0503708
68510	Ints1	0.186146	0.0210922	0.278434
229543	Ints3	0.226649	0.0242189	0.299115
320495	Ipcef1	0.310795	0.00064099	0.0321593
230673	Ipo13	0.170685	0.0444127	0.398473
75751	Ipo4	0.221096	0.0173288	0.253479
70572	Ipo5	0.186668	0.0153932	0.235654
75678	Ippk	0.286369	0.0367679	0.361848
272359	Irf2bp1	0.323042	0.00350423	0.094532
54131	Irf3	0.336593	0.0424708	0.388632
384783	Irs2	0.641973	0.000102957	0.00890542
16410	Itgav	0.371123	0.000341905	0.0207766
320910	Itgb8	0.456325	8.2243e-05	0.00779132
64294	Itm2c	0.148115	0.0396169	0.374797
16468	Jarid2	0.240557	0.015484	0.236369
319984	Jph4	0.155225	0.0315653	0.335453
16478	Jund	0.266739	0.0129499	0.210878
545156	Kalrn	0.170854	0.0435592	0.393626
80880	Kank3	0.313315	0.00268046	0.0784886
16500	Kcnb1	0.159655	0.034285	0.350448
268345	Kcnc2	0.210399	0.0196246	0.267616
382571	Kcnf1	0.251825	0.00803375	0.157401
238271	Kcnh5	0.665216	4.41215e-05	0.00492842
80906	Kcnip2	0.256562	0.000963225	0.04204
16519	Kcnj3	0.333046	3.98086e-05	0.00464578
16524	Kcnj9	0.235707	0.0230109	0.290898
210741	Kcnk12	0.442002	0.017395	0.253768
16527	Kcnk3	0.439985	0.000310845	0.0193288
223604	Kcnk9	0.201357	0.0225007	0.288053
16539	Kcns2	0.545763	0.000215452	0.0150863
20591	Kdm5c	0.213915	0.029195	0.324717
20218	Khdrbs1	0.211698	0.00267773	0.0784886
16560	Kif1a	0.16298	0.0203087	0.273015
269152	Kif26b	0.626378	0.000357474	0.0215623
16582	Kifc3	0.295773	0.00387068	0.100706
17311	Kitl	0.638115	2.34928e-05	0.00323377
118445	Klf16	0.214874	0.0458095	0.403308
71765	Klhdc3	0.198753	0.0386478	0.36939
93688	Klhl1	0.586843	0.00100955	0.0428538
208439	Klhl29	0.418703	7.3613e-06	0.0014659
100503085	Klhl3	0.256234	0.0168046	0.249987
70788	Klhl30	0.442265	0.0278735	0.316798
72330	Klhl40	0.440593	0.0306136	0.329226
16796	Lasp1	0.24303	0.027947	0.317186
320202	Lefty2	2.71461	0.0455763	0.402927
246316	Lgi2	0.345587	0.000851297	0.0395105
108030	Lin7a	0.378243	6.29126e-06	0.00133317
231876	Lmtk2	0.226499	0.0266683	0.311227
-	LOC100862468	0.592105	0.0168928	0.250426
115486419	LOC115486419	0.640972	0.0489828	0.416768
115488029	LOC115488029	0.846846	0.0001329	0.0106485
244421	Lonrf1	0.56635	0.0014602	0.0536908
381338	Lonrf2	0.179292	0.0208246	0.276472
64898	Lpin2	0.180958	0.0315416	0.335453
105005	Lratd1	0.357088	0.0222236	0.286786
233067	Lrfn3	0.284376	0.0468353	0.407552
223664	Lrrc14	0.30164	0.0429987	0.39071
378937	Lrrc24	0.334086	0.0126732	0.209158
241528	Lrrc55	0.37661	0.00376504	0.0989305
224813	Lrrc73	0.466215	0.00194244	0.0650375
66725	Lrrk2	0.810281	3.17678e-05	0.00393554
16981	Lrrn3	0.185913	0.0426998	0.3894
74342	Lrrtm1	0.697911	6.10307e-05	0.00627309
107065	Lrrtm2	0.366203	0.0133258	0.215126
216028	Lrrtm3	0.358292	0.0019065	0.0641005
17096	Lyn	0.252663	0.048776	0.416069
26394	Lypla2	0.308273	0.00184509	0.062887
228355	Madd	0.205092	0.00412453	0.104571
94275	Maged1	0.165688	0.00888537	0.168088
99470	Magi3	0.49033	7.00995e-09	6.14919e-06
433586	Maml3	0.949411	4.18086e-21	3.36664e-17
333639	Mamld1	0.253364	0.00919172	0.170545
74840	Manf	0.505685	0.00399714	0.102343
231807	Map11	0.319097	0.00228364	0.0709999
17754	Map1a	0.181721	0.0138001	0.219452
17755	Map1b	0.204301	0.00956616	0.174369
270058	Map1s	0.214198	0.0323003	0.339553
17756	Map2	0.173508	0.0229705	0.290869
22625	Map3k19	1.16028	3.89737e-07	0.000142653
17760	Map6	0.265908	0.002113	0.0685343
26417	Mapk3	0.212185	0.0357098	0.357838
60597	Mapk8ip2	0.144262	0.0318609	0.336693
30957	Mapk8ip3	0.17069	0.0107998	0.190215
26390	Mapkbp1	0.170462	0.0476505	0.41104
100732	Mapre3	0.157226	0.040293	0.377498
381270	Marchf4	0.335804	0.00109233	0.0453402
226778	Mark1	0.190799	0.0329106	0.342393
13728	Mark2	0.246765	0.00518737	0.119593
17169	Mark3	0.17587	0.0491322	0.417119
17776	Mast2	0.255322	0.00189486	0.0638603
171170	Mbnl3	0.962069	0.0366695	0.361723
77582	Mboat7	0.17143	0.0378127	0.365553
17207	Mcf2l	0.231493	0.007962	0.156981
192173	Mcrip1	0.31887	0.0118913	0.201376
215999	Mcu	0.264432	0.016822	0.249987
66815	Mcub	0.466959	0.00481775	0.115082
26896	Med14	0.379427	2.6905e-05	0.00358104
94112	Med15	0.222139	0.0180401	0.258607
75613	Med25	0.20502	0.0187353	0.262376
17260	Mef2c	0.348161	1.84104e-06	0.000520174
17261	Mef2d	0.175233	0.0116311	0.198641
66447	Mgst3	0.248273	0.0115182	0.197341
338320	Mia2	0.196567	0.0360131	0.35935
76580	Mib2	0.253745	0.00492028	0.116019
70427	Mier2	0.269264	0.0274024	0.314621
64144	Mllt1	0.244109	0.0265212	0.310184
17354	Mllt10	0.183374	0.0348583	0.354414
64113	Moap1	0.375989	0.0186216	0.261693
75746	Morc4	0.340102	0.0206938	0.276117
66308	Mplkip	0.39449	0.0244089	0.299822
50997	Mpp2	0.203219	0.0102218	0.182913
13384	Mpp3	0.304033	0.00419795	0.105637
26936	Mprip	0.193854	0.0331949	0.343797
223658	Mroh1	0.287998	0.00113852	0.0461195
66163	Mrpl4	0.242893	0.0428675	0.390487
223701	Mrtfa	0.243973	0.013858	0.219452
116870	Mta1	0.216076	0.0164259	0.246188
68617	Mtcl1	0.223822	0.0168262	0.249987
194126	Mtmr11	0.324351	0.0298361	0.326832
170749	Mtmr4	0.221221	0.0366949	0.361723
56717	Mtor	0.156196	0.0371902	0.362789
71960	Myh14	0.224893	0.0234669	0.293884
17925	Myo9b	0.287288	0.00244984	0.0744429
232934	Mypop	0.290502	0.0305944	0.329226
56292	Naa10	0.337236	0.0109031	0.190656
74763	Naa60	0.288595	0.00122832	0.0480148
192950	Nacad	0.213147	0.0240517	0.298193
332397	Nanos1	0.353998	0.00251258	0.0753541
17954	Nap1l2	0.191756	0.0351748	0.355475
269854	Nat14	0.216161	0.0450513	0.400675
93674	Nat8f3	0.474426	0.041219	0.381952
17974	Nck2	0.345823	0.00615891	0.134221
17978	Ncoa2	0.265654	0.000172065	0.0130099
228869	Ncoa5	0.301725	0.00211497	0.0685343
20185	Ncor1	0.18271	0.00739224	0.151466
20602	Ncor2	0.191275	0.0390101	0.371411
83431	Ndel1	0.217501	0.0433845	0.393147
68169	Ndnf	0.423044	1.43007e-06	0.000434554
234593	Ndrg4	0.154594	0.0185912	0.261514
68375	Ndufa8	0.218072	0.0257809	0.30728
17996	Neb	0.55142	0.000746191	0.0357661
74103	Nebl	0.254302	0.0028482	0.0819113
69352	Necab1	0.242579	0.00319666	0.089224
67602	Necap1	0.169071	0.0174071	0.253768
27632	Nelfe	0.412495	0.0105163	0.186525
18008	Nes	0.504101	0.0417401	0.384348
246317	Neto1	0.183455	0.0353037	0.355798
18015	Nf1	0.269432	0.000541411	0.0290647
18019	Nfatc2	0.328017	0.0278425	0.316669
53972	Ngef	0.312141	0.0201649	0.272218
64652	Nisch	0.127308	0.048026	0.413185
245537	Nlgn3	0.290378	0.0249347	0.302846
18099	Nlk	0.23153	0.0216793	0.283627
244202	Nlrp10	1.02816	7.52959e-05	0.00726132
18108	Nmt2	0.200618	0.030184	0.327979
12457	Noct	0.640057	9.10769e-05	0.00826566
319211	Nol4	0.237162	0.00373255	0.0987073
74035	Nol9	0.254169	0.0489874	0.416768
18125	Nos1	0.269231	0.0044951	0.110694
18127	Nos3	0.488161	0.0459834	0.403717
18143	Npas2	0.327871	0.00766447	0.153977
104443	Npffr2	0.934222	0.00303348	0.0860109
18160	Npr1	0.273408	0.0109207	0.190756
18164	Nptx1	0.252237	0.0294188	0.325502
53324	Nptx2	0.451144	0.00389533	0.101021
353187	Nr1d2	0.174495	0.0266032	0.310692
192292	Nrbp1	0.179006	0.0450216	0.400675
230598	Nrd1	0.219459	0.0018189	0.0623264
22360	Nrsn1	0.214876	0.0180804	0.258607
230718	Nt5c1a	0.609456	0.0421824	0.386872
80883	Ntng1	0.221014	0.0352441	0.355643
18212	Ntrk2	0.237316	0.000182033	0.0134479
101706	Numa1	0.216491	0.0230738	0.290898
18222	Numb	0.562413	0.000237185	0.0161859
70699	Nup205	0.221401	0.0306323	0.329226
71844	Nupl1	0.203636	0.0262208	0.308688
319807	Nwd2	0.627897	0.0069512	0.144999
50913	Olig2	0.309911	0.0231021	0.290898
403187	Opa3	0.263761	0.0117676	0.200124
71720	Osbpl3	0.623387	4.38489e-08	2.43512e-05
74191	P2ry13	0.451846	0.0393695	0.373814
23969	Pacsin1	0.153381	0.021116	0.27852
18479	Pak1	0.178274	0.0246598	0.301324
214230	Pak6	0.416403	9.44463e-05	0.00845032
18491	Pappa	0.623364	0.000937181	0.0412385
231440	Parm1	0.372772	0.00952543	0.174369
11545	Parp1	0.20966	0.0372814	0.362789
75599	Pcdh1	0.245016	0.019382	0.266792
18526	Pcdh10	0.225313	0.0260889	0.308165
219228	Pcdh17	0.534592	9.11969e-06	0.00168067
219257	Pcdh20	0.588364	6.62836e-06	0.00136859
54216	Pcdh7	0.321209	0.00219295	0.0698122
18530	Pcdh8	0.298544	0.0140813	0.221611
192164	Pcdha12	0.519423	0.00760754	0.153473
192161	Pcdha9	0.460378	0.0414125	0.382302
353237	Pcdhac2	0.281757	0.00540851	0.123028
93724	Pcdhga12	0.227847	0.0432305	0.392399
76073	Pcgf5	0.316576	0.026012	0.308129
104401	Pcnx3	0.242286	0.00690432	0.144408
30052	Pcsk1n	0.330979	0.0189169	0.263315
236899	Pcyt1b	0.260131	0.00569573	0.12758
18571	Pdcd6ip	0.2012	0.014021	0.220947
54611	Pde3a	0.864511	2.09687e-07	8.04052e-05
18577	Pde4a	0.268223	0.00311441	0.0875351
83679	Pde4dip	0.237896	0.0136333	0.218254
29863	Pde7b	0.281699	0.0380194	0.366429
14827	Pdia3	0.420661	5.9155e-06	0.00128742
71853	Pdia6	0.678347	1.83516e-06	0.000520174
236900	Pdk3	0.589698	1.78434e-06	0.000520174
57028	Pdxp	0.277468	0.0112418	0.194051
68070	Pdzd2	0.27753	0.0235096	0.293961
67898	Pef1	0.343398	0.00140306	0.0526718
18619	Penk	0.180759	0.0282826	0.318972
18627	Per2	0.662074	7.34662e-05	0.00717044
19305	Pex5	0.349861	0.00208726	0.0682492
170768	Pfkfb3	0.32057	0.00135545	0.0513636
241062	Pgap1	0.400165	0.00821441	0.159197
74451	Pgs1	0.266207	0.00945205	0.173972
215789	Phactr2	0.238785	0.0182065	0.258607
320595	Phf8	0.24578	0.0292155	0.324717
70911	Phyhipl	0.42255	6.23151e-05	0.00631438
59004	Pias4	0.395465	0.0048433	0.115216
98496	Pid1	0.214136	0.0280919	0.317934
234839	Piezo1	0.483008	0.0252608	0.304509
225326	Pik3c3	0.315498	0.0123016	0.206046
74769	Pik3cb	0.261307	0.023026	0.290898
23988	Pin1	0.299467	0.0222591	0.286786
18739	Pitpnm1	0.249353	0.00143138	0.0532048
19679	Pitpnm2	0.240489	0.0041854	0.105486
18744	Pja1	0.295668	1.83424e-05	0.00272419
18769	Pkig	0.210756	0.0188221	0.262692
18771	Pknox1	0.318353	0.00331837	0.0908883
227937	Pkp4	0.166607	0.0358294	0.358406
53357	Pla2g6	0.345161	0.00478969	0.114917
22634	Plagl1	0.641969	5.05293e-11	1.01722e-07
269615	Plch2	0.266273	0.00143296	0.0532048
433022	Plcxd2	0.284839	0.00726632	0.149456
233765	Plekha7	0.267848	0.0295537	0.326088
226971	Plekhb2	0.154552	0.0284921	0.320437
229791	Plppr4	0.182798	0.0170957	0.252108
18846	Plxna3	0.28862	0.00782998	0.155198
54712	Plxnc1	0.285629	0.00313894	0.0880708
27205	Podxl	0.628972	0.00036199	0.021592
80294	Pofut2	0.250186	0.0481079	0.413215
18968	Pola1	0.443552	0.038298	0.367574
20021	Polr2c	0.226474	0.0364522	0.360825
66496	Ppdpf	0.260711	0.0248145	0.30207
76787	Ppfia3	0.197011	0.0188232	0.262692
66053	Ppil2	0.209949	0.0221335	0.286543
19043	Ppm1b	0.187235	0.0264004	0.309843
242083	Ppm1l	0.404251	2.19399e-06	0.000588904
72590	Ppme1	0.174807	0.0162534	0.244408
329251	Ppp1r12b	0.345507	0.000310598	0.0193288
73062	Ppp1r16a	0.306901	0.00205767	0.0679072
228852	Ppp1r16b	0.257165	0.00454633	0.111277
69871	Ppp1r35	0.601512	0.00412958	0.104571
232947	Ppp1r37	0.270528	0.00225241	0.0703788
51792	Ppp2r1a	0.164468	0.00782441	0.155198
226849	Ppp2r5a	0.339001	0.0020414	0.0677871
225849	Ppp2r5b	0.183263	0.0434266	0.393147
21770	Ppp2r5d	0.19902	0.0192094	0.265324
66494	Prelid1	0.230426	0.0160018	0.241235
19088	Prkar2b	0.244883	0.043248	0.392399
99890	Prmt6	0.378777	0.0229733	0.290869
381813	Prmt8	0.250194	0.0290556	0.324273
53761	Prrc2a	0.233006	0.00139876	0.0526331
227723	Prrc2b	0.156687	0.0362214	0.359868
234353	Psd3	0.165642	0.0159983	0.241235
19172	Psmb4	0.19966	0.0194204	0.267092
103554	Psme4	0.208575	0.0401689	0.377108
66645	Pspc1	0.461998	0.00017849	0.0133701
211612	Ptchd1	0.432158	0.048695	0.415818
627626	Ptchd4	0.82496	0.0079513	0.156981
19211	Pten	0.189231	0.0324406	0.340362
96979	Ptges2	0.37845	0.0108424	0.190215
84113	Ptov1	0.241313	0.00455336	0.111277
110854	Ptpa	0.15143	0.0429152	0.3907
19246	Ptpn1	0.24717	0.0297579	0.326465
104831	Ptpn23	0.2047	0.0198399	0.269866
19259	Ptpn5	0.245375	0.0438874	0.395085
19268	Ptprf	0.295794	0.00315267	0.0883023
19275	Ptprn	0.403766	9.28776e-06	0.00168067
218699	Pxk	0.312542	0.000925488	0.0411094
226412	R3hdm1	0.433751	4.287e-06	0.00101533
71750	R3hdm2	0.355327	1.76176e-05	0.00270221
109284	R3hdm4	0.17327	0.035644	0.357661
215445	Rab11fip3	0.245652	0.00223377	0.0703788
67790	Rab39b	0.215652	0.0378228	0.365553
67295	Rab3c	0.321539	0.00162041	0.0572077
227624	Rabl6	0.274996	0.00130662	0.0503708
19377	Rai1	0.27599	0.00957838	0.174369
56784	Ralgapa1	0.22091	0.00702772	0.145852
56089	Ramp3	0.787775	0.0190427	0.264153
19386	Ranbp2	0.254237	0.00247869	0.0748739
19387	Rangap1	0.206313	0.0170252	0.251535
76089	Rapgef2	0.234087	0.00487988	0.115744
217944	Rapgef5	0.222902	0.03087	0.330559
75141	Rasd2	0.31347	0.00277378	0.0803448
276952	Rasl10b	0.358968	1.86406e-05	0.00272915
68939	Rasl11b	0.488612	8.00188e-10	9.9131e-07
213391	Rassf4	0.250381	0.0356265	0.357661
71766	Raver1	0.222728	0.0181124	0.258607
242570	Raver2	0.251654	0.0370876	0.362657
236732	Rbm10	0.216294	0.0394376	0.374054
75710	Rbm12	0.389189	0.0206852	0.276117
56275	Rbm14	0.574219	0.00170457	0.0592919
68035	Rbm42	0.224556	0.0372111	0.362789
17252	Rdh11	0.253317	0.0435405	0.393626
19699	Reln	0.162563	0.025763	0.30728
232441	Rerg	0.279358	0.0110489	0.192162
227298	Retreg2	0.218973	0.00506425	0.118374
71137	Rfx4	0.36827	0.0298064	0.326774
58175	Rgs20	0.291593	0.0296628	0.326088
214951	Rhbdl1	0.281884	0.0307434	0.329642
19744	Rheb	0.24402	0.0181362	0.258607
246710	Rhobtb2	0.507989	0.000502392	0.0274134
214952	Rhot2	0.181835	0.0466265	0.406342
116837	Rims1	0.263302	0.0416503	0.383741
241770	Rims4	0.247412	0.0201091	0.271996
225870	Rin1	0.39623	0.0232535	0.292348
76482	Rmc1	0.275341	0.0343768	0.350514
75212	Rnf121	0.226796	0.047873	0.412452
70294	Rnf126	0.324076	0.000749963	0.0358402
225743	Rnf165	0.225367	0.0315938	0.335453
108660	Rnf187	0.207012	0.0017683	0.0611125
268902	Robo2	0.200865	0.0405967	0.37924
103963	Rpn1	0.255979	0.00359537	0.0963345
67874	Rprm	0.315682	0.0291151	0.324273
104582	Rprml	0.349782	0.0226582	0.288923
110651	Rps6ka3	0.508125	3.20931e-05	0.00394549
320119	Rps6kc1	0.218194	0.0498132	0.418707
74778	Rrp7a	0.25587	0.0181578	0.258607
72780	Rspo3	0.413856	0.0055023	0.124459
331474	Rtl5	0.298586	0.00334632	0.0913432
223732	Rtl6	0.205125	0.038275	0.367574
20167	Rtn2	0.250011	0.01165	0.198754
68585	Rtn4	0.257039	0.000281663	0.0180724
100502698	Rubcn	0.339844	0.00141037	0.0527008
51799	Rundc3a	0.1844	0.0452566	0.401771
100213	Rusc2	0.219001	0.00249307	0.0750484
20194	S100a10	0.329319	0.00601021	0.132233
13609	S1pr1	0.295326	0.0010138	0.0428538
58198	Sall1	0.221362	0.0202191	0.272267
666704	Samd1	0.30339	0.0316314	0.335453
74480	Samd4	0.297851	0.0155946	0.237082
320825	Samd5	0.635632	0.0484687	0.414765
237868	Sarm1	0.235703	0.025731	0.30728
77980	Sbf1	0.23907	0.00155402	0.0559662
104175	Sbk1	0.206817	0.0439741	0.395424
233208	Scaf1	0.170254	0.02686	0.312011
19018	Scand1	0.438392	0.040589	0.37924
20254	Scg2	0.409612	0.000136918	0.0109162
110876	Scn2a	0.228586	0.0111494	0.192869
170729	Scrt1	0.178526	0.0296292	0.326088
213326	Scyl2	0.291642	0.00696535	0.144999
64136	Sdf2l1	1.08418	4.40023e-05	0.00492842
227648	Sec16a	0.171372	0.0364	0.360709
99683	Sec24b	0.229594	0.00766249	0.153977
218811	Sec24c	0.188119	0.0216041	0.283103
69162	Sec31a	0.16108	0.0341627	0.349549
20338	Sel1l	0.300604	0.000139799	0.0110366
80886	Senp3	0.217802	0.0146564	0.227765
52398	Septin11	0.212248	0.00822544	0.15922
20713	Serpini1	0.23892	0.00549219	0.124405
56086	Set	0.156345	0.0338007	0.347456
240427	Setbp1	0.422419	1.26984e-06	0.000409016
107701	Sf3b4	0.227403	0.0376412	0.365119
71514	Sfpq	0.596933	2.3375e-05	0.00323377
52850	Sgsm1	0.262045	0.000634141	0.0319151
105835	Sgsm3	0.200293	0.0257459	0.30728
52551	Sgta	0.207927	0.0303244	0.328872
218544	Sgtb	0.215788	0.0331698	0.343794
79566	Sh3bp5l	0.286382	0.046548	0.406097
243961	Shank1	0.356382	5.77061e-05	0.00611419
210274	Shank2	0.326506	0.00300031	0.0856737
58234	Shank3	0.305385	0.00234712	0.0722762
20418	Shc3	0.397067	3.85125e-05	0.0045552
232813	Shisa7	0.220895	0.00129622	0.0503025
235344	Sik2	0.372445	0.000813839	0.0383242
70661	Sik3	0.57641	5.97512e-10	8.0191e-07
20467	Sin3b	0.242756	0.0245308	0.300428
244668	Sipa1l2	0.32407	0.000261228	0.0169697
19261	Sirpa	0.151769	0.0238003	0.296216
57138	Slc12a5	0.18147	0.00626011	0.135446
54338	Slc23a2	0.206485	0.00338566	0.0919733
68267	Slc25a22	0.161056	0.0350491	0.355405
26569	Slc27a4	0.257557	0.0104384	0.185553
239606	Slc2a13	0.260244	0.0168179	0.249987
105727	Slc38a1	0.251672	0.00155788	0.0559662
106947	Slc39a3	0.233474	0.0208313	0.276472
218756	Slc4a7	0.307809	0.0047244	0.114244
229706	Slc6a17	0.224021	0.00110653	0.0454005
20541	Slc8a1	0.344414	0.0005608	0.0296121
65962	Slc9a3r2	0.32493	9.73699e-05	0.00863225
76965	Slitrk1	0.25794	0.0179075	0.25773
83997	Slmap	0.208506	0.00772729	0.15402
17127	Smad3	0.554187	1.27852e-05	0.00207399
98366	Smap1	0.185334	0.0235073	0.293961
69780	Smap2	0.347968	0.000158394	0.0120898
20586	Smarca4	0.162027	0.0489518	0.416768
68094	Smarcc2	0.137695	0.0341412	0.349549
74355	Smchd1	0.190811	0.0378325	0.365553
71997	Smg9	0.214997	0.046622	0.406342
20616	Snap91	0.139506	0.0469792	0.408077
241727	Snph	0.238673	0.000949601	0.041558
20623	Snrk	0.242226	0.00502229	0.117907
53607	Snrpa	0.224475	0.0287696	0.322208
20646	Snrpn	0.203247	0.0268884	0.312011
84704	Snurf	0.201575	0.037273	0.362789
101113	Snx21	0.313117	0.00348716	0.0942293
76742	Snx27	0.19547	0.0172366	0.252589
56468	Socs5	0.246428	0.0408634	0.379643
67412	Soga3	0.487724	1.39707e-06	0.000432689
20660	Sorl1	0.195056	0.0151129	0.233135
320145	Sp8	0.289632	0.00101152	0.0428538
245865	Spag4	1.00917	0.0232997	0.2927
73658	Spns1	0.231786	0.0242807	0.299418
114716	Spred2	0.283095	0.0143484	0.22427
101809	Spred3	0.227433	0.0335987	0.346419
20741	Sptb	0.188587	0.0408472	0.379643
20742	Sptbn1	0.237097	0.00247007	0.0748739
20743	Sptbn2	0.244905	0.0124329	0.20685
80297	Sptbn4	0.353365	1.09698e-05	0.00190393
20788	Srebf2	0.237417	0.00155147	0.0559662
76650	Srxn1	0.279724	0.00178226	0.0613615
66970	Ssbp2	0.173166	0.0345805	0.352034
76900	Ssbp4	0.266094	0.033765	0.347456
225742	St8sia5	0.253755	0.035199	0.355475
56018	Stard10	0.319362	0.00584015	0.129375
236920	Stard8	0.30094	0.00108025	0.045071
59041	Stk25	0.189298	0.0129998	0.211263
71069	Stox2	0.187673	0.0181715	0.258607
97387	Strn4	0.200895	0.0124936	0.207646
56424	Stub1	0.217335	0.0113495	0.195283
56389	Stx5a	0.197487	0.0222515	0.286786
58244	Stx6	0.196426	0.0495513	0.418446
20910	Stxbp1	0.156268	0.0144305	0.224805
234373	Sugp2	0.228904	0.00778042	0.154887
72195	Supt7l	0.2878	0.0485823	0.415296
64051	Sv2a	0.161626	0.0463018	0.405267
75209	Sv2c	0.595314	3.00343e-05	0.00379978
319613	Sybu	0.331287	0.000338207	0.0207104
20964	Syn1	0.178086	0.0065294	0.139279
433485	Syndig1	0.503718	0.0123787	0.206162
240057	Syngap1	0.242233	0.00504803	0.118166
20974	Syngr3	0.271614	0.00732914	0.150556
104015	Synj1	0.176318	0.0261231	0.308214
104027	Synpo	0.265297	0.00698769	0.145209
54526	Syt10	0.550268	8.01185e-05	0.00763496
53420	Syt5	0.210534	0.0119113	0.201504
60510	Syt9	0.242418	0.0306637	0.329226
74126	Syvn1	0.253303	0.0317716	0.336345
21343	Taf6	0.271495	0.0338921	0.347906
77097	Tanc2	0.226828	0.00175731	0.0608633
57915	Tbc1d1	0.401555	0.000909045	0.0407804
71310	Tbc1d9	0.178839	0.0210899	0.278434
72726	Tbcc	0.378746	0.0437765	0.394307
213773	Tbl3	0.256778	0.0459985	0.403717
21393	Tcap	1.06887	0.00509637	0.118708
21411	Tcf20	0.182145	0.0243912	0.299822
106529	Tecr	0.189117	0.0217837	0.28384
21685	Tef	0.175428	0.0385569	0.36939
21767	Tex264	0.197271	0.0448164	0.400094
21802	Tgfa	0.259866	0.00798336	0.156986
67026	Thap4	0.307663	0.0378717	0.365661
69009	Thap7	0.355287	0.0401812	0.377108
50492	Thop1	0.281851	0.0305709	0.329226
21844	Tiam1	0.339785	2.01908e-05	0.00290333
66525	Timm50	0.35184	0.0384683	0.368769
94242	Tinagl1	0.481144	0.0327236	0.341995
21888	Tle4	0.286006	0.0148795	0.230197
70549	Tln2	0.27453	0.00158919	0.0566237
81907	Tmem108	0.341761	0.00248262	0.0748739
94047	Tmem121b	0.367834	0.000459336	0.025509
98170	Tmem132a	0.27831	0.00424809	0.106242
381199	Tmem151a	0.261731	0.00427731	0.106479
234371	Tmem161a	0.283371	0.0464928	0.405965
68027	Tmem178	0.351928	0.029652	0.326088
223693	Tmem184b	0.210084	0.0368142	0.361848
68796	Tmem214	0.200102	0.0376061	0.365068
67564	Tmem35a	0.25292	0.00574147	0.127884
67937	Tmem59l	0.259662	0.0020632	0.0679507
51789	Tnk2	0.171567	0.0285974	0.320725
216810	Tom1l2	0.227173	0.000647071	0.0322634
53333	Tomm40	0.25265	0.0192315	0.265402
21983	Tpbg	0.446503	0.00339225	0.0919733
22003	Tpm1	0.273246	0.000681896	0.0333797
229801	Tram1l1	0.283538	0.0175204	0.253975
68015	Trap1	0.192168	0.0315644	0.335453
75964	Trappc8	0.210824	0.0158447	0.240056
69807	Trim32	0.223763	0.00832882	0.160449
94090	Trim9	0.299333	0.000657599	0.0325866
319582	Trmt9b	0.423439	0.000361862	0.021592
27223	Trp53bp1	0.167212	0.0337318	0.347347
66078	Tsen34	0.235104	0.0361484	0.359868
243931	Tshz3	0.428496	0.0201562	0.272218
22110	Tspyl1	0.213752	0.00372507	0.0987073
72480	Tspyl4	0.226192	0.00337879	0.0919733
239364	Tspyl5	0.234319	0.0456754	0.402927
22129	Ttc3	0.190978	0.00654831	0.139314
223723	Ttll12	0.306848	0.0267497	0.311725
76080	Ttpal	0.299655	0.0035598	0.095551
78339	Ttyh3	0.224045	0.00113974	0.0461195
22142	Tuba1a	0.172908	0.00654127	0.139314
53857	Tuba8	0.243618	0.0326918	0.341884
22151	Tubb2a	0.146272	0.0443493	0.398352
233870	Tufm	0.320106	0.00391449	0.101192
68842	Tulp4	0.267057	0.000210428	0.0149293
80385	Tusc2	0.268671	0.00797333	0.156981
106200	Txndc11	0.251779	0.0108904	0.190656
53382	Txnl1	0.18984	0.037444	0.364152
71767	Tysnd1	0.3721	0.0298934	0.326838
22201	Uba1	0.156532	0.0153007	0.234907
207740	Ubald1	0.339245	0.000719569	0.0349056
68926	Ubap2	0.29129	0.00415156	0.104798
74383	Ubap2l	0.153092	0.0392712	0.373354
72828	Ubash3b	0.649581	0.0285958	0.320725
76980	Ube2ql1	0.233271	0.000485005	0.0265681
27643	Ubl4a	0.196062	0.0455465	0.402927
69459	Ubl7	0.217992	0.0259579	0.307844
54609	Ubqln2	0.254476	0.000534297	0.0288753
69116	Ubr4	0.335155	0.000667855	0.0328924
21429	Ubtf	0.181555	0.0187926	0.262692
320011	Uggt1	0.195089	0.0263764	0.309843
216558	Ugp2	0.293488	0.00251171	0.0753541
22239	Ugt8a	0.396715	0.00817123	0.159127
382018	Unc13a	0.393021	0.000180028	0.0134229
217843	Unc79	0.318439	0.00012109	0.00994974
329178	Unc80	0.144832	0.032863	0.342393
22273	Uqcrc1	0.178553	0.0261833	0.308473
71472	Usp19	0.240654	0.0033069	0.0907285
170822	Usp33	0.190129	0.0147694	0.228933
22258	Usp4	0.169323	0.029972	0.327122
69727	Usp46	0.286275	0.00235993	0.0722777
195434	Utp14b	0.727056	0.00199506	0.0663909
22323	Vasp	0.409872	0.030117	0.327948
381677	Vgf	0.464542	7.07373e-05	0.00694648
271564	Vps13a	0.468431	2.87115e-05	0.00372903
21427	Vps72	0.262556	0.0229257	0.290767
22375	Wars	0.193436	0.0144008	0.224733
72145	Wdfy3	0.183042	0.0225184	0.288053
22388	Wdr1	0.213831	0.00528568	0.121136
106618	Wdr90	0.298514	0.018504	0.261036
75607	Wnk2	0.157656	0.0333224	0.344453
107568	Wwp1	0.274233	0.00224218	0.0703788
22433	Xbp1	0.669108	0.0363771	0.360709
574437	Xlr3b	0.787531	0.0250376	0.303424
103573	Xpo1	0.215663	0.0306606	0.329226
69101	Ydjc	0.538429	0.0315652	0.335453
77254	Yif1b	0.312744	0.0186571	0.261964
66090	Ypel3	0.332591	0.00122668	0.0480148
383295	Ypel5	0.230367	0.0037831	0.099068
22628	Ywhag	0.166003	0.0108206	0.190215
245007	Zbtb38	0.221869	0.0274674	0.314621
75580	Zbtb4	0.255504	0.0144333	0.224805
330474	Zc3h4	0.210139	0.0446753	0.399055
224454	Zdhhc14	0.693418	8.71707e-09	6.38129e-06
332175	Zdhhc23	0.255171	0.0289656	0.323728
27801	Zdhhc8	0.20702	0.0115387	0.197482
227693	Zer1	0.149525	0.047614	0.41104
22682	Zfand5	0.166915	0.0395081	0.374501
239102	Zfhx2	0.387441	0.000882276	0.0400255
243834	Zfp324	0.384609	0.0135079	0.216779
238803	Zfp366	0.729154	0.0370738	0.362657
241494	Zfp385b	0.208649	0.0290852	0.324273
232969	Zfp428	0.272351	0.0454094	0.402575
241514	Zfp804a	0.508044	0.000946942	0.0415545
100043757	Zfp831	0.293886	0.0125844	0.208585
319748	Zfp865	0.233708	0.0420791	0.386145
81909	Zfpl1	0.290558	0.0194648	0.267247
22763	Zfr	0.188248	0.0207372	0.276238
103406	Zfr2	0.241442	0.0182244	0.258607
230597	Zfyve9	0.358373	2.64757e-05	0.00355327
229007	Zgpat	0.316856	0.00540586	0.123028
387609	Zhx2	0.305447	0.0196825	0.268178
52915	Zmiz2	0.14406	0.0486431	0.415596
232878	Zscan22	0.357677	0.0272051	0.314357
22793	Zyx	0.408974	0.000454792	0.025344
The change of gene expression was down-regulated
Gene_ID	Symbol	VD-Hyper-vs-VD-Hypo log2FoldChange	VD-Hyper-vs-VD-Hypo Pvalue	VD-Hyper-vs-VD-Hypo FDR
69282	1700001J03Rik	-0.93271	0.0496933	0.418707
69325	1700012B09Rik	-0.799059	0.0188658	0.263009
69551	2310022B05Rik	-0.244085	0.0138558	0.219452
68281	4930430F08Rik	-0.300435	0.0422313	0.386924
381798	4930590J08Rik	-0.621336	0.0386395	0.36939
70984	4931406C07Rik	-0.438456	0.000148358	0.0115425
78672	9530057J20Rik	-0.345819	0.0182162	0.258607
232345	A2m	-1.38612	3.07076e-06	0.000784994
212439	AA986860	-0.534692	0.0446579	0.399055
11303	Abca1	-0.412959	0.000277055	0.0178479
217258	Abca8a	-1.11765	0.016664	0.248851
27404	Abca8b	-0.327093	0.0328372	0.342393
18671	Abcb1a	-0.47118	2.50674e-06	0.000661821
18669	Abcb1b	-0.994126	0.0215579	0.282728
239273	Abcc4	-0.904768	3.26777e-09	3.28922e-06
26357	Abcg2	-0.404569	0.0114179	0.195831
76491	Abhd14b	-0.527271	0.00136603	0.051643
52538	Acaa2	-0.310631	0.036913	0.362049
100705	Acacb	-0.771367	1.19673e-05	0.00197143
11363	Acadl	-0.349427	0.00396289	0.101628
230379	Acer2	-1.27961	8.34956e-12	2.24116e-08
13349	Ackr1	-1.15309	8.83512e-06	0.00165726
329910	Acot11	-0.275281	0.0127965	0.209439
233801	Acsm4	-2.57814	0.00299323	0.0856233
380660	Acss3	-1.29016	7.92936e-08	3.5811e-05
11475	Acta2	-0.593846	0.02646	0.309919
11489	Adam12	-0.792387	9.80876e-05	0.00863225
11504	Adamts1	-0.940232	0.000148296	0.0115425
216725	Adamts2	-0.865695	0.02248	0.288053
223838	Adamts20	-0.445987	0.0052221	0.120146
269959	Adamtsl3	-0.944131	0.0172036	0.252563
224792	Adgrf5	-0.4106	3.87289e-05	0.0045552
14766	Adgrg1	-0.146288	0.0444618	0.398473
215798	Adgrg6	-0.9031	0.00857084	0.16413
11522	Adh1	-2.52275	0.00322719	0.0896102
11549	Adra1a	-0.265398	0.00984506	0.177354
11568	Aebp1	-0.730346	0.0241464	0.298678
17355	Aff1	-0.394504	0.000885906	0.0400773
74340	Ahcyl2	-0.203551	0.0287467	0.322175
11622	Ahr	-0.500469	0.041423	0.382302
83397	Akap12	-0.672401	3.43732e-07	0.00012874
677884	Akap2	-0.436943	0.000313129	0.0193959
56399	Akap8	-0.216804	0.0176131	0.255089
11668	Aldh1a1	-0.948137	3.61828e-09	3.42779e-06
19378	Aldh1a2	-1.23825	0.0174261	0.253768
11669	Aldh2	-0.270527	0.0219192	0.284914
56752	Aldh9a1	-0.233529	0.0426263	0.389039
268420	Alkbh5	-0.240774	0.0277515	0.315857
71481	Alpk1	-0.408766	0.0247419	0.301889
11694	Alx3	-0.947129	0.00394911	0.101503
69010	Anapc13	-0.348893	0.0301435	0.327979
11600	Angpt1	-0.395711	0.0378189	0.365553
11601	Angpt2	-1.27685	0.00247464	0.0748739
57875	Angptl4	-0.938295	3.57884e-05	0.00436645
69538	Antxr1	-0.395567	0.0274307	0.314621
16952	Anxa1	-1.12316	0.047891	0.412452
11746	Anxa4	-0.875461	0.00542422	0.123212
11747	Anxa5	-0.284581	0.0244048	0.299822
11761	Aox1	-0.586265	0.0152643	0.234686
71724	Aox3	-0.512871	0.0195694	0.267292
11815	Apod	-0.891112	0.000200542	0.0142909
11816	Apoe	-0.344377	0.00428429	0.106479
11826	Aqp1	-0.402484	0.0269354	0.312083
66333	Aqp11	-0.509089	0.0366047	0.361668
234023	Arglu1	-0.303748	0.00238101	0.0726254
73910	Arhgap18	-0.798829	6.3285e-05	0.00637003
214137	Arhgap29	-0.318767	0.0362629	0.360058
234094	Arhgef10	-0.444215	0.000181438	0.0134479
11865	Arntl	-0.285475	0.0274678	0.314621
272322	Arntl2	-0.477496	0.0254056	0.305569
11867	Arpc1b	-0.468765	0.00448283	0.110561
109979	Art3	-0.625183	0.0151589	0.233398
11877	Arvcf	-0.320067	0.00112725	0.0458442
230837	Asap3	-0.528706	0.0111961	0.193468
65255	Asb4	-2.67795	0.000919635	0.0411094
110599589	Asdurf	-3.77787	0.023768	0.29619
11484	Aspa	-0.505378	0.0268905	0.312011
104816	Aspg	-1.18905	0.000405147	0.0234689
98660	Atp1a2	-0.266362	0.00426108	0.106395
11958	Atp5k	-0.485859	0.00624577	0.135446
66477	Atp5md	-0.32472	0.000234196	0.0161104
70257	Atp5mpl	-0.325341	0.00910347	0.169632
381629	Atraid	-0.331386	0.00276725	0.0803002
108167440	AU020206	-0.711757	0.000555116	0.0295054
12007	Azgp1	-1.44743	0.0425084	0.388756
12010	B2m	-0.370792	0.000342262	0.0207766
97884	B3galnt2	-0.462686	0.000926588	0.0411094
408059	BC049352	-0.734468	0.0319741	0.337446
76960	Bcas1	-0.340172	0.000438119	0.024671
12038	Bche	-0.753765	0.0132627	0.214454
12125	Bcl2l11	-0.425656	0.027373	0.314621
12051	Bcl3	-1.78129	0.00819173	0.159141
12096	Bglap	-5.04469	0.00866181	0.165675
12111	Bgn	-0.936394	0.00630469	0.135755
12116	Bhmt	-1.67546	6.23401e-05	0.00631438
83675	Bicc1	-0.587975	0.00111416	0.0454267
11796	Birc3	-0.74887	0.0461922	0.404527
12159	Bmp4	-0.86375	0.0106536	0.188546
12160	Bmp5	-0.740982	0.00302605	0.0860109
12161	Bmp6	-0.63905	0.00186608	0.0634035
12162	Bmp7	-0.588273	0.000862459	0.0397991
242509	Bnc2	-0.849469	0.0195632	0.267292
12175	Bnip2	-0.215215	0.0298638	0.326832
18843	Bpifa1	-6.78368	5.29587e-06	0.00118458
378700	Bpifb3	-2.50747	0.00118052	0.0472514
228802	Bpifb5	-2.07343	0.0317059	0.335936
71425	Bpifb9a	-5.96489	5.04381e-05	0.00545171
433492	Bpifb9b	-7.16296	6.04933e-08	2.95226e-05
215378	Brinp3	-0.514174	0.00374817	0.0988164
56745	C1qtnf1	-0.376874	0.028348	0.319486
12263	C2	-0.658285	0.0393891	0.373814
12266	C3	-2.88632	0.000879579	0.0400159
12268	C4b	-0.311067	0.00225492	0.0703788
69008	Cab39l	-0.327859	0.0125889	0.208585
109624	Cald1	-0.514662	0.00012239	0.0100055
12334	Capn2	-0.161544	0.0386884	0.369559
12338	Capn6	-0.774176	9.24764e-05	0.0083203
232560	Caprin2	-0.412217	0.00900161	0.168767
71934	Car13	-1.25053	0.00627184	0.135446
23831	Car14	-0.564339	0.0174888	0.253975
12380	Cast	-0.312063	0.0381574	0.367111
12389	Cav1	-0.401487	0.0202362	0.272267
19285	Cavin1	-0.320416	0.042854	0.390487
20324	Cavin2	-0.497296	0.0367284	0.36178
12409	Cbr2	-1.166	0.0181032	0.258607
12411	Cbs	-0.453384	0.00149252	0.0547539
231214	Cc2d2a	-0.291407	0.00625366	0.135446
104479	Ccdc117	-0.520506	0.0302013	0.327979
545428	Ccdc141	-0.613249	1.12801e-07	4.6661e-05
67501	Ccdc50	-0.209083	0.0399186	0.376117
269693	Ccdc60	-1.08397	0.0496328	0.418501
67896	Ccdc80	-0.448394	0.0264221	0.309843
20293	Ccl12	-1.60724	0.0153835	0.235654
20296	Ccl2	-4.02202	0.000903299	0.0407483
20305	Ccl6	-0.783665	0.0473203	0.409507
20306	Ccl7	-2.68322	0.0230982	0.290898
20308	Ccl9	-1.20107	0.00482045	0.115082
12428	Ccna2	-0.858105	0.00517027	0.119465
12768	Ccr1	-2.14808	0.00513077	0.119065
12475	Cd14	-1.30398	0.000139683	0.0110366
93671	Cd163	-1.10456	0.00257308	0.0763157
12488	Cd2ap	-0.271742	0.0182145	0.258607
12491	Cd36	-1.62986	0.0208405	0.276472
12505	Cd44	-1.13469	0.00769644	0.153977
12508	Cd53	-0.515642	0.0299708	0.327122
13136	Cd55	-0.74519	0.00236064	0.0722777
12509	Cd59a	-0.778428	0.00034316	0.0207766
16149	Cd74	-1.76298	7.47066e-08	3.53868e-05
12521	Cd82	-0.473375	0.0096413	0.174857
12527	Cd9	-0.350516	0.00411624	0.104571
229776	Cdc14a	-1.12506	3.7779e-05	0.00454053
56699	Cdc42ep4	-0.344081	0.031528	0.335453
71395	Cdcp3	-1.94713	0.0137342	0.219217
227485	Cdh19	-0.494776	0.000150926	0.0116858
12571	Cdk6	-0.560274	0.027489	0.314621
12577	Cdkn1c	-0.68064	0.0482294	0.413597
12580	Cdkn2c	-0.770764	0.0215142	0.282518
12609	Cebpd	-0.966232	9.05206e-05	0.00826566
212517	Cfap44	-0.641201	0.0329361	0.342437
74453	Cfap53	-1.75682	7.63638e-09	6.14919e-06
12628	Cfh	-0.784242	9.78947e-05	0.00863225
68178	Cgnl1	-0.249525	0.0328845	0.342393
12642	Ch25h	-1.21143	0.0127532	0.209439
229688	Chil6	-3.01874	0.00111178	0.0454267
212862	Chpt1	-0.240848	0.0103656	0.184667
436062	Cibar2	-0.888786	0.0484986	0.414801
66935	Cir1	-0.229388	0.0280511	0.317696
12722	Clca3a1	-1.29648	0.000358991	0.0215729
12741	Cldn5	-0.565726	0.00152036	0.0553967
93694	Clec2d	-1.0058	0.0079994	0.15711
21922	Clec3b	-1.11904	0.0245312	0.300428
209195	Clic6	-1.10494	0.00104578	0.0438603
94040	Clmn	-0.550151	7.40819e-09	6.14919e-06
68119	Cmtm3	-0.706449	0.000112715	0.00940559
12789	Cnga2	-1.34292	0.00118825	0.0472514
16840	Cnmd	-0.927953	0.0483118	0.414049
71994	Cnn3	-0.323446	0.00274009	0.0799423
338349	Cntln	-0.392089	0.013768	0.219321
26920	Cntrl	-0.328745	0.0250594	0.303445
12816	Col12a1	-0.803228	0.0320882	0.337986
107581	Col16a1	-0.680486	0.000198261	0.0142303
12822	Col18a1	-0.656055	0.00805801	0.157493
12842	Col1a1	-0.969534	1.69244e-05	0.00262085
12843	Col1a2	-1.12197	0.00756744	0.153473
213945	Col28a1	-0.964027	0.00382287	0.099947
12825	Col3a1	-1.69774	3.87496e-05	0.0045552
12826	Col4a1	-0.318249	0.00038499	0.0225464
12832	Col5a2	-0.399934	0.00783457	0.155198
53867	Col5a3	-0.483041	0.0461342	0.404239
12834	Col6a2	-0.288251	0.0310299	0.3318
12837	Col8a1	-0.972951	0.0488311	0.416318
12840	Col9a2	-0.633311	0.00772203	0.15402
140792	Colec12	-0.718624	0.00255341	0.076153
66915	Cops9	-0.298355	0.0128714	0.209811
56358	Copz2	-0.618544	0.0375319	0.364786
110323	Cox6b1	-0.19673	0.034294	0.350448
12870	Cp	-1.04195	6.96893e-07	0.000238797
214642	Cped1	-0.714558	0.0163447	0.245551
266692	Cpne1	-0.353529	0.000865394	0.0398205
70568	Cpne3	-0.324116	0.0379896	0.366361
66871	Cpne8	-0.292793	0.015543	0.23662
54381	Cpq	-0.433908	0.00769015	0.153977
242939	Cpz	-2.75938	0.0331587	0.343794
12904	Crabp2	-0.733225	0.00204698	0.0678326
77128	Crebrf	-0.244611	0.0147489	0.228835
12925	Crip1	-0.707672	0.0449371	0.400505
78892	Crispld2	-0.699458	0.000516252	0.0279941
74114	Crot	-0.253752	0.0366683	0.361723
246277	Csad	-0.407154	0.00374895	0.0988164
12977	Csf1	-0.387685	0.0109568	0.19118
12983	Csf2rb	-1.38155	0.00579004	0.128619
408066	Cspg4b	-0.559614	0.0306303	0.329226
13024	Ctla2a	-0.839418	0.00110114	0.0454005
12385	Ctnna1	-0.288572	0.00761404	0.153473
13036	Ctsh	-0.475169	0.0112933	0.194522
13038	Ctsk	-1.24742	0.00339073	0.0919733
13039	Ctsl	-0.204219	0.0164988	0.246716
229445	Ctso	-0.400257	0.000103404	0.00890542
13040	Ctss	-0.30705	0.00630518	0.135755
15945	Cxcl10	-2.39539	0.00810219	0.158165
66102	Cxcl16	-0.953277	0.0457093	0.402927
17329	Cxcl9	-3.06443	0.0112688	0.194309
73649	Cybrd1	-0.755017	7.80244e-06	0.00151396
20430	Cyfip1	-0.235048	0.00209346	0.0682492
13077	Cyp1a2	-3.12793	0.000617952	0.0312959
13078	Cyp1b1	-0.51496	0.000175688	0.0132218
56448	Cyp2d22	-0.387425	0.00503093	0.117938
13110	Cyp2j6	-0.403628	0.00321843	0.0895213
56050	Cyp39a1	-0.627251	0.00403197	0.102908
170716	Cyp4f13	-0.478713	0.0118087	0.20043
102294	Cyp4v3	-0.417576	0.0110698	0.192319
19159	Cyth3	-0.336814	0.00238007	0.0726254
231162	Cytl1	-1.45771	0.0439131	0.395095
224405	Cyyr1	-0.504607	0.0181257	0.258607
110956	D17H6S56E-5	-0.759414	0.0248933	0.30257
76441	Daam2	-0.460672	6.18716e-06	0.00132859
13132	Dab2	-0.992833	4.91777e-06	0.00114291
69635	Dapk1	-0.183743	0.0304342	0.329226
13167	Dbi	-0.391439	4.03201e-05	0.00467162
52840	Dbndd2	-0.191275	0.0404443	0.378695
195208	Dcdc2a	-0.402121	0.0152717	0.234686
13179	Dcn	-1.38956	0.0261805	0.308473
18214	Ddr2	-0.517167	0.00274995	0.0799423
67460	Decr1	-0.424327	0.00682975	0.143407
105841	Dennd3	-0.559575	0.0476318	0.41104
213393	Depp1	-1.78574	0.000116383	0.00966163
13363	Dhh	-1.19886	0.0182261	0.258607
209692	Dhtkd1	-0.428353	0.00225444	0.0703788
13371	Dio2	-0.347844	0.00110788	0.0454005
71228	Dlg5	-0.307806	0.000260334	0.0169697
54485	Dll4	-0.695213	0.0189826	0.263774
13417	Dnah8	-0.924429	0.0397729	0.375464
67035	Dnajb4	-0.307343	0.0260262	0.308129
67299	Dock7	-0.294013	0.00351413	0.0946405
13482	Dpp4	-1.12345	0.00770721	0.154001
207521	Dtx4	-0.456923	0.017875	0.257492
75219	Dusp18	-0.399832	0.000590216	0.0305665
278672	Duxbl1	-0.941331	0.0496132	0.418501
278672	Duxbl2	-1.03535	0.0365893	0.361668
100310872	Dynlt1a	-0.640562	0.000294001	0.0184956
100040531	Dynlt1f	-0.413037	0.0341599	0.349549
101320	Dyrk4	-1.48699	0.0167375	0.24959
23986	Eci2	-0.418373	0.000381045	0.0224271
407800	Ecm2	-0.766504	0.0082647	0.159405
13612	Edil3	-0.220839	0.0198968	0.270269
13614	Edn1	-1.01322	0.0003666	0.0217062
216616	Efemp1	-0.826979	9.05705e-05	0.00826566
81701	Egfl8	-1.03184	0.00206799	0.0679693
74147	Ehhadh	-0.440176	0.0263146	0.309566
13709	Elf1	-0.81435	1.48727e-05	0.00237153
54326	Elovl2	-0.251247	0.0413498	0.382284
100952	Emilin1	-0.843833	0.00944412	0.173972
71946	Endod1	-0.278744	0.0100019	0.179778
18606	Enpp2	-0.224759	0.0140906	0.221611
269587	Epb41	-0.272009	0.0204541	0.273827
74155	Errfi1	-0.35017	0.0127099	0.209298
22350	Ezr	-0.255579	0.0182574	0.258607
14066	F3	-0.415883	0.000989164	0.0425713
14067	F5	-1.67353	0.00099126	0.0425713
76267	Fads1	-0.16252	0.0242433	0.299187
84652	Fam126a	-0.316818	0.0127932	0.209439
58909	Fam13a	-0.345449	0.0295572	0.326088
71864	Fam217a	-0.828542	0.00388009	0.100789
27999	Fam3c	-0.278606	0.0102408	0.183049
238726	Fam81b	-1.05355	0.0297186	0.326256
14089	Fap	-0.915283	0.018561	0.261514
14102	Fas	-0.657895	0.0497998	0.418707
14114	Fbln1	-0.692851	0.00960354	0.174369
14115	Fbln2	-0.546782	0.00758396	0.153473
23876	Fbln5	-0.642306	0.022881	0.290767
14118	Fbn1	-1.17753	8.82775e-08	3.84246e-05
67731	Fbxo32	-0.386971	0.00594674	0.131195
635668	Fbxw23	-1.75858	0.00563577	0.126607
14127	Fcer1g	-0.411458	0.0384593	0.368769
14130	Fcgr2b	-1.44838	1.29752e-10	2.08966e-07
14131	Fcgr3	-0.561252	0.000776392	0.0368844
14158	Fer	-0.24084	0.0176911	0.255531
59083	Fetub	-1.49775	0.017442	0.253768
30938	Fgd3	-0.316621	0.022644	0.288923
14173	Fgf2	-0.572295	0.0013233	0.0507422
14181	Fgfbp1	-1.45548	0.000857261	0.0396729
14184	Fgfr3	-0.291236	0.000292916	0.0184956
14190	Fgl2	-1.50168	2.94931e-05	0.00376973
329977	Fhad1	-0.779366	0.0160124	0.241235
67606	Fibin	-0.773326	0.0244205	0.299822
14229	Fkbp5	-0.619441	0.0257394	0.30728
27055	Fkbp9	-0.305996	0.0291006	0.324273
68794	Flnc	-0.894552	0.00837778	0.1612
14254	Flt1	-0.237772	0.0146658	0.227765
14261	Fmo1	-0.517941	0.00562649	0.126607
55990	Fmo2	-1.54229	2.4907e-13	1.33709e-09
55935	Fnbp4	-0.255067	0.0269284	0.312083
68655	Fndc1	-0.41535	0.015142	0.233361
17300	Foxc1	-0.776143	0.00650163	0.139055
15229	Foxd1	-1.0104	0.0460052	0.403717
15227	Foxf1	-1.26788	0.0143145	0.224256
666060	Frmpd1	-0.322796	0.0171255	0.252108
20378	Frzb	-0.354077	0.00227371	0.070828
14314	Fstl1	-0.501571	0.0042108	0.105795
83554	Fstl3	-0.926842	0.0259118	0.307767
56188	Fxyd1	-0.4576	0.017261	0.252717
23880	Fyb	-0.679262	0.0025677	0.0762967
57265	Fzd2	-0.629365	7.46374e-06	0.0014659
14369	Fzd7	-0.601514	0.0252896	0.304629
73748	Gadl1	-1.64067	0.0354433	0.356759
78754	Galnt15	-0.734705	0.0057354	0.127884
14469	Gbp2	-1.17781	0.00118741	0.0472514
14538	Gcnt2	-0.355143	0.0142504	0.223469
233537	Gdpd4	-0.353062	0.0296989	0.326256
14580	Gfap	-0.516569	1.88735e-08	1.26649e-05
100039953	Gfy	-1.24469	0.00213896	0.0689611
14594	Ggta1	-0.741667	0.000559891	0.0296121
14600	Ghr	-0.369365	0.00801674	0.157259
231931	Gimap6	-0.673693	0.00583034	0.129335
14609	Gja1	-0.20158	0.0260585	0.308129
14619	Gjb2	-0.787216	0.000629865	0.0317993
14623	Gjb6	-0.227202	0.0276955	0.315635
14645	Glul	-0.213716	0.00283077	0.0815556
626870	Gm11992	-0.998299	0.0221575	0.286624
101056144	Gm13302	-1.03375	0.0195591	0.267292
100463512	Gm20594	-0.28996	0.00769542	0.153977
101056232	Gm29804	-1.08138	0.0250937	0.303632
102633424	Gm31255	-0.495873	0.0122615	0.205914
269774	Gm38495	-0.399193	0.000146376	0.0114995
105246618	Gm41885	-0.871801	0.00032102	0.0198085
108169013	Gm46894	-0.26207	0.0356101	0.357661
115490111	Gm52768	-0.199499	0.0368366	0.361848
545253	Gm5820	-0.819392	0.024197	0.299073
665578	Gm7697	-0.822527	0.000254192	0.0167777
14701	Gng12	-0.427846	0.00223079	0.0703788
14707	Gng5	-0.473974	0.00472069	0.114244
14714	Gnrh1	-1.49484	0.0127961	0.209439
224139	Golgb1	-0.160126	0.0361105	0.359868
14732	Gpam	-0.305322	0.000296647	0.0185895
14734	Gpc3	-0.46065	0.0362156	0.359868
23888	Gpc6	-0.653925	0.00218598	0.0698122
14758	Gpm6b	-0.154754	0.0435268	0.393626
80290	Gpr146	-0.526296	0.00394476	0.101503
217143	Gpr179	-0.75083	0.00607615	0.133501
11536	Gpr182	-1.15501	0.009045	0.168873
76123	Gpsm2	-0.354348	0.0139354	0.220029
69590	Gpx8	-0.478906	0.0456959	0.402927
268527	Greb1	-0.485701	0.00696859	0.144999
320129	Grk3	-0.212138	0.0253853	0.305553
227753	Gsn	-0.465792	0.000467094	0.0258507
14859	Gsta3	-1.44447	0.017963	0.258298
14860	Gsta4	-0.38405	0.00221735	0.0703784
76263	Gstk1	-0.525058	0.0106031	0.187858
14862	Gstm1	-0.272085	0.00672149	0.141862
14863	Gstm2	-1.28603	0.000774802	0.0368844
14866	Gstm5	-0.18069	0.0282705	0.318972
14867	Gstm6	-0.644048	0.00890279	0.168088
245650	Gucy2f	-0.574867	0.0218334	0.284258
14960	H2-Aa	-1.64216	0.000435899	0.024671
14961	H2-Ab1	-1.47126	0.000875838	0.0399585
14969	H2-Eb1	-1.76275	0.000106983	0.00913861
15006	H2-Q1	-1.14712	0.0248109	0.30207
15015	H2-Q4	-0.538408	0.0224616	0.288053
319190	H2bc21	-0.360755	0.0163837	0.245908
70757	Hacd2	-0.23286	0.0284563	0.320258
66775	Hacd4	-0.600321	0.0360068	0.35935
231086	Hadhb	-0.317822	0.00395172	0.101503
219072	Haus4	-0.48812	0.0470201	0.408077
69692	Hddc2	-0.422047	0.0441912	0.397154
15214	Hey2	-0.437509	0.0228867	0.290767
56198	Heyl	-0.5621	0.00261642	0.0774584
15216	Hfe	-0.450634	0.0332777	0.344211
330149	Hfm1	-0.659789	0.0320648	0.337961
15289	Hmgb1	-0.157506	0.0379783	0.366361
15360	Hmgcs2	-0.873316	0.00871855	0.166056
15331	Hmgn2	-0.289959	0.0191971	0.265324
94353	Hmgn3	-0.323806	0.00458842	0.111795
50887	Hmgn5	-0.405188	0.0399922	0.376365
15368	Hmox1	-0.883312	4.49656e-05	0.00496008
15388	Hnrnpl	-0.175419	0.0264343	0.309843
114664	Hsd17b11	-0.249881	0.0120945	0.203999
80888	Hspb8	-0.531466	0.0207559	0.276259
56213	Htra1	-0.32115	0.000607837	0.0309785
70375	Ica1l	-0.272401	0.0433531	0.393132
15902	Id2	-0.17944	0.0408252	0.379643
15904	Id4	-0.276054	0.00667318	0.141039
15937	Ier3	-0.922009	0.00121635	0.0480148
66191	Ier3ip1	-0.35806	0.0066322	0.140542
226691	Ifi207	-1.24385	0.0325627	0.340906
15953	Ifi47	-1.7236	1.10896e-05	0.00190393
68713	Ifitm1	-1.47318	5.34537e-05	0.00573915
80876	Ifitm2	-1.03582	4.24401e-05	0.0048475
66141	Ifitm3	-0.834619	1.56203e-05	0.00244239
16002	Igf2	-1.12394	0.0118105	0.20043
16010	Igfbp4	-0.735417	0.0381489	0.367111
16011	Igfbp5	-0.375508	0.000645935	0.0322634
29817	Igfbp7	-0.544481	0.000399512	0.023228
242050	Igsf10	-0.534178	0.0325266	0.340906
16145	Igtp	-0.754276	0.0146492	0.227765
60440	Iigp1	-1.0386	0.00734696	0.15073
16164	Il13ra1	-0.538396	0.00757297	0.153473
16165	Il13ra2	-0.91027	0.000406571	0.0234689
16172	Il17ra	-0.479382	0.00019881	0.0142303
16177	Il1r1	-0.780551	0.00436019	0.108032
16190	Il4ra	-0.975832	6.04497e-05	0.00627309
55980	Impa1	-0.214867	0.0467478	0.407179
71177	Ints13	-0.349214	0.00534522	0.122106
544963	Iqgap2	-0.808975	0.00793025	0.1569
266632	Irak4	-0.831926	0.0399355	0.376117
16362	Irf1	-0.806825	0.00187692	0.0636376
15944	Irgm1	-0.802495	2.25312e-05	0.00315535
16404	Itga7	-0.468738	0.0100379	0.180207
16412	Itgb1	-0.242664	0.0182427	0.258607
209378	Itih5	-0.432182	0.000784917	0.0371797
217837	Itpk1	-0.20242	0.0350881	0.355405
16439	Itpr2	-0.240203	0.0331733	0.343794
16440	Itpr3	-0.514672	0.00126077	0.0491639
70599	Itprid2	-0.223561	0.0241339	0.298678
16069	Jchain	-1.54863	0.0228937	0.290767
16476	Jun	-0.371941	0.000213315	0.0150225
107351	Kank1	-0.239912	0.0332309	0.343949
235041	Kank2	-0.492253	0.000689491	0.0336492
242553	Kank4	-0.585222	0.00424836	0.106242
57814	Kcne4	-0.940128	0.0186916	0.26222
16516	Kcnj15	-2.28432	0.0357283	0.357838
16526	Kcnk2	-0.249784	0.0244251	0.299822
16529	Kcnk5	-1.57611	0.000740914	0.0356816
239217	Kctd12	-0.315706	0.0203443	0.273039
109242	Kif24	-0.718752	0.0407616	0.379643
16573	Kif5b	-0.22817	0.00254595	0.0760715
170643	Kirrel	-0.608924	0.000249701	0.0166175
16591	Kl	-1.32395	0.0114089	0.195831
66277	Klf15	-0.226847	0.0458276	0.403308
23849	Klf6	-0.408431	0.00378233	0.099068
71778	Klhl5	-0.278708	0.00301426	0.0859199
74253	Klrg2	-1.43629	0.000418595	0.0240767
76484	Kndc1	-0.30319	0.00688926	0.14428
57896	Krcc1	-0.41515	0.0138551	0.219452
84035	Kremen1	-0.370306	0.00959874	0.174369
16706	Ksr1	-0.320535	0.00084943	0.0395105
16773	Lama2	-0.369585	0.00912538	0.169689
16779	Lamb2	-0.306143	0.0351825	0.355475
226519	Lamc1	-0.494229	0.000192334	0.0139529
17775	Laptm4a	-0.325155	0.00150981	0.0551372
240754	Lax1	-1.31201	0.00883874	0.167468
16803	Lbp	-1.5705	0.00071702	0.034887
16835	Ldlr	-0.410811	0.0274135	0.314621
16842	Lef1	-0.62079	0.0193	0.265891
16847	Lepr	-0.866957	0.00941065	0.173607
230514	Leprot	-0.298194	0.0494041	0.417885
56072	Lgals12	-1.17992	0.046398	0.40546
243914	Lgi4	-0.451444	0.00825588	0.159405
16880	Lifr	-0.381243	0.0021372	0.0689611
14728	Lilrb4a	-1.96107	0.00479505	0.114917
29806	Limd1	-0.432446	0.0254903	0.305903
16891	Lipg	-1.04283	0.00475106	0.114545
56722	Litaf	-0.536619	0.00118586	0.0472514
217325	Llgl2	-1.14938	0.0451698	0.401468
16911	Lmo4	-0.274533	0.0398927	0.376117
-	LOC100041593	-1.29563	0.0103365	0.184351
-	LOC100044627	-0.550741	3.66116e-06	0.000880044
-	LOC100862455	-0.550741	3.66116e-06	0.000880044
-	LOC115486128	-0.855647	0.0408158	0.379643
-	LOC115488166	-0.374125	0.0113697	0.195421
-	LOC115489314	-0.73915	0.0233626	0.293083
16948	Lox	-2.18462	0.000107511	0.00913861
94352	Loxl2	-1.46749	0.00747913	0.152663
14745	Lpar1	-0.347853	0.0171879	0.252563
14792	Lpcat3	-0.291895	0.0414681	0.382499
210126	Lpp	-0.453183	0.00818227	0.159141
320398	Lrig3	-0.619166	0.0295762	0.326088
228357	Lrp4	-0.426687	0.00369111	0.0980946
16973	Lrp5	-0.351744	0.0174916	0.253975
16974	Lrp6	-0.197226	0.0239789	0.297519
434215	Lrrc32	-0.56478	0.034041	0.349149
320184	Lrrc58	-0.372272	0.000187243	0.013707
16997	Ltbp2	-0.907484	2.53731e-08	1.45941e-05
17022	Lum	-1.5268	0.000503842	0.0274134
74574	Lvrn	-3.19253	0.028124	0.318074
17105	Lyz2	-0.703856	0.0108224	0.190215
17133	Maff	-0.693925	0.0257187	0.30728
17135	Mafk	-0.697373	0.00110602	0.0454005
17153	Mal	-0.27146	0.00974454	0.176332
26397	Map2k3	-0.387662	0.0272098	0.314357
26399	Map2k6	-0.308752	0.0158952	0.240594
26405	Map3k2	-0.278913	0.00491528	0.116019
53608	Map3k6	-0.811588	0.00056302	0.0296321
328329	Mast4	-0.231442	0.0110441	0.192162
17181	Matn2	-0.579842	1.38958e-06	0.000432689
239796	Mb21d2	-0.312891	0.0301771	0.327979
17191	Mbd2	-0.226939	0.0273747	0.314621
67216	Mboat2	-0.45261	0.000239418	0.0162693
17203	Mc5r	-1.53919	0.00570703	0.127655
70024	Mcm10	-1.29256	0.0230346	0.290898
17242	Mdk	-0.419378	0.018132	0.258607
230971	Megf6	-0.928505	0.00133951	0.0511203
17289	Mertk	-0.393691	8.99357e-05	0.00826566
210029	Metrnl	-0.946657	0.0370167	0.362624
76293	Mfap4	-1.45201	0.0032654	0.0900501
50530	Mfap5	-2.19143	0.0189397	0.263406
76574	Mfsd2a	-0.404602	0.000996825	0.0425832
17313	Mgp	-1.41097	4.96762e-06	0.00114291
17387	Mmp14	-0.477905	0.00234679	0.0722762
58223	Mmp19	-0.802348	0.00363468	0.0970754
17427	Mns1	-0.887022	0.0211384	0.278588
232157	Mob1a	-0.324051	0.0139688	0.22034
17454	Mov10	-0.366087	0.0359663	0.359328
269702	Mphosph9	-0.284529	0.0131453	0.212984
14012	Mpzl2	-1.08551	0.00133721	0.0511203
15064	Mr1	-0.443125	0.028551	0.320667
17533	Mrc1	-0.997527	0.00056606	0.0296951
17534	Mrc2	-0.766999	0.00072735	0.0351771
211577	Mrgprf	-1.17684	0.0490296	0.416907
14548	Mrps33	-0.217082	0.0355738	0.357661
73656	Ms4a6c	-1.02096	0.0229204	0.290767
68774	Ms4a6d	-0.996418	0.0414039	0.382302
109225	Ms4a7	-2.06426	0.0273874	0.314621
17686	Msh3	-0.382664	0.00757478	0.153473
328783	Mslnl	-1.28703	0.0402089	0.377149
20288	Msr1	-1.54061	0.0336838	0.347075
17748	Mt1	-0.681603	3.76693e-13	1.51666e-09
17750	Mt2	-0.997135	6.65097e-36	1.07114e-31
74180	Muc5b	-2.30184	0.0260582	0.308129
78388	Mvp	-0.496486	0.0200833	0.271996
17119	Mxd1	-0.260084	0.0322372	0.339333
74761	Mxra8	-0.698876	0.00574904	0.127884
17880	Myh11	-0.480455	0.0121216	0.203999
17901	Myl1	-1.96714	0.00639708	0.137367
98932	Myl9	-0.644574	0.000592675	0.0305665
226101	Myof	-0.53194	0.0170397	0.251535
59011	Myoz1	-1.3835	0.000327891	0.0201553
378430	Nanos2	-1.31333	0.0330658	0.343564
67608	Narf	-0.276695	0.00514716	0.119273
67203	Nde1	-0.267027	0.0276797	0.315635
17988	Ndrg1	-0.444046	0.000265127	0.0171481
54405	Ndufa1	-0.446556	0.000248258	0.01659
66495	Ndufb3	-0.226053	0.0234228	0.293559
59125	Nek7	-0.294857	0.000932064	0.0411257
18012	Neurod1	-0.561076	0.00453374	0.111277
18027	Nfia	-0.368274	0.0133968	0.215824
80859	Nfkbiz	-0.383341	0.0407907	0.379643
18073	Nid1	-0.505666	0.00105856	0.044281
18074	Nid2	-0.535014	0.0389996	0.371411
78177	Ninl	-0.682032	0.0393758	0.373814
18111	Nnat	-0.339095	0.0125216	0.207898
329416	Nostrin	-0.429635	0.0292071	0.324717
18128	Notch1	-0.271325	0.0455557	0.402927
67963	Npc2	-0.299186	0.00408066	0.103986
18162	Npr3	-0.585115	0.00555623	0.125502
67122	Nrarp	-0.425493	0.00317724	0.0888357
70021	Nt5dc2	-0.426414	0.00657027	0.139597
18208	Ntn1	-0.510044	0.00782697	0.155198
71207	Nudt4	-0.338954	0.00281316	0.0811933
68564	Nufip2	-0.470775	0.000229693	0.0159448
56312	Nupr1	-0.703426	0.00695063	0.144999
244853	Nxpe4	-0.442543	0.0347924	0.353968
319888	Oacyl	-1.14634	0.0493227	0.417415
18286	Odf2	-0.210784	0.0233666	0.293083
18295	Ogn	-1.15586	0.0300817	0.327784
258571	Olfr1033	-2.10913	5.25629e-06	0.00118458
27047	Omd	-1.10832	0.00454762	0.111277
71648	Optn	-0.317259	0.0221948	0.286786
56452	Orc6	-0.347226	0.0215244	0.282518
71839	Osgin1	-1.40859	0.0048357	0.115205
18414	Osmr	-1.42679	1.93702e-09	2.07971e-06
23967	Osr1	-1.37763	0.012053	0.203687
18452	P4ha2	-0.3203	0.0471029	0.408134
54196	Pabpn1	-0.210804	0.0123192	0.206046
94212	Pag1	-0.195198	0.0396063	0.374797
114301	Palmd	-0.410339	0.0370796	0.362657
74108	Parn	-0.291201	0.0435969	0.393626
328417	Parp4	-0.337239	0.0295737	0.326088
110821	Pcca	-0.262848	0.0302866	0.328683
11994	Pcdh15	-0.240162	0.0230715	0.290898
239647	Pced1b	-0.581338	0.0127504	0.209439
74737	Pcf11	-0.318407	0.00205717	0.0679072
76477	Pcolce2	-0.668816	0.0306502	0.329226
18546	Pcp4	-0.202359	0.0130556	0.211956
18569	Pdcd4	-0.266587	0.0318071	0.336345
18595	Pdgfra	-0.375326	0.00267903	0.0784886
18596	Pdgfrb	-0.323119	0.0290552	0.324273
54132	Pdlim1	-0.739096	0.0487733	0.416069
14726	Pdpn	-0.408726	0.0153554	0.235522
64058	Perp	-0.620498	0.00233114	0.0720594
100503890	Pet100	-0.516836	0.0452788	0.401771
58869	Pex5l	-0.30839	0.0305781	0.329226
56612	Pfdn5	-0.236907	0.00267894	0.0784886
72157	Pgm1	-0.217415	0.0223072	0.287176
100169	Phactr4	-0.370104	0.00869791	0.165971
67556	Pigm	-0.327752	0.030493	0.329226
18704	Pik3c2a	-0.236628	0.0456265	0.402927
69713	Pin4	-0.417648	0.00956776	0.174369
329502	Pla2g4e	-0.671859	0.0110904	0.192469
27226	Pla2g7	-0.164933	0.0343726	0.350514
18791	Plat	-0.411306	0.00053831	0.0289949
18802	Plcd4	-0.284373	0.0343875	0.350514
74055	Plce1	-0.783359	2.4067e-08	1.43555e-05
18805	Pld1	-0.512641	0.00199523	0.0663909
27276	Plekhb1	-0.293589	0.00679837	0.142934
72287	Plekhf1	-0.385744	0.0494319	0.417901
213783	Plekhg1	-0.577569	2.85072e-06	0.000740498
18823	Plp1	-0.304019	0.00184698	0.062887
22038	Plscr1	-0.829455	0.0164865	0.246716
18828	Plscr2	-1.24271	2.06064e-06	0.000562486
235527	Plscr4	-0.530064	0.0111115	0.192627
235611	Plxnb1	-0.184764	0.0268902	0.312011
212933	Pm20d1	-0.484964	0.0390587	0.371553
18858	Pmp22	-1.02254	3.25064e-10	4.75924e-07
66853	Pnpla2	-0.405876	0.000616594	0.0312959
18973	Pole	-0.807592	0.0308329	0.330381
18979	Pon1	-3.07827	0.0251976	0.303975
269823	Pon3	-0.698491	0.00215633	0.0692106
50706	Postn	-0.943888	0.00427877	0.106479
18987	Pou2f2	-0.342705	0.0227873	0.29034
19013	Ppara	-0.617072	0.00162323	0.0572077
53412	Ppp1r3c	-0.49746	1.79879e-05	0.00270889
18477	Prdx1	-0.295459	0.00172527	0.0598824
116847	Prelp	-0.560179	0.00422242	0.105922
96875	Prg4	-2.30077	0.0171191	0.252108
18753	Prkcd	-0.503769	0.0121946	0.205004
18755	Prkch	-0.665062	0.0194551	0.267247
19091	Prkg1	-0.266216	0.0310477	0.3318
19126	Prom1	-0.436747	0.0204117	0.273714
19128	Pros1	-0.669572	0.00042693	0.024382
208748	Prrg3	-0.442374	0.00038156	0.0224271
76453	Prss23	-0.226318	0.013331	0.215126
70564	Prxl2a	-0.219795	0.00491743	0.116019
107272	Psat1	-0.306536	0.00929009	0.171974
19214	Ptgdr	-1.60901	0.0289219	0.323464
64292	Ptges	-0.589206	0.0352053	0.355475
19221	Ptgfrn	-0.260266	0.0170147	0.251535
114640	Pth2	-0.927998	0.0270192	0.312828
19242	Ptn	-0.45692	2.62007e-05	0.00354591
19263	Ptprb	-0.647245	1.12995e-07	4.6661e-05
19271	Ptprj	-0.230022	0.0357208	0.357838
19277	Ptpro	-0.212122	0.0499312	0.419261
110095	Pygl	-0.785838	0.00824225	0.159353
11891	Rab27a	-0.568505	0.020991	0.277787
75985	Rab30	-0.264403	0.0219902	0.285606
106572	Rab31	-0.4362	1.11127e-05	0.00190393
56705	Ranbp9	-0.190509	0.0365133	0.361208
70784	Rasl12	-0.917077	0.00099479	0.0425832
237504	Rassf9	-1.48207	0.021238	0.279671
19647	Rbbp6	-0.161872	0.0410644	0.381177
67039	Rbm25	-0.171854	0.0446213	0.399055
19652	Rbm3	-0.345744	0.0107724	0.190215
381626	Rbm33	-0.302017	0.00131049	0.0503708
56878	Rbms1	-0.439475	0.00127766	0.0497021
19659	Rbp1	-0.772312	0.00179009	0.0614699
105670	Rcbtb2	-0.247341	0.024618	0.301042
19672	Rcn1	-0.463756	0.00130067	0.050354
52377	Rcn3	-0.729791	0.00122516	0.0480148
53614	Reck	-0.671148	2.42849e-05	0.00331448
19703	Renbp	-0.860073	0.00741572	0.151754
19737	Rgs5	-0.302664	0.00304585	0.0861897
50779	Rgs6	-0.214833	0.0361727	0.359868
76867	Rhbdd1	-0.467107	0.0220257	0.285837
73296	Rhobtb3	-0.290675	0.00265028	0.0781736
69581	Rhou	-0.434668	0.0322801	0.339553
74030	Rin2	-0.488016	1.84376e-05	0.00272419
19766	Ripk1	-0.537324	0.00138971	0.0524151
192656	Ripk2	-0.763068	0.00244224	0.0743522
58809	Rnase4	-0.457637	0.00937224	0.173096
100037283	Rnaset2a	-0.403276	0.00750351	0.152967
67664	Rnf125	-0.968553	0.00485049	0.115217
320311	Rnf152	-0.353548	0.0214531	0.282042
19933	Rpl21	-0.195048	0.00328031	0.0903065
68028	Rpl22l1	-0.305506	0.0367002	0.361723
268449	Rpl23a	-0.256366	0.00046876	0.025854
19941	Rpl26	-0.205461	0.00893059	0.168416
26451	Rpl27a	-0.18508	0.00957924	0.174369
19944	Rpl29	-0.184484	0.0175191	0.253975
19946	Rpl30	-0.17558	0.0388396	0.370564
114641	Rpl31	-0.315726	0.000194287	0.0140313
19951	Rpl32	-0.263256	0.00208956	0.0682492
66489	Rpl35	-0.303999	2.9414e-05	0.00376973
57808	Rpl35a	-0.301483	0.000293398	0.0184956
19982	Rpl36a	-0.241587	0.00557555	0.125762
66483	Rpl36al	-0.287374	0.00586175	0.129675
67281	Rpl37	-0.38447	1.13948e-05	0.0019116
19981	Rpl37a	-0.329734	0.000364594	0.0216671
67671	Rpl38	-0.408614	0.00154271	0.0559662
67248	Rpl39	-0.491906	0.000132213	0.0106464
67945	Rpl41	-0.330319	0.00469999	0.113996
20005	Rpl9	-0.155649	0.0401297	0.377064
56040	Rplp1	-0.17973	0.0303733	0.32918
27207	Rps11	-0.168774	0.0217045	0.283651
20042	Rps12	-0.220892	0.00360095	0.0963345
20054	Rps15	-0.215194	0.0220566	0.28585
267019	Rps15a	-0.175375	0.0473136	0.409507
20068	Rps17	-0.285857	0.000905799	0.0407483
20084	Rps18	-0.201	0.021727	0.283651
67427	Rps20	-0.239993	0.0424231	0.388416
66481	Rps21	-0.43019	3.38155e-06	0.000837844
66475	Rps23	-0.193781	0.0254322	0.30566
20088	Rps24	-0.312371	9.28252e-06	0.00168067
75617	Rps25	-0.38656	6.0492e-05	0.00627309
57294	Rps27	-0.437644	1.82976e-08	1.26649e-05
54127	Rps28	-0.427942	0.00135542	0.0513636
20090	Rps29	-0.711781	1.03457e-09	1.19012e-06
20091	Rps3a1	-0.228211	0.00376556	0.0989305
20102	Rps4x	-0.168071	0.022368	0.287499
69994	Rsc1a1	-0.868331	0.0283706	0.319516
233532	Rsf1	-0.181689	0.041174	0.381754
66880	Rsrc1	-0.207408	0.0385839	0.36939
208606	Rsrc2	-0.233782	0.00850989	0.163157
27981	Rsrp1	-0.253645	0.00307644	0.0867706
20193	S100a1	-0.297513	0.0368476	0.361848
20195	S100a11	-1.04185	0.000235078	0.0161104
20199	S100a5	-0.470998	0.00475008	0.114545
20200	S100a6	-0.771585	0.00638306	0.137249
20202	S100a9	-1.57902	0.0484561	0.414765
20203	S100b	-0.315434	0.00101789	0.042914
13610	S1pr3	-0.987762	0.00221995	0.0703784
72776	Sass6	-0.479771	0.0469472	0.408033
20229	Sat1	-0.366943	0.00842882	0.161988
64010	Sav1	-0.257487	0.0382945	0.367574
219151	Scara3	-0.434129	0.031914	0.337033
71145	Scara5	-1.16482	0.0192877	0.265891
20249	Scd1	-0.457022	0.00207266	0.0679842
338417	Scgb1c1	-3.0897	0.0224265	0.288021
20274	Scn9a	-1.12805	0.0460495	0.403717
20280	Scp2	-0.151668	0.0476224	0.41104
20284	Scrg1	-0.439497	0.000656566	0.0325866
20971	Sdc4	-0.356134	0.001225	0.0480148
330222	Sdk1	-0.486715	0.0123397	0.206046
69608	Sec24d	-0.417426	0.0138461	0.219452
20335	Sec61g	-0.432653	0.00911092	0.169632
20339	Sele	-3.08257	0.0141662	0.222583
20363	Selenop	-0.447253	5.84913e-08	2.94376e-05
20344	Selp	-4.48247	0.000390848	0.0228065
108151	Sema3d	-0.439141	0.00104407	0.0438603
18000	Septin2	-0.233801	0.00894311	0.168455
53860	Septin9	-0.277118	0.0277124	0.315635
26943	Serinc3	-0.231418	0.00745563	0.152377
218442	Serinc5	-0.279904	0.0184305	0.260372
238393	Serpina3f	-2.34358	0.00365515	0.0972995
20717	Serpina3m	-5.34031	0.00135053	0.0513636
20716	Serpina3n	-1.96743	1.84837e-07	7.26048e-05
15160	Serpind1	-0.97259	0.00507855	0.118536
12258	Serping1	-1.16099	0.0235957	0.294357
67788	Sfr1	-0.215714	0.0235735	0.294357
20377	Sfrp1	-0.363571	0.0139004	0.219692
54612	Sfrp5	-0.829314	0.0123021	0.206046
94279	Sfxn2	-0.437814	0.0195843	0.267292
24052	Sgcd	-0.392638	0.0104695	0.185899
170755	Sgk3	-0.400306	0.0149497	0.231061
23921	Sh2b2	-0.416409	0.0311269	0.332426
14218	Sh3pxd2a	-0.456392	0.000597854	0.0305665
20416	Shc1	-0.486659	0.0128184	0.209585
20437	Siah1a	-0.296353	0.0166725	0.248851
20471	Six1	-5.40932	8.58777e-05	0.00801457
75750	Slc10a6	-2.58625	0.000260043	0.0169697
20499	Slc12a7	-0.719658	0.00160535	0.0569474
20501	Slc16a1	-0.316548	0.0223398	0.287367
66859	Slc16a9	-0.617851	0.0202262	0.272267
116914	Slc19a2	-0.343829	0.0402695	0.377498
80721	Slc19a3	-0.544869	0.0250388	0.303424
20512	Slc1a3	-0.11622	0.0489144	0.416768
20514	Slc1a5	-1.03801	7.42759e-06	0.0014659
20518	Slc22a2	-1.00779	0.0436288	0.393626
381203	Slc22a20	-3.82055	0.0429798	0.39071
19879	Slc22a8	-0.544285	0.0136536	0.218311
78830	Slc25a12	-0.203977	0.0199405	0.270549
50799	Slc25a13	-0.57665	0.00889973	0.168088
384071	Slc25a34	-0.538414	0.00165597	0.0582302
208890	Slc26a7	-1.09972	0.000243552	0.0164117
63959	Slc29a1	-0.464508	0.00820963	0.159197
71279	Slc29a3	-0.287047	0.0335144	0.345771
117591	Slc2a9	-1.03421	0.0437326	0.394132
230810	Slc30a2	-0.736236	0.0474506	0.410194
20530	Slc31a2	-0.44124	0.0351178	0.355475
215085	Slc35f1	-0.299908	0.0450557	0.400675
67760	Slc38a2	-0.212512	0.043428	0.393147
213053	Slc39a14	-0.241189	0.0154467	0.236248
98396	Slc41a1	-0.263526	0.0417682	0.384387
58207	Slc43a3	-1.09449	6.28122e-11	1.12399e-07
100434	Slc44a1	-0.254148	0.00611196	0.133923
67473	Slc47a1	-1.08362	0.0235961	0.294357
14411	Slc6a12	-1.4888	0.000283542	0.0181208
14412	Slc6a13	-0.989787	0.0390207	0.371411
102680	Slc6a20a	-1.00906	0.0396307	0.374797
26570	Slc7a11	-0.381072	0.0305439	0.329226
11988	Slc7a2	-0.452703	0.000261316	0.0169697
28250	Slco1a4	-0.489081	0.000446975	0.0249949
108115	Slco4a1	-1.06216	0.00876702	0.166501
654818	Smco3	-0.62289	0.0128354	0.209649
228715	Smim26	-0.440113	0.0320372	0.337891
106878	Smim3	-0.561647	0.00661539	0.14037
66487	Smim4	-0.54716	0.029997	0.327122
64075	Smoc1	-0.239844	0.0418474	0.384676
64074	Smoc2	-1.1801	0.0183264	0.259356
57319	Smpdl3a	-0.271851	0.0414948	0.382527
276829	Smtnl2	-0.812687	0.000922455	0.0411094
20613	Snai1	-1.28525	0.0343618	0.350514
208777	Sned1	-0.520641	0.0294262	0.325502
20639	Snrpb2	-0.314704	0.0268792	0.312011
12702	Socs3	-1.31244	2.28169e-08	1.41333e-05
58178	Sorcs1	-0.508451	0.000659937	0.0326021
20682	Sox9	-0.636873	0.00436941	0.108094
20692	Sparc	-0.192894	0.00761411	0.153473
219140	Spata13	-0.332219	0.023866	0.296804
67946	Spata6	-0.720867	0.00263096	0.077746
69019	Spcs1	-0.236717	0.0397046	0.375136
320277	Spef2	-0.917596	0.0314687	0.335453
224008	Spidr	-1.23492	0.000190249	0.0138641
20753	Sprr1a	-1.6067	0.0468558	0.407552
94224	Srd5a2	-1.3571	0.0355839	0.357661
20787	Srebf1	-0.237716	0.0338941	0.347906
218543	Srek1	-0.200398	0.040043	0.37647
19073	Srgn	-0.55728	0.00453575	0.111277
16651	Sspn	-0.435562	0.0239751	0.297519
241230	St8sia6	-0.480782	0.0497245	0.418707
243362	Stard13	-0.377904	0.0460268	0.403717
117167	Steap4	-1.90903	1.04104e-05	0.00184242
269019	Stk32a	-0.605657	0.00535477	0.122151
13830	Stom	-0.682707	0.000433095	0.0246466
20897	Stra6	-0.88266	0.00100122	0.0426579
72149	Strada	-0.237287	0.0285524	0.320667
67727	Stx17	-0.294833	0.0352881	0.355798
20917	Suclg2	-0.386536	0.00392792	0.101377
72043	Sulf2	-0.285366	0.0068838	0.14428
20887	Sult1a1	-0.690405	1.97309e-06	0.000547874
53315	Sult1d1	-2.00466	0.00117463	0.0472514
319565	Syne2	-0.388472	0.00217759	0.0697219
233335	Synm	-0.348252	0.0268117	0.312011
75316	Taf1d	-0.346985	0.0259132	0.307767
21345	Tagln	-0.839855	0.003289	0.0903913
76795	Tbc1d9b	-0.194468	0.0207842	0.276407
81004	Tbl1xr1	-0.247716	0.0457089	0.402927
76365	Tbx18	-0.908304	0.0176912	0.255531
57765	Tbx21	-0.374522	0.0126755	0.209158
237052	Tceal1	-0.229501	0.044634	0.399055
66684	Tceal8	-0.21635	0.0251805	0.303975
21415	Tcf7l1	-0.549149	0.0294275	0.325502
21676	Tead1	-0.26459	0.0137572	0.219321
71840	Tekt4	-0.988212	0.00627402	0.135446
100342	Tent5b	-1.84887	0.0448612	0.400271
21419	Tfap2b	-1.25515	0.00166774	0.058389
21788	Tfpi	-0.8666	0.000801765	0.0378663
21810	Tgfbi	-0.642195	0.00620102	0.134956
21813	Tgfbr2	-0.399264	0.00325647	0.0899579
21814	Tgfbr3	-0.903101	4.20872e-05	0.00484153
21817	Tgm2	-0.743337	0.000110092	0.00923451
21822	Tgtp1	-2.40068	2.19082e-08	1.41133e-05
100039796	Tgtp2	-1.19209	0.00704927	0.146111
21825	Thbs1	-0.526202	0.0309672	0.33138
21826	Thbs2	-0.448921	0.0159422	0.240881
207596	Thsd4	-0.345809	0.0328312	0.342393
21857	Timp1	-1.27848	0.0257959	0.30728
21859	Timp3	-0.254357	0.0187561	0.262438
142980	Tlr3	-0.283775	0.0418112	0.384563
17112	Tm4sf1	-0.483658	0.0328938	0.342393
69660	Tmbim1	-0.278334	0.0458771	0.403523
209760	Tmc7	-0.415662	0.00222852	0.0703788
319880	Tmcc3	-0.318506	0.0354373	0.356759
71929	Tmem123	-0.325252	0.0492858	0.417322
208151	Tmem132b	-0.457217	0.00110142	0.0454005
66058	Tmem176a	-0.444545	0.024394	0.299822
226040	Tmem252	-2.24106	0.00162334	0.0572077
56277	Tmem45a	-1.35535	0.0214488	0.282042
69671	Tmem52	-1.21725	0.0210552	0.278402
217733	Tmem63c	-0.247374	0.0372723	0.362789
239408	Tmem74	-0.46979	0.0444539	0.398473
213989	Tmem82	-1.37086	0.0117293	0.199683
80893	Tmprss5	-0.660128	0.0477624	0.411784
19240	Tmsb10	-0.300686	0.0300006	0.327122
19241	Tmsb4x	-0.307849	6.70206e-05	0.00662188
387314	Tmtc1	-0.176849	0.0177655	0.256145
72736	Tmx1	-0.247047	0.0405765	0.37924
21937	Tnfrsf1a	-0.765019	0.000120157	0.00992377
21973	Top2a	-1.134	0.0265206	0.310184
666048	Trabd2b	-1.13436	0.043652	0.393626
22036	Traip	-0.86354	0.0238944	0.296929
237858	Trarg1	-2.05939	0.026561	0.310425
77647	Trat1	-1.42051	0.00437633	0.108099
330627	Trim66	-0.268706	0.0482244	0.413597
60599	Trp53inp1	-0.697638	0.00214098	0.0689611
22066	Trpc4	-0.262175	0.0325719	0.340906
72033	Tsc22d2	-0.240154	0.0490679	0.416991
78829	Tsc22d4	-0.236	0.0459767	0.403717
68498	Tspan11	-1.88502	0.000818298	0.0384218
216350	Tspan8	-1.73187	0.0481681	0.413511
235330	Ttc12	-0.739432	0.00414815	0.104798
239570	Ttc38	-0.87288	1.55312e-05	0.00244239
269954	Ttll13	-1.60647	0.0412922	0.382167
239591	Ttll8	-0.658193	0.0229291	0.290767
22139	Ttr	-2.31093	0.00477301	0.114902
22146	Tuba1c	-1.26492	0.00155267	0.0559662
22160	Twist1	-1.84302	0.0108243	0.190215
65960	Twsg1	-0.26029	0.0191884	0.265324
72565	Uaca	-0.755172	0.00459626	0.111817
22190	Ubc	-0.196576	0.00976303	0.176469
224111	Ubxn7	-0.299679	0.0016938	0.0590448
22228	Ucp2	-0.635222	6.48763e-06	0.00135693
22235	Ugdh	-0.306534	0.0142497	0.223469
208898	Unc13c	-0.567203	0.0054549	0.123734
66576	Uqcrh	-0.246472	0.00253545	0.0758987
78787	Usp54	-0.384239	1.19963e-05	0.00197143
71101	Uvssa	-0.59492	0.000444642	0.0249511
22329	Vcam1	-0.522503	0.00302881	0.0860109
22339	Vegfa	-0.328321	0.00225346	0.0703788
22352	Vim	-0.575824	0.000107813	0.00913861
327956	Vmo1	-2.22804	0.00533271	0.121993
320736	Vstm4	-0.49686	0.0134255	0.216002
22371	Vwf	-0.431289	0.0156043	0.237082
67701	Wfdc2	-4.4625	0.0177224	0.255752
215280	Wipf1	-0.42583	0.0104237	0.185496
69847	Wnk4	-0.473968	0.000869705	0.0399049
97064	Wwtr1	-0.371048	0.0071629	0.147706
22436	Xdh	-0.98442	8.84972e-06	0.00165726
215627	Zbtb8b	-0.928135	0.00122404	0.0480148
108672	Zdhhc15	-0.44342	0.0305505	0.329226
67492	Zfand4	-0.539041	0.0217339	0.283651
26465	Zfp146	-0.202885	0.0360867	0.359861
228913	Zfp217	-0.545971	0.0454194	0.402575
22695	Zfp36	-1.06326	1.97972e-05	0.00287238
12192	Zfp36l1	-0.633981	0.00120891	0.0479545
94187	Zfp423	-0.515574	0.00189539	0.0638603
353310	Zfp703	-0.31278	0.0162358	0.244372
208292	Zfp871	-0.192945	0.02488	0.30257
71640	Zfp949	-0.317264	0.0463994	0.40546
100041581	Zkscan16	-0.459848	0.0174431	0.253768
