# Supplementary material for: Vitamin D Regulates Olfactory Function via Dual Transcriptional and mTOR‐Dependent Translational Control of Synaptic Proteins
Source: Adv Sci (Weinh). 2025 Dec 16;13(13):e07181. doi: 10.1002/advs.202507181 (PMC12955992; doi:10.1002/advs.202507181)
Supplement: Supplementary file 2 — Supplemental Tables 1–18 [file ADVS-13-e07181-s002.zip › Table S13_bulk_seq_GO of DEGs_VD-hyper_D-hypo_VDD.xlsx]

## Sheet: VD-Hypo-vs-VDD
id	Term	Category	ListHits	ListTotal	PopHits	PopTotal	p-value	q-value	Enrichment_score	geneID
GO:0042776	proton motive force-driven mitochondrial ATP synthesis	biological_process	20	1952	62	20900	4.53827e-07	0.000169022	3.45386	Atp5a1;Atp5b;Atp5c1;Atp5pb;Ndufa10;Ndufa13;Ndufa9;Ndufb11;Ndufb5;Ndufb7;Ndufb8;Ndufb9;Ndufs2;Ndufs3;Ndufs7;Ndufs8;Ndufv1;Ndufv2;Sdhb;Sdhc
GO:0045893	positive regulation of DNA-templated transcription	biological_process	105	1952	707	20900	1.12244e-06	0.00033443	1.59014	Aff1;Ankrd49;Arid1a;Bcl3;Bmp4;Bmyc;Casz1;Cdk5rap2;Cited2;Clock;Creb1;Creb3l2;Crebbp;Crebl2;Dmap1;Dtx3l;Dyrk1b;Edrf1;Egr2;Elf1;Elf4;Eomes;Ep300;Etv4;Fgf2;Foxo4;Fzd1;Fzd2;Fzd7;Gatad2b;Gpbp1l1;Grhl3;Hinfp;Hipk2;Hivep3;Hmgb2;Id2;Igf1r;Ing3;Inhba;Insr;Jmy;Kars;Kat6a;Kcnh2;Kdm7a;Klf5;Kmt2a;Kmt2e;Lgr4;Lrp6;Maged1;Map2k1;Mapre3;Mbd2;Mcrs1;Med1;Med13;Mllt11;Mms19;Mrtfb;Msantd1;Msl1;Mta1;Mtf1;Myocd;Nfe2l2;…
GO:0009060	aerobic respiration	biological_process	19	1952	61	20900	1.59791e-06	0.000437037	3.33496	Adsl;Cox10;Mdh2;Ndufa10;Ndufa13;Ndufa9;Ndufb11;Ndufb5;Ndufb7;Ndufb8;Ndufb9;Ndufs2;Ndufs3;Ndufs7;Ndufs8;Ndufv1;Ndufv2;Oxa1l;Sdhb
GO:0006120	mitochondrial electron transport, NADH to ubiquinone	biological_process	11	1952	26	20900	9.4039e-06	0.0021318	4.52987	Bdnf;Coq9;Ndufa10;Ndufb8;Ndufb9;Ndufs2;Ndufs3;Ndufs7;Ndufs8;Ndufv1;Ndufv2
GO:0007399	nervous system development	biological_process	67	1952	420	20900	9.65912e-06	0.0021318	1.70802	Actl6b;Alk;Anapc2;Arid1a;Avil;Bax;Bdnf;Bhlhe22;Camk2b;Chl1;Chn1;Cit;Cntn4;Cspg5;Cxcr4;Dcdc2a;Dip2b;Dpysl2;Dscaml1;Efnb2;Elp3;Enah;Ephb3;Ercc6;Fbxo45;Fn1;Fzd3;Gas7;Gfra4;Grik1;Igsf9b;Ina;Irf2bpl;Kdm7a;Mbnl1;Nde1;Ndnf;Ndufv2;Neurod2;Nme1;Nova2;Nrp2;Nrsn2;Ntng1;Ntrk2;Olig2;Phactr4;Plxna4;Pou3f2;Pou3f3;Prdm8;Rab23;Sema5b;Sema6c;Sh2b2;Slc1a2;Slit1;Slit2;Smarca2;Smarcb1;Smarcd1;Sox11;Thbs4;Trnp1;Tubb2b…
GO:0035329	hippo signaling	biological_process	9	1952	18	20900	1.18075e-05	0.00242623	5.35348	Amot;Amotl2;Lats1;Lats2;Mob1a;Sav1;Tead1;Wwtr1;Yap1
GO:0010629	negative regulation of gene expression	biological_process	53	1952	313	20900	1.51002e-05	0.00290265	1.813	Acacb;Adipor2;Anapc2;Aplnr;Atp2b4;Bbs2;Bcl11a;Bmp4;Ccdc3;Ccr1;Cdkn1a;Cited2;Creb1;Crh;Crkl;Edn1;Fgfr3;Gja1;Hinfp;Hmgb2;Id2;Insr;Itgb8;Lrp1;Map2k1;Mif;Myadm;Nme1;Notch1;Park7;Parp14;Pick1;Pink1;Pou2f1;Pou3f2;Pparg;Rbms3;Rock2;Serpine1;Setdb1;Sfrp1;Sirt1;Slit2;Sox11;Sox9;Tiparp;Tnfrsf1a;Ttbk1;Wwp2;Xdh;Yap1;Yy1;Zbtb20
GO:0042832	defense response to protozoan	biological_process	14	1952	42	20900	1.56461e-05	0.0029136	3.56899	Bcl3;Gbp10;Gbp2;Gbp6;Gbp7;Gm12250;Igtp;Iigp1;Il4ra;Irgm2;Lyst;Nras;Tgtp1;Tgtp2
GO:0006357	regulation of transcription by RNA polymerase II	biological_process	172	1952	1361	20900	2.01318e-05	0.00363531	1.35312	Actl6b;Aebp2;Arid1a;Arid4a;Arid5a;Arid5b;Atp2b4;Bbx;Bcl11a;Bptf;Brd3;Ccnk;Ccnl2;Ccnq;Ccnt1;Ccnt2;Cebpg;Cggbp1;Cited2;Clock;Creb1;Creb3l2;Crebrf;Crebzf;Crem;Cux2;Dbp;Dlx1;Dlx2;Dlx6;Duxf3;E2f6;Egr2;Elf1;Elf4;Elk4;Elp3;Eomes;Ep300;Etv4;Foxe3;Foxo4;Fubp1;Gabpa;Gm14295;Grhl3;H1f2;Hcfc2;Hinfp;Hivep3;Hmgb2;Ikzf5;Inhba;Irf2bpl;Irf9;Jade2;Jmy;Kdm7a;Klf5;Klf6;Kmt5a;Maged1;Mamstr;Med1;Med12l;Med13;Med13l;Me…
GO:0006338	chromatin remodeling	biological_process	39	1952	210	20900	2.4057e-05	0.00421633	1.98844	Actl6b;Arid1a;Baz1b;BC004004;Bmyc;Bptf;Brd3;Cebpg;Chrac1;Dmap1;Eomes;Ep300;Ercc6;Gatad2b;Hcfc2;Iws1;Kdm5c;Kdm6b;Mbd2;Mcrs1;Mier1;Msl1;Mta1;Nipbl;Ring1;Satb1;Sirt1;Smarca2;Smarca5;Smarcb1;Smarcd1;Smyd2;Sox9;Tbr1;Tet1;Top1;Yy1;Zbtb7a;Zfp369
GO:0000122	negative regulation of transcription by RNA polymerase II	biological_process	131	1952	992	20900	2.73637e-05	0.00452945	1.41392	2610008E11Rik;Acvr2b;Aebp2;Arid1a;Arid4a;Arid5a;Arid5b;Bcl11a;Bcorl1;Bmp4;Bmyc;Bptf;C1qbp;Cbx5;Cggbp1;Cited2;Crebbp;Crebrf;Crem;Cux2;Dcaf1;Dlx1;Dlx2;Dmap1;Dnajb4;Dnajc17;E2f6;Edn1;Ednrb;Elk4;Eno1;Eomes;Ep300;Ezr;Fgfr3;Fnip1;Gabpa;Gatad2b;H1f2;Hcfc2;Hdac3;Hinfp;Hipk1;Hipk2;Hipk3;Hmgb2;Id2;Ikzf5;Irf2bpl;Kdm5c;Klf5;Kmt5a;Maged1;Maged2;Mbd2;Med1;Mier1;Mier3;Mta1;Mxd1;Mxi1;Myocd;Mzf1;N4bp2l2;Nelfe;Nfi…
GO:0002181	cytoplasmic translation	biological_process	21	1952	86	20900	3.17739e-05	0.00510852	2.61449	Drg1;Rpl11;Rpl12;Rpl13a;Rpl15;Rpl18a;Rpl19;Rpl28;Rpl29;Rpl6;Rpl7a;Rpl8;Rps16;Rps2;Rps29;Rps7;Rps8;Rps9;Rpsa;Sars;Zc3h15
GO:0006468	protein phosphorylation	biological_process	88	1952	617	20900	3.87496e-05	0.00530172	1.52709	Acvr2b;Alk;Bckdk;Bmpr1b;Bmpr2;Camk1g;Camk2a;Camk2b;Ccnt1;Cdk10;Cdk18;Cdk4;Cdk7;Cdkl4;Cdkl5;Cit;Clk1;Clk4;Creb1;Dapk3;Dclk3;Dstyk;Dyrk1b;Dyrk2;Edn1;Ephb3;Ephb6;Fam20c;Fastk;Fgfr3;Flt1;Hipk1;Hipk2;Hipk3;Igf1r;Insr;Kcnq3;Khdc3;Ksr2;Lats1;Lats2;Lrrk2;Ltk;Maml1;Map2k1;Map2k6;Map3k2;Map3k20;Mapk3;Mast4;Npr1;Nrbp1;Ntrk2;Paqr3;Pdk4;Peak1;Pick1;Pim1;Pink1;Plk2;Prkab1;Prkcb;Prkcg;Pskh1;Pxk;Rb1cc1;Rho;Ripk1…
GO:0007221	positive regulation of transcription of Notch receptor target	biological_process	5	1952	6	20900	3.91468e-05	0.00530172	8.92247	Maml1;Maml3;Notch1;Rbm15;Rbpj
GO:0046533	negative regulation of photoreceptor cell differentiation	biological_process	5	1952	6	20900	3.91468e-05	0.00530172	8.92247	Dlx1;Dlx2;Notch1;Sox8;Sox9
GO:0018105	peptidyl-serine phosphorylation	biological_process	34	1952	178	20900	4.3164e-05	0.00571587	2.04515	Bax;Bdnf;Camk1g;Camk2a;Camk2b;Clk1;Dclk3;Dyrk1b;Dyrk2;Hipk1;Hipk2;Hipk3;Lats1;Lats2;Lrrk2;Mapk3;Mast4;Ntrk2;Pink1;Plk2;Prkcb;Prkcg;Rock1;Rock2;Rps6kb2;Sgk3;Smg1;Stk32a;Top1;Ttbk1;Ttbk2;Uhmk1;Vrk1;Wnk1
GO:0048511	rhythmic process	biological_process	30	1952	152	20900	6.35114e-05	0.00772376	2.11322	Adcy1;Ciart;Clock;Creb1;Crebbp;Crem;Dbp;Ep300;Grin1;Hdac3;Id2;Kdm5c;Kmt2a;Lgr4;Maged1;Mta1;Nfya;Nr1d1;Ppara;Pparg;Ppp1cc;Prkcg;Pspc1;Rock2;Siah2;Sirt1;Top1;Twist1;Ube3a;Usp9x
GO:0043087	regulation of GTPase activity	biological_process	20	1952	84	20900	7.13623e-05	0.00850495	2.54928	Arhgap1;Arhgap27;Arhgef5;Chn1;Dynlt1a;Dynlt1c;Ephb3;Iqgap2;Ntrk2;Plxna1;Plxna2;Plxna4;Plxnb1;Plxnd1;Rabgap1;Ralbp1;Rap1gap;Rasa3;Sod1;Stmn3
GO:0051091	positive regulation of DNA-binding transcription factor activity	biological_process	26	1952	125	20900	7.70849e-05	0.00900684	2.22705	Arhgef5;Arid5b;Bdnf;Crebbp;Edn1;Ep300;Fcgr2b;Fzd1;Fzd2;Hipk2;Jmy;Lrp6;Myocd;Neurod2;Park7;Phb2;Pink1;Plpp3;Pparg;Pprc1;Sav1;Smarcb1;Traf6;Trim12c;Trim21;Trim30a
GO:0008286	insulin receptor signaling pathway	biological_process	18	1952	72	20900	8.22017e-05	0.00941999	2.67674	Ankrd26;Appl1;Eif4ebp2;Foxo4;Gpr21;Grb10;Igf1r;Insr;Irs1;Map2k1;Mapk3;Pdk4;Ptpn2;Sh2b2;Shc1;Soga1;Sos1;Srsf3
GO:0048514	blood vessel morphogenesis	biological_process	12	1952	37	20900	8.55438e-05	0.00961803	3.47253	Amot;Angpt2;Col4a1;Edn1;Efnb2;Flt1;Gja1;Lox;Mrtfb;Nr2f2;Shb;Sos1
GO:0001764	neuron migration	biological_process	28	1952	142	20900	0.000111599	0.0114658	2.11123	Astn2;Bax;Cck;Cdkl5;Chl1;Crkl;Cxcr4;Dcdc2a;Elp3;Eomes;Fbxo45;Fktn;Gja1;Kirrel3;Matn2;Mrtfb;Nde1;Ndnf;Nr2f2;Nrp2;Ntrk2;Septin4;Sox1;Tuba1a;Tubb2b;Tubgcp2;Twist1;Usp9x
GO:0010273	detoxification of copper ion	biological_process	5	1952	7	20900	0.0001264	0.0119558	7.64783	Atp7a;Mt1;Mt2;Muc2;Park7
GO:1902255	positive regulation of intrinsic apoptotic signaling pathway by p53 class mediator	biological_process	5	1952	7	20900	0.0001264	0.0119558	7.64783	Bmyc;Rpl11;Rps7;Sh3glb1;Ubb
GO:0016310	phosphorylation	biological_process	86	1952	621	20900	0.000133575	0.0121255	1.48277	Acvr2b;Adk;Ak3;Alk;Baz1b;Bckdk;Bmpr1b;Bmpr2;Camk1g;Camk2a;Camk2b;Cdk10;Cdk18;Cdk4;Cdk7;Cdkl4;Cdkl5;Chka;Cit;Ckb;Clk1;Clk4;Coq8a;Dapk3;Dcaf1;Dclk3;Dstyk;Dyrk1b;Dyrk2;Ephb3;Etnk1;Fam20c;Fastk;Fgfr3;Flt1;Gne;Hipk1;Hipk2;Hipk3;Igf1r;Insr;Ipmk;Itpka;Ksr2;Lats1;Lats2;Lrrk2;Ltk;Map2k1;Map2k6;Map3k2;Map3k20;Mapk3;Mast4;Mvk;Nme1;Ntrk2;Pank3;Pdk4;Pfkfb4;Pfkp;Pik3c2a;Pim1;Pink1;Pip5k1c;Plk2;Prkcb;Prkcg;Pskh…
GO:0014912	negative regulation of smooth muscle cell migration	biological_process	8	1952	19	20900	0.000168051	0.0149465	4.5082	Apex1;Lrp1;Ndrg4;Park7;Pparg;Serpine1;Slit2;Trib1
GO:0006325	chromatin organization	biological_process	54	1952	352	20900	0.000191244	0.0162803	1.64255	0610010K14Rik;Actl6b;Aebp2;Arid1a;Arid4a;Babam1;Baz1b;Bcorl1;Brd3;Cbx5;Chd9;Dapk3;Dcaf1;Dmap1;Dtx3l;H1f2;Hdac3;Ing3;Kat6a;Kdm5c;Kdm6b;Kdm7a;Kmt2a;Kmt2c;Kmt2d;Kmt2e;Kmt5a;L3mbtl1;Mcrs1;Mllt6;Msl1;Myocd;N6amt1;Phf13;Phf8;Prkcb;Prmt6;Ring1;Rnf168;Satb1;Setd1b;Setd7;Setdb1;Sirt1;Smarca2;Smarca5;Smarcb1;Smarcd1;Smyd2;Tet1;Tet3;Ubn1;Uty;Zbtb7a
GO:0060412	ventricular septum morphogenesis	biological_process	12	1952	40	20900	0.000198036	0.016621	3.21209	Aplnr;Bmpr2;Cited2;Fgfrl1;Fzd1;Fzd2;Notch1;Rbm15;Rbpj;Sav1;Slit2;Sox11
GO:0050821	protein stabilization	biological_process	35	1952	200	20900	0.000208269	0.0167945	1.87372	Ank2;Atp1b1;Bag3;Cdc37l1;Cdk7;Coa8;Creb1;Crebl2;Ctnnd1;Dnlz;Ep300;Gapdh;Hip1;Hip1r;Igtp;Irgm1;Irgm2;Marchf7;Otud3;Park7;Phb2;Pim1;Pink1;Plpp3;Ppib;Rab21;Rassf2;Rpl11;Rps7;Sav1;Stub1;Stxbp1;Swsap1;Taf9;Usp9x
GO:2000300	regulation of synaptic vesicle exocytosis	biological_process	13	1952	46	20900	0.000211376	0.0167945	3.02588	Cacna1e;Cspg5;Fbxo45;Htr1b;Lrrk2;Npy1r;Prkcb;Prkcg;Rab3a;Snap29;Stxbp5l;Sv2b;Sv2c
GO:0006099	tricarboxylic acid cycle	biological_process	11	1952	35	20900	0.000230409	0.0178313	3.36505	Aco2;Dlat;Dlst;Fh1;Idh3b;Idh3g;Mdh2;Pdhb;Sdhb;Sdhc;Suclg1
GO:0007017	microtubule-based process	biological_process	11	1952	35	20900	0.000230409	0.0178313	3.36505	Kif5b;Kifc3;Lyst;Map1b;Tuba1a;Tuba8;Tubb2a;Tubb2b;Tubb3;Tubb4b;Tubb6
GO:0045944	positive regulation of transcription by RNA polymerase II	biological_process	149	1952	1212	20900	0.000266929	0.0201345	1.31629	Ablim3;Ago2;Apex1;Arid4a;Arid5a;Baz1b;Bcas3;Bcl3;Bhlhe22;Bmp4;Bmpr1b;Bmpr2;Bmyc;Bptf;Casz1;Ccnt1;Ccnt2;Ccpg1;Cdk7;Cebpg;Cited2;Clock;Creb1;Creb3l2;Crebbp;Crebrf;Crebzf;Crem;Dbp;Dlx1;Dlx2;Edn1;Egr2;Elf1;Elf4;Elk4;Eomes;Ep300;Ercc6;Etv4;Fgf2;Foxo4;Gabpa;Grhl3;Grin1;Hdac3;Hinfp;Hipk2;Hmgb2;Inhba;Irf2bpl;Irf9;Kat6a;Kdm6b;Klf5;Klf6;Kmt2a;Kmt2c;Kmt2d;Kpna6;Lmo3;Lmo7;Lpin2;Lrp6;Maml1;Maml3;Mamstr;Mapk3;…
GO:0042752	regulation of circadian rhythm	biological_process	16	1952	67	20900	0.000353276	0.0244788	2.55689	Adcy1;Clock;Hdac3;Id2;Kdm5c;Maged1;Nr1d1;Ppara;Pparg;Ppp1cc;Prkcg;Pspc1;Rock2;Siah2;Ube3a;Usp9x
GO:0046166	glyceraldehyde-3-phosphate biosynthetic process	biological_process	6	1952	12	20900	0.000370568	0.0250934	5.35348	Eno1;Gapdh;Gpd1;Mdh2;Pgam1;Tkt
GO:0048268	clathrin coat assembly	biological_process	7	1952	17	20900	0.000513372	0.033252	4.40875	Caly;Clta;Fcho1;Fcho2;Hip1;Hip1r;Nsg2
GO:0051965	positive regulation of synapse assembly	biological_process	17	1952	76	20900	0.000532446	0.0337537	2.39498	Adgrb3;Adgre5;Bdnf;Cbln1;Cux2;Dlg5;Ephb3;Flrt2;Il1rap;Lrrc24;Lrrtm2;Lrrtm4;Lrtm2;Ntrk2;Slit2;Slitrk4;Xlr3b
GO:0080111	DNA demethylation	biological_process	6	1952	13	20900	0.000633865	0.0392712	4.94168	Apex1;Apobec3;Eomes;Fto;Tet1;Tet3
GO:0045892	negative regulation of DNA-templated transcription	biological_process	75	1952	553	20900	0.000645447	0.0392712	1.45212	Arid4a;Bcl3;Bhlhe22;Bmp4;Btaf1;Cbx5;Ciart;Cited2;Clock;Crebzf;Crem;Cux2;Dmap1;Eno1;Foxn3;Fzd1;Gatad2b;Hdac3;Hinfp;Hmgb2;Id2;Kat6a;Kdm5c;Kmt5a;L3mbtl1;Lgr4;Maged1;Mphosph8;Mta1;Nab2;Ndufa13;Nelfcd;Nostrin;Notch1;Nr1d1;Nr2f2;Pex14;Phb2;Pou2f1;Pou3f3;Pparg;Prdm11;Prdm8;Prmt6;Pspc1;Rbpj;Rfx3;Ring1;Sfrp1;Shc1;Sirt1;Smarca2;Sox8;Sox9;Spen;Tbr1;Thrb;Tle2;Traf6;Trim66;Twist1;Vdr;Wwp2;Ywhaq;Zbed6;Zbtb18;Z…
GO:0032981	mitochondrial respiratory chain complex I assembly	biological_process	15	1952	64	20900	0.000660915	0.0397817	2.50945	Bcs1l;Ndufa10;Ndufa13;Ndufa9;Ndufaf3;Ndufb11;Ndufb5;Ndufb7;Ndufb8;Ndufb9;Ndufs2;Ndufs3;Ndufs7;Ndufs8;Oxa1l
GO:0001933	negative regulation of protein phosphorylation	biological_process	20	1952	99	20900	0.000733526	0.0420296	2.16302	Cadm1;Crkl;Dusp6;Insr;Kirrel2;Lrp6;Lrrk2;Mas1;Myadm;Paqr3;Park7;Pebp1;Pid1;Plpp3;Ppia;Ppp1r15b;Ppp5c;Slit2;Wwtr1;Xdh
GO:0043410	positive regulation of MAPK cascade	biological_process	32	1952	190	20900	0.000755327	0.0428666	1.80328	Adra2a;Ccnq;Cdk10;Crkl;Dok3;Fgf2;Fgfr3;Flt1;Gadd45b;Igf1r;Il6ra;Insr;Jcad;Ksr2;Map2k1;Map2k6;Nenf;Ntrk2;Ppia;Prdx2;Ptprj;Ripk1;Rock1;Rock2;Shc1;Sod1;Tab1;Tek;Tgfa;Traf7;Trim12c;Trim30a
GO:0043388	positive regulation of DNA binding	biological_process	10	1952	34	20900	0.000795244	0.0447062	3.14911	Edf1;Ep300;Hipk1;Hipk2;Hipk3;Hmgb2;Myocd;Nme1;Plaur;Pparg
GO:0051017	actin filament bundle assembly	biological_process	11	1952	40	20900	0.000825175	0.0459553	2.94442	Actn1;Aif1l;Baiap2;Baiap2l2;Dbnl;Ezr;Fscn1;Gas7;Lima1;Limd2;Myh9
GO:0006412	translation	biological_process	41	1952	264	20900	0.000833686	0.0459994	1.66282	Aars;Eef1g;Eif2b4;Eif3a;Eif3d;Eif4e2;Gars;Kars;Larp4;Mrpl10;Mrpl2;Mrpl23;Mrpl3;Mrpl4;Mrpl55;Mrpl57;Mrpl58;Mrps10;Mrps15;Pars2;Pstk;Rpl11;Rpl12;Rpl13a;Rpl15;Rpl18a;Rpl19;Rpl28;Rpl29;Rpl6;Rpl8;Rps16;Rps2;Rps29;Rps7;Rps8;Rps9;Rpsa;Sars;Sars2;Vars2
GO:0003151	outflow tract morphogenesis	biological_process	14	1952	59	20900	0.000867329	0.0474166	2.54064	Bmp4;Bmpr2;Cited2;Crkl;Fzd1;Fzd2;Nipbl;Notch1;Npy1r;Npy2r;Plxnd1;Rbpj;Six1;Sox11
GO:0010628	positive regulation of gene expression	biological_process	73	1952	543	20900	0.000966216	0.0514167	1.43943	Ago2;Ago3;Ank2;Ank3;Bcl11a;Bmp4;Bmpr1b;Bmpr2;Bmyc;Cd44;Cited2;Creb3l2;Crebbp;Crh;Cux2;Ep300;Epb41l4b;Ercc6;Etv4;Ezr;Fgf16;Fgf2;Fn1;Fubp1;Gja1;Grhl3;Hinfp;Hmgb2;Id2;Inhba;Itgb8;Kat6a;Kif1b;Kmt2a;Lcn2;Lrrc32;Map2k1;Med1;Msn;Myocd;Nfe2l2;Notch1;Ntrk2;Nwd1;Park7;Pid1;Pou3f3;Pparg;Prkab1;Ramp3;Rbms3;Rbpj;Ripk1;Rock1;Rock2;Rpl11;Rps7;Serpine1;Slc24a4;Slc38a2;Sox11;Sox8;Sox9;Spry2;Stat4;Tnfrsf1a;Ttbk1;T…
GO:2000324	positive regulation of glucocorticoid receptor signaling pathway	biological_process	4	1952	6	20900	0.000975011	0.0514167	7.13798	Bdnf;Lmo3;Ntrk2;Ppp5c
GO:0097242	amyloid-beta clearance	biological_process	6	1952	14	20900	0.00102186	0.0522939	4.5887	C3;C5ar1;Ide;Igf1r;Insr;Lrp1
GO:0050772	positive regulation of axonogenesis	biological_process	11	1952	41	20900	0.00103373	0.0522939	2.8726	Ache;Dixdc1;Map2k1;Ntrk2;Plxna1;Plxna2;Plxna4;Plxnb1;Plxnd1;Skil;Stk25
GO:0035458	cellular response to interferon-beta	biological_process	14	1952	60	20900	0.00103552	0.0522939	2.49829	Camk2a;Gbp2;Gbp6;Gbp7;Htra2;Ifi47;Ifit1;Igtp;Iigp1;Irgm1;Irgm2;Ndufa13;Tgtp1;Tgtp2
GO:0045600	positive regulation of fat cell differentiation	biological_process	13	1952	54	20900	0.00113621	0.0564222	2.5776	Ccdc3;Creb1;Crebl2;Fndc3b;Htr2c;Id2;Klf5;Lmo3;Pparg;Sav1;Sfrp1;Tmem64;Zfp36l1
GO:1901526	positive regulation of mitophagy	biological_process	5	1952	10	20900	0.00119236	0.0587212	5.35348	Igtp;Irgm1;Irgm2;Slc25a4;Slc25a5
GO:0050679	positive regulation of epithelial cell proliferation	biological_process	18	1952	89	20900	0.00130354	0.0631528	2.16545	Atp7a;Bmp4;Bmyc;C5ar1;Cdk4;Dlx6;Fgf2;Foxe3;Htra1;Nme1;Notch1;Rbpj;Sfrp1;Sox9;Tbx18;Tgfa;Twist1;Yap1
GO:0007010	cytoskeleton organization	biological_process	22	1952	119	20900	0.00141662	0.0674267	1.97944	Ablim3;Avil;Ccl7;Cspg5;Dpysl2;Fgd4;Fmnl3;Gan;Gpr35;Larp4;Map3k20;Mast4;Mical3;Ranbp9;Rhou;Rock1;Sh3bgrl3;Sh3d19;Sox9;Strip1;Strip2;Tuba8
GO:0065003	protein-containing complex assembly	biological_process	22	1952	119	20900	0.00141662	0.0674267	1.97944	Adgrl4;Ap2m1;Bid;Chchd10;Dlg5;Grin1;Igtp;Irgm1;Irgm2;Jchain;Kcnq3;Kmt2a;Mapk3;Mbd2;Nemf;Nlrp5;Pex14;Slc24a2;Snap23;Sox9;Tead1;Yap1
GO:0045778	positive regulation of ossification	biological_process	8	1952	25	20900	0.00144511	0.0678065	3.42623	Bmp4;Bmpr2;Lrp6;Nipbl;Sox11;Tac1;Thrb;Tob2
GO:0060828	regulation of canonical Wnt signaling pathway	biological_process	9	1952	31	20900	0.00159908	0.07274	3.10847	Amer2;Ccnyl1;Daam2;Fzd7;Ift20;Lrrk2;Wwtr1;Yap1;Zfp703
GO:0010468	regulation of gene expression	biological_process	48	1952	333	20900	0.00165516	0.0742829	1.54335	Aff1;Aff4;Aplnr;Atp1b1;Atp7a;Bmp4;Cdk4;Cggbp1;Ciao3;Crkl;Cyp1a2;Eomes;Fubp1;Gnrh1;Hinfp;Id2;Irs1;Kdm6b;Klf5;Kmt2a;Kmt2c;Kmt2d;Lox;Lrrk2;Marf1;Mrtfb;Nipbl;Notch1;Nras;Pcbp3;Peg3;Ppara;Pparg;Prdm11;Rbpj;Rc3h1;Rc3h2;Ro60;Six1;Sox9;Tbr1;Tead1;Tob2;Tshz1;Umodl1;Uty;Yap1;Zfp36l1
GO:0006979	response to oxidative stress	biological_process	23	1952	128	20900	0.00165793	0.0742829	1.92391	Ercc6;Foxo4;Gpx1;Gpx6;Hmox1;Ide;Lrrk2;Map2k1;Mtf1;Ndufs2;Ndufs8;Nfe2l2;Oxr1;Park7;Pink1;Ppp1r15b;Prdx2;Ptgs2;Pxdn;Rgs14;Ripk1;Sirt1;Sod1
GO:0016567	protein ubiquitination	biological_process	47	1952	325	20900	0.00171841	0.0756149	1.54839	Asb2;Cbl;Cbll1;Cul5;Dcaf1;Dtx3l;Dtx4;Enc1;Fbxo45;Fbxw5;Fem1b;Fgfr3;Gan;Hecw1;Herc6;Klhl15;Klhl2;Klhl24;Klhl40;Klhl9;Med1;Med27;Mgrn1;Mib1;Neurod2;Nfe2l2;Pink1;Rfwd3;Rnf168;Rnf19a;Rnf213;Rnf6;Sh3rf3;Sirt1;Socs6;Stub1;Traf6;Traf7;Trim21;Uba6;Ubb;Ube3a;Ube4a;Vcpip1;Vps11;Wwp2;Wwtr1
GO:0007507	heart development	biological_process	41	1952	274	20900	0.00172573	0.0756149	1.60214	Acvr2b;Aplnr;Bmp4;Cdkn1a;Cited2;Cplane1;Crkl;Edn1;Ep300;Fbn1;Fn1;Gja1;Gm572;Id2;Kdm6b;Lox;Map2k1;Med1;Mib1;Mrtfb;Myocd;Nipbl;Notch1;Nrp2;Pcsk5;Pkp2;Pskh1;Ptprj;Rb1cc1;Rbpj;Shc1;Smg9;Sox9;Tead1;Tek;Th;Txnrd2;Uty;Vcan;Wnk1;Zfp36l1
GO:0021987	cerebral cortex development	biological_process	15	1952	70	20900	0.00175486	0.0763301	2.29435	Bax;Bbs2;Crkl;Eomes;Fktn;Grin1;Lrp6;Nde1;Ntrk2;Tacc1;Tbr1;Tuba1a;Tubb2a;Tubb2b;Zbtb18
GO:0043524	negative regulation of neuron apoptotic process	biological_process	31	1952	193	20900	0.00198041	0.0825828	1.71977	Aars;Adam8;Atp7a;Bax;Bdnf;C5ar1;Chl1;Cpeb4;Dlx1;Gpi1;Grin1;Hipk2;Hmox1;Il6st;Itsn1;Lrp1;Mt1;Ndnf;Ntrk2;Oxr1;Park7;Pink1;Plxnd1;Prdx2;Prkcg;Sirt1;Six1;Slc25a27;Sod1;Stxbp1;Tfap2d
GO:0048812	neuron projection morphogenesis	biological_process	17	1952	85	20900	0.00198986	0.0825828	2.14139	Atp7a;Bdnf;Dbnl;Dynlt1a;Dynlt1c;Gas7;Gja1;Kirrel3;Lrrk2;Map2k1;Plxna4;Plxnb1;Slit1;Slit2;Taok3;Thbs4;Ubb
GO:0010738	regulation of protein kinase A signaling	biological_process	5	1952	11	20900	0.00201832	0.0825828	4.8668	Aip;Akap12;Akap5;Lrrk2;Pde10a
GO:0043523	regulation of neuron apoptotic process	biological_process	9	1952	32	20900	0.00204278	0.0825828	3.01133	Bax;Bdnf;Egln3;Grin1;Park7;Pcsk9;Pink1;Trim2;Ubb
GO:0022029	telencephalon cell migration	biological_process	4	1952	7	20900	0.00210649	0.0825828	6.11827	Cxcr4;Slit1;Slit2;Tnr
GO:0032534	regulation of microvillus assembly	biological_process	4	1952	7	20900	0.00210649	0.0825828	6.11827	Fscn1;Klf5;Pld1;Podxl
GO:0047497	mitochondrion transport along microtubule	biological_process	4	1952	7	20900	0.00210649	0.0825828	6.11827	Kif1b;Kif5b;Map1b;Ubb
GO:0060235	lens induction in camera-type eye	biological_process	4	1952	7	20900	0.00210649	0.0825828	6.11827	Bmp4;Hipk1;Hipk2;Pou2f1
GO:0071800	podosome assembly	biological_process	4	1952	7	20900	0.00210649	0.0825828	6.11827	Asb2;Dbnl;Dock5;Tns3
GO:1902108	regulation of mitochondrial membrane permeability involved in apoptotic process	biological_process	4	1952	7	20900	0.00210649	0.0825828	6.11827	Bax;Bid;Camk2a;Mtch2
GO:0046849	bone remodeling	biological_process	7	1952	21	20900	0.00219831	0.0850633	3.56899	Dock5;Gja1;Htr1b;Lgr4;Lrp6;Rassf2;Traf6
GO:0021799	cerebral cortex radially oriented cell migration	biological_process	6	1952	16	20900	0.00231365	0.0867108	4.01511	Ccdc141;Cul5;Dixdc1;Fbxo45;Pou3f2;Pou3f3
GO:0050687	negative regulation of defense response to virus	biological_process	6	1952	16	20900	0.00231365	0.0867108	4.01511	C1qbp;Fgl2;Htra1;Igtp;Irgm1;Irgm2
GO:0061029	eyelid development in camera-type eye	biological_process	6	1952	16	20900	0.00231365	0.0867108	4.01511	Grhl3;Inhba;Kmt2c;Sos1;Sox11;Twist1
GO:1902287	semaphorin-plexin signaling pathway involved in axon guidance	biological_process	6	1952	16	20900	0.00231365	0.0867108	4.01511	Edn1;Plxna1;Plxna2;Plxna4;Plxnb1;Plxnd1
GO:0010875	positive regulation of cholesterol efflux	biological_process	9	1952	33	20900	0.0025793	0.0954663	2.92008	Abca1;Abca8b;Ces1d;Lrp1;Pltp;Pon1;Pparg;Sirt1;Zdhhc8
GO:0006355	regulation of DNA-templated transcription	biological_process	125	1952	1050	20900	0.00263068	0.096767	1.27464	Acvr2b;Aebp2;Ago2;Bdp1;Bmyc;Bnc2;Bptf;Brd3;Casz1;Ccar1;Cdca7l;Cebpg;Celsr2;Cited2;Clock;Creb1;Creb3l2;Crebbp;Crebl2;Crebrf;Crebzf;Crem;Cux2;Dbp;Dlx1;Dlx2;Dlx6;Dmap1;E2f6;Egr2;Elf1;Elf4;Elk4;Eomes;Ep300;Etv4;Foxe3;Foxn3;Foxo4;Fubp1;Fzd7;Gabpa;Gatad2b;Gm32687;Gpbp1l1;Hcfc2;Hinfp;Ing3;Insr;Irf9;Kat6a;Kdm5c;Kmt2a;Kmt2c;Kmt2e;L3mbtl1;Lrp6;Med1;Meis2;Mier1;Mta1;Mxi1;Mzf1;Nab2;Nelfe;Neurod2;Nfe2l2;Nfia;…
GO:0051865	protein autoubiquitination	biological_process	15	1952	73	20900	0.00271238	0.0982963	2.20006	Cbl;Dtx3l;Jade2;Klhl24;Ltn1;Marchf7;Rnf213;Rnft1;Sh3rf3;Stub1;Traf6;Trim21;Trim30a;Ube3a;Wwp2
GO:0010976	positive regulation of neuron projection development	biological_process	29	1952	181	20900	0.00281593	0.101085	1.71548	Adamts1;Avil;Baiap2;Bcl11a;Bdnf;Bmp4;Camk2b;Cflar;Cnr1;Creb3l2;Ddx56;Dynlt1a;Dynlt1c;Enc1;Ep300;Fzd1;Itpr1;Katnb1;Lrp1;Lrp6;Ltk;Ndnf;Ndrg4;Nfe2l2;Nme1;Ntrk2;Serpini1;Sirt1;Zfp804a
GO:0045732	positive regulation of protein catabolic process	biological_process	16	1952	81	20900	0.00303451	0.106998	2.11496	Crebrf;Dcaf1;Ezr;Faf1;Gja1;Ier3;Msn;Ndufa13;Plk2;Sgsm3;Sox9;Stx5a;Tiparp;Trim30a;Vps11;Vps28
GO:0071456	cellular response to hypoxia	biological_process	16	1952	81	20900	0.00303451	0.106998	2.11496	Adam8;Bmyc;Cbs;Cpeb2;Egln3;Kcnk3;Ndnf;Notch1;Pink1;Pparg;Sirt1;Slc8a3;Stub1;Twist1;Vldlr;Zfp36l1
GO:0001934	positive regulation of protein phosphorylation	biological_process	39	1952	266	20900	0.00316995	0.10943	1.56982	Adipor2;Akap5;Bmp4;Bmpr2;C3;Crh;Crkl;Cxcr4;Ednrb;Ep300;Fgf16;Fgf2;Fnip1;Fxr1;Fzd1;Fzd8;Hdac3;Hipk2;Igtp;Inhba;Insr;Irgm1;Irgm2;Kndc1;Lrrk2;Map2k6;Mapk3;Mif;Mob1a;Pink1;Plaur;Ppia;Ralbp1;Rb1cc1;Ripk1;Rock2;Sirt1;Sox9;Tek
GO:0086009	membrane repolarization	biological_process	5	1952	12	20900	0.00319529	0.10943	4.46124	Atp1a1;Atp1b1;Kcnh2;Kcnip2;Slc24a4
GO:0097062	dendritic spine maintenance	biological_process	5	1952	12	20900	0.00319529	0.10943	4.46124	Igf1r;Insr;Itpka;Pick1;Tanc1
GO:0099149	regulation of postsynaptic neurotransmitter receptor internalization	biological_process	8	1952	28	20900	0.00322454	0.1098	3.05913	Akap5;Efnb2;Hip1;Hpca;Pick1;Pip5k1c;Usp46;Vac14
GO:0035278	miRNA-mediated gene silencing by inhibition of translation	biological_process	6	1952	17	20900	0.00329561	0.111341	3.77893	Ago2;Ago3;Ddx6;Eif4e2;Tnrc6a;Tnrc6b
GO:0120163	negative regulation of cold-induced thermogenesis	biological_process	11	1952	47	20900	0.00338636	0.113367	2.50589	Acot11;Acvr2b;Arrdc3;Lgr4;Lnpep;Map2k6;Notch1;Nova2;Nr1d1;Rbpj;Tle3
GO:0007626	locomotory behavior	biological_process	21	1952	120	20900	0.00357417	0.118986	1.87372	Adcy8;Atp7a;Cacna1e;Calb1;Fign;Gmfb;Gng7;Gpr88;Hprt;Htr2c;Idua;Npy1r;Olfm2;Pcdh15;Rasd2;Selenop;Sod1;Th;Tuba1a;Uba6;Zdhhc8
GO:0030036	actin cytoskeleton organization	biological_process	34	1952	226	20900	0.00372193	0.121842	1.61078	Abi3bp;Actn1;Actn2;Amot;Amotl2;Arhgef10;Arhgef10l;Arhgef5;Asb2;Daam2;Enah;Ezr;Fmnl3;Fscn1;Itpka;Micall2;Mrtfb;Myh9;Phactr4;Phpt1;Plec;Rhou;Rock1;Rock2;Sfrp1;Sh2b2;Shc1;Smap1;Smtnl2;Spire1;Stard13;Tbck;Wasl;Wipf1
GO:0021960	anterior commissure morphogenesis	biological_process	4	1952	8	20900	0.00390197	0.121842	5.35348	Bhlhe22;Fbxo45;Nfib;Plxna4
GO:0060335	positive regulation of type II interferon-mediated signaling pathway	biological_process	4	1952	8	20900	0.00390197	0.121842	5.35348	Igtp;Irgm1;Irgm2;Med1
GO:0061762	CAMKK-AMPK signaling cascade	biological_process	4	1952	8	20900	0.00390197	0.121842	5.35348	Igtp;Irgm1;Irgm2;Kcnj11
GO:0071314	cellular response to cocaine	biological_process	4	1952	8	20900	0.00390197	0.121842	5.35348	Crh;Crhbp;Slc1a2;Tgm2
GO:2000641	regulation of early endosome to late endosome transport	biological_process	4	1952	8	20900	0.00390197	0.121842	5.35348	Dnajc13;Map2k1;Mapk3;Sh3glb1
GO:0045333	cellular respiration	biological_process	7	1952	23	20900	0.00392576	0.121842	3.25864	Bax;Chchd5;Cyc1;Cyp1a2;Uqcrc1;Uqcrc2;Uqcrq
GO:0048678	response to axon injury	biological_process	7	1952	23	20900	0.00392576	0.121842	3.25864	Bax;Fgf2;Fgfr3;Map2k1;Matn2;Mtr;Sod1
GO:0090141	positive regulation of mitochondrial fission	biological_process	7	1952	23	20900	0.00392576	0.121842	3.25864	Fis1;Igtp;Irgm1;Irgm2;Pink1;Ralbp1;Spire1
GO:0098974	postsynaptic actin cytoskeleton organization	biological_process	7	1952	23	20900	0.00392576	0.121842	3.25864	Arf1;Dbnl;Ezr;Farp1;Rock2;Srcin1;Wasl
GO:0006813	potassium ion transport	biological_process	23	1952	137	20900	0.00406361	0.125467	1.79752	Abcb8;Atp1a1;Atp1b1;Kcna1;Kcnab3;Kcnc4;Kcng1;Kcnh2;Kcnh5;Kcnip1;Kcnip2;Kcnj11;Kcnj15;Kcnj2;Kcnj6;Kcnk3;Kcnk9;Kcnmb4;Kcnq3;Kcnv1;Slc24a2;Slc24a4;Tmem175
GO:0009615	response to virus	biological_process	14	1952	69	20900	0.0041751	0.127885	2.17243	Bcl3;Crebzf;Fv1;Ifit1;Ifitm1;Ifitm3;Il17ra;Itgb8;Ivns1abp;Lcn2;Oas2;Oasl2;Tgtp1;Xpr1
GO:0070371	ERK1 and ERK2 cascade	biological_process	12	1952	55	20900	0.00418486	0.127885	2.33607	Ankrd26;Bmyc;Edn1;Fgf2;Fgfr3;Grb10;Kars;Map2k1;Mapk3;Sox9;Spry2;Zfp36l1
GO:0034765	regulation of monoatomic ion transmembrane transport	biological_process	23	1952	138	20900	0.00445592	0.133548	1.78449	Cacna1e;Cacna1s;Cacng6;Clcn1;Clic1;Clic6;Kcna1;Kcnab3;Kcnc4;Kcng1;Kcnh2;Kcnh5;Kcnip1;Kcnip2;Kcnj11;Kcnj15;Kcnj2;Kcnj6;Kcnq3;Kcnv1;Scn4b;Scn9a;Wwp2
GO:0007263	nitric oxide mediated signal transduction	biological_process	6	1952	18	20900	0.0045571	0.134435	3.56899	Gapdh;Gucy1a2;Mt1;Mt2;Ndnf;Npy2r
GO:0048715	negative regulation of oligodendrocyte differentiation	biological_process	6	1952	18	20900	0.0045571	0.134435	3.56899	Bmp4;Daam2;Dlx1;Dlx2;Id2;Notch1
GO:0001963	synaptic transmission, dopaminergic	biological_process	5	1952	13	20900	0.00479619	0.134814	4.11806	Crh;Crhbp;Park7;Rasd2;Th
GO:0006122	mitochondrial electron transport, ubiquinol to cytochrome c	biological_process	5	1952	13	20900	0.00479619	0.134814	4.11806	Cyc1;Uqcrc1;Uqcrc2;Uqcrfs1;Uqcrq
GO:0016242	negative regulation of macroautophagy	biological_process	5	1952	13	20900	0.00479619	0.134814	4.11806	Hmox1;Lrrk2;Lzts1;Pink1;Poldip2
GO:0090394	negative regulation of excitatory postsynaptic potential	biological_process	5	1952	13	20900	0.00479619	0.134814	4.11806	Cbln1;Lrrk2;Npy2r;Plk2;Tmem25
GO:1902043	positive regulation of extrinsic apoptotic signaling pathway via death domain receptors	biological_process	5	1952	13	20900	0.00479619	0.134814	4.11806	Bmpr1b;Faf1;Mal;Sfrp1;Skil
GO:1902176	negative regulation of oxidative stress-induced intrinsic apoptotic signaling pathway	biological_process	5	1952	13	20900	0.00479619	0.134814	4.11806	Gpx1;Nfe2l2;Park7;Ppia;Sirt1
GO:0007264	small GTPase mediated signal transduction	biological_process	18	1952	100	20900	0.00493589	0.136425	1.92725	Arhgap1;Arhgap18;Ccdc88c;Cdc42se1;Dock11;Dock4;Dock5;Dock9;Hmox1;Itsn1;Kndc1;Plcd4;Ralbp1;Rasgef1c;Rhof;Rhou;Sos1;Ywhaq
GO:0033138	positive regulation of peptidyl-serine phosphorylation	biological_process	18	1952	100	20900	0.00493589	0.136425	1.92725	Atp2b4;Bdnf;Cd44;Crebl2;Fnip1;Igtp;Irgm1;Irgm2;Lats1;Mif;Ntrk2;Park7;Pink1;Ptgs2;Ramp3;Spry2;Tek;Tenm1
GO:0031507	heterochromatin formation	biological_process	8	1952	30	20900	0.00513305	0.139036	2.85519	H1f0;Kmt2d;L3mbtl1;Lmnb2;Sirt1;Smarca5;Spty2d1;Uty
GO:0051894	positive regulation of focal adhesion assembly	biological_process	8	1952	30	20900	0.00513305	0.139036	2.85519	Myh9;Myoc;Poldip2;Ptprj;Rock1;S100a10;Sdc4;Tek
GO:0060612	adipose tissue development	biological_process	10	1952	43	20900	0.0053612	0.143262	2.48999	Arid5b;Dyrk1b;Fto;Hsd17b1;Id2;Rasal2;Selenom;Sox8;Ubb;Umodl1
GO:0034504	protein localization to nucleus	biological_process	11	1952	50	20900	0.0056052	0.146776	2.35553	Cdkl5;Cnep1r1;Dclk3;Ipo4;Irs1;Maged1;Rpl11;Six1;Sox9;Tor1b;Zbtb7a
GO:0000082	G1/S transition of mitotic cell cycle	biological_process	13	1952	64	20900	0.00560751	0.146776	2.17485	Bmyc;Camk2a;Camk2b;Cdk4;Hinfp;Lats1;Lats2;Phf8;Plk2;Ppp6c;Rhou;Skp2;Usp37
GO:0032956	regulation of actin cytoskeleton organization	biological_process	16	1952	86	20900	0.00560804	0.146776	1.99199	Arhgap18;Arhgef5;Baiap2;Bcas3;Cdk10;Daam2;Dapk3;Dixdc1;Fscn1;Gpm6b;Grhl3;Hip1r;Iqgap2;Lrp1;Rock1;Rock2
GO:0001525	angiogenesis	biological_process	39	1952	275	20900	0.00561585	0.146776	1.51844	Adam8;Amot;Amotl2;Angpt2;Aplnr;Atp5b;Bcas3;Bmp4;Bsg;Ccl12;Col4a1;Efnb2;Ephb3;Fgf2;Flt1;Fmnl3;Fn1;Fzd8;Hmox1;Klf5;Med1;Myh9;Ndnf;Notch1;Nrp2;Plcd1;Plxnd1;Ptgs2;Pxdn;Rbpj;Rnf213;Serpine1;Shb;Shc1;Sirt1;Tek;Tgfa;Tie1;Vezf1
GO:0016525	negative regulation of angiogenesis	biological_process	17	1952	94	20900	0.00589308	0.147715	1.93637	Adamts1;Adgrb3;Amot;Angpt2;Atp2b4;Foxo4;Naxe;Plk2;Pparg;Rock1;Rock2;Sars;Shc1;Spry2;Synj2bp;Tek;Tie1
GO:0000956	nuclear-transcribed mRNA catabolic process	biological_process	6	1952	19	20900	0.00614101	0.147715	3.38115	Exosc10;Exosc4;Lsm4;Nbdy;Rc3h1;Xrn1
GO:0048489	synaptic vesicle transport	biological_process	6	1952	19	20900	0.00614101	0.147715	3.38115	Dpysl2;Kif5a;Kif5b;Kif5c;Rab3a;Syt4
GO:0046777	protein autophosphorylation	biological_process	28	1952	183	20900	0.0063098	0.147715	1.63822	Alk;Camk2a;Camk2b;Cdkl5;Clk1;Clk4;Dapk3;Dyrk1b;Ephb3;Fam20c;Fgfr3;Flt1;Igf1r;Insr;Lrrk2;Map3k20;Ntrk2;Peak1;Pim1;Prkcg;Ripk1;Smg1;Stk25;Taok3;Tek;Uhmk1;Vrk1;Wnk1
GO:0010467	gene expression	biological_process	32	1952	217	20900	0.00645219	0.147715	1.57891	Akap5;Angpt2;Bbs2;Bcl11a;Bmp4;Edn1;Ednrb;Egr2;Eomes;Gfap;Golph3;Grb10;Grhl3;Hdac3;Hipk2;Hsd17b1;Kbtbd2;Kcnq3;Mrtfb;Nfia;Nfib;Notch1;Plec;Rasal2;Rho;Six1;Sod1;Sox9;Tbr1;Tgm2;Tuba1a;Yy1
GO:0018026	peptidyl-lysine monomethylation	biological_process	4	1952	9	20900	0.00650686	0.147715	4.75865	Kmt2a;Kmt5a;Setd7;Smyd2
GO:0032229	negative regulation of synaptic transmission, GABAergic	biological_process	4	1952	9	20900	0.00650686	0.147715	4.75865	Bdnf;Grik1;Htr1b;Stxbp1
GO:0046620	regulation of organ growth	biological_process	4	1952	9	20900	0.00650686	0.147715	4.75865	Flvcr1;Lats1;Lats2;Sav1
GO:0060509	type I pneumocyte differentiation	biological_process	4	1952	9	20900	0.00650686	0.147715	4.75865	Creb1;Nfib;Sox9;Thrb
GO:0060613	fat pad development	biological_process	4	1952	9	20900	0.00650686	0.147715	4.75865	Arid5b;Arrdc3;Dgat2;Ubb
GO:2000643	positive regulation of early endosome to late endosome transport	biological_process	4	1952	9	20900	0.00650686	0.147715	4.75865	Ezr;Msn;Rab21;Vps11
GO:0000413	protein peptidyl-prolyl isomerization	biological_process	7	1952	25	20900	0.00652399	0.147715	2.99795	Fkbp5;Ppia;Ppib;Ppie;Ppig;Ppih;Ranbp2
GO:0031397	negative regulation of protein ubiquitination	biological_process	12	1952	58	20900	0.00655616	0.147715	2.21523	Bex3;Dnaja1;Ivns1abp;Klhl40;N4bp1;Park7;Prkcg;Rasd2;Spry2;Usp4;Vps28;Wnk1
GO:0048661	positive regulation of smooth muscle cell proliferation	biological_process	15	1952	80	20900	0.00667535	0.147715	2.00756	Abcc4;Akr1b3;Bmp4;Edn1;Fgf2;Flt1;Hmox1;Id2;Igf1r;Il6ra;Ptgs2;Shc1;Skp2;Tgm2;Traf6
GO:0030238	male sex determination	biological_process	5	1952	14	20900	0.00689303	0.147715	3.82392	Gnrh1;Igf1r;Insr;Ptgdr;Sox9
GO:0043518	negative regulation of DNA damage response, signal transduction by p53 class mediator	biological_process	5	1952	14	20900	0.00689303	0.147715	3.82392	Cd44;Marchf7;Mif;Sirt1;Twist1
GO:0060674	placenta blood vessel development	biological_process	5	1952	14	20900	0.00689303	0.147715	3.82392	Arid1a;Map2k1;Nr2f2;Rbm15;Socs3
GO:0070207	protein homotrimerization	biological_process	5	1952	14	20900	0.00689303	0.147715	3.82392	Mif;Pxdn;Scara5;Slc1a2;Steap4
GO:0072091	regulation of stem cell proliferation	biological_process	5	1952	14	20900	0.00689303	0.147715	3.82392	Ago3;Hmgb2;Notch1;Yap1;Zfp36l1
GO:0090179	planar cell polarity pathway involved in neural tube closure	biological_process	5	1952	14	20900	0.00689303	0.147715	3.82392	Fzd1;Fzd2;Grhl3;Lrp6;Sfrp1
GO:2001241	positive regulation of extrinsic apoptotic signaling pathway in absence of ligand	biological_process	5	1952	14	20900	0.00689303	0.147715	3.82392	Dapk3;Htra2;Inhba;Ppp2r1a;Ppp2r1b
GO:0043065	positive regulation of apoptotic process	biological_process	50	1952	376	20900	0.00691285	0.147715	1.4238	Bax;Bid;Bmp4;C1qbp;Calhm2;Ccar1;Cck;Cdk4;Cflar;Cnr1;Creb1;Dapk3;Dcun1d3;Dnaja1;Dusp6;Endog;Gadd45b;Grin1;Hip1r;Hrk;Htra1;Htra2;Itpr1;Jmy;Katnb1;Lats1;Lats2;Lcn2;Lrp6;Map2k6;Map3k20;Mcl1;Mllt11;Mtch2;Muc2;Neurl1a;Notch1;Phlda1;Pparg;Ptgs2;Rassf2;Ripk1;Sav1;Septin4;Sfrp1;Sirt1;Slit2;Tgm2;Zbp1;Zmat3
GO:0071805	potassium ion transmembrane transport	biological_process	21	1952	127	20900	0.00699354	0.147715	1.77044	Abcb8;Grik1;Kcna1;Kcnc4;Kcng1;Kcnh2;Kcnh5;Kcnip1;Kcnip2;Kcnj11;Kcnj15;Kcnj2;Kcnk15;Kcnk3;Kcnk9;Kcnmb4;Kcnq3;Kcnv1;Slc24a2;Slc24a4;Tmem175
GO:0032922	circadian regulation of gene expression	biological_process	14	1952	73	20900	0.00703041	0.147715	2.05339	Ciart;Clock;Crem;Hdac3;Id2;Kmt2a;Lgr4;Maged1;Mta1;Nr1d1;Ppara;Ppp1cc;Sirt1;Top1
GO:0002246	wound healing involved in inflammatory response	biological_process	3	1952	5	20900	0.00703996	0.147715	6.42418	Cd44;Hmox1;Pparg
GO:0003177	pulmonary valve development	biological_process	3	1952	5	20900	0.00703996	0.147715	6.42418	Bmpr2;Rbpj;Tnfrsf1a
GO:0015825	L-serine transport	biological_process	3	1952	5	20900	0.00703996	0.147715	6.42418	Sfxn1;Slc38a2;Slc38a5
GO:0043949	regulation of cAMP-mediated signaling	biological_process	3	1952	5	20900	0.00703996	0.147715	6.42418	Gnai1;Pex5l;Rasd2
GO:0060363	cranial suture morphogenesis	biological_process	3	1952	5	20900	0.00703996	0.147715	6.42418	Bmp4;Insig1;Twist1
GO:0060841	venous blood vessel development	biological_process	3	1952	5	20900	0.00703996	0.147715	6.42418	Acvr2b;Aplnr;Bmpr2
GO:0070106	interleukin-27-mediated signaling pathway	biological_process	3	1952	5	20900	0.00703996	0.147715	6.42418	Il6st;Oas2;Oasl2
GO:0071211	protein targeting to vacuole involved in autophagy	biological_process	3	1952	5	20900	0.00703996	0.147715	6.42418	Igtp;Irgm1;Irgm2
GO:0098971	anterograde dendritic transport of neurotransmitter receptor complex	biological_process	3	1952	5	20900	0.00703996	0.147715	6.42418	Kif5a;Kif5b;Kif5c
GO:0106300	protein-DNA covalent cross-linking repair	biological_process	3	1952	5	20900	0.00703996	0.147715	6.42418	Fam111a;Tex264;Vcpip1
GO:1900149	positive regulation of Schwann cell migration	biological_process	3	1952	5	20900	0.00703996	0.147715	6.42418	Fubp1;Grin1;Lrp1
GO:1902115	regulation of organelle assembly	biological_process	3	1952	5	20900	0.00703996	0.147715	6.42418	Ezr;Msn;Vps11
GO:1990049	retrograde neuronal dense core vesicle transport	biological_process	3	1952	5	20900	0.00703996	0.147715	6.42418	Kif1b;Kif5a;Kif5b
GO:0007005	mitochondrion organization	biological_process	18	1952	104	20900	0.00748822	0.155218	1.85313	Atad3a;Atp7a;Bcs1l;Chchd10;Cox10;Edn1;Htra2;Lrrk2;Mtx1;Nipsnap2;Park7;Phb2;Pink1;Plec;Rab3a;Sh3glb1;Sharpin;Vps13c
GO:0043547	positive regulation of GTPase activity	biological_process	27	1952	177	20900	0.00751676	0.155218	1.63327	Arhgap27;Arhgef5;Asap1;Ccl12;Ccl7;Ccl9;Cdkl5;Chn1;Dock11;Dock9;Gnb5;Grhl3;Map2k1;Plxnb1;Prex2;Ralbp1;Rap1gap;Rasgef1c;Rgs10;Rgs11;Rgs14;Rgs4;S100a10;Sgsm3;Sos1;Tbc1d7;Zc3h15
GO:1990830	cellular response to leukemia inhibitory factor	biological_process	21	1952	128	20900	0.00764955	0.156645	1.75661	Arid5b;Creb1;Egln3;Enah;Ina;Klf5;Nol8;Nrp2;Pfkp;Rif1;Rps16;Sirt1;Slc25a5;Smarca5;Socs3;Sox1;Spry2;Spry4;Srsf3;Srsf7;Trim2
GO:0002009	morphogenesis of an epithelium	biological_process	8	1952	32	20900	0.00780208	0.158138	2.67674	Car2;Cited2;Fgfr3;Fras1;Lrp6;Pcdh15;Sox8;Sox9
GO:0008045	motor neuron axon guidance	biological_process	8	1952	32	20900	0.00780208	0.158138	2.67674	Chn1;Cxcr4;Egr2;Etv4;Kif5c;Plxna4;Slit1;Slit2
GO:0048172	regulation of short-term neuronal synaptic plasticity	biological_process	6	1952	20	20900	0.00809026	0.160616	3.21209	Bdnf;Grik1;Kmt2a;Rab3a;Shisa7;Shisa8
GO:0048699	generation of neurons	biological_process	6	1952	20	20900	0.00809026	0.160616	3.21209	Cit;Cxcr4;Lrp6;Nfia;Nfib;Six1
GO:0071346	cellular response to type II interferon	biological_process	17	1952	97	20900	0.0081071	0.160616	1.87648	Camk2a;Ccl12;Ccl7;Ccl9;Dapk3;Evl;Gapdh;Gbp10;Gbp2;Gbp6;Gbp7;Igtp;Irgm1;Kif5b;Rpl13a;Stxbp1;Syncrip
GO:0035567	non-canonical Wnt signaling pathway	biological_process	7	1952	26	20900	0.00822081	0.160616	2.88265	Ccdc88c;Fzd1;Fzd2;Fzd3;Fzd7;Fzd8;Sfrp1
GO:0045722	positive regulation of gluconeogenesis	biological_process	7	1952	26	20900	0.00822081	0.160616	2.88265	Arpp19;Dgat2;Gpt2;Ppara;Ppp4r3b;Ptpn2;Sirt1
GO:0007613	memory	biological_process	19	1952	113	20900	0.00835724	0.162217	1.80029	Adcy8;Bdnf;Cck;Cnr1;Creb1;Csmd1;Cx3cr1;Eif4ebp2;Grin1;Idua;Plk2;Ptgs2;Shank2;Shisa7;Slc24a2;Slc8a3;Syt4;Th;Tuba1a
GO:0051402	neuron apoptotic process	biological_process	19	1952	113	20900	0.00835724	0.162217	1.80029	Aars;Atp7a;Bax;Bdnf;Cit;Crh;Dlx1;Fgfr3;Gapdh;Gpx1;Hipk2;Htra2;Itsn1;Kcnq3;Oxr1;Sirt1;Stxbp1;Tuba1a;Usp53
GO:0043433	negative regulation of DNA-binding transcription factor activity	biological_process	15	1952	82	20900	0.0084101	0.162714	1.95859	Cebpg;Eomes;Hdac3;Hmox1;Id2;Igf1r;Kat6a;Med13;Pex14;Phb2;Pim1;Rpl11;Sirt1;Trib1;Wwp2
GO:0045664	regulation of neuron differentiation	biological_process	9	1952	39	20900	0.00851826	0.163743	2.47084	Alk;Bdnf;Casz1;Dpysl2;Id2;Ltk;Mosmo;Rock1;Six1
GO:0032868	response to insulin	biological_process	12	1952	60	20900	0.00865167	0.165773	2.14139	Ache;Egr2;Epm2aip1;Grb10;Irs1;Kbtbd2;Ppara;Scly;Sesn3;Sirt1;Srsf5;Vps13c
GO:0030501	positive regulation of bone mineralization	biological_process	10	1952	46	20900	0.00882156	0.167671	2.3276	Acvr2b;Bmp4;Bmpr1b;Bmpr2;Cd276;Fam20c;Fgfr3;Gpm6b;Tent5a;Vdr
GO:0097191	extrinsic apoptotic signaling pathway	biological_process	11	1952	53	20900	0.00883513	0.167671	2.2222	Bax;Bid;Hipk1;Inhba;Mllt11;Ndufa13;Prdx2;Rb1cc1;Ripk1;Sfrp1;Yap1
GO:0001570	vasculogenesis	biological_process	14	1952	75	20900	0.00894957	0.168235	1.99863	Amot;Aplnr;Cited2;Itgb8;Myocd;Ntrk2;Ptprj;Tek;Tie1;Tiparp;Yap1;Zfp36l1;Zfp950;Zmiz1
GO:0008542	visual learning	biological_process	14	1952	75	20900	0.00894957	0.168235	1.99863	Cacna1e;Cck;Creb1;Dcdc2a;Grin1;Idua;Ift20;Kmt2a;Meis2;Ndrg4;Rgs14;Slc7a11;Tanc1;Tuba1a
GO:0045669	positive regulation of osteoblast differentiation	biological_process	14	1952	75	20900	0.00894957	0.168235	1.99863	Acvr2b;Bmp4;Bmpr1b;Bmpr2;Cd276;Clic1;Fam20c;Fgf2;Ifitm1;Il6st;Sox11;Tent5a;Wwtr1;Yap1
GO:0016192	vesicle-mediated transport	biological_process	35	1952	248	20900	0.00899672	0.168589	1.51106	Ap1m1;Ap2m1;Ap5m1;Arf1;Arfgap1;Arl5a;Arl5b;Clta;Cope;Ergic1;Kif1b;Kif5a;Kxd1;Myo5b;Napa;Preb;Rab4b;Rin2;Rin3;Scfd1;Sec22a;Snap23;Spire1;Stx5a;Stx6;Stxbp1;Trappc12;Trappc3;Trappc4;Use1;Vps11;Vps45;Vps4a;Vti1a;Zfpl1
GO:0030308	negative regulation of cell growth	biological_process	21	1952	130	20900	0.0091118	0.170211	1.72959	Adipor2;Bmpr2;Cdkn1a;Cgref1;Dcun1d3;Eno1;Gja1;Gng4;Inhba;Ndufa13;Ndufs3;Pparg;Prdm11;Ptprj;Rerg;Sertad1;Sfrp1;Slit2;Smarca2;Tro;Zmat3
GO:0070374	positive regulation of ERK1 and ERK2 cascade	biological_process	34	1952	240	20900	0.00938575	0.173695	1.51682	Akap12;Atp6v0c;Bmp4;C3;C5ar1;Ccl12;Ccl7;Ccl9;Ccr1;Cd44;Cflar;Crkl;Cxcr4;Dstyk;Fgf2;Fgfr3;Garem1;Htr2c;Inhba;Lrp1;Map2k1;Mapk3;Mif;Myh9;Ndrg4;Nelfe;Notch1;Ntrk2;Phb2;Ramp3;Shc1;Spry2;Tek;Tnfaip8l3
GO:0006473	protein acetylation	biological_process	5	1952	15	20900	0.00955497	0.173715	3.56899	Clock;Crebbp;Ep300;Kat6a;Naa10
GO:0099558	maintenance of synapse structure	biological_process	5	1952	15	20900	0.00955497	0.173715	3.56899	Adgrb3;Appl1;Cbln1;Chchd10;Plxna4
GO:2001259	positive regulation of cation channel activity	biological_process	5	1952	15	20900	0.00955497	0.173715	3.56899	Actn2;Ank2;Ank3;Edn1;Kcnj11
GO:0007411	axon guidance	biological_process	27	1952	181	20900	0.0100486	0.173715	1.59717	Ank3;B4gat1;Bdnf;Bsg;Chl1;Dscaml1;Efnb2;Enah;Ephb3;Ephb6;Evl;Flrt2;Kif5a;Kif5b;Kif5c;Lgr4;Lrtm2;Matn2;Nectin1;Notch1;Nrp2;Plxna4;Sema5b;Sema6c;Slit1;Slit2;Tubb3
GO:0000288	nuclear-transcribed mRNA catabolic process, deadenylation-dependent decay	biological_process	4	1952	10	20900	0.0100499	0.173715	4.28279	Cnot6l;Rc3h1;Rc3h2;Zfp36l1
GO:0003149	membranous septum morphogenesis	biological_process	4	1952	10	20900	0.0100499	0.173715	4.28279	Bmp4;Fzd1;Fzd2;Id2
GO:0035360	positive regulation of peroxisome proliferator activated receptor signaling pathway	biological_process	4	1952	10	20900	0.0100499	0.173715	4.28279	Cited2;Fabp5;Lmo3;Stard10
GO:0035886	vascular associated smooth muscle cell differentiation	biological_process	4	1952	10	20900	0.0100499	0.173715	4.28279	Aplnr;C3;Mrtfb;Myocd
GO:0051292	nuclear pore complex assembly	biological_process	4	1952	10	20900	0.0100499	0.173715	4.28279	Ahctf1;Fxr1;Nup153;Nup98
GO:0060022	hard palate development	biological_process	4	1952	10	20900	0.0100499	0.173715	4.28279	Fzd1;Fzd2;Itgb8;Sox11
GO:0071044	histone mRNA catabolic process	biological_process	4	1952	10	20900	0.0100499	0.173715	4.28279	Dcp2;Exosc10;Exosc4;Xrn1
GO:0086100	endothelin receptor signaling pathway	biological_process	4	1952	10	20900	0.0100499	0.173715	4.28279	Crkl;Edn1;Ednrb;Six1
GO:0090129	positive regulation of synapse maturation	biological_process	4	1952	10	20900	0.0100499	0.173715	4.28279	Anapc2;Camk2b;Neurl1a;Neurod2
GO:0097061	dendritic spine organization	biological_process	4	1952	10	20900	0.0100499	0.173715	4.28279	Arf1;Pick1;Rph3a;Xlr4a
GO:1902966	positive regulation of protein localization to early endosome	biological_process	4	1952	10	20900	0.0100499	0.173715	4.28279	Dtx3l;Ezr;Msn;Rock2
GO:1904262	negative regulation of TORC1 signaling	biological_process	9	1952	40	20900	0.0101014	0.173715	2.40907	Bmt2;Itfg2;Mapk3;Rnf152;Rnf167;Sesn3;Tbc1d7;Ube2w;Ube3a
GO:0007049	cell cycle	biological_process	77	1952	634	20900	0.0101067	0.173715	1.30037	Ahctf1;Anapc2;Appl1;Arpp19;Babam1;Casp8ap2;Ccar1;Ccndbp1;Ccng1;Ccng2;Ccnk;Ccnt1;Ccnt2;Ccpg1;Ccsap;Cdk4;Cdk7;Cdkn1a;Cgref1;Cit;Clta;Dis3l2;E2f6;Ep300;Fign;Foxn3;Foxo4;Gnai1;Haus3;Katnb1;Khdc3;Klhl42;Klhl9;Kmt2e;Kmt5a;Lats1;Lats2;Lzts1;Map10;Map3k20;Mapk3;Mapre3;Marveld1;Mical3;Mis12;Mplkip;Nde1;Nipbl;Phf13;Phf8;Pim1;Pogz;Ppp1cc;Ppp6c;Rabgap1;Rae1;Rassf2;Rassf4;Rb1cc1;Reep3;Rgs14;Rif1;Senp5;Septin4…
GO:0008585	female gonad development	biological_process	7	1952	27	20900	0.0102211	0.173715	2.77588	Arid5b;Csmd1;Nr2f2;Serpine1;Sfrp1;Tiparp;Ubb
GO:2001222	regulation of neuron migration	biological_process	7	1952	27	20900	0.0102211	0.173715	2.77588	Camk2a;Camk2b;Cxcr4;Flrt2;Lrig2;Ntng1;Scrt1
GO:0006094	gluconeogenesis	biological_process	10	1952	47	20900	0.0102905	0.173715	2.27808	Eno1;Eno2;Gapdh;Gpd1;Gpi1;Mdh2;Pgam1;Ppara;Ppp4r3b;Slc25a11
GO:0009306	protein secretion	biological_process	10	1952	47	20900	0.0102905	0.173715	2.27808	Abca1;Cavin1;Cbln1;Golph3;Olfm2;Preb;Rab3a;Rab3b;Rab8b;Tmem167
GO:0042789	mRNA transcription by RNA polymerase II	biological_process	10	1952	47	20900	0.0102905	0.173715	2.27808	C5ar1;Creb1;Foxe3;Med1;Pparg;S100a10;Taf5;Taf9;Thrb;Vdr
GO:0140236	translation at presynapse	biological_process	10	1952	47	20900	0.0102905	0.173715	2.27808	Rpl12;Rpl13a;Rpl15;Rpl28;Rpl29;Rpl6;Rpl7a;Rpl8;Rps16;Rps27
GO:0050773	regulation of dendrite development	biological_process	6	1952	21	20900	0.010447	0.174381	3.05913	Bcl11a;Camsap2;Cdkl5;Crkl;Kndc1;Ntrk2
GO:0090050	positive regulation of cell migration involved in sprouting angiogenesis	biological_process	6	1952	21	20900	0.010447	0.174381	3.05913	Fgf2;Hmox1;Jcad;Pik3c2a;Plk2;Ptgs2
GO:0099509	regulation of presynaptic cytosolic calcium ion concentration	biological_process	6	1952	21	20900	0.010447	0.174381	3.05913	Calb1;Calb2;Cnr1;Npy1r;Scgn;Sv2b
GO:1904754	positive regulation of vascular associated smooth muscle cell migration	biological_process	6	1952	21	20900	0.010447	0.174381	3.05913	Adamts1;Atp7a;Dock4;Dock5;Lrp1;Pcsk5
GO:0006974	DNA damage response	biological_process	65	1952	523	20900	0.01065	0.177199	1.33069	Acer2;Apex1;Babam1;Bax;Baz1b;Bcl3;Bmyc;Bod1l;Cbx5;Ccnk;Cdk7;Cdkn1a;Chchd6;Clock;Dtx3l;Dyrk1b;Egln3;Endog;Ercc6;Fam111a;Fbxo45;Fh1;Gtf2h4;Hipk2;Ier3;Jmy;Kin;Mapk3;Mbd4;Mcl1;Mcrs1;Mms19;Mus81;Nipbl;Nsmce1;Park7;Pogz;Poldip2;Ppp4r3b;Prmt6;Psme4;Rad23a;Rfwd3;Rif1;Rnf168;Rnf169;Setd7;Sirt1;Smarca5;Smc3;Smg1;Spidr;Stub1;Susd6;Swsap1;Taok3;Tex264;Traf6;Ube2w;Vcpip1;Vrk1;Yap1;Yy1;Zbtb7a;Zmat3
GO:0021766	hippocampus development	biological_process	13	1952	69	20900	0.0106754	0.177199	2.01725	Alk;Bbs2;Crkl;Dlx1;Dlx2;Kcna1;Kdm6b;Kirrel3;Tuba1a;Uba6;Uqcrq;Usp9x;Zbtb18
GO:0010508	positive regulation of autophagy	biological_process	16	1952	92	20900	0.010774	0.177846	1.86208	Endog;Igtp;Irgm1;Irgm2;Lrrk2;Map2k1;Pik3c2a;Plk2;Rb1cc1;Rnf152;Rock1;Sh3glb1;Slc35d3;Trim12c;Trim21;Trim30a
GO:0030216	keratinocyte differentiation	biological_process	14	1952	77	20900	0.0112593	0.185344	1.94672	Cdkn1a;Cflar;Lats1;Lats2;Map2k1;Med1;Notch1;Plec;Ptgs2;Rbpj;Sav1;Slc39a2;Ubn1;Yap1
GO:0043488	regulation of mRNA stability	biological_process	8	1952	34	20900	0.011397	0.186579	2.51929	Alkbh5;Apex1;Csdc2;Dcp2;Fxr1;Rc3h1;Samd4b;Zfp36l1
GO:0071363	cellular response to growth factor stimulus	biological_process	11	1952	55	20900	0.0116816	0.190714	2.14139	Acvr2b;Bmp4;Bmpr1b;Bmpr2;Creb1;Htra2;Ibsp;Insr;Ripk1;Sfrp1;Shc1
GO:0061564	axon development	biological_process	9	1952	41	20900	0.0118959	0.19227	2.35031	Ank3;Bhlhe22;Camsap2;Dynlt1a;Dynlt1c;Gpm6b;Neurod2;Olig1;Olig2
GO:2000781	positive regulation of double-strand break repair	biological_process	9	1952	41	20900	0.0118959	0.19227	2.35031	Actl6b;Arid1a;Khdc3;Sirt1;Smarca2;Smarcb1;Smarcd1;Spidr;Spire1
GO:0140242	translation at postsynapse	biological_process	10	1952	48	20900	0.0119382	0.19227	2.23062	Rpl12;Rpl13a;Rpl15;Rpl28;Rpl29;Rpl6;Rpl7a;Rpl8;Rps16;Rps27
GO:1902459	positive regulation of stem cell population maintenance	biological_process	10	1952	48	20900	0.0119382	0.19227	2.23062	Actl6b;Arid1a;Arid4a;Smarca2;Smarcb1;Smarcd1;Tead1;Tet1;Yap1;Zfp322a
GO:0050804	modulation of chemical synaptic transmission	biological_process	21	1952	134	20900	0.0127119	0.192607	1.67796	Adcy1;Adcy8;Akap12;Baiap2;Bdnf;Cdkl5;Cspg5;Cx3cr1;Dlgap1;Eif4ebp2;Grik1;Mapk3;Myo5b;Ntng1;Pxk;Rgs14;Slc7a11;Tnr;Tubb2b;Ube3a;Wnk1
GO:0006898	receptor-mediated endocytosis	biological_process	12	1952	63	20900	0.0127319	0.192607	2.03942	Arhgap27;Atp5b;Cd44;Dnajc13;Fcgr2b;Hip1r;Ifitm3;Insr;Lrp1;Siglech;Tmem108;Vldlr
GO:0015986	proton motive force-driven ATP synthesis	biological_process	5	1952	16	20900	0.0128465	0.192607	3.34593	Atp5a1;Atp5b;Atp5c1;Atp5g2;Atp5pb
GO:0032786	positive regulation of DNA-templated transcription, elongation	biological_process	5	1952	16	20900	0.0128465	0.192607	3.34593	Ccnk;Ccnt1;Ccnt2;Ddx39b;Ercc6
GO:0043068	positive regulation of programmed cell death	biological_process	5	1952	16	20900	0.0128465	0.192607	3.34593	Bmp4;Cdkn1a;Lrrk2;Map3k20;Ripk1
GO:0046887	positive regulation of hormone secretion	biological_process	5	1952	16	20900	0.0128465	0.192607	3.34593	Creb1;Edn1;Nell2;Nmb;Sox11
GO:0002934	desmosome organization	biological_process	3	1952	6	20900	0.0131049	0.192607	5.35348	Nectin1;Perp;Pkp2
GO:0003150	muscular septum morphogenesis	biological_process	3	1952	6	20900	0.0131049	0.192607	5.35348	Bmp4;Fzd1;Fzd2
GO:0007028	cytoplasm organization	biological_process	3	1952	6	20900	0.0131049	0.192607	5.35348	Kif5b;Synj2bp;Tfcp2l1
GO:0010248	establishment or maintenance of transmembrane electrochemical gradient	biological_process	3	1952	6	20900	0.0131049	0.192607	5.35348	Atp1a1;Atp1b1;Bax
GO:0010742	macrophage derived foam cell differentiation	biological_process	3	1952	6	20900	0.0131049	0.192607	5.35348	Ep300;Pparg;Soat1
GO:0015734	taurine transport	biological_process	3	1952	6	20900	0.0131049	0.192607	5.35348	Lrrc8a;Lrrc8c;Slc36a1
GO:0045933	positive regulation of muscle contraction	biological_process	3	1952	6	20900	0.0131049	0.192607	5.35348	Cacna1s;Eno1;Map2k1
GO:0048333	mesodermal cell differentiation	biological_process	3	1952	6	20900	0.0131049	0.192607	5.35348	Bmp4;Inhba;Kdm6b
GO:0060336	negative regulation of type II interferon-mediated signaling pathway	biological_process	3	1952	6	20900	0.0131049	0.192607	5.35348	Parp14;Pparg;Ptpn2
GO:0060836	lymphatic endothelial cell differentiation	biological_process	3	1952	6	20900	0.0131049	0.192607	5.35348	Acvr2b;Bmpr2;Tie1
GO:0061739	protein lipidation involved in autophagosome assembly	biological_process	3	1952	6	20900	0.0131049	0.192607	5.35348	Igtp;Irgm1;Irgm2
GO:0072205	metanephric collecting duct development	biological_process	3	1952	6	20900	0.0131049	0.192607	5.35348	Akr1b3;Calb1;Dlg5
GO:0097494	regulation of vesicle size	biological_process	3	1952	6	20900	0.0131049	0.192607	5.35348	Ap2m1;Rab3b;Rin3
GO:0140058	neuron projection arborization	biological_process	3	1952	6	20900	0.0131049	0.192607	5.35348	Lrrk2;Rock1;Tuba1a
GO:1903912	negative regulation of endoplasmic reticulum stress-induced eIF2 alpha phosphorylation	biological_process	3	1952	6	20900	0.0131049	0.192607	5.35348	Dnajc3;Nck2;Ppp1r15b
GO:1904960	positive regulation of cytochrome-c oxidase activity	biological_process	3	1952	6	20900	0.0131049	0.192607	5.35348	Atp7a;Coa8;Ndufa4
GO:1905673	positive regulation of lysosome organization	biological_process	3	1952	6	20900	0.0131049	0.192607	5.35348	Igtp;Irgm1;Irgm2
GO:0060070	canonical Wnt signaling pathway	biological_process	17	1952	102	20900	0.0132343	0.192607	1.78449	Dixdc1;Edn1;Ednrb;Fgf2;Frat1;Fzd1;Fzd2;Fzd3;Fzd7;Fzd8;Lats2;Lrp6;Nid1;Sfrp1;Siah2;Sox9;Yap1
GO:0017158	regulation of calcium ion-dependent exocytosis	biological_process	6	1952	22	20900	0.013252	0.192607	2.92008	Doc2b;Doc2g;Rph3a;Syt17;Syt4;Syt9
GO:0043552	positive regulation of phosphatidylinositol 3-kinase activity	biological_process	6	1952	22	20900	0.013252	0.192607	2.92008	Fgf2;Fgfr3;Flt1;Irs1;Sh3glb1;Tek
GO:0051493	regulation of cytoskeleton organization	biological_process	6	1952	22	20900	0.013252	0.192607	2.92008	Arhgef5;Dynlt1a;Dynlt1c;Mapk3;Plxnb1;Stmn3
GO:0060292	long-term synaptic depression	biological_process	6	1952	22	20900	0.013252	0.192607	2.92008	Arf1;Pick1;Plk2;Shank2;Slc24a2;Stxbp1
GO:0060996	dendritic spine development	biological_process	6	1952	22	20900	0.013252	0.192607	2.92008	Acsl4;Camk2a;Ephb3;Nck2;Spire1;Uba6
GO:0016358	dendrite development	biological_process	11	1952	56	20900	0.0133435	0.192995	2.10315	Actl6b;Baiap2;Bdnf;Cit;Crkl;Dynlt1a;Dynlt1c;Fat3;Fcgr2b;Map1b;Trappc4
GO:0048813	dendrite morphogenesis	biological_process	10	1952	49	20900	0.0137773	0.198306	2.1851	Atp7a;Camk2a;Celsr2;Dcdc2a;Farp1;Hprt;Prex2;Rock2;Tet1;Vldlr
GO:0051216	cartilage development	biological_process	15	1952	87	20900	0.0143282	0.205739	1.84603	Atp7a;Bbs2;Bmp4;Bmpr1b;Creb3l2;Dlx2;Edn1;Ep300;Fbxw4;Fgfr3;Itgb8;Mapk3;Nfia;Sox9;Zbtb7a
GO:0009086	methionine biosynthetic process	biological_process	4	1952	11	20900	0.0146393	0.20672	3.89344	Bhmt;Enoph1;Mri1;Mtr
GO:0051451	myoblast migration	biological_process	4	1952	11	20900	0.0146393	0.20672	3.89344	Megf10;Rock1;Six1;Thbs4
GO:0060765	regulation of androgen receptor signaling pathway	biological_process	4	1952	11	20900	0.0146393	0.20672	3.89344	Ep300;Park7;Rnf6;Safb2
GO:0042593	glucose homeostasis	biological_process	23	1952	153	20900	0.0151909	0.21176	1.60954	Adcy8;Adipor2;Adra2a;Ankrd26;Aspscr1;Cacna1e;Cnr1;Csmd1;Fabp5;Fbn1;Gpi1;Gpr21;Hectd4;Insr;Park7;Pdk4;Pparg;Ptpn2;Ptprj;Rraga;Sesn3;Sh2b2;Stxbp5l
GO:0060425	lung morphogenesis	biological_process	7	1952	29	20900	0.015245	0.21176	2.58444	Bmp4;Hipk2;Map2k1;Mapk3;Rpl13a;Sox11;Spry2
GO:1902894	negative regulation of miRNA transcription	biological_process	7	1952	29	20900	0.015245	0.21176	2.58444	Bmp4;Nfib;Ppara;Pparg;Sox9;Twist1;Yy1
GO:0009636	response to toxic substance	biological_process	10	1952	50	20900	0.0158203	0.218304	2.14139	Bax;Ces1d;Cyp2f2;Ercc6;Gpx1;Htr1b;Mapk3;Pon1;Scn9a;Slc7a11
GO:0048709	oligodendrocyte differentiation	biological_process	10	1952	50	20900	0.0158203	0.218304	2.14139	Dlx1;Dlx2;Id2;Notch1;Ntrk2;Olig2;Ptprj;Slc8a3;Sox8;Sox9
GO:0009755	hormone-mediated signaling pathway	biological_process	8	1952	36	20900	0.0160837	0.21994	2.37933	Adipor2;Crhbp;Lats1;Lats2;Nr1d1;Ppara;Pparg;Trh
GO:0060291	long-term synaptic potentiation	biological_process	12	1952	65	20900	0.0161764	0.21994	1.97667	Camk2b;Crh;Gfap;Lrrtm2;Ntrk2;Plk2;Prkcg;Rgs14;Shank2;Slc24a2;Slc8a3;Tnr
GO:0007616	long-term memory	biological_process	9	1952	43	20900	0.0161828	0.21994	2.24099	Adcy1;Adcy8;Calb1;Crebbp;Grin1;Lcn2;Ntrk2;Rgs14;Tac1
GO:0019216	regulation of lipid metabolic process	biological_process	9	1952	43	20900	0.0161828	0.21994	2.24099	Ankrd26;Cnr1;Id2;Lsr;Nr1d1;Pparg;Rnf213;Thrb;Tm6sf2
GO:0045071	negative regulation of viral genome replication	biological_process	9	1952	43	20900	0.0161828	0.21994	2.24099	Apobec3;Fam111a;Ifitm1;Ifitm3;N4bp1;Oas2;Oasl2;Shfl;Znfx1
GO:0006811	monoatomic ion transport	biological_process	72	1952	600	20900	0.016203	0.21994	1.28484	Abcb8;Atp1a1;Atp1b1;Atp2b4;Atp5a1;Atp5b;Atp5c1;Atp5g2;Atp5pb;Atp6v0c;Atp6v0d1;Atp6v0e2;Atp6v1b2;Atp7a;Cacna1e;Cacna1s;Cacng6;Calhm2;Clcn1;Clic1;Clic6;Commd3;Gabra5;Gabrg1;Gabrr2;Grik1;Grin1;Itpr1;Itpr2;Kcna1;Kcnab3;Kcnc4;Kcng1;Kcnh2;Kcnh5;Kcnip1;Kcnip2;Kcnj11;Kcnj15;Kcnj2;Kcnj6;Kcnk3;Kcnk9;Kcnmb4;Kcnq3;Kcnv1;Lcn2;Lrrc8a;Lrrc8c;Micu1;Pllp;Scara5;Scn4b;Scn9a;Sfxn1;Slc10a6;Slc24a2;Slc24a4;Slc26a7;Sl…
GO:0009416	response to light stimulus	biological_process	6	1952	23	20900	0.0165436	0.221828	2.79312	Gh;Gpr179;Kmt2a;Pparg;Rho;Slc1a2
GO:0090190	positive regulation of branching involved in ureteric bud morphogenesis	biological_process	6	1952	23	20900	0.0165436	0.221828	2.79312	Bmp4;Lgr4;Maged1;Six1;Sox8;Sox9
GO:0002089	lens morphogenesis in camera-type eye	biological_process	5	1952	17	20900	0.016826	0.221828	3.14911	Cited2;Fgfr3;Nectin1;Sox1;Sox11
GO:0006734	NADH metabolic process	biological_process	5	1952	17	20900	0.016826	0.221828	3.14911	Dlst;Gpd1;Idh3b;Idh3g;Mdh2
GO:0035987	endodermal cell differentiation	biological_process	5	1952	17	20900	0.016826	0.221828	3.14911	Fn1;Hsbp1;Inhba;Map2k1;Myh9
GO:0061621	canonical glycolysis	biological_process	5	1952	17	20900	0.016826	0.221828	3.14911	Eno1;Eno2;Gapdh;Gpi1;Pfkp
GO:0034446	substrate adhesion-dependent cell spreading	biological_process	10	1952	51	20900	0.0180797	0.236785	2.09941	Ephb3;Fn1;Fndc3b;Fzd7;Micall2;Ntn4;Peak1;Sfrp1;Srcin1;Tek
GO:2001243	negative regulation of intrinsic apoptotic signaling pathway	biological_process	7	1952	30	20900	0.0183225	0.238915	2.49829	G2e3;Ivns1abp;Ndufa13;Ndufs3;Pink1;Plaur;Vdac2
GO:0006887	exocytosis	biological_process	18	1952	114	20900	0.0186376	0.241455	1.69057	Ccr1;Cplx1;Doc2b;Doc2g;Exoc8;Itsn1;Kcnq3;Mical3;Nlrp5;Pik3c2a;Pip5k1c;Rab3a;Rph3a;Snap23;Snap29;Srcin1;Stxbp1;Stxbp5l
GO:0001662	behavioral fear response	biological_process	9	1952	44	20900	0.0187063	0.241455	2.19006	Bdnf;Cacna1e;Gabra5;Gng7;Htr2c;Neurod2;Npy2r;Spire1;Usp46
GO:0046627	negative regulation of insulin receptor signaling pathway	biological_process	9	1952	44	20900	0.0187063	0.241455	2.19006	Ankrd26;Gpr21;Grb10;Irs1;Pid1;Prkcb;Ptpn2;Ptprj;Socs3
GO:0050769	positive regulation of neurogenesis	biological_process	9	1952	44	20900	0.0187063	0.241455	2.19006	Cx3cr1;Cxcr4;Gh;Jade2;Khdc3;Rgs14;Sox11;Spen;Tgm2
GO:0042552	myelination	biological_process	13	1952	74	20900	0.0187425	0.241455	1.88095	Egr2;Eif2b4;Mal;Mal2;Map2k1;Mapk3;Marveld1;Nab2;Olig2;Pllp;Slc8a3;Sos1;Tmem163
GO:0018107	peptidyl-threonine phosphorylation	biological_process	12	1952	67	20900	0.0202808	0.241455	1.91767	Cdk10;Clk1;Dyrk1b;Dyrk2;Hipk1;Hipk2;Hipk3;Lrrk2;Rock1;Rock2;Ttbk1;Wnk1
GO:0040008	regulation of growth	biological_process	6	1952	24	20900	0.0203575	0.241455	2.67674	Nell2;Prkcb;Safb;Selenop;Socs6;Tkt
GO:0043254	regulation of protein-containing complex assembly	biological_process	6	1952	24	20900	0.0203575	0.241455	2.67674	Ica1;Igtp;Irgm1;Irgm2;Lats1;Pink1
GO:0048260	positive regulation of receptor-mediated endocytosis	biological_process	6	1952	24	20900	0.0203575	0.241455	2.67674	Bicd1;C3;Cbl;Hip1;Rab21;Serpine1
GO:0006825	copper ion transport	biological_process	4	1952	12	20900	0.0203613	0.241455	3.56899	Atp7a;Mmgt1;Mmgt2;Slc31a2
GO:0015937	coenzyme A biosynthetic process	biological_process	4	1952	12	20900	0.0203613	0.241455	3.56899	Acat1;Acot7;Pank3;Slc25a42
GO:0035066	positive regulation of histone acetylation	biological_process	4	1952	12	20900	0.0203613	0.241455	3.56899	Baz1b;Ep300;Ercc6;Smarca5
GO:0042775	mitochondrial ATP synthesis coupled electron transport	biological_process	4	1952	12	20900	0.0203613	0.241455	3.56899	Bid;Mtch2;Ndufs2;Ndufv1
GO:0044237	cellular metabolic process	biological_process	4	1952	12	20900	0.0203613	0.241455	3.56899	Eif2b4;Exosc10;Mri1;Mtr
GO:0045869	negative regulation of single stranded viral RNA replication via double stranded DNA intermediate	biological_process	4	1952	12	20900	0.0203613	0.241455	3.56899	Apobec3;Mphosph8;Resf1;Setdb1
GO:0060020	Bergmann glial cell differentiation	biological_process	4	1952	12	20900	0.0203613	0.241455	3.56899	Gfap;Map2k1;Mapk3;Plpp3
GO:0090128	regulation of synapse maturation	biological_process	4	1952	12	20900	0.0203613	0.241455	3.56899	Adgrb3;Camk2b;Rock1;Rock2
GO:1902166	negative regulation of intrinsic apoptotic signaling pathway in response to DNA damage by p53 class mediator	biological_process	4	1952	12	20900	0.0203613	0.241455	3.56899	Cd44;Marchf7;Mif;Sirt1
GO:1904417	positive regulation of xenophagy	biological_process	4	1952	12	20900	0.0203613	0.241455	3.56899	Igtp;Irgm1;Irgm2;Mapk3
GO:2000009	negative regulation of protein localization to cell surface	biological_process	4	1952	12	20900	0.0203613	0.241455	3.56899	Actn2;Astn2;Gpm6b;Plk2
GO:2000272	negative regulation of signaling receptor activity	biological_process	4	1952	12	20900	0.0203613	0.241455	3.56899	Cnrip1;Ppara;Pparg;Ptprj
GO:0006006	glucose metabolic process	biological_process	13	1952	75	20900	0.0207959	0.241455	1.85587	Cbr2;Dlat;Fabp5;Fbn1;Gapdh;Hectd4;Kbtbd2;Kcnj11;Npy1r;Pdhb;Pdk4;Pgm2l1;Ppara
GO:0008217	regulation of blood pressure	biological_process	13	1952	75	20900	0.0207959	0.241455	1.85587	Arhgef12;Atp1a1;Edn1;Ednrb;Hmox1;Lnpep;Npr1;Npy1r;Pparg;Ptgs2;Sod1;Tac1;Wnk1
GO:0030512	negative regulation of transforming growth factor beta receptor signaling pathway	biological_process	15	1952	91	20900	0.0210472	0.241455	1.76488	Adamtsl2;Arid4a;Htra1;Lrp1;Peg10;Ppara;Pparg;Rasl11b;Sirt1;Skil;Spry2;Stub1;Tet1;Zbtb7a;Zfp451
GO:0071277	cellular response to calcium ion	biological_process	15	1952	91	20900	0.0210472	0.241455	1.76488	Adcy8;Akap5;Akr1c18;Cpne2;Cpne9;Crhbp;Hpca;Itpka;Kcnq3;Neurod2;Syt17;Syt4;Syt9;Tuba1a;Wnk1
GO:0001936	regulation of endothelial cell proliferation	biological_process	3	1952	7	20900	0.0213537	0.241455	4.5887	Bmp4;Tek;Tie1
GO:0003176	aortic valve development	biological_process	3	1952	7	20900	0.0213537	0.241455	4.5887	Bmpr2;Rbpj;Tnfrsf1a
GO:0006102	isocitrate metabolic process	biological_process	3	1952	7	20900	0.0213537	0.241455	4.5887	Aco2;Idh3b;Idh3g
GO:0006208	pyrimidine nucleobase catabolic process	biological_process	3	1952	7	20900	0.0213537	0.241455	4.5887	Crmp1;Dpysl2;Dpysl4
GO:0014046	dopamine secretion	biological_process	3	1952	7	20900	0.0213537	0.241455	4.5887	Pink1;Tgm2;Xlr4a
GO:0014054	positive regulation of gamma-aminobutyric acid secretion	biological_process	3	1952	7	20900	0.0213537	0.241455	4.5887	Grik1;Htr2c;Trh
GO:0015808	L-alanine transport	biological_process	3	1952	7	20900	0.0213537	0.241455	4.5887	Sfxn1;Slc36a1;Slc38a3
GO:0016264	gap junction assembly	biological_process	3	1952	7	20900	0.0213537	0.241455	4.5887	Gjb6;Gjd3;Pkp2
GO:0021828	gonadotrophin-releasing hormone neuronal migration to the hypothalamus	biological_process	3	1952	7	20900	0.0213537	0.241455	4.5887	Ndnf;Nrp2;Plxna1
GO:0034316	negative regulation of Arp2/3 complex-mediated actin nucleation	biological_process	3	1952	7	20900	0.0213537	0.241455	4.5887	Gmfb;Hip1r;Pick1
GO:0035332	positive regulation of hippo signaling	biological_process	3	1952	7	20900	0.0213537	0.241455	4.5887	Arrdc3;Dlg5;Sox11
GO:0035336	long-chain fatty-acyl-CoA metabolic process	biological_process	3	1952	7	20900	0.0213537	0.241455	4.5887	Acsl4;Dgat2;Far2
GO:0042045	epithelial fluid transport	biological_process	3	1952	7	20900	0.0213537	0.241455	4.5887	Edn1;Ednrb;Itpr1
GO:0043966	histone H3 acetylation	biological_process	3	1952	7	20900	0.0213537	0.241455	4.5887	Ep300;Supt3;Taf9
GO:0045162	clustering of voltage-gated sodium channels	biological_process	3	1952	7	20900	0.0213537	0.241455	4.5887	Ank3;Myoc;Sclt1
GO:0045652	regulation of megakaryocyte differentiation	biological_process	3	1952	7	20900	0.0213537	0.241455	4.5887	L3mbtl1;Lox;Rbm15
GO:0046324	regulation of glucose import	biological_process	3	1952	7	20900	0.0213537	0.241455	4.5887	Appl1;Aspscr1;Slc25a27
GO:0051099	positive regulation of binding	biological_process	3	1952	7	20900	0.0213537	0.241455	4.5887	Eno1;Pon1;S100a10
GO:0051715	cytolysis in another organism	biological_process	3	1952	7	20900	0.0213537	0.241455	4.5887	Gbp2;Gbp7;Igtp
GO:0060059	embryonic retina morphogenesis in camera-type eye	biological_process	3	1952	7	20900	0.0213537	0.241455	4.5887	Hipk1;Hipk2;Lrp6
GO:0060440	trachea formation	biological_process	3	1952	7	20900	0.0213537	0.241455	4.5887	Bmp4;Map2k1;Mapk3
GO:0060442	branching involved in prostate gland morphogenesis	biological_process	3	1952	7	20900	0.0213537	0.241455	4.5887	Bmp4;Cd44;Fem1b
GO:0060449	bud elongation involved in lung branching	biological_process	3	1952	7	20900	0.0213537	0.241455	4.5887	Bmp4;Spry2;Yap1
GO:0060628	regulation of ER to Golgi vesicle-mediated transport	biological_process	3	1952	7	20900	0.0213537	0.241455	4.5887	Lrrk2;Scfd1;Use1
GO:0061072	iris morphogenesis	biological_process	3	1952	7	20900	0.0213537	0.241455	4.5887	Foxe3;Hipk1;Hipk2
GO:0071229	cellular response to acid chemical	biological_process	3	1952	7	20900	0.0213537	0.241455	4.5887	Bdnf;Eno1;S100a10
GO:0072189	ureter development	biological_process	3	1952	7	20900	0.0213537	0.241455	4.5887	Nfia;Sox9;Tbx18
GO:0072675	osteoclast fusion	biological_process	3	1952	7	20900	0.0213537	0.241455	4.5887	Adam8;Sh3pxd2a;Tcta
GO:1901018	positive regulation of potassium ion transmembrane transporter activity	biological_process	3	1952	7	20900	0.0213537	0.241455	4.5887	Actn2;Ank2;Atp1b1
GO:0045471	response to ethanol	biological_process	9	1952	45	20900	0.0215032	0.241781	2.14139	Cnr1;Gnrh1;Got2;Grin1;Htr1b;Igf1r;Sirt1;Sod1;Th
GO:0047496	vesicle transport along microtubule	biological_process	5	1952	18	20900	0.0215448	0.241781	2.97416	Dync1i1;Kif5b;Kifc1;Map2k1;Nde1
GO:0061051	positive regulation of cell growth involved in cardiac muscle cell development	biological_process	5	1952	18	20900	0.0215448	0.241781	2.97416	Ddx39b;Edn1;Ep300;Sirt1;Slc25a4
GO:1903427	negative regulation of reactive oxygen species biosynthetic process	biological_process	5	1952	18	20900	0.0215448	0.241781	2.97416	Cflar;Coa8;Park7;Ppara;Sirt1
GO:0050775	positive regulation of dendrite morphogenesis	biological_process	8	1952	38	20900	0.0220217	0.244827	2.2541	Ache;Akap5;Anapc2;Cdkl5;Cux2;Myo5b;Rab21;Sh3glb1
GO:0071526	semaphorin-plexin signaling pathway	biological_process	8	1952	38	20900	0.0220217	0.244827	2.2541	Crmp1;Plxna1;Plxna2;Plxna4;Plxnb1;Plxnd1;Sema5b;Sema6c
GO:0045727	positive regulation of translation	biological_process	14	1952	84	20900	0.0231398	0.255826	1.78449	Ago2;Bcl3;Cdk4;Ddx39b;Eif3d;Elavl1;Ep300;Fxr1;Larp4;Mapk3;Pink1;Pld1;Rbms3;Syncrip
GO:0050673	epithelial cell proliferation	biological_process	14	1952	84	20900	0.0231398	0.255826	1.78449	Bax;BC004004;Bmp4;Fgf2;Fgfr3;Foxe3;Lgr4;Notch1;Pparg;Rbpj;Sav1;Sox9;Tbx18;Yap1
GO:0031334	positive regulation of protein-containing complex assembly	biological_process	10	1952	53	20900	0.0232963	0.25613	2.02018	Bax;Bid;Cck;Faf1;Fnip1;Hrk;Park7;Sh3glb1;Spidr;Trabd2b
GO:0010595	positive regulation of endothelial cell migration	biological_process	11	1952	61	20900	0.0244497	0.267823	1.93076	Bcas3;Bmp4;Bsg;Fgf2;Gpi1;Lcn2;Plpp3;Rin2;Rock2;Tek;Zfp580
GO:0034198	cellular response to amino acid starvation	biological_process	9	1952	46	20900	0.0245879	0.268843	2.09484	Bmt2;Cdkn1a;Gpr155;Itfg2;Mapk3;Rnf152;Rraga;Sesn3;Sh3glb1
GO:0007519	skeletal muscle tissue development	biological_process	12	1952	69	20900	0.0251123	0.273572	1.86208	Cacna1s;Ccnt2;Cflar;Ep300;Gpcpd1;Hsd17b1;Mbnl1;Nr2f2;Plec;Six1;Skil;Zbtb18
GO:0060348	bone development	biological_process	14	1952	85	20900	0.0254028	0.275805	1.7635	Bbx;Bmp4;Bmpr1b;Cadm1;Dym;Fgfr3;Gja1;Idua;Map2k6;Myoc;Ppib;Prpsap2;Setdb1;Stc1
GO:0030182	neuron differentiation	biological_process	30	1952	222	20900	0.0254098	0.275805	1.44689	Acsl4;Casz1;Cend1;Cflar;Ddx6;Eomes;Ercc6;Fuom;Gas7;Hipk1;Hipk2;Kcnq3;Map2k1;Mib1;Napa;Notch1;Nova2;Ntrk2;Olig2;Pcsk9;Pou3f2;Ppia;Ppp1cc;Rbpj;Shc1;Sox11;Tbr1;Tuba1a;Tubb3;Vxn
GO:0002092	positive regulation of receptor internalization	biological_process	7	1952	32	20900	0.0257334	0.2778	2.34215	Ap2m1;Insr;Pcsk9;Pick1;Plk2;Sele;Synj2bp
GO:0017157	regulation of exocytosis	biological_process	7	1952	32	20900	0.0257334	0.2778	2.34215	Rab21;Rab3a;Rab3b;Rab8b;Septin4;Snap23;Stxbp5l
GO:0051897	positive regulation of phosphatidylinositol 3-kinase/protein kinase B signal transduction	biological_process	26	1952	187	20900	0.0260035	0.279307	1.48867	Adam8;Akr1c18;C1qbp;Cbl;Cx3cr1;Fgf2;Flt1;Fn1;Gpx1;Igf1r;Insr;Irs1;Itsn1;Ltk;Myoc;Ntrk2;Plxnb1;Ptprj;Ramp3;Rasd2;Selp;Sirt1;Sox9;Spry2;Tek;Ube3a
GO:0007416	synapse assembly	biological_process	10	1952	54	20900	0.0262767	0.279307	1.98277	Ache;Akap5;Bdnf;Cadm1;Cbln1;Dbnl;Farp1;Kirrel3;Plxnd1;Shank2
GO:0033674	positive regulation of kinase activity	biological_process	10	1952	54	20900	0.0262767	0.279307	1.98277	Alk;Dstyk;Fgfr3;Flt1;Igf1r;Insr;Ltk;Ntrk2;Tek;Tie1
GO:0009791	post-embryonic development	biological_process	16	1952	102	20900	0.0269668	0.279307	1.67952	Acvr2b;Ago2;Arid5b;Bax;Bmp4;Cyp1a2;Grcc10;Itpr1;Kmt2a;Rab3a;Rc3h2;Scn9a;Selenop;Tiparp;Usp9x;Zfp950
GO:0003279	cardiac septum development	biological_process	5	1952	19	20900	0.0270462	0.279307	2.81762	Cplane1;Lrp1;Pcsk5;Plxnd1;Tab1
GO:0010469	regulation of signaling receptor activity	biological_process	5	1952	19	20900	0.0270462	0.279307	2.81762	Cnrip1;Pcsk9;Serpine1;Slc24a4;Tafa1
GO:0038083	peptidyl-tyrosine autophosphorylation	biological_process	5	1952	19	20900	0.0270462	0.279307	2.81762	Alk;Igf1r;Insr;Ltk;Mapk3
GO:0045793	positive regulation of cell size	biological_process	5	1952	19	20900	0.0270462	0.279307	2.81762	Atp7a;Cdk4;Edn1;Ep300;Rb1cc1
GO:0048596	embryonic camera-type eye morphogenesis	biological_process	5	1952	19	20900	0.0270462	0.279307	2.81762	Cited2;Hipk1;Hipk2;Lrp6;Th
GO:0051056	regulation of small GTPase mediated signal transduction	biological_process	5	1952	19	20900	0.0270462	0.279307	2.81762	Amot;Arhgap18;Chn1;Garnl3;Rap1gap
GO:0061157	mRNA destabilization	biological_process	5	1952	19	20900	0.0270462	0.279307	2.81762	Cnot6l;Fto;Fxr1;Rock1;Rock2
GO:0006900	vesicle budding from membrane	biological_process	4	1952	13	20900	0.0272792	0.279307	3.29445	Ap2m1;S100a10;Vps4a;Wasl
GO:0031915	positive regulation of synaptic plasticity	biological_process	4	1952	13	20900	0.0272792	0.279307	3.29445	Adcy8;Anapc2;Neurod2;Ptgs2
GO:0032482	Rab protein signal transduction	biological_process	4	1952	13	20900	0.0272792	0.279307	3.29445	Rab15;Rab21;Rab4b;Rab9b
GO:0033148	positive regulation of intracellular estrogen receptor signaling pathway	biological_process	4	1952	13	20900	0.0272792	0.279307	3.29445	Kmt2d;Med1;Skp2;Yap1
GO:0038133	ERBB2-ERBB3 signaling pathway	biological_process	4	1952	13	20900	0.0272792	0.279307	3.29445	Map2k1;Mapk3;Myoc;Sos1
GO:0045446	endothelial cell differentiation	biological_process	4	1952	13	20900	0.0272792	0.279307	3.29445	Cxcr4;Fzd1;Fzd2;Kdm6b
GO:0045618	positive regulation of keratinocyte differentiation	biological_process	4	1952	13	20900	0.0272792	0.279307	3.29445	Etv4;Med1;Notch1;Vdr
GO:0051443	positive regulation of ubiquitin-protein transferase activity	biological_process	4	1952	13	20900	0.0272792	0.279307	3.29445	Arrdc3;Rps2;Stub1;Trib1
GO:0071498	cellular response to fluid shear stress	biological_process	4	1952	13	20900	0.0272792	0.279307	3.29445	Hdac3;Nfe2l2;Plec;Ptgs2
GO:0071786	endoplasmic reticulum tubular network organization	biological_process	4	1952	13	20900	0.0272792	0.279307	3.29445	Reep2;Reep3;Tmem33;Use1
GO:0098656	monoatomic anion transmembrane transport	biological_process	4	1952	13	20900	0.0272792	0.279307	3.29445	Lrrc8a;Lrrc8c;Slc1a2;Vdac2
GO:0032543	mitochondrial translation	biological_process	15	1952	94	20900	0.0274748	0.280827	1.70856	Aurkaip1;Mrpl10;Mrpl2;Mrpl23;Mrpl3;Mrpl38;Mrpl4;Mrpl40;Mrpl55;Mrpl57;Mrpl58;Mrps10;Mrps15;Mrps28;Mrps34
GO:0007612	learning	biological_process	12	1952	70	20900	0.0278211	0.28388	1.83548	Atp8a1;Bdnf;Gmfb;Grin1;Ntrk2;Ptgs2;Rgs14;Shank2;Slc24a2;Slc8a3;Th;Uba6
GO:0045665	negative regulation of neuron differentiation	biological_process	13	1952	78	20900	0.0279649	0.284467	1.78449	Casz1;Cdk5rap2;Cit;Cntn4;Ddx6;Dixdc1;Fuom;Med1;Mib1;Notch1;Olig2;Rap1gap;Sox21
GO:0045773	positive regulation of axon extension	biological_process	9	1952	47	20900	0.0279741	0.284467	2.05027	Anapc2;Bdnf;Cdkl5;Dbnl;Ep300;Fn1;Lrp1;Map1b;Myo5b
GO:0001701	in utero embryonic development	biological_process	41	1952	324	20900	0.0281946	0.286221	1.35489	Amot;Atp11a;Ccnk;Cited2;Edn1;Eif4e2;Endog;Eno1;Flvcr1;Gabpa;Gja1;Gpi1;Hdac3;Hinfp;Kmt2d;Mbnl1;Med1;Mib1;Mrtfb;Myh9;N4bp2l2;Nlrp5;Notch1;Nr2f2;Sec24d;Sh3pxd2a;Slit2;Smg9;Sox8;Sp2;Speg;Tab1;Tctn1;Tie1;Traf6;Twist1;Usp9x;Uty;Ythdc1;Zbtb18;Zmiz1
GO:0007095	mitotic G2 DNA damage checkpoint signaling	biological_process	8	1952	40	20900	0.0293577	0.294748	2.14139	Babam1;Ccng1;Cdkn1a;Foxn3;Foxo4;Ier3;Mbd4;Taok3
GO:0071310	cellular response to organic substance	biological_process	8	1952	40	20900	0.0293577	0.294748	2.14139	Bax;Calb1;Cux2;Edn1;Egr2;Lox;Pou3f2;Stat4
GO:0070534	protein K63-linked ubiquitination	biological_process	10	1952	55	20900	0.0295201	0.294748	1.94672	Peli1;Rnf152;Rnf168;Rnf213;Stub1;Traf6;Trim12c;Trim21;Trim30a;Wwp2
GO:0001836	release of cytochrome c from mitochondria	biological_process	6	1952	26	20900	0.0296776	0.294748	2.47084	Atp7a;Bax;Bid;Cck;Fis1;Mcl1
GO:0007520	myoblast fusion	biological_process	6	1952	26	20900	0.0296776	0.294748	2.47084	Adgrb3;Cacna1s;Dock5;Dyrk1b;Myh9;Tanc1
GO:0045736	negative regulation of cyclin-dependent protein serine/threonine kinase activity	biological_process	6	1952	26	20900	0.0296776	0.294748	2.47084	Cdk5rap2;Cdkn1a;Lats1;Lats2;Myocd;Nr2f2
GO:0032418	lysosome localization	biological_process	7	1952	33	20900	0.0301111	0.296582	2.27117	Kif1b;Kif5b;Kxd1;Myh9;Pip4p1;Rab3a;Rnf167
GO:0042771	intrinsic apoptotic signaling pathway in response to DNA damage by p53 class mediator	biological_process	7	1952	33	20900	0.0301111	0.296582	2.27117	Bcl3;Cdkn1a;Dyrk2;Ep300;Hipk1;Hipk2;Sirt1
GO:0048009	insulin-like growth factor receptor signaling pathway	biological_process	7	1952	33	20900	0.0301111	0.296582	2.27117	Grb10;Igf1r;Irs1;Map2k1;Mapk3;Shc1;Sos1
GO:0000209	protein polyubiquitination	biological_process	22	1952	155	20900	0.0312199	0.299342	1.5197	Cbl;G2e3;Jade2;Klhl42;Mgrn1;Peli1;Rc3h1;Rc3h2;Rnf152;Rnf167;Rnf19a;Skp2;Stub1;Tnks2;Traf6;Trim12c;Trim2;Trim21;Trim30a;Ube2w;Ube3a;Ube4a
GO:0071560	cellular response to transforming growth factor beta stimulus	biological_process	9	1952	48	20900	0.0316747	0.299342	2.00756	Akr1c18;Crkl;Dlx1;Igf1r;Kmt2a;Serpine1;Sox9;Usp9x;Zfp36l1
GO:0003179	heart valve morphogenesis	biological_process	3	1952	8	20900	0.0318248	0.299342	4.01511	Adamts9;Fgfrl1;Sox9
GO:0003344	pericardium morphogenesis	biological_process	3	1952	8	20900	0.0318248	0.299342	4.01511	Lrp6;Notch1;Sos1
GO:0006868	glutamine transport	biological_process	3	1952	8	20900	0.0318248	0.299342	4.01511	Slc38a2;Slc38a3;Slc38a5
GO:0015677	copper ion import	biological_process	3	1952	8	20900	0.0318248	0.299342	4.01511	Atp7a;Slc31a2;Steap4
GO:0021540	corpus callosum morphogenesis	biological_process	3	1952	8	20900	0.0318248	0.299342	4.01511	Bhlhe22;Grcc10;Prdm8
GO:0021957	corticospinal tract morphogenesis	biological_process	3	1952	8	20900	0.0318248	0.299342	4.01511	Bhlhe22;Fbxo45;Prdm8
GO:0023052	signaling	biological_process	3	1952	8	20900	0.0318248	0.299342	4.01511	Appl1;Dlgap1;Dlgap4
GO:0034058	endosomal vesicle fusion	biological_process	3	1952	8	20900	0.0318248	0.299342	4.01511	Samd9l;Vps11;Vps4a
GO:0044209	AMP salvage	biological_process	3	1952	8	20900	0.0318248	0.299342	4.01511	Adk;Adsl;Hprt
GO:0046822	regulation of nucleocytoplasmic transport	biological_process	3	1952	8	20900	0.0318248	0.299342	4.01511	Ier3;Ppp1cc;Ppp1r12a
GO:0048639	positive regulation of developmental growth	biological_process	3	1952	8	20900	0.0318248	0.299342	4.01511	C3;Igf1r;Insr
GO:0051152	positive regulation of smooth muscle cell differentiation	biological_process	3	1952	8	20900	0.0318248	0.299342	4.01511	Myocd;Olfm2;Sirt1
GO:0051461	positive regulation of corticotropin secretion	biological_process	3	1952	8	20900	0.0318248	0.299342	4.01511	Crh;Pex5l;Rab8b
GO:0080135	regulation of cellular response to stress	biological_process	3	1952	8	20900	0.0318248	0.299342	4.01511	Adcy8;Crhbp;Slc38a2
GO:0097402	neuroblast migration	biological_process	3	1952	8	20900	0.0318248	0.299342	4.01511	Ednrb;Gja1;Tnr
GO:0099641	anterograde axonal protein transport	biological_process	3	1952	8	20900	0.0318248	0.299342	4.01511	Kif5a;Kif5b;Kif5c
GO:1903944	negative regulation of hepatocyte apoptotic process	biological_process	3	1952	8	20900	0.0318248	0.299342	4.01511	Cflar;Igf1r;Ppara
GO:0008360	regulation of cell shape	biological_process	20	1952	138	20900	0.0318481	0.299342	1.55173	Arhgap18;Baiap2;Ccl7;Cdc42se1;Dapk3;Ezr;Fgd4;Fmnl3;Fn1;Gas7;Msn;Myh9;Myl12b;Plxna1;Plxna2;Plxna4;Plxnb1;Plxnd1;Rhou;Strip2
GO:0006457	protein folding	biological_process	17	1952	113	20900	0.0331944	0.307297	1.61078	Ahsa2;Cdc37l1;Dnaja1;Dnajb4;Dnajc1;Dnlz;Hspa1a;Hspa1b;Pdia4;Ppia;Ppib;Ppie;Ppig;Ppih;Ranbp2;Stub1;Tbcc
GO:0000027	ribosomal large subunit assembly	biological_process	5	1952	20	20900	0.0333648	0.307297	2.67674	Bop1;Mdn1;Rpl11;Rpl6;Traf7
GO:0043534	blood vessel endothelial cell migration	biological_process	5	1952	20	20900	0.0333648	0.307297	2.67674	Adam8;Amot;Cxcr4;Gpx1;Myh9
GO:0044344	cellular response to fibroblast growth factor stimulus	biological_process	5	1952	20	20900	0.0333648	0.307297	2.67674	Cd44;Dstyk;Ndnf;Sfrp1;Zfp36l1
GO:0045987	positive regulation of smooth muscle contraction	biological_process	5	1952	20	20900	0.0333648	0.307297	2.67674	Chrm3;Edn1;Myocd;Npy2r;Ptgs2
GO:0051642	centrosome localization	biological_process	5	1952	20	20900	0.0333648	0.307297	2.67674	Ccdc141;Ift20;Kif5b;Nde1;Plxna2
GO:1901379	regulation of potassium ion transmembrane transport	biological_process	5	1952	20	20900	0.0333648	0.307297	2.67674	Kcnab3;Kcnh2;Kcnip1;Kcnip2;Rgs4
GO:1901673	regulation of mitotic spindle assembly	biological_process	5	1952	20	20900	0.0333648	0.307297	2.67674	Ccsap;Cep97;Drg1;Hspa1a;Hspa1b
GO:0043406	positive regulation of MAP kinase activity	biological_process	13	1952	80	20900	0.0336532	0.308508	1.73988	Adam8;Adra2a;Edn1;Fgf2;Flt1;Insr;Lrrk2;Maged1;Map2k6;Mif;Pik3r5;Tab1;Tenm1
GO:0060021	roof of mouth development	biological_process	13	1952	80	20900	0.0336532	0.308508	1.73988	Acvr2b;Arid5b;Bnc2;Cplane1;Dlx6;Ephb3;Fras1;Inhba;Insig1;Lrp6;Sos1;Tiparp;Zfp950
GO:0045070	positive regulation of viral genome replication	biological_process	6	1952	27	20900	0.0352366	0.315148	2.37933	Gbp7;Notch1;Ppia;Ppie;Ppih;Rad23a
GO:0050678	regulation of epithelial cell proliferation	biological_process	6	1952	27	20900	0.0352366	0.315148	2.37933	Bid;Ednrb;Lrp6;Notch1;Rbpj;Six1
GO:0045444	fat cell differentiation	biological_process	15	1952	97	20900	0.0352511	0.315148	1.65572	Ankrd26;Arid5b;Bbs2;Egr2;Ep300;Gpx1;Lrp6;Lrrc8c;Med1;Nipbl;Osbpl11;Pparg;Sox8;Steap4;Zbtb7a
GO:0002091	negative regulation of receptor internalization	biological_process	4	1952	14	20900	0.0354336	0.315148	3.05913	Lrrtm2;Pcsk9;Rin3;Wdr54
GO:0003197	endocardial cushion development	biological_process	4	1952	14	20900	0.0354336	0.315148	3.05913	Bmp4;Bmpr2;Cited2;Notch1
GO:0006103	2-oxoglutarate metabolic process	biological_process	4	1952	14	20900	0.0354336	0.315148	3.05913	Dlst;Gpt2;Idh3b;Idh3g
GO:0006308	DNA catabolic process	biological_process	4	1952	14	20900	0.0354336	0.315148	3.05913	Apex1;Dnase1l2;Endog;Mus81
GO:0014033	neural crest cell differentiation	biological_process	4	1952	14	20900	0.0354336	0.315148	3.05913	Edn1;Lrp6;Rps7;Six1
GO:0030949	positive regulation of vascular endothelial growth factor receptor signaling pathway	biological_process	4	1952	14	20900	0.0354336	0.315148	3.05913	Bmp4;Grb10;Prkcb;Tek
GO:0035435	phosphate ion transmembrane transport	biological_process	4	1952	14	20900	0.0354336	0.315148	3.05913	Slc25a11;Slc25a3;Vdr;Xpr1
GO:0035729	cellular response to hepatocyte growth factor stimulus	biological_process	4	1952	14	20900	0.0354336	0.315148	3.05913	Appl1;Creb1;Crebbp;Med1
GO:0097154	GABAergic neuron differentiation	biological_process	4	1952	14	20900	0.0354336	0.315148	3.05913	Bhlhe22;Dlx1;Dlx2;Inhba
GO:0019228	neuronal action potential	biological_process	9	1952	49	20900	0.0357016	0.316586	1.96659	Ank3;Dcdc2a;Gjd2;Gpr88;Kcna1;Kcnmb4;Kcnq3;Scn9a;Sod1
GO:0030155	regulation of cell adhesion	biological_process	9	1952	49	20900	0.0357016	0.316586	1.96659	Cbll1;Cxcr4;Cyth2;Faf1;Plaur;Ppp1r12a;Ptprj;Sox9;Tnr
GO:0009617	response to bacterium	biological_process	24	1952	175	20900	0.0362233	0.319785	1.46838	Adamts9;C3;Cflar;Fcgr2b;Fkbp5;Gbp2;Gbp6;Gm12250;Herc6;Ifit1;Iigp1;Irgm1;Irgm2;Lcn2;Lrg1;Mt2;Nfib;Oas2;Resf1;Serpina3f;Tent5a;Tgtp1;Trim30a;Wasl
GO:0007623	circadian rhythm	biological_process	13	1952	81	20900	0.0367892	0.323758	1.7184	Bdnf;Clock;Creb1;Crem;Dbp;Ep300;Id2;Lgr4;Ndufa9;Nr1d1;Ntrk2;Scn9a;Sirt1
GO:0030514	negative regulation of BMP signaling pathway	biological_process	10	1952	57	20900	0.0368364	0.323758	1.87842	Dlx1;Fzd1;Gpr155;Grem2;Hipk2;Htra1;Notch1;Pparg;Sfrp1;Skil
GO:0031648	protein destabilization	biological_process	10	1952	57	20900	0.0368364	0.323758	1.87842	Ccdc88c;Crebbp;Ep300;Igtp;Irgm1;Irgm2;Nr1d1;Rad23a;Sirt1;Trim21
GO:0006417	regulation of translation	biological_process	21	1952	149	20900	0.0370756	0.324603	1.50904	Ago2;Ago3;Cnot6l;Cpeb2;Cpeb4;Dnajc1;Dnajc3;Dus3l;Eif4e2;Eif4ebp2;Elavl1;Fxr1;Gapdh;Kbtbd8;Nck2;Neurl1a;Ppp1r15b;Rpl13a;Tnrc6a;Tnrc6b;Zfp36l1
GO:0042060	wound healing	biological_process	12	1952	73	20900	0.0372109	0.324655	1.76005	BC004004;Cdkn1a;Cflar;Epb41l4b;Fgf2;Fn1;Grhl3;Plec;Plpp3;Ppara;Sdc4;Yap1
GO:0043484	regulation of RNA splicing	biological_process	12	1952	73	20900	0.0372109	0.324655	1.76005	Ahnak;Ccnl2;Clk1;Clk4;Fastk;Mbnl1;Mbnl2;Rbm12b1;Rbm12b2;Supt3;Taf9;Zfp638
GO:0001649	osteoblast differentiation	biological_process	15	1952	98	20900	0.0381661	0.331035	1.63882	Bmp4;Bmpr1b;Bmpr2;Fgf2;Gja1;H3f3b;Lgr4;Lox;Map2k6;Mettl7a1;Myoc;Sox8;Trp53inp2;Twist1;Wwtr1
GO:0040018	positive regulation of multicellular organism growth	biological_process	8	1952	42	20900	0.0382198	0.331035	2.03942	Bbs2;Creb1;Ezr;Gh;Gpr21;Nipbl;Pou3f2;Ppib
GO:0060325	face morphogenesis	biological_process	8	1952	42	20900	0.0382198	0.331035	2.03942	Arid5b;Crebbp;Ep300;Kat6a;Lrp6;Nipbl;Tiparp;Zfp950
GO:1990573	potassium ion import across plasma membrane	biological_process	8	1952	42	20900	0.0382198	0.331035	2.03942	Atp1a1;Atp1b1;Kcnh2;Kcnj11;Kcnj15;Kcnj2;Kcnj6;Kcnk9
GO:0006897	endocytosis	biological_process	27	1952	203	20900	0.0387577	0.335206	1.42408	Ank2;Ap2m1;Arhgap27;Caly;Dbnl;Dpysl2;Fcho1;Fcho2;Hip1;Hip1r;Itsn1;Kcnq3;Lrp1;Lrp11;Lrp6;Lrrk2;Mib1;Nme1;Nostrin;Pik3c2a;Pip5k1c;Ralbp1;Reps2;Rhou;Rin2;Scara5;Vldlr
GO:0032092	positive regulation of protein binding	biological_process	14	1952	90	20900	0.0392298	0.338307	1.66553	Bmp4;Dtx3l;Ep300;Ephb6;Hip1r;Hipk2;Ide;Lrp1;Lrrk2;Plk2;Plxnd1;Rpl11;Trim21;Usp9x
GO:0007169	transmembrane receptor protein tyrosine kinase signaling pathway	biological_process	16	1952	107	20900	0.0398711	0.341581	1.60104	Alk;Angpt2;Bdnf;Dok3;Ephb3;Ephb6;Fgfr3;Flt1;Gfra4;Igf1r;Insr;Lcp2;Ltk;Ntrk2;Tek;Tie1
GO:0042542	response to hydrogen peroxide	biological_process	7	1952	35	20900	0.0403053	0.341581	2.14139	Gpx1;Hmox1;Park7;Ppp1r15b;Sirt1;Sod1;Stk25
GO:0051881	regulation of mitochondrial membrane potential	biological_process	7	1952	35	20900	0.0403053	0.341581	2.14139	Bax;Clic1;Park7;Pid1;Pink1;Sod1;Ubb
GO:0006626	protein targeting to mitochondrion	biological_process	5	1952	21	20900	0.0405266	0.341581	2.54928	Aip;Bid;Dusp18;Fis1;Ppp2r2b
GO:0016082	synaptic vesicle priming	biological_process	5	1952	21	20900	0.0405266	0.341581	2.54928	Napa;Rph3a;Snap23;Snap29;Stxbp1
GO:0030278	regulation of ossification	biological_process	5	1952	21	20900	0.0405266	0.341581	2.54928	Egr2;Fgfr3;Mapk3;Sfrp1;Tent5a
GO:0035641	locomotory exploration behavior	biological_process	5	1952	21	20900	0.0405266	0.341581	2.54928	Crh;Lrrk2;Tnr;Tuba1a;Ube3a
GO:0045445	myoblast differentiation	biological_process	5	1952	21	20900	0.0405266	0.341581	2.54928	Gpx1;Hinfp;Maml1;Mbnl1;Plec
GO:0050901	leukocyte tethering or rolling	biological_process	5	1952	21	20900	0.0405266	0.341581	2.54928	Cx3cr1;Golph3;Rock1;Sele;Selp
GO:0007162	negative regulation of cell adhesion	biological_process	10	1952	58	20900	0.0409281	0.342832	1.84603	Cbll1;Dscaml1;Plxna1;Plxna2;Plxna4;Plxnb1;Plxnd1;Podxl;Srcin1;Tnr
GO:0008630	intrinsic apoptotic signaling pathway in response to DNA damage	biological_process	10	1952	58	20900	0.0409281	0.342832	1.84603	Bax;Ercc6;Hmox1;Htra2;Ier3;Mbd4;Mcl1;Sirt1;Skil;Tnfrsf1a
GO:2000045	regulation of G1/S transition of mitotic cell cycle	biological_process	10	1952	58	20900	0.0409281	0.342832	1.84603	Actl6b;Appl1;Arid1a;Bid;Cdk7;Cdkn1a;Id2;Smarca2;Smarcb1;Smarcd1
GO:0034097	response to cytokine	biological_process	11	1952	66	20900	0.0411001	0.342832	1.78449	Il6ra;Il6st;Mcl1;Osmr;Ptgs2;Sele;Selp;Serpina3f;Serpina3g;Serpina3m;Timp1
GO:0003180	aortic valve morphogenesis	biological_process	6	1952	28	20900	0.0414229	0.342832	2.29435	Bmp4;Notch1;Slit2;Sox9;Tie1;Twist1
GO:0006885	regulation of pH	biological_process	6	1952	28	20900	0.0414229	0.342832	2.29435	Car2;Car4;Edn1;Ednrb;Pdk4;Rhcg
GO:0021772	olfactory bulb development	biological_process	6	1952	28	20900	0.0414229	0.342832	2.29435	Dlx2;Eomes;Id2;Lrrk2;Slit1;Slit2
GO:0090200	positive regulation of release of cytochrome c from mitochondria	biological_process	6	1952	28	20900	0.0414229	0.342832	2.29435	Bax;Bid;Hrk;Mllt11;Pink1;Plaur
GO:0007219	Notch signaling pathway	biological_process	18	1952	125	20900	0.0424107	0.344363	1.5418	Dlx1;Dlx2;Dtx3l;Dtx4;Grip2;Maml1;Maml3;Mib1;Neurl1a;Notch1;Perp;Rbpj;S1pr3;Six1;Sorbs2;Sox9;Spen;Traf7
GO:0022008	neurogenesis	biological_process	14	1952	91	20900	0.0425357	0.344363	1.64723	Cdk5rap2;Cxcr4;Eomes;Ercc6;Ift20;Ndufs2;Nfia;Nfib;Pcsk9;Prdm8;Six1;Tacc1;Tuba1a;Vxn
GO:0071356	cellular response to tumor necrosis factor	biological_process	14	1952	91	20900	0.0425357	0.344363	1.64723	Ccl12;Ccl7;Ccl9;Crhbp;Gpd1;Lrrk2;Mapk3;Nfe2l2;Nr1d1;Pid1;Ripk1;Sfrp1;Sirt1;Zfp36l1
GO:0006606	protein import into nucleus	biological_process	16	1952	108	20900	0.0429087	0.344363	1.58622	Appl1;Bcl3;Cdkn1a;Elavl1;Fam53c;Ipo4;Ipo7;Kcnq3;Kpna6;Lrrk2;Med1;Notch1;Nup153;Nup98;Phb2;Ranbp6
GO:0015031	protein transport	biological_process	71	1952	621	20900	0.0429821	0.344363	1.22415	Ahctf1;Ank2;Ap1m1;Ap2m1;Ap5m1;Arf1;Arfgap1;Arrdc3;Astn2;Bbs2;Cog5;Cope;Dtx3l;Exoc8;Fras1;Golph3;Gpm6b;Hook3;Ipo4;Ipo7;Itsn1;Kcnq3;Kpna6;Lyst;Mtx1;Mvb12b;Myh9;Myo5b;Napa;Nup98;Pex14;Preb;Rab15;Rab21;Rab23;Rab24;Rab37;Rab3a;Rab3b;Rab4b;Rab8b;Rab9b;Ramp3;Ranbp2;Ranbp3;Ranbp6;Rph3a;Scfd1;Sec22a;Sil1;Slc15a4;Snap23;Snap29;Snx16;Snx21;Snx32;Spire1;Stx6;Stxbp1;Stxbp5l;Tmed1;Tmed3;Use1;Vps11;Vps25;Vps28;…
GO:0035264	multicellular organism growth	biological_process	19	1952	134	20900	0.0433209	0.344363	1.51815	Arid5b;Ep300;Ercc6;Flvcr1;H3f3b;Kmt2c;Pcdh15;Plec;Rasal2;Rc3h2;Rpl29;Selenom;Slc1a2;Sos1;Sp2;Tnks2;Wwtr1;Zfp36l1;Zfp950
GO:1902600	proton transmembrane transport	biological_process	13	1952	83	20900	0.0436743	0.344363	1.67699	Atp1a1;Atp1b1;Atp5a1;Atp5b;Atp5c1;Atp5g2;Atp5pb;Atp6v0c;Atp6v0d1;Atp6v0e2;Atp6v1b2;Slc36a1;Tmem175
GO:0010225	response to UV-C	biological_process	3	1952	9	20900	0.0444837	0.344363	3.56899	Bcl3;Dcun1d3;Yy1
GO:0010807	regulation of synaptic vesicle priming	biological_process	3	1952	9	20900	0.0444837	0.344363	3.56899	Napa;Rab3a;Stxbp1
GO:0014016	neuroblast differentiation	biological_process	3	1952	9	20900	0.0444837	0.344363	3.56899	Dlx1;Dlx2;Tafa1
GO:0014047	glutamate secretion	biological_process	3	1952	9	20900	0.0444837	0.344363	3.56899	Bdnf;Gja1;Ntrk2
GO:0032264	IMP salvage	biological_process	3	1952	9	20900	0.0444837	0.344363	3.56899	Ampd2;Gmpr;Hprt
GO:0032471	negative regulation of endoplasmic reticulum calcium ion concentration	biological_process	3	1952	9	20900	0.0444837	0.344363	3.56899	Bax;Fis1;Tgm2
GO:0035356	intracellular triglyceride homeostasis	biological_process	3	1952	9	20900	0.0444837	0.344363	3.56899	Dgat2;Sirt1;Slc25a27
GO:0042596	fear response	biological_process	3	1952	9	20900	0.0444837	0.344363	3.56899	Adra2a;Bdnf;Cacna1e
GO:0044321	response to leptin	biological_process	3	1952	9	20900	0.0444837	0.344363	3.56899	Bbs2;Nr1d1;Sirt1
GO:0045010	actin nucleation	biological_process	3	1952	9	20900	0.0444837	0.344363	3.56899	Evl;Spire1;Wasl
GO:0050882	voluntary musculoskeletal movement	biological_process	3	1952	9	20900	0.0444837	0.344363	3.56899	Hipk2;Itpr1;Vti1a
GO:0060575	intestinal epithelial cell differentiation	biological_process	3	1952	9	20900	0.0444837	0.344363	3.56899	Sav1;Sox9;Yap1
GO:0061000	negative regulation of dendritic spine development	biological_process	3	1952	9	20900	0.0444837	0.344363	3.56899	Asap1;Fstl4;Plk2
GO:0061743	motor learning	biological_process	3	1952	9	20900	0.0444837	0.344363	3.56899	Adgrb3;Gpr88;Ube3a
GO:0070262	peptidyl-serine dephosphorylation	biological_process	3	1952	9	20900	0.0444837	0.344363	3.56899	Ppp1r15b;Ppp2r1a;Ppp5c
GO:0071028	nuclear mRNA surveillance	biological_process	3	1952	9	20900	0.0444837	0.344363	3.56899	Exosc10;Exosc4;Xrn1
GO:0072197	ureter morphogenesis	biological_process	3	1952	9	20900	0.0444837	0.344363	3.56899	Bmp4;Sox8;Sox9
GO:1901098	positive regulation of autophagosome maturation	biological_process	3	1952	9	20900	0.0444837	0.344363	3.56899	Igtp;Irgm1;Irgm2
GO:1902237	positive regulation of endoplasmic reticulum stress-induced intrinsic apoptotic signaling pathway	biological_process	3	1952	9	20900	0.0444837	0.344363	3.56899	Nck2;Ptpn2;Sirt1
GO:1903140	regulation of establishment of endothelial barrier	biological_process	3	1952	9	20900	0.0444837	0.344363	3.56899	Rock1;Rock2;Tnfrsf1a
GO:1903298	negative regulation of hypoxia-induced intrinsic apoptotic signaling pathway	biological_process	3	1952	9	20900	0.0444837	0.344363	3.56899	Eno1;Map2k1;Pink1
GO:0045766	positive regulation of angiogenesis	biological_process	21	1952	152	20900	0.0445737	0.344363	1.47925	Ago2;Angpt2;Aplnr;C3;C5ar1;Cx3cr1;Fgf2;Flt1;Hipk2;Hmox1;Itgb8;Lrg1;Nfe2l2;Nras;Prkcb;Serpine1;Sirt1;Tek;Tie1;Tnfrsf1a;Wnk1
GO:0007064	mitotic sister chromatid cohesion	biological_process	4	1952	15	20900	0.0448441	0.344363	2.85519	Naa50;Nipbl;Pogz;Smc3
GO:0010564	regulation of cell cycle process	biological_process	4	1952	15	20900	0.0448441	0.344363	2.85519	Bmyc;Dcun1d3;Sfrp1;Sox9
GO:0015693	magnesium ion transport	biological_process	4	1952	15	20900	0.0448441	0.344363	2.85519	Kcnj2;Mmgt1;Mmgt2;Tusc3
GO:0022407	regulation of cell-cell adhesion	biological_process	4	1952	15	20900	0.0448441	0.344363	2.85519	Adam8;Celsr2;Ephb3;Podxl
GO:0038066	p38MAPK cascade	biological_process	4	1952	15	20900	0.0448441	0.344363	2.85519	Fgfr3;Map2k6;Map3k20;Zfp36l1
GO:0043951	negative regulation of cAMP-mediated signaling	biological_process	4	1952	15	20900	0.0448441	0.344363	2.85519	Aplnr;Mgrn1;Npy2r;Pde10a
GO:0099151	regulation of postsynaptic density assembly	biological_process	4	1952	15	20900	0.0448441	0.344363	2.85519	Abi3bp;Cbln1;Il1rap;Lrrtm2
GO:1900226	negative regulation of NLRP3 inflammasome complex assembly	biological_process	4	1952	15	20900	0.0448441	0.344363	2.85519	Igtp;Irgm1;Irgm2;Trim30a
GO:1903671	negative regulation of sprouting angiogenesis	biological_process	4	1952	15	20900	0.0448441	0.344363	2.85519	Adamts9;Flt1;Stard13;Synj2bp
GO:2000679	positive regulation of transcription regulatory region DNA binding	biological_process	4	1952	15	20900	0.0448441	0.344363	2.85519	H1f0;Park7;Traf6;Twist1
GO:2000811	negative regulation of anoikis	biological_process	4	1952	15	20900	0.0448441	0.344363	2.85519	Mcl1;Notch1;Ntrk2;Pdk4
GO:0007275	multicellular organism development	biological_process	119	1952	1097	20900	0.045783	0.35022	1.16147	Ago2;Ahctf1;Alk;Angpt2;Aplnr;Bmp4;Cadm1;Casz1;Cbll1;Ccsap;Celsr2;Cfap53;Chl1;Cit;Cited2;Creb3l2;Cspg5;Dixdc1;Dlx1;Dlx2;Dlx6;Dpysl2;Dync2li1;Edf1;Efnb2;Enah;Enc1;Eomes;Ephb3;Farp1;Fat3;Fbxo45;Fbxw4;Fgf2;Fgfr3;Flrt2;Flt1;Fmnl3;Foxo4;Fstl4;Fxr1;Fzd1;Fzd2;Fzd3;Fzd7;Fzd8;G2e3;Gadd45b;Gapdh;Gas7;Gnrh1;Grem2;Id2;Igf1r;Ina;Insr;Khdc3;Klhl40;Lgr4;Lrp1;Lrp6;Ltk;Mcl1;Med1;Meis2;Mrtfb;Nde1;Neurod2;Nipbl;Notc…
GO:0006915	apoptotic process	biological_process	72	1952	633	20900	0.0458714	0.350446	1.21785	Bag3;Bax;Bex3;Bid;Bnipl;C1qbp;Cadm1;Casp8ap2;Ccar1;Cflar;Coa8;Dapk3;Dyrk2;Egln3;Elmo2;Emp1;Ep300;Faf1;Fastk;Fem1b;Fgfr3;Fis1;G2e3;Gadd45b;Gapdh;Gpx1;Hip1;Hipk2;Hipk3;Hmox1;Hrk;Htra2;Itpr1;Kcnj11;Lcn2;Map2k6;Mapk3;Mcl1;Mtch2;Muc2;Ndufa13;Notch1;Pcsk9;Peg10;Peg3;Perp;Phlda1;Pim1;Ppia;Ppp2r2b;Prkcb;Rb1cc1;Ripk1;Rnf152;Rock1;Rraga;Sav1;Serpina3g;Sh3glb1;Shb;Siah2;Sirt1;Six1;Sod1;Sox9;Tnfrsf1a;Traf7;Z…
GO:0000184	nuclear-transcribed mRNA catabolic process, nonsense-mediated decay	biological_process	7	1952	36	20900	0.0461519	0.351687	2.08191	Dcp2;Exosc10;Pnrc1;Rc3h1;Smg1;Smg7;Smg9
GO:0001843	neural tube closure	biological_process	15	1952	101	20900	0.0479431	0.364359	1.59014	Arid1a;Bmp4;Cited2;Enah;Fzd3;Grhl3;Lrp6;Phactr4;Rab23;Rock2;Rps7;Sdc4;Sfrp1;Traf6;Twist1
GO:0120162	positive regulation of cold-induced thermogenesis	biological_process	15	1952	101	20900	0.0479431	0.364359	1.59014	Ache;Adipor2;Cxcr4;Fabp5;Fh1;Gja1;Grb10;Hdac3;Igf1r;Il4ra;Kdm6b;Ksr2;Lcn2;Prkab1;Prkab2
GO:0006306	DNA methylation	biological_process	6	1952	29	20900	0.0482519	0.364359	2.21523	Arid4a;Eomes;Kmt2a;Kmt2e;Mbd4;Mettl7a1
GO:0014059	regulation of dopamine secretion	biological_process	6	1952	29	20900	0.0482519	0.364359	2.21523	Htr1b;Prkcb;Rab3a;Syt17;Syt4;Syt9
GO:0030517	negative regulation of axon extension	biological_process	6	1952	29	20900	0.0482519	0.364359	2.21523	Dip2b;Fstl4;Rnf6;Sema6c;Slit2;Tnr
GO:0007422	peripheral nervous system development	biological_process	5	1952	22	20900	0.0485485	0.364359	2.4334	Bdnf;Cited2;Ednrb;Slc5a3;Sox8
GO:0030325	adrenal gland development	biological_process	5	1952	22	20900	0.0485485	0.364359	2.4334	Arid5b;Cited2;Crh;Igf1r;Insr
GO:0140861	DNA repair-dependent chromatin remodeling	biological_process	5	1952	22	20900	0.0485485	0.364359	2.4334	Babam1;Dtx3l;Hdac3;Rnf168;Sirt1
GO:0006513	protein monoubiquitination	biological_process	8	1952	44	20900	0.0487125	0.364671	1.94672	Cbl;Kbtbd8;Marchf7;Mgrn1;Neurl1a;Rnf152;Trim21;Ube2w
GO:0008277	regulation of G protein-coupled receptor signaling pathway	biological_process	8	1952	44	20900	0.0487125	0.364671	1.94672	Frmpd1;Kctd16;Ramp3;Rgs10;Rgs11;Rgs12;Rgs14;Slc24a4
GO:0006281	DNA repair	biological_process	46	1952	385	20900	0.0494986	0.369537	1.27927	Apex1;Babam1;Bod1l;Cdk7;Dmap1;Dtx3l;Dyrk1b;Endov;Ercc6;Fam111a;Fh1;Gtf2h4;Hinfp;Hspa1a;Jmy;Kin;Mbd4;Mcrs1;Mms19;Mus81;Nsmce1;Park7;Pogz;Poldip2;Prmt6;Psme4;Rad23a;Rad9b;Rfc3;Rfwd3;Rif1;Rnf168;Rnf169;Smarca5;Smc3;Smg1;Spidr;Stub1;Swsap1;Taok3;Tex264;Ube2w;Usp45;Vcpip1;Yy1;Zbtb7a
GO:0008344	adult locomotory behavior	biological_process	11	1952	68	20900	0.0495486	0.369537	1.73201	Chl1;Grin1;Hipk2;Htra2;Id2;Idua;Park7;Pcdh15;Prex2;Shank2;Tuba1a
GO:0042981	regulation of apoptotic process	biological_process	28	1952	217	20900	0.0497368	0.370477	1.38154	Acer2;Ank2;Apex1;Bax;Bcl3;Bid;Bnc2;Ccnl2;Cflar;Creb1;Dlg5;Dmap1;Gja1;Hip1;Hrk;Ing3;Lox;Mcl1;Pink1;Prdx2;Sirt1;Skp2;Tgm2;Tnfaip8l3;Tnfrsf1a;Traf6;Umodl1;Zbtb7a
GO:1904263	positive regulation of TORC1 signaling	biological_process	9	1952	52	20900	0.0498442	0.37073	1.85313	Bmt2;Ep300;Fnip1;Gpr155;Pim1;Pip4p1;Rnf167;Rraga;Usp4
GO:0016197	endosomal transport	biological_process	10	1952	60	20900	0.0500196	0.37073	1.78449	Abca1;Ap5m1;Arhgap1;Caly;Itsn1;Myo5b;Nsg2;Reps2;Vps4a;Zfyve16
GO:0070301	cellular response to hydrogen peroxide	biological_process	10	1952	60	20900	0.0500196	0.37073	1.78449	Akr1b3;Apex1;Edn1;Kdm6b;Lcn2;Nfe2l2;Park7;Ripk1;Sirt1;Zfp580
GO:0071466	cellular response to xenobiotic stimulus	biological_process	10	1952	60	20900	0.0500196	0.37073	1.78449	Akap5;Bmyc;Crhbp;Crkl;Htr1b;Kcnh2;Kcnq3;Nfe2l2;Ppp1r12a;Serpine1
GO:0009267	cellular response to starvation	biological_process	12	1952	77	20900	0.0529295	0.39181	1.66862	Fnip1;Jmy;Lrrk2;Pcsk9;Pdk4;Pik3c2a;Ppara;Ripor1;Rraga;Sirt1;Tbc1d7;Tnrc6a
GO:0030534	adult behavior	biological_process	8	1952	45	20900	0.0545956	0.396799	1.90346	Alk;Bbs2;Grik1;Shank2;Slc1a2;Slc7a11;Tpgs1;Tuba1a
GO:0071300	cellular response to retinoic acid	biological_process	8	1952	45	20900	0.0545956	0.396799	1.90346	Abca1;Creb1;Htra2;Ltk;Ndufa13;Sox9;Tead1;Yap1
GO:0001841	neural tube formation	biological_process	4	1952	16	20900	0.0555099	0.396799	2.67674	Cited2;Ipmk;Mib1;Tctn1
GO:0030322	stabilization of membrane potential	biological_process	4	1952	16	20900	0.0555099	0.396799	2.67674	Chchd10;Kcnk15;Kcnk3;Kcnk9
GO:0031098	stress-activated protein kinase signaling cascade	biological_process	4	1952	16	20900	0.0555099	0.396799	2.67674	Akr1b3;Ccdc88c;Map2k6;Map3k20
GO:0034314	Arp2/3 complex-mediated actin nucleation	biological_process	4	1952	16	20900	0.0555099	0.396799	2.67674	Arpc5;Iqgap2;Jmy;Wipf3
GO:0035235	ionotropic glutamate receptor signaling pathway	biological_process	4	1952	16	20900	0.0555099	0.396799	2.67674	Camk2a;Cpeb4;Grik1;Grin1
GO:0043116	negative regulation of vascular permeability	biological_process	4	1952	16	20900	0.0555099	0.396799	2.67674	Akap12;Amot;Ptprj;Slit2
GO:0045956	positive regulation of calcium ion-dependent exocytosis	biological_process	4	1952	16	20900	0.0555099	0.396799	2.67674	Arf1;Doc2b;Stxbp1;Syt9
GO:0046039	GTP metabolic process	biological_process	4	1952	16	20900	0.0555099	0.396799	2.67674	Ak3;Ampd2;Lrrk2;Rab23
GO:0048545	response to steroid hormone	biological_process	4	1952	16	20900	0.0555099	0.396799	2.67674	Gnrh1;Hmgb2;Lox;Paqr8
GO:0060546	negative regulation of necroptotic process	biological_process	4	1952	16	20900	0.0555099	0.396799	2.67674	Cflar;Peli1;Ripk1;Slc25a4
GO:0071294	cellular response to zinc ion	biological_process	4	1952	16	20900	0.0555099	0.396799	2.67674	Creb1;Mt1;Mt2;Mtf1
GO:0098693	regulation of synaptic vesicle cycle	biological_process	4	1952	16	20900	0.0555099	0.396799	2.67674	Bsn;Pld1;Rab3b;Snap29
GO:0001894	tissue homeostasis	biological_process	6	1952	30	20900	0.0557342	0.396799	2.14139	Akr1b3;Nfib;Sox9;Trp53inp2;Wwtr1;Yap1
GO:0006904	vesicle docking involved in exocytosis	biological_process	6	1952	30	20900	0.0557342	0.396799	2.14139	Exoc8;Rab3a;Rab3b;Rab8b;Stxbp1;Vps11
GO:0030511	positive regulation of transforming growth factor beta receptor signaling pathway	biological_process	6	1952	30	20900	0.0557342	0.396799	2.14139	Cited2;Crebbp;Ep300;Hipk2;Lrg1;Myocd
GO:0046034	ATP metabolic process	biological_process	6	1952	30	20900	0.0557342	0.396799	2.14139	Ampd2;Atp1b1;Atp5a1;Atp5b;Atp6v1b2;Atp7a
GO:0048169	regulation of long-term neuronal synaptic plasticity	biological_process	6	1952	30	20900	0.0557342	0.396799	2.14139	Bdnf;Camk2b;Fcgr2b;Grik1;Grin1;Lnpep
GO:0061003	positive regulation of dendritic spine morphogenesis	biological_process	6	1952	30	20900	0.0557342	0.396799	2.14139	Baiap2;Camk2b;Cux2;Dbnl;Itpka;Xlr3b
GO:0006470	protein dephosphorylation	biological_process	20	1952	147	20900	0.0559694	0.397997	1.45673	Dusp11;Dusp18;Dusp6;Pdp1;Pdxp;Phpt1;Ppp1cc;Ppp1r12a;Ppp2r1a;Ppp2r1b;Ppp3cc;Ppp4r3b;Ppp5c;Ppp6c;Ptpn2;Ptpn4;Ptprg;Ptprj;Ptprn;Tab1
GO:0010821	regulation of mitochondrion organization	biological_process	5	1952	23	20900	0.0574388	0.399052	2.3276	Ep300;Fis1;Golph3;Pink1;Prmt6
GO:0022011	myelination in peripheral nervous system	biological_process	5	1952	23	20900	0.0574388	0.399052	2.3276	Arhgef10;Myoc;Ntrk2;Plec;Pou3f2
GO:0046889	positive regulation of lipid biosynthetic process	biological_process	5	1952	23	20900	0.0574388	0.399052	2.3276	Ccdc3;Creb1;Crebl2;Ppara;Zbtb20
GO:0098703	calcium ion import across plasma membrane	biological_process	5	1952	23	20900	0.0574388	0.399052	2.3276	Cacna1e;Cacna1s;Slc24a2;Slc24a4;Slc8a3
GO:0008284	positive regulation of cell population proliferation	biological_process	60	1952	525	20900	0.0589862	0.399052	1.22365	Acer2;Actl6b;Akr1c18;Bmp4;Ccar1;Ccdc117;Cck;Ccpg1;Cdca7l;Cdk4;Clec11a;Cnot6l;Crh;Crkl;Edn1;Ednrb;Efnb2;Fgf16;Fgf2;Fgfr3;Fn1;Garem1;Hipk1;Hipk2;Id2;Igf1r;Il6ra;Il6st;Insr;Kmt2d;Marchf7;Mas1;Med1;Meis2;Mif;Myocd;Nmb;Notch1;Ntrk2;Osmr;Pou3f2;Pou3f3;Ptgs2;Rps9;Sfrp1;Shank2;Shc1;Sirt1;Slc25a27;Slc25a5;Smarca2;Smarcd1;Sox9;Tgfa;Thrb;Timp1;Tns3;Wwtr1;Yap1;Zfp703
GO:0002821	positive regulation of adaptive immune response	biological_process	3	1952	10	20900	0.0592411	0.399052	3.21209	Cd44;Mif;Sirt1
GO:0007207	phospholipase C-activating G protein-coupled acetylcholine receptor signaling pathway	biological_process	3	1952	10	20900	0.0592411	0.399052	3.21209	Chrm3;Itpr1;Prkcb
GO:0010501	RNA secondary structure unwinding	biological_process	3	1952	10	20900	0.0592411	0.399052	3.21209	Ago2;Ago3;Ddx39b
GO:0021612	facial nerve structural organization	biological_process	3	1952	10	20900	0.0592411	0.399052	3.21209	Egr2;Nrp2;Plxna4
GO:0021695	cerebellar cortex development	biological_process	3	1952	10	20900	0.0592411	0.399052	3.21209	Dixdc1;Fktn;Neurod2
GO:0032263	GMP salvage	biological_process	3	1952	10	20900	0.0592411	0.399052	3.21209	Adk;Ampd2;Hprt
GO:0032933	SREBP signaling pathway	biological_process	3	1952	10	20900	0.0592411	0.399052	3.21209	Arhgef10l;Erlin1;Insig1
GO:0034379	very-low-density lipoprotein particle assembly	biological_process	3	1952	10	20900	0.0592411	0.399052	3.21209	Arf1;Ces1d;Soat1
GO:0035871	protein K11-linked deubiquitination	biological_process	3	1952	10	20900	0.0592411	0.399052	3.21209	Otud3;Usp37;Vcpip1
GO:0043278	response to morphine	biological_process	3	1952	10	20900	0.0592411	0.399052	3.21209	Grin1;Ppp5c;Prkcg
GO:0044406	adhesion of symbiont to host	biological_process	3	1952	10	20900	0.0592411	0.399052	3.21209	Gbp2;Gbp6;Gbp7
GO:0045843	negative regulation of striated muscle tissue development	biological_process	3	1952	10	20900	0.0592411	0.399052	3.21209	Bdnf;Bmp4;Twist1
GO:0045955	negative regulation of calcium ion-dependent exocytosis	biological_process	3	1952	10	20900	0.0592411	0.399052	3.21209	Adra2a;Notch1;Syt4
GO:0046322	negative regulation of fatty acid oxidation	biological_process	3	1952	10	20900	0.0592411	0.399052	3.21209	Acacb;Dgat2;Sox9
GO:0051148	negative regulation of muscle cell differentiation	biological_process	3	1952	10	20900	0.0592411	0.399052	3.21209	Bmpr2;Id2;Zbed6
GO:0051248	negative regulation of protein metabolic process	biological_process	3	1952	10	20900	0.0592411	0.399052	3.21209	Edn1;Ednrb;Mif
GO:0061669	spontaneous neurotransmitter secretion	biological_process	3	1952	10	20900	0.0592411	0.399052	3.21209	Doc2b;Doc2g;Rph3a
GO:0098970	postsynaptic neurotransmitter receptor diffusion trapping	biological_process	3	1952	10	20900	0.0592411	0.399052	3.21209	Cacng5;Camk2a;Gphn
GO:1902305	regulation of sodium ion transmembrane transport	biological_process	3	1952	10	20900	0.0592411	0.399052	3.21209	Atp2b4;Bpifa1;Wnk1
GO:1903589	positive regulation of blood vessel endothelial cell proliferation involved in sprouting angiogenesis	biological_process	3	1952	10	20900	0.0592411	0.399052	3.21209	Aplnr;Hmox1;Jcad
GO:2000987	positive regulation of behavioral fear response	biological_process	3	1952	10	20900	0.0592411	0.399052	3.21209	Cck;Crh;Gja1
GO:0007015	actin filament organization	biological_process	20	1952	148	20900	0.0592777	0.399052	1.44689	Actn1;Arf1;Avil;Elmo2;Enah;Fscn1;Hip1;Hip1r;Khdc3;Myo5b;Nck2;Nlrp5;Nostrin;Pcdh15;Plec;Rhof;Rhou;Spire1;Tmod2;Wasl
GO:0031175	neuron projection development	biological_process	23	1952	175	20900	0.0592807	0.399052	1.4072	Camsap2;Cd44;Chl1;Clmn;Cntn4;Edn1;Ercc6;Fry;Fryl;Gfap;Igf1r;Manf;Map1b;Matn2;Micall2;Mrtfb;Myoc;Prickle2;Rock1;Shc1;Stmn3;Tmem108;Uhmk1
GO:0008625	extrinsic apoptotic signaling pathway via death domain receptors	biological_process	7	1952	38	20900	0.059399	0.399052	1.97234	Bag3;Bax;Bex3;Casp8ap2;Hmgb2;Rock2;Skil
GO:0071320	cellular response to cAMP	biological_process	7	1952	38	20900	0.059399	0.399052	1.97234	Crhbp;Ezr;Gpd1;Itpr1;Itpr2;Slc8a3;Zfp36l1
GO:0090398	cellular senescence	biological_process	7	1952	38	20900	0.059399	0.399052	1.97234	Cdkn1a;Id2;Kat6a;Map2k1;Mif;Prmt6;Zmiz1
GO:0008544	epidermis development	biological_process	10	1952	62	20900	0.0603667	0.405096	1.72693	Cdkn1a;Grhl3;Hdac3;Igf1r;Insr;Notch1;Pou3f2;Ppara;Satb1;Sharpin
GO:0010001	glial cell differentiation	biological_process	6	1952	31	20900	0.0638758	0.407226	2.07232	Fgf2;Hapln2;Nfib;Notch1;Tuba1a;Vcan
GO:0030279	negative regulation of ossification	biological_process	6	1952	31	20900	0.0638758	0.407226	2.07232	Gfra4;Notch1;Rbpj;Sfrp1;Sox9;Vdr
GO:0045454	cell redox homeostasis	biological_process	6	1952	31	20900	0.0638758	0.407226	2.07232	Apex1;Gpx1;Nfe2l2;Prdx2;Txnrd2;Txnrd3
GO:0042274	ribosomal small subunit biogenesis	biological_process	11	1952	71	20900	0.0642979	0.407226	1.65883	Exosc10;Heatr1;Nop58;Rps16;Rps27;Rps7;Rps8;Rps9;Rrp9;Tbl3;Utp20
GO:0043066	negative regulation of apoptotic process	biological_process	61	1952	539	20900	0.0666961	0.407226	1.21173	Akr1a1;Akr1b3;Bag3;Bcl3;Bdnf;Cbl;Cbs;Ccng1;Cd44;Cdkn1a;Cflar;Cited2;Creb1;Dnaja1;Dnajc3;Dstyk;Ednrb;Fn1;Foxe3;Gnrh1;Golph3;Higd2a;Hip1r;Hipk3;Hspa1b;Ier3;Igf1r;Itpr1;Khdc3;Lrp1;Ltk;Mcl1;Med1;Mif;Phb2;Pim1;Pink1;Plaur;Plk2;Pou3f3;Ppp5c;Ptgs2;Rb1cc1;Ripk1;Sfrp1;Shc1;Siah2;Sirt1;Six1;Slc25a27;Smg9;Sod1;Sox8;Sox9;Spry2;Taf9;Tek;Tgfa;Timp1;Tnfrsf1a;Twist1
GO:0001824	blastocyst development	biological_process	7	1952	39	20900	0.066813	0.407226	1.92176	Atp1b1;Eomes;G2e3;N4bp2l2;Ppp1cc;Smarcb1;Yap1
GO:2000379	positive regulation of reactive oxygen species metabolic process	biological_process	7	1952	39	20900	0.066813	0.407226	1.92176	Akr1c18;Cdkn1a;Lcn2;Nfe2l2;Park7;Pid1;Xdh
GO:0010332	response to gamma radiation	biological_process	5	1952	24	20900	0.067197	0.407226	2.23062	Bax;Bmyc;Dcun1d3;Ercc6;Gpx1
GO:0014003	oligodendrocyte development	biological_process	5	1952	24	20900	0.067197	0.407226	2.23062	Eif2b4;Fgfr3;Id2;Olig1;Prdm8
GO:0014032	neural crest cell development	biological_process	5	1952	24	20900	0.067197	0.407226	2.23062	Edn1;Kbtbd8;Mapk3;Sox8;Sox9
GO:0019222	regulation of metabolic process	biological_process	5	1952	24	20900	0.067197	0.407226	2.23062	Cnr1;Mc5r;Ntrk2;S1pr3;Sh2b2
GO:0046928	regulation of neurotransmitter secretion	biological_process	5	1952	24	20900	0.067197	0.407226	2.23062	Camk2a;Cplx1;Ica1;Kcnc4;Ntrk2
GO:0043161	proteasome-mediated ubiquitin-dependent protein catabolic process	biological_process	26	1952	205	20900	0.0672458	0.407226	1.35796	Asb2;Clock;Dtx4;Fbxo45;Fbxw5;Fem1b;Klhl40;Klhl42;Mta1;Nfe2l2;Peli1;Psmd8;Rad23a;Rmnd5a;Sharpin;Siah2;Sirt1;Skp2;Spsb3;Stub1;Trim2;Ube2w;Ube3a;Ubxn2b;Ubxn7;Wwp2
GO:0006337	nucleosome disassembly	biological_process	4	1952	17	20900	0.0674127	0.407226	2.51929	Arid1a;Cebpg;Smarcb1;Smarcd1
GO:0010524	positive regulation of calcium ion transport into cytosol	biological_process	4	1952	17	20900	0.0674127	0.407226	2.51929	Akap5;Bax;Bmp4;Grin1
GO:0010812	negative regulation of cell-substrate adhesion	biological_process	4	1952	17	20900	0.0674127	0.407226	2.51929	Angpt2;Fzd7;Lrp1;Notch1
GO:0045670	regulation of osteoclast differentiation	biological_process	4	1952	17	20900	0.0674127	0.407226	2.51929	Adam8;Fgfr3;Rassf2;Zbtb7a
GO:0048208	COPII vesicle coating	biological_process	4	1952	17	20900	0.0674127	0.407226	2.51929	Preb;Trappc12;Trappc3;Trappc4
GO:0051298	centrosome duplication	biological_process	4	1952	17	20900	0.0674127	0.407226	2.51929	Arhgef10;Chordc1;Nde1;Rock2
GO:0071391	cellular response to estrogen stimulus	biological_process	4	1952	17	20900	0.0674127	0.407226	2.51929	Arid5a;Bcas3;Crhbp;Sfrp1
GO:0090336	positive regulation of brown fat cell differentiation	biological_process	4	1952	17	20900	0.0674127	0.407226	2.51929	Fndc5;Pim1;Ptgs2;Six1
GO:1900271	regulation of long-term synaptic potentiation	biological_process	4	1952	17	20900	0.0674127	0.407226	2.51929	Calb1;Calb2;Rab3a;Scgn
GO:1902018	negative regulation of cilium assembly	biological_process	4	1952	17	20900	0.0674127	0.407226	2.51929	Cdk10;Cep97;Tbc1d7;Yap1
GO:2001171	positive regulation of ATP biosynthetic process	biological_process	4	1952	17	20900	0.0674127	0.407226	2.51929	Eno1;Map2k1;Pid1;Ppara
GO:2001237	negative regulation of extrinsic apoptotic signaling pathway	biological_process	8	1952	47	20900	0.0676698	0.407226	1.82246	Bmp4;Cflar;Park7;Prdx2;Rb1cc1;Ripk1;Siah2;Yap1
GO:0051301	cell division	biological_process	45	1952	386	20900	0.071181	0.407226	1.24822	Ahctf1;Anapc2;Arpp19;Babam1;Ccng1;Ccng2;Ccnk;Ccnt1;Ccnt2;Ccsap;Cdk4;Cdk7;Cit;Clta;Dis3l2;Fign;Gnai1;Haus3;Katnb1;Klhl42;Klhl9;Kmt5a;Lats1;Lats2;Map10;Mapre3;Mical3;Mis12;Mplkip;Nde1;Phf13;Pogz;Ppp1cc;Rae1;Reep3;Rgs14;Senp5;Septin4;Smc3;Tacc1;Usp37;Usp9x;Vps4a;Vrk1;Wasl
GO:0000303	response to superoxide	biological_process	2	1952	5	20900	0.0720282	0.407226	4.28279	Ercc6;Sod1
GO:0001661	conditioned taste aversion	biological_process	2	1952	5	20900	0.0720282	0.407226	4.28279	Grin1;Tbr1
GO:0002904	positive regulation of B cell apoptotic process	biological_process	2	1952	5	20900	0.0720282	0.407226	4.28279	Bax;Fnip1
GO:0002906	negative regulation of mature B cell apoptotic process	biological_process	2	1952	5	20900	0.0720282	0.407226	4.28279	Cd44;Mif
GO:0003157	endocardium development	biological_process	2	1952	5	20900	0.0720282	0.407226	4.28279	Notch1;Rbpj
GO:0003383	apical constriction	biological_process	2	1952	5	20900	0.0720282	0.407226	4.28279	Ccdc88c;Rock1
GO:0006027	glycosaminoglycan catabolic process	biological_process	2	1952	5	20900	0.0720282	0.407226	4.28279	Ids;Idua
GO:0006121	mitochondrial electron transport, succinate to ubiquinone	biological_process	2	1952	5	20900	0.0720282	0.407226	4.28279	Sdhb;Sdhc
GO:0006449	regulation of translational termination	biological_process	2	1952	5	20900	0.0720282	0.407226	4.28279	Ogfod1;Shfl
GO:0006550	isoleucine catabolic process	biological_process	2	1952	5	20900	0.0720282	0.407226	4.28279	Acat1;Bckdk
GO:0007044	cell-substrate junction assembly	biological_process	2	1952	5	20900	0.0720282	0.407226	4.28279	Fn1;Tns1
GO:0009957	epidermal cell fate specification	biological_process	2	1952	5	20900	0.0720282	0.407226	4.28279	Notch1;Rbpj
GO:0010560	positive regulation of glycoprotein biosynthetic process	biological_process	2	1952	5	20900	0.0720282	0.407226	4.28279	Ep300;Insr
GO:0010829	negative regulation of glucose transmembrane transport	biological_process	2	1952	5	20900	0.0720282	0.407226	4.28279	Fabp5;Prkcb
GO:0016441	post-transcriptional gene silencing	biological_process	2	1952	5	20900	0.0720282	0.407226	4.28279	Celf2;Elavl1
GO:0019509	L-methionine salvage from methylthioadenosine	biological_process	2	1952	5	20900	0.0720282	0.407226	4.28279	Enoph1;Mri1
GO:0021544	subpallium development	biological_process	2	1952	5	20900	0.0720282	0.407226	4.28279	Dlx1;Dlx2
GO:0030209	dermatan sulfate catabolic process	biological_process	2	1952	5	20900	0.0720282	0.407226	4.28279	Ids;Idua
GO:0032273	positive regulation of protein polymerization	biological_process	2	1952	5	20900	0.0720282	0.407226	4.28279	Tppp3;Ttbk1
GO:0032310	prostaglandin secretion	biological_process	2	1952	5	20900	0.0720282	0.407226	4.28279	Abcc4;Ptgs2
GO:0033599	regulation of mammary gland epithelial cell proliferation	biological_process	2	1952	5	20900	0.0720282	0.407226	4.28279	Bax;Gpx1
GO:0034112	positive regulation of homotypic cell-cell adhesion	biological_process	2	1952	5	20900	0.0720282	0.407226	4.28279	Ank3;Plaur
GO:0035065	regulation of histone acetylation	biological_process	2	1952	5	20900	0.0720282	0.407226	4.28279	Nfya;Nfyc
GO:0035617	stress granule disassembly	biological_process	2	1952	5	20900	0.0720282	0.407226	4.28279	Kif5b;Klc1
GO:0038020	insulin receptor recycling	biological_process	2	1952	5	20900	0.0720282	0.407226	4.28279	Ide;Ptpn2
GO:0038031	non-canonical Wnt signaling pathway via JNK cascade	biological_process	2	1952	5	20900	0.0720282	0.407226	4.28279	Fzd7;Myoc
GO:0042471	ear morphogenesis	biological_process	2	1952	5	20900	0.0720282	0.407226	4.28279	Gjb6;Nipbl
GO:0043620	regulation of DNA-templated transcription in response to stress	biological_process	2	1952	5	20900	0.0720282	0.407226	4.28279	Jmy;Rgs14
GO:0043968	histone H2A acetylation	biological_process	2	1952	5	20900	0.0720282	0.407226	4.28279	Dmap1;Msl3l2
GO:0044070	regulation of monoatomic anion transport	biological_process	2	1952	5	20900	0.0720282	0.407226	4.28279	Car2;Stc1
GO:0044727	epigenetic programing of male pronucleus	biological_process	2	1952	5	20900	0.0720282	0.407226	4.28279	Tet1;Tet3
GO:0045053	protein retention in Golgi apparatus	biological_process	2	1952	5	20900	0.0720282	0.407226	4.28279	Golph3;Vps13c
GO:0045541	negative regulation of cholesterol biosynthetic process	biological_process	2	1952	5	20900	0.0720282	0.407226	4.28279	Erlin1;Sod1
GO:0045608	negative regulation of inner ear auditory receptor cell differentiation	biological_process	2	1952	5	20900	0.0720282	0.407226	4.28279	Fgfr3;Notch1
GO:0045759	negative regulation of action potential	biological_process	2	1952	5	20900	0.0720282	0.407226	4.28279	Cnr1;Scn9a
GO:0045923	positive regulation of fatty acid metabolic process	biological_process	2	1952	5	20900	0.0720282	0.407226	4.28279	Ppara;Pparg
GO:0048014	Tie signaling pathway	biological_process	2	1952	5	20900	0.0720282	0.407226	4.28279	Angpt2;Tek
GO:0048368	lateral mesoderm development	biological_process	2	1952	5	20900	0.0720282	0.407226	4.28279	Tead1;Yap1
GO:0048597	post-embryonic camera-type eye morphogenesis	biological_process	2	1952	5	20900	0.0720282	0.407226	4.28279	Bax;Flt1
GO:0050849	negative regulation of calcium-mediated signaling	biological_process	2	1952	5	20900	0.0720282	0.407226	4.28279	Itpr1;Slc24a4
GO:0051252	regulation of RNA metabolic process	biological_process	2	1952	5	20900	0.0720282	0.407226	4.28279	Nova2;Pcbp3
GO:0051295	establishment of meiotic spindle localization	biological_process	2	1952	5	20900	0.0720282	0.407226	4.28279	Myh9;Spire1
GO:0051664	nuclear pore localization	biological_process	2	1952	5	20900	0.0720282	0.407226	4.28279	Fxr1;Lmnb2
GO:0060023	soft palate development	biological_process	2	1952	5	20900	0.0720282	0.407226	4.28279	Sox11;Tshz1
GO:0060354	negative regulation of cell adhesion molecule production	biological_process	2	1952	5	20900	0.0720282	0.407226	4.28279	Myocd;Notch1
GO:0060502	epithelial cell proliferation involved in lung morphogenesis	biological_process	2	1952	5	20900	0.0720282	0.407226	4.28279	Bmp4;Map2k1
GO:0060512	prostate gland morphogenesis	biological_process	2	1952	5	20900	0.0720282	0.407226	4.28279	Bmp4;Sox9
GO:0060666	dichotomous subdivision of terminal units involved in salivary gland branching	biological_process	2	1952	5	20900	0.0720282	0.407226	4.28279	Plxna1;Plxnd1
GO:0061419	positive regulation of transcription from RNA polymerase II promoter in response to hypoxia	biological_process	2	1952	5	20900	0.0720282	0.407226	4.28279	Nfe2l2;Rbpj
GO:0061551	trigeminal ganglion development	biological_process	2	1952	5	20900	0.0720282	0.407226	4.28279	Nrp2;Six1
GO:0070120	ciliary neurotrophic factor-mediated signaling pathway	biological_process	2	1952	5	20900	0.0720282	0.407226	4.28279	Il6ra;Il6st
GO:0071806	protein transmembrane transport	biological_process	2	1952	5	20900	0.0720282	0.407226	4.28279	Abca1;Ednrb
GO:0072102	glomerulus morphogenesis	biological_process	2	1952	5	20900	0.0720282	0.407226	4.28279	Ctnnd1;Kirrel3
GO:0072538	T-helper 17 type immune response	biological_process	2	1952	5	20900	0.0720282	0.407226	4.28279	Il17ra;Notch1
GO:0075525	viral translational termination-reinitiation	biological_process	2	1952	5	20900	0.0720282	0.407226	4.28279	Eif3a;Eif3d
GO:0090168	Golgi reassembly	biological_process	2	1952	5	20900	0.0720282	0.407226	4.28279	Stk25;Vcpip1
GO:0090335	regulation of brown fat cell differentiation	biological_process	2	1952	5	20900	0.0720282	0.407226	4.28279	Fto;Sirt1
GO:0097112	gamma-aminobutyric acid receptor clustering	biological_process	2	1952	5	20900	0.0720282	0.407226	4.28279	Gphn;Shisa7
GO:0097211	cellular response to gonadotropin-releasing hormone	biological_process	2	1952	5	20900	0.0720282	0.407226	4.28279	Crhbp;Umodl1
GO:0097492	sympathetic neuron axon guidance	biological_process	2	1952	5	20900	0.0720282	0.407226	4.28279	Edn1;Plxna4
GO:0098942	retrograde trans-synaptic signaling by trans-synaptic protein complex	biological_process	2	1952	5	20900	0.0720282	0.407226	4.28279	Cadm1;Farp1
GO:0099610	action potential initiation	biological_process	2	1952	5	20900	0.0720282	0.407226	4.28279	Kcnq3;Sod1
GO:0110091	negative regulation of hippocampal neuron apoptotic process	biological_process	2	1952	5	20900	0.0720282	0.407226	4.28279	Cx3cr1;Lcn2
GO:0140206	dipeptide import across plasma membrane	biological_process	2	1952	5	20900	0.0720282	0.407226	4.28279	Slc15a4;Slc7a11
GO:0140361	cyclic-GMP-AMP transmembrane import across plasma membrane	biological_process	2	1952	5	20900	0.0720282	0.407226	4.28279	Lrrc8a;Lrrc8c
GO:1901388	regulation of transforming growth factor beta activation	biological_process	2	1952	5	20900	0.0720282	0.407226	4.28279	Itgb8;Lrrc32
GO:1901671	positive regulation of superoxide dismutase activity	biological_process	2	1952	5	20900	0.0720282	0.407226	4.28279	Atp7a;Park7
GO:1902037	negative regulation of hematopoietic stem cell differentiation	biological_process	2	1952	5	20900	0.0720282	0.407226	4.28279	N4bp2l2;Nfe2l2
GO:1902065	response to L-glutamate	biological_process	2	1952	5	20900	0.0720282	0.407226	4.28279	Igf1r;Tuba1a
GO:1902177	positive regulation of oxidative stress-induced intrinsic apoptotic signaling pathway	biological_process	2	1952	5	20900	0.0720282	0.407226	4.28279	Park7;Sod1
GO:1903292	protein localization to Golgi membrane	biological_process	2	1952	5	20900	0.0720282	0.407226	4.28279	Arl5a;Arl5b
GO:1903307	positive regulation of regulated secretory pathway	biological_process	2	1952	5	20900	0.0720282	0.407226	4.28279	Rab15;Rab3a
GO:1903347	negative regulation of bicellular tight junction assembly	biological_process	2	1952	5	20900	0.0720282	0.407226	4.28279	Rock1;Rock2
GO:1903898	negative regulation of PERK-mediated unfolded protein response	biological_process	2	1952	5	20900	0.0720282	0.407226	4.28279	Igtp;Nck2
GO:1904717	regulation of AMPA glutamate receptor clustering	biological_process	2	1952	5	20900	0.0720282	0.407226	4.28279	Shisa7;Slc7a11
GO:1904959	regulation of cytochrome-c oxidase activity	biological_process	2	1952	5	20900	0.0720282	0.407226	4.28279	Atp7a;Phb2
GO:1990079	cartilage homeostasis	biological_process	2	1952	5	20900	0.0720282	0.407226	4.28279	Idua;Mtf1
GO:1990708	conditioned place preference	biological_process	2	1952	5	20900	0.0720282	0.407226	4.28279	Bdnf;Csmd1
GO:1990776	response to angiotensin	biological_process	2	1952	5	20900	0.0720282	0.407226	4.28279	Rock1;Rock2
GO:2000051	negative regulation of non-canonical Wnt signaling pathway	biological_process	2	1952	5	20900	0.0720282	0.407226	4.28279	Lrp6;Rnf213
GO:2000435	negative regulation of protein neddylation	biological_process	2	1952	5	20900	0.0720282	0.407226	4.28279	Dcun1d3;Rpl11
GO:2000628	regulation of miRNA metabolic process	biological_process	2	1952	5	20900	0.0720282	0.407226	4.28279	Rc3h1;Rc3h2
GO:0042127	regulation of cell population proliferation	biological_process	23	1952	179	20900	0.0725486	0.408193	1.37576	Alk;Bmpr2;Egln3;Il4ra;Ltk;Mbd2;Mif;Notch1;Pid1;Plcd1;Ptgs2;Sav1;Serpine1;Shc1;Sirt1;Slc7a11;Sos1;Sox9;Stat4;Tead1;Tfap2d;Trnp1;Yap1
GO:0007595	lactation	biological_process	6	1952	32	20900	0.0726779	0.408193	2.00756	Creb1;Med1;Neurl1a;Nme1;Vdr;Xdh
GO:0031669	cellular response to nutrient levels	biological_process	6	1952	32	20900	0.0726779	0.408193	2.00756	Crebbp;Ep300;Otud3;Prkab1;Prkab2;Rraga
GO:0000278	mitotic cell cycle	biological_process	16	1952	116	20900	0.0732947	0.408193	1.47682	Arpp19;Cit;Dis3l2;Mis12;Phf13;Plk2;Ppp1r12a;Rgs14;Tuba1a;Tuba8;Tubb2a;Tubb2b;Tubb3;Tubb4b;Tubb6;Tubgcp2
GO:0035914	skeletal muscle cell differentiation	biological_process	9	1952	56	20900	0.0737986	0.408193	1.72076	Asb2;Cited2;Egr2;Eomes;Hivep3;Klf5;Notch1;Sox11;Sox8
GO:0015914	phospholipid transport	biological_process	7	1952	40	20900	0.0747581	0.408193	1.87372	Abca1;Atp11a;Atp8a1;Atp8b3;Osbpl5;Pltp;Tnfaip8l3
GO:0002931	response to ischemia	biological_process	8	1952	48	20900	0.0748688	0.408193	1.78449	Camk2a;Cpeb4;Cx3cr1;Kcnj11;Ndnf;Rock2;Sos1;Stub1
GO:0031146	SCF-dependent proteasomal ubiquitin-dependent protein catabolic process	biological_process	8	1952	48	20900	0.0748688	0.408193	1.78449	Cul5;Fbxl6;Fbxo33;Fbxo44;Fbxw4;Fbxw5;Skp2;Wwtr1
GO:0043434	response to peptide hormone	biological_process	8	1952	48	20900	0.0748688	0.408193	1.78449	Eif2b4;Irs1;Plcd1;Pld1;Serpina3f;Serpina3g;Serpina3m;Stat4
GO:0048536	spleen development	biological_process	8	1952	48	20900	0.0748688	0.408193	1.78449	Bcl3;Cited2;Flvcr1;Kmt2a;Rbm15;Rc3h1;Rc3h2;Samd9l
GO:0051726	regulation of cell cycle	biological_process	28	1952	226	20900	0.0749767	0.408193	1.32653	Bax;Bop1;Ccndbp1;Ccng2;Ccnl2;Cdk4;Cdkn1a;Cgref1;Dmap1;Fgf2;Foxe3;Gadd45b;Ing3;Jade2;Kmt2e;Mcrs1;Nras;Phactr4;Prdm11;Rprm;Sgsm3;Skil;Skp2;Trnp1;Uhmk1;Yy1;Zfp369;Zfp703
GO:0002070	epithelial cell maturation	biological_process	3	1952	11	20900	0.0759667	0.408193	2.92008	Akr1b3;Fem1b;Tfcp2l1
GO:0002862	negative regulation of inflammatory response to antigenic stimulus	biological_process	3	1952	11	20900	0.0759667	0.408193	2.92008	Fcgr2b;Gpr17;Gpx1
GO:0006171	cAMP biosynthetic process	biological_process	3	1952	11	20900	0.0759667	0.408193	2.92008	Adcy1;Adcy7;Adcy8
GO:0010803	regulation of tumor necrosis factor-mediated signaling pathway	biological_process	3	1952	11	20900	0.0759667	0.408193	2.92008	Hipk1;Sharpin;Tnfrsf1a
GO:0014909	smooth muscle cell migration	biological_process	3	1952	11	20900	0.0759667	0.408193	2.92008	Arpc5;Plat;Zfp950
GO:0015810	aspartate transmembrane transport	biological_process	3	1952	11	20900	0.0759667	0.408193	2.92008	Lrrc8a;Lrrc8c;Slc25a18
GO:0021879	forebrain neuron differentiation	biological_process	3	1952	11	20900	0.0759667	0.408193	2.92008	Dlx1;Dlx2;Sox1
GO:0032099	negative regulation of appetite	biological_process	3	1952	11	20900	0.0759667	0.408193	2.92008	Cck;Nenf;Ppara
GO:0032958	inositol phosphate biosynthetic process	biological_process	3	1952	11	20900	0.0759667	0.408193	2.92008	Fgf2;Ipmk;Itpka
GO:0034392	negative regulation of smooth muscle cell apoptotic process	biological_process	3	1952	11	20900	0.0759667	0.408193	2.92008	Dipk2a;Edn1;Lrp6
GO:0045064	T-helper 2 cell differentiation	biological_process	3	1952	11	20900	0.0759667	0.408193	2.92008	Bcl3;Il4ra;Kmt2a
GO:0045603	positive regulation of endothelial cell differentiation	biological_process	3	1952	11	20900	0.0759667	0.408193	2.92008	Bmp4;Notch1;Vezf1
GO:0045616	regulation of keratinocyte differentiation	biological_process	3	1952	11	20900	0.0759667	0.408193	2.92008	Rock1;Rock2;Zfp36l1
GO:0045760	positive regulation of action potential	biological_process	3	1952	11	20900	0.0759667	0.408193	2.92008	Ank3;Kcnip1;Tac1
GO:0048251	elastic fiber assembly	biological_process	3	1952	11	20900	0.0759667	0.408193	2.92008	Atp7a;Lox;Ltbp4
GO:0048846	axon extension involved in axon guidance	biological_process	3	1952	11	20900	0.0759667	0.408193	2.92008	Nrp2;Slit1;Slit2
GO:0051450	myoblast proliferation	biological_process	3	1952	11	20900	0.0759667	0.408193	2.92008	Gpx1;Six1;Tbx18
GO:0051561	positive regulation of mitochondrial calcium ion concentration	biological_process	3	1952	11	20900	0.0759667	0.408193	2.92008	Fis1;Micu1;Tgm2
GO:0051639	actin filament network formation	biological_process	3	1952	11	20900	0.0759667	0.408193	2.92008	Actn1;Arpc5;Spire1
GO:0060052	neurofilament cytoskeleton organization	biological_process	3	1952	11	20900	0.0759667	0.408193	2.92008	Arhgef28;Ina;Sod1
GO:0060379	cardiac muscle cell myoblast differentiation	biological_process	3	1952	11	20900	0.0759667	0.408193	2.92008	Myocd;Notch1;Rbpj
GO:0070431	nucleotide-binding oligomerization domain containing 2 signaling pathway	biological_process	3	1952	11	20900	0.0759667	0.408193	2.92008	Igtp;Irgm1;Irgm2
GO:0071354	cellular response to interleukin-6	biological_process	3	1952	11	20900	0.0759667	0.408193	2.92008	Pid1;Selp;Traf7
GO:0086011	membrane repolarization during action potential	biological_process	3	1952	11	20900	0.0759667	0.408193	2.92008	Kcna1;Kcnh2;Kcnj2
GO:0090309	positive regulation of DNA methylation-dependent heterochromatin formation	biological_process	3	1952	11	20900	0.0759667	0.408193	2.92008	Mphosph8;Resf1;Setdb1
GO:0097400	interleukin-17-mediated signaling pathway	biological_process	3	1952	11	20900	0.0759667	0.408193	2.92008	Il17ra;Notch1;Traf6
GO:0097435	supramolecular fiber organization	biological_process	3	1952	11	20900	0.0759667	0.408193	2.92008	Bax;Bid;Mfap5
GO:0098815	modulation of excitatory postsynaptic potential	biological_process	3	1952	11	20900	0.0759667	0.408193	2.92008	Grik1;Slc8a3;Tmem108
GO:0140115	export across plasma membrane	biological_process	3	1952	11	20900	0.0759667	0.408193	2.92008	Abca1;Abcc4;Gja1
GO:2000171	negative regulation of dendrite development	biological_process	3	1952	11	20900	0.0759667	0.408193	2.92008	Bcl11a;Cyth2;Fat3
GO:2000369	regulation of clathrin-dependent endocytosis	biological_process	3	1952	11	20900	0.0759667	0.408193	2.92008	Dnajc6;Hip1r;Smap1
GO:0010596	negative regulation of endothelial cell migration	biological_process	5	1952	25	20900	0.0778148	0.413278	2.14139	Adamts9;Nr2f2;Slit2;Stc1;Synj2bp
GO:0040029	epigenetic regulation of gene expression	biological_process	5	1952	25	20900	0.0778148	0.413278	2.14139	Cggbp1;Gpx1;Kmt2a;L3mbtl1;Rnf168
GO:0045943	positive regulation of transcription by RNA polymerase I	biological_process	5	1952	25	20900	0.0778148	0.413278	2.14139	Baz1b;Ercc6;Heatr1;Phf8;Smarca5
GO:0048593	camera-type eye morphogenesis	biological_process	5	1952	25	20900	0.0778148	0.413278	2.14139	Bmp4;Grcc10;Nectin1;Ring1;Yy1
GO:0048665	neuron fate specification	biological_process	5	1952	25	20900	0.0778148	0.413278	2.14139	Nfia;Nfib;Pou3f2;Six1;Sox9
GO:0048814	regulation of dendrite morphogenesis	biological_process	5	1952	25	20900	0.0778148	0.413278	2.14139	Adgrb3;Grin1;Hecw1;Kndc1;Lzts1
GO:0050860	negative regulation of T cell receptor signaling pathway	biological_process	5	1952	25	20900	0.0778148	0.413278	2.14139	Elf1;Ezr;Phpt1;Ptpn2;Ptprj
GO:0070316	regulation of G0 to G1 transition	biological_process	5	1952	25	20900	0.0778148	0.413278	2.14139	Actl6b;Arid1a;Smarca2;Smarcb1;Smarcd1
GO:0071276	cellular response to cadmium ion	biological_process	5	1952	25	20900	0.0778148	0.413278	2.14139	Cyp1a2;Hmox1;Mapk3;Mt1;Mt2
GO:0001568	blood vessel development	biological_process	12	1952	82	20900	0.078186	0.414142	1.56687	Aplnr;Atp7a;Bmp4;Bmpr2;Cited2;Crkl;Flvcr1;Lox;Mib1;Plpp3;Shb;Tie1
GO:0060041	retina development in camera-type eye	biological_process	12	1952	82	20900	0.078186	0.414142	1.56687	Ache;Bax;Bmpr1b;C3;Calb1;Nectin1;Nfia;Nfib;Ntrk2;Rho;Sox8;Sox9
GO:0016322	neuron remodeling	biological_process	4	1952	18	20900	0.0805178	0.421992	2.37933	Adgrb3;C3;Kcnq3;Ntn4
GO:0032966	negative regulation of collagen biosynthetic process	biological_process	4	1952	18	20900	0.0805178	0.421992	2.37933	Fn1;Il6ra;Notch1;Pparg
GO:0042326	negative regulation of phosphorylation	biological_process	4	1952	18	20900	0.0805178	0.421992	2.37933	Cdkn1a;Grb10;Rock1;Sirt1
GO:0045725	positive regulation of glycogen biosynthetic process	biological_process	4	1952	18	20900	0.0805178	0.421992	2.37933	Dyrk2;Epm2aip1;Insr;Irs1
GO:0060563	neuroepithelial cell differentiation	biological_process	4	1952	18	20900	0.0805178	0.421992	2.37933	Dlg5;Fgf2;Fgfr3;Sox11
GO:0071280	cellular response to copper ion	biological_process	4	1952	18	20900	0.0805178	0.421992	2.37933	Atp7a;Mt1;Mt2;Nfe2l2
GO:0086004	regulation of cardiac muscle cell contraction	biological_process	4	1952	18	20900	0.0805178	0.421992	2.37933	Ank2;Atp1a1;Kcnj2;Stc1
GO:0006869	lipid transport	biological_process	21	1952	163	20900	0.0814024	0.42588	1.37943	Abca8b;Abcc4;Ano4;Atp11a;Atp8a1;Atp8b3;Fabp5;Got2;Lbp;Naxe;Osbpl10;Osbpl11;Osbpl5;Plekha8;Pltp;Slc10a6;Slc25a11;Stard10;Tnfaip8l3;Vldlr;Vps13c
GO:0001822	kidney development	biological_process	20	1952	154	20900	0.0819993	0.427099	1.39052	Acvr2b;Adamts1;Arid5b;Bax;Bmp4;Cited2;Cplane1;Ctnnd1;Cxcr4;Fbn1;Ift20;Mmp17;Pcsk5;Pcsk9;Plxnd1;Pou3f3;Six1;Slit2;Tiparp;Zfp950
GO:0006418	tRNA aminoacylation for protein translation	biological_process	6	1952	33	20900	0.0821372	0.427099	1.94672	Gars;Kars;Pars2;Sars;Sars2;Vars2
GO:0045807	positive regulation of endocytosis	biological_process	6	1952	33	20900	0.0821372	0.427099	1.94672	Arf1;Caly;Cbll1;Lrp1;Mib1;Myh9
GO:0010718	positive regulation of epithelial to mesenchymal transition	biological_process	8	1952	49	20900	0.0825111	0.42867	1.74808	Adam8;Bmp4;Lrg1;Myocd;Notch1;Twist1;Wwtr1;Zfp703
GO:0050728	negative regulation of inflammatory response	biological_process	17	1952	127	20900	0.0828399	0.429628	1.43322	Cd276;Cd44;Elf4;Fxr1;Ier3;Igtp;Irgm1;Irgm2;Mvk;Nr1d1;Ppara;Pparg;Ptpn2;Sharpin;Socs3;Sod1;Tnfrsf1a
GO:0001569	branching involved in blood vessel morphogenesis	biological_process	7	1952	41	20900	0.0832337	0.430546	1.82802	Col4a1;Cxcr4;Edn1;Flt1;Plxnd1;Rbm15;Tek
GO:0006096	glycolytic process	biological_process	7	1952	41	20900	0.0832337	0.430546	1.82802	Eno1;Eno2;Gapdh;Gpi1;Ier3;Pfkp;Pgam1
GO:1900026	positive regulation of substrate adhesion-dependent cell spreading	biological_process	7	1952	41	20900	0.0832337	0.430546	1.82802	C1qbp;Crkl;Cspg5;Dock5;Myadm;Myoc;S100a10
GO:0030154	cell differentiation	biological_process	104	1952	976	20900	0.0839585	0.433543	1.14091	Ago2;Alkbh5;Anapc2;Angpt2;Ankrd49;Arhgef28;Arid4a;Bmp4;Bmpr1b;Bsg;Cadm1;Camk2b;Casz1;Cend1;Chl1;Cit;Cited2;Cpne9;Creb1;Crebl2;Cspg5;Dlx1;Dlx2;Dlx6;Dpysl2;Edf1;Efnb2;Elf1;Elf4;Elk4;Enah;Eomes;Ep300;Etv4;Fgf16;Fgf2;Flt1;Foxe3;Foxo4;Fstl4;Fxr1;Gabpa;Gadd45b;Gas7;Hip1;Id2;Ift20;Ina;Lgr4;Lrrc8a;Lrrk2;Marf1;Mcl1;Mosmo;Mrtfb;Nde1;Neurod2;Nhsl2;Nme1;Notch1;Nr1d1;Nr2f2;Nrp2;Ntng1;Ntrk2;Paqr8;Peg10;Pou3f2;…
GO:0048167	regulation of synaptic plasticity	biological_process	10	1952	66	20900	0.0849727	0.438021	1.62227	Baiap2;Bdnf;Calb1;Eif4ebp2;Grin1;Itpka;Kcnq3;Lzts1;Plk2;Ube3a
GO:0000226	microtubule cytoskeleton organization	biological_process	18	1952	137	20900	0.087357	0.44069	1.40675	Camsap2;Cdk5rap2;Cfap44;Cgn;Gapdh;Map10;Map1b;Tacc1;Togaram1;Ttbk2;Tuba1a;Tuba8;Tubb2a;Tubb2b;Tubb3;Tubb4b;Tubb6;Tubgcp2
GO:0045597	positive regulation of cell differentiation	biological_process	9	1952	58	20900	0.0880393	0.44069	1.66143	Actl6b;Arid1a;Dlx1;Dlx2;Fgfr3;Smarca2;Smarcb1;Smarcd1;Socs3
GO:0045668	negative regulation of osteoblast differentiation	biological_process	9	1952	58	20900	0.0880393	0.44069	1.66143	Fndc3b;Id2;Ipo7;Notch1;Pparg;Sfrp1;Sox9;Tmem64;Twist1
GO:0051496	positive regulation of stress fiber assembly	biological_process	9	1952	58	20900	0.0880393	0.44069	1.66143	Arhgef10;Arhgef10l;Arhgef5;Evl;Myoc;Rock2;S100a10;Sdc4;Tac1
GO:0035556	intracellular signal transduction	biological_process	45	1952	393	20900	0.0889723	0.44069	1.22599	Acot11;Adcy1;Adcy7;Adcy8;Arhgef12;Arhgef5;Asb2;Cnksr2;Dapk3;Dcdc2a;Dclk3;Edn1;Hmox1;Itsn1;Lats2;Lcp2;Lrrk2;Map3k2;Map3k20;Mapk3;Mast4;Mcf2l;Npr1;Nrbp1;Pag1;Pick1;Pink1;Plcd1;Plcd4;Ppp1r1a;Prex2;Prkcb;Prkcg;Rasa3;Rgs11;Ripk1;Rraga;Sgk3;Sh2b2;Shc1;Socs3;Socs6;Stk32a;Tek;Wnk1
GO:0001964	startle response	biological_process	5	1952	26	20900	0.089276	0.44069	2.05903	Csmd1;Grin1;Kcna1;Pcdh15;Tuba1a
GO:0007205	protein kinase C-activating G protein-coupled receptor signaling pathway	biological_process	5	1952	26	20900	0.089276	0.44069	2.05903	Cck;Edn1;Htr1b;Lrp1;Pick1
GO:0022409	positive regulation of cell-cell adhesion	biological_process	5	1952	26	20900	0.089276	0.44069	2.05903	Cited2;Megf10;Plpp3;Rap1gap;Tbx18
GO:0055001	muscle cell development	biological_process	5	1952	26	20900	0.089276	0.44069	2.05903	Actn1;Actn2;Cacna1s;Lox;Megf10
GO:0072583	clathrin-dependent endocytosis	biological_process	5	1952	26	20900	0.089276	0.44069	2.05903	Ap2m1;Clta;Dnajc6;Fcho1;Fcho2
GO:1900181	negative regulation of protein localization to nucleus	biological_process	5	1952	26	20900	0.089276	0.44069	2.05903	Dclk3;Lats1;Lats2;Maged1;Sirt1
GO:0006605	protein targeting	biological_process	7	1952	42	20900	0.0922365	0.44069	1.78449	Gbp2;Kcnq3;Pick1;Ppp1r3c;Rpl11;Synj2bp;Ywhaq
GO:0048663	neuron fate commitment	biological_process	7	1952	42	20900	0.0922365	0.44069	1.78449	Bhlhe22;Bmp4;Id2;Notch1;Olig1;Olig2;Pou3f2
GO:0048675	axon extension	biological_process	7	1952	42	20900	0.0922365	0.44069	1.78449	Bdnf;Edn1;Map1b;Rnf6;Sema5b;Tnr;Usp9x
GO:1900182	positive regulation of protein localization to nucleus	biological_process	7	1952	42	20900	0.0922365	0.44069	1.78449	Bmp4;Crebbp;Dtx3l;Ipo7;Park7;Wwtr1;Yap1
GO:0035108	limb morphogenesis	biological_process	6	1952	34	20900	0.092246	0.44069	1.88946	Bax;Flvcr1;Idua;Lrp6;Nfia;Pcsk5
GO:0045672	positive regulation of osteoclast differentiation	biological_process	6	1952	34	20900	0.092246	0.44069	1.88946	Car2;Ccl9;Ccr1;Creb1;Tmem64;Traf6
GO:0030198	extracellular matrix organization	biological_process	22	1952	175	20900	0.093037	0.44069	1.34602	Abi3bp;Adamts1;Adamts4;Adamts9;Adamtsl2;Atp7a;Bcl3;Col4a1;Col5a3;Fn1;Gfap;Ibsp;Idua;Impg2;Matn2;Mmp17;Ndnf;Nid1;Pxdn;Serac1;Sox9;Tnr
GO:0002067	glandular epithelial cell differentiation	biological_process	3	1952	12	20900	0.0945019	0.44069	2.67674	Nfib;Sox9;Yap1
GO:0008090	retrograde axonal transport	biological_process	3	1952	12	20900	0.0945019	0.44069	2.67674	Bsn;Sod1;Tmem108
GO:0014049	positive regulation of glutamate secretion	biological_process	3	1952	12	20900	0.0945019	0.44069	2.67674	Cck;Dpysl2;Syt4
GO:0014824	artery smooth muscle contraction	biological_process	3	1952	12	20900	0.0945019	0.44069	2.67674	Bbs2;Edn1;Grip2
GO:0015816	glycine transport	biological_process	3	1952	12	20900	0.0945019	0.44069	2.67674	Slc32a1;Slc36a1;Slc38a5
GO:0016486	peptide hormone processing	biological_process	3	1952	12	20900	0.0945019	0.44069	2.67674	Chst8;Pcsk1;Pcsk5
GO:0021756	striatum development	biological_process	3	1952	12	20900	0.0945019	0.44069	2.67674	Bbs2;Hprt;Slc7a11
GO:0021794	thalamus development	biological_process	3	1952	12	20900	0.0945019	0.44069	2.67674	Lrp6;Olig2;Uqcrq
GO:0021952	central nervous system projection neuron axonogenesis	biological_process	3	1952	12	20900	0.0945019	0.44069	2.67674	Bhlhe22;Ephb3;Prdm8
GO:0034453	microtubule anchoring	biological_process	3	1952	12	20900	0.0945019	0.44069	2.67674	Cep20;Cep350;Pex14
GO:0035022	positive regulation of Rac protein signal transduction	biological_process	3	1952	12	20900	0.0945019	0.44069	2.67674	Dynlt1a;Dynlt1c;Tns3
GO:0035331	negative regulation of hippo signaling	biological_process	3	1952	12	20900	0.0945019	0.44069	2.67674	Cit;Dlg5;Shank2
GO:0035455	response to interferon-alpha	biological_process	3	1952	12	20900	0.0945019	0.44069	2.67674	Ifitm1;Ifitm3;Tgtp1
GO:0043653	mitochondrial fragmentation involved in apoptotic process	biological_process	3	1952	12	20900	0.0945019	0.44069	2.67674	Bax;Fis1;Ppp2r2b
GO:0044597	daunorubicin metabolic process	biological_process	3	1952	12	20900	0.0945019	0.44069	2.67674	Akr1a1;Akr1b3;Akr1c18
GO:0044598	doxorubicin metabolic process	biological_process	3	1952	12	20900	0.0945019	0.44069	2.67674	Akr1a1;Akr1b3;Akr1c18
GO:0048103	somatic stem cell division	biological_process	3	1952	12	20900	0.0945019	0.44069	2.67674	Fubp1;Fzd7;Notch1
GO:0051901	positive regulation of mitochondrial depolarization	biological_process	3	1952	12	20900	0.0945019	0.44069	2.67674	Cck;Mllt11;Myoc
GO:0060644	mammary gland epithelial cell differentiation	biological_process	3	1952	12	20900	0.0945019	0.44069	2.67674	Fgf2;Lats1;Zfp703
GO:0061626	pharyngeal arch artery morphogenesis	biological_process	3	1952	12	20900	0.0945019	0.44069	2.67674	Bmp4;Bmpr2;Edn1
GO:0071361	cellular response to ethanol	biological_process	3	1952	12	20900	0.0945019	0.44069	2.67674	Adcy7;Ccl7;Itpr2
GO:0071372	cellular response to follicle-stimulating hormone stimulus	biological_process	3	1952	12	20900	0.0945019	0.44069	2.67674	Edn1;Inhba;Notch1
GO:0071803	positive regulation of podosome assembly	biological_process	3	1952	12	20900	0.0945019	0.44069	2.67674	Arhgef5;Fscn1;Msn
GO:1900407	regulation of cellular response to oxidative stress	biological_process	3	1952	12	20900	0.0945019	0.44069	2.67674	Nfe2l2;Pink1;Slc7a11
GO:1901029	negative regulation of mitochondrial outer membrane permeabilization involved in apoptotic signaling pathway	biological_process	3	1952	12	20900	0.0945019	0.44069	2.67674	Ier3;Slc25a4;Slc25a5
GO:1901796	regulation of signal transduction by p53 class mediator	biological_process	3	1952	12	20900	0.0945019	0.44069	2.67674	Bop1;Prmt6;Rpl11
GO:1903377	negative regulation of oxidative stress-induced neuron intrinsic apoptotic signaling pathway	biological_process	3	1952	12	20900	0.0945019	0.44069	2.67674	Fzd1;Park7;Pink1
GO:1904936	interneuron migration	biological_process	3	1952	12	20900	0.0945019	0.44069	2.67674	Fat3;Nr2f2;Sox1
GO:0006376	mRNA splice site recognition	biological_process	4	1952	19	20900	0.0947769	0.44069	2.2541	Celf2;Celf3;Mbnl1;Ythdc1
GO:0009190	cyclic nucleotide biosynthetic process	biological_process	4	1952	19	20900	0.0947769	0.44069	2.2541	Adcy1;Adcy7;Adcy8;Npr1
GO:0010659	cardiac muscle cell apoptotic process	biological_process	4	1952	19	20900	0.0947769	0.44069	2.2541	Dynlt1a;Dynlt1c;Myocd;Sirt1
GO:0022010	central nervous system myelination	biological_process	4	1952	19	20900	0.0947769	0.44069	2.2541	B4galt6;Fgfr3;Gpm6b;Mal
GO:0035418	protein localization to synapse	biological_process	4	1952	19	20900	0.0947769	0.44069	2.2541	Baiap2;Bsn;Dlgap1;Klc1
GO:0035909	aorta morphogenesis	biological_process	4	1952	19	20900	0.0947769	0.44069	2.2541	Adamts9;Kat6a;Lrp1;Six1
GO:0046426	negative regulation of receptor signaling pathway via JAK-STAT	biological_process	4	1952	19	20900	0.0947769	0.44069	2.2541	Bcl3;Gbp7;Ptpn2;Socs3
GO:0046596	regulation of viral entry into host cell	biological_process	4	1952	19	20900	0.0947769	0.44069	2.2541	Hs3st5;Trim12c;Trim21;Trim30a
GO:0090280	positive regulation of calcium ion import	biological_process	4	1952	19	20900	0.0947769	0.44069	2.2541	Crh;Cxcr4;Serpine1;Stc1
GO:1903428	positive regulation of reactive oxygen species biosynthetic process	biological_process	4	1952	19	20900	0.0947769	0.44069	2.2541	Grin1;Lcn2;Park7;Slc5a3
GO:2000059	negative regulation of ubiquitin-dependent protein catabolic process	biological_process	4	1952	19	20900	0.0947769	0.44069	2.2541	Hipk2;Prmt6;Rpl11;Rps7
GO:0006816	calcium ion transport	biological_process	19	1952	148	20900	0.0962318	0.44069	1.37454	Atp2b4;Cacna1e;Cacna1s;Cacng5;Cacng6;Camk2a;Camk2b;Ccr1;Grin1;Itpr1;Itpr2;Micu1;Prkcb;Ramp3;Slc24a2;Slc24a4;Slc8a3;Smdt1;Vdr
GO:0009887	animal organ morphogenesis	biological_process	19	1952	148	20900	0.0962318	0.44069	1.37454	Crkl;Cxcr4;Efnb2;Ep300;Fgf16;Fgf2;Grem2;Igf1r;Insr;Mapk3;Med1;Meis2;Nlrp5;Ntn4;Ntng1;Th;Thrb;Traf6;Vdr
GO:0043491	phosphatidylinositol 3-kinase/protein kinase B signal transduction	biological_process	13	1952	94	20900	0.0975967	0.44069	1.48075	C1qbp;Edn1;Ep300;Fgf2;Igf1r;Irs1;Kbtbd2;Lox;Pik3c2a;Prex2;Rps6kb2;Sox9;Zfp36l1
GO:0006888	endoplasmic reticulum to Golgi vesicle-mediated transport	biological_process	15	1952	112	20900	0.0983335	0.44069	1.43397	Cope;Creb3l2;Ergic1;Nrbp1;Preb;Scfd1;Sec22a;Sec24d;Stx5a;Tmed1;Tmed3;Trappc12;Trappc3;Trappc4;Vti1a
GO:0001974	blood vessel remodeling	biological_process	8	1952	51	20900	0.0991204	0.44069	1.67952	Acvr2b;Angpt2;Atp7a;Bax;Bmpr2;Cbs;Rbpj;Tgm2
GO:0045739	positive regulation of DNA repair	biological_process	8	1952	51	20900	0.0991204	0.44069	1.67952	Babam1;Ccdc117;Cebpg;Ercc6;Mcrs1;Rnf168;Sirt1;Yy1
GO:0042733	embryonic digit morphogenesis	biological_process	10	1952	68	20900	0.0992631	0.44069	1.57455	Bmp4;Cplane1;Fbxw4;Flvcr1;Gja1;Lrp6;Map3k20;Rab23;Ttbk2;Twist1
GO:0007420	brain development	biological_process	25	1952	205	20900	0.101333	0.44069	1.30573	Alk;Bptf;Ccdc141;Cdk5rap2;Col4a1;Cx3cr1;Cxcr4;Dnajc30;Dscaml1;Eomes;Fktn;Igf1r;Kcna1;Med1;Meis2;Napa;Nfib;Nipbl;Pou3f2;Pou3f3;Selenop;Septin4;Slc7a11;Smg9;Tubgcp2
GO:0000183	rDNA heterochromatin formation	biological_process	2	1952	6	20900	0.10149	0.44069	3.56899	Sirt1;Smarca5
GO:0000963	mitochondrial RNA processing	biological_process	2	1952	6	20900	0.10149	0.44069	3.56899	Fastk;Fastkd5
GO:0002521	leukocyte differentiation	biological_process	2	1952	6	20900	0.10149	0.44069	3.56899	Cited2;Id2
GO:0003056	regulation of vascular associated smooth muscle contraction	biological_process	2	1952	6	20900	0.10149	0.44069	3.56899	Chrm3;Map2k1
GO:0003357	noradrenergic neuron differentiation	biological_process	2	1952	6	20900	0.10149	0.44069	3.56899	Edn1;Sox11
GO:0005981	regulation of glycogen catabolic process	biological_process	2	1952	6	20900	0.10149	0.44069	3.56899	Ppp1r3b;Ppp1r3c
GO:0006003	fructose 2,6-bisphosphate metabolic process	biological_process	2	1952	6	20900	0.10149	0.44069	3.56899	Pfkfb3;Pfkfb4
GO:0006116	NADH oxidation	biological_process	2	1952	6	20900	0.10149	0.44069	3.56899	Cbr2;Gpd1
GO:0006119	oxidative phosphorylation	biological_process	2	1952	6	20900	0.10149	0.44069	3.56899	Chchd10;Nipsnap2
GO:0006166	purine ribonucleoside salvage	biological_process	2	1952	6	20900	0.10149	0.44069	3.56899	Adk;Hprt
GO:0006167	AMP biosynthetic process	biological_process	2	1952	6	20900	0.10149	0.44069	3.56899	Adk;Adsl
GO:0006642	triglyceride mobilization	biological_process	2	1952	6	20900	0.10149	0.44069	3.56899	Il6st;Sirt1
GO:0006950	response to stress	biological_process	2	1952	6	20900	0.10149	0.44069	3.56899	Alk;Kcnj11
GO:0010324	membrane invagination	biological_process	2	1952	6	20900	0.10149	0.44069	3.56899	Fcho2;Wasl
GO:0010644	cell communication by electrical coupling	biological_process	2	1952	6	20900	0.10149	0.44069	3.56899	Gja1;Kcna1
GO:0010706	ganglioside biosynthetic process via lactosylceramide	biological_process	2	1952	6	20900	0.10149	0.44069	3.56899	B4galt6;St3gal1
GO:0010891	negative regulation of sequestering of triglyceride	biological_process	2	1952	6	20900	0.10149	0.44069	3.56899	Ppara;Pparg
GO:0014063	negative regulation of serotonin secretion	biological_process	2	1952	6	20900	0.10149	0.44069	3.56899	Cnr1;Htr1b
GO:0014842	regulation of skeletal muscle satellite cell proliferation	biological_process	2	1952	6	20900	0.10149	0.44069	3.56899	Cflar;Six1
GO:0016266	O-glycan processing	biological_process	2	1952	6	20900	0.10149	0.44069	3.56899	Gxylt1;Xxylt1
GO:0016338	calcium-independent cell-cell adhesion via plasma membrane cell-adhesion molecules	biological_process	2	1952	6	20900	0.10149	0.44069	3.56899	Cadm1;Dscaml1
GO:0016479	negative regulation of transcription by RNA polymerase I	biological_process	2	1952	6	20900	0.10149	0.44069	3.56899	Crebbp;Smarca5
GO:0018027	peptidyl-lysine dimethylation	biological_process	2	1952	6	20900	0.10149	0.44069	3.56899	Setd7;Smyd2
GO:0018126	protein hydroxylation	biological_process	2	1952	6	20900	0.10149	0.44069	3.56899	Egln3;Ogfod1
GO:0018158	protein oxidation	biological_process	2	1952	6	20900	0.10149	0.44069	3.56899	Gpx1;Lox
GO:0018394	peptidyl-lysine acetylation	biological_process	2	1952	6	20900	0.10149	0.44069	3.56899	Ep300;Sirt1
GO:0019853	L-ascorbic acid biosynthetic process	biological_process	2	1952	6	20900	0.10149	0.44069	3.56899	Akr1a1;Akr1b3
GO:0021764	amygdala development	biological_process	2	1952	6	20900	0.10149	0.44069	3.56899	Tbr1;Uba6
GO:0023051	regulation of signaling	biological_process	2	1952	6	20900	0.10149	0.44069	3.56899	Cbl;Prex2
GO:0030522	intracellular receptor signaling pathway	biological_process	2	1952	6	20900	0.10149	0.44069	3.56899	Flt1;Vdr
GO:0031630	regulation of synaptic vesicle fusion to presynaptic active zone membrane	biological_process	2	1952	6	20900	0.10149	0.44069	3.56899	Cplx1;Rab3a
GO:0031665	negative regulation of lipopolysaccharide-mediated signaling pathway	biological_process	2	1952	6	20900	0.10149	0.44069	3.56899	Prdx2;Trib1
GO:0031999	negative regulation of fatty acid beta-oxidation	biological_process	2	1952	6	20900	0.10149	0.44069	3.56899	Acacb;Cnr1
GO:0032328	alanine transport	biological_process	2	1952	6	20900	0.10149	0.44069	3.56899	Slc36a1;Slc38a2
GO:0032410	negative regulation of transporter activity	biological_process	2	1952	6	20900	0.10149	0.44069	3.56899	Insr;Wwp2
GO:0032527	protein exit from endoplasmic reticulum	biological_process	2	1952	6	20900	0.10149	0.44069	3.56899	Preb;Slc35d3
GO:0033363	secretory granule organization	biological_process	2	1952	6	20900	0.10149	0.44069	3.56899	Creb1;Mta1
GO:0033600	negative regulation of mammary gland epithelial cell proliferation	biological_process	2	1952	6	20900	0.10149	0.44069	3.56899	Etv4;Phb2
GO:0033762	response to glucagon	biological_process	2	1952	6	20900	0.10149	0.44069	3.56899	Creb1;Cyc1
GO:0035509	negative regulation of myosin-light-chain-phosphatase activity	biological_process	2	1952	6	20900	0.10149	0.44069	3.56899	Rock1;Rock2
GO:0035795	negative regulation of mitochondrial membrane permeability	biological_process	2	1952	6	20900	0.10149	0.44069	3.56899	Dynlt1a;Dynlt1c
GO:0038173	interleukin-17A-mediated signaling pathway	biological_process	2	1952	6	20900	0.10149	0.44069	3.56899	Il17ra;Traf6
GO:0043243	positive regulation of protein-containing complex disassembly	biological_process	2	1952	6	20900	0.10149	0.44069	3.56899	Igf1r;Insr
GO:0043305	negative regulation of mast cell degranulation	biological_process	2	1952	6	20900	0.10149	0.44069	3.56899	Hmox1;Il13ra2
GO:0043328	protein transport to vacuole involved in ubiquitin-dependent protein catabolic process via the multivesicular body sorting pathway	biological_process	2	1952	6	20900	0.10149	0.44069	3.56899	Vps25;Vps28
GO:0043516	regulation of DNA damage response, signal transduction by p53 class mediator	biological_process	2	1952	6	20900	0.10149	0.44069	3.56899	Kmt5a;Smyd2
GO:0043967	histone H4 acetylation	biological_process	2	1952	6	20900	0.10149	0.44069	3.56899	Actl6b;Dmap1
GO:0045163	clustering of voltage-gated potassium channels	biological_process	2	1952	6	20900	0.10149	0.44069	3.56899	Akap5;Kcnip2
GO:0045741	positive regulation of epidermal growth factor-activated receptor activity	biological_process	2	1952	6	20900	0.10149	0.44069	3.56899	Adra2a;Neurl1a
GO:0046903	secretion	biological_process	2	1952	6	20900	0.10149	0.44069	3.56899	Car2;Npy2r
GO:0048642	negative regulation of skeletal muscle tissue development	biological_process	2	1952	6	20900	0.10149	0.44069	3.56899	Nras;Twist1
GO:0048858	cell projection morphogenesis	biological_process	2	1952	6	20900	0.10149	0.44069	3.56899	Camk2b;Cspg5
GO:0050819	negative regulation of coagulation	biological_process	2	1952	6	20900	0.10149	0.44069	3.56899	Hs3st5;Pros1
GO:0051222	positive regulation of protein transport	biological_process	2	1952	6	20900	0.10149	0.44069	3.56899	Crebrf;Lrp1
GO:0051939	gamma-aminobutyric acid import	biological_process	2	1952	6	20900	0.10149	0.44069	3.56899	Slc32a1;Slc7a14
GO:0060267	positive regulation of respiratory burst	biological_process	2	1952	6	20900	0.10149	0.44069	3.56899	Insr;Jchain
GO:0060298	positive regulation of sarcomere organization	biological_process	2	1952	6	20900	0.10149	0.44069	3.56899	Edn1;Ep300
GO:0060545	positive regulation of necroptotic process	biological_process	2	1952	6	20900	0.10149	0.44069	3.56899	Ripk1;Zbp1
GO:0060662	salivary gland cavitation	biological_process	2	1952	6	20900	0.10149	0.44069	3.56899	Nfib;Tgm2
GO:0060687	regulation of branching involved in prostate gland morphogenesis	biological_process	2	1952	6	20900	0.10149	0.44069	3.56899	Bmp4;Sfrp1
GO:0060744	mammary gland branching involved in thelarche	biological_process	2	1952	6	20900	0.10149	0.44069	3.56899	Med1;Phb2
GO:0070779	D-aspartate import across plasma membrane	biological_process	2	1952	6	20900	0.10149	0.44069	3.56899	Gfap;Slc1a2
GO:0071286	cellular response to magnesium ion	biological_process	2	1952	6	20900	0.10149	0.44069	3.56899	Ank3;Kcna1
GO:0071599	otic vesicle development	biological_process	2	1952	6	20900	0.10149	0.44069	3.56899	Six1;Sox9
GO:0072307	regulation of metanephric nephron tubule epithelial cell differentiation	biological_process	2	1952	6	20900	0.10149	0.44069	3.56899	Wwtr1;Yap1
GO:0090031	positive regulation of steroid hormone biosynthetic process	biological_process	2	1952	6	20900	0.10149	0.44069	3.56899	Gh;Igf1r
GO:0090166	Golgi disassembly	biological_process	2	1952	6	20900	0.10149	0.44069	3.56899	Stx5a;Vrk1
GO:0090271	positive regulation of fibroblast growth factor production	biological_process	2	1952	6	20900	0.10149	0.44069	3.56899	Ptgs2;Rock2
GO:0090290	positive regulation of osteoclast proliferation	biological_process	2	1952	6	20900	0.10149	0.44069	3.56899	Nmb;Nmbr
GO:0097485	neuron projection guidance	biological_process	2	1952	6	20900	0.10149	0.44069	3.56899	Plxna1;Sema5b
GO:0097680	double-strand break repair via classical nonhomologous end joining	biological_process	2	1952	6	20900	0.10149	0.44069	3.56899	Ercc6;Zbtb7a
GO:0099502	calcium-dependent activation of synaptic vesicle fusion	biological_process	2	1952	6	20900	0.10149	0.44069	3.56899	Doc2b;Syt9
GO:0110053	regulation of actin filament organization	biological_process	2	1952	6	20900	0.10149	0.44069	3.56899	Gja1;Rgs4
GO:0140639	positive regulation of pyroptosis	biological_process	2	1952	6	20900	0.10149	0.44069	3.56899	Gbp2;Gm12250
GO:1901300	positive regulation of hydrogen peroxide-mediated programmed cell death	biological_process	2	1952	6	20900	0.10149	0.44069	3.56899	Endog;Ep300
GO:1901888	regulation of cell junction assembly	biological_process	2	1952	6	20900	0.10149	0.44069	3.56899	Rock1;Rock2
GO:1902083	negative regulation of peptidyl-cysteine S-nitrosylation	biological_process	2	1952	6	20900	0.10149	0.44069	3.56899	Atp2b4;Oxr1
GO:1902475	L-alpha-amino acid transmembrane transport	biological_process	2	1952	6	20900	0.10149	0.44069	3.56899	Slc36a1;Slc38a3
GO:1902512	positive regulation of apoptotic DNA fragmentation	biological_process	2	1952	6	20900	0.10149	0.44069	3.56899	Bax;Endog
GO:1902667	regulation of axon guidance	biological_process	2	1952	6	20900	0.10149	0.44069	3.56899	Nova2;Tbr1
GO:1902747	negative regulation of lens fiber cell differentiation	biological_process	2	1952	6	20900	0.10149	0.44069	3.56899	Foxe3;Spry2
GO:1903038	negative regulation of leukocyte cell-cell adhesion	biological_process	2	1952	6	20900	0.10149	0.44069	3.56899	Ppara;Wnk1
GO:1903215	negative regulation of protein targeting to mitochondrion	biological_process	2	1952	6	20900	0.10149	0.44069	3.56899	Bag3;Lrrk2
GO:1903490	positive regulation of mitotic cytokinesis	biological_process	2	1952	6	20900	0.10149	0.44069	3.56899	Poldip2;Wnk1
GO:1904062	regulation of monoatomic cation transmembrane transport	biological_process	2	1952	6	20900	0.10149	0.44069	3.56899	Grin1;Wnk1
GO:1905563	negative regulation of vascular endothelial cell proliferation	biological_process	2	1952	6	20900	0.10149	0.44069	3.56899	Flt1;Pparg
GO:1990034	calcium ion export across plasma membrane	biological_process	2	1952	6	20900	0.10149	0.44069	3.56899	Slc24a4;Slc8a3
GO:2000058	regulation of ubiquitin-dependent protein catabolic process	biological_process	2	1952	6	20900	0.10149	0.44069	3.56899	Lats1;Ube3a
GO:2000370	positive regulation of clathrin-dependent endocytosis	biological_process	2	1952	6	20900	0.10149	0.44069	3.56899	Hip1r;Wasl
GO:2001257	regulation of cation channel activity	biological_process	2	1952	6	20900	0.10149	0.44069	3.56899	Ank2;Tmem74
GO:0009117	nucleotide metabolic process	biological_process	5	1952	27	20900	0.101558	0.44069	1.98277	Ampd2;Gmpr;Nme1;Nudt16;Nudt18
GO:0031116	positive regulation of microtubule polymerization	biological_process	5	1952	27	20900	0.101558	0.44069	1.98277	Cdk5rap2;Clip1;Drg1;Map1b;Togaram1
GO:0045780	positive regulation of bone resorption	biological_process	5	1952	27	20900	0.101558	0.44069	1.98277	Adam8;Car2;Idua;Lrp6;Tmem64
GO:0060976	coronary vasculature development	biological_process	7	1952	43	20900	0.10176	0.44069	1.74299	Aplnr;Bmp4;Cplane1;Lrp1;Pcsk5;Plxnd1;Tab1
GO:0071902	positive regulation of protein serine/threonine kinase activity	biological_process	7	1952	43	20900	0.10176	0.44069	1.74299	Igtp;Irgm1;Irgm2;Map2k1;Pim1;Tab1;Tead1
GO:0040014	regulation of multicellular organism growth	biological_process	6	1952	35	20900	0.102992	0.445502	1.83548	Fto;Hdac3;Htra2;Npy1r;Sod1;Tnks2
GO:0007179	transforming growth factor beta receptor signaling pathway	biological_process	13	1952	95	20900	0.103919	0.448408	1.46516	Appl1;Bmpr1b;Cited2;Creb1;Hipk2;Itgb8;Lrrc32;Ltbp4;Sirt1;Skil;Tab1;Usp9x;Zmiz1
GO:0030334	regulation of cell migration	biological_process	15	1952	113	20900	0.104111	0.448913	1.42128	Amot;Amotl2;Cxcr4;Notch1;Plxna1;Plxna2;Plxna4;Plxnb1;Plxnd1;Rock1;Srcin1;Sst;Tek;Tnr;Ttbk2
GO:0050890	cognition	biological_process	8	1952	52	20900	0.10808	0.46468	1.64723	C5ar1;Chl1;Cux2;Gpr155;Grcc10;Kmt2a;Nipbl;Tusc3
GO:0090090	negative regulation of canonical Wnt signaling pathway	biological_process	17	1952	132	20900	0.108504	0.466167	1.37893	Amer2;Ccdc88c;Ctnnd1;Fzd1;Lats1;Lats2;Notch1;Rbms3;Sfrp1;Shisa3;Siah2;Sox9;Tle2;Tle3;Tmem170b;Tmem64;Wwtr1
GO:0030097	hemopoiesis	biological_process	12	1952	87	20900	0.109996	0.467061	1.47682	Ahctf1;Angpt2;Kirrel3;Pink1;Rbpj;Sfrp1;Shb;Tek;Tiparp;Txnrd2;Yy1;Zfp950
GO:0030900	forebrain development	biological_process	12	1952	87	20900	0.109996	0.467061	1.47682	Arid1a;Bmp4;Fgfr3;Htra2;Lrp6;Mrtfb;Nde1;Nfib;Notch1;Nr2f2;Sox1;Ttbk2
GO:0043525	positive regulation of neuron apoptotic process	biological_process	12	1952	87	20900	0.109996	0.467061	1.47682	Bax;Bdnf;Fgfr3;Fis1;Hdac3;Hrk;Lcn2;Pcsk9;Ppp2r2b;Ripk1;Tnfrsf1a;Traf7
GO:0001736	establishment of planar polarity	biological_process	4	1952	20	20900	0.11013	0.467061	2.14139	Cplane1;Fzd3;Grhl3;Ift20
GO:0007610	behavior	biological_process	4	1952	20	20900	0.11013	0.467061	2.14139	Htr1b;Htr2c;Rasd2;Usp46
GO:0031290	retinal ganglion cell axon guidance	biological_process	4	1952	20	20900	0.11013	0.467061	2.14139	Bmpr1b;Ephb3;Slit1;Slit2
GO:0032230	positive regulation of synaptic transmission, GABAergic	biological_process	4	1952	20	20900	0.11013	0.467061	2.14139	Car2;Grik1;Kif5b;Tac1
GO:0051145	smooth muscle cell differentiation	biological_process	4	1952	20	20900	0.11013	0.467061	2.14139	Bmp4;Mrtfb;Myocd;Tbx18
GO:0061028	establishment of endothelial barrier	biological_process	4	1952	20	20900	0.11013	0.467061	2.14139	Ednrb;Ezr;Msn;Myadm
GO:0099173	postsynapse organization	biological_process	4	1952	20	20900	0.11013	0.467061	2.14139	Cnksr2;Dlg5;Hip1r;Wasl
GO:0046676	negative regulation of insulin secretion	biological_process	7	1952	44	20900	0.111796	0.467061	1.70338	Adra2a;Fbn1;Irs1;Kcnj11;Kcnj6;Sfrp1;Stxbp5l
GO:0007266	Rho protein signal transduction	biological_process	9	1952	61	20900	0.112235	0.467061	1.57972	Arhgef12;Baiap2;Eps8l1;Mcf2l;Phactr4;Ripor1;Rock1;Rock2;Synj2bp
GO:0006511	ubiquitin-dependent protein catabolic process	biological_process	31	1952	265	20900	0.113072	0.467061	1.25251	Anapc2;Asb2;Cbl;Cul5;Dtx3l;Fbxo45;Herc6;Klhl15;Lnx1;Mib1;Rc3h1;Rc3h2;Rnf167;Rnf168;Rnf19a;Rnf213;Rnf6;Siah2;Skp2;Stub1;Trp53inp2;Uba6;Ube3a;Ube4a;Usp37;Usp4;Usp45;Usp46;Usp5;Usp9x;Wwp2
GO:0007154	cell communication	biological_process	6	1952	36	20900	0.11436	0.467061	1.78449	Fras1;Gja1;Gjb6;Gjd2;Gjd3;Slc8a3
GO:0032435	negative regulation of proteasomal ubiquitin-dependent protein catabolic process	biological_process	6	1952	36	20900	0.11436	0.467061	1.78449	Klhl40;N4bp1;Park7;Rpl11;Taf9;Usp9x
GO:0035904	aorta development	biological_process	6	1952	36	20900	0.11436	0.467061	1.78449	Aplnr;Cxcr4;Egr2;Lox;Plxnd1;Tab1
GO:0050919	negative chemotaxis	biological_process	6	1952	36	20900	0.11436	0.467061	1.78449	Lgr4;Lrtm2;Nrp2;Sema6c;Slit1;Slit2
GO:0060999	positive regulation of dendritic spine development	biological_process	6	1952	36	20900	0.11436	0.467061	1.78449	Arf1;Cdkl5;Crebbp;Dlg5;Itsn1;Neurl1a
GO:0070050	neuron cellular homeostasis	biological_process	6	1952	36	20900	0.11436	0.467061	1.78449	Atp7a;Car2;Grin1;Nell2;Slc24a2;Tmem175
GO:0045648	positive regulation of erythrocyte differentiation	biological_process	5	1952	28	20900	0.114631	0.467061	1.91196	Hmgb2;Id2;Inhba;Med1;Smap1
GO:0070584	mitochondrion morphogenesis	biological_process	5	1952	28	20900	0.114631	0.467061	1.91196	Bax;Fis1;Pid1;Plec;Poldip2
GO:0090103	cochlea morphogenesis	biological_process	5	1952	28	20900	0.114631	0.467061	1.91196	Fzd2;Grhl3;Six1;Sox9;Tbx18
GO:2000377	regulation of reactive oxygen species metabolic process	biological_process	5	1952	28	20900	0.114631	0.467061	1.91196	Ier3;Lrrk2;Pid1;Pink1;Ripk1
GO:2000819	regulation of nucleotide-excision repair	biological_process	5	1952	28	20900	0.114631	0.467061	1.91196	Actl6b;Arid1a;Smarca2;Smarcb1;Smarcd1
GO:0003198	epithelial to mesenchymal transition involved in endocardial cushion formation	biological_process	3	1952	13	20900	0.114669	0.467061	2.47084	Bmp4;Notch1;Rbpj
GO:0003214	cardiac left ventricle morphogenesis	biological_process	3	1952	13	20900	0.114669	0.467061	2.47084	Notch1;Npy2r;Rbpj
GO:0006970	response to osmotic stress	biological_process	3	1952	13	20900	0.114669	0.467061	2.47084	Lrrc8a;Tsc22d2;Vac14
GO:0007035	vacuolar acidification	biological_process	3	1952	13	20900	0.114669	0.467061	2.47084	Atp6v0c;Atp6v0d1;Atp6v1b2
GO:0008347	glial cell migration	biological_process	3	1952	13	20900	0.114669	0.467061	2.47084	Fn1;Matn2;Vcan
GO:0009083	branched-chain amino acid catabolic process	biological_process	3	1952	13	20900	0.114669	0.467061	2.47084	Auh;Bckdk;Dbt
GO:0010389	regulation of G2/M transition of mitotic cell cycle	biological_process	3	1952	13	20900	0.114669	0.467061	2.47084	Cdk4;Cdkn1a;Kcnh5
GO:0010831	positive regulation of myotube differentiation	biological_process	3	1952	13	20900	0.114669	0.467061	2.47084	Atp11a;Maml1;Mamstr
GO:0019217	regulation of fatty acid metabolic process	biological_process	3	1952	13	20900	0.114669	0.467061	2.47084	Acsl4;Ankrd26;Ppara
GO:0019430	removal of superoxide radicals	biological_process	3	1952	13	20900	0.114669	0.467061	2.47084	Atp7a;Prdx2;Sod1
GO:0030048	actin filament-based movement	biological_process	3	1952	13	20900	0.114669	0.467061	2.47084	Evl;Myh9;Wipf1
GO:0031629	synaptic vesicle fusion to presynaptic active zone membrane	biological_process	3	1952	13	20900	0.114669	0.467061	2.47084	Snap23;Snap29;Stxbp1
GO:0032367	intracellular cholesterol transport	biological_process	3	1952	13	20900	0.114669	0.467061	2.47084	Abca1;Serac1;Vps4a
GO:0032886	regulation of microtubule-based process	biological_process	3	1952	13	20900	0.114669	0.467061	2.47084	Klhl42;Map10;Tacc1
GO:0034968	histone lysine methylation	biological_process	3	1952	13	20900	0.114669	0.467061	2.47084	Setd7;Setdb1;Smyd2
GO:0035456	response to interferon-beta	biological_process	3	1952	13	20900	0.114669	0.467061	2.47084	Ifitm1;Ifitm3;Shfl
GO:0042532	negative regulation of tyrosine phosphorylation of STAT protein	biological_process	3	1952	13	20900	0.114669	0.467061	2.47084	Parp14;Ptpn2;Socs3
GO:0043268	positive regulation of potassium ion transport	biological_process	3	1952	13	20900	0.114669	0.467061	2.47084	Actn2;Ank2;Kif5b
GO:0050793	regulation of developmental process	biological_process	3	1952	13	20900	0.114669	0.467061	2.47084	Kat6a;Notch1;Umodl1
GO:0051223	regulation of protein transport	biological_process	3	1952	13	20900	0.114669	0.467061	2.47084	Dnaja1;Scfd1;Slc7a11
GO:0051967	negative regulation of synaptic transmission, glutamatergic	biological_process	3	1952	13	20900	0.114669	0.467061	2.47084	Grik1;Htr1b;Npy2r
GO:0060081	membrane hyperpolarization	biological_process	3	1952	13	20900	0.114669	0.467061	2.47084	Atp1a1;Kcnq3;Park7
GO:0060213	positive regulation of nuclear-transcribed mRNA poly(A) tail shortening	biological_process	3	1952	13	20900	0.114669	0.467061	2.47084	Ago2;Tnrc6a;Tnrc6b
GO:0060576	intestinal epithelial cell development	biological_process	3	1952	13	20900	0.114669	0.467061	2.47084	Il6st;Klf5;Yap1
GO:0070166	enamel mineralization	biological_process	3	1952	13	20900	0.114669	0.467061	2.47084	Fam20c;Nectin1;Ppara
GO:0070294	renal sodium ion absorption	biological_process	3	1952	13	20900	0.114669	0.467061	2.47084	Edn1;Ednrb;Maged2
GO:0071398	cellular response to fatty acid	biological_process	3	1952	13	20900	0.114669	0.467061	2.47084	Irs1;Pdk4;Pid1
GO:0085029	extracellular matrix assembly	biological_process	3	1952	13	20900	0.114669	0.467061	2.47084	Gpm6b;Hapln2;Sox9
GO:0140627	ubiquitin-dependent protein catabolic process via the C-end degron rule pathway	biological_process	3	1952	13	20900	0.114669	0.467061	2.47084	Dcaf12;Fem1b;Klhdc1
GO:1900244	positive regulation of synaptic vesicle endocytosis	biological_process	3	1952	13	20900	0.114669	0.467061	2.47084	Ap2m1;Lrrk2;Ppp3cc
GO:1902902	negative regulation of autophagosome assembly	biological_process	3	1952	13	20900	0.114669	0.467061	2.47084	Lrrk2;Pink1;Scfd1
GO:2000252	negative regulation of feeding behavior	biological_process	3	1952	13	20900	0.114669	0.467061	2.47084	Insr;Npy2r;Trh
GO:2000271	positive regulation of fibroblast apoptotic process	biological_process	3	1952	13	20900	0.114669	0.467061	2.47084	Bid;Prdm11;Sfrp1
GO:2000288	positive regulation of myoblast proliferation	biological_process	3	1952	13	20900	0.114669	0.467061	2.47084	Megf10;Six1;Tbx18
GO:0006334	nucleosome assembly	biological_process	10	1952	70	20900	0.114871	0.467248	1.52957	Chrac1;H1f0;H1f2;H3c13;Kat6a;Smarca2;Smarca5;Sox9;Spty2d1;Ubn1
GO:0006886	intracellular protein transport	biological_process	30	1952	256	20900	0.11554	0.469649	1.25472	Ap1m1;Ap2m1;Arf1;Arl5a;Arl5b;Aspscr1;Clta;Fam91a1;Gfap;Ipo4;Ipo7;Klc1;Myrip;Napa;Pick1;Rab21;Rab23;Rab24;Ramp3;Rph3a;Scfd1;Stx5a;Stx6;Stxbp1;Tmed1;Tmed3;Tuba1a;Vps11;Vps45;Vti1a
GO:0042307	positive regulation of protein import into nucleus	biological_process	8	1952	53	20900	0.117467	0.475212	1.61615	Akap5;Bag3;Dmap1;Ep300;Hdac3;Ptgs2;Tek;Tnfrsf1a
GO:0097009	energy homeostasis	biological_process	8	1952	53	20900	0.117467	0.475212	1.61615	Acacb;Alk;Ampd2;Mex3c;Sirt1;Slc35d3;Twist1;Ubb
GO:0099175	regulation of postsynapse organization	biological_process	8	1952	53	20900	0.117467	0.475212	1.61615	Asap1;Baiap2;Cdkl5;Itsn1;Nrp2;Shank2;Tanc1;Wasl
GO:0140374	antiviral innate immune response	biological_process	8	1952	53	20900	0.117467	0.475212	1.61615	Hcfc2;Nmb;Nmbr;Phb2;Traf6;Ube2w;Zbp1;Zdhhc1
GO:0030335	positive regulation of cell migration	biological_process	29	1952	247	20900	0.11806	0.477287	1.25709	Adra2a;Atp8a1;Bmp4;Cbll1;Ccar1;Ccl7;Ccr1;Cxcr4;Daam2;Dapk3;Edn1;Elp3;Flt1;Fn1;Igf1r;Insr;Map2k1;Myadm;Myoc;Notch1;Pld1;Podxl;Ripor1;Rock2;Sema5b;Sema6c;Spry2;Twist1;Zfp703
GO:0006275	regulation of DNA replication	biological_process	7	1952	45	20900	0.122333	0.491575	1.66553	Chrac1;Jade2;Mcrs1;Smarca5;Smc3;Usp37;Yy1
GO:0045494	photoreceptor cell maintenance	biological_process	7	1952	45	20900	0.122333	0.491575	1.66553	Bbs2;Bsg;Cdhr1;Ercc6;Pcdh15;Rho;Usp45
GO:0046326	positive regulation of glucose import	biological_process	7	1952	45	20900	0.122333	0.491575	1.66553	Adipor2;Appl1;Crebl2;Insr;Irs1;Nfe2l2;Slc1a2
GO:0006633	fatty acid biosynthetic process	biological_process	10	1952	71	20900	0.123162	0.491575	1.50802	Acacb;Acsf3;Acsm4;Elovl1;Mcat;Mecr;Prkab1;Prkab2;Ptgs2;Tecr
GO:0031398	positive regulation of protein ubiquitination	biological_process	11	1952	80	20900	0.124242	0.491575	1.47221	Fbxo33;Fgfr3;Hdac3;Klhl40;Lrrk2;Peli1;Septin4;Stub1;Tbc1d7;Ubb;Ube3a
GO:0000165	MAPK cascade	biological_process	13	1952	98	20900	0.124317	0.491575	1.42031	Bmyc;Edn1;Fgfr3;Igf1r;Lrrk2;Map2k1;Map2k6;Mapk3;Nenf;Pebp1;Plvap;Taok3;Zfp36l1
GO:0060271	cilium assembly	biological_process	26	1952	220	20900	0.125926	0.491575	1.26537	Abcc4;Ablim3;Asap1;Avil;Bbs2;Celsr2;Cep162;Cep20;Cplane1;Dcdc2a;Dync2li1;Erich3;Fam149b;Ift20;Rab23;Rfx3;Ro60;Sclt1;Snap29;Tctn1;Tekt4;Togaram1;Ttbk2;Ttc39c;Wdr54;Wwtr1
GO:0010667	negative regulation of cardiac muscle cell apoptotic process	biological_process	6	1952	37	20900	0.126331	0.491575	1.73626	Cflar;Myocd;Nfe2l2;Ppp1r10;Sirt1;Slc25a4
GO:0000302	response to reactive oxygen species	biological_process	4	1952	21	20900	0.126507	0.491575	2.03942	Coa8;Gpx1;Ptprn;Sod1
GO:0006378	mRNA polyadenylation	biological_process	4	1952	21	20900	0.126507	0.491575	2.03942	Papola;Papolg;Pcf11;Ssu72
GO:0006754	ATP biosynthetic process	biological_process	4	1952	21	20900	0.126507	0.491575	2.03942	Atp5a1;Atp5b;Atp5c1;Dnajc30
GO:0006826	iron ion transport	biological_process	4	1952	21	20900	0.126507	0.491575	2.03942	Fth1;Mmgt1;Nectin1;Sfxn1
GO:0030521	androgen receptor signaling pathway	biological_process	4	1952	21	20900	0.126507	0.491575	2.03942	Arid1a;Dnaja1;Ube3a;Zmiz1
GO:0042026	protein refolding	biological_process	4	1952	21	20900	0.126507	0.491575	2.03942	Dnaja1;Hspa13;Hspa1a;Hspa1b
GO:0043086	negative regulation of catalytic activity	biological_process	4	1952	21	20900	0.126507	0.491575	2.03942	Acacb;Notch1;Ppp1r12a;Timp1
GO:0051481	negative regulation of cytosolic calcium ion concentration	biological_process	4	1952	21	20900	0.126507	0.491575	2.03942	Il6st;Kcnk3;Lrp1;Npy1r
GO:0060307	regulation of ventricular cardiac muscle cell membrane repolarization	biological_process	4	1952	21	20900	0.126507	0.491575	2.03942	Ank2;Gja1;Kcnh2;Scn4b
GO:0060997	dendritic spine morphogenesis	biological_process	4	1952	21	20900	0.126507	0.491575	2.03942	Ephb3;Myo5b;Wasl;Zfp365
GO:0070498	interleukin-1-mediated signaling pathway	biological_process	4	1952	21	20900	0.126507	0.491575	2.03942	Il1r1;Il1rap;Mapk3;Traf6
GO:1900242	regulation of synaptic vesicle endocytosis	biological_process	4	1952	21	20900	0.126507	0.491575	2.03942	Lrrk2;Pip5k1c;Ppp3cc;Rock1
GO:0019827	stem cell population maintenance	biological_process	8	1952	54	20900	0.127275	0.491575	1.58622	Arid1a;Ddx6;Dis3l2;Eomes;Fzd7;Nfib;Smc3;Tet1
GO:0001825	blastocyst formation	biological_process	5	1952	29	20900	0.128459	0.491575	1.84603	Gabpa;Mxi1;Skil;Tm4sf1;Txnrd3
GO:0032480	negative regulation of type I interferon production	biological_process	5	1952	29	20900	0.128459	0.491575	1.84603	Ddx56;Gbp7;Igtp;Irgm1;Irgm2
GO:0033365	protein localization to organelle	biological_process	5	1952	29	20900	0.128459	0.491575	1.84603	Ank2;Bbs2;Bicd1;Dusp18;Ttbk2
GO:1902042	negative regulation of extrinsic apoptotic signaling pathway via death domain receptors	biological_process	5	1952	29	20900	0.128459	0.491575	1.84603	Cflar;Gpx1;Hmgb2;Hmox1;Serpine1
GO:1903861	positive regulation of dendrite extension	biological_process	5	1952	29	20900	0.128459	0.491575	1.84603	Cpne9;Cxcr4;Sh3glb1;Syt17;Syt4
GO:1901224	positive regulation of non-canonical NF-kappaB signal transduction	biological_process	10	1952	72	20900	0.131771	0.491575	1.48708	Ago3;Ank3;Crebbp;Edn1;Ep300;Phb2;Rc3h1;Rc3h2;Ripk1;Traf6
GO:0032436	positive regulation of proteasomal ubiquitin-dependent protein catabolic process	biological_process	11	1952	81	20900	0.132354	0.491575	1.45403	Hspa1a;Hspa1b;Klhl40;Lrrk2;Plk2;Rad23a;Rnf19a;Sh3rf3;Stub1;Trib1;Usp5
GO:0001657	ureteric bud development	biological_process	7	1952	46	20900	0.133357	0.491575	1.62932	Bdnf;Bmp4;Gsta3;Sfrp1;Six1;Slit2;Vcan
GO:0031122	cytoplasmic microtubule organization	biological_process	7	1952	46	20900	0.133357	0.491575	1.62932	Camsap2;Ccdc88c;Clip1;Hook3;Map10;Stmn3;Tubgcp2
GO:0001514	selenocysteine incorporation	biological_process	2	1952	7	20900	0.133544	0.491575	3.05913	Pstk;Sars
GO:0003209	cardiac atrium morphogenesis	biological_process	2	1952	7	20900	0.133544	0.491575	3.05913	Notch1;Sos1
GO:0006012	galactose metabolic process	biological_process	2	1952	7	20900	0.133544	0.491575	3.05913	Chst1;Gale
GO:0006105	succinate metabolic process	biological_process	2	1952	7	20900	0.133544	0.491575	3.05913	Sdhb;Suclg1
GO:0006369	termination of RNA polymerase II transcription	biological_process	2	1952	7	20900	0.133544	0.491575	3.05913	Pcf11;Ssu72
GO:0006703	estrogen biosynthetic process	biological_process	2	1952	7	20900	0.133544	0.491575	3.05913	Bmpr1b;Hsd17b1
GO:0006824	cobalt ion transport	biological_process	2	1952	7	20900	0.133544	0.491575	3.05913	Mmgt1;Mmgt2
GO:0007091	metaphase/anaphase transition of mitotic cell cycle	biological_process	2	1952	7	20900	0.133544	0.491575	3.05913	Anapc2;Cit
GO:0010874	regulation of cholesterol efflux	biological_process	2	1952	7	20900	0.133544	0.491575	3.05913	Abca8b;Naxe
GO:0010882	regulation of cardiac muscle contraction by calcium ion signaling	biological_process	2	1952	7	20900	0.133544	0.491575	3.05913	Ank2;Atp1b1
GO:0014816	skeletal muscle satellite cell differentiation	biological_process	2	1952	7	20900	0.133544	0.491575	3.05913	Klf5;Megf10
GO:0015014	heparan sulfate proteoglycan biosynthetic process, polysaccharide chain biosynthetic process	biological_process	2	1952	7	20900	0.133544	0.491575	3.05913	Ndst3;Ndst4
GO:0021696	cerebellar cortex morphogenesis	biological_process	2	1952	7	20900	0.133544	0.491575	3.05913	Trnp1;Tuba1a
GO:0021782	glial cell development	biological_process	2	1952	7	20900	0.133544	0.491575	3.05913	Pick1;Sox11
GO:0030011	maintenance of cell polarity	biological_process	2	1952	7	20900	0.133544	0.491575	3.05913	Arpc5;Dlg5
GO:0031065	positive regulation of histone deacetylation	biological_process	2	1952	7	20900	0.133544	0.491575	3.05913	Sirt1;Smarca5
GO:0031340	positive regulation of vesicle fusion	biological_process	2	1952	7	20900	0.133544	0.491575	3.05913	Doc2b;Kif5b
GO:0031440	regulation of mRNA 3'-end processing	biological_process	2	1952	7	20900	0.133544	0.491575	3.05913	Papola;Zfp36l1
GO:0031622	positive regulation of fever generation	biological_process	2	1952	7	20900	0.133544	0.491575	3.05913	Cnr1;Ptgs2
GO:0032962	positive regulation of inositol trisphosphate biosynthetic process	biological_process	2	1952	7	20900	0.133544	0.491575	3.05913	Myh9;Plcd1
GO:0033211	adiponectin-activated signaling pathway	biological_process	2	1952	7	20900	0.133544	0.491575	3.05913	Adipor2;Appl1
GO:0033615	mitochondrial proton-transporting ATP synthase complex assembly	biological_process	2	1952	7	20900	0.133544	0.491575	3.05913	Atpaf2;Oxa1l
GO:0035425	autocrine signaling	biological_process	2	1952	7	20900	0.133544	0.491575	3.05913	Cx3cr1;Fzd1
GO:0035751	regulation of lysosomal lumen pH	biological_process	2	1952	7	20900	0.133544	0.491575	3.05913	Lrrk2;Tmem175
GO:0036343	psychomotor behavior	biological_process	2	1952	7	20900	0.133544	0.491575	3.05913	Grcc10;Kcnq3
GO:0042088	T-helper 1 type immune response	biological_process	2	1952	7	20900	0.133544	0.491575	3.05913	Bcl3;Traf6
GO:0042490	mechanoreceptor differentiation	biological_process	2	1952	7	20900	0.133544	0.491575	3.05913	Bdnf;Ntrk2
GO:0042634	regulation of hair cycle	biological_process	2	1952	7	20900	0.133544	0.491575	3.05913	Clock;Nipbl
GO:0042985	negative regulation of amyloid precursor protein biosynthetic process	biological_process	2	1952	7	20900	0.133544	0.491575	3.05913	Ago2;Itm2a
GO:0043114	regulation of vascular permeability	biological_process	2	1952	7	20900	0.133544	0.491575	3.05913	Plec;Plvap
GO:0043576	regulation of respiratory gaseous exchange	biological_process	2	1952	7	20900	0.133544	0.491575	3.05913	Grin1;Slc5a3
GO:0043984	histone H4-K16 acetylation	biological_process	2	1952	7	20900	0.133544	0.491575	3.05913	Msl1;Msl3l2
GO:0044528	regulation of mitochondrial mRNA stability	biological_process	2	1952	7	20900	0.133544	0.491575	3.05913	Fastk;Fastkd5
GO:0044838	cell quiescence	biological_process	2	1952	7	20900	0.133544	0.491575	3.05913	Nfia;Nfib
GO:0045661	regulation of myoblast differentiation	biological_process	2	1952	7	20900	0.133544	0.491575	3.05913	Myocd;Zfp36l1
GO:0046033	AMP metabolic process	biological_process	2	1952	7	20900	0.133544	0.491575	3.05913	Ak3;Ampd2
GO:0046826	negative regulation of protein export from nucleus	biological_process	2	1952	7	20900	0.133544	0.491575	3.05913	Hdac3;Park7
GO:0050920	regulation of chemotaxis	biological_process	2	1952	7	20900	0.133544	0.491575	3.05913	Cxcr4;Efnb2
GO:0051045	negative regulation of membrane protein ectodomain proteolysis	biological_process	2	1952	7	20900	0.133544	0.491575	3.05913	Lrig2;Timp1
GO:0051645	Golgi localization	biological_process	2	1952	7	20900	0.133544	0.491575	3.05913	Hook3;Stk25
GO:0051702	biological process involved in interaction with symbiont	biological_process	2	1952	7	20900	0.133544	0.491575	3.05913	Fn1;Gpx1
GO:0061042	vascular wound healing	biological_process	2	1952	7	20900	0.133544	0.491575	3.05913	Adipor2;Ndnf
GO:0061470	T follicular helper cell differentiation	biological_process	2	1952	7	20900	0.133544	0.491575	3.05913	Rc3h1;Rc3h2
GO:0061684	chaperone-mediated autophagy	biological_process	2	1952	7	20900	0.133544	0.491575	3.05913	Bag3;Stub1
GO:0070168	negative regulation of biomineral tissue development	biological_process	2	1952	7	20900	0.133544	0.491575	3.05913	Notch1;Sox9
GO:0070831	basement membrane assembly	biological_process	2	1952	7	20900	0.133544	0.491575	3.05913	Ntn4;Pxdn
GO:0071799	cellular response to prostaglandin D stimulus	biological_process	2	1952	7	20900	0.133544	0.491575	3.05913	Akr1c18;Ptgdr
GO:0072126	positive regulation of glomerular mesangial cell proliferation	biological_process	2	1952	7	20900	0.133544	0.491575	3.05913	Cflar;Il6ra
GO:0072148	epithelial cell fate commitment	biological_process	2	1952	7	20900	0.133544	0.491575	3.05913	Fgfr3;Notch1
GO:0098528	skeletal muscle fiber differentiation	biological_process	2	1952	7	20900	0.133544	0.491575	3.05913	Fktn;Klhl40
GO:0099538	synaptic signaling via neuropeptide	biological_process	2	1952	7	20900	0.133544	0.491575	3.05913	Cck;Npy1r
GO:0110095	cellular detoxification of aldehyde	biological_process	2	1952	7	20900	0.133544	0.491575	3.05913	Akr1a1;Park7
GO:0140014	mitotic nuclear division	biological_process	2	1952	7	20900	0.133544	0.491575	3.05913	Fgfr3;Igf1r
GO:1900118	negative regulation of execution phase of apoptosis	biological_process	2	1952	7	20900	0.133544	0.491575	3.05913	Fzd3;Gm20594
GO:1900223	positive regulation of amyloid-beta clearance	biological_process	2	1952	7	20900	0.133544	0.491575	3.05913	Lrp1;Rock1
GO:1901165	positive regulation of trophoblast cell migration	biological_process	2	1952	7	20900	0.133544	0.491575	3.05913	Ago2;C1qbp
GO:1901166	neural crest cell migration involved in autonomic nervous system development	biological_process	2	1952	7	20900	0.133544	0.491575	3.05913	Fn1;Nrp2
GO:1902692	regulation of neuroblast proliferation	biological_process	2	1952	7	20900	0.133544	0.491575	3.05913	Lrrk2;Tafa1
GO:1902749	regulation of cell cycle G2/M phase transition	biological_process	2	1952	7	20900	0.133544	0.491575	3.05913	Ccnq;Cdk10
GO:1902952	positive regulation of dendritic spine maintenance	biological_process	2	1952	7	20900	0.133544	0.491575	3.05913	Grin1;Zfp804a
GO:1903243	negative regulation of cardiac muscle hypertrophy in response to stress	biological_process	2	1952	7	20900	0.133544	0.491575	3.05913	Atp2b4;Pparg
GO:1903288	positive regulation of potassium ion import across plasma membrane	biological_process	2	1952	7	20900	0.133544	0.491575	3.05913	Atp1b1;Wnk1
GO:1903980	positive regulation of microglial cell activation	biological_process	2	1952	7	20900	0.133544	0.491575	3.05913	Lrrk2;Ttbk1
GO:1904357	negative regulation of telomere maintenance via telomere lengthening	biological_process	2	1952	7	20900	0.133544	0.491575	3.05913	Mcrs1;Tnks2
GO:1990116	ribosome-associated ubiquitin-dependent protein catabolic process	biological_process	2	1952	7	20900	0.133544	0.491575	3.05913	Ltn1;Nemf
GO:1990544	mitochondrial ATP transmembrane transport	biological_process	2	1952	7	20900	0.133544	0.491575	3.05913	Slc25a4;Slc25a5
GO:2000481	positive regulation of cAMP-dependent protein kinase activity	biological_process	2	1952	7	20900	0.133544	0.491575	3.05913	Atp2b4;Sirt1
GO:0006631	fatty acid metabolic process	biological_process	23	1952	193	20900	0.13423	0.491575	1.27596	Acacb;Acat1;Acot11;Acot7;Acox3;Acsf3;Acsl4;Acsm4;Adipor2;C3;Crot;Cyp1a2;Elovl1;Ilvbl;Lpin2;Mcat;Mecr;Ppara;Pparg;Prkab1;Prkab2;Ptgs2;Tecr
GO:0000083	regulation of transcription involved in G1/S transition of mitotic cell cycle	biological_process	3	1952	14	20900	0.136278	0.491575	2.29435	Cdk18;E2f6;Hinfp
GO:0006515	protein quality control for misfolded or incompletely synthesized proteins	biological_process	3	1952	14	20900	0.136278	0.491575	2.29435	Clpp;Stub1;Ube2w
GO:0006744	ubiquinone biosynthetic process	biological_process	3	1952	14	20900	0.136278	0.491575	2.29435	Coq6;Coq8a;Coq9
GO:0006790	sulfur compound metabolic process	biological_process	3	1952	14	20900	0.136278	0.491575	2.29435	Chst1;Chst8;Sult1c1
GO:0006851	mitochondrial calcium ion transmembrane transport	biological_process	3	1952	14	20900	0.136278	0.491575	2.29435	Micu1;Slc8a3;Smdt1
GO:0009048	dosage compensation by inactivation of X chromosome	biological_process	3	1952	14	20900	0.136278	0.491575	2.29435	Exosc10;Rbm15;Ythdc1
GO:0010739	positive regulation of protein kinase A signaling	biological_process	3	1952	14	20900	0.136278	0.491575	2.29435	Akap12;Mif;Ramp3
GO:0010917	negative regulation of mitochondrial membrane potential	biological_process	3	1952	14	20900	0.136278	0.491575	2.29435	Bax;Mtch2;Slc25a27
GO:0030330	DNA damage response, signal transduction by p53 class mediator	biological_process	3	1952	14	20900	0.136278	0.491575	2.29435	Acer2;Bcl3;Mif
GO:0030903	notochord development	biological_process	3	1952	14	20900	0.136278	0.491575	2.29435	Sox9;Tead1;Yap1
GO:0033598	mammary gland epithelial cell proliferation	biological_process	3	1952	14	20900	0.136278	0.491575	2.29435	Id2;Med1;Phb2
GO:0033962	P-body assembly	biological_process	3	1952	14	20900	0.136278	0.491575	2.29435	Ddx6;Lsm4;Rc3h1
GO:0044030	regulation of DNA methylation	biological_process	3	1952	14	20900	0.136278	0.491575	2.29435	Mphosph8;Smarca5;Tet1
GO:0045651	positive regulation of macrophage differentiation	biological_process	3	1952	14	20900	0.136278	0.491575	2.29435	Id2;Ripk1;Trib1
GO:0045744	negative regulation of G protein-coupled receptor signaling pathway	biological_process	3	1952	14	20900	0.136278	0.491575	2.29435	Mgrn1;Rgs14;Rgs4
GO:0046598	positive regulation of viral entry into host cell	biological_process	3	1952	14	20900	0.136278	0.491575	2.29435	Bsg;Trim21;Trim30a
GO:0046888	negative regulation of hormone secretion	biological_process	3	1952	14	20900	0.136278	0.491575	2.29435	Edn1;Nmb;Npy1r
GO:0048484	enteric nervous system development	biological_process	3	1952	14	20900	0.136278	0.491575	2.29435	Ednrb;Phactr4;Sox8
GO:0048711	positive regulation of astrocyte differentiation	biological_process	3	1952	14	20900	0.136278	0.491575	2.29435	Id2;Il6st;Notch1
GO:0060840	artery development	biological_process	3	1952	14	20900	0.136278	0.491575	2.29435	Acvr2b;Bmpr2;Luzp1
GO:0061635	regulation of protein complex stability	biological_process	3	1952	14	20900	0.136278	0.491575	2.29435	Igtp;Irgm1;Irgm2
GO:0086002	cardiac muscle cell action potential involved in contraction	biological_process	3	1952	14	20900	0.136278	0.491575	2.29435	Kcnj2;Pkp2;Scn4b
GO:1904753	negative regulation of vascular associated smooth muscle cell migration	biological_process	3	1952	14	20900	0.136278	0.491575	2.29435	Myh9;Myocd;Nfe2l2
GO:2000347	positive regulation of hepatocyte proliferation	biological_process	3	1952	14	20900	0.136278	0.491575	2.29435	Cflar;Itpr1;Med1
GO:0000381	regulation of alternative mRNA splicing, via spliceosome	biological_process	8	1952	55	20900	0.137492	0.495055	1.55738	Celf2;Celf3;Fxr1;Mbnl2;Nova2;Rbm15;Ythdc1;Zbtb7a
GO:0009968	negative regulation of signal transduction	biological_process	8	1952	55	20900	0.137492	0.495055	1.55738	Rgs10;Rgs11;Rgs14;Rgs17;Rgs4;Rgs7bp;Socs3;Socs6
GO:0048008	platelet-derived growth factor receptor signaling pathway	biological_process	6	1952	38	20900	0.13888	0.498848	1.69057	Arid5b;Plat;Ptprj;Rgs14;Tiparp;Zfp950
GO:0051968	positive regulation of synaptic transmission, glutamatergic	biological_process	6	1952	38	20900	0.13888	0.498848	1.69057	Cacng5;Grin1;Ntrk2;Ptgs2;Shank2;Tnr
GO:1990138	neuron projection extension	biological_process	6	1952	38	20900	0.13888	0.498848	1.69057	Bdnf;Jade2;Plxna1;Sema5b;Slit2;Usp9x
GO:0017148	negative regulation of translation	biological_process	13	1952	100	20900	0.139091	0.499303	1.39191	Dapk3;Ddx6;Eif4e2;Eif4ebp2;Enc1;Fxr1;Gapdh;Mvk;Rpl13a;Samd4b;Syncrip;Trim2;Xrn1
GO:0098609	cell-cell adhesion	biological_process	24	1952	204	20900	0.141799	0.505957	1.25964	Adam8;Cbll1;Cdhr1;Celsr2;Ctnnd1;Dchs2;Fat3;Kirrel2;Kirrel3;Lpp;Lrp6;Myh9;Nectin1;Perp;Pkp2;Plpp3;Pvr;Rap1gap;Rpsa;Selp;Shc1;Slit2;Sox9;Tek
GO:0010608	post-transcriptional regulation of gene expression	biological_process	5	1952	30	20900	0.143004	0.505957	1.78449	Fxr1;Larp4;Rc3h1;Rc3h2;Ythdc1
GO:0048741	skeletal muscle fiber development	biological_process	5	1952	30	20900	0.143004	0.505957	1.78449	Cacna1s;Gpx1;Klhl40;Plec;Six1
GO:0060045	positive regulation of cardiac muscle cell proliferation	biological_process	5	1952	30	20900	0.143004	0.505957	1.78449	Fgf2;Notch1;Pim1;Rbpj;Yap1
GO:0061484	hematopoietic stem cell homeostasis	biological_process	5	1952	30	20900	0.143004	0.505957	1.78449	Arhgef5;Mtch2;Septin4;Smarca2;Stat4
GO:0001975	response to amphetamine	biological_process	4	1952	22	20900	0.143831	0.505957	1.94672	Edn1;Gnal;Grin1;Hprt
GO:0003085	negative regulation of systemic arterial blood pressure	biological_process	4	1952	22	20900	0.143831	0.505957	1.94672	Bmpr2;Crh;Ier3;Tac1
GO:0010842	retina layer formation	biological_process	4	1952	22	20900	0.143831	0.505957	1.94672	Calb1;Fat3;Hipk1;Hipk2
GO:0021954	central nervous system neuron development	biological_process	4	1952	22	20900	0.143831	0.505957	1.94672	Atp7a;Hprt;Nova2;Ntrk2
GO:0022904	respiratory electron transport chain	biological_process	4	1952	22	20900	0.143831	0.505957	1.94672	Etfa;Pink1;Plec;Sdhb
GO:0035023	regulation of Rho protein signal transduction	biological_process	4	1952	22	20900	0.143831	0.505957	1.94672	Arhgef28;Cdc42se1;Eps8l1;Stard13
GO:0035584	calcium-mediated signaling using intracellular calcium source	biological_process	4	1952	22	20900	0.143831	0.505957	1.94672	Fis1;Ntrk2;Ptprj;Selp
GO:0043032	positive regulation of macrophage activation	biological_process	4	1952	22	20900	0.143831	0.505957	1.94672	Il4ra;Irgm1;Kars;Lbp
GO:0043537	negative regulation of blood vessel endothelial cell migration	biological_process	4	1952	22	20900	0.143831	0.505957	1.94672	Angpt2;Atp2b4;Fgf2;Pparg
GO:0045055	regulated exocytosis	biological_process	4	1952	22	20900	0.143831	0.505957	1.94672	Crhbp;Myh9;Pex5l;Rab3a
GO:0048265	response to pain	biological_process	4	1952	22	20900	0.143831	0.505957	1.94672	Cacna1e;Ednrb;Prkcg;Tac1
GO:0051963	regulation of synapse assembly	biological_process	4	1952	22	20900	0.143831	0.505957	1.94672	Grin1;Lrrtm4;Nectin1;Srcin1
GO:0060384	innervation	biological_process	4	1952	22	20900	0.143831	0.505957	1.94672	Fbxo45;Gabra5;Lrig2;Prkcg
GO:0071397	cellular response to cholesterol	biological_process	4	1952	22	20900	0.143831	0.505957	1.94672	Ces1d;Gpr155;Inhba;Lrp6
GO:1900006	positive regulation of dendrite development	biological_process	4	1952	22	20900	0.143831	0.505957	1.94672	Alk;Clip1;Khdc3;Vldlr
GO:0007628	adult walking behavior	biological_process	7	1952	47	20900	0.144853	0.508051	1.59465	Cend1;Hipk2;Htra2;Idua;Oxr1;Pcdh15;Trh
GO:0008306	associative learning	biological_process	7	1952	47	20900	0.144853	0.508051	1.59465	Crh;Gabra5;Grin1;Neurod2;Shank2;Tac1;Tnr
GO:0019233	sensory perception of pain	biological_process	7	1952	47	20900	0.144853	0.508051	1.59465	Cacna1e;Grin1;Mapk3;Nipsnap1;Npy1r;Scn9a;Tac1
GO:0045787	positive regulation of cell cycle	biological_process	7	1952	47	20900	0.144853	0.508051	1.59465	BC004004;Ccpg1;Cited2;Id2;Lrp6;Rad23a;Trim21
GO:0001756	somitogenesis	biological_process	8	1952	56	20900	0.148108	0.517336	1.52957	Ep300;Ifitm1;Lrp6;Mib1;Plxna2;Rbpj;Sfrp1;Tbx18
GO:0007193	adenylate cyclase-inhibiting G protein-coupled receptor signaling pathway	biological_process	8	1952	56	20900	0.148108	0.517336	1.52957	Adcy7;Akap12;Akap5;Edn1;Htr1b;Npy2r;S1pr3;Sstr2
GO:0048286	lung alveolus development	biological_process	8	1952	56	20900	0.148108	0.517336	1.52957	Atp7a;Bmp4;Bmpr2;Gh;Myocd;Rc3h2;Slc7a11;Tns3
GO:1903078	positive regulation of protein localization to plasma membrane	biological_process	8	1952	56	20900	0.148108	0.517336	1.52957	Akap5;Atp2b4;Ezr;Kcnj11;Kif5b;Lrp1;Myo5b;Ramp3
GO:0010977	negative regulation of neuron projection development	biological_process	11	1952	83	20900	0.149413	0.52098	1.419	Bcl11a;Crmp1;Efnb2;Gfap;Lrig2;Lrp1;Lrrk2;Paqr3;Ptprg;Tnr;Zfp365
GO:0034599	cellular response to oxidative stress	biological_process	11	1952	83	20900	0.149413	0.52098	1.419	Bmp4;Cpeb2;Htra2;Lrrk2;Msra;Nfe2l2;Park7;Pink1;Ppia;Prdx2;Slc7a11
GO:0009408	response to heat	biological_process	6	1952	39	20900	0.151984	0.528396	1.64723	Dnaja1;Eif2b4;Hspa1a;Hspa1b;Lrp11;Sod1
GO:0010498	proteasomal protein catabolic process	biological_process	6	1952	39	20900	0.151984	0.528396	1.64723	Dtx4;Fbxo44;Nr1d1;Psmb2;Socs6;Trim21
GO:0055007	cardiac muscle cell differentiation	biological_process	6	1952	39	20900	0.151984	0.528396	1.64723	Arid1a;Asb2;Bmp4;Ift20;Kdm6b;Myocd
GO:0008333	endosome to lysosome transport	biological_process	7	1952	48	20900	0.156801	0.532749	1.56143	Dtx3l;Hook3;Mgrn1;Pcdhga3;Pxk;Snx16;Vps11
GO:0007214	gamma-aminobutyric acid signaling pathway	biological_process	5	1952	31	20900	0.158221	0.532749	1.72693	Bdnf;Gabra5;Gabrg1;Gabrr2;Shisa7
GO:0008089	anterograde axonal transport	biological_process	5	1952	31	20900	0.158221	0.532749	1.72693	Ank3;Caly;Kif1b;Rab21;Sod1
GO:0030041	actin filament polymerization	biological_process	5	1952	31	20900	0.158221	0.532749	1.72693	Gas7;Micall2;Myh9;Spire1;Wasl
GO:0034260	negative regulation of GTPase activity	biological_process	5	1952	31	20900	0.158221	0.532749	1.72693	Amot;Cpeb2;Lrrk2;Spry2;Wnk1
GO:0034341	response to type II interferon	biological_process	5	1952	31	20900	0.158221	0.532749	1.72693	Ifitm1;Ifitm3;Shfl;Tgtp1;Trim21
GO:0090023	positive regulation of neutrophil chemotaxis	biological_process	5	1952	31	20900	0.158221	0.532749	1.72693	C1qbp;C5ar1;Edn1;Lbp;Thbs4
GO:0030336	negative regulation of cell migration	biological_process	17	1952	140	20900	0.158585	0.532749	1.30013	Arid4a;Cited2;Cx3cr1;Dlg5;Ifitm1;Mif;Muc2;Pkp2;Ptprj;Serpine1;Sfrp1;Slit2;Srgap3;Stc1;Tet1;Tie1;Tmeff2
GO:0051898	negative regulation of phosphatidylinositol 3-kinase/protein kinase B signal transduction	biological_process	8	1952	57	20900	0.159109	0.532749	1.50273	Igf1r;Otud3;Ppara;Ppp2r1a;Ptprj;Sirt1;Twist1;Xdh
GO:0071347	cellular response to interleukin-1	biological_process	8	1952	57	20900	0.159109	0.532749	1.50273	Ccl12;Ccl7;Ccl9;Fn1;Nr1d1;Rc3h1;Serpine1;Yy1
GO:0001759	organ induction	biological_process	3	1952	15	20900	0.159137	0.532749	2.14139	Bmp4;Fgf2;Six1
GO:0001783	B cell apoptotic process	biological_process	3	1952	15	20900	0.159137	0.532749	2.14139	Bax;Crkl;Fnip1
GO:0006661	phosphatidylinositol biosynthetic process	biological_process	3	1952	15	20900	0.159137	0.532749	2.14139	Fgf2;Pip5k1c;Vac14
GO:0030224	monocyte differentiation	biological_process	3	1952	15	20900	0.159137	0.532749	2.14139	Bmp4;Med1;Pparg
GO:0032793	positive regulation of CREB transcription factor activity	biological_process	3	1952	15	20900	0.159137	0.532749	2.14139	Adcy1;Adcy8;Crebbp
GO:0034244	negative regulation of transcription elongation by RNA polymerase II	biological_process	3	1952	15	20900	0.159137	0.532749	2.14139	Nelfcd;Nelfe;Rnf168
GO:0042407	cristae formation	biological_process	3	1952	15	20900	0.159137	0.532749	2.14139	Apoo;Chchd6;Dnajc11
GO:0042756	drinking behavior	biological_process	3	1952	15	20900	0.159137	0.532749	2.14139	Htr1b;Mmp17;Slc24a4
GO:0048246	macrophage chemotaxis	biological_process	3	1952	15	20900	0.159137	0.532749	2.14139	Ednrb;Gpr35;Rpl13a
GO:0050684	regulation of mRNA processing	biological_process	3	1952	15	20900	0.159137	0.532749	2.14139	Iws1;Safb;Safb2
GO:0050805	negative regulation of synaptic transmission	biological_process	3	1952	15	20900	0.159137	0.532749	2.14139	Gnai1;Npy2r;Tnr
GO:0061052	negative regulation of cell growth involved in cardiac muscle cell development	biological_process	3	1952	15	20900	0.159137	0.532749	2.14139	Ppara;Rgs4;Yy1
GO:0070102	interleukin-6-mediated signaling pathway	biological_process	3	1952	15	20900	0.159137	0.532749	2.14139	Il6ra;Il6st;Yap1
GO:0071285	cellular response to lithium ion	biological_process	3	1952	15	20900	0.159137	0.532749	2.14139	Adcy7;Id2;Pparg
GO:0099022	vesicle tethering	biological_process	3	1952	15	20900	0.159137	0.532749	2.14139	Trappc12;Trappc3;Trappc4
GO:1900153	positive regulation of nuclear-transcribed mRNA catabolic process, deadenylation-dependent decay	biological_process	3	1952	15	20900	0.159137	0.532749	2.14139	Ago2;Tnrc6b;Zfp36l1
GO:1903543	positive regulation of exosomal secretion	biological_process	3	1952	15	20900	0.159137	0.532749	2.14139	Myo5b;Sdc4;Vps4a
GO:0048146	positive regulation of fibroblast proliferation	biological_process	10	1952	75	20900	0.159445	0.532749	1.4276	Bmyc;Cdk4;Cdkn1a;Fn1;Fndc3b;Kmt2c;Mif;Nras;Serpine1;Zmiz1
GO:0043154	negative regulation of cysteine-type endopeptidase activity involved in apoptotic process	biological_process	9	1952	66	20900	0.159811	0.532749	1.46004	Cd44;Cflar;Ep300;Fnip1;Gpi1;Gpx1;Hspa1b;Ptgs2;Siah2
GO:0006366	transcription by RNA polymerase II	biological_process	26	1952	227	20900	0.161568	0.532749	1.22635	Ablim3;Arid4a;Bmp4;Ccnk;Cdk7;Creb1;Edn1;Ep300;Etv4;Fgf2;Foxe3;Grhl3;Grin1;Gtf2h4;Hdac3;Inhba;Kpna6;Med1;Med13l;Myocd;Notch1;Pou2f1;Sox9;Tfap2d;Tnfrsf1a;Wwp2
GO:0001508	action potential	biological_process	4	1952	23	20900	0.162019	0.532749	1.86208	Kcnip2;Kcnj11;Kcnmb4;Usp53
GO:0006164	purine nucleotide biosynthetic process	biological_process	4	1952	23	20900	0.162019	0.532749	1.86208	Adsl;Hprt;Oasl2;Prpsap2
GO:0007423	sensory organ development	biological_process	4	1952	23	20900	0.162019	0.532749	1.86208	Bhlhe22;Neurod2;Olig1;Olig2
GO:0014044	Schwann cell development	biological_process	4	1952	23	20900	0.162019	0.532749	1.86208	Map2k1;Mapk3;Pou3f2;Sos1
GO:0017015	regulation of transforming growth factor beta receptor signaling pathway	biological_process	4	1952	23	20900	0.162019	0.532749	1.86208	Lats1;Lats2;Lox;Zfp703
GO:0035640	exploration behavior	biological_process	4	1952	23	20900	0.162019	0.532749	1.86208	Chl1;Kmt2a;Lrrk2;Shank2
GO:0042491	inner ear auditory receptor cell differentiation	biological_process	4	1952	23	20900	0.162019	0.532749	1.86208	Bmp4;Fgf2;Fgfr3;Pcdh15
GO:0050832	defense response to fungus	biological_process	4	1952	23	20900	0.162019	0.532749	1.86208	Gapdh;Gm12250;Il17ra;Zbp1
GO:0050965	detection of temperature stimulus involved in sensory perception of pain	biological_process	4	1952	23	20900	0.162019	0.532749	1.86208	Cxcr4;Lxn;Scn9a;Tac1
GO:0051090	regulation of DNA-binding transcription factor activity	biological_process	4	1952	23	20900	0.162019	0.532749	1.86208	Crebzf;Hmox1;Mapk3;Zbtb7a
GO:0070555	response to interleukin-1	biological_process	4	1952	23	20900	0.162019	0.532749	1.86208	Il1r1;Sele;Taf9;Traf6
GO:0095500	acetylcholine receptor signaling pathway	biological_process	4	1952	23	20900	0.162019	0.532749	1.86208	Ache;Chrm3;Crkl;Sorbs2
GO:0007030	Golgi organization	biological_process	13	1952	103	20900	0.162954	0.532749	1.35136	Atp8b3;Cit;Cog5;Dym;Golph3;Kifc3;Lrrk2;Lysmd3;Tmed1;Tmed3;Trappc12;Ubxn2b;Vcpip1
GO:0001835	blastocyst hatching	biological_process	6	1952	40	20900	0.165612	0.532749	1.60605	Cmtm3;Slc35e2;Smarcb1;Stmn3;Zbed6;Zfp420
GO:0042327	positive regulation of phosphorylation	biological_process	6	1952	40	20900	0.165612	0.532749	1.60605	Fzd7;Grb10;Insr;Irs1;Mif;Ripk1
GO:0050796	regulation of insulin secretion	biological_process	6	1952	40	20900	0.165612	0.532749	1.60605	Clock;Cnr1;Kcnj11;Pick1;Rfx3;Syt9
GO:0002693	positive regulation of cellular extravasation	biological_process	2	1952	8	20900	0.167451	0.532749	2.67674	Adam8;Plvap
GO:0003015	heart process	biological_process	2	1952	8	20900	0.167451	0.532749	2.67674	Wwtr1;Yap1
GO:0003229	ventricular cardiac muscle tissue development	biological_process	2	1952	8	20900	0.167451	0.532749	2.67674	Adamts9;Kcnj11
GO:0003253	cardiac neural crest cell migration involved in outflow tract morphogenesis	biological_process	2	1952	8	20900	0.167451	0.532749	2.67674	Edn1;Twist1
GO:0006020	inositol metabolic process	biological_process	2	1952	8	20900	0.167451	0.532749	2.67674	Itpka;Slc5a3
GO:0006108	malate metabolic process	biological_process	2	1952	8	20900	0.167451	0.532749	2.67674	Fh1;Mdh2
GO:0006265	DNA topological change	biological_process	2	1952	8	20900	0.167451	0.532749	2.67674	Top1;Top1mt
GO:0006778	porphyrin-containing compound metabolic process	biological_process	2	1952	8	20900	0.167451	0.532749	2.67674	Alas1;Cyp1a2
GO:0007213	G protein-coupled acetylcholine receptor signaling pathway	biological_process	2	1952	8	20900	0.167451	0.532749	2.67674	Chrm3;Rgs10
GO:0010518	positive regulation of phospholipase activity	biological_process	2	1952	8	20900	0.167451	0.532749	2.67674	Fgfr3;Hpca
GO:0010756	positive regulation of plasminogen activation	biological_process	2	1952	8	20900	0.167451	0.532749	2.67674	Eno1;S100a10
GO:0010757	negative regulation of plasminogen activation	biological_process	2	1952	8	20900	0.167451	0.532749	2.67674	Plat;Serpine1
GO:0010793	regulation of mRNA export from nucleus	biological_process	2	1952	8	20900	0.167451	0.532749	2.67674	Iws1;Wnk1
GO:0010827	regulation of glucose transmembrane transport	biological_process	2	1952	8	20900	0.167451	0.532749	2.67674	Edn1;Prkcb
GO:0010837	regulation of keratinocyte proliferation	biological_process	2	1952	8	20900	0.167451	0.532749	2.67674	Yap1;Zfp36l1
GO:0014029	neural crest formation	biological_process	2	1952	8	20900	0.167451	0.532749	2.67674	Kbtbd8;Lrp6
GO:0015866	ADP transport	biological_process	2	1952	8	20900	0.167451	0.532749	2.67674	Slc25a4;Slc25a42
GO:0030200	heparan sulfate proteoglycan catabolic process	biological_process	2	1952	8	20900	0.167451	0.532749	2.67674	Ids;Idua
GO:0031346	positive regulation of cell projection organization	biological_process	2	1952	8	20900	0.167451	0.532749	2.67674	Lcn2;Rab8b
GO:0031509	subtelomeric heterochromatin formation	biological_process	2	1952	8	20900	0.167451	0.532749	2.67674	H3f3b;Rif1
GO:0032507	maintenance of protein location in cell	biological_process	2	1952	8	20900	0.167451	0.532749	2.67674	Ank3;Tnrc6a
GO:0032927	positive regulation of activin receptor signaling pathway	biological_process	2	1952	8	20900	0.167451	0.532749	2.67674	Acvr2b;Synj2bp
GO:0032984	protein-containing complex disassembly	biological_process	2	1952	8	20900	0.167451	0.532749	2.67674	Akap5;Napa
GO:0038026	reelin-mediated signaling pathway	biological_process	2	1952	8	20900	0.167451	0.532749	2.67674	Crkl;Vldlr
GO:0038172	interleukin-33-mediated signaling pathway	biological_process	2	1952	8	20900	0.167451	0.532749	2.67674	Il1rap;Traf6
GO:0042541	hemoglobin biosynthetic process	biological_process	2	1952	8	20900	0.167451	0.532749	2.67674	Alas1;Inhba
GO:0042743	hydrogen peroxide metabolic process	biological_process	2	1952	8	20900	0.167451	0.532749	2.67674	Park7;Prdx2
GO:0043353	enucleate erythrocyte differentiation	biological_process	2	1952	8	20900	0.167451	0.532749	2.67674	Cebpg;Id2
GO:0043374	CD8-positive, alpha-beta T cell differentiation	biological_process	2	1952	8	20900	0.167451	0.532749	2.67674	Igtp;Satb1
GO:0048713	regulation of oligodendrocyte differentiation	biological_process	2	1952	8	20900	0.167451	0.532749	2.67674	Opalin;Sox1
GO:0050861	positive regulation of B cell receptor signaling pathway	biological_process	2	1952	8	20900	0.167451	0.532749	2.67674	Cmtm3;Prkcb
GO:0051147	regulation of muscle cell differentiation	biological_process	2	1952	8	20900	0.167451	0.532749	2.67674	Ccnt2;Megf10
GO:0051388	positive regulation of neurotrophin TRK receptor signaling pathway	biological_process	2	1952	8	20900	0.167451	0.532749	2.67674	Sh3glb1;Tmem108
GO:0051568	histone H3-K4 methylation	biological_process	2	1952	8	20900	0.167451	0.532749	2.67674	Kmt2a;Setd1b
GO:0051683	establishment of Golgi localization	biological_process	2	1952	8	20900	0.167451	0.532749	2.67674	Ripor1;Stk25
GO:0051775	response to redox state	biological_process	2	1952	8	20900	0.167451	0.532749	2.67674	Clock;Slc7a11
GO:0060008	Sertoli cell differentiation	biological_process	2	1952	8	20900	0.167451	0.532749	2.67674	Safb2;Sox9
GO:0060055	angiogenesis involved in wound healing	biological_process	2	1952	8	20900	0.167451	0.532749	2.67674	Gpx1;Stard13
GO:0060510	type II pneumocyte differentiation	biological_process	2	1952	8	20900	0.167451	0.532749	2.67674	Fndc3b;Nfib
GO:0060603	mammary gland duct morphogenesis	biological_process	2	1952	8	20900	0.167451	0.532749	2.67674	Lrp6;Slit2
GO:0061154	endothelial tube morphogenesis	biological_process	2	1952	8	20900	0.167451	0.532749	2.67674	Bsg;Cxcr4
GO:0061314	Notch signaling involved in heart development	biological_process	2	1952	8	20900	0.167451	0.532749	2.67674	Notch1;Rbpj
GO:0061370	testosterone biosynthetic process	biological_process	2	1952	8	20900	0.167451	0.532749	2.67674	Akr1c18;Hsd17b1
GO:0070848	response to growth factor	biological_process	2	1952	8	20900	0.167451	0.532749	2.67674	Skil;Tbc1d7
GO:0071051	polyadenylation-dependent snoRNA 3'-end processing	biological_process	2	1952	8	20900	0.167451	0.532749	2.67674	Exosc10;Exosc4
GO:0071218	cellular response to misfolded protein	biological_process	2	1952	8	20900	0.167451	0.532749	2.67674	Stub1;Ube2w
GO:0071394	cellular response to testosterone stimulus	biological_process	2	1952	8	20900	0.167451	0.532749	2.67674	Msn;Rock2
GO:0071559	response to transforming growth factor beta	biological_process	2	1952	8	20900	0.167451	0.532749	2.67674	Rock1;Rock2
GO:0071895	odontoblast differentiation	biological_process	2	1952	8	20900	0.167451	0.532749	2.67674	Fam20c;Map1b
GO:0090258	negative regulation of mitochondrial fission	biological_process	2	1952	8	20900	0.167451	0.532749	2.67674	Pink1;Pparg
GO:0090521	podocyte cell migration	biological_process	2	1952	8	20900	0.167451	0.532749	2.67674	Daam2;Rock1
GO:0097345	mitochondrial outer membrane permeabilization	biological_process	2	1952	8	20900	0.167451	0.532749	2.67674	Bid;Vdac2
GO:0120009	intermembrane lipid transfer	biological_process	2	1952	8	20900	0.167451	0.532749	2.67674	Abca1;Plekha8
GO:0140694	non-membrane-bounded organelle assembly	biological_process	2	1952	8	20900	0.167451	0.532749	2.67674	Fxr1;Wnk1
GO:0150094	amyloid-beta clearance by cellular catabolic process	biological_process	2	1952	8	20900	0.167451	0.532749	2.67674	Ide;Lrp1
GO:1902231	positive regulation of intrinsic apoptotic signaling pathway in response to DNA damage	biological_process	2	1952	8	20900	0.167451	0.532749	2.67674	Mtch2;Skil
GO:1903169	regulation of calcium ion transmembrane transport	biological_process	2	1952	8	20900	0.167451	0.532749	2.67674	Atp1b1;Tspan13
GO:1903979	negative regulation of microglial cell activation	biological_process	2	1952	8	20900	0.167451	0.532749	2.67674	Nr1d1;Pparg
GO:1904491	protein localization to ciliary transition zone	biological_process	2	1952	8	20900	0.167451	0.532749	2.67674	Cplane1;Tctn1
GO:1990384	hyaloid vascular plexus regression	biological_process	2	1952	8	20900	0.167451	0.532749	2.67674	Flt1;Th
GO:2000391	positive regulation of neutrophil extravasation	biological_process	2	1952	8	20900	0.167451	0.532749	2.67674	Adam8;Il1r1
GO:2000556	positive regulation of T-helper 1 cell cytokine production	biological_process	2	1952	8	20900	0.167451	0.532749	2.67674	Arid5a;Il1r1
GO:2000650	negative regulation of sodium ion transmembrane transporter activity	biological_process	2	1952	8	20900	0.167451	0.532749	2.67674	Hecw1;Pcsk9
GO:2000726	negative regulation of cardiac muscle cell differentiation	biological_process	2	1952	8	20900	0.167451	0.532749	2.67674	Fzd7;Hdac3
GO:2001268	negative regulation of cysteine-type endopeptidase activity involved in apoptotic signaling pathway	biological_process	2	1952	8	20900	0.167451	0.532749	2.67674	Park7;Plaur
GO:0035774	positive regulation of insulin secretion involved in cellular response to glucose stimulus	biological_process	7	1952	49	20900	0.169183	0.537072	1.52957	Adcy8;Crh;Kif5b;Lrp1;Myh9;Oxct1;Sirt1
GO:0003007	heart morphogenesis	biological_process	10	1952	76	20900	0.16926	0.537072	1.40881	Bmp4;Flrt2;Insr;Kat6a;Mrtfb;Nipbl;Sos1;Tab1;Uty;Zmiz1
GO:0000723	telomere maintenance	biological_process	8	1952	58	20900	0.17048	0.540366	1.47682	Apex1;Hspa1a;Mcrs1;Rif1;Tnks2;Xrn1;Yy1;Zfp365
GO:0001942	hair follicle development	biological_process	8	1952	58	20900	0.17048	0.540366	1.47682	Dnase1l2;Fzd3;Inhba;Lgr4;Sav1;Sos1;Sox21;Sox9
GO:0002053	positive regulation of mesenchymal cell proliferation	biological_process	5	1952	32	20900	0.174063	0.549968	1.67296	Fbxw4;Irs1;Lrp6;Sox9;Tbx18
GO:0030100	regulation of endocytosis	biological_process	5	1952	32	20900	0.174063	0.549968	1.67296	Arfgap1;Hip1r;Rab4b;Synj2bp;Syt4
GO:0045662	negative regulation of myoblast differentiation	biological_process	5	1952	32	20900	0.174063	0.549968	1.67296	Bmp4;Ccl9;Notch1;Sox8;Sox9
GO:0045840	positive regulation of mitotic nuclear division	biological_process	5	1952	32	20900	0.174063	0.549968	1.67296	Edn1;Igf1r;Insr;Pebp1;Tgfa
GO:1900273	positive regulation of long-term synaptic potentiation	biological_process	5	1952	32	20900	0.174063	0.549968	1.67296	Adcy1;Adcy8;Akap5;Creb1;Shisa7
GO:0006874	intracellular calcium ion homeostasis	biological_process	14	1952	114	20900	0.176396	0.557045	1.31489	Ank2;Atp1b1;Atp2b4;Ccr1;Edn1;Grin1;Htr2c;Prkcb;Slc24a2;Slc24a4;Slc8a3;Stc1;Tmem203;Vdr
GO:0006469	negative regulation of protein kinase activity	biological_process	10	1952	77	20900	0.179355	0.564407	1.39052	Dbndd2;Dnajc3;Gadd45b;Lrp6;Park7;Plec;Ppia;Shb;Trib1;Wwtr1
GO:0007492	endoderm development	biological_process	6	1952	41	20900	0.179734	0.564407	1.56687	Angpt2;Bmp4;Bptf;Eomes;Notch1;Tnrc6a
GO:0045815	transcription initiation-coupled chromatin remodeling	biological_process	6	1952	41	20900	0.179734	0.564407	1.56687	Ep300;Kmt2a;Myocd;N6amt1;Smarcb1;Smarcd1
GO:0061351	neural precursor cell proliferation	biological_process	6	1952	41	20900	0.179734	0.564407	1.56687	Cxcr4;Ift20;Ndufs2;Nfia;Nfib;Trnp1
GO:0002437	inflammatory response to antigenic stimulus	biological_process	4	1952	24	20900	0.180984	0.564407	1.78449	Hmgb2;Notch1;Rbpj;Zfp35
GO:0016226	iron-sulfur cluster assembly	biological_process	4	1952	24	20900	0.180984	0.564407	1.78449	Ciao3;Hscb;Mms19;Xdh
GO:0045742	positive regulation of epidermal growth factor receptor signaling pathway	biological_process	4	1952	24	20900	0.180984	0.564407	1.78449	Hip1;Hip1r;Plaur;Spry2
GO:0045862	positive regulation of proteolysis	biological_process	4	1952	24	20900	0.180984	0.564407	1.78449	Aurkaip1;Ep300;Perp;Stub1
GO:0048598	embryonic morphogenesis	biological_process	4	1952	24	20900	0.180984	0.564407	1.78449	Bmp4;Flt1;Rock1;Rock2
GO:0071392	cellular response to estradiol stimulus	biological_process	4	1952	24	20900	0.180984	0.564407	1.78449	Crhbp;Ramp3;Sstr2;Zfp703
GO:0071711	basement membrane organization	biological_process	4	1952	24	20900	0.180984	0.564407	1.78449	Col4a1;Fktn;Flrt2;Pxdn
GO:2000647	negative regulation of stem cell proliferation	biological_process	4	1952	24	20900	0.180984	0.564407	1.78449	Fgf2;Nfib;Rbpj;Septin4
GO:2000773	negative regulation of cellular senescence	biological_process	4	1952	24	20900	0.180984	0.564407	1.78449	Mif;Plk2;Sirt1;Twist1
GO:0072659	protein localization to plasma membrane	biological_process	20	1952	172	20900	0.181002	0.564407	1.245	Actn2;Ank2;Ank3;Atp1b1;Bsg;Ezr;Fcho2;Gpr179;Ift20;Lrp6;Pkp2;Rab3a;Rab3b;Rab8b;Ramp3;Rock1;Rock2;S100a10;Stxbp1;Tnfrsf1a
GO:0002218	activation of innate immune response	biological_process	7	1952	50	20900	0.181976	0.564407	1.49898	Gbp2;Gbp7;Pspc1;Trim12c;Trim30a;Zbp1;Znfx1
GO:0007157	heterophilic cell-cell adhesion via plasma membrane cell adhesion molecules	biological_process	7	1952	50	20900	0.181976	0.564407	1.49898	Cadm1;Cbln1;Nectin1;Pvr;Sele;Selp;Tenm1
GO:0007566	embryo implantation	biological_process	7	1952	50	20900	0.181976	0.564407	1.49898	Arid1a;H3f3b;Nlrp5;Pcsk5;Ptgs2;Sod1;Tppp3
GO:0042149	cellular response to glucose starvation	biological_process	8	1952	59	20900	0.182205	0.564407	1.45179	Chka;Cpeb4;Itfg2;Nfe2l2;Pick1;Sesn3;Sh3glb1;Sirt1
GO:0006940	regulation of smooth muscle contraction	biological_process	3	1952	16	20900	0.183051	0.564407	2.00756	Adra2a;Flt1;Shc1
GO:0008154	actin polymerization or depolymerization	biological_process	3	1952	16	20900	0.183051	0.564407	2.00756	Avil;Enah;Evl
GO:0010887	negative regulation of cholesterol storage	biological_process	3	1952	16	20900	0.183051	0.564407	2.00756	Ces1d;Ppara;Pparg
GO:0019752	carboxylic acid metabolic process	biological_process	3	1952	16	20900	0.183051	0.564407	2.00756	Ldhb;Mdh2;Mif
GO:0030194	positive regulation of blood coagulation	biological_process	3	1952	16	20900	0.183051	0.564407	2.00756	Nfe2l2;Prdx2;Serpine1
GO:0030595	leukocyte chemotaxis	biological_process	3	1952	16	20900	0.183051	0.564407	2.00756	Ccr1;Cx3cr1;Ppia
GO:0030705	cytoskeleton-dependent intracellular transport	biological_process	3	1952	16	20900	0.183051	0.564407	2.00756	Ccdc88c;Hook3;Kif1b
GO:0034122	negative regulation of toll-like receptor signaling pathway	biological_process	3	1952	16	20900	0.183051	0.564407	2.00756	Lgr4;Lrrc14;Trim30a
GO:0035269	protein O-linked mannosylation	biological_process	3	1952	16	20900	0.183051	0.564407	2.00756	B4gat1;Fktn;Rxylt1
GO:0040037	negative regulation of fibroblast growth factor receptor signaling pathway	biological_process	3	1952	16	20900	0.183051	0.564407	2.00756	Fgfrl1;Spry2;Spry4
GO:0043508	negative regulation of JUN kinase activity	biological_process	3	1952	16	20900	0.183051	0.564407	2.00756	Dnaja1;Hipk3;Sfrp1
GO:0045947	negative regulation of translational initiation	biological_process	3	1952	16	20900	0.183051	0.564407	2.00756	Ago2;Eif4e2;Eif4ebp2
GO:0051044	positive regulation of membrane protein ectodomain proteolysis	biological_process	3	1952	16	20900	0.183051	0.564407	2.00756	Adam8;Adra2a;Sh3d19
GO:0060042	retina morphogenesis in camera-type eye	biological_process	3	1952	16	20900	0.183051	0.564407	2.00756	Bhlhe22;Impg2;Lrp6
GO:0060044	negative regulation of cardiac muscle cell proliferation	biological_process	3	1952	16	20900	0.183051	0.564407	2.00756	Cited2;Gja1;Sav1
GO:0060100	positive regulation of phagocytosis, engulfment	biological_process	3	1952	16	20900	0.183051	0.564407	2.00756	C3;Lbp;Pparg
GO:0060487	lung epithelial cell differentiation	biological_process	3	1952	16	20900	0.183051	0.564407	2.00756	Sav1;Sox9;Yap1
GO:0098962	regulation of postsynaptic neurotransmitter receptor activity	biological_process	3	1952	16	20900	0.183051	0.564407	2.00756	Dlgap1;Dlgap4;Shisa7
GO:0099003	vesicle-mediated transport in synapse	biological_process	3	1952	16	20900	0.183051	0.564407	2.00756	Grip2;Myo5b;Snap23
GO:1904322	cellular response to forskolin	biological_process	3	1952	16	20900	0.183051	0.564407	2.00756	Adcy8;Creb1;Gnai1
GO:1905665	positive regulation of calcium ion import across plasma membrane	biological_process	3	1952	16	20900	0.183051	0.564407	2.00756	Akap5;Ppp3cc;Ramp3
GO:0007166	cell surface receptor signaling pathway	biological_process	21	1952	182	20900	0.183084	0.564407	1.23542	Adgra1;Adgrb3;Adgre5;Adgrl4;Cbl;Celsr2;Edn1;Fcgr2b;Fcgr3;Fgfrl1;Fzd1;Fzd2;Fzd3;Fzd7;Fzd8;Mif;Ms4a15;Npr1;Osmr;Plxna2;Tnfrsf1a
GO:0006402	mRNA catabolic process	biological_process	5	1952	33	20900	0.190478	0.584781	1.62227	Ago3;Dcp2;Dis3l2;Nudt16;Zfp36l1
GO:0007631	feeding behavior	biological_process	5	1952	33	20900	0.190478	0.584781	1.62227	Bdnf;Htr1b;Htr2c;Npy1r;Ntrk2
GO:0030878	thyroid gland development	biological_process	5	1952	33	20900	0.190478	0.584781	1.62227	Edn1;Hipk2;Map2k1;Mapk3;Six1
GO:0051085	chaperone cofactor-dependent protein refolding	biological_process	5	1952	33	20900	0.190478	0.584781	1.62227	Dnajb4;Hspa13;Hspa1a;Hspa1b;Tor1b
GO:0097193	intrinsic apoptotic signaling pathway	biological_process	5	1952	33	20900	0.190478	0.584781	1.62227	Bax;Coa8;Htra2;Ivns1abp;Mllt11
GO:0097746	blood vessel diameter maintenance	biological_process	5	1952	33	20900	0.190478	0.584781	1.62227	Cbs;Edn1;Npr1;Rock1;Rock2
GO:0055085	transmembrane transport	biological_process	47	1952	442	20900	0.192695	0.589453	1.13852	Abca1;Abca8b;Abcb8;Abcc12;Abcc4;Atp1a1;Atp6v0e2;Cacna1e;Cacna1s;Clcn1;Flvcr1;Gja1;Gjb6;Itpr1;Itpr2;Kcna1;Kcnc4;Kcng1;Kcnh2;Kcnh5;Kcnq3;Kcnv1;Mfsd4a;Ralbp1;Scn9a;Sfxn1;Slc15a4;Slc16a7;Slc24a2;Slc24a4;Slc25a18;Slc25a32;Slc25a4;Slc25a42;Slc25a5;Slc26a7;Slc30a3;Slc35b1;Slc39a2;Slc4a3;Slc5a3;Slc7a11;Slc7a14;Slc8a3;Sv2b;Sv2c;Vdac2
GO:0006890	retrograde vesicle-mediated transport, Golgi to endoplasmic reticulum	biological_process	6	1952	42	20900	0.194317	0.589453	1.52957	Cope;Ergic1;Golph3;Plpp3;Scfd1;Use1
GO:0021549	cerebellum development	biological_process	6	1952	42	20900	0.194317	0.589453	1.52957	Cend1;Cplane1;Fcgr2b;Igf1r;Ttbk2;Zbtb18
GO:0043536	positive regulation of blood vessel endothelial cell migration	biological_process	6	1952	42	20900	0.194317	0.589453	1.52957	Amot;Atp5a1;Atp5b;Fgf2;Nfe2l2;Sirt1
GO:0043627	response to estrogen	biological_process	6	1952	42	20900	0.194317	0.589453	1.52957	Bcas3;Cited2;Ep300;Hmox1;Kmt2d;Tek
GO:0048147	negative regulation of fibroblast proliferation	biological_process	6	1952	42	20900	0.194317	0.589453	1.52957	Bax;Bmyc;Fth1;Kmt2a;Sfrp1;Smarca2
GO:0048873	homeostasis of number of cells within a tissue	biological_process	6	1952	42	20900	0.194317	0.589453	1.52957	Bax;Fh1;Kmt2a;Notch1;Sox9;Tuba1a
GO:0006629	lipid metabolic process	biological_process	75	1952	727	20900	0.194673	0.589453	1.10457	Abhd16a;Acacb;Acat1;Acer2;Acot11;Acot7;Acox3;Acsf3;Acsl4;Acsm4;Adipor2;Aig1;Akr1a1;Akr1b3;Aspg;Atp5a1;Atp5b;B4galt6;Bdh1;C3;Ces1d;Ch25h;Chka;Cnep1r1;Cox10;Crkl;Crot;Cyp1a2;Dgat2;Dhdds;Elovl1;Erlin1;Etnk1;Fabp5;Far2;Ggps1;Gpcpd1;Gpx1;Gsta3;Hsd17b1;Ilvbl;Insig1;Ipmk;Kbtbd2;Lima1;Lpin2;Mcat;Mecr;Mgst3;Mvk;Osbpl10;Oxct1;Pcsk9;Pik3c2a;Pip4p1;Pip5k1c;Plcd1;Plcd4;Pld1;Plpp3;Ppara;Prkab1;Prkab2;Ptgs2;Rnf…
GO:0007267	cell-cell signaling	biological_process	10	1952	79	20900	0.200344	0.589453	1.35531	Bcas3;Ccr1;Edn1;Fgfr3;Fzd1;Fzd2;Gja1;Gjb6;Gjd2;Gjd3
GO:0016579	protein deubiquitination	biological_process	10	1952	79	20900	0.200344	0.589453	1.35531	Usp31;Usp37;Usp4;Usp45;Usp46;Usp5;Usp53;Usp54;Usp9x;Vcpip1
GO:0032091	negative regulation of protein binding	biological_process	10	1952	79	20900	0.200344	0.589453	1.35531	Bax;Cdkn1a;Lrrk2;Park7;Pex14;Plk2;Ppara;Rock1;Stub1;Ttbk1
GO:0006622	protein targeting to lysosome	biological_process	4	1952	25	20900	0.200635	0.589453	1.71311	Pxk;Snx16;Vps4a;Zfyve16
GO:0008016	regulation of heart contraction	biological_process	4	1952	25	20900	0.200635	0.589453	1.71311	Gja1;Kcnip2;Th;Thrb
GO:0008652	amino acid biosynthetic process	biological_process	4	1952	25	20900	0.200635	0.589453	1.71311	Cbs;Enoph1;Mri1;Mtr
GO:0031018	endocrine pancreas development	biological_process	4	1952	25	20900	0.200635	0.589453	1.71311	Il6ra;Rfx3;Sox9;Zfp800
GO:0046697	decidualization	biological_process	4	1952	25	20900	0.200635	0.589453	1.71311	Cited2;Mapk3;Ptgs2;Tppp3
GO:0050868	negative regulation of T cell activation	biological_process	4	1952	25	20900	0.200635	0.589453	1.71311	Pag1;Peli1;Socs6;Tigit
GO:1900016	negative regulation of cytokine production involved in inflammatory response	biological_process	4	1952	25	20900	0.200635	0.589453	1.71311	Adcy7;Chid1;Cuedc2;Ppara
GO:0000467	exonucleolytic trimming to generate mature 3'-end of 5.8S rRNA from tricistronic rRNA transcript (SSU-rRNA, 5.8S rRNA, LSU-rRNA)	biological_process	2	1952	9	20900	0.202584	0.589453	2.37933	Eri3;Exosc10
GO:0002090	regulation of receptor internalization	biological_process	2	1952	9	20900	0.202584	0.589453	2.37933	Arf1;Synj2bp
GO:0002446	neutrophil mediated immunity	biological_process	2	1952	9	20900	0.202584	0.589453	2.37933	Kmt2e;Lyst
GO:0002675	positive regulation of acute inflammatory response	biological_process	2	1952	9	20900	0.202584	0.589453	2.37933	Adam8;Tac1
GO:0006086	acetyl-CoA biosynthetic process from pyruvate	biological_process	2	1952	9	20900	0.202584	0.589453	2.37933	Dlat;Pdhb
GO:0006089	lactate metabolic process	biological_process	2	1952	9	20900	0.202584	0.589453	2.37933	Ldhb;Mtch2
GO:0006144	purine nucleobase metabolic process	biological_process	2	1952	9	20900	0.202584	0.589453	2.37933	Adk;Gmpr
GO:0006687	glycosphingolipid metabolic process	biological_process	2	1952	9	20900	0.202584	0.589453	2.37933	Bax;Crem
GO:0007270	neuron-neuron synaptic transmission	biological_process	2	1952	9	20900	0.202584	0.589453	2.37933	Kif1b;Tmod2
GO:0008088	axo-dendritic transport	biological_process	2	1952	9	20900	0.202584	0.589453	2.37933	Bsn;Klc1
GO:0009404	toxin metabolic process	biological_process	2	1952	9	20900	0.202584	0.589453	2.37933	Cyp1a2;N6amt1
GO:0010642	negative regulation of platelet-derived growth factor receptor signaling pathway	biological_process	2	1952	9	20900	0.202584	0.589453	2.37933	Ndrg4;Ptprj
GO:0010863	positive regulation of phospholipase C activity	biological_process	2	1952	9	20900	0.202584	0.589453	2.37933	Fgf2;Flt1
GO:0014037	Schwann cell differentiation	biological_process	2	1952	9	20900	0.202584	0.589453	2.37933	Egr2;Nab2
GO:0021587	cerebellum morphogenesis	biological_process	2	1952	9	20900	0.202584	0.589453	2.37933	Cbs;Lrp6
GO:0021796	cerebral cortex regionalization	biological_process	2	1952	9	20900	0.202584	0.589453	2.37933	Bhlhe22;Eomes
GO:0021854	hypothalamus development	biological_process	2	1952	9	20900	0.202584	0.589453	2.37933	Bax;Uqcrq
GO:0022898	regulation of transmembrane transporter activity	biological_process	2	1952	9	20900	0.202584	0.589453	2.37933	Gja1;Pim1
GO:0030641	regulation of cellular pH	biological_process	2	1952	9	20900	0.202584	0.589453	2.37933	Atp6ap1l;Mapk3
GO:0031000	response to caffeine	biological_process	2	1952	9	20900	0.202584	0.589453	2.37933	Gnal;Irs1
GO:0031017	exocrine pancreas development	biological_process	2	1952	9	20900	0.202584	0.589453	2.37933	Igf1r;Insr
GO:0032287	peripheral nervous system myelin maintenance	biological_process	2	1952	9	20900	0.202584	0.589453	2.37933	Plec;Sod1
GO:0033574	response to testosterone	biological_process	2	1952	9	20900	0.202584	0.589453	2.37933	Cdk4;Cflar
GO:0033629	negative regulation of cell adhesion mediated by integrin	biological_process	2	1952	9	20900	0.202584	0.589453	2.37933	Acer2;Serpine1
GO:0034214	protein hexamerization	biological_process	2	1952	9	20900	0.202584	0.589453	2.37933	Lrrc8a;Lrrc8c
GO:0036289	peptidyl-serine autophosphorylation	biological_process	2	1952	9	20900	0.202584	0.589453	2.37933	Pink1;Ripk1
GO:0042421	norepinephrine biosynthetic process	biological_process	2	1952	9	20900	0.202584	0.589453	2.37933	Atp7a;Th
GO:0045927	positive regulation of growth	biological_process	2	1952	9	20900	0.202584	0.589453	2.37933	Gh;Tfcp2l1
GO:0046038	GMP catabolic process	biological_process	2	1952	9	20900	0.202584	0.589453	2.37933	Hprt;Xdh
GO:0046085	adenosine metabolic process	biological_process	2	1952	9	20900	0.202584	0.589453	2.37933	Adk;Ptgdr
GO:0046879	hormone secretion	biological_process	2	1952	9	20900	0.202584	0.589453	2.37933	Creb1;Ltbp4
GO:0048170	positive regulation of long-term neuronal synaptic plasticity	biological_process	2	1952	9	20900	0.202584	0.589453	2.37933	Bdnf;Neurl1a
GO:0048280	vesicle fusion with Golgi apparatus	biological_process	2	1952	9	20900	0.202584	0.589453	2.37933	Stx5a;Vti1a
GO:0048660	regulation of smooth muscle cell proliferation	biological_process	2	1952	9	20900	0.202584	0.589453	2.37933	Bmp4;Pde1a
GO:0048671	negative regulation of collateral sprouting	biological_process	2	1952	9	20900	0.202584	0.589453	2.37933	Bcl11a;Fstl4
GO:0048845	venous blood vessel morphogenesis	biological_process	2	1952	9	20900	0.202584	0.589453	2.37933	Efnb2;Notch1
GO:0048874	host-mediated regulation of intestinal microbiota composition	biological_process	2	1952	9	20900	0.202584	0.589453	2.37933	Cx3cr1;Muc2
GO:0050667	homocysteine metabolic process	biological_process	2	1952	9	20900	0.202584	0.589453	2.37933	Cbs;Mtr
GO:0055119	relaxation of cardiac muscle	biological_process	2	1952	9	20900	0.202584	0.589453	2.37933	Atp1b1;Kcnj2
GO:0060054	positive regulation of epithelial cell proliferation involved in wound healing	biological_process	2	1952	9	20900	0.202584	0.589453	2.37933	Fzd7;Lrg1
GO:0060174	limb bud formation	biological_process	2	1952	9	20900	0.202584	0.589453	2.37933	Plxna2;Sox9
GO:0060221	retinal rod cell differentiation	biological_process	2	1952	9	20900	0.202584	0.589453	2.37933	Sox8;Sox9
GO:0061303	cornea development in camera-type eye	biological_process	2	1952	9	20900	0.202584	0.589453	2.37933	Foxe3;Sox11
GO:0061384	heart trabecula morphogenesis	biological_process	2	1952	9	20900	0.202584	0.589453	2.37933	Notch1;Sos1
GO:0061469	regulation of type B pancreatic cell proliferation	biological_process	2	1952	9	20900	0.202584	0.589453	2.37933	Cdk4;Nr1d1
GO:0061549	sympathetic ganglion development	biological_process	2	1952	9	20900	0.202584	0.589453	2.37933	Fzd3;Nrp2
GO:0070212	protein poly-ADP-ribosylation	biological_process	2	1952	9	20900	0.202584	0.589453	2.37933	Parp14;Tnks2
GO:0071243	cellular response to arsenic-containing substance	biological_process	2	1952	9	20900	0.202584	0.589453	2.37933	Cpeb2;Hmox1
GO:0071481	cellular response to X-ray	biological_process	2	1952	9	20900	0.202584	0.589453	2.37933	Nipbl;Sfrp1
GO:0071864	positive regulation of cell proliferation in bone marrow	biological_process	2	1952	9	20900	0.202584	0.589453	2.37933	Fgfr3;Shc1
GO:0071875	adrenergic receptor signaling pathway	biological_process	2	1952	9	20900	0.202584	0.589453	2.37933	Adra2a;Lmbrd2
GO:0072577	endothelial cell apoptotic process	biological_process	2	1952	9	20900	0.202584	0.589453	2.37933	Bmpr2;Hipk1
GO:0090150	establishment of protein localization to membrane	biological_process	2	1952	9	20900	0.202584	0.589453	2.37933	Bid;Frmpd1
GO:0097094	craniofacial suture morphogenesis	biological_process	2	1952	9	20900	0.202584	0.589453	2.37933	Foxn3;Rab23
GO:0098712	L-glutamate import across plasma membrane	biological_process	2	1952	9	20900	0.202584	0.589453	2.37933	Slc1a2;Slc7a11
GO:0150079	negative regulation of neuroinflammatory response	biological_process	2	1952	9	20900	0.202584	0.589453	2.37933	Nr1d1;Pparg
GO:1901030	positive regulation of mitochondrial outer membrane permeabilization involved in apoptotic signaling pathway	biological_process	2	1952	9	20900	0.202584	0.589453	2.37933	Chchd10;Hip1r
GO:1904037	positive regulation of epithelial cell apoptotic process	biological_process	2	1952	9	20900	0.202584	0.589453	2.37933	Bax;Hmox1
GO:1990416	cellular response to brain-derived neurotrophic factor stimulus	biological_process	2	1952	9	20900	0.202584	0.589453	2.37933	Ntrk2;Tmem108
GO:2000020	positive regulation of male gonad development	biological_process	2	1952	9	20900	0.202584	0.589453	2.37933	Cited2;Sox9
GO:2000270	negative regulation of fibroblast apoptotic process	biological_process	2	1952	9	20900	0.202584	0.589453	2.37933	Sfrp1;Sirt1
GO:2000727	positive regulation of cardiac muscle cell differentiation	biological_process	2	1952	9	20900	0.202584	0.589453	2.37933	Efnb2;Myocd
GO:2000766	negative regulation of cytoplasmic translation	biological_process	2	1952	9	20900	0.202584	0.589453	2.37933	Cpeb2;Cpeb4
GO:0000045	autophagosome assembly	biological_process	9	1952	70	20900	0.203753	0.592274	1.37661	Bag3;Igtp;Irgm1;Irgm2;Rab23;Rb1cc1;Traf6;Trp53inp2;Ubxn2b
GO:0009952	anterior/posterior pattern specification	biological_process	15	1952	127	20900	0.205474	0.592281	1.2646	Acvr2b;Bmpr2;Bptf;Crkl;Hipk1;Hipk2;Ifitm1;Kmt2a;Lrp6;Nr2f2;Pcsk5;Ring1;Sfrp1;Tshz1;Yy1
GO:0001947	heart looping	biological_process	8	1952	61	20900	0.206651	0.592281	1.40419	Aplnr;Asb2;Cited2;Gja1;Lrp6;Mib1;Notch1;Rbpj
GO:0001578	microtubule bundle formation	biological_process	5	1952	34	20900	0.207415	0.592281	1.57455	Cdk5rap2;Clip1;Map1b;Mtcl1;Tppp3
GO:0001782	B cell homeostasis	biological_process	5	1952	34	20900	0.207415	0.592281	1.57455	Bax;Dock11;Rc3h1;Rc3h2;Sos1
GO:0006730	one-carbon metabolic process	biological_process	5	1952	34	20900	0.207415	0.592281	1.57455	Car13;Car2;Car4;Car8;Sfxn1
GO:0030071	regulation of mitotic metaphase/anaphase transition	biological_process	5	1952	34	20900	0.207415	0.592281	1.57455	Actl6b;Arid1a;Smarca2;Smarcb1;Smarcd1
GO:0046907	intracellular transport	biological_process	5	1952	34	20900	0.207415	0.592281	1.57455	Map1b;Ranbp2;Ranbp3;Spire1;Tmem167
GO:0051225	spindle assembly	biological_process	5	1952	34	20900	0.207415	0.592281	1.57455	Haus3;Hdac3;Mapre3;Stard9;Tubgcp2
GO:1904706	negative regulation of vascular associated smooth muscle cell proliferation	biological_process	5	1952	34	20900	0.207415	0.592281	1.57455	Cdkn1a;Hmox1;Myocd;Park7;Pparg
GO:0000266	mitochondrial fission	biological_process	3	1952	17	20900	0.20783	0.592281	1.88946	Cox10;Fis1;Ppp2r2b
GO:0003184	pulmonary valve morphogenesis	biological_process	3	1952	17	20900	0.20783	0.592281	1.88946	Bmp4;Notch1;Slit2
GO:0003222	ventricular trabecula myocardium morphogenesis	biological_process	3	1952	17	20900	0.20783	0.592281	1.88946	Med1;Notch1;Rbpj
GO:0006405	RNA export from nucleus	biological_process	3	1952	17	20900	0.20783	0.592281	1.88946	Nup153;Nup98;Rae1
GO:0006878	intracellular copper ion homeostasis	biological_process	3	1952	17	20900	0.20783	0.592281	1.88946	Arf1;Atp7a;Slc31a2
GO:0007212	dopamine receptor signaling pathway	biological_process	3	1952	17	20900	0.20783	0.592281	1.88946	Caly;Gnb5;Nsg2
GO:0010832	negative regulation of myotube differentiation	biological_process	3	1952	17	20900	0.20783	0.592281	1.88946	Bdnf;Myocd;Notch1
GO:0030520	intracellular estrogen receptor signaling pathway	biological_process	3	1952	17	20900	0.20783	0.592281	1.88946	Arid1a;Phb2;Safb
GO:0032094	response to food	biological_process	3	1952	17	20900	0.20783	0.592281	1.88946	Gh;Plec;Pparg
GO:0040019	positive regulation of embryonic development	biological_process	3	1952	17	20900	0.20783	0.592281	1.88946	Amot;Khdc3;Nlrp5
GO:0043923	positive regulation by host of viral transcription	biological_process	3	1952	17	20900	0.20783	0.592281	1.88946	Ccnt1;Ep300;Smarcb1
GO:0051560	mitochondrial calcium ion homeostasis	biological_process	3	1952	17	20900	0.20783	0.592281	1.88946	Micu1;Slc8a3;Smdt1
GO:0060766	negative regulation of androgen receptor signaling pathway	biological_process	3	1952	17	20900	0.20783	0.592281	1.88946	Sfrp1;Sirt1;Zbtb7a
GO:0086005	ventricular cardiac muscle cell action potential	biological_process	3	1952	17	20900	0.20783	0.592281	1.88946	Ank2;Kcnh2;Pkp2
GO:0098761	cellular response to interleukin-7	biological_process	3	1952	17	20900	0.20783	0.592281	1.88946	Atp5b;Crkl;Eno1
GO:1990869	cellular response to chemokine	biological_process	3	1952	17	20900	0.20783	0.592281	1.88946	Lox;Ripor1;Wnk1
GO:2000279	negative regulation of DNA biosynthetic process	biological_process	3	1952	17	20900	0.20783	0.592281	1.88946	Bmpr2;Cdkn1a;Gja1
GO:0010975	regulation of neuron projection development	biological_process	6	1952	43	20900	0.209326	0.595973	1.494	Dpysl2;Ntng1;Sfrp1;Tbr1;Zfp365;Zfp804a
GO:0005975	carbohydrate metabolic process	biological_process	21	1952	186	20900	0.210455	0.598903	1.20885	Amdhd2;B4galt6;Chid1;Chst1;Chst12;Chst8;Dlat;Edem1;Gale;Ggta1;Glb1l2;Gpd1;Idua;Mlec;Pdhb;Pdk4;Pgm2l1;Ppp1cc;Ppp1r1a;Ppp1r3b;Ppp1r3c
GO:0008584	male gonad development	biological_process	14	1952	118	20900	0.210826	0.599671	1.27032	Arid5b;Bax;Cited2;Crkl;Csmd1;Gja1;H3f3b;Hmgb2;Inhba;Insr;Sfrp1;Sox8;Sox9;Ubb
GO:0030183	B cell differentiation	biological_process	12	1952	99	20900	0.212035	0.602535	1.29781	Bcl11a;Cebpg;Dcaf1;Ep300;Fnip1;Id2;Ptpn2;Ptprj;Rbpj;Slc25a5;Yy1;Zbtb7a
GO:0001666	response to hypoxia	biological_process	15	1952	128	20900	0.214057	0.60799	1.25472	Alkbh5;Atp1b1;Ciao3;Cited2;Edn1;Ep300;Flt1;Hmox1;Itpr1;Itpr2;Kcnj11;Plat;Ppara;Tek;Th
GO:0030218	erythrocyte differentiation	biological_process	8	1952	62	20900	0.219334	0.621745	1.38154	Bmp4;Cflar;Flvcr1;Id2;Kmt2e;Ptpn2;Sfxn1;Slc25a5
GO:0007409	axonogenesis	biological_process	14	1952	119	20900	0.21987	0.621745	1.25964	Adcy1;Ank3;Cck;Creb1;Igf1r;Map1b;Notch1;Ntng1;Pip5k1c;Rab3a;Slit1;Slit2;Slitrk4;Stk25
GO:0001702	gastrulation with mouth forming second	biological_process	4	1952	26	20900	0.220882	0.621745	1.64723	Acvr2b;Amot;Lrp6;Plpp3
GO:0006891	intra-Golgi vesicle-mediated transport	biological_process	4	1952	26	20900	0.220882	0.621745	1.64723	Cog5;Cope;Trappc3;Vti1a
GO:0016601	Rac protein signal transduction	biological_process	4	1952	26	20900	0.220882	0.621745	1.64723	Dbnl;Dock5;Eps8l1;Rhou
GO:0016925	protein sumoylation	biological_process	4	1952	26	20900	0.220882	0.621745	1.64723	Bcl11a;Egr2;Zfp451;Zmiz1
GO:0019934	cGMP-mediated signaling	biological_process	4	1952	26	20900	0.220882	0.621745	1.64723	Ednrb;Gucy1a2;Htr2c;Npr1
GO:0030837	negative regulation of actin filament polymerization	biological_process	4	1952	26	20900	0.220882	0.621745	1.64723	Hip1r;Kank3;Myadm;Slit2
GO:0042474	middle ear morphogenesis	biological_process	4	1952	26	20900	0.220882	0.621745	1.64723	Edn1;Insig1;Six1;Tshz1
GO:0050770	regulation of axonogenesis	biological_process	4	1952	26	20900	0.220882	0.621745	1.64723	Chn1;Ephb3;Grin1;Pou3f2
GO:0050900	leukocyte migration	biological_process	4	1952	26	20900	0.220882	0.621745	1.64723	Podxl;Rock1;Sele;Selp
GO:2000779	regulation of double-strand break repair	biological_process	4	1952	26	20900	0.220882	0.621745	1.64723	Dmap1;Ing3;Ppp4r2;Ppp4r3b
GO:1902895	positive regulation of miRNA transcription	biological_process	7	1952	53	20900	0.222587	0.626249	1.41413	Bmp4;Bmyc;Klf5;Mrtfb;Myocd;Pparg;Tead1
GO:0000077	DNA damage checkpoint signaling	biological_process	6	1952	44	20900	0.224725	0.62837	1.46004	Clock;Dtx3l;Ercc6;Hinfp;Map3k20;Rad9b
GO:0002052	positive regulation of neuroblast proliferation	biological_process	6	1952	44	20900	0.224725	0.62837	1.46004	Cx3cr1;Fgf2;Fzd3;Hapln2;Notch1;Vcan
GO:0045582	positive regulation of T cell differentiation	biological_process	6	1952	44	20900	0.224725	0.62837	1.46004	Actl6b;Arid1a;Smarca2;Smarcb1;Smarcd1;Zmiz1
GO:0048662	negative regulation of smooth muscle cell proliferation	biological_process	6	1952	44	20900	0.224725	0.62837	1.46004	Bmpr2;Hmox1;Ndrg4;Npr1;Pparg;Trib1
GO:0001937	negative regulation of endothelial cell proliferation	biological_process	5	1952	35	20900	0.224818	0.62837	1.52957	Atp5a1;Gja1;Nr2f2;Synj2bp;Xdh
GO:0035116	embryonic hindlimb morphogenesis	biological_process	5	1952	35	20900	0.224818	0.62837	1.52957	Bmp4;Lrp6;Med1;Notch1;Twist1
GO:0070527	platelet aggregation	biological_process	5	1952	35	20900	0.224818	0.62837	1.52957	Pdia4;Pip5k1c;Ppia;Slc7a11;Stxbp1
GO:0071542	dopaminergic neuron differentiation	biological_process	5	1952	35	20900	0.224818	0.62837	1.52957	Hprt;Id2;Lrp6;Manf;Sfrp1
GO:0032024	positive regulation of insulin secretion	biological_process	9	1952	72	20900	0.227406	0.62837	1.33837	Acsl4;Adcy8;Chrm3;Doc2b;Gja1;Itpr1;Myrip;Prkcb;Trh
GO:0035019	somatic stem cell population maintenance	biological_process	9	1952	72	20900	0.227406	0.62837	1.33837	Fgfr3;Kat6a;Med27;Nipbl;Rbpj;Rif1;Sfrp1;Sox9;Yap1
GO:0045785	positive regulation of cell adhesion	biological_process	9	1952	72	20900	0.227406	0.62837	1.33837	Adam8;C1qbp;Epb41l4b;Ibsp;Nid1;Ptprj;Selp;Tek;Tgm2
GO:0008104	protein localization	biological_process	19	1952	169	20900	0.230209	0.62837	1.20374	Amot;Ank2;Bbs2;Doc2b;Exoc8;Impg2;Itsn1;Kcna1;Lats1;Lats2;Lrrk2;Lyst;Nbeal1;Nipbl;Nlrp5;Plec;Rraga;Trp53inp2;Ttbk2
GO:0030326	embryonic limb morphogenesis	biological_process	8	1952	63	20900	0.232297	0.62837	1.35961	Bmp4;Dlx6;Fras1;Lrp6;Mbnl1;Notch1;Sp8;Twist1
GO:0003203	endocardial cushion morphogenesis	biological_process	3	1952	18	20900	0.233293	0.62837	1.78449	Notch1;Sox9;Twist1
GO:0007614	short-term memory	biological_process	3	1952	18	20900	0.233293	0.62837	1.78449	Calb1;Cux2;Lcn2
GO:0010569	regulation of double-strand break repair via homologous recombination	biological_process	3	1952	18	20900	0.233293	0.62837	1.78449	Ppp4r2;Spidr;Zfp365
GO:0010737	protein kinase A signaling	biological_process	3	1952	18	20900	0.233293	0.62837	1.78449	Edn1;Ezr;Fbn1
GO:0015813	L-glutamate transmembrane transport	biological_process	3	1952	18	20900	0.233293	0.62837	1.78449	Slc1a2;Slc25a18;Slc7a11
GO:0030166	proteoglycan biosynthetic process	biological_process	3	1952	18	20900	0.233293	0.62837	1.78449	B3galt6;Chst12;Chst8
GO:0032012	regulation of ARF protein signal transduction	biological_process	3	1952	18	20900	0.233293	0.62837	1.78449	Arfgap1;Arfgef3;Cyth2
GO:0042059	negative regulation of epidermal growth factor receptor signaling pathway	biological_process	3	1952	18	20900	0.233293	0.62837	1.78449	Cbl;Ptpn2;Ptprj
GO:0042157	lipoprotein metabolic process	biological_process	3	1952	18	20900	0.233293	0.62837	1.78449	Abca1;Pcsk9;Ppara
GO:0042417	dopamine metabolic process	biological_process	3	1952	18	20900	0.233293	0.62837	1.78449	Atp7a;Hprt;Npr1
GO:0045475	locomotor rhythm	biological_process	3	1952	18	20900	0.233293	0.62837	1.78449	Ciart;Id2;Mta1
GO:0045745	positive regulation of G protein-coupled receptor signaling pathway	biological_process	3	1952	18	20900	0.233293	0.62837	1.78449	C3;Myh9;Tmod2
GO:0045820	negative regulation of glycolytic process	biological_process	3	1952	18	20900	0.233293	0.62837	1.78449	Ier3;Mtch2;Ppara
GO:0045945	positive regulation of transcription by RNA polymerase III	biological_process	3	1952	18	20900	0.233293	0.62837	1.78449	Baz1b;Ercc6;Smarca5
GO:0048745	smooth muscle tissue development	biological_process	3	1952	18	20900	0.233293	0.62837	1.78449	Bmp4;Tiparp;Zfp950
GO:0080009	mRNA methylation	biological_process	3	1952	18	20900	0.233293	0.62837	1.78449	Cbll1;Mettl7a1;Trmt61a
GO:0097401	synaptic vesicle lumen acidification	biological_process	3	1952	18	20900	0.233293	0.62837	1.78449	Atp6v0d1;Atp6v0e2;Atp6v1b2
GO:2000310	regulation of NMDA receptor activity	biological_process	3	1952	18	20900	0.233293	0.62837	1.78449	Crh;Crhbp;Rph3a
GO:0010951	negative regulation of endopeptidase activity	biological_process	10	1952	82	20900	0.233653	0.62837	1.30573	A2m;Fetub;Gapdh;Serpina3f;Serpina3g;Serpina3m;Serpine1;Serpinh1;Serpini1;Timp1
GO:0019221	cytokine-mediated signaling pathway	biological_process	16	1952	140	20900	0.233812	0.62837	1.22365	Grem2;Iigp1;Il13ra2;Il1r1;Il1rap;Il4ra;Il6ra;Il6st;Klf6;Osmr;Ptprn;Sh2b2;Stat4;Tnfrsf1a;Traf6;Zc3h15
GO:0048705	skeletal system morphogenesis	biological_process	7	1952	54	20900	0.236783	0.62837	1.38794	Acvr2b;Arid5b;Idua;Lrp6;Six1;Tiparp;Zfp950
GO:0051209	release of sequestered calcium ion into cytosol	biological_process	7	1952	54	20900	0.236783	0.62837	1.38794	Bax;Cacna1s;Fgf2;Htr2c;Itpr1;Itpr2;Plcd1
GO:0000244	spliceosomal tri-snRNP complex assembly	biological_process	2	1952	10	20900	0.23842	0.62837	2.14139	Prpf31;Usp4
GO:0000290	deadenylation-dependent decapping of nuclear-transcribed mRNA	biological_process	2	1952	10	20900	0.23842	0.62837	2.14139	Dcp2;Dcps
GO:0002315	marginal zone B cell differentiation	biological_process	2	1952	10	20900	0.23842	0.62837	2.14139	Bcl3;Dock11
GO:0002532	production of molecular mediator involved in inflammatory response	biological_process	2	1952	10	20900	0.23842	0.62837	2.14139	Chil6;Il4ra
GO:0002638	negative regulation of immunoglobulin production	biological_process	2	1952	10	20900	0.23842	0.62837	2.14139	Fcgr2b;Il13ra2
GO:0003143	embryonic heart tube morphogenesis	biological_process	2	1952	10	20900	0.23842	0.62837	2.14139	Tead1;Yap1
GO:0003183	mitral valve morphogenesis	biological_process	2	1952	10	20900	0.23842	0.62837	2.14139	Bmpr2;Twist1
GO:0006474	N-terminal protein amino acid acetylation	biological_process	2	1952	10	20900	0.23842	0.62837	2.14139	Naa10;Naa50
GO:0006482	protein demethylation	biological_process	2	1952	10	20900	0.23842	0.62837	2.14139	Kdm7a;Phf8
GO:0006646	phosphatidylethanolamine biosynthetic process	biological_process	2	1952	10	20900	0.23842	0.62837	2.14139	Chka;Etnk1
GO:0006892	post-Golgi vesicle-mediated transport	biological_process	2	1952	10	20900	0.23842	0.62837	2.14139	Scfd1;Sorcs1
GO:0006901	vesicle coating	biological_process	2	1952	10	20900	0.23842	0.62837	2.14139	Trappc3;Trappc4
GO:0007158	neuron cell-cell adhesion	biological_process	2	1952	10	20900	0.23842	0.62837	2.14139	Astn2;Tnr
GO:0009950	dorsal/ventral axis specification	biological_process	2	1952	10	20900	0.23842	0.62837	2.14139	Lrp6;Sfrp1
GO:0010669	epithelial structure maintenance	biological_process	2	1952	10	20900	0.23842	0.62837	2.14139	Cracd;Lsr
GO:0010745	negative regulation of macrophage derived foam cell differentiation	biological_process	2	1952	10	20900	0.23842	0.62837	2.14139	Ppara;Pparg
GO:0016051	carbohydrate biosynthetic process	biological_process	2	1952	10	20900	0.23842	0.62837	2.14139	Chst12;Chst8
GO:0016188	synaptic vesicle maturation	biological_process	2	1952	10	20900	0.23842	0.62837	2.14139	Rab3a;Stxbp1
GO:0021707	cerebellar granule cell differentiation	biological_process	2	1952	10	20900	0.23842	0.62837	2.14139	Cbln1;Kndc1
GO:0021860	pyramidal neuron development	biological_process	2	1952	10	20900	0.23842	0.62837	2.14139	Atp7a;Uqcrq
GO:0022027	interkinetic nuclear migration	biological_process	2	1952	10	20900	0.23842	0.62837	2.14139	Hook3;Tacc1
GO:0031123	RNA 3'-end processing	biological_process	2	1952	10	20900	0.23842	0.62837	2.14139	Papola;Papolg
GO:0031666	positive regulation of lipopolysaccharide-mediated signaling pathway	biological_process	2	1952	10	20900	0.23842	0.62837	2.14139	Mif;Traf6
GO:0033603	positive regulation of dopamine secretion	biological_process	2	1952	10	20900	0.23842	0.62837	2.14139	Npy2r;Pink1
GO:0034333	adherens junction assembly	biological_process	2	1952	10	20900	0.23842	0.62837	2.14139	Hipk1;Zfp703
GO:0034340	response to type I interferon	biological_process	2	1952	10	20900	0.23842	0.62837	2.14139	Ch25h;Shfl
GO:0034427	nuclear-transcribed mRNA catabolic process, exonucleolytic, 3'-5'	biological_process	2	1952	10	20900	0.23842	0.62837	2.14139	Dis3l2;Exosc4
GO:0035095	behavioral response to nicotine	biological_process	2	1952	10	20900	0.23842	0.62837	2.14139	Htr2c;Ppara
GO:0035357	peroxisome proliferator activated receptor signaling pathway	biological_process	2	1952	10	20900	0.23842	0.62837	2.14139	Med1;Pparg
GO:0042058	regulation of epidermal growth factor receptor signaling pathway	biological_process	2	1952	10	20900	0.23842	0.62837	2.14139	Mvb12b;Wdr54
GO:0042415	norepinephrine metabolic process	biological_process	2	1952	10	20900	0.23842	0.62837	2.14139	Akr1b3;Atp7a
GO:0045762	positive regulation of adenylate cyclase activity	biological_process	2	1952	10	20900	0.23842	0.62837	2.14139	Akap5;Hpca
GO:0045839	negative regulation of mitotic nuclear division	biological_process	2	1952	10	20900	0.23842	0.62837	2.14139	Bmp4;Fgfr3
GO:0046321	positive regulation of fatty acid oxidation	biological_process	2	1952	10	20900	0.23842	0.62837	2.14139	Ppara;Pparg
GO:0046850	regulation of bone remodeling	biological_process	2	1952	10	20900	0.23842	0.62837	2.14139	Fgfr3;Gja1
GO:0048023	positive regulation of melanin biosynthetic process	biological_process	2	1952	10	20900	0.23842	0.62837	2.14139	Appl1;Atp7a
GO:0048382	mesendoderm development	biological_process	2	1952	10	20900	0.23842	0.62837	2.14139	Eomes;Zfp36l1
GO:0048672	positive regulation of collateral sprouting	biological_process	2	1952	10	20900	0.23842	0.62837	2.14139	Bcl11a;Bdnf
GO:0048679	regulation of axon regeneration	biological_process	2	1952	10	20900	0.23842	0.62837	2.14139	Lrig2;Map2k1
GO:0048729	tissue morphogenesis	biological_process	2	1952	10	20900	0.23842	0.62837	2.14139	Adam8;Septin4
GO:0050665	hydrogen peroxide biosynthetic process	biological_process	2	1952	10	20900	0.23842	0.62837	2.14139	Cyp1a2;Sod1
GO:0050856	regulation of T cell receptor signaling pathway	biological_process	2	1952	10	20900	0.23842	0.62837	2.14139	Rc3h1;Usp9x
GO:0051001	negative regulation of nitric-oxide synthase activity	biological_process	2	1952	10	20900	0.23842	0.62837	2.14139	Atp2b4;Cnr1
GO:0051444	negative regulation of ubiquitin-protein transferase activity	biological_process	2	1952	10	20900	0.23842	0.62837	2.14139	Dtx3l;Park7
GO:0051918	negative regulation of fibrinolysis	biological_process	2	1952	10	20900	0.23842	0.62837	2.14139	Plat;Serpine1
GO:0060040	retinal bipolar neuron differentiation	biological_process	2	1952	10	20900	0.23842	0.62837	2.14139	Bhlhe22;Casz1
GO:0060119	inner ear receptor cell development	biological_process	2	1952	10	20900	0.23842	0.62837	2.14139	Fzd2;Gabra5
GO:0060135	maternal process involved in female pregnancy	biological_process	2	1952	10	20900	0.23842	0.62837	2.14139	Cbs;Kpna6
GO:0060136	embryonic process involved in female pregnancy	biological_process	2	1952	10	20900	0.23842	0.62837	2.14139	Acsl4;Cited2
GO:0060541	respiratory system development	biological_process	2	1952	10	20900	0.23842	0.62837	2.14139	Speg;Spry2
GO:0060856	establishment of blood-brain barrier	biological_process	2	1952	10	20900	0.23842	0.62837	2.14139	Lrp6;Lsr
GO:0061101	neuroendocrine cell differentiation	biological_process	2	1952	10	20900	0.23842	0.62837	2.14139	Notch1;Pou3f2
GO:0061371	determination of heart left/right asymmetry	biological_process	2	1952	10	20900	0.23842	0.62837	2.14139	Cited2;Rbpj
GO:0070922	RISC complex assembly	biological_process	2	1952	10	20900	0.23842	0.62837	2.14139	Ago2;Ago3
GO:0097067	cellular response to thyroid hormone stimulus	biological_process	2	1952	10	20900	0.23842	0.62837	2.14139	Med1;Thrb
GO:0098792	xenophagy	biological_process	2	1952	10	20900	0.23842	0.62837	2.14139	Mapk3;Rnf213
GO:0099054	presynapse assembly	biological_process	2	1952	10	20900	0.23842	0.62837	2.14139	Cadm1;Efnb2
GO:1900408	negative regulation of cellular response to oxidative stress	biological_process	2	1952	10	20900	0.23842	0.62837	2.14139	Oxr1;Scly
GO:1900454	positive regulation of long-term synaptic depression	biological_process	2	1952	10	20900	0.23842	0.62837	2.14139	Adcy8;Cbln1
GO:1901537	positive regulation of DNA demethylation	biological_process	2	1952	10	20900	0.23842	0.62837	2.14139	Syncrip;Usp9x
GO:1901985	positive regulation of protein acetylation	biological_process	2	1952	10	20900	0.23842	0.62837	2.14139	Arid5a;Ep300
GO:1902806	regulation of cell cycle G1/S phase transition	biological_process	2	1952	10	20900	0.23842	0.62837	2.14139	Atp2b4;Cdkn1a
GO:1902916	positive regulation of protein polyubiquitination	biological_process	2	1952	10	20900	0.23842	0.62837	2.14139	Marchf7;Skp2
GO:1904667	negative regulation of ubiquitin protein ligase activity	biological_process	2	1952	10	20900	0.23842	0.62837	2.14139	Rpl11;Rps7
GO:1905274	regulation of modification of postsynaptic actin cytoskeleton	biological_process	2	1952	10	20900	0.23842	0.62837	2.14139	Baiap2;Itsn1
GO:2000224	regulation of testosterone biosynthetic process	biological_process	2	1952	10	20900	0.23842	0.62837	2.14139	Akr1c18;Creb1
GO:2000278	regulation of DNA biosynthetic process	biological_process	2	1952	10	20900	0.23842	0.62837	2.14139	Cdkn1a;Jade2
GO:2000320	negative regulation of T-helper 17 cell differentiation	biological_process	2	1952	10	20900	0.23842	0.62837	2.14139	Rc3h1;Rc3h2
GO:2001056	positive regulation of cysteine-type endopeptidase activity	biological_process	2	1952	10	20900	0.23842	0.62837	2.14139	Grin1;Ttbk1
GO:0045596	negative regulation of cell differentiation	biological_process	6	1952	45	20900	0.240478	0.631811	1.4276	Actl6b;Rbpj;Skil;Smarca2;Smarcd1;Twist1
GO:0010575	positive regulation of vascular endothelial growth factor production	biological_process	4	1952	27	20900	0.241634	0.631811	1.58622	Bsg;C3;C5ar1;Ptgs2
GO:0010613	positive regulation of cardiac muscle hypertrophy	biological_process	4	1952	27	20900	0.241634	0.631811	1.58622	Adk;Edn1;Rock1;Rock2
GO:0019933	cAMP-mediated signaling	biological_process	4	1952	27	20900	0.241634	0.631811	1.58622	Adcy8;Creb1;Gapdh;Sox9
GO:0033137	negative regulation of peptidyl-serine phosphorylation	biological_process	4	1952	27	20900	0.241634	0.631811	1.58622	Bax;Nck2;Paqr3;Rassf2
GO:0034612	response to tumor necrosis factor	biological_process	4	1952	27	20900	0.241634	0.631811	1.58622	Endog;Insr;Ripk1;Tuba1a
GO:0043403	skeletal muscle tissue regeneration	biological_process	4	1952	27	20900	0.241634	0.631811	1.58622	Cflar;Gja1;Gpx1;Klf5
GO:0046329	negative regulation of JNK cascade	biological_process	4	1952	27	20900	0.241634	0.631811	1.58622	Cdc42se1;Fktn;Hdac3;Taok3
GO:0048247	lymphocyte chemotaxis	biological_process	4	1952	27	20900	0.241634	0.631811	1.58622	Adam8;Ccl12;Ccl7;Ccl9
GO:0060391	positive regulation of SMAD protein signal transduction	biological_process	4	1952	27	20900	0.241634	0.631811	1.58622	Bmp4;Bmpr2;Inhba;Pparg
GO:0071108	protein K48-linked deubiquitination	biological_process	4	1952	27	20900	0.241634	0.631811	1.58622	Otud3;Usp37;Usp5;Vcpip1
GO:0043085	positive regulation of catalytic activity	biological_process	5	1952	36	20900	0.242634	0.632207	1.48708	Atp7a;Bcas3;Phactr4;Slc5a3;Sod1
GO:0048013	ephrin receptor signaling pathway	biological_process	5	1952	36	20900	0.242634	0.632207	1.48708	Chn1;Efnb2;Ephb3;Ephb6;Nck2
GO:0086091	regulation of heart rate by cardiac conduction	biological_process	5	1952	36	20900	0.242634	0.632207	1.48708	Ank2;Kcnh2;Kcnj2;Pkp2;Scn4b
GO:1905606	regulation of presynapse assembly	biological_process	5	1952	36	20900	0.242634	0.632207	1.48708	Cbln1;Farp1;Fzd1;Il1rap;Slitrk4
GO:0009611	response to wounding	biological_process	8	1952	64	20900	0.24552	0.638887	1.33837	Bax;Gpx1;Nfia;Nfib;Ripor1;Slc1a2;Srsf5;Zfp36l1
GO:0010506	regulation of autophagy	biological_process	8	1952	64	20900	0.24552	0.638887	1.33837	Acer2;Cisd1;Dcaf12;Depp1;Iigp1;Lrrk2;Mtcl1;Soga1
GO:0006282	regulation of DNA repair	biological_process	7	1952	55	20900	0.251262	0.652691	1.3627	Babam1;Ier3;Mcrs1;Supt3;Taf5;Taf9;Yy1
GO:0006879	intracellular iron ion homeostasis	biological_process	7	1952	55	20900	0.251262	0.652691	1.3627	Atp6v0d1;Bmyc;Cybrd1;Fth1;Hmox1;Scara5;Sod1
GO:0030593	neutrophil chemotaxis	biological_process	9	1952	74	20900	0.252017	0.654365	1.3022	Bsg;C5ar1;Ccl12;Ccl7;Ccl9;Fcgr3;Lbp;Ppia;Ppib
GO:0070373	negative regulation of ERK1 and ERK2 cascade	biological_process	10	1952	84	20900	0.256929	0.665958	1.27464	Ankrd26;Dusp6;Eif3a;Ezr;Lmo3;Ptpn2;Ranbp9;Rgs14;Spry2;Synj2bp
GO:0007041	lysosomal transport	biological_process	3	1952	19	20900	0.259264	0.66708	1.69057	Hspa1a;Lrp1;Pcsk9
GO:0007088	regulation of mitotic nuclear division	biological_process	3	1952	19	20900	0.259264	0.66708	1.69057	Fbxw5;L3mbtl1;Pdxp
GO:0010824	regulation of centrosome duplication	biological_process	3	1952	19	20900	0.259264	0.66708	1.69057	Chordc1;Fbxw5;Sirt1
GO:0015701	bicarbonate transport	biological_process	3	1952	19	20900	0.259264	0.66708	1.69057	Car4;Slc26a7;Slc4a3
GO:0015804	neutral amino acid transport	biological_process	3	1952	19	20900	0.259264	0.66708	1.69057	Slc36a1;Slc38a2;Slc38a5
GO:0048278	vesicle docking	biological_process	3	1952	19	20900	0.259264	0.66708	1.69057	Ndrg4;Stx5a;Stx6
GO:0060749	mammary gland alveolus development	biological_process	3	1952	19	20900	0.259264	0.66708	1.69057	Id2;Phb2;Tgfa
GO:0061025	membrane fusion	biological_process	3	1952	19	20900	0.259264	0.66708	1.69057	Adam8;Snap23;Ubxn2b
GO:0070266	necroptotic process	biological_process	3	1952	19	20900	0.259264	0.66708	1.69057	Cflar;Ipmk;Ripk1
GO:0000132	establishment of mitotic spindle orientation	biological_process	5	1952	37	20900	0.260807	0.66845	1.44689	Cdk5rap2;Hdac3;Nde1;Spry2;Ubxn2b
GO:0001818	negative regulation of cytokine production	biological_process	5	1952	37	20900	0.260807	0.66845	1.44689	Gbp7;Lgr4;Lrrc32;N4bp1;Pparg
GO:0002040	sprouting angiogenesis	biological_process	5	1952	37	20900	0.260807	0.66845	1.44689	Flt1;Naxe;Notch1;Rnf213;Tek
GO:0030833	regulation of actin filament polymerization	biological_process	5	1952	37	20900	0.260807	0.66845	1.44689	Arhgap18;Arpc5;Daam2;Dbnl;Lats1
GO:0048701	embryonic cranial skeleton morphogenesis	biological_process	5	1952	37	20900	0.260807	0.66845	1.44689	Bmp4;Dlx2;Nipbl;Six1;Twist1
GO:0050807	regulation of synapse organization	biological_process	5	1952	37	20900	0.260807	0.66845	1.44689	C1ql3;Nectin1;Slc7a11;Slitrk4;Tuba1a
GO:0051491	positive regulation of filopodium assembly	biological_process	5	1952	37	20900	0.260807	0.66845	1.44689	Dock11;Fscn1;Neurl1a;Tenm1;Wasl
GO:0006820	monoatomic anion transport	biological_process	4	1952	28	20900	0.262801	0.670965	1.52957	Lrrc8a;Slc26a7;Slc4a3;Vdac2
GO:0010761	fibroblast migration	biological_process	4	1952	28	20900	0.262801	0.670965	1.52957	Arid5b;Fndc3b;Plec;Tns1
GO:0017156	calcium-ion regulated exocytosis	biological_process	4	1952	28	20900	0.262801	0.670965	1.52957	Notch1;Rab3a;Syt17;Syt9
GO:0035335	peptidyl-tyrosine dephosphorylation	biological_process	4	1952	28	20900	0.262801	0.670965	1.52957	Dusp18;Dusp6;Ptpn2;Ptprj
GO:1902017	regulation of cilium assembly	biological_process	4	1952	28	20900	0.262801	0.670965	1.52957	Cdkl5;Dcdc2a;Dync2li1;Ift20
GO:0048538	thymus development	biological_process	7	1952	56	20900	0.265999	0.67292	1.33837	Cited2;Crkl;Ephb3;Map2k1;Mapk3;Prdx2;Six1
GO:0099171	presynaptic modulation of chemical synaptic transmission	biological_process	7	1952	56	20900	0.265999	0.67292	1.33837	Adcy1;Adra2a;Grik1;Hip1;Htr1b;Prkcb;Prkcg
GO:0006310	DNA recombination	biological_process	10	1952	85	20900	0.268846	0.67292	1.25964	Apex1;Hmgb2;Kin;Mcrs1;Mus81;Nsmce1;Pogz;Spidr;Swsap1;Yy1
GO:0050766	positive regulation of phagocytosis	biological_process	8	1952	66	20900	0.27266	0.67292	1.29781	C3;Fcgr2b;Fcgr3;Lrp1;Myh9;Pros1;Rap1gap;Sod1
GO:0001654	eye development	biological_process	6	1952	47	20900	0.272891	0.67292	1.36685	Bmp4;Bmpr1b;Foxe3;Meis2;Pxdn;Smg9
GO:0001837	epithelial to mesenchymal transition	biological_process	6	1952	47	20900	0.272891	0.67292	1.36685	Dlg5;Notch1;Rbpj;Rock1;Rock2;Sox9
GO:0034605	cellular response to heat	biological_process	6	1952	47	20900	0.272891	0.67292	1.36685	Bag3;Hmox1;Htra2;Rasa3;Scara5;Stub1
GO:0043407	negative regulation of MAP kinase activity	biological_process	6	1952	47	20900	0.272891	0.67292	1.36685	Paqr3;Pparg;Ptprj;Rgs14;Spry2;Spry4
GO:0050767	regulation of neurogenesis	biological_process	6	1952	47	20900	0.272891	0.67292	1.36685	Fxr1;Hmgb2;Jade2;Notch1;S100a10;Yap1
GO:0001542	ovulation from ovarian follicle	biological_process	2	1952	11	20900	0.274521	0.67292	1.94672	Adamts1;Sirt1
GO:0001893	maternal placenta development	biological_process	2	1952	11	20900	0.274521	0.67292	1.94672	Bmpr2;Nr2f2
GO:0002262	myeloid cell homeostasis	biological_process	2	1952	11	20900	0.274521	0.67292	1.94672	Bax;Sod1
GO:0002357	defense response to tumor cell	biological_process	2	1952	11	20900	0.274521	0.67292	1.94672	Prdx2;Rbms3
GO:0003139	secondary heart field specification	biological_process	2	1952	11	20900	0.274521	0.67292	1.94672	Bmp4;Rbpj
GO:0006607	NLS-bearing protein import into nucleus	biological_process	2	1952	11	20900	0.274521	0.67292	1.94672	Kpna6;Ranbp2
GO:0006957	complement activation, alternative pathway	biological_process	2	1952	11	20900	0.274521	0.67292	1.94672	C3;Cfp
GO:0007168	receptor guanylyl cyclase signaling pathway	biological_process	2	1952	11	20900	0.274521	0.67292	1.94672	Gng7;Npr1
GO:0010828	positive regulation of glucose transmembrane transport	biological_process	2	1952	11	20900	0.274521	0.67292	1.94672	C3;Gh
GO:0010888	negative regulation of lipid storage	biological_process	2	1952	11	20900	0.274521	0.67292	1.94672	Pparg;Ptpn2
GO:0010960	magnesium ion homeostasis	biological_process	2	1952	11	20900	0.274521	0.67292	1.94672	Ank3;Kcna1
GO:0015867	ATP transport	biological_process	2	1952	11	20900	0.274521	0.67292	1.94672	Gja1;Slc25a42
GO:0016075	rRNA catabolic process	biological_process	2	1952	11	20900	0.274521	0.67292	1.94672	Exosc4;Xrn1
GO:0018401	peptidyl-proline hydroxylation to 4-hydroxy-L-proline	biological_process	2	1952	11	20900	0.274521	0.67292	1.94672	Egln3;P4ha1
GO:0019227	neuronal action potential propagation	biological_process	2	1952	11	20900	0.274521	0.67292	1.94672	Clcn1;Ntrk2
GO:0030432	peristalsis	biological_process	2	1952	11	20900	0.274521	0.67292	1.94672	Npy1r;Sstr2
GO:0031053	primary miRNA processing	biological_process	2	1952	11	20900	0.274521	0.67292	1.94672	Pus10;Srsf3
GO:0031113	regulation of microtubule polymerization	biological_process	2	1952	11	20900	0.274521	0.67292	1.94672	Camsap2;Mapre3
GO:0032060	bleb assembly	biological_process	2	1952	11	20900	0.274521	0.67292	1.94672	Emp1;Rock1
GO:0032872	regulation of stress-activated MAPK cascade	biological_process	2	1952	11	20900	0.274521	0.67292	1.94672	Map2k1;Mapk3
GO:0033210	leptin-mediated signaling pathway	biological_process	2	1952	11	20900	0.274521	0.67292	1.94672	Bbs2;Sirt1
GO:0034109	homotypic cell-cell adhesion	biological_process	2	1952	11	20900	0.274521	0.67292	1.94672	Megf10;Plpp3
GO:0034115	negative regulation of heterotypic cell-cell adhesion	biological_process	2	1952	11	20900	0.274521	0.67292	1.94672	Myadm;Wnk1
GO:0036444	calcium import into the mitochondrion	biological_process	2	1952	11	20900	0.274521	0.67292	1.94672	Micu1;Smdt1
GO:0038166	angiotensin-activated signaling pathway	biological_process	2	1952	11	20900	0.274521	0.67292	1.94672	Camk2a;Car2
GO:0042074	cell migration involved in gastrulation	biological_process	2	1952	11	20900	0.274521	0.67292	1.94672	Amot;Lrp6
GO:0045050	protein insertion into ER membrane by stop-transfer membrane-anchor sequence	biological_process	2	1952	11	20900	0.274521	0.67292	1.94672	Mmgt1;Wnk1
GO:0046599	regulation of centriole replication	biological_process	2	1952	11	20900	0.274521	0.67292	1.94672	Cep76;Plk2
GO:0046825	regulation of protein export from nucleus	biological_process	2	1952	11	20900	0.274521	0.67292	1.94672	Frat1;Uhmk1
GO:0048149	behavioral response to ethanol	biological_process	2	1952	11	20900	0.274521	0.67292	1.94672	Crhbp;Usp46
GO:0048762	mesenchymal cell differentiation	biological_process	2	1952	11	20900	0.274521	0.67292	1.94672	Plaur;Wwtr1
GO:0051220	cytoplasmic sequestering of protein	biological_process	2	1952	11	20900	0.274521	0.67292	1.94672	Ctnnd1;Lats1
GO:0051602	response to electrical stimulus	biological_process	2	1952	11	20900	0.274521	0.67292	1.94672	Prickle2;Rab3a
GO:0051926	negative regulation of calcium ion transport	biological_process	2	1952	11	20900	0.274521	0.67292	1.94672	Ptgs2;Stc1
GO:0060385	axonogenesis involved in innervation	biological_process	2	1952	11	20900	0.274521	0.67292	1.94672	Edn1;Fgfr3
GO:0070585	protein localization to mitochondrion	biological_process	2	1952	11	20900	0.274521	0.67292	1.94672	Dnaja1;Mtch2
GO:0070828	heterochromatin organization	biological_process	2	1952	11	20900	0.274521	0.67292	1.94672	Setd7;Setdb1
GO:0070857	regulation of bile acid biosynthetic process	biological_process	2	1952	11	20900	0.274521	0.67292	1.94672	Ces1d;Sirt1
GO:0071383	cellular response to steroid hormone stimulus	biological_process	2	1952	11	20900	0.274521	0.67292	1.94672	Atp1a1;Med1
GO:0071732	cellular response to nitric oxide	biological_process	2	1952	11	20900	0.274521	0.67292	1.94672	Cflar;Mtr
GO:0075522	IRES-dependent viral translational initiation	biological_process	2	1952	11	20900	0.274521	0.67292	1.94672	Eif3a;Eif3d
GO:0097484	dendrite extension	biological_process	2	1952	11	20900	0.274521	0.67292	1.94672	Bdnf;Tmem108
GO:0098884	postsynaptic neurotransmitter receptor internalization	biological_process	2	1952	11	20900	0.274521	0.67292	1.94672	Ap2m1;Caly
GO:0099105	ion channel modulating, G protein-coupled receptor signaling pathway	biological_process	2	1952	11	20900	0.274521	0.67292	1.94672	Chrm3;Itpr1
GO:0150076	neuroinflammatory response	biological_process	2	1952	11	20900	0.274521	0.67292	1.94672	Adcy1;Adcy8
GO:1901222	regulation of non-canonical NF-kappaB signal transduction	biological_process	2	1952	11	20900	0.274521	0.67292	1.94672	Rassf2;Tek
GO:1901380	negative regulation of potassium ion transmembrane transport	biological_process	2	1952	11	20900	0.274521	0.67292	1.94672	Kcnh2;Rgs4
GO:1901799	negative regulation of proteasomal protein catabolic process	biological_process	2	1952	11	20900	0.274521	0.67292	1.94672	Marchf7;Prkcg
GO:1903818	positive regulation of voltage-gated potassium channel activity	biological_process	2	1952	11	20900	0.274521	0.67292	1.94672	Kcna1;Kcnk3
GO:1904179	positive regulation of adipose tissue development	biological_process	2	1952	11	20900	0.274521	0.67292	1.94672	Pparg;Sirt1
GO:1904383	response to sodium phosphate	biological_process	2	1952	11	20900	0.274521	0.67292	1.94672	Ednrb;Fgfr3
GO:0005977	glycogen metabolic process	biological_process	5	1952	38	20900	0.27928	0.682062	1.40881	Il6st;Ppp1cc;Ppp1r1a;Ppp1r3b;Ppp1r3c
GO:0031297	replication fork processing	biological_process	5	1952	38	20900	0.27928	0.682062	1.40881	Bod1l;Fam111a;Khdc3;Mus81;Rfwd3
GO:0051924	regulation of calcium ion transport	biological_process	5	1952	38	20900	0.27928	0.682062	1.40881	Ank2;Cxcr4;Gja1;Rgs4;Vdr
GO:1904646	cellular response to amyloid-beta	biological_process	5	1952	38	20900	0.27928	0.682062	1.40881	Fcgr2b;Gja1;Igf1r;Lrp1;Sirt1
GO:1905168	positive regulation of double-strand break repair via homologous recombination	biological_process	5	1952	38	20900	0.27928	0.682062	1.40881	Dmap1;Ercc6;Ing3;Khdc3;Mms19
GO:0007368	determination of left/right symmetry	biological_process	10	1952	86	20900	0.280932	0.685099	1.245	Acvr2b;Cfap53;Cited2;Daam2;Dync2li1;Gm572;Notch1;Pcsk5;Pskh1;Rfx3
GO:0006865	amino acid transport	biological_process	7	1952	57	20900	0.280963	0.685099	1.31489	Sfxn1;Slc1a2;Slc36a1;Slc38a2;Slc38a3;Slc7a11;Slc7a14
GO:0071230	cellular response to amino acid stimulus	biological_process	7	1952	57	20900	0.280963	0.685099	1.31489	Atp7a;Col4a1;Cpeb4;Neurl1a;Ntrk2;Rraga;Sesn3
GO:0010906	regulation of glucose metabolic process	biological_process	4	1952	29	20900	0.284296	0.685099	1.47682	Acacb;Bckdk;Pdk4;Sirt1
GO:0022604	regulation of cell morphogenesis	biological_process	4	1952	29	20900	0.284296	0.685099	1.47682	Fmnl3;Larp4;Sh3d19;Strip1
GO:0030866	cortical actin cytoskeleton organization	biological_process	4	1952	29	20900	0.284296	0.685099	1.47682	Fmnl3;Rock1;Rock2;Strip1
GO:0045332	phospholipid translocation	biological_process	4	1952	29	20900	0.284296	0.685099	1.47682	Abca1;Atp11a;Atp8a1;Atp8b3
GO:0048266	behavioral response to pain	biological_process	4	1952	29	20900	0.284296	0.685099	1.47682	Cacna1e;Grik1;Scn9a;Thbs4
GO:0048708	astrocyte differentiation	biological_process	4	1952	29	20900	0.284296	0.685099	1.47682	Eomes;Fgfr3;Id2;Notch1
GO:0061024	membrane organization	biological_process	4	1952	29	20900	0.284296	0.685099	1.47682	Baiap2l2;Hip1r;Sh3glb1;Tmem33
GO:1903076	regulation of protein localization to plasma membrane	biological_process	4	1952	29	20900	0.284296	0.685099	1.47682	Appl1;Camk2a;Camk2b;Vps4a
GO:0042391	regulation of membrane potential	biological_process	12	1952	106	20900	0.285258	0.685099	1.21211	Actn2;Gabrr2;Grik1;Grin1;Kcna1;Kcnh2;Kcnh5;Kcnj11;Kif5b;Lrrk2;Pex5l;Wwp2
GO:0001516	prostaglandin biosynthetic process	biological_process	3	1952	20	20900	0.285582	0.685099	1.60605	Edn1;Mif;Ptgs2
GO:0002042	cell migration involved in sprouting angiogenesis	biological_process	3	1952	20	20900	0.285582	0.685099	1.60605	Efnb2;Fgf2;Slit2
GO:0006801	superoxide metabolic process	biological_process	3	1952	20	20900	0.285582	0.685099	1.60605	Cbs;Sh3pxd2a;Sod1
GO:0021904	dorsal/ventral neural tube patterning	biological_process	3	1952	20	20900	0.285582	0.685099	1.60605	Bmp4;Rab23;Tctn1
GO:0030050	vesicle transport along actin filament	biological_process	3	1952	20	20900	0.285582	0.685099	1.60605	Myo5b;Myrip;Wasl
GO:0030220	platelet formation	biological_process	3	1952	20	20900	0.285582	0.685099	1.60605	Actn1;Ep300;Myh9
GO:0034067	protein localization to Golgi apparatus	biological_process	3	1952	20	20900	0.285582	0.685099	1.60605	Ift20;Paqr3;Ripor1
GO:0034755	iron ion transmembrane transport	biological_process	3	1952	20	20900	0.285582	0.685099	1.60605	Lcn2;Scara5;Steap4
GO:0042445	hormone metabolic process	biological_process	3	1952	20	20900	0.285582	0.685099	1.60605	Crhbp;Safb;Selenom
GO:0042554	superoxide anion generation	biological_process	3	1952	20	20900	0.285582	0.685099	1.60605	Edn1;Sh3pxd2a;Sod1
GO:0045104	intermediate filament cytoskeleton organization	biological_process	3	1952	20	20900	0.285582	0.685099	1.60605	Ina;Plec;Synm
GO:0045576	mast cell activation	biological_process	3	1952	20	20900	0.285582	0.685099	1.60605	Fcgr2b;Fcgr3;Lcp2
GO:0045598	regulation of fat cell differentiation	biological_process	3	1952	20	20900	0.285582	0.685099	1.60605	Mex3c;Nr1d1;Pparg
GO:0048193	Golgi vesicle transport	biological_process	3	1952	20	20900	0.285582	0.685099	1.60605	Spire1;Stx6;Trappc3
GO:0048245	eosinophil chemotaxis	biological_process	3	1952	20	20900	0.285582	0.685099	1.60605	Ccl12;Ccl7;Ccl9
GO:0048384	retinoic acid receptor signaling pathway	biological_process	3	1952	20	20900	0.285582	0.685099	1.60605	Crkl;Pparg;Thrb
GO:0048513	animal organ development	biological_process	3	1952	20	20900	0.285582	0.685099	1.60605	Gh;Spry2;Spry4
GO:0048546	digestive tract morphogenesis	biological_process	3	1952	20	20900	0.285582	0.685099	1.60605	Ephb3;Fgfr3;Sfrp1
GO:0048557	embryonic digestive tract morphogenesis	biological_process	3	1952	20	20900	0.285582	0.685099	1.60605	Id2;Nipbl;Sox11
GO:0061136	regulation of proteasomal protein catabolic process	biological_process	3	1952	20	20900	0.285582	0.685099	1.60605	Dlgap1;Gpx1;Ubb
GO:0097190	apoptotic signaling pathway	biological_process	8	1952	67	20900	0.286534	0.687104	1.27844	Bax;Camk2b;Casp8ap2;Dapk3;Hip1;Mllt11;Ndufa13;Vdr
GO:0007189	adenylate cyclase-activating G protein-coupled receptor signaling pathway	biological_process	14	1952	126	20900	0.28733	0.688737	1.18966	Abca1;Adcy1;Adcy7;Adcy8;Adgrb3;Adgre5;Adgrl4;Cnr1;Gnal;Gpr26;Gpr62;Mc5r;Ramp3;S1pr3
GO:0009410	response to xenobiotic stimulus	biological_process	17	1952	156	20900	0.28798	0.690017	1.16678	Atp1a1;Bdnf;Creb1;Crot;Ep300;Fzd1;Gpx1;Htr2c;Kcnj11;Kcnk3;Lcn2;Lyst;Prkcb;Sfrp1;Shank2;Slc1a2;Sod1
GO:0043408	regulation of MAPK cascade	biological_process	6	1952	48	20900	0.289475	0.693042	1.33837	Myoc;Ntrk2;Prdm11;Sla;Taok3;Wdr54
GO:0070098	chemokine-mediated signaling pathway	biological_process	6	1952	48	20900	0.289475	0.693042	1.33837	Ccl12;Ccl7;Ccl9;Ccr1;Cx3cr1;Gpr35
GO:0006919	activation of cysteine-type endopeptidase activity involved in apoptotic process	biological_process	9	1952	77	20900	0.290436	0.69472	1.25146	Acer2;Bax;Bid;Casp8ap2;Cck;Hip1;Hip1r;Pparg;Xdh
GO:0008285	negative regulation of cell population proliferation	biological_process	39	1952	380	20900	0.290526	0.69472	1.09887	Abi3bp;Bax;Bmp4;Bnipl;Cdkn1a;Clmn;Dis3l2;Fgf2;Fgfr3;Fgfrl1;Fktn;Fnip1;Foxo4;Gja1;Gjb6;Hmox1;Ifitm1;Ifitm3;Inhba;Map2k1;Muc2;Myocd;Neurl1a;Notch1;Pkp2;Pparg;Ptgs2;Ptpn2;Ptprj;Rb1cc1;Rerg;Sav1;Sfrp1;Slit2;Smarca2;Smarcb1;Smyd2;Spry2;Vdr
GO:0032869	cellular response to insulin stimulus	biological_process	10	1952	87	20900	0.293171	0.700763	1.23069	Cpeb2;Gh;Igf1r;Insig1;Insr;Irs1;Lpin2;Pcsk9;Pparg;Zfp36l1
GO:0007156	homophilic cell adhesion via plasma membrane adhesion molecules	biological_process	12	1952	107	20900	0.296311	0.707703	1.20078	Cadm1;Cdhr1;Celsr2;Chl1;Dscaml1;Fat3;Igsf9b;Kirrel3;Nectin1;Pcdh15;Pcdha9;Pvr
GO:0032880	regulation of protein localization	biological_process	12	1952	107	20900	0.296311	0.707703	1.20078	Celsr2;Khdc3;Myo5b;Rnf168;Six1;Stx6;Traf7;Trim12c;Trim21;Trim30a;Vps4a;Wasl
GO:0008203	cholesterol metabolic process	biological_process	13	1952	117	20900	0.29708	0.709255	1.18966	Abca1;Ces1d;Ch25h;Erlin1;Insig1;Lima1;Lrp1;Mvk;Pcsk9;Pip4p1;Pon1;Soat1;Vldlr
GO:0045671	negative regulation of osteoclast differentiation	biological_process	5	1952	39	20900	0.298	0.710314	1.37269	Clec2d;Fbn1;Sfrp1;Tcta;Tob2
GO:2000463	positive regulation of excitatory postsynaptic potential	biological_process	5	1952	39	20900	0.298	0.710314	1.37269	Baiap2;Cux2;Grin1;Grip2;Rgs4
GO:0032720	negative regulation of tumor necrosis factor production	biological_process	8	1952	68	20900	0.30058	0.713925	1.25964	Bcl3;Elf4;Fxr1;Hdac3;Lbp;Sirt1;Trim30a;Twist1
GO:0042098	T cell proliferation	biological_process	8	1952	68	20900	0.30058	0.713925	1.25964	Cd276;Cxcr4;Gja1;Msn;Peli1;Prdx2;Rc3h1;Rc3h2
GO:0001938	positive regulation of endothelial cell proliferation	biological_process	9	1952	78	20900	0.303573	0.713925	1.23542	Bmp4;Fgf2;Fgfr3;Hmgb2;Lrg1;Nras;Sirt1;Thbs4;Zfp580
GO:0051028	mRNA transport	biological_process	10	1952	88	20900	0.305548	0.713925	1.2167	Ahctf1;Ddx39b;Iws1;Kif5c;Nup98;Peg10;Ranbp2;Srsf3;Srsf7;Zfp36l1
GO:0006637	acyl-CoA metabolic process	biological_process	4	1952	30	20900	0.306033	0.713925	1.4276	Acot11;Acot7;Acsm4;Ces1d
GO:0019226	transmission of nerve impulse	biological_process	4	1952	30	20900	0.306033	0.713925	1.4276	Cacna1e;Cacng5;Plec;Sod1
GO:0048821	erythrocyte development	biological_process	4	1952	30	20900	0.306033	0.713925	1.4276	Alas1;Arid4a;Cited2;Med1
GO:0072332	intrinsic apoptotic signaling pathway by p53 class mediator	biological_process	4	1952	30	20900	0.306033	0.713925	1.4276	Bax;Jmy;Perp;Zfp385b
GO:0072344	rescue of stalled ribosome	biological_process	4	1952	30	20900	0.306033	0.713925	1.4276	Eif4e2;Ltn1;Mrpl58;Nemf
GO:0090314	positive regulation of protein targeting to membrane	biological_process	4	1952	30	20900	0.306033	0.713925	1.4276	Ank3;Fis1;Hpca;Mtcl1
GO:0099560	synaptic membrane adhesion	biological_process	4	1952	30	20900	0.306033	0.713925	1.4276	Cadm1;Igsf9b;Il1rap;Ntng1
GO:0007346	regulation of mitotic cell cycle	biological_process	6	1952	49	20900	0.30626	0.713925	1.31106	Cdk10;Cdkn1a;Dapk3;Hdac3;Rprm;Sirt1
GO:0046854	phosphatidylinositol phosphate biosynthetic process	biological_process	6	1952	49	20900	0.30626	0.713925	1.31106	Itpka;Pik3c2a;Pip5k1c;Smg1;Socs3;Socs6
GO:0060048	cardiac muscle contraction	biological_process	6	1952	49	20900	0.30626	0.713925	1.31106	Ank2;Atp1b1;Cxcr4;Kcnh2;Map2k6;Scn4b
GO:0098586	cellular response to virus	biological_process	6	1952	49	20900	0.30626	0.713925	1.31106	Arf1;Bax;Crebbp;Igtp;Irgm1;Irgm2
GO:0000012	single strand break repair	biological_process	2	1952	12	20900	0.310525	0.713925	1.78449	Ercc6;Sirt1
GO:0001771	immunological synapse formation	biological_process	2	1952	12	20900	0.310525	0.713925	1.78449	Msn;Nck2
GO:0005979	regulation of glycogen biosynthetic process	biological_process	2	1952	12	20900	0.310525	0.713925	1.78449	Ppp1r3b;Ppp1r3c
GO:0006107	oxaloacetate metabolic process	biological_process	2	1952	12	20900	0.310525	0.713925	1.78449	Got2;Mdh2
GO:0006110	regulation of glycolytic process	biological_process	2	1952	12	20900	0.310525	0.713925	1.78449	Ep300;Zbtb7a
GO:0006686	sphingomyelin biosynthetic process	biological_process	2	1952	12	20900	0.310525	0.713925	1.78449	Abca8b;Samd8
GO:0007033	vacuole organization	biological_process	2	1952	12	20900	0.310525	0.713925	1.78449	Vps11;Vps4a
GO:0010572	positive regulation of platelet activation	biological_process	2	1952	12	20900	0.310525	0.713925	1.78449	Ptprj;Selp
GO:0010656	negative regulation of muscle cell apoptotic process	biological_process	2	1952	12	20900	0.310525	0.713925	1.78449	Hmox1;Igf1r
GO:0010884	positive regulation of lipid storage	biological_process	2	1952	12	20900	0.310525	0.713925	1.78449	Acacb;C3
GO:0015824	proline transport	biological_process	2	1952	12	20900	0.310525	0.713925	1.78449	Slc36a1;Slc38a2
GO:0016043	cellular component organization	biological_process	2	1952	12	20900	0.310525	0.713925	1.78449	Daam2;Fmnl3
GO:0017145	stem cell division	biological_process	2	1952	12	20900	0.310525	0.713925	1.78449	Samd9l;Wwtr1
GO:0021795	cerebral cortex cell migration	biological_process	2	1952	12	20900	0.310525	0.713925	1.78449	Dixdc1;Lrp6
GO:0021955	central nervous system neuron axonogenesis	biological_process	2	1952	12	20900	0.310525	0.713925	1.78449	Arhgef28;B4galt6
GO:0031023	microtubule organizing center organization	biological_process	2	1952	12	20900	0.310525	0.713925	1.78449	Cdk5rap2;Nde1
GO:0031664	regulation of lipopolysaccharide-mediated signaling pathway	biological_process	2	1952	12	20900	0.310525	0.713925	1.78449	Trim12c;Trim30a
GO:0032000	positive regulation of fatty acid beta-oxidation	biological_process	2	1952	12	20900	0.310525	0.713925	1.78449	Irs1;Twist1
GO:0032308	positive regulation of prostaglandin secretion	biological_process	2	1952	12	20900	0.310525	0.713925	1.78449	Edn1;Map2k6
GO:0032780	negative regulation of ATP-dependent activity	biological_process	2	1952	12	20900	0.310525	0.713925	1.78449	Oxa1l;Pxk
GO:0035195	miRNA-mediated post-transcriptional gene silencing	biological_process	2	1952	12	20900	0.310525	0.713925	1.78449	Tnrc6a;Tnrc6b
GO:0035810	positive regulation of urine volume	biological_process	2	1952	12	20900	0.310525	0.713925	1.78449	Edn1;Ednrb
GO:0036465	synaptic vesicle recycling	biological_process	2	1952	12	20900	0.310525	0.713925	1.78449	Lrrk2;Rab3a
GO:0043586	tongue development	biological_process	2	1952	12	20900	0.310525	0.713925	1.78449	Bnc2;Six1
GO:0044794	positive regulation by host of viral process	biological_process	2	1952	12	20900	0.310525	0.713925	1.78449	Ppib;Zdhhc8
GO:0045063	T-helper 1 cell differentiation	biological_process	2	1952	12	20900	0.310525	0.713925	1.78449	Il4ra;Stat4
GO:0046688	response to copper ion	biological_process	2	1952	12	20900	0.310525	0.713925	1.78449	Atp7a;Sod1
GO:0050847	progesterone receptor signaling pathway	biological_process	2	1952	12	20900	0.310525	0.713925	1.78449	Ube3a;Yap1
GO:0051168	nuclear export	biological_process	2	1952	12	20900	0.310525	0.713925	1.78449	Nemf;Ranbp2
GO:0051382	kinetochore assembly	biological_process	2	1952	12	20900	0.310525	0.713925	1.78449	Mis12;Pogz
GO:0051791	medium-chain fatty acid metabolic process	biological_process	2	1952	12	20900	0.310525	0.713925	1.78449	Ces1d;Crot
GO:0051974	negative regulation of telomerase activity	biological_process	2	1952	12	20900	0.310525	0.713925	1.78449	Mcrs1;Pparg
GO:0060013	righting reflex	biological_process	2	1952	12	20900	0.310525	0.713925	1.78449	Pcdh15;Usp46
GO:0060287	epithelial cilium movement involved in determination of left/right asymmetry	biological_process	2	1952	12	20900	0.310525	0.713925	1.78449	Cfap53;Rfx3
GO:0060306	regulation of membrane repolarization	biological_process	2	1952	12	20900	0.310525	0.713925	1.78449	Kcnh2;Kcnj2
GO:0060426	lung vasculature development	biological_process	2	1952	12	20900	0.310525	0.713925	1.78449	Bmp4;Bmpr2
GO:0060700	regulation of ribonuclease activity	biological_process	2	1952	12	20900	0.310525	0.713925	1.78449	Oas2;Oasl2
GO:0060740	prostate gland epithelium morphogenesis	biological_process	2	1952	12	20900	0.310525	0.713925	1.78449	Igf1r;Notch1
GO:0070989	oxidative demethylation	biological_process	2	1952	12	20900	0.310525	0.713925	1.78449	Cyp1a2;Fto
GO:0097091	synaptic vesicle clustering	biological_process	2	1952	12	20900	0.310525	0.713925	1.78449	Bsn;Rab3a
GO:1900747	negative regulation of vascular endothelial growth factor signaling pathway	biological_process	2	1952	12	20900	0.310525	0.713925	1.78449	Spry2;Xdh
GO:1901386	negative regulation of voltage-gated calcium channel activity	biological_process	2	1952	12	20900	0.310525	0.713925	1.78449	Gnb5;Gpr35
GO:2000810	regulation of bicellular tight junction assembly	biological_process	2	1952	12	20900	0.310525	0.713925	1.78449	Gja1;Pkp2
GO:0008543	fibroblast growth factor receptor signaling pathway	biological_process	7	1952	59	20900	0.311463	0.713925	1.27032	Crkl;Fgf16;Fgf2;Fgfr3;Flrt2;Sos1;Spry2
GO:0042475	odontogenesis of dentin-containing tooth	biological_process	7	1952	59	20900	0.311463	0.713925	1.27032	Acvr2b;Bax;Bmp4;Dlx1;Dlx2;Lrp6;Traf6
GO:0007097	nuclear migration	biological_process	3	1952	21	20900	0.312095	0.713925	1.52957	Clmn;Lmnb2;Slit1
GO:0007190	activation of adenylate cyclase activity	biological_process	3	1952	21	20900	0.312095	0.713925	1.52957	Adcy1;Adcy7;Gnal
GO:0014009	glial cell proliferation	biological_process	3	1952	21	20900	0.312095	0.713925	1.52957	Nfia;Nfib;Sox11
GO:0019432	triglyceride biosynthetic process	biological_process	3	1952	21	20900	0.312095	0.713925	1.52957	Acsl4;Dgat2;Lpin2
GO:0031668	cellular response to extracellular stimulus	biological_process	3	1952	21	20900	0.312095	0.713925	1.52957	Cdkn1a;Plec;Slc1a2
GO:0042310	vasoconstriction	biological_process	3	1952	21	20900	0.312095	0.713925	1.52957	Edn1;Ednrb;Htr1b
GO:0046325	negative regulation of glucose import	biological_process	3	1952	21	20900	0.312095	0.713925	1.52957	Grb10;Pid1;Sh2b2
GO:0051016	barbed-end actin filament capping	biological_process	3	1952	21	20900	0.312095	0.713925	1.52957	Avil;Dbnl;Evl
GO:0051770	positive regulation of nitric-oxide synthase biosynthetic process	biological_process	3	1952	21	20900	0.312095	0.713925	1.52957	Akap12;Lrrk2;Map2k6
GO:0051893	regulation of focal adhesion assembly	biological_process	3	1952	21	20900	0.312095	0.713925	1.52957	Dapk3;Gpm6b;Peak1
GO:0060155	platelet dense granule organization	biological_process	3	1952	21	20900	0.312095	0.713925	1.52957	Abca1;Ap1m1;Slc35d3
GO:2000737	negative regulation of stem cell differentiation	biological_process	3	1952	21	20900	0.312095	0.713925	1.52957	Ccnk;Notch1;Yap1
GO:0016055	Wnt signaling pathway	biological_process	23	1952	220	20900	0.315916	0.718917	1.11936	Amer2;Amotl2;Ccdc88c;Cd44;Celsr2;Daam2;Dixdc1;Fbxw4;Frat1;Fzd1;Fzd2;Fzd3;Fzd7;Fzd8;Lgr4;Lrp6;Mbd2;Sfrp1;Tle2;Tle3;Tnks2;Trabd2b;Zbtb33
GO:0048870	cell motility	biological_process	5	1952	40	20900	0.316913	0.718917	1.33837	Elmo2;Fscn1;Map2k1;Myh9;Plec
GO:0001658	branching involved in ureteric bud morphogenesis	biological_process	6	1952	50	20900	0.323208	0.718917	1.28484	Bmp4;Cd44;Cited2;Fgf2;Six1;Sox9
GO:0006936	muscle contraction	biological_process	6	1952	50	20900	0.323208	0.718917	1.28484	Actn2;Cacna1s;Clcn1;Hsbp1;Kcnip2;Tmod2
GO:0030073	insulin secretion	biological_process	6	1952	50	20900	0.323208	0.718917	1.28484	Acvr2b;Cplx1;Irs1;Park7;Ptprn;Rab3a
GO:0007288	sperm axoneme assembly	biological_process	4	1952	31	20900	0.327931	0.718917	1.38154	Bbs2;Cfap44;Neurl1a;Tpgs1
GO:0031032	actomyosin structure organization	biological_process	4	1952	31	20900	0.327931	0.718917	1.38154	Epb41l4b;Myh9;Rock1;Rock2
GO:0035050	embryonic heart tube development	biological_process	4	1952	31	20900	0.327931	0.718917	1.38154	Edn1;Gja1;Med1;Plxna4
GO:0048714	positive regulation of oligodendrocyte differentiation	biological_process	4	1952	31	20900	0.327931	0.718917	1.38154	Cxcr4;Olig2;Pparg;Zfp365
GO:0055013	cardiac muscle cell development	biological_process	4	1952	31	20900	0.327931	0.718917	1.38154	Actn2;Asb2;Plec;Speg
GO:0060038	cardiac muscle cell proliferation	biological_process	4	1952	31	20900	0.327931	0.718917	1.38154	Dipk2a;Fgf2;Notch1;Sav1
GO:0030324	lung development	biological_process	12	1952	110	20900	0.330129	0.718917	1.16803	Acvr2b;Bmp4;Crh;Cyp1a2;Ep300;Fgf2;Lox;Nfib;Notch1;Rab3a;Spry2;Tab1
GO:0042632	cholesterol homeostasis	biological_process	11	1952	100	20900	0.330577	0.718917	1.17777	Abca1;Ampd2;Ces1d;Dgat2;Insig1;Lima1;Med13;Nr1d1;Pcsk9;Sirt1;Soat1
GO:0001707	mesoderm formation	biological_process	5	1952	41	20900	0.335966	0.718917	1.30573	Bmp4;Bmpr2;Eomes;Gpi1;Inhba
GO:0002682	regulation of immune system process	biological_process	5	1952	41	20900	0.335966	0.718917	1.30573	Zbtb20;Zbtb33;Zbtb34;Zbtb37;Zfp965
GO:0007032	endosome organization	biological_process	5	1952	41	20900	0.335966	0.718917	1.30573	Dnajc13;Exoc8;Hook3;Stx6;Vps11
GO:0045747	positive regulation of Notch signaling pathway	biological_process	5	1952	41	20900	0.335966	0.718917	1.30573	Enho;Il6st;Notch1;Yap1;Zmiz1
GO:0061436	establishment of skin barrier	biological_process	5	1952	41	20900	0.335966	0.718917	1.30573	Elovl1;Grhl3;Hdac3;Lsr;Plec
GO:0071479	cellular response to ionizing radiation	biological_process	5	1952	41	20900	0.335966	0.718917	1.30573	Cdkn1a;Clock;Rad9b;Sirt1;Spidr
GO:0072593	reactive oxygen species metabolic process	biological_process	5	1952	41	20900	0.335966	0.718917	1.30573	Ndufa13;Ndufs3;Pdk4;Sh3pxd2a;Sod1
GO:0016477	cell migration	biological_process	28	1952	274	20900	0.336504	0.718917	1.09414	Arpc5;Cd44;Crkl;Cxcr4;Dock5;Ephb3;Flt1;Fmnl3;Fscn1;Golph3;Irs1;Itgb8;Itgbl1;Lima1;Nck2;Nde1;Nostrin;Ntn4;Peak1;Phb2;Pik3c2a;Podxl;Pvr;Rhof;Sdc4;Strip2;Usp45;Usp9x
GO:0001829	trophectodermal cell differentiation	biological_process	3	1952	22	20900	0.338663	0.718917	1.46004	Cited2;Eomes;Yap1
GO:0005978	glycogen biosynthetic process	biological_process	3	1952	22	20900	0.338663	0.718917	1.46004	Epm2aip1;Nr1d1;Ppp1r3c
GO:0008589	regulation of smoothened signaling pathway	biological_process	3	1952	22	20900	0.338663	0.718917	1.46004	Rab23;Tctn1;Ttbk2
GO:0008593	regulation of Notch signaling pathway	biological_process	3	1952	22	20900	0.338663	0.718917	1.46004	Il6st;Notch1;Synj2bp
GO:0010463	mesenchymal cell proliferation	biological_process	3	1952	22	20900	0.338663	0.718917	1.46004	Lrp6;Sox9;Tbx18
GO:0016575	histone deacetylation	biological_process	3	1952	22	20900	0.338663	0.718917	1.46004	Hdac3;Mier1;Mta1
GO:0045088	regulation of innate immune response	biological_process	3	1952	22	20900	0.338663	0.718917	1.46004	Appl1;N4bp1;Nfe2l2
GO:0045197	establishment or maintenance of epithelial cell apical/basal polarity	biological_process	3	1952	22	20900	0.338663	0.718917	1.46004	Dlg5;Mtcl1;Prickle2
GO:0048646	anatomical structure formation involved in morphogenesis	biological_process	3	1952	22	20900	0.338663	0.718917	1.46004	Bmp4;Dlx6;Tbx18
GO:0051403	stress-activated MAPK cascade	biological_process	3	1952	22	20900	0.338663	0.718917	1.46004	Map2k6;Map3k20;Mapk3
GO:2000042	negative regulation of double-strand break repair via homologous recombination	biological_process	3	1952	22	20900	0.338663	0.718917	1.46004	Klhl15;Kmt5a;Rif1
GO:2000311	regulation of AMPA receptor activity	biological_process	3	1952	22	20900	0.338663	0.718917	1.46004	Cacng5;Shisa7;Shisa8
GO:0000902	cell morphogenesis	biological_process	13	1952	121	20900	0.340358	0.718917	1.15034	Adam8;Arhgef28;Fry;Fryl;Idua;Itpr1;Med1;Myh9;Nfia;Plec;Tfcp2l1;Vdr;Yap1
GO:0001501	skeletal system development	biological_process	12	1952	111	20900	0.341586	0.718917	1.15751	Acvr2b;Bmp4;Cacna1s;Edn1;Fam20c;Fbn1;Fgfrl1;Hapln2;Rassf2;Sox9;Vcan;Vdr
GO:0045087	innate immune response	biological_process	49	1952	493	20900	0.343953	0.718917	1.06418	Apobec3;Arid5a;Bpifa1;C1qbp;C3;Cfp;Chid1;Cx3cr1;Dtx3l;Endod1;Gapdh;Gbp2;Gbp6;Gbp7;Herc6;Hmgb2;Ifit1;Ifitm1;Ifitm3;Igtp;Iigp1;Il17ra;Il1rap;Ipo7;Irgm1;Irgm2;Jchain;Lbp;Lcn2;Lgr4;Mif;N4bp1;Nmb;Oas2;Oasl2;Parp14;Ppp6c;Pspc1;Shfl;Skp2;Slc15a4;Tac1;Tmem33;Traf6;Trim12c;Trim21;Trim30a;Zbp1;Znfx1
GO:0000460	maturation of 5.8S rRNA	biological_process	2	1952	13	20900	0.346135	0.718917	1.64723	Exosc10;Exosc4
GO:0000470	maturation of LSU-rRNA	biological_process	2	1952	13	20900	0.346135	0.718917	1.64723	Nhp2;Rpl7a
GO:0001682	tRNA 5'-leader removal	biological_process	2	1952	13	20900	0.346135	0.718917	1.64723	Pop7;Rpp25
GO:0006978	DNA damage response, signal transduction by p53 class mediator resulting in transcription of p21 class mediator	biological_process	2	1952	13	20900	0.346135	0.718917	1.64723	Cdkn1a;Hipk2
GO:0007143	female meiotic nuclear division	biological_process	2	1952	13	20900	0.346135	0.718917	1.64723	Marf1;Ppp2r1a
GO:0008272	sulfate transport	biological_process	2	1952	13	20900	0.346135	0.718917	1.64723	Slc25a11;Slc26a7
GO:0009062	fatty acid catabolic process	biological_process	2	1952	13	20900	0.346135	0.718917	1.64723	Acot7;Lpin2
GO:0010459	negative regulation of heart rate	biological_process	2	1952	13	20900	0.346135	0.718917	1.64723	Gjd3;Tac1
GO:0015670	carbon dioxide transport	biological_process	2	1952	13	20900	0.346135	0.718917	1.64723	Car2;Car4
GO:0030033	microvillus assembly	biological_process	2	1952	13	20900	0.346135	0.718917	1.64723	Ezr;Klf5
GO:0032204	regulation of telomere maintenance	biological_process	2	1952	13	20900	0.346135	0.718917	1.64723	Bmyc;Smg1
GO:0032754	positive regulation of interleukin-5 production	biological_process	2	1952	13	20900	0.346135	0.718917	1.64723	Il17ra;Il1rap
GO:0033689	negative regulation of osteoblast proliferation	biological_process	2	1952	13	20900	0.346135	0.718917	1.64723	Plxnb1;Sfrp1
GO:0034101	erythrocyte homeostasis	biological_process	2	1952	13	20900	0.346135	0.718917	1.64723	Gpi1;Hmox1
GO:0034620	cellular response to unfolded protein	biological_process	2	1952	13	20900	0.346135	0.718917	1.64723	Bag3;Hspb8
GO:0036376	sodium ion export across plasma membrane	biological_process	2	1952	13	20900	0.346135	0.718917	1.64723	Atp1a1;Atp1b1
GO:0042640	anagen	biological_process	2	1952	13	20900	0.346135	0.718917	1.64723	Notch1;Ptgs2
GO:0042659	regulation of cell fate specification	biological_process	2	1952	13	20900	0.346135	0.718917	1.64723	Gatad2b;Mta1
GO:0042753	positive regulation of circadian rhythm	biological_process	2	1952	13	20900	0.346135	0.718917	1.64723	Clock;Nr1d1
GO:0042761	very long-chain fatty acid biosynthetic process	biological_process	2	1952	13	20900	0.346135	0.718917	1.64723	Elovl1;Tecr
GO:0043267	negative regulation of potassium ion transport	biological_process	2	1952	13	20900	0.346135	0.718917	1.64723	Actn2;Akap5
GO:0048312	intracellular distribution of mitochondria	biological_process	2	1952	13	20900	0.346135	0.718917	1.64723	Lrrk2;Synj2bp
GO:0048339	paraxial mesoderm development	biological_process	2	1952	13	20900	0.346135	0.718917	1.64723	Tead1;Yap1
GO:0048771	tissue remodeling	biological_process	2	1952	13	20900	0.346135	0.718917	1.64723	Thbs4;Tie1
GO:0050953	sensory perception of light stimulus	biological_process	2	1952	13	20900	0.346135	0.718917	1.64723	Pcdh15;Rho
GO:0051014	actin filament severing	biological_process	2	1952	13	20900	0.346135	0.718917	1.64723	Avil;Dbnl
GO:0051549	positive regulation of keratinocyte migration	biological_process	2	1952	13	20900	0.346135	0.718917	1.64723	Epb41l4b;Serpine1
GO:0051571	positive regulation of histone H3-K4 methylation	biological_process	2	1952	13	20900	0.346135	0.718917	1.64723	Mcrs1;Nelfe
GO:0060402	calcium ion transport into cytosol	biological_process	2	1952	13	20900	0.346135	0.718917	1.64723	Bax;Slc8a3
GO:0061337	cardiac conduction	biological_process	2	1952	13	20900	0.346135	0.718917	1.64723	Gja1;Slc4a3
GO:0070986	left/right axis specification	biological_process	2	1952	13	20900	0.346135	0.718917	1.64723	Cited2;Notch1
GO:0071233	cellular response to leucine	biological_process	2	1952	13	20900	0.346135	0.718917	1.64723	Ep300;Sesn3
GO:0071493	cellular response to UV-B	biological_process	2	1952	13	20900	0.346135	0.718917	1.64723	Cdkn1a;Map3k20
GO:0071679	commissural neuron axon guidance	biological_process	2	1952	13	20900	0.346135	0.718917	1.64723	Fzd3;Nfib
GO:0089718	amino acid import across plasma membrane	biological_process	2	1952	13	20900	0.346135	0.718917	1.64723	Slc36a1;Slc38a5
GO:0097186	amelogenesis	biological_process	2	1952	13	20900	0.346135	0.718917	1.64723	Perp;Slc24a4
GO:0097421	liver regeneration	biological_process	2	1952	13	20900	0.346135	0.718917	1.64723	Hmox1;Itpr1
GO:0097475	motor neuron migration	biological_process	2	1952	13	20900	0.346135	0.718917	1.64723	Celsr2;Fzd3
GO:1900095	regulation of dosage compensation by inactivation of X chromosome	biological_process	2	1952	13	20900	0.346135	0.718917	1.64723	Mcrs1;Msl1
GO:1900272	negative regulation of long-term synaptic potentiation	biological_process	2	1952	13	20900	0.346135	0.718917	1.64723	Cx3cr1;Fxr1
GO:1901385	regulation of voltage-gated calcium channel activity	biological_process	2	1952	13	20900	0.346135	0.718917	1.64723	Ahnak;Hpca
GO:1903358	regulation of Golgi organization	biological_process	2	1952	13	20900	0.346135	0.718917	1.64723	Camsap2;Stx5a
GO:1990253	cellular response to leucine starvation	biological_process	2	1952	13	20900	0.346135	0.718917	1.64723	Rnf167;Sesn3
GO:1990806	ligand-gated ion channel signaling pathway	biological_process	2	1952	13	20900	0.346135	0.718917	1.64723	Chrm3;Itpr1
GO:1990845	adaptive thermogenesis	biological_process	2	1952	13	20900	0.346135	0.718917	1.64723	Slc25a4;Slc25a5
GO:0006935	chemotaxis	biological_process	14	1952	132	20900	0.34955	0.718917	1.13559	Amot;C5ar1;Ccl12;Ccl7;Ccl9;Ccr1;Cmtm3;Cx3cr1;Cxcr4;Flt1;Hmgb2;Pip5k1c;Slit2;Zfp580
GO:0006911	phagocytosis, engulfment	biological_process	4	1952	32	20900	0.349912	0.718917	1.33837	Abca1;Fcgr2b;Fcgr3;Myh9
GO:0016239	positive regulation of macroautophagy	biological_process	4	1952	32	20900	0.349912	0.718917	1.33837	Hmox1;Pink1;Sesn3;Sirt1
GO:0032008	positive regulation of TOR signaling	biological_process	4	1952	32	20900	0.349912	0.718917	1.33837	Fnip1;Golph3;Hdac3;Rraga
GO:0045777	positive regulation of blood pressure	biological_process	4	1952	32	20900	0.349912	0.718917	1.33837	Cnr1;Grip2;Id2;Lnpep
GO:0046597	negative regulation of viral entry into host cell	biological_process	4	1952	32	20900	0.349912	0.718917	1.33837	Ifitm1;Ifitm3;Trim12c;Trim30a
GO:0051928	positive regulation of calcium ion transport	biological_process	4	1952	32	20900	0.349912	0.718917	1.33837	Ank2;Camk2a;Ccr1;Itpr1
GO:2001240	negative regulation of extrinsic apoptotic signaling pathway in absence of ligand	biological_process	4	1952	32	20900	0.349912	0.718917	1.33837	Mcl1;Prdx2;Ripk1;Sgk3
GO:0032259	methylation	biological_process	18	1952	173	20900	0.351003	0.718917	1.11402	Bmt2;Kmt2a;Kmt2c;Kmt2d;Kmt5a;Lcmt2;Mtr;N6amt1;Prdm11;Prdm8;Prmt6;Setd1b;Setd7;Setdb1;Smyd2;Trmt2a;Trmt61a;Trmt9b
GO:0050852	T cell receptor signaling pathway	biological_process	11	1952	102	20900	0.354722	0.718917	1.15467	Cd276;Crkl;Eif2b4;Fcho1;Lcp2;Nras;Rc3h1;Rc3h2;Shb;Traf6;Wnk1
GO:0010212	response to ionizing radiation	biological_process	5	1952	42	20900	0.355108	0.718917	1.27464	Babam1;Bax;Mta1;Rfwd3;Rnf168
GO:0010634	positive regulation of epithelial cell migration	biological_process	5	1952	42	20900	0.355108	0.718917	1.27464	Bmpr2;Dock5;Irs1;Sox9;Tac1
GO:0090307	mitotic spindle assembly	biological_process	5	1952	42	20900	0.355108	0.718917	1.27464	Arhgef10;Khdc3;Kifc1;Poldip2;Smc3
GO:0050680	negative regulation of epithelial cell proliferation	biological_process	9	1952	82	20900	0.357294	0.718917	1.17515	Bmp4;Fgfr3;Lrp6;Maged1;Notch1;Pparg;Sav1;Sfrp1;Sox9
GO:0006986	response to unfolded protein	biological_process	6	1952	52	20900	0.357443	0.718917	1.23542	Creb3l2;Crebrf;Dnajc3;Edem1;Manf;Thbs4
GO:0007040	lysosome organization	biological_process	6	1952	52	20900	0.357443	0.718917	1.23542	Abca1;Hook3;Hsd17b1;Idua;Lrrk2;Lyst
GO:0021915	neural tube development	biological_process	6	1952	52	20900	0.357443	0.718917	1.23542	Lrp6;Notch1;Plxna2;Sfrp1;Ttbk2;Zfp36l1
GO:0045907	positive regulation of vasoconstriction	biological_process	6	1952	52	20900	0.357443	0.718917	1.23542	Chrm3;Gja1;Htr2c;Npy1r;Ptgs2;Shc1
GO:0055088	lipid homeostasis	biological_process	6	1952	52	20900	0.357443	0.718917	1.23542	Acox3;Mtch2;Pkp2;Tlcd4;Tm6sf2;Zbtb20
GO:0001817	regulation of cytokine production	biological_process	8	1952	72	20900	0.358052	0.718917	1.18966	Cd276;Elf1;Zbtb20;Zbtb33;Zbtb34;Zbtb37;Zfp287;Zfp965
GO:0034220	monoatomic ion transmembrane transport	biological_process	8	1952	72	20900	0.358052	0.718917	1.18966	Gabra5;Gabrg1;Gabrr2;Gjd3;Kcnj6;Kcnk3;Kcnq3;Slc24a2
GO:0050808	synapse organization	biological_process	8	1952	72	20900	0.358052	0.718917	1.18966	Ank3;Bsn;Cbln1;Lrrtm2;Lrrtm4;Slc8a3;Tnr;Tuba1a
GO:0007204	positive regulation of cytosolic calcium ion concentration	biological_process	18	1952	174	20900	0.360283	0.718917	1.10762	Adcy8;C5ar1;Ccr1;Cx3cr1;Cxcr4;Edn1;Ednrb;Fis1;Fzd2;Gja1;Gpr35;Itpr1;Lrp1;Lrp6;Nmb;Npy2r;Ptgdr;Tac1
GO:0000462	maturation of SSU-rRNA from tricistronic rRNA transcript (SSU-rRNA, 5.8S rRNA, LSU-rRNA)	biological_process	3	1952	23	20900	0.365159	0.718917	1.39656	Heatr1;Rps16;Rps8
GO:0006807	nitrogen compound metabolic process	biological_process	3	1952	23	20900	0.365159	0.718917	1.39656	Arid5b;Tiparp;Zfp950
GO:0007178	transmembrane receptor protein serine/threonine kinase signaling pathway	biological_process	3	1952	23	20900	0.365159	0.718917	1.39656	Acvr2b;Bmpr1b;Bmpr2
GO:0007602	phototransduction	biological_process	3	1952	23	20900	0.365159	0.718917	1.39656	Gpr88;Rho;Slc24a4
GO:0008053	mitochondrial fusion	biological_process	3	1952	23	20900	0.365159	0.718917	1.39656	Bax;Fis1;Mcl1
GO:0031929	TOR signaling	biological_process	3	1952	23	20900	0.365159	0.718917	1.39656	Eif4ebp2;Fnip1;Rps6kb2
GO:0035162	embryonic hemopoiesis	biological_process	3	1952	23	20900	0.365159	0.718917	1.39656	Kat6a;Kmt2a;Med1
GO:0042594	response to starvation	biological_process	3	1952	23	20900	0.365159	0.718917	1.39656	Bcas3;Lrp11;Pdk4
GO:0043277	apoptotic cell clearance	biological_process	3	1952	23	20900	0.365159	0.718917	1.39656	Lrp1;Megf10;Tgm2
GO:0043687	post-translational protein modification	biological_process	3	1952	23	20900	0.365159	0.718917	1.39656	Baz1b;Dcaf1;Prkcb
GO:0044790	suppression of viral release by host	biological_process	3	1952	23	20900	0.365159	0.718917	1.39656	Trim12c;Trim21;Trim30a
GO:0050872	white fat cell differentiation	biological_process	3	1952	23	20900	0.365159	0.718917	1.39656	Id2;Pparg;Sirt1
GO:0050995	negative regulation of lipid catabolic process	biological_process	3	1952	23	20900	0.365159	0.718917	1.39656	Acacb;Adra2a;Alk
GO:0060047	heart contraction	biological_process	3	1952	23	20900	0.365159	0.718917	1.39656	Atp1a1;Gpx1;Sod1
GO:0061001	regulation of dendritic spine morphogenesis	biological_process	3	1952	23	20900	0.365159	0.718917	1.39656	Abi3bp;Lrrk2;Srcin1
GO:0061178	regulation of insulin secretion involved in cellular response to glucose stimulus	biological_process	3	1952	23	20900	0.365159	0.718917	1.39656	Cacna1e;Nr1d1;Zbed6
GO:1990403	embryonic brain development	biological_process	3	1952	23	20900	0.365159	0.718917	1.39656	Prickle2;Ttbk2;Tubb2b
GO:0030509	BMP signaling pathway	biological_process	9	1952	83	20900	0.370928	0.718917	1.161	Acvr2b;Bmp4;Bmpr1b;Bmpr2;Mapk3;Nfia;Pparg;Sfrp1;Usp9x
GO:0001935	endothelial cell proliferation	biological_process	4	1952	33	20900	0.371903	0.718917	1.29781	Bmpr2;Fgf2;Fgfr3;Tek
GO:0002548	monocyte chemotaxis	biological_process	4	1952	33	20900	0.371903	0.718917	1.29781	Ccl12;Ccl7;Ccl9;Flt1
GO:0043392	negative regulation of DNA binding	biological_process	4	1952	33	20900	0.371903	0.718917	1.29781	Hmox1;Id2;Nfib;Sirt1
GO:0045595	regulation of cell differentiation	biological_process	4	1952	33	20900	0.371903	0.718917	1.29781	Bmp4;Pou3f2;Sox9;Tnr
GO:0051966	regulation of synaptic transmission, glutamatergic	biological_process	4	1952	33	20900	0.371903	0.718917	1.29781	Cnr1;Fxr1;Lrrk2;Rnf167
GO:2000352	negative regulation of endothelial cell apoptotic process	biological_process	4	1952	33	20900	0.371903	0.718917	1.29781	Ndnf;Nfe2l2;Serpine1;Tek
GO:0006396	RNA processing	biological_process	8	1952	73	20900	0.372631	0.718917	1.17337	Crnkl1;Exosc10;Exosc4;Lsm4;Pop7;Rtca;Trmt2a;Xrn1
GO:1904707	positive regulation of vascular associated smooth muscle cell proliferation	biological_process	5	1952	43	20900	0.374289	0.718917	1.245	Adamts1;Ddx39b;Edn1;Fgf2;Htr1b
GO:0001541	ovarian follicle development	biological_process	6	1952	53	20900	0.374659	0.718917	1.21211	Bax;Bmp4;Eif2b4;Inhba;Sod1;Ube3a
GO:0032968	positive regulation of transcription elongation by RNA polymerase II	biological_process	6	1952	53	20900	0.374659	0.718917	1.21211	Ccnk;Ccnt1;Ccnt2;Map2k1;Med1;Med27
GO:0043124	negative regulation of canonical NF-kappaB signal transduction	biological_process	6	1952	53	20900	0.374659	0.718917	1.21211	Igtp;Irgm1;Irgm2;Nr1d1;Ripk1;Sirt1
GO:0006914	autophagy	biological_process	21	1952	207	20900	0.378531	0.718917	1.08621	Bcas3;Depp1;Igtp;Irgm1;Lrrk2;Park7;Pink1;Rab24;Rb1cc1;Snap29;Tex264;Tmem74;Trappc4;Trim12c;Trim30a;Trp53inp2;Vps11;Vps4a;Vti1a;Wdfy3;Zkscan3
GO:0000289	nuclear-transcribed mRNA poly(A) tail shortening	biological_process	2	1952	14	20900	0.381111	0.718917	1.52957	Cnot6l;Samd4b
GO:0001946	lymphangiogenesis	biological_process	2	1952	14	20900	0.381111	0.718917	1.52957	Acvr2b;Bmpr2
GO:0002082	regulation of oxidative phosphorylation	biological_process	2	1952	14	20900	0.381111	0.718917	1.52957	Atp7a;Pink1
GO:0002260	lymphocyte homeostasis	biological_process	2	1952	14	20900	0.381111	0.718917	1.52957	Skil;Sos1
GO:0003014	renal system process	biological_process	2	1952	14	20900	0.381111	0.718917	1.52957	Bmp4;Mllt6
GO:0006346	DNA methylation-dependent heterochromatin formation	biological_process	2	1952	14	20900	0.381111	0.718917	1.52957	Bmyc;Mbd2
GO:0006476	protein deacetylation	biological_process	2	1952	14	20900	0.381111	0.718917	1.52957	Hdac3;Sirt1
GO:0006590	thyroid hormone generation	biological_process	2	1952	14	20900	0.381111	0.718917	1.52957	Med1;Slc26a7
GO:0006968	cellular defense response	biological_process	2	1952	14	20900	0.381111	0.718917	1.52957	Clec2d;Rab23
GO:0007175	negative regulation of epidermal growth factor-activated receptor activity	biological_process	2	1952	14	20900	0.381111	0.718917	1.52957	Cbl;Vps25
GO:0010936	negative regulation of macrophage cytokine production	biological_process	2	1952	14	20900	0.381111	0.718917	1.52957	Cuedc2;Twist1
GO:0030516	regulation of axon extension	biological_process	2	1952	14	20900	0.381111	0.718917	1.52957	Bdnf;Rab21
GO:0031054	pre-miRNA processing	biological_process	2	1952	14	20900	0.381111	0.718917	1.52957	Ago2;Ago3
GO:0034145	positive regulation of toll-like receptor 4 signaling pathway	biological_process	2	1952	14	20900	0.381111	0.718917	1.52957	Lbp;Peli1
GO:0034315	regulation of Arp2/3 complex-mediated actin nucleation	biological_process	2	1952	14	20900	0.381111	0.718917	1.52957	Arf1;Pick1
GO:0035137	hindlimb morphogenesis	biological_process	2	1952	14	20900	0.381111	0.718917	1.52957	Atp7a;Twist1
GO:0042770	signal transduction in response to DNA damage	biological_process	2	1952	14	20900	0.381111	0.718917	1.52957	Bid;Mapk3
GO:0044319	wound healing, spreading of cells	biological_process	2	1952	14	20900	0.381111	0.718917	1.52957	Cd44;Tmeff2
GO:0045176	apical protein localization	biological_process	2	1952	14	20900	0.381111	0.718917	1.52957	Dlg5;Napa
GO:0046686	response to cadmium ion	biological_process	2	1952	14	20900	0.381111	0.718917	1.52957	Camk2b;Mtf1
GO:0048667	cell morphogenesis involved in neuron differentiation	biological_process	2	1952	14	20900	0.381111	0.718917	1.52957	Fat3;Id2
GO:0051149	positive regulation of muscle cell differentiation	biological_process	2	1952	14	20900	0.381111	0.718917	1.52957	Maml1;Nid1
GO:0051764	actin crosslink formation	biological_process	2	1952	14	20900	0.381111	0.718917	1.52957	Baiap2;Baiap2l2
GO:0060009	Sertoli cell development	biological_process	2	1952	14	20900	0.381111	0.718917	1.52957	Sox8;Sox9
GO:0060444	branching involved in mammary gland duct morphogenesis	biological_process	2	1952	14	20900	0.381111	0.718917	1.52957	Etv4;Lrp6
GO:0061036	positive regulation of cartilage development	biological_process	2	1952	14	20900	0.381111	0.718917	1.52957	Bmp4;Sox9
GO:0061049	cell growth involved in cardiac muscle cell development	biological_process	2	1952	14	20900	0.381111	0.718917	1.52957	Myocd;Sorbs2
GO:0061099	negative regulation of protein tyrosine kinase activity	biological_process	2	1952	14	20900	0.381111	0.718917	1.52957	Ptpn2;Srcin1
GO:0070231	T cell apoptotic process	biological_process	2	1952	14	20900	0.381111	0.718917	1.52957	Bcl3;Ripk1
GO:0071482	cellular response to light stimulus	biological_process	2	1952	14	20900	0.381111	0.718917	1.52957	Gpr88;Rho
GO:0071901	negative regulation of protein serine/threonine kinase activity	biological_process	2	1952	14	20900	0.381111	0.718917	1.52957	Lrp6;Slc8a3
GO:0072384	organelle transport along microtubule	biological_process	2	1952	14	20900	0.381111	0.718917	1.52957	Kxd1;Tuba1a
GO:2000036	regulation of stem cell population maintenance	biological_process	2	1952	14	20900	0.381111	0.718917	1.52957	Elavl1;Sav1
GO:2001046	positive regulation of integrin-mediated signaling pathway	biological_process	2	1952	14	20900	0.381111	0.718917	1.52957	Nid1;Pcsk5
GO:0008033	tRNA processing	biological_process	10	1952	94	20900	0.381881	0.718917	1.13904	Dus3l;Elp3;Lcmt2;Pop7;Pus10;Rpp25;Trmt2a;Trmt61a;Trmt9b;Trpt1
GO:0018108	peptidyl-tyrosine phosphorylation	biological_process	9	1952	84	20900	0.384607	0.718917	1.14718	Clk1;Clk4;Dyrk2;Fgfr3;Flt1;Insr;Ptpn4;Tek;Ttbk1
GO:0000454	snoRNA guided rRNA pseudouridine synthesis	biological_process	1	1952	5	20900	0.387559	0.718917	2.14139	Nhp2
GO:0000910	cytokinesis	biological_process	1	1952	5	20900	0.387559	0.718917	2.14139	Cit
GO:0001765	membrane raft assembly	biological_process	1	1952	5	20900	0.387559	0.718917	2.14139	S100a10
GO:0001920	negative regulation of receptor recycling	biological_process	1	1952	5	20900	0.387559	0.718917	2.14139	Pcsk9
GO:0002085	inhibition of neuroepithelial cell differentiation	biological_process	1	1952	5	20900	0.387559	0.718917	2.14139	Notch1
GO:0002175	protein localization to paranode region of axon	biological_process	1	1952	5	20900	0.387559	0.718917	2.14139	Mal
GO:0002191	cap-dependent translational initiation	biological_process	1	1952	5	20900	0.387559	0.718917	2.14139	Eif3d
GO:0002248	connective tissue replacement involved in inflammatory response wound healing	biological_process	1	1952	5	20900	0.387559	0.718917	2.14139	Timp1
GO:0002408	myeloid dendritic cell chemotaxis	biological_process	1	1952	5	20900	0.387559	0.718917	2.14139	Arhgef5
GO:0002520	immune system development	biological_process	1	1952	5	20900	0.387559	0.718917	2.14139	Ro60
GO:0002793	positive regulation of peptide secretion	biological_process	1	1952	5	20900	0.387559	0.718917	2.14139	Npy2r
GO:0002865	negative regulation of acute inflammatory response to antigenic stimulus	biological_process	1	1952	5	20900	0.387559	0.718917	2.14139	Fcgr2b
GO:0003100	regulation of systemic arterial blood pressure by endothelin	biological_process	1	1952	5	20900	0.387559	0.718917	2.14139	Edn1
GO:0003171	atrioventricular valve development	biological_process	1	1952	5	20900	0.387559	0.718917	2.14139	Aplnr
GO:0003192	mitral valve formation	biological_process	1	1952	5	20900	0.387559	0.718917	2.14139	Notch1
GO:0003413	chondrocyte differentiation involved in endochondral bone morphogenesis	biological_process	1	1952	5	20900	0.387559	0.718917	2.14139	Sox9
GO:0006147	guanine catabolic process	biological_process	1	1952	5	20900	0.387559	0.718917	2.14139	Xdh
GO:0006148	inosine catabolic process	biological_process	1	1952	5	20900	0.387559	0.718917	2.14139	Xdh
GO:0006149	deoxyinosine catabolic process	biological_process	1	1952	5	20900	0.387559	0.718917	2.14139	Xdh
GO:0006361	transcription initiation at RNA polymerase I promoter	biological_process	1	1952	5	20900	0.387559	0.718917	2.14139	Cavin1
GO:0006552	leucine catabolic process	biological_process	1	1952	5	20900	0.387559	0.718917	2.14139	Bckdk
GO:0006555	methionine metabolic process	biological_process	1	1952	5	20900	0.387559	0.718917	2.14139	Mtr
GO:0006565	L-serine catabolic process	biological_process	1	1952	5	20900	0.387559	0.718917	2.14139	Cbs
GO:0006570	tyrosine metabolic process	biological_process	1	1952	5	20900	0.387559	0.718917	2.14139	Atp7a
GO:0006627	protein processing involved in protein targeting to mitochondrion	biological_process	1	1952	5	20900	0.387559	0.718917	2.14139	Pmpca
GO:0007084	mitotic nuclear membrane reassembly	biological_process	1	1952	5	20900	0.387559	0.718917	2.14139	Reep3
GO:0007100	mitotic centrosome separation	biological_process	1	1952	5	20900	0.387559	0.718917	2.14139	Nde1
GO:0007253	cytoplasmic sequestering of NF-kappaB	biological_process	1	1952	5	20900	0.387559	0.718917	2.14139	Faf1
GO:0007284	spermatogonial cell division	biological_process	1	1952	5	20900	0.387559	0.718917	2.14139	Zfp449
GO:0007567	parturition	biological_process	1	1952	5	20900	0.387559	0.718917	2.14139	Akr1c18
GO:0008065	establishment of blood-nerve barrier	biological_process	1	1952	5	20900	0.387559	0.718917	2.14139	Hapln2
GO:0008582	regulation of synaptic assembly at neuromuscular junction	biological_process	1	1952	5	20900	0.387559	0.718917	2.14139	Six1
GO:0009052	pentose-phosphate shunt, non-oxidative branch	biological_process	1	1952	5	20900	0.387559	0.718917	2.14139	Tkt
GO:0009299	mRNA transcription	biological_process	1	1952	5	20900	0.387559	0.718917	2.14139	Hipk3
GO:0009642	response to light intensity	biological_process	1	1952	5	20900	0.387559	0.718917	2.14139	Rho
GO:0009838	abscission	biological_process	1	1952	5	20900	0.387559	0.718917	2.14139	Vps4a
GO:0010042	response to manganese ion	biological_process	1	1952	5	20900	0.387559	0.718917	2.14139	Atp7a
GO:0010255	glucose mediated signaling pathway	biological_process	1	1952	5	20900	0.387559	0.718917	2.14139	Adcy8
GO:0010593	negative regulation of lamellipodium assembly	biological_process	1	1952	5	20900	0.387559	0.718917	2.14139	Slit2
GO:0010606	positive regulation of cytoplasmic mRNA processing body assembly	biological_process	1	1952	5	20900	0.387559	0.718917	2.14139	Cnot6l
GO:0010749	regulation of nitric oxide mediated signal transduction	biological_process	1	1952	5	20900	0.387559	0.718917	2.14139	Cbs
GO:0010750	positive regulation of nitric oxide mediated signal transduction	biological_process	1	1952	5	20900	0.387559	0.718917	2.14139	Gucy1a2
GO:0010817	regulation of hormone levels	biological_process	1	1952	5	20900	0.387559	0.718917	2.14139	Sox8
GO:0010822	positive regulation of mitochondrion organization	biological_process	1	1952	5	20900	0.387559	0.718917	2.14139	Htra2
GO:0010878	cholesterol storage	biological_process	1	1952	5	20900	0.387559	0.718917	2.14139	Soat1
GO:0014834	skeletal muscle satellite cell maintenance involved in skeletal muscle regeneration	biological_process	1	1952	5	20900	0.387559	0.718917	2.14139	Fzd7
GO:0015015	heparan sulfate proteoglycan biosynthetic process, enzymatic modification	biological_process	1	1952	5	20900	0.387559	0.718917	2.14139	Hs3st5
GO:0015811	L-cystine transport	biological_process	1	1952	5	20900	0.387559	0.718917	2.14139	Slc7a11
GO:0015990	electron transport coupled proton transport	biological_process	1	1952	5	20900	0.387559	0.718917	2.14139	Ndufs7
GO:0016191	synaptic vesicle uncoating	biological_process	1	1952	5	20900	0.387559	0.718917	2.14139	Dnajc6
GO:0016488	farnesol catabolic process	biological_process	1	1952	5	20900	0.387559	0.718917	2.14139	Akr1c18
GO:0018057	peptidyl-lysine oxidation	biological_process	1	1952	5	20900	0.387559	0.718917	2.14139	Lox
GO:0019243	methylglyoxal catabolic process to D-lactate via S-lactoyl-glutathione	biological_process	1	1952	5	20900	0.387559	0.718917	2.14139	Haghl
GO:0019532	oxalate transport	biological_process	1	1952	5	20900	0.387559	0.718917	2.14139	Slc26a7
GO:0019640	glucuronate catabolic process to xylulose 5-phosphate	biological_process	1	1952	5	20900	0.387559	0.718917	2.14139	Akr1a1
GO:0019885	antigen processing and presentation of endogenous peptide antigen via MHC class I	biological_process	1	1952	5	20900	0.387559	0.718917	2.14139	Ide
GO:0021521	ventral spinal cord interneuron specification	biological_process	1	1952	5	20900	0.387559	0.718917	2.14139	Sox1
GO:0021529	spinal cord oligodendrocyte cell differentiation	biological_process	1	1952	5	20900	0.387559	0.718917	2.14139	Olig2
GO:0021637	trigeminal nerve structural organization	biological_process	1	1952	5	20900	0.387559	0.718917	2.14139	Plxna4
GO:0021678	third ventricle development	biological_process	1	1952	5	20900	0.387559	0.718917	2.14139	Grcc10
GO:0021940	positive regulation of cerebellar granule cell precursor proliferation	biological_process	1	1952	5	20900	0.387559	0.718917	2.14139	Fgf2
GO:0021943	formation of radial glial scaffolds	biological_process	1	1952	5	20900	0.387559	0.718917	2.14139	Lrp6
GO:0021979	hypothalamus cell differentiation	biological_process	1	1952	5	20900	0.387559	0.718917	2.14139	Pou3f2
GO:0022417	protein maturation by protein folding	biological_process	1	1952	5	20900	0.387559	0.718917	2.14139	Aip
GO:0030431	sleep	biological_process	1	1952	5	20900	0.387559	0.718917	2.14139	Ptgdr
GO:0030917	midbrain-hindbrain boundary development	biological_process	1	1952	5	20900	0.387559	0.718917	2.14139	Lrp6
GO:0030951	establishment or maintenance of microtubule cytoskeleton polarity	biological_process	1	1952	5	20900	0.387559	0.718917	2.14139	Ank3
GO:0031102	neuron projection regeneration	biological_process	1	1952	5	20900	0.387559	0.718917	2.14139	Gfap
GO:0031119	tRNA pseudouridine synthesis	biological_process	1	1952	5	20900	0.387559	0.718917	2.14139	Pus10
GO:0031401	positive regulation of protein modification process	biological_process	1	1952	5	20900	0.387559	0.718917	2.14139	Aspscr1
GO:0031547	brain-derived neurotrophic factor receptor signaling pathway	biological_process	1	1952	5	20900	0.387559	0.718917	2.14139	Ntrk2
[truncated: 2,054 more rows]

## Sheet: VD-Hyper-vs-VD-Hypo
id	Term	Category	ListHits	ListTotal	PopHits	PopTotal	p-value	q-value	Enrichment_score	geneID
GO:0002181	cytoplasmic translation	biological_process	33	1869	86	20900	1.11741e-13	7.50773e-11	4.29094	Drg1;Rpl21;Rpl22l1;Rpl23a;Rpl26;Rpl27a;Rpl29;Rpl30;Rpl31;Rpl32;Rpl35a;Rpl36a;Rpl37a;Rpl38;Rpl39;Rpl41;Rpl9;Rplp1;Rps11;Rps12;Rps15;Rps15a;Rps17;Rps18;Rps20;Rps21;Rps23;Rps24;Rps25;Rps28;Rps29;Rps3a1;Rps4x
GO:0030198	extracellular matrix organization	biological_process	41	1869	175	20900	7.31955e-09	1.58076e-06	2.61989	Adamts1;Adamts2;Adamts20;Adamts6;Aplp1;Bcl3;Ccdc80;Col16a1;Col18a1;Col1a1;Col1a2;Col3a1;Col4a1;Col5a2;Col5a3;Col8a1;Col9a2;Crispld2;Csgalnact1;Ecm2;Emilin1;Fbln1;Fbln5;Foxf1;Gfap;Matn2;Mmp14;Mmp19;Ndnf;Nf1;Nid1;Pdgfra;Postn;Reck;Scara3;Smarca4;Smoc1;Smoc2;Sox9;Tgfbi;Thsd4
GO:0016477	cell migration	biological_process	55	1869	274	20900	8.97692e-09	1.87184e-06	2.24465	Adgrg1;Aqp1;Asap3;Atn1;Bcl2;Cd2ap;Cd44;Coro1a;Ctnna1;Emilin1;Epha3;Errfi1;Flt1;Foxc1;Fscn1;Gpc3;Gpc6;Gsk3a;Irs2;Itga7;Itgav;Itgb1;Itgb8;Lamb2;Lamc1;Limd1;Mdk;Mertk;Mmp14;Nanos1;Nck2;Nde1;Ndel1;Nf1;Nfatc2;Nostrin;Pak1;Pdgfra;Pdpn;Pik3c2a;Pik3cb;Podxl;Pten;Ptprf;Reln;S1pr1;Sdc4;Sirpa;Sorl1;Spata13;Tgfbr3;Thbs1;Tiam1;Usp33;Vegfa
GO:0030036	actin cytoskeleton organization	biological_process	48	1869	226	20900	1.21246e-08	2.22174e-06	2.37503	Actn2;Agap2;Antxr1;Anxa1;Arhgef10;Arhgef17;Capn10;Coro1a;Cttnbp2;Daam2;Dlc1;Dmtn;Elmo1;Epb41;Eps8;Ezr;Fer;Flnc;Fscn1;Gsn;Kank1;Mrtfa;Nf1;Nisch;Pak1;Pdlim1;Phactr2;Phactr4;Pmp22;Ptpn1;Rhou;S100a9;S1pr1;Sfrp1;Sh2b2;Shc1;Smap1;Smtnl2;Sptb;Sptbn1;Sptbn2;Sptbn4;Stard13;Stard8;Tmsb10;Vasp;Wdr1;Wipf1
GO:0030335	positive regulation of cell migration	biological_process	50	1869	247	20900	3.15909e-08	5.30639e-06	2.26365	Bmp4;Cav1;Ccl7;Ccr1;Col1a1;Cpne3;Creb3;Csf1;Ctsh;Cx3cl1;Cxcl10;Cxcl16;Daam2;Dab2;Dapk3;Edn1;Fer;Flt1;Foxf1;Furin;Gcnt2;Hmgb1;Hspa5;Itgav;Itgb1;Lef1;Lyn;Mdk;Mmp14;Notch1;Numb;Pak1;Pdgfra;Pdgfrb;Pdpn;Pld1;Plp1;Podxl;S1pr1;Sema3d;Smad3;Snai1;Syne2;Thbs1;Tiam1;Trim32;Twist1;Vegfa;Xbp1;Zfp703
GO:0140236	translation at presynapse	biological_process	18	1869	47	20900	4.49432e-08	7.24514e-06	4.28264	Rpl23a;Rpl26;Rpl27a;Rpl29;Rpl32;Rpl35;Rpl35a;Rpl36a;Rpl37;Rpl37a;Rpl38;Rpl9;Rps11;Rps12;Rps15a;Rps24;Rps27;Rps28
GO:0140242	translation at postsynapse	biological_process	18	1869	48	20900	6.5913e-08	1.02199e-05	4.19342	Rpl23a;Rpl26;Rpl27a;Rpl29;Rpl32;Rpl35;Rpl35a;Rpl36a;Rpl37;Rpl37a;Rpl38;Rpl9;Rps11;Rps12;Rps15a;Rps24;Rps27;Rps28
GO:0035556	intracellular signal transduction	biological_process	68	1869	393	20900	8.90923e-08	1.314e-05	1.93488	Acot11;Adcy8;Arhgef12;Asb4;Brsk1;Cab39l;Dapk1;Dapk3;Dcdc2a;Dclk1;Depdc5;Dgkh;Dgkz;Dvl1;Edn1;Gucy1b1;Gucy2f;Hmox1;Irak4;Kalrn;Lax1;Lrrk2;Lyn;Map3k2;Mapk3;Mark1;Mark2;Mark3;Mast2;Mast4;Mcf2l;Mdk;Myo9b;Nlk;Npr1;Nrbp1;Pag1;Pak1;Pak6;Pdgfrb;Plcd4;Plce1;Plch2;Prkcd;Prkch;Rapgef5;Rgs6;Ripk1;Rps6ka3;Scg2;Sgk3;Sh2b2;Sh3bp5l;Shc1;Shc3;Sik2;Sik3;Snrk;Socs3;Socs5;Spata13;Stk32a;Tgfbr3;Thop1;Tiam1;Wnk2;Wnk4;Z…
GO:0010718	positive regulation of epithelial to mesenchymal transition	biological_process	18	1869	49	20900	9.55001e-08	1.343e-05	4.10784	Bmp4;Bmp7;Col1a1;Dab2;Foxc1;Gcnt2;Lef1;Loxl2;Mdk;Mtor;Notch1;Pdpn;Smad3;Snai1;Tgfbr2;Twist1;Wwtr1;Zfp703
GO:0035641	locomotory exploration behavior	biological_process	11	1869	21	20900	4.30054e-07	5.09909e-05	5.85747	Apoe;Atp1a2;Crh;Crhr1;Dlg4;Dpp4;Lrrk2;Penk;Shank3;Slc4a7;Tuba1a
GO:0140115	export across plasma membrane	biological_process	8	1869	11	20900	5.19871e-07	5.8216e-05	8.13269	Abca1;Abcb1a;Abcb1b;Abcc4;Abcc5;Abcg2;Gja1;Slc22a2
GO:0048167	regulation of synaptic plasticity	biological_process	20	1869	66	20900	7.01179e-07	7.57148e-05	3.38862	Adgrb1;Bace1;Baiap2;Brsk1;Crhr1;Gipc1;Hrh2;Htt;Jph4;Map1a;Mef2c;Ptn;Rapgef2;Rims1;Rims4;Shank3;Slc38a1;Syngap1;Vgf;Ywhag
GO:0030324	lung development	biological_process	27	1869	110	20900	9.7748e-07	0.000103699	2.74478	Adamts2;Aldh1a2;Ap3b1;Bag6;Bmp4;Col3a1;Crh;Cyp1a2;Elk1;Fbxw7;Fgf2;Foxf1;Gpc3;Hmgb1;Lox;Mgp;Mmp14;Nos3;Notch1;Pdgfra;Pdpn;Sparc;Stra6;Tgfbr2;Tshz3;Vegfa;Wwp1
GO:0043542	endothelial cell migration	biological_process	14	1869	37	20900	1.68469e-06	0.000172667	4.2312	Cyp1b1;Dpp4;Fap;Fgf2;Fstl1;Gipc1;Itgav;Loxl2;Nos3;Pten;S100a9;Stard13;Vegfa;Vstm4
GO:0001935	endothelial cell proliferation	biological_process	13	1869	33	20900	2.32319e-06	0.000226586	4.40521	Cav1;Col8a1;Dlg1;Fgf2;Fgfr3;Hmgb1;Loxl2;Nf1;Nrarp;Pik3cb;Vegfa;Vstm4;Xbp1
GO:0006468	protein phosphorylation	biological_process	90	1869	617	20900	2.36256e-06	0.000226768	1.63115	Aak1;Alpk1;Braf;Brsk1;Camk1;Camk1g;Camkk2;Camkv;Cdk10;Cdk14;Cdk16;Cdk6;Cdkl5;Cit;Csnk1e;Csnk1g3;Dapk1;Dapk3;Dclk1;Ddr2;Dyrk4;Edn1;Epha10;Epha3;Ephb6;Errfi1;Fam20a;Fer;Fgfr3;Flt1;Grk3;Grk6;Gsk3a;Gucy2f;Ilf3;Irak4;Kalrn;Klhl3;Ksr1;Lmtk2;Lrrk2;Lyn;Map2k3;Map2k6;Map3k19;Map3k2;Map3k6;Mapk3;Mark1;Mark2;Mark3;Mast2;Mast4;Mertk;Mtor;Nek7;Nlk;Npr1;Nrbp1;Ntrk2;Pak1;Pak6;Pdgfra;Pdgfrb;Pdk3;Pik3c3;Ppme1;Prk…
GO:0060291	long-term synaptic potentiation	biological_process	19	1869	65	20900	2.42442e-06	0.00022907	3.26872	Braf;Crh;Crhr1;Dbi;Gfap;Itpr3;Lrrtm1;Lrrtm2;Mpp2;Nf1;Nlgn3;Ntrk2;Pten;Reln;Rims1;Shank2;Shank3;Tshz3;Unc13a
GO:0010811	positive regulation of cell-substrate adhesion	biological_process	15	1869	45	20900	4.58302e-06	0.000401645	3.72748	Ccdc80;Col8a1;Dbn1;Ecm2;Edil3;Emilin1;Fbln2;Foxf1;Itgb1;Ndnf;Nid1;Ptn;Smoc1;Smoc2;Thbs1
GO:0008285	negative regulation of cell population proliferation	biological_process	61	1869	380	20900	5.15848e-06	0.000445619	1.79508	Adarb1;Adgrg1;Aldh1a2;Bche;Bcl2;Bmp4;Bmp5;Bmp7;Cacnb4;Cav1;Cd9;Cdkn2c;Cherp;Clmn;Cyp1b1;Dhcr24;Dlc1;Dll4;Fgf2;Fgfr3;Frzb;Gabbr1;Gja1;Gjb6;Gpc3;Hmga1;Hmox1;Ifitm1;Ifitm3;Itgb1;Jun;Kank2;Lyn;Ndrg1;Nf1;Nos1;Nos3;Notch1;Nupr1;Optn;Pdpn;Pmp22;Pten;Ptges;Ptprf;Ptprj;Rapgef2;Rbm10;Rerg;Sav1;Sfrp1;Sfrp5;Smad3;Taf6;Tent5b;Tfap2b;Tgfbr2;Thbs1;Tpbg;Trp53inp1;Wnk2
GO:0050680	negative regulation of epithelial cell proliferation	biological_process	21	1869	82	20900	7.48037e-06	0.000608708	2.8638	Aqp11;B2m;Bmp4;Cdk6;Cdkn1c;Dab2;Dlg1;Fgfr3;Gpc3;Ift172;Lrp6;Maged1;Mef2c;Notch1;Nupr1;Pten;Ptn;Sav1;Sfrp1;Sox9;Tgfbr3
GO:0030325	adrenal gland development	biological_process	10	1869	22	20900	7.54971e-06	0.000608708	5.08293	Cdkn1c;Cited2;Crh;Crhr1;Mdk;Nf1;Pdgfra;Pdgfrb;Smad3;Stra6
GO:0006897	endocytosis	biological_process	38	1869	203	20900	9.5416e-06	0.000739718	2.09327	Aak1;Ap2a1;Ap2b1;Aplp1;Caly;Cav1;Cd163;Csnk1e;Csnk1g3;Dab2;Dnm1;Dnm3;Epn2;Gapvd1;Ghr;Ldlr;Lrp4;Lrp5;Lrp6;Lrrk2;Mrc1;Mrc2;Msr1;Necap1;Nostrin;Pacsin1;Pik3c2a;Pik3c3;Pik3cb;Rhobtb2;Rhou;Rin1;Rin2;Rubcn;Scara5;Sorl1;Tnk2;Usp33
GO:0010976	positive regulation of neuron projection development	biological_process	35	1869	181	20900	1.0175e-05	0.000769106	2.16235	Adamts1;Ap2a1;Apoe;Baiap2;Bmp4;Camk1;Cx3cl1;Dbn1;Ddr2;Dvl1;Dynlt1a;Dynlt1f;Epha3;Hspa5;Itgb1;Lrp6;Lyn;Mark2;Mdk;Mtor;Ndnf;Ndrg4;Nf1;Ntrk2;Pcp4;Ppp2r5b;Ppp2r5d;Ptn;Ptpn5;Rapgef2;Reln;S100a9;Serpini1;Tiam1;Zfp804a
GO:0010628	positive regulation of gene expression	biological_process	79	1869	543	20900	1.0626e-05	0.000777708	1.62691	Afdn;Ago2;Aldh1a2;Angpt1;Arx;Atp13a2;Bmp4;Bmp6;Bmp7;Braf;C1qtnf1;Calr;Cav1;Ccl2;Cd36;Cd44;Cd74;Cdk6;Cited2;Cldn5;Crh;Csf1;Ctsh;Cux2;Dlg1;Dll4;Emilin1;Ezr;F3;Fbln1;Fgf16;Fgf2;Foxc1;Foxd1;Gja1;Gsk3a;Gsn;Hcfc1;Hfe;Hgs;Hmgn5;Id2;Id4;Itgb8;Ldlr;Lef1;Lrrc32;Mark1;Mef2c;Mtor;Nfatc2;Nos3;Notch1;Ntrk2;Optn;Osr1;Pid1;Pik3cb;Plp1;Plscr1;Plscr2;Pmp22;Pten;Rab27a;Ramp3;Rims1;Ripk1;Slc22a2;Slc38a2;Smad3;Sox9;T…
GO:0048149	behavioral response to ethanol	biological_process	7	1869	11	20900	1.08033e-05	0.000777708	7.1161	Adh1;Aldh2;Crhbp;Crhr1;Eps8;Unc79;Usp46
GO:0048251	elastic fiber assembly	biological_process	7	1869	11	20900	1.08033e-05	0.000777708	7.1161	Col3a1;Emilin1;Fbln5;Lox;Mfap4;Myh11;Thsd4
GO:0008360	regulation of cell shape	biological_process	29	1869	138	20900	1.10547e-05	0.000786444	2.34994	Anxa1;Arhgap18;Baiap2;Ccl7;Cdc42ep4;Coro1a;Cyfip1;Dapk3;Dlc1;Dlg1;Dmtn;Epb41;Eps8;Ezr;Itga7;Limd1;Lpar1;Myh14;Palmd;Pdpn;Plxna3;Plxnb1;Plxnc1;Ptn;Rhou;S100b;Tpm1;Vegfa;Wdr1
GO:0034097	response to cytokine	biological_process	18	1869	66	20900	1.2945e-05	0.000896566	3.04976	Aldh1a2;Bcl2;Cfh;Col3a1;Coro1a;Cxcl16;Ddost;Lifr;Nfkbiz;Osmr;Sele;Selp;Serpina3f;Serpina3m;Serpina3n;Synj1;Timp1;Timp3
GO:0071320	cellular response to cAMP	biological_process	13	1869	38	20900	1.43361e-05	0.000974051	3.82558	Ahr;Akap6;Aqp1;Crhbp;Dmtn;Ezr;Hcn1;Igfbp5;Itpr2;Itpr3;Rapgef2;Slc8a1;Zfp36l1
GO:0070374	positive regulation of ERK1 and ERK2 cascade	biological_process	42	1869	240	20900	1.86421e-05	0.00125254	1.95693	Abca7;Acta2;Adra1a;Akap12;Angpt1;Apoe;Bmp4;Braf;C3;Ccl12;Ccl2;Ccl6;Ccl7;Ccl9;Ccr1;Cd36;Cd44;Cd74;Cx3cl1;Ddr2;Fbxw7;Fgf2;Fgfr3;Garem1;Gcnt2;Hmgb1;Htr2a;Jun;Mapk3;Ndrg4;Nelfe;Notch1;Ntrk2;Pdgfra;Pdgfrb;Pten;Ramp3;Rapgef2;Ripk2;Shc1;Tpbg;Vegfa
GO:0031623	receptor internalization	biological_process	15	1869	50	20900	1.94761e-05	0.0012942	3.35474	Cav1;Cd36;Cd9;Cltc;Dnm1;Dnm3;Ezr;Fcer1g;Grk3;Hgs;Itgb1;Lilrb4a;Lrrtm1;Rab31;Ramp3
GO:0042127	regulation of cell population proliferation	biological_process	34	1869	179	20900	2.00338e-05	0.00131679	2.12404	Anxa1;Braf;Cdk6;Chst11;Creb3;Ctnna1;Cxcl10;Cxcl9;Emilin1;Esrra;Fas;Il4ra;Jarid2;Jun;Jund;Ksr1;Mbd2;Nf1;Notch1;Osgin1;Pid1;Pin1;Prg4;Rnf126;S100a11;Sat1;Sav1;Shc1;Slc7a11;Sox9;Sparc;Tead1;Tfap2b;Tgfbr2
GO:0030534	adult behavior	biological_process	14	1869	45	20900	2.32216e-05	0.00146211	3.47898	Gabrg2;Nlgn3;Pcdh17;Pten;Shank1;Shank2;Shank3;Slc7a11;Slitrk1;Sptbn2;Sptbn4;Tuba1a;Unc79;Zfhx2
GO:0090263	positive regulation of canonical Wnt signaling pathway	biological_process	24	1869	108	20900	2.34537e-05	0.00146211	2.48499	Caprin2;Cav1;Col1a1;Csnk1e;Csnk1g3;Ctdnep1;Daam2;Dapk3;Fgf2;Fgfr3;Gpc3;Kank1;Lrrk2;Nrarp;Pin1;Ppm1b;Reck;Rps12;Rspo3;Sfrp1;Smad3;Sulf2;Tbl1xr1;Wnk2
GO:0006898	receptor-mediated endocytosis	biological_process	17	1869	63	20900	2.6035e-05	0.00155875	3.01749	Apoe;Cd14;Cd36;Cd44;Cltc;Cxcl16;Dab2;Dnm1;Fcgr2b;Ifitm3;Ldlr;Mrc1;Msr1;Nlgn3;Sorl1;Tgfbr2;Tmem108
GO:0001568	blood vessel development	biological_process	20	1869	82	20900	2.6597e-05	0.00157678	2.72743	Ahr;Aldh1a2;Antxr1;Bmp4;Cited2;Col1a1;Col1a2;Col3a1;Foxc1;Foxf1;Hey2;Itgav;Lox;Mef2c;Pdgfrb;Rapgef2;Smarca4;Stra6;Tgfbr3;Vegfa
GO:0060070	canonical Wnt signaling pathway	biological_process	23	1869	102	20900	2.68779e-05	0.00157797	2.52153	Ctdnep1;Dact3;Dvl1;Edn1;Fgf2;Foxd1;Frzb;Fzd2;Fzd7;Gpc3;Lef1;Lrp5;Lrp6;Ndel1;Nid1;Pten;Reck;Rspo3;Sfrp1;Sfrp5;Siah1a;Sox9;Tcf7l1
GO:0051965	positive regulation of synapse assembly	biological_process	19	1869	76	20900	2.89677e-05	0.00166827	2.79561	Adgrb1;Adgrb2;Adgre5;Clstn3;Cux2;Dlg4;Dlg5;Lrrc24;Lrrn3;Lrrtm1;Lrrtm2;Lrrtm3;Nlgn3;Ntrk2;Slitrk1;Syndig1;Thbs2;Tpbg;Xlr3b
GO:0045892	negative regulation of DNA-templated transcription	biological_process	78	1869	553	20900	3.61416e-05	0.00197383	1.57727	Ahr;Bcl3;Bhlhe40;Bmp4;Bmp7;Btaf1;Calr;Ccdc85b;Cdkn1c;Cebpd;Chd3;Cic;Cir1;Cited2;Crebzf;Cux2;Dusp5;Foxd1;Hdac5;Hdac9;Hey2;Heyl;Hivep1;Hmga1;Hnrnpl;Id2;Id4;Ilf3;Irf1;Jarid2;Jun;Kdm5c;Lef1;Limd1;Loxl2;Maged1;Mta1;Ncoa2;Ncor1;Ncor2;Nostrin;Notch1;Nr1d2;Parp1;Pdcd4;Per2;Pfdn5;Pias4;Prmt6;Pspc1;Rsf1;Sall1;Sfpq;Sfrp1;Shc1;Sin3b;Smarca4;Smarcc2;Snai1;Sox9;Tbl1xr1;Tbx21;Tcf7l1;Tfap2b;Thap7;Tle4;Trim66;Tsh…
GO:0050772	positive regulation of axonogenesis	biological_process	13	1869	41	20900	3.61511e-05	0.00197383	3.54566	Braf;Cyfip1;Map6;Nrd1;Ntrk2;Plxna3;Plxnb1;Plxnc1;Robo2;Slitrk1;Snap91;Stk25;Tiam1
GO:0071222	cellular response to lipopolysaccharide	biological_process	34	1869	184	20900	3.62321e-05	0.00197383	2.06632	Abca1;Akap8;B2m;Ccl2;Cd14;Cd36;Cfh;Cxcl10;Cxcl16;Cxcl9;Gbp2;Hadhb;Hmgb1;Igtp;Irak4;Irf3;Irgm1;Lbp;Lilrb4a;Litaf;Map2k3;Mef2c;Mrc1;Nfkbiz;Pabpn1;Pdcd4;Plscr1;Plscr2;Plscr4;Ripk2;Sirpa;Vim;Xbp1;Zfp36
GO:0070373	negative regulation of ERK1 and ERK2 cascade	biological_process	20	1869	84	20900	3.86612e-05	0.00206889	2.66249	Cav1;Dab2;Dlg1;Dusp3;Dusp4;Emilin1;Errfi1;Ezr;Fbln1;Lyn;Pin1;Pten;Ptpn1;Ranbp9;Sirpa;Spred2;Spred3;Timp3;Wnk2;Xbp1
GO:0003151	outflow tract morphogenesis	biological_process	16	1869	59	20900	4.17844e-05	0.00221565	3.03253	Bmp4;Cited2;Dvl1;Fzd2;Hey2;Heyl;Jun;Mef2c;Notch1;Sec24b;Six1;Smarca4;Tgfbr2;Tgfbr3;Thbs1;Vegfa
GO:0000165	MAPK cascade	biological_process	22	1869	98	20900	4.28694e-05	0.00221565	2.51035	Adra1a;Braf;Cav1;Cd36;Edn1;Fgfr3;Igfbp4;Lrrk2;Map2k3;Map2k6;Mapk3;Mapk8ip2;Mef2c;Nf1;Pabpn1;Ppm1l;Scg2;Shank3;Smad3;Tlr3;Zfp36;Zfp36l1
GO:0001649	osteoblast differentiation	biological_process	22	1869	98	20900	4.28694e-05	0.00221565	2.51035	Adar;Bglap;Bmp4;Bmp6;Col1a1;Dhh;Fgf2;Gabbr1;Gja1;Hdac5;Id4;Igf2;Igfbp5;Lox;Map2k6;Mef2c;Mef2d;Nf1;Smad3;Tgfbr3;Twist1;Wwtr1
GO:0065003	protein-containing complex assembly	biological_process	25	1869	119	20900	4.37111e-05	0.00224001	2.34925	Abcg2;Add2;Cd74;Chchd10;Dlg4;Dlg5;Dlgap3;Dmtn;Epb41;Igtp;Irgm1;Jchain;Lamc1;Mapk3;Mbd2;Mgp;Nupr1;Pde4dip;Rims1;Shank1;Sox9;Sptbn4;Tead1;Tgfbr3;Tiam1
GO:0050804	modulation of chemical synaptic transmission	biological_process	27	1869	134	20900	4.78668e-05	0.00239216	2.25318	Adcy8;Akap12;Bace1;Baiap2;Btbd9;Camkv;Cdkl5;Dlgap3;Dnm1;Itgb1;Mapk3;Nlgn3;Ntng1;Pcdh8;Pde4a;Plppr4;Prkar2b;Ptn;Pxk;Reln;Rtn4;Shank1;Shank3;Slc7a11;Srgn;Syngap1;Vgf
GO:0007613	memory	biological_process	24	1869	113	20900	5.12368e-05	0.00253958	2.37503	Abca7;Adcy8;Atp1a3;Bace1;Cic;Crhr1;Hrh2;Htr2a;Igf2;Itpr3;Kalrn;Map1a;Neto1;Pak6;Pla2g6;Pten;Ptn;Rin1;S100b;Scn2a;Shank2;Shank3;Shisa7;Tuba1a
GO:0048514	blood vessel morphogenesis	biological_process	12	1869	37	20900	5.59596e-05	0.00275112	3.62674	Ahr;Angpt2;Col4a1;Cyp1b1;Edn1;Flt1;Gja1;Itga7;Lox;Lrp5;Thbs1;Vegfa
GO:0008284	positive regulation of cell population proliferation	biological_process	74	1869	525	20900	5.79973e-05	0.0028283	1.57619	Acer2;Aldh1a2;Aqp11;Areg;Ash2l;Bcl2;Bmp4;Bmp5;Calr;Ccdc117;Cckbr;Cldn5;Cops9;Crh;Csf1;Ctsh;Cx3cl1;Cxcl10;Ddr2;Dlg1;Dot1l;Dpp4;Edn1;Efemp1;Enpp2;Fer;Fgf16;Fgf2;Fgfr3;Gadd45gip1;Garem1;Gcnt2;Hmgn5;Htr2a;Id2;Id4;Igf2;Il13ra1;Irs2;Itgav;Jun;Kitl;Lifr;Lyn;Ncor1;Notch1;Ntrk2;Optn;Osmr;Pak1;Pdgfra;Pdgfrb;Pten;Ptn;Rnf187;Rps15a;S100b;S1pr1;Sfrp1;Shank2;Shc1;Smarca4;Sox9;Tfap2b;Tgfa;Tgfbr3;Thbs1;Tiam1;Tim…
GO:0048661	positive regulation of smooth muscle cell proliferation	biological_process	19	1869	80	20900	6.2097e-05	0.00298016	2.65583	Abcc4;Bmp4;Cx3cl1;Edn1;Fgf2;Flt1;Gnaq;Hmox1;Id2;Irak4;Jun;Mtor;Pdgfrb;S1pr1;Shc1;Tgfbr2;Tgm2;Thbs1;Vegfa
GO:0051216	cartilage development	biological_process	20	1869	87	20900	6.59449e-05	0.00309123	2.57068	Bmp4;Bmp5;Bmp6;Bmp7;Cfh;Chst11;Cnmd;Col3a1;Csgalnact1;Edn1;Esrra;Fgfr3;Itgb8;Mapk3;Mgp;Nfatc2;Nfia;Sox9;Sulf2;Tgfbr2
GO:0051968	positive regulation of synaptic transmission, glutamatergic	biological_process	12	1869	38	20900	7.51704e-05	0.00345446	3.5313	Cacng5;Cacng7;Cacng8;Cckbr;Ccl2;Glul;Nlgn3;Ntrk2;Reln;Shank2;Shank3;Tshz3
GO:2000987	positive regulation of behavioral fear response	biological_process	6	1869	10	20900	7.76377e-05	0.00345446	6.70947	Cckbr;Crh;Gja1;Mef2c;Npas2;Penk
GO:0007263	nitric oxide mediated signal transduction	biological_process	8	1869	18	20900	7.76926e-05	0.00345446	4.96998	Apoe;Cd36;Mt1;Mt2;Ndnf;Neurod1;Nos1;Nos3
GO:0048745	smooth muscle tissue development	biological_process	8	1869	18	20900	7.76926e-05	0.00345446	4.96998	Bmp4;Dlg1;Nf1;Pdgfrb;Stra6;Tfap2b;Tshz3;Zfand5
GO:0071625	vocalization behavior	biological_process	8	1869	18	20900	7.76926e-05	0.00345446	4.96998	Brinp1;Celf6;Dlg4;Myh14;Nlgn3;Shank1;Shank2;Shank3
GO:2000310	regulation of NMDA receptor activity	biological_process	8	1869	18	20900	7.76926e-05	0.00345446	4.96998	Crh;Crhbp;Dapk1;Dlg4;Mapk8ip2;Mef2c;Nlgn3;Reln
GO:0007179	transforming growth factor beta receptor signaling pathway	biological_process	21	1869	95	20900	8.04965e-05	0.00350303	2.47191	Ccl2;Chst11;Cited2;Cldn5;Col1a2;Col3a1;Dab2;Gcnt2;Glg1;Itgb1;Itgb8;Jun;Lrrc32;Nlk;Parp1;Smad3;Tgfbr2;Tgfbr3;Twsg1;Zfyve9;Zyx
GO:0008542	visual learning	biological_process	18	1869	75	20900	8.30456e-05	0.00353646	2.68379	Abca7;Atp1a2;Atp1a3;Braf;Crhr1;Dcdc2a;Hrh2;Htt;Itgb1;Mtor;Ndrg4;Neto1;Nf1;Nlgn3;Slc7a11;Syngap1;Synpo;Tuba1a
GO:0016358	dendrite development	biological_process	15	1869	56	20900	8.41559e-05	0.00355867	2.9953	Baiap2;Cit;Dynlt1a;Dynlt1f;Fcgr2b;Klhl1;Map1a;Map1b;Map1s;Map2;Ntn1;Pak1;Prkg1;Reln;Syngap1
GO:0001822	kidney development	biological_process	29	1869	154	20900	9.27654e-05	0.00374488	2.10579	Adamts1;Adamts6;Anxa4;Ap2b1;Aqp11;Bag6;Bcl2;Bcl2l11;Bicc1;Bmp4;Bmp6;Bmp7;Cc2d2a;Cdkn1c;Cfh;Cited2;Cntrl;Fbn1;Foxc1;Foxd1;Gpc3;Lrp4;Pdgfrb;Sall1;Six1;Stra6;Sulf2;Tfap2b;Vegfa
GO:0003180	aortic valve morphogenesis	biological_process	10	1869	28	20900	9.28944e-05	0.00374488	3.99373	Bmp4;Dll4;Emilin1;Hey2;Nos3;Notch1;Robo2;Sox9;Tgfbr2;Twist1
GO:2000463	positive regulation of excitatory postsynaptic potential	biological_process	12	1869	39	20900	9.98011e-05	0.00394975	3.44075	Baiap2;Cux2;Dbn1;Dlg4;Dvl1;Neto1;Nlgn3;Pten;Reln;Rims1;Shank1;Shank3
GO:0010467	gene expression	biological_process	37	1869	217	20900	9.99357e-05	0.00394975	1.90669	Angpt2;Ank;Apoe;Bmp4;Cfh;Col3a1;Dot1l;Ece1;Edn1;Elk1;Errfi1;Fas;Gfap;Hadhb;Hmga1;Jund;Klhl3;Lamc1;Lrp5;Mef2c;Ncor1;Ncor2;Nfatc2;Nfia;Nfkbiz;Notch1;Npc2;Pten;Rtn2;Shank3;Six1;Smarca4;Sox9;Tfap2b;Tgm2;Tuba1a;Wnk4
GO:0006629	lipid metabolic process	biological_process	95	1869	727	20900	0.000107551	0.0041999	1.46126	Acaa2;Acacb;Acadl;Acer2;Acot11;Acot7;Acsl4;Acsm4;Acss3;Agpat1;Aldh1a1;Aldh1a2;Angptl4;Aox1;Apod;Apoe;Aspg;B3galnt1;B4galnt1;C3;Cds1;Ch25h;Chpt1;Chst10;Crot;Cyp1a2;Cyp1b1;Cyp39a1;Cyp4v3;Daglb;Decr1;Dgkh;Dgkz;Dhcr24;Ehhadh;Elovl2;Enpp2;Errfi1;Fads1;Gdpd4;Gpam;Gpx1;Gsta3;Gstm1;Gstm2;Hacd2;Hacd4;Hadhb;Hmgcs2;Hsd17b11;Ldlr;Lipg;Lpcat3;Lpin2;Lypla2;Mboat2;Mboat7;Mgst3;Npc2;Pcca;Pcyt1b;Pgs1;Pik3c2a;Pik3…
GO:0007399	nervous system development	biological_process	61	1869	420	20900	0.000108719	0.00421427	1.62412	Adgrb1;Adgrg1;Arf6;Arx;Atcay;Brinp1;Brinp3;Brsk1;Cables1;Camk1;Chac1;Cit;Cyfip1;Dbn1;Dcdc2a;Dclk1;Dll4;Dock7;Dok4;Gfra2;Gsk3a;Hdac5;Hdac9;Igf2bp2;Ina;Kalrn;Lmtk2;Mafk;Map1s;Mef2c;Mef2d;Mertk;Nde1;Ndel1;Ndnf;Nes;Neurod1;Ngef;Nrsn1;Ntng1;Ntrk2;Numb;Olig2;Phactr4;Pten;Ptprf;Rapgef2;Robo2;Rtn4;Sarm1;Scn2a;Sema3d;Sh2b2;Shank1;Slitrk1;Smarca4;Smarcc2;Vegfa;Vps13a;Zfp423;Zhx2
GO:0071346	cellular response to type II interferon	biological_process	21	1869	97	20900	0.000110549	0.00421886	2.42094	Ccl12;Ccl2;Ccl6;Ccl7;Ccl9;Cdc42ep4;Cx3cl1;Dapk1;Dapk3;Eprs;Gbp2;Gsn;H2-Ab1;Igtp;Irgm1;Kif5b;Mrc1;Sirpa;Stxbp1;Vim;Zyx
GO:0007612	learning	biological_process	17	1869	70	20900	0.000110833	0.00421886	2.71574	Bche;Chst10;Cic;Htt;Jph4;Jun;Nlgn3;Ntrk2;Pak6;Prkar2b;Ptn;Reln;Shank2;Shank3;Slc12a5;Stra6;Synj1
GO:0019886	antigen processing and presentation of exogenous peptide antigen via MHC class II	biological_process	8	1869	19	20900	0.000123688	0.00464558	4.7084	B2m;Cd74;Ctss;Fcer1g;Fcgr2b;H2-Aa;H2-Ab1;H2-Eb1
GO:0016064	immunoglobulin mediated immune response	biological_process	10	1869	29	20900	0.000130475	0.00487027	3.85602	C4b;Cd74;Cfh;Csf2rb;Fcer1g;Fcgr2b;Il13ra2;Il4ra;Nfkbiz;Prkcd
GO:0016310	phosphorylation	biological_process	83	1869	621	20900	0.000136487	0.00503879	1.49459	Aak1;Alpk1;Braf;Brsk1;Camk1;Camk1g;Camkk2;Cdk10;Cdk14;Cdk16;Cdk6;Cdkl5;Cit;Coq8b;Csnk1e;Csnk1g3;Dapk1;Dapk3;Dclk1;Ddr2;Dgkh;Dgkz;Dyrk4;Epha10;Epha3;Fer;Fgfr3;Flt1;Grk3;Grk6;Gsk3a;Ippk;Irak4;Itpk1;Kalrn;Ksr1;Limd1;Lmtk2;Lrrk2;Lyn;Map2k3;Map2k6;Map3k19;Map3k2;Map3k6;Mapk3;Mark1;Mark2;Mark3;Mast2;Mast4;Mertk;Mtor;Nek7;Nlk;Nol9;Ntrk2;Pak1;Pak6;Pdgfra;Pdgfrb;Pdk3;Pik3c2a;Pik3c3;Pik3cb;Prkcd;Prkch;Prkg…
GO:0001657	ureteric bud development	biological_process	13	1869	46	20900	0.000136656	0.00503879	3.16026	Bcl2;Bmp4;Bmp7;Dlg1;Foxc1;Gsta3;Osr1;Robo2;Sall1;Sfrp1;Six1;Smad3;Tshz3
GO:0007155	cell adhesion	biological_process	80	1869	594	20900	0.000139535	0.00511376	1.50605	Acan;Adam12;Adgre5;Adgrg1;Afdn;Aplp1;Arvcf;Azgp1;Cd36;Cd44;Cd9;Cldn5;Clstn3;Col12a1;Col16a1;Col18a1;Col28a1;Col6a2;Col8a1;Ctnna1;Cx3cl1;Cyp1b1;Dpp4;Edil3;Emilin1;Fap;Fbln5;Fer;Icam2;Igfbp7;Itga7;Itgav;Itgb1;Itgb8;Kitl;Lama2;Lamb2;Lamc1;Lpp;Lrfn3;Mfap4;Mpzl2;Mslnl;Mxra8;Nid1;Nid2;Nlgn3;Omd;Pcdh1;Pcdh10;Pcdh15;Pcdh17;Pcdh20;Pcdh7;Pcdh8;Pcdha12;Pcdha9;Pcdhac2;Pcdhga12;Pdpn;Perp;Pik3cb;Pkp4;Pmp22;Pod…
GO:0045785	positive regulation of cell adhesion	biological_process	17	1869	72	20900	0.000160648	0.00581701	2.6403	Adgrg1;Angpt1;Ccl2;Cx3cl1;Cyth3;Dab2;Itgav;Lama2;Lamb2;Lamc1;Mdk;Nid1;Ptprj;Selp;Tgm2;Tpm1;Vegfa
GO:0007268	chemical synaptic transmission	biological_process	29	1869	159	20900	0.000166102	0.00597867	2.03957	Apba1;Cacna1g;Cacnb4;Chrm1;Chrm2;Dlg1;Dlg3;Dlg4;Gabra1;Gabrb2;Gabrg2;Gipc1;Gls;Grm1;Hrh2;Htr2a;Lrp6;Nlgn3;Pcdh8;Penk;Ptchd1;Slc12a5;Slc12a7;Snap91;Sv2a;Sv2c;Syt10;Unc13a;Unc13c
GO:0001503	ossification	biological_process	22	1869	107	20900	0.000170668	0.0061067	2.2992	Bcl2;Bmp4;Bmp5;Bmp6;Bmp7;Clec3b;Col1a1;Csf1;Ddr2;Foxc1;Fstl3;Gpm6b;Ifitm1;Igf2;Igsf10;Mgp;Mmp14;Ptn;Rpl38;Sox9;Twist1;Twsg1
GO:0032956	regulation of actin cytoskeleton organization	biological_process	19	1869	86	20900	0.000174195	0.00615998	2.47054	Arhgap18;Arhgef19;Baiap2;Capn10;Cd2ap;Cdk10;Coro1a;Daam2;Dapk3;Dlc1;Dmtn;Epha3;Fscn1;Gpm6b;Iqgap2;Mtor;Pak1;Pdgfrb;Prkcd
GO:0006813	potassium ion transport	biological_process	26	1869	137	20900	0.000183377	0.00637289	2.12222	Aqp1;Atp1a1;Atp1a2;Atp1a3;Cnga2;Fxyd1;Hcn1;Hcn3;Kcnb1;Kcnc2;Kcne4;Kcnf1;Kcnh5;Kcnip2;Kcnj15;Kcnj3;Kcnj9;Kcnk2;Kcnk3;Kcnk5;Kcnk9;Kcns2;Nos1;Nos3;Slc12a5;Slc12a7
GO:0032869	cellular response to insulin stimulus	biological_process	19	1869	87	20900	0.000204441	0.00702997	2.44214	Bglap;Capn10;Cyfip1;Eprs;Gpam;Gsk3a;Hdac9;Irs2;Lpin2;Mtor;Pak1;Parp1;Pten;Rab31;Slc39a14;Trarg1;Xbp1;Ywhag;Zfp36l1
GO:0016525	negative regulation of angiogenesis	biological_process	20	1869	94	20900	0.00020461	0.00702997	2.37924	Adamts1;Adgrb1;Adgrb2;Angpt2;Ccl2;Cd59a;Cldn5;Cnmd;Cxcl10;Dcn;Emilin1;Fbln5;Foxc1;Hgs;Nf1;Ptn;Shc1;Sparc;Thbs1;Thbs2
GO:0043547	positive regulation of GTPase activity	biological_process	31	1869	177	20900	0.000215983	0.00733735	1.95851	Arap2;Arhgef19;Asap1;Asap3;Ccl12;Ccl2;Ccl6;Ccl7;Ccl9;Cdkl5;Chn2;Cx3cl1;Dock10;Dock7;Evi5l;Gnb5;Itgb1;Kalrn;Myo9b;Ndel1;Nf1;Pin1;Pkp4;Plxnb1;Ralgapa1;Rapgef2;Rapgef5;Rgs6;S100a10;S1pr1;Sgsm3
GO:0007269	neurotransmitter secretion	biological_process	10	1869	31	20900	0.00024471	0.00817853	3.60724	Brsk1;Dvl1;Lin7a;Nf1;Ppfia3;Rims1;Snap91;Stxbp1;Syn1;Unc13a
GO:0045956	positive regulation of calcium ion-dependent exocytosis	biological_process	7	1869	16	20900	0.000250414	0.00817853	4.89232	Cacna1g;Cacna1i;Cdk5r2;Kcnb1;Stxbp1;Syt10;Syt9
GO:0060044	negative regulation of cardiac muscle cell proliferation	biological_process	7	1869	16	20900	0.000250414	0.00817853	4.89232	Cited2;Gja1;Jarid2;Kcnk2;Pten;Sav1;Tgfbr2
GO:0003344	pericardium morphogenesis	biological_process	5	1869	8	20900	0.000252916	0.00817853	6.98903	Bmp5;Bmp7;Dll4;Lrp6;Notch1
GO:0014031	mesenchymal cell development	biological_process	5	1869	8	20900	0.000252916	0.00817853	6.98903	Bcl2;Foxc1;Hey2;Heyl;Notch1
GO:0099525	presynaptic dense core vesicle exocytosis	biological_process	5	1869	8	20900	0.000252916	0.00817853	6.98903	Rims1;Stxbp1;Syt10;Unc13a;Unc13c
GO:0055085	transmembrane transport	biological_process	62	1869	442	20900	0.000254967	0.00820098	1.56858	Abca1;Abca7;Abca8a;Abca8b;Abcb1a;Abcb1b;Abcc4;Abcc5;Abcg2;Aqp1;Aqp11;Atp13a2;Atp1a1;Cnga2;Gja1;Gjb2;Gjb6;Hcn1;Hcn3;Itpr2;Itpr3;Kcnb1;Kcnc2;Kcnf1;Kcnh5;Kcns2;Scn2a;Scn9a;Sfxn2;Slc12a5;Slc12a7;Slc16a1;Slc16a9;Slc19a2;Slc19a3;Slc22a2;Slc22a20;Slc22a8;Slc23a2;Slc25a12;Slc25a13;Slc25a22;Slc26a7;Slc2a13;Slc2a9;Slc30a2;Slc35f1;Slc39a14;Slc39a3;Slc43a3;Slc44a1;Slc47a1;Slc4a7;Slc7a11;Slc7a2;Slc8a1;Slco1a4…
GO:0030199	collagen fibril organization	biological_process	14	1869	55	20900	0.000258633	0.00823351	2.84644	Acan;Adamts2;Col18a1;Col1a1;Col1a2;Col28a1;Col3a1;Col5a2;Cyp1b1;Ddr2;Foxc1;Lox;Loxl2;Nf1
GO:0050731	positive regulation of peptidyl-tyrosine phosphorylation	biological_process	22	1869	110	20900	0.000258701	0.00823351	2.23649	Angpt1;Areg;Bmp6;Cd36;Cd44;Cd74;Enpp2;Fgfr3;Ghr;Htr2a;Igf2;Itgb1;Kitl;Lrp4;Mtor;Pdgfra;Ptprj;Reln;Ripk2;Tgfa;Tnk2;Vegfa
GO:0051897	positive regulation of phosphatidylinositol 3-kinase/protein kinase B signal transduction	biological_process	32	1869	187	20900	0.000266579	0.00835235	1.91357	Angpt1;C1qtnf1;Cpne1;Cx3cl1;Dcn;Ddr2;F3;Fer;Fgf2;Flt1;Gcnt2;Gpx1;Igf2;Igfbp5;Irs2;Itgb1;Mtor;Ntrk2;Pdgfrb;Pik3cb;Plxnb1;Ptprj;Ramp3;Rasd2;Reln;Rtn4;Selp;Sox9;Thbs1;Tpbg;Tspyl5;Vegfa
GO:0002040	sprouting angiogenesis	biological_process	11	1869	37	20900	0.000271673	0.00838166	3.32451	Angpt1;Flt1;Lef1;Loxl2;Notch1;Nrarp;Reck;Rspo3;Thbs1;Vegfa;Vstm4
GO:0050807	regulation of synapse organization	biological_process	11	1869	37	20900	0.000271673	0.00838166	3.32451	Apoe;Camk1;Cttnbp2;Etv5;Ptpro;Rims4;Septin11;Slc7a11;Slitrk1;Sparc;Tuba1a
GO:0014009	glial cell proliferation	biological_process	8	1869	21	20900	0.000282981	0.00860709	4.25998	Areg;Dbi;Lepr;Lgi4;Nf1;Nfia;Ntn1;Shank3
GO:0043086	negative regulation of catalytic activity	biological_process	8	1869	21	20900	0.000282981	0.00860709	4.25998	Acacb;Cast;Dgkh;Nes;Notch1;Renbp;Timp1;Tmbim1
GO:0030948	negative regulation of vascular endothelial growth factor receptor signaling pathway	biological_process	6	1869	12	20900	0.000291761	0.00860709	5.59123	Cd59a;Cnmd;Emilin1;Epn2;Hgs;Ptpn1
GO:0035331	negative regulation of hippo signaling	biological_process	6	1869	12	20900	0.000291761	0.00860709	5.59123	Cit;Dlg5;Limd1;Map2k3;Mark3;Shank2
GO:0035455	response to interferon-alpha	biological_process	6	1869	12	20900	0.000291761	0.00860709	5.59123	Adar;Ifitm1;Ifitm2;Ifitm3;Plscr1;Tgtp1
GO:0043490	malate-aspartate shuttle	biological_process	4	1869	5	20900	0.00029606	0.00860709	8.94596	Slc1a3;Slc25a12;Slc25a13;Slc25a22
GO:0048002	antigen processing and presentation of peptide antigen	biological_process	4	1869	5	20900	0.00029606	0.00860709	8.94596	Ctsl;Ctss;H2-Aa;H2-Ab1
GO:1903898	negative regulation of PERK-mediated unfolded protein response	biological_process	4	1869	5	20900	0.00029606	0.00860709	8.94596	Abca7;Igtp;Nck2;Ptpn1
GO:0045666	positive regulation of neuron differentiation	biological_process	21	1869	104	20900	0.00030836	0.0088793	2.25799	Bmp4;Bmp6;Bmp7;Bnip2;Brinp1;Brinp3;Cpne1;Etv5;Heyl;Itgb1;Map1b;Mapk8ip3;Mef2c;Nap1l2;Neurod1;Pcp4;Pten;Rgs6;S100b;Sall1;Trim32
GO:0035176	social behavior	biological_process	15	1869	63	20900	0.000348068	0.00992815	2.66249	Brinp1;Cic;Dlg4;Dvl1;Htt;Kalrn;Mapk8ip2;Mtor;Nlgn3;Ptchd1;Pten;Shank1;Shank2;Shank3;Vps13a
GO:0019933	cAMP-mediated signaling	biological_process	9	1869	27	20900	0.000379058	0.010711	3.72748	Adcy8;Adgrg6;Ahr;Cap2;Ksr1;Pde3a;Pde7b;Rapgef2;Sox9
GO:0003184	pulmonary valve morphogenesis	biological_process	7	1869	17	20900	0.00039292	0.0109999	4.60454	Bmp4;Hey2;Heyl;Nos3;Notch1;Robo2;Stra6
GO:0035023	regulation of Rho protein signal transduction	biological_process	8	1869	22	20900	0.000409989	0.0113725	4.06635	Dlc1;Eps8;Eps8l1;Kank1;Kank2;Myo9b;Stard13;Stard8
GO:2000311	regulation of AMPA receptor activity	biological_process	8	1869	22	20900	0.000409989	0.0113725	4.06635	Cacng5;Cacng7;Cacng8;Mapk8ip2;Mef2c;Nlgn3;Shank1;Shisa7
GO:0010506	regulation of autophagy	biological_process	15	1869	64	20900	0.000417528	0.0115287	2.62089	Acer2;Bcl2;Depp1;Iigp1;Lrrk2;Mtcl1;Mtmr4;Mtor;Nupr1;Pik3c3;Rab39b;Rmc1;Soga3;Usp33;Xbp1
GO:0001525	angiogenesis	biological_process	42	1869	275	20900	0.000426592	0.0117255	1.70787	Adgrg1;Angpt1;Angpt2;Angptl4;Bmp4;Cald1;Cav1;Ccl12;Ccl2;Cfh;Col18a1;Col4a1;Col8a1;Cyp1b1;Dll4;Fap;Fgf2;Flt1;Foxc1;Glul;Hmox1;Itgav;Jun;Lepr;Mmp19;Ndnf;Nf1;Nos3;Notch1;Npr3;Pdgfrb;Pknox1;Pten;Ptprb;Rspo3;S1pr1;Scg2;Shc1;Tgfa;Thbs1;Vegfa;Xbp1
GO:0002548	monocyte chemotaxis	biological_process	10	1869	33	20900	0.000432704	0.0118396	3.38862	Anxa1;Ccl12;Ccl2;Ccl6;Ccl7;Ccl9;Cx3cl1;Flt1;Myo9b;Ptpro
GO:0007528	neuromuscular junction development	biological_process	11	1869	39	20900	0.000450701	0.0122765	3.15402	Cacnb4;Col4a1;Dctn1;Dvl1;Kalrn;Lamb2;Lrrk2;Pak1;Sptbn4;Unc13a;Unc13c
GO:0045668	negative regulation of osteoblast differentiation	biological_process	14	1869	58	20900	0.000467227	0.0126696	2.69921	Ahr;Areg;Cdk6;Hdac5;Id2;Igfbp5;Limd1;Noct;Notch1;Sfrp1;Smad3;Sox9;Twist1;Twsg1
GO:0003214	cardiac left ventricle morphogenesis	biological_process	6	1869	13	20900	0.000500866	0.0134015	5.16113	Ahr;Foxf1;Gsk3a;Hey2;Notch1;Tgfbr2
GO:0032835	glomerulus development	biological_process	6	1869	13	20900	0.000500866	0.0134015	5.16113	Bcl2;Cfh;Heyl;Plce1;Ptpro;Wwtr1
GO:0033689	negative regulation of osteoblast proliferation	biological_process	6	1869	13	20900	0.000500866	0.0134015	5.16113	Ahr;Atraid;Bcl2;Plxnb1;Sfrp1;Smad3
GO:0035335	peptidyl-tyrosine dephosphorylation	biological_process	9	1869	28	20900	0.000514608	0.0134851	3.59436	Dusp18;Dusp3;Dusp5;Ptpn1;Ptpn5;Ptprf;Ptprj;Ptpro;Ubash3b
GO:0044849	estrous cycle	biological_process	5	1869	9	20900	0.000527049	0.0136199	6.21247	Anxa1;Cckbr;Enpp2;Mdk;Ptn
GO:0060998	regulation of dendritic spine development	biological_process	5	1869	9	20900	0.000527049	0.0136199	6.21247	Arf6;Kif1a;Mef2c;Sdk1;Tanc2
GO:0061384	heart trabecula morphogenesis	biological_process	5	1869	9	20900	0.000527049	0.0136199	6.21247	Bmp5;Bmp7;Notch1;S1pr1;Tgfbr3
GO:0030501	positive regulation of bone mineralization	biological_process	12	1869	46	20900	0.000551315	0.0141263	2.91716	Atraid;Bmp4;Bmp6;Bmp7;Fgfr3;Gpm6b;Kl;Mef2c;Osr1;Ptn;Slc8a1;Smad3
GO:1904706	negative regulation of vascular associated smooth muscle cell proliferation	biological_process	10	1869	34	20900	0.000564318	0.0143984	3.28896	Cav1;Hmox1;Mef2c;Pdcd4;Prkg1;Pten;Rbm10;Rgs5;Timp3;Tpm1
GO:0061001	regulation of dendritic spine morphogenesis	biological_process	8	1869	23	20900	0.000579664	0.0147279	3.88955	Arhgap33;Dnm3;Kif1a;Lrrk2;Nlgn3;Shank3;Tanc2;Zdhhc15
GO:0030900	forebrain development	biological_process	18	1869	87	20900	0.000595142	0.0149113	2.31361	Aldh1a2;Aplp1;Arx;Bmp4;Dclk1;Dlc1;Fgfr3;Lrp6;Mapk8ip3;Mrtfa;Ncor2;Nde1;Notch1;Numb;Prkg1;Reln;Smarca4;Twsg1
GO:0043066	negative regulation of apoptotic process	biological_process	71	1869	539	20900	0.000609021	0.0151553	1.47301	Adamts20;Agap2;Aldh2;Angpt1;Angptl4;Aqp1;Arhgap10;Bag6;Bcl2;Bcl3;Birc3;Braf;Cbs;Cd44;Cd59a;Cd74;Chst11;Cited2;Ctnna1;Ctsh;Cx3cl1;Dab2;Dapk1;Ddr2;Dhcr24;Fas;Fkbp8;Fstl1;Gnaq;Gnrh1;Hmgn5;Hspa5;Htt;Hyou1;Ier3;Ints1;Itgb1;Jun;Kitl;Lef1;Mapk8ip3;Mtor;Nos1;Nupr1;Osr1;Pdcd4;Pde3a;Pdgfrb;Pdpn;Prelid1;Pten;Rhbdd1;Ripk1;Rps3a1;Sfrp1;Shc1;Six1;Smad3;Smarca4;Smg9;Sox9;Tent5b;Tfap2b;Tgfa;Thbs1;Timp1;Tnfrsf1a;…
GO:0090090	negative regulation of canonical Wnt signaling pathway	biological_process	24	1869	132	20900	0.000611541	0.0151557	2.03317	Ankrd6;Apoe;Bicc1;Cav1;Cyld;Dab2;Dact3;Frzb;Gpc3;Gsk3a;Kremen1;Limd1;Lrp4;Mdk;Notch1;Pfdn5;Ptpro;Scyl2;Sfrp1;Sfrp5;Sox9;Tle4;Tpbg;Wwtr1
GO:0099175	regulation of postsynapse organization	biological_process	13	1869	53	20900	0.000625617	0.0153785	2.74287	Abhd17a;Asap1;Baiap2;Cdkl5;Dvl1;Mark2;Nf1;Ptprf;Rheb;Shank2;Shank3;Srgn;Tiam1
GO:0019221	cytokine-mediated signaling pathway	biological_process	25	1869	140	20900	0.000628161	0.0153785	1.99687	Cav1;Ccl2;Csf2rb;Cx3cl1;F3;Fer;Fkbp1a;Ghr;Iigp1;Il13ra1;Il13ra2;Il1r1;Il4ra;Irak4;Klf6;Lepr;Lifr;Lilrb4a;Nfkbiz;Osmr;Ptprn;Ripk2;Sh2b2;Socs5;Tnfrsf1a
GO:0030336	negative regulation of cell migration	biological_process	25	1869	140	20900	0.000628161	0.0153785	1.99687	Acan;Adarb1;Afdn;Bcl2;Cd74;Cited2;Cldn5;Cx3cl1;Cyp1b1;Dlc1;Dlg5;Dusp3;Ifitm1;Igfbp5;Kank1;Nf1;Nisch;Pten;Ptn;Ptprj;Reck;Sfrp1;Sin3b;Tpm1;Trp53inp1
GO:0009410	response to xenobiotic stimulus	biological_process	27	1869	156	20900	0.000645995	0.0156881	1.93542	Abcb1b;Adra1a;Ahr;Aldh1a1;Atp1a1;Atp1a3;Bche;Bcl2;Crot;Errfi1;Gpx1;Hdac5;Htr2a;Igf2;Jun;Kcnk3;Nfatc2;Nfkbiz;Npas2;Pde3a;Sfrp1;Shank2;Slc12a5;Slc1a3;Tgfbr2;Wnk4;Xbp1
GO:0001701	in utero embryonic development	biological_process	47	1869	324	20900	0.000651518	0.0157589	1.62215	Angpt1;Apba1;Bcl2l11;Chst11;Cir1;Cited2;Cmip;Col3a1;Dab2;Dbn1;Dusp3;Edn1;Egfl8;Endog;Epn2;Foxc1;Foxf1;Gja1;Igf2;Itgb1;Maff;Mapk8ip3;Ncor1;Ncor2;Nos3;Notch1;Pdgfra;Pdgfrb;Prrc2b;Rbbp6;Rcn1;Sec24c;Sec24d;Sh3pxd2a;Slc39a3;Smad3;Smarca4;Smg9;Syvn1;Tanc2;Tgfbr2;Tgfbr3;Tpm1;Tshz3;Twist1;Vegfa;Zfand5
GO:0043407	negative regulation of MAP kinase activity	biological_process	12	1869	47	20900	0.000680823	0.0164021	2.85509	Apoe;Cav1;Hyal2;Lax1;Lyn;Nf1;Pik3cb;Prkcd;Ptpn1;Ptpn5;Ptprj;Sorl1
GO:0042752	regulation of circadian rhythm	biological_process	15	1869	67	20900	0.000701314	0.0168194	2.50353	Bhlhe40;Csnk1e;Fbxw7;Id2;Kdm5c;Maged1;Mtor;Noct;Npas2;Nr1d2;Per2;Ppara;Pspc1;Sfpq;Top2a
GO:0071456	cellular response to hypoxia	biological_process	17	1869	81	20900	0.000703705	0.0168194	2.34693	Acaa2;Aqp1;Bcl2;Cbs;Fndc1;Hyou1;Kcnk3;Mtor;Ndnf;Notch1;Pten;Rtn4;Scn2a;Stub1;Twist1;Vegfa;Zfp36l1
GO:0000122	negative regulation of transcription by RNA polymerase II	biological_process	118	1869	992	20900	0.000784841	0.0184761	1.33017	Aebp1;Ahr;Arx;Atn1;Bach2;Bhlhe40;Bmp4;Bmp6;Calr;Cav1;Cbx6;Cd36;Cdk6;Cdkn1c;Chd3;Cic;Cir1;Cited2;Crebrf;Cux2;Dab2;Dlg1;Dll4;Dnajb4;Dnajb5;Edn1;Esrra;Etv5;Ezr;Fbln5;Fgfr3;Flywch1;Foxc1;Foxf1;Hcfc1;Hdac5;Hdac9;Hey2;Heyl;Hivep1;Hmga1;Hmgb1;Hmgn2;Id2;Id4;Ift172;Igf2;Irf2bp1;Jarid2;Jun;Jund;Kank2;Kdm5c;Khdrbs1;Klf16;Lef1;Lmo4;Loxl2;Mafk;Maged1;Mbd2;Med25;Mef2c;Mier2;Mta1;Mxd1;Myoz1;Mypop;Ncoa2;Ncor1;Nc…
GO:0048015	phosphatidylinositol-mediated signaling	biological_process	8	1869	24	20900	0.00080183	0.0184761	3.72748	Gsn;Npr3;Pik3c2a;Pik3c3;Pik3cb;Plce1;Plch2;Synj1
GO:0003197	endocardial cushion development	biological_process	6	1869	14	20900	0.000810353	0.0184761	4.79248	Bmp4;Cited2;Epha3;Foxf1;Notch1;Thbs1
GO:0003150	muscular septum morphogenesis	biological_process	4	1869	6	20900	0.000824964	0.0184761	7.45497	Bmp4;Fzd2;Hey2;Tgfbr3
GO:0032388	positive regulation of intracellular transport	biological_process	4	1869	6	20900	0.000824964	0.0184761	7.45497	Capn10;Crebrf;Dync1h1;Numa1
GO:0061156	pulmonary artery morphogenesis	biological_process	4	1869	6	20900	0.000824964	0.0184761	7.45497	Cited2;Hey2;Sec24b;Stra6
GO:0070487	monocyte aggregation	biological_process	4	1869	6	20900	0.000824964	0.0184761	7.45497	Bmp7;Cd44;Cfh;Thbs1
GO:0110011	regulation of basement membrane organization	biological_process	4	1869	6	20900	0.000824964	0.0184761	7.45497	Lama2;Lamb2;Lamc1;Nid1
GO:1990963	establishment of blood-retinal barrier	biological_process	4	1869	6	20900	0.000824964	0.0184761	7.45497	Cldn5;Lrp5;Lrp6;Mfsd2a
GO:0008217	regulation of blood pressure	biological_process	16	1869	75	20900	0.000828519	0.0184873	2.38559	Acta2;Adra1a;Adra1d;Arhgef12;Atp1a1;Atp1a2;Col1a2;Ece1;Edn1;Emilin1;Gnaq;Hmox1;Nisch;Npr1;Npr3;Wnk4
GO:0002931	response to ischemia	biological_process	12	1869	48	20900	0.000834847	0.01856	2.79561	Bcl2;Cav1;Csf1;Cx3cl1;Faim2;Hyou1;Mef2c;Ndnf;Npr3;Per2;Pik3cb;Stub1
GO:0035418	protein localization to synapse	biological_process	7	1869	19	20900	0.000867588	0.0190775	4.11985	Baiap2;Bsn;Dlg4;Homer1;Lrrtm1;Reln;Shank1
GO:1902430	negative regulation of amyloid-beta formation	biological_process	7	1869	19	20900	0.000867588	0.0190775	4.11985	Abca7;Apoe;Ntrk2;Pin1;Rtn2;Rtn4;Sorl1
GO:0045944	positive regulation of transcription by RNA polymerase II	biological_process	140	1869	1212	20900	0.000896774	0.0196457	1.2917	Abhd14b;Agap2;Ago2;Ahr;Ap3b1;Ap3d1;Arx;Ash2l;Asxl3;Atf6b;Bcl3;Bmp4;Bmp5;Bmp6;Bmp7;Camk1;Camta2;Caprin2;Cavin2;Cebpd;Cited2;Creb3;Crebrf;Crebzf;Cx3cl1;Cytl1;Dab2;Dcn;Dot1l;Ecd;Edn1;Elf1;Elk1;Esrra;Etv1;Etv5;Fbln5;Fgf2;Foxc1;Foxd1;Foxf1;Fstl3;Gsk3a;Hcfc1;Hdac5;Hey2;Heyl;Hivep1;Hivep2;Hlf;Hmga1;Hmgb1;Hmgn3;Hyal2;Id4;Igf2;Irf1;Irf3;Jun;Jund;Klf15;Klf6;Lef1;Litaf;Lmo4;Lpin2;Lrp5;Lrp6;Lum;Maff;Maml3;Ma…
GO:0060586	multicellular organismal-level iron ion homeostasis	biological_process	9	1869	30	20900	0.000904906	0.0196457	3.35474	Ank1;B2m;Bmp6;Btbd9;Cybrd1;Hfe;Hmox1;Htt;Hyal2
GO:0061003	positive regulation of dendritic spine morphogenesis	biological_process	9	1869	30	20900	0.000904906	0.0196457	3.35474	Afdn;Baiap2;Caprin2;Cux2;Dbn1;Kalrn;Reln;Tiam1;Xlr3b
GO:0032092	positive regulation of protein binding	biological_process	18	1869	90	20900	0.000906426	0.0196457	2.23649	Add2;B2m;Bmp4;Cald1;Caprin2;Cav1;Cldn5;Epb41;Ephb6;Hfe;Lrrk2;Mark3;Pin1;Rapgef2;Ripk2;Tiam1;Tmem132a;Usp33
GO:0051592	response to calcium ion	biological_process	13	1869	55	20900	0.000911827	0.0196467	2.64312	Anxa5;Cav1;Entpd6;Hcn1;Homer1;Htt;Itpr3;Pcdh15;Pef1;Sec31a;Slc25a12;Slc25a13;Thbs1
GO:0006954	inflammatory response	biological_process	52	1869	374	20900	0.000942327	0.0202066	1.55478	Ackr1;Anxa1;Ap3b1;Bmp6;C3;Ccl12;Ccl2;Ccl6;Ccl7;Ccl9;Ccr1;Cd14;Cd163;Cd44;Cfh;Crh;Crhbp;Csf1;Cx3cl1;Cxcl10;Cxcl9;Hdac5;Hdac9;Hmga1;Hmgb1;Il17d;Il17ra;Il1r1;Itgav;Lilrb4a;Lyn;Map2k3;Mtor;Nfkbiz;Nlrp10;Parp4;Pla2g7;Plp1;Ptgdr;Pxk;Ripk1;S100a9;S1pr3;Scn9a;Selp;Thbs1;Tlr3;Tnfrsf1a;Tusc2;Vcam1;Vwf;Wnk4
GO:0016188	synaptic vesicle maturation	biological_process	5	1869	10	20900	0.00097646	0.0202909	5.59123	Dlg4;Stxbp1;Unc13a;Unc13c;Zdhhc15
GO:0045843	negative regulation of striated muscle tissue development	biological_process	5	1869	10	20900	0.00097646	0.0202909	5.59123	Bmp4;Hdac5;Hdac9;Lef1;Twist1
GO:0046322	negative regulation of fatty acid oxidation	biological_process	5	1869	10	20900	0.00097646	0.0202909	5.59123	Acacb;Acadl;Fmo1;Fmo2;Sox9
GO:0060710	chorio-allantoic fusion	biological_process	5	1869	10	20900	0.00097646	0.0202909	5.59123	Bmp5;Bmp7;Lef1;Vcam1;Zfp36l1
GO:0090331	negative regulation of platelet aggregation	biological_process	5	1869	10	20900	0.00097646	0.0202909	5.59123	C1qtnf1;Cd9;Prkcd;Prkg1;Ubash3b
GO:1905274	regulation of modification of postsynaptic actin cytoskeleton	biological_process	5	1869	10	20900	0.00097646	0.0202909	5.59123	Baiap2;Cttnbp2;Cyfip1;Kalrn;Tiam1
GO:1990264	peptidyl-tyrosine dephosphorylation involved in inactivation of protein kinase activity	biological_process	5	1869	10	20900	0.00097646	0.0202909	5.59123	Dusp3;Ptpn1;Ptprb;Ptprj;Ptpro
GO:0006915	apoptotic process	biological_process	80	1869	633	20900	0.000994902	0.0206033	1.41326	Adamts20;Adar;Agap2;Aldh1a1;Aplp1;Atcay;Atg4d;Bag6;Bcl2;Bcl2l11;Birc3;Bnip2;Chac1;Chst11;Ctnna1;Dab2;Dapk1;Dapk3;Dlc1;Elmo1;Errfi1;Faim2;Fap;Fas;Fem1b;Fgfr3;Fkbp8;Gpx1;Gramd4;Hmox1;Irf1;Jun;Kank2;Kitl;Kremen1;Lgals12;Madd;Map1s;Map2k6;Mapk3;Mef2c;Mef2d;Moap1;Nf1;Nisch;Notch1;Ntn1;Pak1;Parp1;Pdcd4;Pdcd6ip;Perp;Plekhf1;Plscr1;Plscr2;Pmp22;Prelid1;Prkcd;Pten;Rbm25;Rhbdd1;Ripk1;Ripk2;Rnf152;S100a9;Sa…
GO:1903077	negative regulation of protein localization to plasma membrane	biological_process	8	1869	25	20900	0.00108752	0.022368	3.57838	Cltc;Dab2;Numb;Pid1;Ppp2r5a;Rsc1a1;Tmbim1;Wnk4
GO:0010975	regulation of neuron projection development	biological_process	11	1869	43	20900	0.00110874	0.0226505	2.86063	Acap3;Arf6;Brsk1;Gsk3a;Mark1;Ndel1;Ntng1;Pten;Ptprf;Sfrp1;Zfp804a
GO:0001958	endochondral ossification	biological_process	10	1869	37	20900	0.00117012	0.023824	3.02228	Bmp4;Bmp6;Cbs;Col1a1;Csgalnact1;Foxc1;Mef2c;Mef2d;Mmp14;Sik3
GO:0009888	tissue development	biological_process	9	1869	31	20900	0.00117499	0.0238428	3.24652	Dhcr24;Gaa;Lama2;Lamb2;Lamc1;Ntn1;Ntng1;Postn;Twsg1
GO:0001658	branching involved in ureteric bud morphogenesis	biological_process	12	1869	50	20900	0.00123067	0.0240652	2.68379	Bcl2;Bmp4;Cd44;Cited2;Dlg1;Fgf2;Foxd1;Gpc3;Sall1;Six1;Sox9;Tmem59l
GO:0009636	response to toxic substance	biological_process	12	1869	50	20900	0.00123067	0.0240652	2.68379	Ahr;Bcl2;Cyp1b1;Fas;Gpx1;Mapk3;Nupr1;Pon1;Pon3;Scn9a;Slc22a8;Slc7a11
GO:0034504	protein localization to nucleus	biological_process	12	1869	50	20900	0.00123067	0.0240652	2.68379	Abca7;Calr;Cdkl5;Col1a1;Ctdnep1;Dclk1;Htt;Ipo4;Maged1;Six1;Sox9;Xpo1
GO:0048709	oligodendrocyte differentiation	biological_process	12	1869	50	20900	0.00123067	0.0240652	2.68379	Id2;Id4;Mtor;Nf1;Nlgn3;Notch1;Ntrk2;Olig2;Ptprj;Rheb;Sox9;Trpc4
GO:0044344	cellular response to fibroblast growth factor stimulus	biological_process	7	1869	20	20900	0.00123243	0.0240652	3.91386	Cd44;Dll4;Hyal2;Ndnf;Sfrp1;Zfp36;Zfp36l1
GO:0048148	behavioral response to cocaine	biological_process	7	1869	20	20900	0.00123243	0.0240652	3.91386	Crhr1;Homer1;Homer2;Htr2a;Nos1;Parp1;Sdk1
GO:0048245	eosinophil chemotaxis	biological_process	7	1869	20	20900	0.00123243	0.0240652	3.91386	Ccl12;Ccl2;Ccl6;Ccl7;Ccl9;Cx3cl1;Scg2
GO:0051642	centrosome localization	biological_process	7	1869	20	20900	0.00123243	0.0240652	3.91386	Bicd2;Ccdc141;Ints13;Kif5b;Nde1;Ndel1;Syne2
GO:0006811	monoatomic ion transport	biological_process	76	1869	600	20900	0.00123371	0.0240652	1.41644	Add2;Atp1a1;Atp1a2;Atp1a3;Atp2a2;Atp5k;Atp6v0b;Atp6v0d1;Cachd1;Cacnb4;Cacng7;Cacng8;Clca3a1;Clic5;Clic6;Cnga2;Cnnm1;Cnnm2;Cp;Fxyd1;Gabra1;Gabrb2;Gabrg2;Gpr89;Hcn1;Hcn3;Hfe;Itpr2;Itpr3;Kcnb1;Kcnc2;Kcne4;Kcnf1;Kcnh5;Kcnip2;Kcnj15;Kcnj3;Kcnj9;Kcnk2;Kcnk3;Kcnk9;Kcns2;Lasp1;Lrrc55;Mcu;Mcub;Piezo1;Scara5;Scn2a;Scn9a;Sfxn2;Slc10a6;Slc12a5;Slc12a7;Slc22a2;Slc22a20;Slc22a8;Slc23a2;Slc26a7;Slc30a2;Slc31a2;…
GO:0003094	glomerular filtration	biological_process	6	1869	15	20900	0.00124883	0.0242042	4.47298	Adgrf5;Aqp1;Jchain;Kirrel;Sulf2;Tmem63c
GO:0060347	heart trabecula formation	biological_process	6	1869	15	20900	0.00124883	0.0242042	4.47298	Adamts1;Adgrg6;Fkbp1a;Hey2;Smarca4;Tgfbr3
GO:0042632	cholesterol homeostasis	biological_process	19	1869	100	20900	0.00126529	0.0244448	2.12467	Abca1;Ampd2;Apoe;Cav1;Ccdc22;Cyp39a1;Errfi1;Fabp3;Gramd1b;Hdac9;Ldlr;Lipg;Lrp5;Mia2;Ncor1;Npc2;Scd1;Srebf2;Xbp1
GO:0006869	lipid transport	biological_process	27	1869	163	20900	0.0012803	0.024656	1.85231	Abca7;Abca8a;Abca8b;Abcb1b;Abcc4;Abcg2;Ano3;Apod;Apoe;Atg2a;Cd36;Gramd1b;Lbp;Ldlr;Mfsd2a;Npc2;Osbpl3;Plscr1;Prelid1;Scp2;Slc10a6;Slc22a8;Slc27a4;Slc43a3;Spns1;Stard10;Vps13a
GO:0045893	positive regulation of DNA-templated transcription	biological_process	87	1869	707	20900	0.00138399	0.0265682	1.37606	Aff1;Ahr;Apoe;Arid1b;Bcl3;Bmp4;Bmp7;Ccna2;Cd74;Cdkn1c;Chd3;Cited2;Col1a1;Creb3;Elf1;Elk1;Esrra;Etv1;Etv5;Fgf2;Foxc1;Foxf1;Fzd2;Fzd7;Hcfc1;Hivep3;Hmga1;Id2;Ilf3;Irf1;Irf3;Jun;Klf15;Lef1;Lrp5;Lrp6;Maged1;Map2k3;Mapre3;Mbd2;Mdk;Med14;Mef2c;Mef2d;Mllt1;Mrtfa;Mta1;Neurod1;Nfatc2;Nfia;Nos1;Notch1;Npas2;Nr1d2;Pdlim1;Phf8;Pknox1;Pou2f2;Ppara;Ptges2;Rai1;Rnf187;Rsf1;Sall1;Scand1;Sfr1;Sfrp1;Shc1;Six1;Smad3…
GO:0016601	Rac protein signal transduction	biological_process	8	1869	26	20900	0.00144893	0.0276393	3.44075	Cyfip1;Elmo1;Eps8;Eps8l1;Nf1;Nisch;Rhou;Tiam1
GO:0019934	cGMP-mediated signaling	biological_process	8	1869	26	20900	0.00144893	0.0276393	3.44075	Apoe;Aqp1;Cd36;Gucy1b1;Gucy2f;Npr1;Pde3a;Prkg1
GO:0001974	blood vessel remodeling	biological_process	12	1869	51	20900	0.00148037	0.0278872	2.63116	Ahr;Angpt2;Cbs;Dll4;Foxc1;Mef2c;Nos3;Npr3;Rspo3;Tgfbr3;Tgm2;Vegfa
GO:0006911	phagocytosis, engulfment	biological_process	9	1869	32	20900	0.00150656	0.0282049	3.14506	Abca1;Adgrb1;Elmo1;Fcer1g;Fcgr2b;Fcgr3;Gsn;Msr1;Sirpa
GO:0050808	synapse organization	biological_process	15	1869	72	20900	0.00153356	0.0286217	2.32968	Bsn;Cd2ap;Dvl1;Elfn1;Hmcn2;Lamb2;Lrp4;Lrrtm1;Lrrtm2;Nlgn3;Pin1;Ppfia3;Rab39b;Syn1;Tuba1a
GO:0007219	Notch signaling pathway	biological_process	22	1869	125	20900	0.00156835	0.0291809	1.96811	Anxa4;Cdk6;Chac1;Dll4;Dtx4;Epn2;Fbxw7;Foxc1;Hey2;Heyl;Ift172;Maml3;Mib2;Notch1;Nrarp;Perp;S1pr3;Sel1l;Six1;Sox9;Tgfbr2;Zfp423
GO:0071300	cellular response to retinoic acid	biological_process	11	1869	45	20900	0.00165731	0.0302103	2.73349	Abca1;Aldh1a2;Aqp1;Brinp1;Brinp3;Epha3;Lyn;Mef2c;Osr1;Sox9;Tead1
GO:0098884	postsynaptic neurotransmitter receptor internalization	biological_process	5	1869	11	20900	0.00165864	0.0302103	5.08293	Ap2a1;Ap2b1;Caly;Dnm3;Synj1
GO:2000369	regulation of clathrin-dependent endocytosis	biological_process	5	1869	11	20900	0.00165864	0.0302103	5.08293	Aak1;Dnajc6;Smap1;Snap91;Tnk2
GO:0014898	cardiac muscle hypertrophy in response to stress	biological_process	7	1869	21	20900	0.00170716	0.0309077	3.72748	Atp2a2;Bmp4;Camta2;Hey2;Klf15;Mef2c;Tcap
GO:0090050	positive regulation of cell migration involved in sprouting angiogenesis	biological_process	7	1869	21	20900	0.00170716	0.0309077	3.72748	Anxa1;Fgf2;Fgfbp1;Hdac9;Hmox1;Pik3c2a;Vegfa
GO:0001764	neuron migration	biological_process	24	1869	142	20900	0.00175106	0.0314365	1.88999	Acap3;Arx;Cdk5r2;Cdkl5;Col3a1;Dcdc2a;Dclk1;Gja1;Mark1;Mark2;Matn2;Mef2c;Mrtfa;Nde1;Ndel1;Ndnf;Ntn1;Ntrk2;Pex5;Prkg1;Rapgef2;Reln;Tuba1a;Twist1
GO:0032922	circadian regulation of gene expression	biological_process	15	1869	73	20900	0.0017735	0.0314365	2.29776	Ahr;Bhlhe40;Csnk1e;Huwe1;Id2;Id4;Maged1;Mta1;Ncoa2;Ncor1;Noct;Npas2;Per2;Ppara;Rai1
GO:0070168	negative regulation of biomineral tissue development	biological_process	4	1869	7	20900	0.00178835	0.0314365	6.38997	Hey2;Nos3;Notch1;Sox9
GO:0072189	ureter development	biological_process	4	1869	7	20900	0.00178835	0.0314365	6.38997	Foxf1;Nfia;Sox9;Tbx18
GO:0098943	neurotransmitter receptor transport, postsynaptic endosome to lysosome	biological_process	4	1869	7	20900	0.00178835	0.0314365	6.38997	Ap3d1;Cacng5;Cacng7;Cacng8
GO:0006940	regulation of smooth muscle contraction	biological_process	6	1869	16	20900	0.00184789	0.0317448	4.19342	Atp1a2;Cald1;Cav1;Chrm2;Flt1;Shc1
GO:0030322	stabilization of membrane potential	biological_process	6	1869	16	20900	0.00184789	0.0317448	4.19342	Chchd10;Kcnk12;Kcnk2;Kcnk3;Kcnk5;Kcnk9
GO:0032228	regulation of synaptic transmission, GABAergic	biological_process	6	1869	16	20900	0.00184789	0.0317448	4.19342	Dbi;Nf1;Nisch;Pten;Slc38a1;Usp46
GO:0048545	response to steroid hormone	biological_process	6	1869	16	20900	0.00184789	0.0317448	4.19342	Adh1;Bcl2;Dab2;Errfi1;Gnrh1;Lox
GO:1902287	semaphorin-plexin signaling pathway involved in axon guidance	biological_process	6	1869	16	20900	0.00184789	0.0317448	4.19342	Ece1;Edn1;Mef2c;Plxna3;Plxnb1;Plxnc1
GO:1904862	inhibitory synapse assembly	biological_process	6	1869	16	20900	0.00184789	0.0317448	4.19342	Clstn3;Gabra1;Gabrb2;Gabrg2;Lgi2;Plxnb1
GO:0001501	skeletal system development	biological_process	20	1869	111	20900	0.00187521	0.032123	2.01486	Acan;Bmp4;Bmp5;Cdkn1c;Clec3b;Col18a1;Col1a1;Col1a2;Col5a2;Edn1;Errfi1;Fbn1;Foxc1;Gnaq;Mmp14;Npr3;Rai1;Rpl38;Smad3;Sox9
GO:0021542	dentate gyrus development	biological_process	8	1869	27	20900	0.0018994	0.0324454	3.31332	Lef1;Mdk;Neurod1;Pten;Reln;Scn2a;Tmem108;Tuba1a
GO:0007409	axonogenesis	biological_process	21	1869	119	20900	0.00191374	0.0325983	1.97337	Aplp1;Bcl2;Brsk1;Dclk1;Dock7;Dvl1;Kalrn;Map1a;Map1b;Map1s;Map2;Notch1;Ntn1;Ntng1;Numb;Plppr4;Slitrk1;Snap91;Sptbn4;Stk25;Syngap1
GO:0006631	fatty acid metabolic process	biological_process	30	1869	193	20900	0.00200395	0.034039	1.7382	Acaa2;Acacb;Acadl;Acot11;Acot7;Acsl4;Acsm4;C3;Crot;Cyp1a2;Cyp1b1;Dbi;Decr1;Ehhadh;Elovl2;Fads1;Gpam;Hacd2;Hacd4;Hadhb;Lpin2;Lypla2;Per2;Ppara;Prkar2b;Ptges;Ptges2;Scd1;Slc27a4;Tecr
GO:0006888	endoplasmic reticulum to Golgi vesicle-mediated transport	biological_process	20	1869	112	20900	0.00209503	0.0354864	1.99687	Ank1;Copa;Cope;Ergic1;Htt;Hyou1;Ier3ip1;Mia2;Nrbp1;Pef1;Pgap1;Sec16a;Sec24b;Sec24c;Sec24d;Sec31a;Stx17;Stx5a;Trappc8;Yif1b
GO:0097009	energy homeostasis	biological_process	12	1869	53	20900	0.00210543	0.035563	2.53188	Acacb;Ampd2;Cd36;Fmo1;Fmo2;Igf2bp2;Lepr;Metrnl;Mfsd2a;Nr1d2;Pm20d1;Twist1
GO:0001666	response to hypoxia	biological_process	22	1869	128	20900	0.00214249	0.0359879	1.92198	Alkbh5;Cav1;Cited2;Crhr1;Dpp4;Ece1;Edn1;Flt1;Hmox1;Hyou1;Itpr2;Limd1;Loxl2;Nf1;Pak1;Pin1;Plat;Ppara;Slc8a1;Smad3;Ucp2;Vegfa
GO:0060412	ventricular septum morphogenesis	biological_process	10	1869	40	20900	0.00222438	0.0370546	2.79561	Cited2;Fzd2;Hey2;Heyl;Nos3;Notch1;Robo2;Sav1;Tgfbr2;Tgfbr3
GO:0043537	negative regulation of blood vessel endothelial cell migration	biological_process	7	1869	22	20900	0.0023125	0.0382068	3.55805	Angpt2;Apoe;Dll4;Fgf2;Hmgb1;Mef2c;Thbs1
GO:0043552	positive regulation of phosphatidylinositol 3-kinase activity	biological_process	7	1869	22	20900	0.0023125	0.0382068	3.55805	Agap2;Fgf2;Fgfr3;Flt1;Lyn;Pdgfra;Pdgfrb
GO:0018105	peptidyl-serine phosphorylation	biological_process	28	1869	178	20900	0.00232416	0.0382948	1.75904	Bcl2;Brsk1;Camk1;Camk1g;Camkv;Csnk1e;Csnk1g3;Dclk1;Dyrk4;Gsk3a;Lmtk2;Lrrk2;Mapk3;Mark2;Mark3;Mast2;Mast4;Mtor;Nek7;Ntrk2;Pdk3;Prkcd;Prkch;Rps6ka3;Sbk1;Sgk3;Stk32a;Tgfbr2
GO:0051402	neuron apoptotic process	biological_process	20	1869	113	20900	0.00233621	0.0383888	1.97919	Angpt1;Atn1;Bcl2;Cit;Coro1a;Crh;Dnajc5;Faim2;Fas;Fgfr3;Gpx1;Nes;Nf1;Scn2a;Siah1a;Stxbp1;Syngap1;Tfap2b;Tuba1a;Vegfa
GO:2000377	regulation of reactive oxygen species metabolic process	biological_process	8	1869	28	20900	0.00245331	0.0397726	3.19499	Aldh2;Cyp1b1;Ier3;Lrrk2;Pdk3;Pid1;Ripk1;Tusc2
GO:0007507	heart development	biological_process	39	1869	274	20900	0.00252619	0.0408446	1.59166	Acan;Adamts6;Aldh1a2;Ap2b1;Bicc1;Bmp4;Cc2d2a;Cited2;Col3a1;Ece1;Edn1;Fbn1;Foxc1;Foxf1;Gja1;Gnaq;Hdac5;Hdac9;Hmga1;Id2;Ift172;Lox;Mef2c;Nf1;Notch1;Osr1;Pdlim1;Pten;Ptprj;Sall1;Shc1;Smarca4;Smg9;Sox9;Stra6;Tead1;Tgfbr2;Vcam1;Zfp36l1
GO:0030953	astral microtubule organization	biological_process	5	1869	12	20900	0.00263499	0.0412744	4.65935	Cep120;Dlg1;Ezr;Numa1;Pde4dip
GO:0060317	cardiac epithelial to mesenchymal transition	biological_process	5	1869	12	20900	0.00263499	0.0412744	4.65935	Hey2;Heyl;Notch1;Rtn4;Tgfbr3
GO:0060426	lung vasculature development	biological_process	5	1869	12	20900	0.00263499	0.0412744	4.65935	Bmp4;Errfi1;Foxf1;Stra6;Vegfa
GO:0071375	cellular response to peptide hormone stimulus	biological_process	5	1869	12	20900	0.00263499	0.0412744	4.65935	Cav1;Irf1;Rangap1;Xbp1;Zfp36l1
GO:1904417	positive regulation of xenophagy	biological_process	5	1869	12	20900	0.00263499	0.0412744	4.65935	Igtp;Irgm1;Mapk3;Optn;Ripk2
GO:2000272	negative regulation of signaling receptor activity	biological_process	5	1869	12	20900	0.00263499	0.0412744	4.65935	Hfe;Lilrb4a;Ppara;Pten;Ptprj
GO:0010812	negative regulation of cell-substrate adhesion	biological_process	6	1869	17	20900	0.00264151	0.0412744	3.94675	Angpt2;Col1a1;Dmtn;Fzd7;Gcnt2;Notch1
GO:0042711	maternal behavior	biological_process	6	1869	17	20900	0.00264151	0.0412744	3.94675	Brinp1;Crebrf;Gnaq;Kalrn;Mbd2;Pten
GO:0050918	positive chemotaxis	biological_process	6	1869	17	20900	0.00264151	0.0412744	3.94675	Angpt1;Coro1a;Cx3cl1;Ptprj;Scg2;Vegfa
GO:0060766	negative regulation of androgen receptor signaling pathway	biological_process	6	1869	17	20900	0.00264151	0.0412744	3.94675	Dab2;Heyl;Ncor1;Ncor2;Sfrp1;Smarca4
GO:0001934	positive regulation of protein phosphorylation	biological_process	38	1869	266	20900	0.00266771	0.0415764	1.59749	Akap6;Angpt1;Bmp4;C3;Camkk2;Cd74;Crh;Dab2;Dvl1;Fam20a;Fas;Fgf16;Fgf2;Fndc1;Grk3;Hmgb1;Igtp;Irgm1;Kndc1;Lepr;Lrrk2;Lrrn3;Lyn;Map2k3;Map2k6;Mapk3;Mob1a;Mprip;Mtor;Pak1;Pin1;Pla2g6;Ptpn5;Reln;Ripk1;Sox9;Vegfa;Xbp1
GO:0071277	cellular response to calcium ion	biological_process	17	1869	91	20900	0.00268292	0.0415991	2.08903	Adcy8;Braf;Cpne1;Cpne3;Cpne4;Cpne8;Crhbp;Dmtn;Jun;Jund;Kcnb1;Mef2c;Nfatc2;Syt10;Syt5;Syt9;Tuba1a
GO:0071356	cellular response to tumor necrosis factor	biological_process	17	1869	91	20900	0.00268292	0.0415991	2.08903	Birc3;Ccl12;Ccl2;Ccl6;Ccl7;Ccl9;Crhbp;Cx3cl1;Dbn1;Irf1;Lrrk2;Mapk3;Pid1;Ripk1;Sfrp1;Zfp36;Zfp36l1
GO:0001569	branching involved in blood vessel morphogenesis	biological_process	10	1869	41	20900	0.00270992	0.0416969	2.72743	Ahr;Angpt1;Col4a1;Dll4;Edn1;Flt1;Lef1;Nrarp;Tgfbr2;Vegfa
GO:0030177	positive regulation of Wnt signaling pathway	biological_process	10	1869	41	20900	0.00270992	0.0416969	2.72743	Csnk1e;Kank1;Lef1;Mbd2;Rspo3;Sall1;Sfrp1;Smarca4;Sulf2;Tmem132a
GO:0061564	axon development	biological_process	10	1869	41	20900	0.00270992	0.0416969	2.72743	Dynlt1a;Dynlt1f;Gpm6b;Mapk8ip3;Mark2;Neurod1;Olig2;Plp1;Pmp22;Trim32
GO:0072659	protein localization to plasma membrane	biological_process	27	1869	172	20900	0.00283473	0.0435066	1.75538	Actn2;Ank1;Dlg1;Errfi1;Ezr;Fcer1g;Fyb;Gpr179;Kcnb1;Lrp6;Pacsin1;Plekhf1;Ppil2;Rab3c;Ramp3;Rapgef2;S100a10;Scp2;Sec16a;Slmap;Sptbn1;Sptbn4;Stxbp1;Tnfrsf1a;Tpbg;Trarg1;Zdhhc23
GO:0048488	synaptic vesicle endocytosis	biological_process	11	1869	48	20900	0.00287763	0.0438787	2.56264	Ap2b1;Arf6;Canx;Cltc;Dnm1;Dnm3;Nlgn3;Pacsin1;Snap91;Synj1;Syt5
GO:0070098	chemokine-mediated signaling pathway	biological_process	11	1869	48	20900	0.00287763	0.0438787	2.56264	Ackr1;Ccl12;Ccl2;Ccl6;Ccl7;Ccl9;Ccr1;Cx3cl1;Cxcl10;Cxcl9;Foxc1
GO:0043087	regulation of GTPase activity	biological_process	16	1869	84	20900	0.00288074	0.0438787	2.12999	Chn2;Dynlt1a;Dynlt1f;Epha3;Gapvd1;Iqgap2;Mtor;Nf1;Ngef;Ntrk2;Plxna3;Plxnb1;Plxnc1;Prkg1;Syngap1;Tiam1
GO:0070371	ERK1 and ERK2 cascade	biological_process	12	1869	55	20900	0.00293115	0.0442012	2.43981	Braf;Cckbr;Ctsh;Edn1;Fgf2;Fgfr3;Itgav;Mapk3;Ripk2;Sox9;Wnk4;Zfp36l1
GO:0071363	cellular response to growth factor stimulus	biological_process	12	1869	55	20900	0.00293115	0.0442012	2.43981	Bmp4;Cpne3;Mef2c;Nos1;Ppp2r5b;Ppp2r5d;Ripk1;Sfrp1;Shc1;Slc4a7;Sparc;Tgfbr2
GO:0010508	positive regulation of autophagy	biological_process	17	1869	92	20900	0.00302276	0.0454693	2.06632	Cdk16;Dapk1;Dcn;Depdc5;Endog;Gsk3a;Hmgb1;Igtp;Irgm1;Lrrk2;Optn;Pik3c2a;Plekhf1;Rnf152;Trim32;Trp53inp1;Xbp1
GO:0050872	white fat cell differentiation	biological_process	7	1869	23	20900	0.00307062	0.0459604	3.40335	Id2;Ncor2;Pdgfra;Per2;Scd1;Tbl1xr1;Zfp423
GO:0043410	positive regulation of MAPK cascade	biological_process	29	1869	190	20900	0.00309832	0.0462605	1.7068	Adra1a;Bnip2;C1qtnf1;Cd36;Cd74;Cdk10;Cx3cl1;Dok4;Fgf2;Fgfr3;Flt1;Grm1;Hmgb1;Igf2;Igfbp4;Ksr1;Lepr;Lpar1;Madd;Map2k3;Map2k6;Ntrk2;Plce1;Prkcd;Ptprj;Ripk1;Shc1;Tgfa;Vegfa
GO:0060252	positive regulation of glial cell proliferation	biological_process	8	1869	29	20900	0.00312602	0.046331	3.08481	Etv5;Flt1;Gfap;Lyn;Mtor;Ntn1;Prkch;Vim
GO:0060425	lung morphogenesis	biological_process	8	1869	29	20900	0.00312602	0.046331	3.08481	Ap3b1;Bmp4;Foxf1;Hmga1;Mapk3;Mapk8ip3;Sec24b;Tgfbr2
GO:1902894	negative regulation of miRNA transcription	biological_process	8	1869	29	20900	0.00312602	0.046331	3.08481	Bmp4;Lilrb4a;Ncor1;Ncor2;Ppara;Smad3;Sox9;Twist1
GO:0006935	chemotaxis	biological_process	22	1869	132	20900	0.00317715	0.0469737	1.86374	Ccl12;Ccl2;Ccl6;Ccl7;Ccl9;Ccr1;Cmtm3;Creb3;Cx3cl1;Cxcl10;Cxcl16;Cxcl9;Enpp2;Fer;Flt1;Hmgb1;Pdgfra;Pdgfrb;Pla2g6;Robo2;S100a9;S1pr1
GO:0048873	homeostasis of number of cells within a tissue	biological_process	10	1869	42	20900	0.00327657	0.0474031	2.66249	Bcl2;Coro1a;Csf1;Ildr2;Nfkbiz;Nos3;Notch1;Sox9;Tuba1a;Vegfa
GO:1990573	potassium ion import across plasma membrane	biological_process	10	1869	42	20900	0.00327657	0.0474031	2.66249	Atp1a1;Atp1a2;Atp1a3;Kcnj15;Kcnj3;Kcnj9;Kcnk5;Kcnk9;Slc12a5;Slc12a7
GO:0045627	positive regulation of T-helper 1 cell differentiation	biological_process	4	1869	8	20900	0.00332379	0.0474031	5.59123	Anxa1;Irf1;Ripk2;Socs5
GO:0051388	positive regulation of neurotrophin TRK receptor signaling pathway	biological_process	4	1869	8	20900	0.00332379	0.0474031	5.59123	Cyfip1;Ppp2r5b;Ppp2r5d;Tmem108
GO:0060055	angiogenesis involved in wound healing	biological_process	4	1869	8	20900	0.00332379	0.0474031	5.59123	Cx3cl1;Gpx1;Pik3cb;Stard13
GO:0061002	negative regulation of dendritic spine morphogenesis	biological_process	4	1869	8	20900	0.00332379	0.0474031	5.59123	Dnm3;Ngef;Nlgn3;Pten
GO:0061314	Notch signaling involved in heart development	biological_process	4	1869	8	20900	0.00332379	0.0474031	5.59123	Dll4;Hey2;Notch1;Snai1
GO:0071314	cellular response to cocaine	biological_process	4	1869	8	20900	0.00332379	0.0474031	5.59123	Crh;Crhbp;Slc1a3;Tgm2
GO:0071447	cellular response to hydroperoxide	biological_process	4	1869	8	20900	0.00332379	0.0474031	5.59123	Cd36;Dapk1;Prkcd;Trp53inp1
GO:0099590	neurotransmitter receptor internalization	biological_process	4	1869	8	20900	0.00332379	0.0474031	5.59123	Ap2b1;Cacng5;Cacng7;Cacng8
GO:0150094	amyloid-beta clearance by cellular catabolic process	biological_process	4	1869	8	20900	0.00332379	0.0474031	5.59123	Abca7;Cd36;Ldlr;Lrp4
GO:1905039	carboxylic acid transmembrane transport	biological_process	4	1869	8	20900	0.00332379	0.0474031	5.59123	Abcb1a;Abcb1b;Slc16a1;Slc23a2
GO:1905832	positive regulation of spindle assembly	biological_process	4	1869	8	20900	0.00332379	0.0474031	5.59123	Dync1h1;Gpsm2;Numa1;Sass6
GO:1990962	xenobiotic transport across blood-brain barrier	biological_process	4	1869	8	20900	0.00332379	0.0474031	5.59123	Abcb1a;Abcb1b;Abcg2;Slc22a2
GO:0010468	regulation of gene expression	biological_process	45	1869	333	20900	0.00346548	0.048962	1.51114	Aff1;Ahr;Apba1;Apoe;Atraid;Bcl2;Bmp4;Cdk6;Crip1;Cyp1a2;Dhh;Fkbp8;Gnrh1;Hey2;Htt;Id2;Igf2bp2;Irf1;Irf3;Jarid2;Klf15;Lox;Lrrk2;Mapk8ip3;Ncoa2;Nf1;Nfkbiz;Notch1;Pak1;Pin1;Plagl1;Pmp22;Pofut2;Ppara;Reln;Sirpa;Six1;Slc8a1;Sox9;Tbl1xr1;Tead1;Tgfbr2;Tshz3;Tspan8;Zfp36l1
GO:0009617	response to bacterium	biological_process	27	1869	175	20900	0.00362369	0.0507214	1.72529	Alpk1;C2;C3;Cav1;Ccdc80;Ccl2;Cd14;Cd36;Cxcl10;Cxcl9;Fam20a;Fcgr2b;Fkbp5;Gbp2;Gpc3;Iigp1;Irf3;Irgm1;Mt2;Penk;Pmp22;Pygl;Scd1;Serpina3f;Serpina3n;Stox2;Tgtp1
GO:0031175	neuron projection development	biological_process	27	1869	175	20900	0.00362369	0.0507214	1.72529	Apoe;Areg;Atcay;Cd44;Cdk16;Clmn;Cyfip1;Dock7;Ece1;Edn1;Gfap;Itgb1;Lamb2;Lamc1;Lyn;Manf;Map1b;Map2;Matn2;Mrtfa;Ndel1;Pten;Rapgef2;Septin2;Shc1;Tmem108;Vim
GO:0019882	antigen processing and presentation	biological_process	9	1869	36	20900	0.00365111	0.0507214	2.79561	Ap3b1;Ap3d1;Cd74;H2-Aa;H2-Ab1;H2-Eb1;H2-Q1;Rab27a;Rab3c
GO:0060999	positive regulation of dendritic spine development	biological_process	9	1869	36	20900	0.00365111	0.0507214	2.79561	Apoe;Camk1;Cdkl5;Dlg5;Lpar1;Mtor;Nlgn3;Shank1;Shank3
GO:0071260	cellular response to mechanical stimulus	biological_process	9	1869	36	20900	0.00365111	0.0507214	2.79561	Aqp1;Atp1a1;Atp1a2;Cav1;Col1a1;Nos1;Nos3;Piezo1;Sox9
GO:0042059	negative regulation of epidermal growth factor receptor signaling pathway	biological_process	6	1869	18	20900	0.0036655	0.0507214	3.72748	Dusp3;Errfi1;Mvp;Ptprf;Ptprj;Rnf126
GO:0045475	locomotor rhythm	biological_process	6	1869	18	20900	0.0036655	0.0507214	3.72748	Id2;Mta1;Ncoa2;Ncor1;Npas2;Pten
GO:0048715	negative regulation of oligodendrocyte differentiation	biological_process	6	1869	18	20900	0.0036655	0.0507214	3.72748	Bmp4;Daam2;Id2;Id4;Nf1;Notch1
GO:0007616	long-term memory	biological_process	10	1869	43	20900	0.00393349	0.0528759	2.60057	Adcy8;Apoe;Btbd9;Chst10;Ldlr;Mtor;Ntrk2;Ptchd1;Reln;Shank1
GO:1904707	positive regulation of vascular associated smooth muscle cell proliferation	biological_process	10	1869	43	20900	0.00393349	0.0528759	2.60057	Adamts1;Ddr2;Ddx39b;Edn1;Fgf2;Igfbp5;Jun;Mef2d;Nf1;Pak1
GO:0001894	tissue homeostasis	biological_process	8	1869	30	20900	0.0039337	0.0528759	2.98199	Col3a1;Errfi1;Itgb1;Nanos1;Pdgfrb;Sox9;Trim32;Wwtr1
GO:0048169	regulation of long-term neuronal synaptic plasticity	biological_process	8	1869	30	20900	0.0039337	0.0528759	2.98199	Dlg4;Fcgr2b;Neto1;Nf1;Rims1;S100b;Syngap1;Synpo
GO:0006910	phagocytosis, recognition	biological_process	5	1869	13	20900	0.00396881	0.0528759	4.30094	Adgrb1;Cd36;Colec12;Fcgr3;Sirpa
GO:0015909	long-chain fatty acid transport	biological_process	5	1869	13	20900	0.00396881	0.0528759	4.30094	Apoe;Cd36;Fabp3;Mfsd2a;Slc27a4
GO:0035456	response to interferon-beta	biological_process	5	1869	13	20900	0.00396881	0.0528759	4.30094	Ifitm1;Ifitm2;Ifitm3;Plscr1;Plscr2
GO:0043267	negative regulation of potassium ion transport	biological_process	5	1869	13	20900	0.00396881	0.0528759	4.30094	Actn2;Gnaq;Htr2a;Nos1;Nos3
GO:0060402	calcium ion transport into cytosol	biological_process	5	1869	13	20900	0.00396881	0.0528759	4.30094	Adra1a;Bcl2;Cacna1g;Cacna1i;Slc8a1
GO:1990845	adaptive thermogenesis	biological_process	5	1869	13	20900	0.00396881	0.0528759	4.30094	Clstn3;Pm20d1;S100b;Sorl1;Ucp2
GO:0051898	negative regulation of phosphatidylinositol 3-kinase/protein kinase B signal transduction	biological_process	12	1869	57	20900	0.00400149	0.0528759	2.3542	Dlg1;Hyal2;Ncor1;Pik3cb;Ppara;Ppp2r1a;Pten;Ptprj;Rubcn;Sfrp5;Twist1;Xdh
GO:0071230	cellular response to amino acid stimulus	biological_process	12	1869	57	20900	0.00400149	0.0528759	2.3542	Capn2;Col16a1;Col1a1;Col1a2;Col3a1;Col4a1;Col5a2;Ipo5;Mtor;Ntrk2;Pdgfra;Xbp1
GO:0010763	positive regulation of fibroblast migration	biological_process	7	1869	24	20900	0.00400482	0.0528759	3.26155	Aqp1;Ddr2;Dmtn;Itgb1;Pak1;Slc8a1;Thbs1
GO:0019222	regulation of metabolic process	biological_process	7	1869	24	20900	0.00400482	0.0528759	3.26155	Lepr;Lpar1;Mc5r;Ntrk2;S1pr1;S1pr3;Sh2b2
GO:0040008	regulation of growth	biological_process	7	1869	24	20900	0.00400482	0.0528759	3.26155	Bcl2;Gpc3;Igfbp4;Igfbp5;Opa3;Selenop;Vegfa
GO:0099645	neurotransmitter receptor localization to postsynaptic specialization membrane	biological_process	7	1869	24	20900	0.00400482	0.0528759	3.26155	Cacng7;Dlg1;Dlg4;Kalrn;Neto1;Nptx1;Nptx2
GO:2000573	positive regulation of DNA biosynthetic process	biological_process	7	1869	24	20900	0.00400482	0.0528759	3.26155	Ccna2;Cyp1b1;Ddx39b;Fgf2;Pdgfrb;Smoc2;Vegfa
GO:0043525	positive regulation of neuron apoptotic process	biological_process	16	1869	87	20900	0.00414399	0.0545942	2.05654	Bace1;Bcl2l11;Fas;Fgfr3;Gsk3a;Htr2a;Jun;Mtor;Nf1;Nupr1;Optn;Pin1;Ptprf;Ripk1;Tfap2b;Tnfrsf1a
GO:0016055	Wnt signaling pathway	biological_process	32	1869	220	20900	0.00419599	0.0551591	1.62654	Cd44;Cdk14;Cpz;Csnk1e;Csnk1g3;Cyld;Daam2;Dab2;Dact3;Dvl1;Frzb;Fzd2;Fzd7;Grk6;Gsk3a;Kremen1;Lef1;Lrp4;Lrp5;Lrp6;Mark1;Mark2;Mbd2;Nlk;Pias4;Reck;Rspo3;Sfrp1;Sfrp5;Tcf7l1;Tle4;Trabd2b
GO:0008286	insulin receptor signaling pathway	biological_process	14	1869	72	20900	0.0042276	0.055454	2.17437	Fer;Gsk3a;Hmga1;Igf2;Irs2;Mapk3;Ncoa5;Ndel1;Ptpn1;Sh2b2;Shc1;Sik2;Slc39a14;Srebf1
GO:0050728	negative regulation of inflammatory response	biological_process	21	1869	127	20900	0.00427743	0.0558653	1.84907	Ahr;Apoe;Cd44;Ctla2a;Cyld;Fndc4;Foxf1;Ier3;Igtp;Irgm1;Lpcat3;Metrnl;Nr1d2;Ppara;Sirpa;Smad3;Socs3;Socs5;Tnfrsf1a;Uaca;Zfp36
GO:0071805	potassium ion transmembrane transport	biological_process	21	1869	127	20900	0.00427743	0.0558653	1.84907	Atp1a2;Hcn1;Hcn3;Kcnb1;Kcnc2;Kcne4;Kcnf1;Kcnh5;Kcnip2;Kcnj15;Kcnk12;Kcnk2;Kcnk3;Kcnk5;Kcnk9;Kcns2;Lrrc55;Slc12a5;Slc12a7;Slc1a3;Wnk4
GO:0007010	cytoskeleton organization	biological_process	20	1869	119	20900	0.00432662	0.0563859	1.8794	Arhgap10;Cap2;Ccl7;Dlc1;Dmtn;Fgd3;Limd1;Mark1;Mast2;Mast4;Mdk;Mtor;Pacsin1;Ranbp9;Rhou;Sirpa;Sox9;Tagln;Tuba8;Ugt8a
GO:0045766	positive regulation of angiogenesis	biological_process	24	1869	152	20900	0.00436079	0.0567091	1.76565	Adam12;Ago2;Angpt2;Aqp1;C3;Ctsh;Cyp1b1;Emilin1;F3;Fgf2;Flt1;Hmox1;Igf2;Itgb1;Itgb8;Nos3;Rtn4;Smoc2;Tgfbr2;Thbs1;Tlr3;Tnfrsf1a;Vegfa;Xbp1
GO:0043588	skin development	biological_process	12	1869	58	20900	0.00464337	0.0597414	2.31361	Adamts2;Col1a1;Col3a1;Col5a2;Dbi;Dhcr24;Errfi1;Gpr89;Nfkbiz;Slc27a4;Tcf7l1;Tfap2b
GO:0048662	negative regulation of smooth muscle cell proliferation	biological_process	10	1869	44	20900	0.00469025	0.0602164	2.54147	Apod;Apoe;Cav1;Hmox1;Igfbp5;Ndrg4;Nos3;Npr1;Npr3;Ogn
GO:0007626	locomotory behavior	biological_process	20	1869	120	20900	0.00476626	0.0610626	1.86374	Adcy8;Apba1;Dlg4;Etv5;Gaa;Grm1;Htt;Klhl1;Lrrtm1;Pak6;Pcdh15;Penk;Pten;Rasd2;Reln;Selenop;Shank3;Tuba1a;Vps13a;Zdhhc8
GO:0043065	positive regulation of apoptotic process	biological_process	49	1869	376	20900	0.00486331	0.0617734	1.45729	Aldh1a1;Aldh1a2;Anxa1;Anxa5;Bcl2l11;Bmp4;Bmp7;Capn10;Cyp1b1;Dapk1;Dapk3;Endog;Fas;Frzb;Hmgb1;Htra1;Htt;Irf1;Itgb1;Jun;Lpar1;Lrp6;Map2k6;Moap1;Neurod1;Nf1;Nos3;Notch1;Pdgfrb;Plscr1;Prkcd;Pten;Ptn;Ptpa;Ptprf;Ripk1;Ripk2;S100b;Sav1;Scp2;Sfrp1;Siah1a;Slc27a4;Taf6;Tgm2;Tomm40;Top2a;Trp53inp1;Uaca
GO:0030279	negative regulation of ossification	biological_process	8	1869	31	20900	0.00489325	0.0617734	2.88579	Bcl2;Kremen1;Lrp4;Mdk;Mef2c;Notch1;Sfrp1;Sox9
GO:0034341	response to type II interferon	biological_process	8	1869	31	20900	0.00489325	0.0617734	2.88579	Cd74;Cxcl16;H2-Aa;H2-Eb1;Ifitm1;Ifitm2;Ifitm3;Tgtp1
GO:0060828	regulation of canonical Wnt signaling pathway	biological_process	8	1869	31	20900	0.00489325	0.0617734	2.88579	Cdk14;Daam2;Fzd7;Gnaq;Gpc3;Lrrk2;Wwtr1;Zfp703
GO:0046426	negative regulation of receptor signaling pathway via JAK-STAT	biological_process	6	1869	19	20900	0.00495684	0.0623161	3.5313	Bcl3;Cav1;Hgs;Leprot;Neurod1;Socs3
GO:1901741	positive regulation of myoblast fusion	biological_process	6	1869	19	20900	0.00495684	0.0623161	3.5313	Adgrb1;Capn2;Cd53;Cxcl9;Il4ra;Nfatc2
GO:0002021	response to dietary excess	biological_process	7	1869	25	20900	0.00513933	0.0635532	3.13109	Apoe;Cfh;Clic5;Pcsk1n;Tbl1xr1;Vgf;Wnk4
GO:0010759	positive regulation of macrophage chemotaxis	biological_process	7	1869	25	20900	0.00513933	0.0635532	3.13109	Ccl2;Csf1;Cx3cl1;Mapk3;Mdk;Ptprj;Thbs1
GO:0030500	regulation of bone mineralization	biological_process	7	1869	25	20900	0.00513933	0.0635532	3.13109	Ank;Bglap;Ddr2;Gja1;Mgp;S1pr1;Twist1
GO:0071276	cellular response to cadmium ion	biological_process	7	1869	25	20900	0.00513933	0.0635532	3.13109	Cyp1a2;Gsn;Hmox1;Jun;Mapk3;Mt1;Mt2
GO:0007173	epidermal growth factor receptor signaling pathway	biological_process	10	1869	45	20900	0.00555681	0.0661977	2.48499	Areg;Braf;Efemp1;Errfi1;Garem1;Plce1;Shc1;Socs5;Sox9;Tgfa
GO:0097192	extrinsic apoptotic signaling pathway in absence of ligand	biological_process	10	1869	45	20900	0.00555681	0.0661977	2.48499	Bcl2;Bcl2l11;Ctnna1;Cx3cl1;Fas;Gsk3a;Itgav;Kitl;Moap1;Nf1
GO:0003208	cardiac ventricle morphogenesis	biological_process	4	1869	9	20900	0.00556117	0.0661977	4.96998	Dll4;Hey2;Heyl;Notch1
GO:0009404	toxin metabolic process	biological_process	4	1869	9	20900	0.00556117	0.0661977	4.96998	Cyp1a2;Cyp1b1;Fmo1;Fmo2
GO:0010642	negative regulation of platelet-derived growth factor receptor signaling pathway	biological_process	4	1869	9	20900	0.00556117	0.0661977	4.96998	Apod;Hgs;Ndrg4;Ptprj
GO:0010863	positive regulation of phospholipase C activity	biological_process	4	1869	9	20900	0.00556117	0.0661977	4.96998	Fgf2;Flt1;Pdgfra;Pdgfrb
GO:0014047	glutamate secretion	biological_process	4	1869	9	20900	0.00556117	0.0661977	4.96998	Apba1;Gipc1;Gja1;Ntrk2
GO:0032606	type I interferon production	biological_process	4	1869	9	20900	0.00556117	0.0661977	4.96998	Ap3b1;Irf3;Ppme1;Tlr3
GO:0044387	negative regulation of protein kinase activity by regulation of protein phosphorylation	biological_process	4	1869	9	20900	0.00556117	0.0661977	4.96998	Adar;Adarb1;Errfi1;Pten
GO:0045657	positive regulation of monocyte differentiation	biological_process	4	1869	9	20900	0.00556117	0.0661977	4.96998	Cd74;Csf1;Jun;Zfp36l1
GO:0071864	positive regulation of cell proliferation in bone marrow	biological_process	4	1869	9	20900	0.00556117	0.0661977	4.96998	Fgfr3;Lef1;Mef2c;Shc1
GO:0086036	regulation of cardiac muscle cell membrane potential	biological_process	4	1869	9	20900	0.00556117	0.0661977	4.96998	Atp1a3;Atp2a2;Fxyd1;Slc8a1
GO:0097107	postsynaptic density assembly	biological_process	4	1869	9	20900	0.00556117	0.0661977	4.96998	Nptx1;Pten;Reln;Shank3
GO:0097120	receptor localization to synapse	biological_process	4	1869	9	20900	0.00556117	0.0661977	4.96998	Dlg3;Dlg4;Neto1;Reln
GO:1903146	regulation of autophagy of mitochondrion	biological_process	4	1869	9	20900	0.00556117	0.0661977	4.96998	Fbxw7;Fkbp8;Gsk3a;Srebf1
GO:2000969	positive regulation of AMPA receptor activity	biological_process	4	1869	9	20900	0.00556117	0.0661977	4.96998	Cacng8;Nlgn3;Reln;Shank3
GO:0006590	thyroid hormone generation	biological_process	5	1869	14	20900	0.00572352	0.0670738	3.99373	Cpq;Ctsk;Ctsl;Dio2;Slc26a7
GO:0014033	neural crest cell differentiation	biological_process	5	1869	14	20900	0.00572352	0.0670738	3.99373	Edn1;Frzb;Lrp6;Mef2c;Six1
GO:0030510	regulation of BMP signaling pathway	biological_process	5	1869	14	20900	0.00572352	0.0670738	3.99373	Fkbp8;Fstl1;Fstl3;Tfap2b;Twsg1
GO:0051149	positive regulation of muscle cell differentiation	biological_process	5	1869	14	20900	0.00572352	0.0670738	3.99373	Camk1;Lama2;Lamb2;Lamc1;Nid1
GO:0061099	negative regulation of protein tyrosine kinase activity	biological_process	5	1869	14	20900	0.00572352	0.0670738	3.99373	Cav1;Hyal2;Lilrb4a;Mvp;Sh3bp5l
GO:0090179	planar cell polarity pathway involved in neural tube closure	biological_process	5	1869	14	20900	0.00572352	0.0670738	3.99373	Dvl1;Fzd2;Lrp6;Sfrp1;Sfrp5
GO:2001046	positive regulation of integrin-mediated signaling pathway	biological_process	5	1869	14	20900	0.00572352	0.0670738	3.99373	Dab2;Lama2;Lamb2;Lamc1;Nid1
GO:0007411	axon guidance	biological_process	27	1869	181	20900	0.00576447	0.0674231	1.6681	Arx;Bmp7;Cdk5r2;Cyfip1;Dpysl5;Dvl1;Epha10;Epha3;Ephb6;Etv1;Foxd1;Kalrn;Kif5b;Lama2;Lamb2;Lmtk2;Mapk8ip3;Matn2;Notch1;Ntn1;Plxna3;Ptpro;Reln;Robo2;Sema3d;Usp33;Vasp
GO:0006470	protein dephosphorylation	biological_process	23	1869	147	20900	0.00579918	0.0676981	1.74964	Bcl2;Cdc14a;Ctdnep1;Dusp18;Dusp3;Dusp4;Pdxp;Ppm1b;Ppm1l;Ppp2r1a;Ppp2r5a;Ppp2r5b;Ppp2r5d;Pten;Ptpn1;Ptpn23;Ptpn5;Ptprb;Ptprf;Ptprj;Ptprn;Ptpro;Timm50
GO:0006955	immune response	biological_process	37	1869	270	20900	0.00600463	0.0678769	1.53241	Azgp1;B2m;Bmp6;Ccl12;Ccl2;Ccl6;Ccl7;Ccl9;Ccr1;Cd74;Cfh;Colec12;Ctsh;Ctsk;Ctsl;Ctss;Cx3cl1;Cxcl10;Cxcl9;Enpp2;Fas;H2-Aa;H2-Ab1;H2-Eb1;H2-Q1;H2-Q4;Itgb8;Lax1;Mr1;Plscr1;Plscr2;Pmp22;Prg4;Smad3;Tgfbr3;Tgtp1;Tlr3
GO:0001920	negative regulation of receptor recycling	biological_process	3	1869	5	20900	0.00621859	0.0678769	6.70947	Ldlr;Optn;Trat1
GO:0002504	antigen processing and presentation of peptide or polysaccharide antigen via MHC class II	biological_process	3	1869	5	20900	0.00621859	0.0678769	6.70947	H2-Aa;H2-Ab1;H2-Eb1
GO:0021943	formation of radial glial scaffolds	biological_process	3	1869	5	20900	0.00621859	0.0678769	6.70947	Itgb1;Lef1;Lrp6
GO:0031547	brain-derived neurotrophic factor receptor signaling pathway	biological_process	3	1869	5	20900	0.00621859	0.0678769	6.70947	Ntrk2;Rapgef2;Tiam1
GO:0033024	mast cell apoptotic process	biological_process	3	1869	5	20900	0.00621859	0.0678769	6.70947	Fcer1g;Kitl;Nf1
GO:0035791	platelet-derived growth factor receptor-beta signaling pathway	biological_process	3	1869	5	20900	0.00621859	0.0678769	6.70947	Lox;Pdgfrb;Ptpn1
GO:0045636	positive regulation of melanocyte differentiation	biological_process	3	1869	5	20900	0.00621859	0.0678769	6.70947	Adamts20;Bcl2;Kitl
GO:0045822	negative regulation of heart contraction	biological_process	3	1869	5	20900	0.00621859	0.0678769	6.70947	Atp1a1;Atp1a2;Atp2a2
GO:0051138	positive regulation of NK T cell differentiation	biological_process	3	1869	5	20900	0.00621859	0.0678769	6.70947	Ap3b1;Ap3d1;Tgfbr2
GO:0060025	regulation of synaptic activity	biological_process	3	1869	5	20900	0.00621859	0.0678769	6.70947	Mef2c;Reln;Sybu
GO:0060318	definitive erythrocyte differentiation	biological_process	3	1869	5	20900	0.00621859	0.0678769	6.70947	Ncor1;Smarca4;Tgfbr3
GO:0060512	prostate gland morphogenesis	biological_process	3	1869	5	20900	0.00621859	0.0678769	6.70947	Bmp4;Id4;Sox9
GO:0060948	cardiac vascular smooth muscle cell development	biological_process	3	1869	5	20900	0.00621859	0.0678769	6.70947	Hey2;Notch1;Vegfa
GO:0060977	coronary vasculature morphogenesis	biological_process	3	1869	5	20900	0.00621859	0.0678769	6.70947	Hey2;Sgcd;Tgfbr3
GO:0061333	renal tubule morphogenesis	biological_process	3	1869	5	20900	0.00621859	0.0678769	6.70947	Col4a1;Hdac5;Mef2c
GO:0097492	sympathetic neuron axon guidance	biological_process	3	1869	5	20900	0.00621859	0.0678769	6.70947	Ece1;Edn1;Mef2c
GO:0150099	neuron-glial cell signaling	biological_process	3	1869	5	20900	0.00621859	0.0678769	6.70947	Adra1a;Adra1d;Gabbr1
GO:1901388	regulation of transforming growth factor beta activation	biological_process	3	1869	5	20900	0.00621859	0.0678769	6.70947	Itgav;Itgb8;Lrrc32
GO:1901534	positive regulation of hematopoietic progenitor cell differentiation	biological_process	3	1869	5	20900	0.00621859	0.0678769	6.70947	Flt1;Foxc1;Kitl
GO:1903423	positive regulation of synaptic vesicle recycling	biological_process	3	1869	5	20900	0.00621859	0.0678769	6.70947	Dnm1;Dnm3;Synj1
GO:1904395	positive regulation of skeletal muscle acetylcholine-gated channel clustering	biological_process	3	1869	5	20900	0.00621859	0.0678769	6.70947	Lrp4;Lrp5;Ptn
GO:1904717	regulation of AMPA glutamate receptor clustering	biological_process	3	1869	5	20900	0.00621859	0.0678769	6.70947	Shank3;Shisa7;Slc7a11
GO:1904778	positive regulation of protein localization to cell cortex	biological_process	3	1869	5	20900	0.00621859	0.0678769	6.70947	Epb41;Gpsm2;Numa1
GO:0010977	negative regulation of neuron projection development	biological_process	15	1869	83	20900	0.00638278	0.0693977	2.02092	Apoe;B2m;Dab2;Efemp1;Epha3;Gfap;Inpp5j;Itm2c;Kank1;Lpar1;Lrrk2;Pmp22;Pten;Rtn4;Vim
GO:0045664	regulation of neuron differentiation	biological_process	9	1869	39	20900	0.00644452	0.0693977	2.58057	Atn1;Id2;Neurod1;Nf1;Numb;Reln;Six1;Ywhag;Zfhx2
GO:0016079	synaptic vesicle exocytosis	biological_process	7	1869	26	20900	0.00649895	0.0693977	3.01066	Braf;Ppfia3;Sptbn2;Syt10;Trim9;Unc13a;Unc13c
GO:0030301	cholesterol transport	biological_process	7	1869	26	20900	0.00649895	0.0693977	3.01066	Abca1;Abca8a;Abca8b;Cd36;Ldlr;Msr1;Npc2
GO:0051179	localization	biological_process	7	1869	26	20900	0.00649895	0.0693977	3.01066	Anxa1;Nelfe;Pak1;Pin4;Pten;Sgk3;Tgfbi
GO:0055001	muscle cell development	biological_process	7	1869	26	20900	0.00649895	0.0693977	3.01066	Actn2;Cacnb4;Flnc;Lox;Myof;Pmp22;Slc8a1
GO:0072583	clathrin-dependent endocytosis	biological_process	7	1869	26	20900	0.00649895	0.0693977	3.01066	Ap2a1;Ap2b1;Canx;Cltc;Dnajc6;Gpr107;Snap91
GO:0009725	response to hormone	biological_process	10	1869	46	20900	0.00654344	0.0693977	2.43097	Adra1a;Lox;Lyn;Mmp14;Nos1;Nos3;Rerg;Srebf2;Timp1;Timp3
GO:0048699	generation of neurons	biological_process	6	1869	20	20900	0.00655302	0.0693977	3.35474	Cit;Dbn1;Lrp4;Lrp6;Nfia;Six1
GO:0060236	regulation of mitotic spindle organization	biological_process	6	1869	20	20900	0.00655302	0.0693977	3.35474	Cltc;Dctn1;Dync1h1;Gpsm2;Numa1;Sass6
GO:1905564	positive regulation of vascular endothelial cell proliferation	biological_process	6	1869	20	20900	0.00655302	0.0693977	3.35474	Col18a1;Fgf2;Hmgb1;Igf2;Mdk;Nrarp
GO:0007266	Rho protein signal transduction	biological_process	12	1869	61	20900	0.00707383	0.0746517	2.19983	Adgrg1;Arhgap32;Arhgef12;Baiap2;Cdc42ep4;Col1a2;Eps8;Eps8l1;Mcf2l;Myo9b;Pdpn;Phactr4
GO:0008654	phospholipid biosynthetic process	biological_process	12	1869	61	20900	0.00707383	0.0746517	2.19983	Adgrf5;Agpat1;Cds1;Chpt1;Gpam;Lpcat3;Mboat2;Mboat7;Pcyt1b;Pgs1;Pld1;Serinc5
GO:0045727	positive regulation of translation	biological_process	15	1869	84	20900	0.0071441	0.0752619	1.99687	Ago2;Akap6;Bcl3;Cyp1b1;Ddx39b;Eif3d;Mapk3;Mtor;Pld1;Rbm3;Rpl26;Samd4;Tent5b;Thbs1;Vim
GO:0007264	small GTPase mediated signal transduction	biological_process	17	1869	100	20900	0.00723564	0.0759617	1.90102	Arhgap18;Arhgap32;Arhgap33;Dock10;Dock3;Dock7;Hmox1;Kndc1;Plcd4;Plce1;Rapgef2;Rapgef5;Rheb;Rhobtb2;Rhot2;Rhou;Tiam1
GO:0090630	activation of GTPase activity	biological_process	17	1869	100	20900	0.00723564	0.0759617	1.90102	Agap2;Arhgap29;Arhgef10;Arhgef19;Dock7;Evi5l;Ndel1;Ngef;Rangap1;Sgsm1;Sgsm3;Sipa1l2;Slc27a4;Tbc1d1;Tbc1d9;Tbc1d9b;Tiam1
GO:0043524	negative regulation of neuron apoptotic process	biological_process	28	1869	193	20900	0.00731736	0.0763229	1.62232	Agap2;Angpt1;Apoe;Bcl2;Braf;Coro1a;Crhr1;Dnajc5;Faim2;Hmox1;Jun;Mdk;Mef2c;Mt1;Ndnf;Nes;Nos1;Ntrk2;Optn;Pcp4;Pin1;Set;Six1;Stxbp1;Syngap1;Tfap2b;Ucp2;Vegfa
GO:0010719	negative regulation of epithelial to mesenchymal transition	biological_process	8	1869	33	20900	0.00733826	0.0763229	2.7109	Dact3;Mark1;Pten;Sfrp1;Spred2;Spred3;Tgfbr3;Vegfa
GO:0010875	positive regulation of cholesterol efflux	biological_process	8	1869	33	20900	0.00733826	0.0763229	2.7109	Abca1;Abca7;Abca8a;Abca8b;Apoe;Cav1;Pon1;Zdhhc8
GO:0045807	positive regulation of endocytosis	biological_process	8	1869	33	20900	0.00733826	0.0763229	2.7109	Ap2b1;Apoe;Caly;Cav1;Cd14;Dab2;Gpc3;Itgb1
GO:0051966	regulation of synaptic transmission, glutamatergic	biological_process	8	1869	33	20900	0.00733826	0.0763229	2.7109	Dgkz;Grm1;Homer1;Lrrk2;Mapk8ip2;Mef2c;Nlgn3;Plppr4
GO:0001558	regulation of cell growth	biological_process	11	1869	54	20900	0.00743371	0.077104	2.27791	Cd44;Clstn3;Creb3;Csf2rb;Igfbp4;Igfbp5;Igfbp7;Mtor;Nanos1;Sbf1;Xbp1
GO:0006836	neurotransmitter transport	biological_process	10	1869	47	20900	0.00766073	0.0788756	2.37924	Rims1;Rims4;Slc22a2;Slc29a1;Slc6a12;Slc6a13;Slc6a17;Sv2a;Sv2c;Synj1
GO:0008306	associative learning	biological_process	10	1869	47	20900	0.00766073	0.0788756	2.37924	Brsk1;Crh;Htt;Map1a;Nptx2;Reln;Rin1;Shank1;Shank2;Shank3
GO:0050767	regulation of neurogenesis	biological_process	10	1869	47	20900	0.00766073	0.0788756	2.37924	Bhlhe40;Dll4;Dock7;Hey2;Heyl;Lef1;Nos1;Notch1;Per2;S100a10
GO:0071333	cellular response to glucose stimulus	biological_process	10	1869	47	20900	0.00766073	0.0788756	2.37924	Adcy8;Gpx1;Kcnb1;Neurod1;Pdk3;Slc12a7;Slc39a14;Ucp2;Vcam1;Xbp1
GO:0030513	positive regulation of BMP signaling pathway	biological_process	9	1869	40	20900	0.00766973	0.0788756	2.51605	Bmp4;Fkbp8;Foxd1;Gpc3;Notch1;Numa1;Tgfbr3;Twsg1;Zfp423
GO:0000028	ribosomal small subunit assembly	biological_process	5	1869	15	20900	0.00796086	0.0799216	3.72748	Rps15;Rps25;Rps27;Rps28;Rrp7a
GO:0014002	astrocyte development	biological_process	5	1869	15	20900	0.00796086	0.0799216	3.72748	Gfap;Lamb2;Plp1;S100a9;Vim
GO:0021819	layer formation in cerebral cortex	biological_process	5	1869	15	20900	0.00796086	0.0799216	3.72748	Adgrg1;Cdk5r2;Col3a1;Mboat7;Reln
GO:0030224	monocyte differentiation	biological_process	5	1869	15	20900	0.00796086	0.0799216	3.72748	Bmp4;Csf1;Jun;Mef2c;Vegfa
GO:0038066	p38MAPK cascade	biological_process	5	1869	15	20900	0.00796086	0.0799216	3.72748	Fgfr3;Map2k3;Map2k6;Zfp36;Zfp36l1
GO:0045806	negative regulation of endocytosis	biological_process	5	1869	15	20900	0.00796086	0.0799216	3.72748	Abca7;Epha3;Pacsin1;Rubcn;Snph
GO:1900153	positive regulation of nuclear-transcribed mRNA catabolic process, deadenylation-dependent decay	biological_process	5	1869	15	20900	0.00796086	0.0799216	3.72748	Ago2;Nanos1;Nanos2;Zfp36;Zfp36l1
GO:1903671	negative regulation of sprouting angiogenesis	biological_process	5	1869	15	20900	0.00796086	0.0799216	3.72748	Epn2;Flt1;Pik3cb;Stard13;Thbs1
GO:2000811	negative regulation of anoikis	biological_process	5	1869	15	20900	0.00796086	0.0799216	3.72748	Bcl2;Cav1;Itgb1;Notch1;Ntrk2
GO:0048812	neuron projection morphogenesis	biological_process	15	1869	85	20900	0.0079763	0.0799216	1.97337	Atxn2;Bmp7;Brsk1;Dbn1;Dclk1;Dynlt1a;Dynlt1f;Gja1;Lifr;Lrrk2;Map1s;Pacsin1;Pak1;Plxnb1;Ugt8a
GO:0060348	bone development	biological_process	15	1869	85	20900	0.0079763	0.0799216	1.97337	Bglap;Bgn;Bmp4;Bmp6;Cfh;Fgfr3;Gja1;Ift172;Lrp5;Map2k6;Mmp14;Ogn;Opa3;Sparc;Sulf2
GO:0035264	multicellular organism growth	biological_process	21	1869	134	20900	0.00798291	0.0799216	1.75247	Adarb1;Apba1;Atn1;Cdkn1c;Col3a1;Fkbp8;Hmga1;Llgl2;Mtor;Pcdh15;Pmp22;Rbbp6;Rpl29;Sik3;Slc12a5;Slitrk1;Sptbn2;Tbl1xr1;Unc79;Wwtr1;Zfp36l1
GO:0031116	positive regulation of microtubule polymerization	biological_process	7	1869	27	20900	0.00810879	0.0805154	2.89915	Cav1;Dctn1;Drg1;Gda;Map1b;Numa1;Pak1
GO:0035924	cellular response to vascular endothelial growth factor stimulus	biological_process	7	1869	27	20900	0.00810879	0.0805154	2.89915	Anxa1;Dll4;Flt1;Map2k3;Notch1;Vegfa;Xbp1
GO:0048247	lymphocyte chemotaxis	biological_process	7	1869	27	20900	0.00810879	0.0805154	2.89915	Ccl12;Ccl2;Ccl6;Ccl7;Ccl9;Cx3cl1;Cxcl16
GO:0060391	positive regulation of SMAD protein signal transduction	biological_process	7	1869	27	20900	0.00810879	0.0805154	2.89915	Bmp4;Bmp5;Bmp6;Bmp7;Dab2;Parp1;Tgfbr2
GO:0008283	cell population proliferation	biological_process	38	1869	285	20900	0.00843294	0.082454	1.49099	Aldh1a2;Ascc3;Bcl2;Bmp4;Bmp7;Bop1;Cav1;Cd9;Cdkn2c;Cep120;Cited2;Dlg1;Fgf2;Fgfr3;Foxc1;Glul;Hmga1;Id4;Irs2;Itgb1;Jarid2;Jun;Kank1;Kitl;Mcm10;Mvp;Naa60;Nf1;Notch1;Ntn1;Pdpn;Pten;Ptges;S1pr1;Sox9;Tgfbr3;Vegfa;Zfp36l1
GO:0016082	synaptic vesicle priming	biological_process	6	1869	21	20900	0.00849136	0.082454	3.19499	Rims1;Stxbp1;Sv2a;Synj1;Unc13a;Unc13c
GO:0050773	regulation of dendrite development	biological_process	6	1869	21	20900	0.00849136	0.082454	3.19499	Cdkl5;Kalrn;Kndc1;Mark1;Mfsd2a;Ntrk2
GO:0060997	dendritic spine morphogenesis	biological_process	6	1869	21	20900	0.00849136	0.082454	3.19499	Dlg4;Dock10;Dvl1;Pten;Shank1;Shank3
GO:0098609	cell-cell adhesion	biological_process	29	1869	204	20900	0.00849568	0.082454	1.58966	Arvcf;Bcl2;Cd2ap;Cd53;Cldn5;Ctnna1;Cx3cl1;Dlg1;Dlg3;Dlg4;Foxf1;Icam2;Itga7;Itgav;Kirrel;Lpp;Lrp5;Lrp6;Mpzl2;Ntn1;Pdpn;Perp;Pkp4;Selp;Shc1;Sox9;Tln2;Vcam1;Vegfa
GO:0002503	peptide antigen assembly with MHC class II protein complex	biological_process	4	1869	10	20900	0.00861765	0.082454	4.47298	B2m;H2-Aa;H2-Ab1;H2-Eb1
GO:0003149	membranous septum morphogenesis	biological_process	4	1869	10	20900	0.00861765	0.082454	4.47298	Bmp4;Fzd2;Id2;Tgfbr2
GO:0016051	carbohydrate biosynthetic process	biological_process	4	1869	10	20900	0.00861765	0.082454	4.47298	Chst10;Chst11;Parp1;St8sia6
GO:0017121	plasma membrane phospholipid scrambling	biological_process	4	1869	10	20900	0.00861765	0.082454	4.47298	Ano3;Plscr1;Plscr2;Plscr4
GO:0045839	negative regulation of mitotic nuclear division	biological_process	4	1869	10	20900	0.00861765	0.082454	4.47298	Bmp4;Bmp7;Fgfr3;Tom1l2
GO:0046850	regulation of bone remodeling	biological_process	4	1869	10	20900	0.00861765	0.082454	4.47298	Fgfr3;Gja1;Lepr;Mdk
GO:0071223	cellular response to lipoteichoic acid	biological_process	4	1869	10	20900	0.00861765	0.082454	4.47298	Cd14;Cd36;Lbp;Ripk2
GO:0098970	postsynaptic neurotransmitter receptor diffusion trapping	biological_process	4	1869	10	20900	0.00861765	0.082454	4.47298	Cacng5;Cacng7;Cacng8;Dlg4
GO:1900121	negative regulation of receptor binding	biological_process	4	1869	10	20900	0.00861765	0.082454	4.47298	Atp2a2;B2m;Hfe;Ptprf
GO:1903589	positive regulation of blood vessel endothelial cell proliferation involved in sprouting angiogenesis	biological_process	4	1869	10	20900	0.00861765	0.082454	4.47298	Fgfbp1;Hmox1;Ppp1r16b;Vegfa
GO:0048511	rhythmic process	biological_process	23	1869	152	20900	0.00867583	0.0828795	1.69208	Ahr;Bhlhe40;Csnk1e;Fbxw7;Hlf;Huwe1;Id2;Kdm5c;Maged1;Mta1;Mtor;Ncoa2;Ncor1;Noct;Npas2;Nr1d2;Ppara;Pspc1;Rai1;Sfpq;Tef;Top2a;Twist1
GO:0001938	positive regulation of endothelial cell proliferation	biological_process	14	1869	78	20900	0.0087645	0.0835945	2.00711	Bmp4;Bmp6;Cav1;Ccl2;F3;Fgf2;Fgfr3;Jun;Mtor;Nf1;Nrarp;Ppp1r16b;Scg2;Vegfa
GO:0050806	positive regulation of synaptic transmission	biological_process	8	1869	34	20900	0.00885975	0.0842372	2.63116	Cckbr;Ccl2;Clstn3;Dlg4;Rims1;Rims4;S100b;Slc1a3
GO:0071560	cellular response to transforming growth factor beta stimulus	biological_process	10	1869	48	20900	0.00891944	0.0846717	2.32968	Cav1;Dab2;Dbn1;Hyal2;Mef2c;Nfkbiz;Nos3;Smad3;Sox9;Zfp36l1
GO:0007160	cell-matrix adhesion	biological_process	16	1869	95	20900	0.00983078	0.0927406	1.88336	Bcl2l11;Col3a1;Col5a3;Emilin1;Itga7;Itgav;Itgb1;Itgb8;Mslnl;Nid1;Nid2;Sirpa;Sned1;Tiam1;Vcam1;Zyx
GO:0035307	positive regulation of protein dephosphorylation	biological_process	7	1869	28	20900	0.00999395	0.0939867	2.79561	Dlc1;Pin1;Ppp1r16b;Ppp2r5a;Ppp2r5d;Prkcd;Ptpa
GO:0090303	positive regulation of wound healing	biological_process	7	1869	28	20900	0.00999395	0.0939867	2.79561	Anxa1;Ccl2;Ddr2;Dmtn;Hmgb1;Itgb1;Kank1
GO:0045786	negative regulation of cell cycle	biological_process	10	1869	49	20900	0.0103305	0.0961156	2.28213	Bmp4;Bmp7;Brinp1;Brinp3;Cdk6;Nupr1;Pten;Sin3b;Taf6;Tent5b
GO:0060048	cardiac muscle contraction	biological_process	10	1869	49	20900	0.0103305	0.0961156	2.28213	Atp1a3;Gaa;Map2k3;Map2k6;Mtor;Myl1;Sgcd;Slc8a1;Tcap;Tpm1
GO:0001937	negative regulation of endothelial cell proliferation	biological_process	8	1869	35	20900	0.0106048	0.0961156	2.55599	Apoe;Cav1;Cnmd;Gja1;Nf1;Sparc;Thbs1;Xdh
GO:0030574	collagen catabolic process	biological_process	8	1869	35	20900	0.0106048	0.0961156	2.55599	Adamts2;Ctsk;Ctsl;Ctss;Mmp14;Mmp19;Mrc2;Retreg2
GO:0035116	embryonic hindlimb morphogenesis	biological_process	8	1869	35	20900	0.0106048	0.0961156	2.55599	Alx3;Bmp4;Gpc3;Lrp6;Notch1;Osr1;Smarca4;Twist1
GO:0045746	negative regulation of Notch signaling pathway	biological_process	8	1869	35	20900	0.0106048	0.0961156	2.55599	Bmp7;Chac1;Dlk2;Dll4;Hey2;Mmp14;Nrarp;Numb
GO:0040018	positive regulation of multicellular organism growth	biological_process	9	1869	42	20900	0.0106432	0.0961156	2.39624	Bcl2;Csf1;Dlg1;Ezr;Ghr;Gpam;Igf2;Pex5;Sptbn4
GO:0043536	positive regulation of blood vessel endothelial cell migration	biological_process	9	1869	42	20900	0.0106432	0.0961156	2.39624	Angpt1;Col18a1;Fgf2;Hmgb1;Igf2;Map2k3;Nos3;Thbs1;Vegfa
GO:0055074	calcium ion homeostasis	biological_process	9	1869	42	20900	0.0106432	0.0961156	2.39624	Ank;Cav1;Fam20a;Fgfr3;Itpr3;Kl;Sgcd;Slc8a1;Wnk4
GO:0043116	negative regulation of vascular permeability	biological_process	5	1869	16	20900	0.0107395	0.0961156	3.49452	Akap12;Angpt1;Cldn5;Pde3a;Ptprj
GO:0045580	regulation of T cell differentiation	biological_process	5	1869	16	20900	0.0107395	0.0961156	3.49452	Braf;Duxbl1;Fas;Prelid1;Tbx21
GO:0050687	negative regulation of defense response to virus	biological_process	5	1869	16	20900	0.0107395	0.0961156	3.49452	Fgl2;Htra1;Igtp;Irgm1;Ppm1b
GO:0051895	negative regulation of focal adhesion assembly	biological_process	5	1869	16	20900	0.0107395	0.0961156	3.49452	Apod;Dlc1;Dmtn;Mmp14;Pten
GO:0060411	cardiac septum morphogenesis	biological_process	5	1869	16	20900	0.0107395	0.0961156	3.49452	Bmp5;Bmp7;Cited2;Hey2;Notch1
GO:0060487	lung epithelial cell differentiation	biological_process	5	1869	16	20900	0.0107395	0.0961156	3.49452	Gpsm2;Numa1;Numb;Sav1;Sox9
GO:0061298	retina vasculature development in camera-type eye	biological_process	5	1869	16	20900	0.0107395	0.0961156	3.49452	Cyp1b1;Lrp5;Pdgfra;Pdgfrb;Vstm4
GO:0090051	negative regulation of cell migration involved in sprouting angiogenesis	biological_process	5	1869	16	20900	0.0107395	0.0961156	3.49452	Dll4;Hdac5;Notch1;Stard13;Thbs1
GO:0098693	regulation of synaptic vesicle cycle	biological_process	5	1869	16	20900	0.0107395	0.0961156	3.49452	Bsn;Dnajc5;Lpar1;Pld1;Syn1
GO:0098962	regulation of postsynaptic neurotransmitter receptor activity	biological_process	5	1869	16	20900	0.0107395	0.0961156	3.49452	Dlgap3;Dlgap4;Homer1;Neto1;Shisa7
GO:0007596	blood coagulation	biological_process	13	1869	72	20900	0.0107625	0.0961156	2.01905	Anxa5;Ap3b1;F3;F5;Hps4;Lilrb4a;Pros1;Ptprj;Rab27a;Serpind1;Serping1;Tfpi;Vwf
GO:0031589	cell-substrate adhesion	biological_process	6	1869	22	20900	0.0108084	0.0961156	3.04976	Angpt1;Coro1a;Itgav;Itgb1;Rpl29;Vwf
GO:0035584	calcium-mediated signaling using intracellular calcium source	biological_process	6	1869	22	20900	0.0108084	0.0961156	3.04976	Dmtn;Homer2;Ntrk2;Ptprj;Selp;Vcam1
GO:0045197	establishment or maintenance of epithelial cell apical/basal polarity	biological_process	6	1869	22	20900	0.0108084	0.0961156	3.04976	Dlg1;Dlg3;Dlg4;Dlg5;Mark2;Mtcl1
GO:0051493	regulation of cytoskeleton organization	biological_process	6	1869	22	20900	0.0108084	0.0961156	3.04976	Capn6;Dynlt1a;Dynlt1f;Mapk3;Mark2;Plxnb1
GO:0071404	cellular response to low-density lipoprotein particle stimulus	biological_process	6	1869	22	20900	0.0108084	0.0961156	3.04976	Cd36;Cd9;Fcer1g;Itgb1;Ldlr;Socs5
GO:1900006	positive regulation of dendrite development	biological_process	6	1869	22	20900	0.0108084	0.0961156	3.04976	Bmp5;Bmp7;Cyfip1;Pacsin1;Ptn;Zdhhc15
GO:0001889	liver development	biological_process	14	1869	80	20900	0.0109271	0.0967205	1.95693	Ahr;Arf6;Cited2;Elk1;Errfi1;Jarid2;Jun;Nf1;Notch1;Smad3;Smarca4;Tgfbr3;Vwf;Xbp1
GO:0031398	positive regulation of protein ubiquitination	biological_process	14	1869	80	20900	0.0109271	0.0967205	1.95693	Angpt1;Birc3;Cav1;Fbxw7;Fgfr3;Gsk3a;Hspa5;Hspbp1;Huwe1;Klhl40;Lrrk2;Ripk2;Stub1;Tspyl5
GO:0043406	positive regulation of MAP kinase activity	biological_process	14	1869	80	20900	0.0109271	0.0967205	1.95693	Edn1;Fgf2;Flt1;Ghr;Htr2a;Kitl;Lrrk2;Maged1;Map2k6;Mef2c;Pdgfrb;Prkcd;Thbs1;Vegfa
GO:0032760	positive regulation of tumor necrosis factor production	biological_process	21	1869	138	20900	0.0110669	0.0967205	1.70168	Akap12;C1qtnf4;Ccl2;Cd14;Cd36;Cyp2j6;Fcer1g;Fcgr3;H2-Q1;H2-Q4;Hmgb1;Lbp;Lrrk2;Pten;Ptprj;Ripk1;Ripk2;Thbs1;Tlr3;Tnfrsf1a;Twist1
GO:0034765	regulation of monoatomic ion transmembrane transport	biological_process	21	1869	138	20900	0.0110669	0.0967205	1.70168	Cacnb4;Cacng7;Cacng8;Clic5;Clic6;Gpr89;Hcn1;Hcn3;Kcnb1;Kcnc2;Kcne4;Kcnf1;Kcnh5;Kcnip2;Kcnj15;Kcnj3;Kcnj9;Kcns2;Scn2a;Scn9a;Stom
GO:0030217	T cell differentiation	biological_process	11	1869	57	20900	0.0112021	0.0967205	2.15802	Bcl2;Cacnb4;Dll4;Gpr89;Hmga1;Lepr;Nfkbiz;Nrarp;Pknox1;Tbx21;Wwp1
GO:0002138	retinoic acid biosynthetic process	biological_process	3	1869	6	20900	0.0116122	0.0967205	5.59123	Aldh1a1;Aldh1a2;Rbp1
GO:0002544	chronic inflammatory response	biological_process	3	1869	6	20900	0.0116122	0.0967205	5.59123	Gja1;Nfkbiz;S100a9
GO:0009449	gamma-aminobutyric acid biosynthetic process	biological_process	3	1869	6	20900	0.0116122	0.0967205	5.59123	Aldh1a1;Slc1a3;Slc38a1
GO:0014051	gamma-aminobutyric acid secretion	biological_process	3	1869	6	20900	0.0116122	0.0967205	5.59123	Apba1;Cacnb4;Trpc4
GO:0021764	amygdala development	biological_process	3	1869	6	20900	0.0116122	0.0967205	5.59123	Atp1a2;Nf1;Pak1
GO:0031999	negative regulation of fatty acid beta-oxidation	biological_process	3	1869	6	20900	0.0116122	0.0967205	5.59123	Acacb;Dbi;Mfsd2a
GO:0032811	negative regulation of epinephrine secretion	biological_process	3	1869	6	20900	0.0116122	0.0967205	5.59123	Crh;Crhr1;Gabbr1
GO:0033363	secretory granule organization	biological_process	3	1869	6	20900	0.0116122	0.0967205	5.59123	Aqp1;Mta1;Srgn
GO:0033762	response to glucagon	biological_process	3	1869	6	20900	0.0116122	0.0967205	5.59123	Cdo1;Cyc1;Hmga1
GO:0034380	high-density lipoprotein particle assembly	biological_process	3	1869	6	20900	0.0116122	0.0967205	5.59123	Abca1;Abca7;Apoe
GO:0043305	negative regulation of mast cell degranulation	biological_process	3	1869	6	20900	0.0116122	0.0967205	5.59123	Foxf1;Hmox1;Il13ra2
GO:0048070	regulation of developmental pigmentation	biological_process	3	1869	6	20900	0.0116122	0.0967205	5.59123	Adamts20;Bcl2;Bcl2l11
GO:0050819	negative regulation of coagulation	biological_process	3	1869	6	20900	0.0116122	0.0967205	5.59123	Anxa5;Hs3st5;Pros1
GO:0052548	regulation of endopeptidase activity	biological_process	3	1869	6	20900	0.0116122	0.0967205	5.59123	Atp13a2;Furin;Nrd1
GO:0060687	regulation of branching involved in prostate gland morphogenesis	biological_process	3	1869	6	20900	0.0116122	0.0967205	5.59123	Bmp4;Bmp7;Sfrp1
GO:0061304	retinal blood vessel morphogenesis	biological_process	3	1869	6	20900	0.0116122	0.0967205	5.59123	Col4a1;Cyp1b1;Lrp5
GO:0061951	establishment of protein localization to plasma membrane	biological_process	3	1869	6	20900	0.0116122	0.0967205	5.59123	Afdn;Gorasp1;Snx27
GO:0070227	lymphocyte apoptotic process	biological_process	3	1869	6	20900	0.0116122	0.0967205	5.59123	Bcl2;Bcl2l11;Fas
GO:0070779	D-aspartate import across plasma membrane	biological_process	3	1869	6	20900	0.0116122	0.0967205	5.59123	Gfap;Prkcd;Slc1a3
GO:0090063	positive regulation of microtubule nucleation	biological_process	3	1869	6	20900	0.0116122	0.0967205	5.59123	Dctn1;Pak1;Pde4dip
GO:0097006	regulation of plasma lipoprotein particle levels	biological_process	3	1869	6	20900	0.0116122	0.0967205	5.59123	Apoe;Ccdc22;Lpcat3
GO:0097070	ductus arteriosus closure	biological_process	3	1869	6	20900	0.0116122	0.0967205	5.59123	Foxf1;Stra6;Tfap2b
GO:0097113	AMPA glutamate receptor clustering	biological_process	3	1869	6	20900	0.0116122	0.0967205	5.59123	Apoe;Dlg4;Shank3
GO:0097114	NMDA glutamate receptor clustering	biological_process	3	1869	6	20900	0.0116122	0.0967205	5.59123	Apoe;Reln;Shank3
GO:0097350	neutrophil clearance	biological_process	3	1869	6	20900	0.0116122	0.0967205	5.59123	Anxa1;Hmgb1;Mertk
GO:0099638	endosome to plasma membrane protein transport	biological_process	3	1869	6	20900	0.0116122	0.0967205	5.59123	Snx27;Sorl1;Trarg1
GO:0140058	neuron projection arborization	biological_process	3	1869	6	20900	0.0116122	0.0967205	5.59123	Lrrk2;Pak6;Tuba1a
GO:0150011	regulation of neuron projection arborization	biological_process	3	1869	6	20900	0.0116122	0.0967205	5.59123	Mfsd2a;Mov10;Ntng1
GO:1902475	L-alpha-amino acid transmembrane transport	biological_process	3	1869	6	20900	0.0116122	0.0967205	5.59123	Slc22a2;Slc38a1;Slc7a2
GO:1903071	positive regulation of ER-associated ubiquitin-dependent protein catabolic process	biological_process	3	1869	6	20900	0.0116122	0.0967205	5.59123	Cav1;Sgta;Ubqln2
GO:2000052	positive regulation of non-canonical Wnt signaling pathway	biological_process	3	1869	6	20900	0.0116122	0.0967205	5.59123	Csnk1e;Rspo3;Sfrp1
GO:2001137	positive regulation of endocytic recycling	biological_process	3	1869	6	20900	0.0116122	0.0967205	5.59123	Actn2;Pla2g4e;Sorl1
GO:0009409	response to cold	biological_process	7	1869	29	20900	0.0121792	0.100749	2.69921	Acadl;Acot11;Metrnl;Pcsk1n;Rbm3;Ucp2;Vgf
GO:0048844	artery morphogenesis	biological_process	7	1869	29	20900	0.0121792	0.100749	2.69921	Apoe;Foxc1;Ldlr;Nf1;Stra6;Tgfbr2;Vegfa
GO:0051932	synaptic transmission, GABAergic	biological_process	7	1869	29	20900	0.0121792	0.100749	2.69921	Cacnb4;Clstn3;Gabbr1;Gabra1;Gabrb2;Gabrg2;Tpbg
GO:2000179	positive regulation of neural precursor cell proliferation	biological_process	7	1869	29	20900	0.0121792	0.100749	2.69921	Adgrg1;Dll4;Gng5;Hdac5;Mdk;Nes;Optn
GO:0016311	dephosphorylation	biological_process	18	1869	114	20900	0.0124143	0.101679	1.76565	Bglap;Cdc14a;Dnajc6;Dusp18;Dusp3;Dusp4;Dusp5;Mtmr4;Pdxp;Pten;Ptpn1;Ptpn23;Ptpn5;Ptprb;Ptprf;Ptprj;Ptprn;Ptpro
GO:0035904	aorta development	biological_process	8	1869	36	20900	0.0125916	0.101679	2.48499	Adamts6;Ap2b1;Cntrl;Col3a1;Gaa;Lox;Robo2;Smarca4
GO:0010738	regulation of protein kinase A signaling	biological_process	4	1869	11	20900	0.0125942	0.101679	4.06635	Akap12;Akap6;Lrrk2;Pde4a
GO:0030195	negative regulation of blood coagulation	biological_process	4	1869	11	20900	0.0125942	0.101679	4.06635	Anxa5;Apoe;Tfpi;Tspan8
GO:0035865	cellular response to potassium ion	biological_process	4	1869	11	20900	0.0125942	0.101679	4.06635	Crhbp;Dlg4;Nek7;Nptx1
GO:0042063	gliogenesis	biological_process	4	1869	11	20900	0.0125942	0.101679	4.06635	Anxa1;Cdk6;Lgi4;Pmp22
GO:0045906	negative regulation of vasoconstriction	biological_process	4	1869	11	20900	0.0125942	0.101679	4.06635	Ahr;Cx3cl1;Dusp5;Nos1
GO:0051450	myoblast proliferation	biological_process	4	1869	11	20900	0.0125942	0.101679	4.06635	Fgfbp1;Gpx1;Six1;Tbx18
GO:0060385	axonogenesis involved in innervation	biological_process	4	1869	11	20900	0.0125942	0.101679	4.06635	Ece1;Edn1;Fgfr3;Nptx1
GO:0097435	supramolecular fiber organization	biological_process	4	1869	11	20900	0.0125942	0.101679	4.06635	Col3a1;Ltbp2;Mfap4;Mfap5
GO:1990961	xenobiotic detoxification by transmembrane export across the plasma membrane	biological_process	4	1869	11	20900	0.0125942	0.101679	4.06635	Abcb1a;Abcb1b;Abcg2;Slc47a1
GO:0030593	neutrophil chemotaxis	biological_process	13	1869	74	20900	0.0134581	0.10787	1.96448	Ccl12;Ccl2;Ccl6;Ccl7;Ccl9;Cx3cl1;Cxcl10;Cxcl9;Fcer1g;Fcgr3;Gbf1;Lbp;S100a9
GO:0002026	regulation of the force of heart contraction	biological_process	6	1869	23	20900	0.0135394	0.10787	2.91716	Atp1a1;Atp1a2;Atp2a2;Cav1;Gaa;Slc8a1
GO:0014044	Schwann cell development	biological_process	6	1869	23	20900	0.0135394	0.10787	2.91716	Dhh;Lamb2;Lgi4;Mapk3;Nf1;Pmp22
GO:0022011	myelination in peripheral nervous system	biological_process	6	1869	23	20900	0.0135394	0.10787	2.91716	Adgrg6;Arhgef10;Lgi4;Nf1;Ntrk2;Pmp22
GO:0035640	exploration behavior	biological_process	6	1869	23	20900	0.0135394	0.10787	2.91716	Brinp1;Lrrk2;Lrrtm1;Ptpn5;Shank2;Shank3
GO:0043277	apoptotic cell clearance	biological_process	6	1869	23	20900	0.0135394	0.10787	2.91716	Adgrb1;Cd36;Hmgb1;Itgav;Mertk;Tgm2
GO:0061744	motor behavior	biological_process	6	1869	23	20900	0.0135394	0.10787	2.91716	Adarb1;B4galnt1;Dctn1;Mfsd2a;Pmp22;Tuba1a
GO:0090190	positive regulation of branching involved in ureteric bud morphogenesis	biological_process	6	1869	23	20900	0.0135394	0.10787	2.91716	Bmp4;Maged1;Sall1;Six1;Sox9;Vegfa
GO:0007169	transmembrane receptor protein tyrosine kinase signaling pathway	biological_process	17	1869	107	20900	0.0139855	0.110551	1.77665	Angpt1;Angpt2;Csf1;Ddr2;Dok4;Epha10;Epha3;Ephb6;Fgfr3;Flt1;Gfra2;Lyn;Mertk;Ntrk2;Pdgfra;Pdgfrb;Shc3
GO:0010952	positive regulation of peptidase activity	biological_process	5	1869	17	20900	0.0141136	0.110551	3.28896	Ctsh;Ctsk;Ctsl;Ctss;Rcn3
GO:0043583	ear development	biological_process	5	1869	17	20900	0.0141136	0.110551	3.28896	Bcl2;Bcl2l11;Bmp5;Ece1;Stra6
GO:0045670	regulation of osteoclast differentiation	biological_process	5	1869	17	20900	0.0141136	0.110551	3.28896	Esrra;Fgfr3;Mtor;Prxl2a;Ubash3b
GO:0048268	clathrin coat assembly	biological_process	5	1869	17	20900	0.0141136	0.110551	3.28896	Ap2b1;Caly;Cltc;Dab2;Snap91
GO:0051298	centrosome duplication	biological_process	5	1869	17	20900	0.0141136	0.110551	3.28896	Arhgef10;Brsk1;Nde1;Sass6;Usp33
GO:0055091	phospholipid homeostasis	biological_process	5	1869	17	20900	0.0141136	0.110551	3.28896	Abca1;Fabp3;Gpam;Lipg;Rcn3
GO:1902018	negative regulation of cilium assembly	biological_process	5	1869	17	20900	0.0141136	0.110551	3.28896	Cdk10;Evi5l;Kif24;Lpar1;Mphosph9
GO:0001662	behavioral fear response	biological_process	9	1869	44	20900	0.0144068	0.112121	2.28732	Atp1a2;Bcl2;Brinp1;Dbi;Dpp4;Mapk8ip2;Mdk;Penk;Usp46
GO:0046627	negative regulation of insulin receptor signaling pathway	biological_process	9	1869	44	20900	0.0144068	0.112121	2.28732	Gsk3a;Kank1;Ncoa5;Pid1;Prkcd;Ptprf;Ptprj;Slc27a4;Socs3
GO:0051384	response to glucocorticoid	biological_process	7	1869	30	20900	0.0146887	0.114021	2.60924	Areg;Bche;Bcl2;Cdo1;Fas;Hmgb1;Sult1a1
GO:0051894	positive regulation of focal adhesion assembly	biological_process	7	1869	30	20900	0.0146887	0.114021	2.60924	Col16a1;Enpp2;Ptprj;S100a10;Sdc4;Smad3;Vegfa
GO:0048701	embryonic cranial skeleton morphogenesis	biological_process	8	1869	37	20900	0.0148379	0.114919	2.41783	Bmp4;Mmp14;Pdgfra;Six1;Slc39a3;Smad3;Tgfbr2;Twist1
GO:0018107	peptidyl-threonine phosphorylation	biological_process	12	1869	67	20900	0.0148424	0.114919	2.00283	Bcl2;Cad;Cdk10;Dyrk4;Gsk3a;Lmtk2;Lrrk2;Mtor;Nlk;Prkcd;Sbk1;Tgfbr2
GO:0030509	BMP signaling pathway	biological_process	14	1869	83	20900	0.0149263	0.115421	1.8862	Bmp4;Bmp5;Bmp6;Bmp7;Fkbp8;Hfe;Hivep1;Lef1;Mapk3;Nfia;Pdcd4;Sfrp1;Tgfbr3;Twsg1
GO:0001570	vasculogenesis	biological_process	13	1869	75	20900	0.0149865	0.115591	1.93829	Angpt1;Cav1;Cited2;Fbxw7;Foxf1;Hey2;Itgb8;Ntrk2;Ptprj;Smarca4;Tgfbr2;Tgfbr3;Zfp36l1
GO:0045669	positive regulation of osteoblast differentiation	biological_process	13	1869	75	20900	0.0149865	0.115591	1.93829	Atraid;Bmp4;Bmp6;Bmp7;Cebpd;Ddr2;Fgf2;Ifitm1;Jund;Lrp5;Mef2c;Vegfa;Wwtr1
GO:0030154	cell differentiation	biological_process	107	1869	976	20900	0.0154543	0.119048	1.22594	Adgrg1;Ago2;Alkbh5;Angpt1;Angpt2;Arf6;Arx;Atraid;Bag6;Bmp4;Bmp5;Bmp6;Bmp7;Braf;Camk1;Caprin2;Cav1;Ccdc85b;Cdk16;Cdk6;Cit;Cited2;Cnmd;Cpne1;Cyfip1;Dab2;Dbn1;Dclk1;Dll4;Dock7;Elf1;Elk1;Etv1;Etv5;Fgf16;Fgf2;Flt1;Foxc1;Foxd1;Frzb;Fstl1;Fstl3;Hfm1;Huwe1;Id2;Id4;Ildr2;Ina;Itgav;Jarid2;Lrp4;Lrrk2;Mark2;Mdk;Mef2c;Mef2d;Mgp;Mmp19;Mxra8;Nanos2;Nde1;Ndel1;Neurod1;Ngef;Notch1;Nr1d2;Ntng1;Ntrk2;Odf2;Osgin1;Os…
GO:0006749	glutathione metabolic process	biological_process	10	1869	52	20900	0.0155881	0.119773	2.15047	Gpx1;Gsta3;Gsta4;Gstk1;Gstm1;Gstm2;Gstm5;Gstm6;Hmgn5;Slc7a11
GO:0021915	neural tube development	biological_process	10	1869	52	20900	0.0155881	0.119773	2.15047	Aldh1a2;Fkbp8;Ift172;Itpk1;Lrp6;Nf1;Notch1;Sall1;Sfrp1;Zfp36l1
GO:0033138	positive regulation of peptidyl-serine phosphorylation	biological_process	16	1869	100	20900	0.0157527	0.120884	1.78919	Angpt1;Bcl2;Braf;Caprin2;Cav1;Cd44;Dock7;Gsk3a;Igtp;Irgm1;Nos1;Ntrk2;Pak1;Ramp3;Ripk2;Vegfa
GO:0007420	brain development	biological_process	28	1869	205	20900	0.0159392	0.122006	1.52736	Adgrg1;Bag6;Bglap;Ccdc141;Cdk5r2;Cic;Col4a1;Dclk1;Foxc1;Htt;Id4;Ier3ip1;Ift172;Irs2;Map1s;Mfsd2a;Nf1;Nnat;Reln;Rtn4;S1pr1;Scyl2;Selenop;Slc6a17;Slc7a11;Smg9;Tgfbr2;Ugp2
GO:0007265	Ras protein signal transduction	biological_process	12	1869	68	20900	0.0166002	0.126364	1.97337	Csf1;Dgkz;Dhcr24;Dok4;Kitl;Ksr1;Nf1;Ntn1;Plce1;Rapgef2;Rapgef5;Syngap1
GO:0043409	negative regulation of MAPK cascade	biological_process	9	1869	45	20900	0.0166194	0.126364	2.23649	Abca7;Cav1;Dusp3;Dusp4;Dusp5;Lilrb4a;Nf1;Spred2;Spred3
GO:0009948	anterior/posterior axis specification	biological_process	6	1869	24	20900	0.0167176	0.126364	2.79561	Bmp4;Gpc3;Hey2;Lefty2;Pgap1;Tbx18
[truncated: 3,646 more rows]
