# Supplementary material for: Vitamin D Regulates Olfactory Function via Dual Transcriptional and mTOR‐Dependent Translational Control of Synaptic Proteins
Source: Adv Sci (Weinh). 2025 Dec 16;13(13):e07181. doi: 10.1002/advs.202507181 (PMC12955992; doi:10.1002/advs.202507181)
Supplement: Supplementary file 2 — Supplemental Tables 1–18 [file ADVS-13-e07181-s002.zip › Table S14_DEPs in the OB of VDD_VD-hypo_ and VD-hyper.xlsx]

## Sheet: VD-Hypo-vs-VDD
Protein accession	Protein description	Gene name	C/A Ratio	C/A P value	Regulated Type	MW [kDa]	Coverage [%]	Peptides	Unique peptides	Razor + unique peptides	iBAQ V_0_1	iBAQ V_0_2	iBAQ V_0_3	iBAQ V_0_4	iBAQ V_500_1	iBAQ V_500_2	iBAQ V_500_3	iBAQ V_500_4	iBAQ V_2000_1	iBAQ V_2000_2	iBAQ V_2000_3	iBAQ V_2000_4	LFQ intensity V_0_1	LFQ intensity V_0_2	LFQ intensity V_0_3	LFQ intensity V_0_4	LFQ intensity V_500_1	LFQ intensity V_500_2	LFQ intensity V_500_3	LFQ intensity V_500_4	LFQ intensity V_2000_1	LFQ intensity V_2000_2	LFQ intensity V_2000_3	LFQ intensity V_2000_4	V_0_1	V_0_2	V_0_3	V_0_4	V_500_1	V_500_2	V_500_3	V_500_4	V_2000_1	V_2000_2	V_2000_3	V_2000_4	Subcellular localization	KEGG KO No.	KEGG Gene
NP_780358.3	uncharacterized protein C1orf198 homolog [Mus musculus]	2310022B05Rik	1.127	0.049666	Up	35.316	49.4	11	11	11	27892	30951	31722	41342	40248	40023	37162	97966	49819	42811	33023	19835	218070	202900	186130	224490	239090	245290	217260	235390	252330	226280	187730	190180	0.996838	0.927493	0.850835	1.02618	1.09292	1.12127	0.993136	1.07601	1.15345	1.03437	0.858149	0.869348	mitochondria
NP_081748.1	protein Njmu-R1 [Mus musculus]	5730455P16Rik	1.192	0.0185631	Up	44.422	25.2	5	5	5	7675.3	7828.2	7209.9	8196.1	7930.9	9535.2	9355.1	8287.7	9795.8	8858.3	7057.5	5162.9	42891	44338	41566	45719	58093	52625	51701	45583	54302	48527	40976	40863	0.907452	0.938066	0.879418	0.967284	1.22908	1.11339	1.09385	0.964407	1.14888	1.02669	0.866936	0.864545	cytoplasm
NP_766099.3	mycophenolic acid acyl-glucuronide esterase, mitochondrial isoform 1 precursor [Mus musculus]	Abhd10	1.124	0.0131492	Up	33.04	44.8	9	9	9	52034	67420	49300	66575	63112	66279	68792	63869	68917	66181	60041	53291	291020	303360	286170	330400	339100	335560	351220	334970	332240	321200	281350	314270	0.913993	0.952749	0.898761	1.03767	1.065	1.05388	1.10306	1.05202	1.04345	1.00878	0.883623	0.987013	mitochondria
NP_001028778.2	long-chain-fatty-acid--CoA ligase 3 isoform a [Mus musculus]	Acsl3	1.057	0.018375	Up	80.491	35.4	17	16	17	41162	47208	41129	40927	45636	45157	44224	42673	42020	51418	39491	40089	281020	272730	282290	264090	291440	284180	292320	295520	268500	312170	283970	296310	0.984728	0.955679	0.989178	0.925403	1.02124	0.995801	1.02432	1.03554	0.940856	1.09388	0.995065	1.03831	cytoplasm	K01897	ACSL, fadD; long-chain acyl-CoA synthetase [EC:6.2.1.3]
NP_542142.1	acetyl-coenzyme A synthetase 2-like, mitochondrial precursor [Mus musculus]	Acss1	1.135	0.0194593	Up	74.622	51.8	24	24	24	105400	95603	99845	87772	96364	104010	101750	96238	107060	91589	73248	65379	327600	346550	329210	378110	397720	389400	369340	412420	367040	368850	312350	286850	0.917339	0.970402	0.921847	1.05878	1.11369	1.09039	1.03422	1.15485	1.02778	1.03285	0.874636	0.803231	mitochondria	K01895	ACSS1_2, acs; acetyl-CoA synthetase [EC:6.2.1.1]
NP_038486.2	beta-adducin isoform 1 [Mus musculus]	Add2	1.066	0.0278579	Up	80.641	44.7	27	26	26	172020	224760	207080	183230	204270	213740	215050	223370	238070	233360	190120	179000	522250	548380	564220	546680	585110	561510	575110	604370	599180	628840	567290	567010	0.912234	0.957876	0.985544	0.954907	1.02203	0.980811	1.00457	1.05568	1.04661	1.09842	0.990907	0.990418	nucleus
NP_031440.1	ADP-ribosylarginine hydrolase [Mus musculus]	Adprh	1.099	0.0185033	Up	40.068	37	10	10	10	72986	69046	84776	67401	76786	85845	85647	76485	74845	84075	63475	63047	264810	239420	264040	261890	287860	270770	280540	292890	289780	254300	267220	264200	0.981468	0.887365	0.978615	0.970646	1.0669	1.00356	1.03977	1.08554	1.07401	0.942515	0.990401	0.979208	mitochondria
NP_598644.1	ADP-ribose glycohydrolase ARH3 [Mus musculus]	Adprs	1.07	0.00831908	Up	39.414	39.7	8	8	8	57423	89610	56395	57464	63791	50811	62126	63507	62108	63717	80458	57750	166270	161610	159510	168070	179090	171770	171250	179180	166590	172650	172860	169540	0.978831	0.951398	0.939035	0.989428	1.0543	1.01121	1.00815	1.05483	0.980715	1.01639	1.01763	0.998082	extracellular
NP_001346810.1	arf-GAP with GTPase, ANK repeat and PH domain-containing protein 3 isoform 3 [Mus musculus]	Agap3	0.907	0.0114666	Down	87.12	22.4	12	9	9	23204	23245	22109	23514	19564	22404	18623	19028	21462	21098	22038	19560	229400	224630	239970	216190	213750	204470	198140	209080	200510	189800	182600	225720	1.08623	1.06365	1.13628	1.02368	1.01213	0.968188	0.938215	0.990017	0.949437	0.898724	0.864631	1.06881	nucleus	K12491	AGAP; Arf-GAP with GTPase, ANK repeat and PH domain-containing protein 1/3/4/5/6/9/11
NP_112462.1	A-kinase anchor protein 12 [Mus musculus]	Akap12	1.161	0.00400625	Up	180.69	35.3	32	32	32	22848	30854	22912	22992	31201	30414	29436	23960	31057	26055	26386	21413	150500	169170	153800	166020	188630	188150	189630	176350	200750	162330	166170	149170	0.876414	0.985136	0.895631	0.966792	1.09846	1.09566	1.10428	1.02695	1.16904	0.945304	0.967666	0.868669	nucleus
NP_765986.3	aldo-keto reductase family 1, member B10 [Mus musculus]	Akr1b10	1.085	0.0194515	Up	35.848	51.9	12	9	12	87004	94050	77951	77879	92250	86518	93450	87959	92485	99740	89070	80400	289550	291400	282060	292160	324870	294240	325160	308140	323690	321780	317730	308580	0.944349	0.950383	0.919921	0.952861	1.05954	0.959645	1.06049	1.00498	1.05569	1.04947	1.03626	1.00641	cytoplasm	K00011	AKR1B; aldehyde reductase [EC:1.1.1.21]
NP_065065.3	progressive ankylosis protein [Mus musculus]	Ankh	1.161	0.0497146	Up	54.297	7.7	3	3	3	2167	2912.9	1495.9	2449.5	2235.1	2326.6	2751	3084.2	2508.8	2128.7	3123.3	1646	21537	25569	21304	23284	25555	24449	26486	29989	24226	23812	30526	21185	0.867489	1.02989	0.858104	0.937856	1.02933	0.984781	1.06683	1.20793	0.975799	0.959124	1.22956	0.853311	plasma membrane
NP_001288140.1	AP-1 complex subunit gamma-1 isoform 2 [Mus musculus]	Ap1g1	1.046	0.00353421	Up	91.349	35	21	21	21	58076	68018	64155	63982	61325	71996	60055	65752	55307	65413	54600	59114	309510	309350	300290	309860	316320	325090	320650	323550	340980	327980	291870	318090	0.979064	0.978558	0.949899	0.980172	1.00061	1.02835	1.0143	1.02348	1.07861	1.03749	0.923264	1.00621	mitochondria	K12391	AP1G1; AP-1 complex subunit gamma-1
XP_011246071.1	AP-1 complex subunit sigma-2 isoform X1 [Mus musculus]	Ap1s2	0.893	0.0355575	Down	18.929	25	4	3	3	20620	20180	19761	21416	18341	19502	16290	18202	17088	18020	21870	17413	118440	101620	113750	122560	102190	101160	101030	103150	99250	98515	119430	98749	1.11051	0.952804	1.06654	1.14914	0.958148	0.948491	0.947272	0.967149	0.930582	0.923691	1.11979	0.925885	cytoplasm	K12394	AP1S1_2; AP-1 complex subunit sigma 1/2
NP_031507.1	ADP-ribosylation factor 6 [Mus musculus]	Arf6	1.043	0.0477157	Up	20.082	47.4	7	7	7	241310	276470	233220	244320	272190	275360	252590	262630	202580	199300	272070	180350	606280	600230	577050	601670	625910	618550	602520	640750	635860	608870	599280	601380	0.994126	0.984205	0.946197	0.986567	1.02631	1.01425	0.98796	1.05065	1.04263	0.998373	0.982648	0.986091	cytoplasm	K07941	ARF6; ADP-ribosylation factor 6
NP_001095900.1	brefeldin A-inhibited guanine nucleotide-exchange protein 1 [Mus musculus]	Arfgef1	1.074	0.0161292	Up	208.5	27.1	35	25	25	11673	15250	13247	13290	13101	12556	12358	13414	12737	15834	10811	11928	143630	145080	136960	145440	159610	153050	147430	153140	142750	152720	133770	139570	0.983122	0.993047	0.937467	0.995511	1.0925	1.0476	1.00913	1.04822	0.977098	1.04534	0.915632	0.955332	cytoplasm	K18442	ARFGEF, BIG; brefeldin A-inhibited guanine nucleotide-exchange protein
XP_030102816.1	V-type proton ATPase subunit D isoform X1 [Mus musculus]	Atp6v1d	0.939	0.0175049	Down	28.369	50.6	11	11	11	489530	492070	459900	422730	423380	441270	438580	422890	454450	473130	420270	459780	922390	908260	917070	852750	851310	829830	854470	844970	867500	860230	821770	957120	1.0554	1.03923	1.04931	0.975717	0.97407	0.949492	0.977685	0.966815	0.992594	0.984276	0.94027	1.09514	cytoplasm	K02149	ATPeV1D, ATP6M; V-type H+-transporting ATPase subunit D
NP_056618.1	phospholipid-transporting ATPase IB [Mus musculus]	Atp8a2	1.171	0.037328	Up	129.42	13.2	11	10	10	3488.4	4423.6	3044.4	3771.8	4092.7	3989.3	3554.6	3690.6	4926.9	3133.3	2577.6	1419.2	38406	46538	39726	45640	51881	50542	46847	50050	51607	41008	34596	37279	0.862862	1.04556	0.892519	1.02539	1.1656	1.13552	1.05251	1.12447	1.15945	0.921321	0.777264	0.837542	plasma membrane
XP_030110487.1	beta-1,3-glucosyltransferase isoform X1 [Mus musculus]	B3glct	0.938	0.0290945	Down	65.247	9.5	4	4	4	3884.9	5864.4	3443.5	5826.9	3949.3	4000	5718.4	5430.2	3858	6133.7	4523.7	5575.6	43639	47831	43837	44937	42467	41878	42998	41745	41316	42538	45080	46042	0.998779	1.09472	1.00331	1.02849	0.971955	0.958475	0.984109	0.955431	0.945612	0.97358	1.03176	1.05378	nucleus	K13675	B3GALTL; UDP-glucose:O-linked fucose beta-1,3-glucosyltransferase [EC:2.4.1.-]
NP_031556.1	B-cell receptor-associated protein 29 [Mus musculus]	Bcap29	0.88	0.0337503	Down	27.964	15.8	4	4	4	11559	14211	11401	12038	16650	11879	13323	10196	13958	12595	11012	10602	65592	61313	72321	64307	57912	62028	58650	53479	60210	62592	59018	56003	1.07319	1.00318	1.18329	1.05217	0.947532	1.01488	0.959607	0.875002	0.985131	1.02411	0.965628	0.916298	endoplasmic reticulum
XP_011245902.1	B-cell receptor-associated protein 31 isoform X1 [Mus musculus]	Bcap31	1.114	0.0278368	Up	27.956	33.9	11	11	11	80896	89046	84064	97212	102920	106500	92228	85726	83751	90210	75821	71662	242080	249140	257410	263250	301470	287280	258590	279680	273780	250710	228030	204250	0.938395	0.965762	0.99782	1.02046	1.16861	1.11361	1.00239	1.08415	1.06128	0.971848	0.883931	0.791751	extracellular	K14009	BCAP31, BAP31; B-cell receptor-associated protein 31
NP_705736.1	bcl-2-like protein 13 [Mus musculus]	Bcl2l13	1.073	0.0300205	Up	46.719	35.7	10	10	10	99841	106410	100620	79926	110740	93136	103950	99499	130670	115180	109870	117060	399240	380400	410980	399150	410080	417040	446410	431840	462560	423770	429170	425760	0.951251	0.906362	0.979223	0.951036	0.977079	0.993662	1.06364	1.02893	1.10212	1.0097	1.02256	1.01444	cytoplasm	K15485	BCL2L13, BCL-RAMBO; Bcl-2-like protein 13
NP_722482.1	bcl-2-associated transcription factor 1 isoform 2 [Mus musculus]	Bclaf1	1.07	0.030837	Up	105.83	18.5	14	14	14	28942	33498	25800	25434	30567	31835	28644	30723	26013	30627	32257	28529	187570	173290	169240	172930	190800	186710	183920	190690	174880	196410	220670	184450	1.00864	0.93185	0.910072	0.929914	1.02601	1.00402	0.989012	1.02542	0.9404	1.05618	1.18663	0.991862	nucleus
NP_848760.1	bleomycin hydrolase [Mus musculus]	Blmh	1.129	0.00228179	Up	52.511	65.5	23	23	23	123400	139180	134190	133860	160460	163880	176220	162410	168860	169800	152340	139220	572140	575290	540510	581710	660180	633010	612680	656030	636950	608220	634160	579920	0.941691	0.946876	0.889631	0.957442	1.0866	1.04188	1.00842	1.07977	1.04836	1.00107	1.04377	0.954496	cytoplasm
XP_006502693.1	BSD domain-containing protein 1 isoform X1 [Mus musculus]	Bsdc1	1.092	0.0460888	Up	44.489	20.1	4	4	4	8027.4	10649	7448.9	10273	8909.7	13539	11946	4915.2	14090	8717.1	10630	11055	66917	58357	65335	61826	65687	68734	71417	69618	68415	62756	70219	56935	1.02135	0.890702	0.997207	0.943649	1.00258	1.04909	1.09004	1.06258	1.04422	0.957844	1.07175	0.868998	cytoplasm
XP_017170267.1	BTB/POZ domain-containing protein 17 isoform X3 [Mus musculus]	Btbd17	0.886	0.0081848	Down	50.185	41.2	10	10	10	36115	36719	31756	34006	31189	29077	34562	30551	32363	37973	38171	36438	218240	208320	217490	209510	185510	177930	204470	188000	186740	209920	222200	212150	1.0731	1.02432	1.06941	1.03017	0.912165	0.874893	1.00539	0.924408	0.918213	1.03219	1.09257	1.04316	nucleus
NP_851832.2	carbonic anhydrase 5B, mitochondrial precursor [Mus musculus]	Ca5b	0.888	0.0328079	Down	36.622	7.6	2	2	2	3263.7	682.86	522.24	4371.5	2798	3209.2	3090.7	2630.1	3542.6	3914.9	1865.7	2626.3	38472	0	0	36954	33454	32522	35763	32267	0	39927	28565	33875	1.11048			1.06667	0.965641	0.938739	1.03229	0.931379		1.15248	0.824522	0.977793	mitochondria	K01672	CA; carbonic anhydrase [EC:4.2.1.1]
XP_030103476.1	voltage-dependent calcium channel subunit alpha-2/delta-3 isoform X3 [Mus musculus]	Cacna2d3	0.815	0.0382511	Down	112.82	7.7	4	4	4	1611	3740.8	4082.4	1556.7	2156.6	1414	1547.4	2250.9	1708.6	1779.4	1237.2	2905.5	54312	54108	68817	48562	46518	44782	46033	46723	47674	36891	0	59535	1.07848	1.07443	1.36651	0.964306	0.923718	0.889246	0.914087	0.927788	0.946673	0.732552		1.1822	cytoplasm	K04860	CACNA2D3; voltage-dependent calcium channel alpha-2/delta-3
NP_062303.2	voltage-dependent calcium channel gamma-3 subunit [Mus musculus]	Cacng3	0.688	0.000390717	Down	35.515	26.7	5	4	4	15137	18623	22090	3141.4	13965	11695	13293	10799	13438	16623	16657	21131	66940	69067	71816	0	45314	44836	52193	48225	57330	48696	53722	66164	1.17946	1.21694	1.26537		0.798417	0.789995	0.919622	0.849708	1.01014	0.858006	0.946563	1.16579	plasma membrane	K04868	CACNG3; voltage-dependent calcium channel gamma-3
NP_031617.1	calreticulin precursor [Mus musculus]	Calr	1.063	0.0195249	Up	47.994	56	21	21	21	603010	1030400	592110	552040	640170	637210	633990	585220	623780	686700	547100	894070	2811400	2794600	2890700	2841200	3173000	2961100	2983800	2934600	2900800	3096300	2895300	2904100	0.958789	0.953059	0.985833	0.968952	1.08211	1.00984	1.01758	1.0008	0.989277	1.05595	0.987402	0.990403	endoplasmic reticulum	K08057	CALR; calreticulin
XP_006533824.1	calcium/calmodulin-dependent protein kinase kinase 1 isoform X1 [Mus musculus]	Camkk1	0.93	0.0198834	Down	55.837	30.3	10	10	10	11500	11763	9158.8	6569.3	10861	9325.2	11229	6429.8	10073	11472	9732.8	22378	116660	120360	118720	110670	112590	106210	108730	106520	107460	111010	114950	131730	1.02512	1.05764	1.04323	0.972488	0.98936	0.933297	0.955441	0.936021	0.944281	0.975476	1.0101	1.15755	cytoplasm	K00908	CAMKK1; calcium/calmodulin-dependent protein kinase kinase 1 [EC:2.7.11.17]
XP_030099126.1	caspase-3 isoform X1 [Mus musculus]	Casp3	1.122	0.0231886	Up	31.474	53.4	13	13	13	99599	116860	99562	113970	128150	135830	129180	104580	121140	129560	95073	103400	372070	366720	381640	415880	452420	444840	402900	424750	448980	396820	316740	321830	0.94084	0.927311	0.965039	1.05162	1.14402	1.12485	1.0188	1.07405	1.13532	1.00342	0.800929	0.8138	cytoplasm	K02187	CASP3; caspase 3 [EC:3.4.22.56]
NP_663570.2	carbonyl reductase family member 4 [Mus musculus]	Cbr4	1.06	0.048377	Up	25.414	43.2	8	8	8	74592	86607	76120	80199	82680	106890	85454	83035	88800	70150	77488	77096	173250	181920	169340	176430	179150	194990	186970	182390	178590	173040	171920	171180	0.971872	1.02051	0.949939	0.989711	1.00497	1.09383	1.04884	1.02314	1.00183	0.970694	0.964411	0.96026	cytoplasm	K11539	CBR4; carbonyl reductase 4 / 3-oxoacyl-[acyl-carrier protein] reductase beta subunit [EC:1.1.1.-]
XP_030104168.1	chromobox protein homolog 5 isoform X1 [Mus musculus]	Cbx5	1.099	0.0244093	Up	22.186	41.9	7	6	7	89561	92624	87077	85060	94823	96468	90285	96390	96344	104170	90637	91522	195050	184280	189250	176490	211770	204690	191420	211300	204810	200630	201560	197140	0.988266	0.933698	0.958879	0.894228	1.07298	1.03711	0.969874	1.0706	1.03772	1.01654	1.02125	0.998856	nucleus
NP_033967.1	T-complex protein 1 subunit delta [Mus musculus]	Cct4	1.03	0.0471166	Up	58.066	49.9	25	25	25	240560	246190	227740	262060	239110	238760	256350	215080	261860	268150	231820	225750	915590	904900	937470	945060	944770	962900	941560	965980	952410	961790	948400	943170	0.970247	0.958919	0.993433	1.00148	1.00117	1.02038	0.997768	1.02364	1.00927	1.0192	1.00502	0.999474	cytoplasm
NP_033968.1	T-complex protein 1 subunit zeta [Mus musculus]	Cct6a	1.053	0.0492171	Up	58.004	56.1	21	21	21	264840	265130	231280	260730	247070	276690	267020	265280	282610	282210	255940	280160	744570	760390	744260	798840	772340	814990	806070	816490	750700	773270	780100	787000	0.955698	0.976004	0.9553	1.02536	0.991342	1.04609	1.03464	1.04801	0.963566	0.992536	1.0013	1.01016	cytoplasm
XP_006520163.1	cadherin-10 isoform X1 [Mus musculus]	Cdh10	0.833	0.0222814	Down	88.099	11.7	6	6	6	3465.4	5417.1	3825.4	3988.6	3490.1	3013.8	2878.2	2265.1	3593.4	4944.6	2965.3	5087.1	47180	51385	53155	50862	38234	49003	42210	39248	32528	53319	50718	55814	1.00444	1.09397	1.13165	1.08283	0.813986	1.04325	0.898633	0.835573	0.692507	1.13514	1.07977	1.18826	extracellular
XP_017176197.1	cyclin-dependent kinase 14 isoform X2 [Mus musculus]	Cdk14	0.923	0.0491559	Down	47.684	33.1	10	8	8	24963	23375	19028	14872	26070	17957	21602	19496	33098	27048	20010	19297	126900	122410	120980	111650	108440	108700	117190	110260	117280	115130	114120	134400	1.08195	1.04367	1.03147	0.951928	0.924559	0.926776	0.999162	0.940076	0.999929	0.981598	0.972987	1.14589	nucleus	K08821	CDK14, PFTK1; cyclin-dependent kinase 14 [EC:2.7.11.22]
NP_031694.1	cyclin-dependent-like kinase 5 [Mus musculus]	Cdk5	0.963	0.0199934	Down	33.288	63	16	15	16	187380	205520	200640	189120	182120	185100	181340	213970	204800	183790	167670	185130	551300	570180	582170	566710	550270	542390	546020	549330	521840	528800	518770	586350	1.00022	1.03448	1.05623	1.02818	0.998354	0.984057	0.990643	0.996648	0.946773	0.959401	0.941203	1.06381	extracellular	K02090	CDK5; cyclin-dependent kinase 5 [EC:2.7.11.22]
NP_619592.1	phosphatidate cytidylyltransferase 2 isoform a [Mus musculus]	Cds2	0.927	0.00143795	Down	51.313	22.7	6	5	6	228430	247290	237930	229970	229570	235240	228430	212170	219770	236840	234450	233170	2037800	2008000	2089300	2073500	1857900	1920400	1946900	1881100	1825000	1941900	1920100	2149700	1.03391	1.01879	1.06004	1.05202	0.942634	0.974344	0.987789	0.954405	0.925942	0.985253	0.974192	1.09068	plasma membrane	K00981	E2.7.7.41, CDS1, CDS2, cdsA; phosphatidate cytidylyltransferase [EC:2.7.7.41]
NP_613051.3	calcium homeostasis endoplasmic reticulum protein isoform 1 [Mus musculus]	Cherp	1.125	0.0274351	Up	106.41	12.4	8	8	8	12756	15846	11744	11916	13701	16176	14797	13951	13633	16116	15384	12848	90308	96467	81920	88958	100330	104430	103500	94137	100100	99144	101750	91751	0.94006	1.00417	0.852745	0.926007	1.04438	1.08706	1.07738	0.979918	1.04199	1.03204	1.05916	0.95508	nucleus	K12841	CHERP; calcium homeostasis endoplasmic reticulum protein
XP_006530623.1	anamorsin isoform X1 [Mus musculus]	Ciapin1	1.068	0.0431264	Up	33.429	54.4	9	9	9	63626	71148	60440	64190	67911	70379	69586	81184	72488	70805	65053	66377	241190	231560	221840	242790	249500	240080	257840	253860	256330	244200	243410	254450	0.985438	0.946092	0.906379	0.991975	1.01939	0.980903	1.05347	1.0372	1.0473	0.997736	0.994508	1.03961	nucleus
XP_030100587.1	CCR4-NOT transcription complex subunit 10 isoform X3 [Mus musculus]	Cnot10	0.886	0.00380604	Down	80.479	8.5	4	4	4	2327.5	2872.3	2472.1	2761.5	1981.9	2686.3	2262.9	2138.9	2554	1834.7	2821.7	1866.8	52728	54643	50178	56077	48684	47496	46507	46558	51022	46206	51639	41875	1.06591	1.10462	1.01436	1.13361	0.984156	0.960141	0.940148	0.941179	1.03142	0.934063	1.04389	0.846511	nucleus	K12607	CNOT10; CCR4-NOT transcription complex subunit 10
NP_081526.1	cytochrome c oxidase assembly factor 7 [Mus musculus]	Coa7	1.105	0.0247582	Up	25.617	32.9	5	5	5	11332	14779	15014	12481	19597	16732	16569	17364	18450	20387	15947	18922	86288	86085	92326	84170	102550	95749	96883	90103	95404	99757	102680	97784	0.916512	0.914356	0.980645	0.894016	1.08924	1.017	1.02905	0.957033	1.01334	1.05957	1.09062	1.03862	extracellular	K18180	COA7, SELRC1, RESA1; cytochrome c oxidase assembly factor 7
NP_031768.2	collagen alpha-1(I) chain preproprotein [Mus musculus]	Col1a1	0.001	0.001	Down	138.03	4.6	5	4	5	1810.5		58.339									239.8	0	0	0	0	0	0	0	0	0	0	0	0													extracellular	K06236	COL1A; collagen type I alpha
NP_081241.1	catechol O-methyltransferase domain-containing protein 1 [Mus musculus]	Comtd1	0.948	0.0259157	Down	28.96	32.8	6	6	6	46516	49759	54237	50224	51714	40312	57687	53336	44534	55870	48563	56954	316250	341570	336940	337610	312180	313750	318260	318490	290530	311940	311060	339180	0.986288	1.06525	1.05081	1.0529	0.973595	0.978491	0.992557	0.993274	0.906075	0.972847	0.970102	1.0578	extracellular
NP_659123.2	cytochrome c oxidase assembly protein COX15 homolog [Mus musculus]	Cox15	1.364	0.00205737	Up	45.852	10.7	3	3	3	10303	4615.6	2725.5	3496.8	2650.5	5608.8	1981.4	2241.7	12346	2567.2	2723.7	2300	43581	50361	44804	46835	68448	62985	0	58563	75066	63373	73449	67625	0.731794	0.845641	0.75233	0.786434	1.14935	1.05762		0.983366	1.26048	1.06413	1.23333	1.13553	plasma membrane	K02259	COX15, ctaA; heme a synthase [EC:1.17.99.9]
NP_034072.2	cytochrome c oxidase subunit 5B, mitochondrial [Mus musculus]	Cox5b	1.152	0.030322	Up	13.847	51.2	7	7	7	700250	671570	683860	771370	932980	809180	666470	836380	712860	408110	817970	627720	1594700	1767500	1595000	1961900	1959000	2017100	1937500	2057800	1910000	1816400	1963300	1771600	0.856146	0.948917	0.856307	1.05328	1.05173	1.08292	1.04018	1.10477	1.02542	0.97517	1.05404	0.951118	mitochondria	K02265	COX5B; cytochrome c oxidase subunit 5b
NP_694806.1	copine-5 isoform 2 [Mus musculus]	Cpne5	0.837	0.00747009	Down	65.592	23.8	11	7	10	50070	73426	57613	45191	41848	52339	50465	49934	50366	55996	52178	54016	1045100	1082200	1068600	915730	914950	830130	832400	863260	863820	955010	1121700	990910	1.09208	1.13084	1.11663	0.956891	0.956076	0.867444	0.869816	0.902063	0.902648	0.997937	1.17212	1.03545	endoplasmic reticulum
NP_733785.1	copine-7 [Mus musculus]	Cpne7	0.859	0.0308552	Down	61.89	23.3	9	8	8	10380	10509	12420	13386	9266	11359	12118	7832.6	9221	12929	11888	9915.7	59632	59938	65029	71081	49498	55916	57787	56378	51432	57560	59601	54922	1.02406	1.02931	1.11674	1.22067	0.850026	0.960242	0.992372	0.968176	0.883238	0.988474	1.02352	0.943172	cytoplasm
NP_620570.2	chondroitin sulfate proteoglycan 4 precursor [Mus musculus]	Cspg4	0.914	0.0262584	Down	252.31	6.5	10	10	10	2313	2560.3	2569.8	1862.4	2455.9	2492.1	2352	1910.4	1656.7	2819.6	2226.1	2328.9	43730	47557	45731	42508	41549	39868	39878	42875	40855	44896	37840	49700	1.01503	1.10387	1.06148	0.986671	0.964411	0.925393	0.925625	0.995189	0.948302	1.0421	0.87832	1.15361	nucleus
NP_033457.2	RNA polymerase-associated protein CTR9 homolog [Mus musculus]	Ctr9	1.221	0.0175072	Up	133.41	4.3	4	4	4	903.11	836.94	659.54	885.61	1090.3	1057.2	942.58	1187.2	1404.5	1240.6	959.2	996.06	15821	17422	19403	19154	23214	23340	19725	21416	22678	27260	21122	22341	0.750712	0.82668	0.920679	0.908864	1.10151	1.10749	0.935958	1.0162	1.07608	1.2935	1.00225	1.06009	nucleus
NP_081224.1	protein CutA isoform 2 precursor [Mus musculus]	Cuta	1.159	0.0433191	Up	16.453	47.4	3	3	3	227330	705240	206210	245530	305040	276700	271540	299280	317170	310620	278300	290720	552470	620850	579580	675810	748650	672150	644850	749970	738550	699610	661710	724030	0.821697	0.9234	0.862018	1.00514	1.11348	0.999699	0.959095	1.11544	1.09846	1.04054	0.984171	1.07686	extracellular
XP_030101119.1	DAZ-associated protein 1 isoform X5 [Mus musculus]	Dazap1	1.066	0.0220304	Up	42.328	34.3	9	9	9	241360	199680	233730	194660	263410	272910	258660	247710	258450	230260	181520	256370	434210	420540	429800	434050	448360	472200	442210	469120	476510	466420	432850	454160	0.968421	0.937932	0.958585	0.968064	0.99998	1.05315	0.986263	1.04628	1.06276	1.04026	0.965388	1.01292	nucleus	K14411	MSI; RNA-binding protein Musashi
NP_001355227.1	lariat debranching enzyme isoform 2 [Mus musculus]	Dbr1	1.157	0.0121971	Up	59.372	8.2	3	3	3	2821.1	762.35	1715	1347.8	1763	3056.8	3442.5	3056.1	953.41	2673.3	1764.6	250.95	19766	0	20280	19440	23346	22915	24405	21084	0	18114	24610	0	0.917168		0.941019	0.902042	1.08329	1.06329	1.13242	0.978325		0.840514	1.14194		nucleus
NP_062667.1	spliceosome RNA helicase Ddx39b [Mus musculus]	Ddx39b	1.052	0.0296366	Up	49.035	58.2	22	11	22	486490	567370	519030	531580	564360	574500	575620	540460	578400	575210	593220	549870	1021400	970060	972880	1020800	1034400	1033700	1052800	1071500	1028400	1061000	1141700	1070900	0.982152	0.932784	0.935496	0.981575	0.994652	0.993979	1.01235	1.03033	0.988883	1.02023	1.09783	1.02975	cytoplasm,nucleus	K12812	DDX39B, UAP56, SUB2; ATP-dependent RNA helicase UAP56/SUB2 [EC:3.6.4.13]
NP_034158.1	ATP-dependent RNA helicase DDX3X [Mus musculus]	Ddx3x	1.042	0.0497957	Up	73.101	52.7	28	7	27	107640	116700	99138	109860	113840	121350	109630	112220	107040	106000	108560	109060	513370	493990	493660	521300	515070	531070	522510	538490	507570	498870	539680	506260	0.996538	0.958918	0.958278	1.01193	0.999838	1.0309	1.01428	1.0453	0.985279	0.968391	1.04761	0.982737	nucleus	K11594	DDX3X, bel; ATP-dependent RNA helicase DDX3X [EC:3.6.4.13]
XP_030099902.1	probable ATP-dependent RNA helicase DDX6 isoform X1 [Mus musculus]	Ddx6	1.058	0.0189287	Up	54.191	61.7	23	23	23	115130	120510	113620	119170	124210	135390	124930	126510	135210	136610	118890	130290	413850	413290	387580	418540	429710	430490	430980	437150	426360	436660	444220	439470	0.972183	0.970867	0.910471	0.9832	1.00944	1.01127	1.01242	1.02692	1.00157	1.02577	1.04353	1.03237	nucleus	K12614	DDX6, RCK, DHH1; ATP-dependent RNA helicase DDX6/DHH1 [EC:3.6.4.13]
NP_766182.2	ATP-dependent RNA helicase Dhx29 [Mus musculus]	Dhx29	1.381	0.0321951	Up	153.97	7.4	6	6	6	963.62	1388.2	596.13	1021.6	1147.6	1555.8	1477.2	542.65	1822.3	1217.4	863.4	1161.2	20403	22262	13219	19542	26270	23129	27712	27071	26507	28094	27734	23835	0.856735	0.934796	0.555074	0.820581	1.10309	0.971201	1.16365	1.13673	1.11305	1.17969	1.16457	1.00085	nucleus
NP_077143.2	dnaJ homolog subfamily C member 10 precursor [Mus musculus]	Dnajc10	0.936	0.00309098	Down	90.582	12	6	6	6	2111	2655.8	2942.1	2068.1	2192.3	3364.3	2616.3	1966	1633	1591.5	2479	2039.6	28544	29763	28574	29282	26674	27487	26879	27750	23480	25759	29330	31373	1.02279	1.06647	1.02387	1.04924	0.955786	0.984918	0.963132	0.994342	0.841338	0.923	1.05096	1.12416	plasma membrane	K09530	DNAJC10; DnaJ homolog subfamily C member 10 [EC:1.8.4.-]
NP_001008498.2	WD repeat-containing protein 34 [Mus musculus]	Dync2i2	1.245	0.0115297	Up	58.173	19	6	6	6	7249.8	9657.8	8552.2	9435.6	8811	8360	9947	10632	7985.9	11804	8603.7	7696	54289	55526	64379	64156	74426	70770	76908	74656	68047	80340	62981	58860	0.808937	0.827369	0.959284	0.955961	1.10899	1.05451	1.14597	1.11242	1.01394	1.19711	0.938453	0.877048	extracellular
NP_722494.1	enhancer of mRNA-decapping protein 3 [Mus musculus]	Edc3	2.088	0.0486669	Up	55.957	4.5	2	2	2	646.22	885.58	665.79	687.72	1162.8	905.35	1082.1	641.5	857.66	1269.1	990.62		7330.1	0	0	12619	23843	17213	21416	0	0	23048	19942	0	0.40914			0.704348	1.33083	0.960768	1.19537			1.28646	1.11309		nucleus	K12615	EDC3; enhancer of mRNA-decapping protein 3
NP_001001932.1	early endosome antigen 1 [Mus musculus]	Eea1	0.955	0.0321472	Down	160.91	32.7	34	34	34	24850	17019	16470	14815	12961	16271	14334	13543	16737	15350	17082	17201	159490	166320	159130	154830	153440	153190	154800	149740	161780	164220	169010	162670	1.00276	1.0457	1.00049	0.973457	0.964718	0.963146	0.973269	0.941455	1.01715	1.03249	1.06261	1.02275	nucleus	K12478	EEA1; early endosome antigen 1
NP_079656.1	eukaryotic translation elongation factor 1 epsilon-1 [Mus musculus]	Eef1e1	1.074	0.038231	Up	19.859	36.2	5	5	5	22087	22623	20171	19795	20707	20721	23445	23155	22246	23650	22542	19981	116390	112840	109410	115120	125620	113960	126030	122040	108950	118300	126080	124360	0.984201	0.954182	0.925178	0.973462	1.06225	0.963653	1.06572	1.03198	0.921288	1.00035	1.06614	1.0516	cytoplasm
NP_598677.1	eukaryotic translation initiation factor 3 subunit B [Mus musculus]	Eif3b	1.044	0.0428145	Up	91.369	43.8	25	25	25	69210	68649	69083	67769	71898	72500	71846	71169	77033	83455	73924	71904	258190	243970	255140	245260	266690	255500	263590	260720	269600	271360	272920	271420	0.988489	0.934047	0.976812	0.938986	1.02103	0.97819	1.00916	0.998175	1.03217	1.03891	1.04488	1.03914	nucleus
XP_006502842.1	ELAV-like protein 2 isoform X2 [Mus musculus]	Elavl2	0.848	0.045425	Down	57.544	23.1	10	3	3	8819	8610.5	8623.7	7249.6	7820	6847	6255.1	6307	8579.8	6993.6	7407.1	7484.8	99601	106210	117130	99034	104190	87002	82042	84580	91446	88608	80728	103240	1.04494	1.11427	1.22884	1.03899	1.09308	0.912759	0.860723	0.887349	0.959382	0.929608	0.846937	1.08312	nucleus
XP_006538970.1	protein 4.1 isoform X13 [Mus musculus]	Epb41	1.214	0.0283195	Up	113.21	18.5	15	11	11	11669	12774	9242.8	10266	11528	12050	12605	11770	13469	12700	11754	11534	332180	323060	277720	258390	390840	364340	333000	357290	395290	380510	337510	298550	0.984558	0.957527	0.823142	0.76585	1.15842	1.07988	0.986988	1.05898	1.17161	1.1278	1.00036	0.884881	nucleus
XP_030110965.1	ELKS/Rab6-interacting/CAST family member 1 isoform X3 [Mus musculus]	Erc1	1.075	0.0156728	Up	125.25	28.1	29	21	21	19355	21125	20755	36889	40873	39321	40573	21256	20867	43363	39505	34701	696150	675610	710190	697420	773280	758310	708220	747310	734920	788670	690980	626330	0.970538	0.941902	0.990112	0.972309	1.07807	1.0572	0.987366	1.04186	1.02459	1.09953	0.96333	0.873198	nucleus	K16072	ERC1, CAST2, ELKS; ELKS/RAB6-interacting/CAST family member 1
XP_030111420.1	endoplasmic reticulum-Golgi intermediate compartment protein 2 isoform X7 [Mus musculus]	Ergic2	0.898	0.0481047	Down	28.244	21.4	3	3	3	1857.9	2193.7	1830.9	2338.9	3205.8	3582	1864.2		3247.3	2647.4	1567.5	1409	19524	20785	18678	18615	17060	18578	16660	0	16376	15789	17798	0	1.08549	1.1556	1.03846	1.03495	0.9485	1.0329	0.926261		0.910471	0.877835	0.989531		cytoplasm
NP_001074682.1	endoplasmic reticulum metallopeptidase 1 isoform 1 [Mus musculus]	Ermp1	0.939	0.0026979	Down	100.15	18.5	11	11	11	12030	13193	10345	12614	6667.6	10602	14456	11944	13816	11119	10499	11574	110720	104320	106320	106240	100960	100600	100080	99693	97194	95947	103020	101930	1.08282	1.02022	1.03978	1.039	0.987365	0.983844	0.978758	0.974974	0.950534	0.938339	1.00751	0.996851	plasma membrane
XP_030102871.1	exonuclease 3'-5' domain-containing protein 2 isoform X2 [Mus musculus]	Exd2	0.938	0.0137841	Down	56.784	7.9	3	3	3	15553	20831	17934	15394	717.06	16563	28179	15959	19914	15111	12458	559.13	517490	539860	531830	512870	0	491260	503880	484310	502560	477350	483510	0	1.02577	1.07011	1.05419	1.01661		0.973772	0.998787	0.959995	0.99617	0.946199	0.95841		mitochondria
NP_079864.1	exocyst complex component 2 [Mus musculus]	Exoc2	0.928	0.045878	Down	103.96	28.5	20	20	20	14931	18503	15683	18568	20084	14148	18819	16005	21461	23300	16507	19298	149020	147840	143330	134380	137310	129130	137640	128820	149990	150210	149450	142760	1.05198	1.04365	1.01181	0.948632	0.969315	0.91157	0.971645	0.909382	1.05883	1.06038	1.05502	1.00779	cytoplasm	K17637	EXOC2, SEC5; exocyst complex component 2
NP_613073.2	protein FAM50A [Mus musculus]	Fam50a	1.098	0.0195897	Up	40.251	19.2	4	4	4	6800	8087.7	5907	7763.1	7575.9	7636	7786.9	7850.6	7366.9	7422.8	7603.3	6180	38061	39009	39903	41341	44254	40899	42951	45716	44618	43481	43347	35286	0.91554	0.938344	0.959849	0.994439	1.06451	0.983807	1.03317	1.09968	1.07327	1.04592	1.04269	0.848789	nucleus
NP_034326.1	fibrinogen alpha chain isoform 2 precursor [Mus musculus]	Fga	1.733	0.0185455	Up	61.325	33.6	12	12	12	23930	36756	16320	5989	40866	41383	60843	38994	36533	32682	23752	37391	170170	242410	139800	108280	267770	257340	346890	272040	261730	241890	194180	272550	0.735857	1.04824	0.60453	0.468229	1.1579	1.1128	1.50004	1.17637	1.13179	1.04599	0.839682	1.17857	extracellular	K03903	FGA; fibrinogen alpha chain
NP_034341.2	four and a half LIM domains protein 1 isoform 3 [Mus musculus]	Fhl1	1.05	0.00641416	Up	31.888	64.6	14	14	14	188890	186590	203730	180080	200960	223880	192240	194360	178610	179240	177300	176840	495820	483060	505860	486730	522820	511010	513300	523070	471750	447410	461120	488750	1.00662	0.980716	1.027	0.988167	1.06144	1.03746	1.04211	1.06194	0.957755	0.908339	0.936173	0.992268	nucleus	K14365	FHL1, SLIM1; four and a half LIM domains protein 1
NP_034349.1	peptidyl-prolyl cis-trans isomerase FKBP4 [Mus musculus]	Fkbp4	1.082	0.0443583	Up	51.572	58.5	27	27	27	109620	139310	124990	114910	151280	135430	136780	121720	131320	138310	118640	118010	309440	324260	316180	310200	370900	336230	330100	327060	335390	352850	335340	338100	0.931569	0.976184	0.95186	0.933857	1.11659	1.01222	0.993766	0.984614	1.00969	1.06225	1.00954	1.01785	cytoplasm	K09571	FKBP4_5; FK506-binding protein 4/5 [EC:5.2.1.8]
NP_071297.1	fructosamine-3-kinase isoform a [Mus musculus]	Fn3k	0.944	0.0379034	Down	35.032	29.1	6	6	6	29217	30870	27381	22811	26858	27643	28139	27064	29598	26664	27771	32403	82577	79495	85073	79125	76130	77985	76381	77469	73907	74014	77032	91880	1.04191	1.00302	1.0734	0.998351	0.960562	0.983967	0.963729	0.977457	0.932514	0.933864	0.971943	1.15929	cytoplasm
NP_001357897.1	gamma-aminobutyric acid receptor subunit beta-1 isoform 2 [Mus musculus]	Gabrb1	0.887	0.041561	Down	50.479	23.4	9	3	3	2582.9	4286.2	3364.3		3409.4	3377.2	3029.4	3619	4318.8	3670.7	408.42	2898.3	0	54060	50266	0	47073	47861	43278	46900	45702	45136	0	0		1.13728	1.05746		0.990291	1.00687	0.910455	0.986652	0.961449	0.949542			cytoplasm	K05181	GABRB; gamma-aminobutyric acid receptor subunit beta
NP_644678.2	polypeptide N-acetylgalactosaminyltransferase 2 precursor [Mus musculus]	Galnt2	0.883	0.00754064	Down	64.514	10.4	4	4	4	2294.4	4503.4	4015.2	3586.6	2635.2	4116.5	2369.1	2400.9	2090.6	2532.2	3729	2699.1	39839	44847	41004	40139	35933	37558	37555	35343	35493	39114	39563	46441	1.01108	1.13818	1.04065	1.01869	0.911949	0.95319	0.953114	0.896975	0.900782	0.99268	1.00408	1.17863	extracellular	K00710	GALNT; polypeptide N-acetylgalactosaminyltransferase [EC:2.4.1.41]
NP_032109.1	neuromodulin [Mus musculus]	Gap43	1.309	0.0453426	Up	23.632	76.7	16	16	16	592460	617900	506840	333050	843940	686400	580700	583390	993670	876830	909490	595710	1450300	1501500	1412100	974030	1997500	1695200	1659700	1633600	2472500	2088500	2240300	1690300	0.836087	0.865604	0.814065	0.561521	1.15154	0.97727	0.956805	0.941758	1.42538	1.204	1.29152	0.974446	cytoplasm
NP_663498.1	grancalcin [Mus musculus]	Gca	1.151	0.00277056	Up	24.663	24.1	4	4	4	19640	23764	13631	21226	21512	19355	26272	17453	25338	20470	16030	14531	72685	71337	73054	77606	81571	85934	89549	81904	85611	68092	60608	60607	0.960005	0.942201	0.964878	1.025	1.07737	1.13499	1.18274	1.08177	1.13073	0.899342	0.800495	0.800482	cytoplasm
NP_997184.1	guided entry of tail-anchored proteins factor 1 [Mus musculus]	Get1	0.81	0.0114131	Down	19.866	19	3	3	3	3456.5	4383.8	3641.3	1563.7	2782.2	3259.7	2545.3	3980.6	1316.5	2793.5	1039.2	1316	0	25924	23812	0	21207	20575	20084	18724	0	20562	0	0		1.20267	1.10469		0.983836	0.954516	0.931737	0.868644		0.953913			plasma membrane
NP_032141.2	GDNF family receptor alpha-2 isoform 1 preproprotein [Mus musculus]	Gfra2	1.093	0.0383758	Up	51.726	25.6	9	9	9	19308	16326	17325	15313	20608	19999	15144	18324	15553	21728	17853	20197	98284	93771	93463	88457	106660	105760	95274	101190	97295	105310	102720	102480	0.990546	0.945063	0.941958	0.891506	1.07496	1.06589	0.96021	1.01983	0.980579	1.06136	1.03525	1.03283	extracellular
NP_536698.2	gap junction gamma-3 protein [Mus musculus]	Gjc3	0.773	0.0335901	Down	30.292	13	3	3	3	10106	13382	13712	11709	10278	11599	8337.4	2763.2	13327	11605	10527	12768	77671	104200	99029	86732	62146	83132	74181	64764	87668	77156	86323	88267	0.940261	1.26141	1.19881	1.04995	0.752321	1.00637	0.898013	0.784013	1.06128	0.934027	1.045	1.06853	plasma membrane
NP_033175.1	Golgi apparatus protein 1 isoform 2 precursor [Mus musculus]	Glg1	1.066	0.0154334	Up	133.73	38.3	32	32	32	44849	48879	42655	45813	48365	53655	49829	47020	52138	52967	51834	41373	272070	251410	259710	262620	273900	285360	274170	281410	279130	275530	287660	275880	0.995727	0.920115	0.950492	0.961142	1.00242	1.04437	1.00341	1.02991	1.02157	1.00839	1.05278	1.00967	mitochondria,peroxisome	K06816	GLG1, ESL1; golgi apparatus protein 1
NP_034438.1	guanine nucleotide-binding protein G(o) subunit alpha isoform A [Mus musculus]	Gnao1	1.08	0.0435285	Up	40.084	84.5	24	7	7	277710	332750	305890	275160	308780	340540	338730	293380	310160	306040	260660	263700	976290	1033300	1087200	962710	1059200	1103100	1126700	1097000	1043800	1023500	948140	984930	0.941315	0.996282	1.04825	0.928221	1.02125	1.06358	1.08634	1.0577	1.00641	0.986833	0.914173	0.949645	mitochondria	K04534	GNAO, G-ALPHA-O; guanine nucleotide-binding protein G(o) subunit alpha
NP_032196.2	glutamate receptor ionotropic, NMDA 2A precursor [Mus musculus]	Grin2a	0.779	0.0187965	Down	165.42	12.4	12	11	11	3172.9	5200.6	5623.3	4409.3	4069.1	3745.4	3583.2	2627.2	2362.5	3758.2	2971.8	4674	70228	71595	78149	65865	53767	63036	60178	45620	61805	56443	58293	73721	1.11076	1.13238	1.23605	1.04176	0.850407	0.997011	0.951807	0.72155	0.977541	0.892732	0.921993	1.16601	plasma membrane	K05209	GRIN2A; glutamate receptor ionotropic, NMDA 2A
NP_034510.3	H-2 class I histocompatibility antigen, D-B alpha chain precursor [Mus musculus]	H2-D1	0.742	0.0425738	Down	40.836	15.2	4	2	4	2621.9	12973	1441.5	4321.8	4040.8	1806.6	3445.8	2087.7	2196.6	2474.5	1577	194.26	39595	0	0	51805	36332	34014	34771	30529	41838	26919	0	0	1.07085			1.40107	0.9826	0.91991	0.940383	0.825658	1.13151	0.728025			extracellular	K06751	MHC1; MHC class I antigen
NP_034534.1	huntingtin-associated protein 1 isoform A [Mus musculus]	Hap1	1.276	0.00823602	Up	66.803	23.2	8	8	8	9152.6	9391.3	4003.3	9614.8	11570	10292	11251	8918.1	8763.4	11678	7786.8	21235	78875	67579	64626	78423	102750	87147	89203	89996	75997	99410	86214	91941	0.935128	0.801205	0.766194	0.929769	1.21819	1.0332	1.05757	1.06698	0.901007	1.17859	1.02214	1.09004	cytoplasm,nucleus	K04647	HAP1; huntingtin-associated protein 1
NP_032250.2	host cell factor 1 precursor [Mus musculus]	Hcfc1	1.095	0.020851	Up	210.43	20.5	25	25	25	17814	19799	18711	16355	20082	22897	17463	22187	23551	27696	21148	21497	180860	180010	169760	165860	191740	188660	190200	192630	202030	205890	218560	189530	0.953681	0.949199	0.89515	0.874585	1.01105	0.99481	1.00293	1.01574	1.06531	1.08567	1.15247	0.999398	nucleus	K14966	HCFC; host cell factor
NP_032255.2	histone deacetylase 2 [Mus musculus]	Hdac2	1.052	0.000223734	Up	55.33	42.8	16	11	16	113250	139180	102960	118220	146070	129410	123740	127410	113340	134500	135660	116160	629710	613270	616190	621670	653410	655890	649570	648820	631100	668370	685290	633910	0.980449	0.954853	0.959399	0.967931	1.01735	1.02121	1.01137	1.0102	0.982614	1.04064	1.06699	0.986989	cytoplasm	K06067	HDAC1_2; histone deacetylase 1/2 [EC:3.5.1.98]
NP_034552.1	beta-hexosaminidase subunit beta precursor [Mus musculus]	Hexb	0.932	0.0212443	Down	61.115	29.1	12	12	12	35100	47446	86262	64345	48860	48844	46288	40050	48467	40260	36370	50967	354450	383390	378180	385130	355110	355450	350490	337440	352870	316430	367650	381180	0.985092	1.06552	1.05104	1.07036	0.986926	0.987871	0.974086	0.937817	0.980701	0.879426	1.02178	1.05938	endoplasmic reticulum	K12373	HEXA_B; hexosaminidase [EC:3.2.1.52]
NP_001333703.1	protein HID1 isoform 2 [Mus musculus]	Hid1	0.82	0.0181695	Down	88.65	12.2	7	7	7	13517	7675.8	8204.2	6897.5	5367.6	6949.4	4233.6	6421.9	5658.1	3980.7	5277.6	5344.7	106280	95032	85325	95225	84626	83141	74157	71448	82819	90523	75483	87857	1.23592	1.10511	0.992232	1.10736	0.984103	0.966835	0.862361	0.830858	0.96309	1.05268	0.877781	1.02168	cytoplasm
NP_062788.1	HIG1 domain family member 1A, mitochondrial [Mus musculus]	Higd1a	1.314	0.0413747	Up	10.425	28.4	2	2	2	113820	105100	115880	105150	124270	122880	115540	122230	117020	128080	121330	106460	351310	239410	323230	266660	416870	397000	354770	381880	415000	431580	423110	347500	0.969505	0.660697	0.892013	0.735898	1.15043	1.0956	0.979054	1.05387	1.14527	1.19103	1.16765	0.958991	cytoplasm
NP_034569.1	high mobility group protein B1 [Mus musculus]	Hmgb1	1.151	2.52e-05	Up	24.893	49.8	15	12	15	1382900	1625400	1404800	1459300	1581500	1723500	1731400	1622600	1649200	1656100	1481900	1466500	1877400	1906900	1886600	1969400	2174700	2193000	2231700	2187800	2049000	2008900	1911100	2034800	0.922129	0.936618	0.926647	0.967317	1.06815	1.07714	1.09615	1.07459	1.00641	0.986718	0.938681	0.999439	nucleus	K10802	HMGB1; high mobility group protein B1
NP_057919.2	high mobility group nucleosome-binding domain-containing protein 5 [Mus musculus]	Hmgn5	1.401	0.0432192	Up	45.343	13.1	3	3	3	3214.2	3864.5	2506.4	1770.1	4129.7	4438.7	2248.9	4395.7	5790.2	6359.2	4656.9	3509	52175	53280	38054	34512	56550	62658	67086	63164	80482	84425	88564	50602	0.855852	0.873978	0.624218	0.566117	0.927617	1.02781	1.10044	1.03611	1.32018	1.38486	1.45276	0.830049	nucleus
NP_067404.2	HCLS1-binding protein 3 [Mus musculus]	Hs1bp3	1.11	0.0420558	Up	43.691	26.3	6	6	6	9256.5	11785	3686.8	5624.5	5698.1	11152	8273.3	11253	12492	12811	6770.2	7603.6	48601	50738	53633	57099	59520	54607	59397	59726	58471	59637	52774	50018	0.878039	0.916647	0.968949	1.03157	1.0753	0.986545	1.07308	1.07903	1.05635	1.07742	0.95343	0.903639	nucleus
NP_034610.1	heat shock protein HSP 90-alpha [Mus musculus]	Hsp90aa1	1.048	0.0315676	Up	84.787	59.2	48	34	34	1491400	1650400	1449600	1441100	1610100	1595300	1552100	1526900	1640000	1703000	1585300	1527700	4174000	4178800	4094500	3956500	4273800	4176900	4392000	4352000	4369600	4416600	4467600	4494700	0.975481	0.976602	0.956901	0.92465	0.998804	0.976158	1.02643	1.01708	1.02119	1.03218	1.0441	1.05043	cytoplasm	K04079	HSP90A, htpG; molecular chaperone HtpG
XP_006500830.1	heat shock 70 kDa protein 4L isoform X1 [Mus musculus]	Hspa4l	1.059	0.0135594	Up	94.381	62.1	41	38	38	222730	218820	219850	222750	215570	242350	227980	229440	224490	235680	215540	209190	882140	870060	863140	895520	904310	929840	917680	967700	924040	929240	907560	881840	0.973569	0.960237	0.952599	0.988335	0.998036	1.02621	1.01279	1.068	1.01981	1.02555	1.00162	0.973238	cytoplasm	K09485	HSP110; heat shock protein 110kDa
NP_083647.1	HIV Tat-specific factor 1 homolog [Mus musculus]	Htatsf1	1.199	0.00745317	Up	86.239	23.1	13	13	13	10933	14970	9508	10143	12572	12856	11782	11738	14058	13509	12624	8776.7	112570	106130	98391	92497	119220	119630	123770	128680	109840	124400	128420	111710	0.982245	0.926052	0.858524	0.807095	1.04027	1.04385	1.07997	1.12281	0.958424	1.08547	1.12055	0.974741	nucleus
NP_062510.2	serine protease HTRA1 precursor [Mus musculus]	Htra1	1.37	0.00985368	Up	51.213	10.4	4	4	4	3468.5	4895.8	2130.8	3577.9	5437.5	4588.3	5686.3	5501.9	4301.7	4614.6	4924.3	3344.1	28914	37586	30038	29401	44635	36114	46783	44954	33364	44845	40370	46603	0.74841	0.972876	0.777503	0.761015	1.15533	0.934774	1.21093	1.16359	0.863594	1.16077	1.04494	1.20627	extracellular
XP_006528996.1	E3 ubiquitin-protein ligase HUWE1 isoform X1 [Mus musculus]	Huwe1	1.022	0.0313973	Up	489.76	25.7	73	73	73	25210	27184	23597	24910	23807	28584	25333	27204	25793	31172	26295	23530	343730	344510	342890	350780	353030	352690	348370	358620	354840	364420	349260	349570	0.979123	0.981345	0.97673	0.999205	1.00561	1.00465	0.99234	1.02154	1.01077	1.03806	0.994875	0.995758	plasma membrane	K10592	HUWE1, MULE, ARF-BP1; E3 ubiquitin-protein ligase HUWE1 [EC:2.3.2.26]
NP_080349.1	intraflagellar transport protein 22 homolog [Mus musculus]	Ift22	1.116	0.00525244	Up	20.833	65.9	9	9	9	46180	59684	35153	39622	55049	39124	45409	49523	46557	52508	47762	41703	187860	195260	185520	185920	223420	200490	207730	210160	216230	205330	169580	181560	0.951567	0.989051	0.939714	0.941741	1.13169	1.01554	1.05221	1.06452	1.09527	1.04006	0.858974	0.919656	cytoplasm
XP_030103879.1	importin-5 isoform X1 [Mus musculus]	Ipo5	1.059	0.00590341	Up	123.59	53.7	41	41	41	102810	114790	96909	94002	106660	111640	110330	107630	115650	116110	103480	100930	417970	413000	418950	403310	424340	441580	440330	445960	452490	440890	427970	430510	0.972532	0.960968	0.974812	0.938421	0.987354	1.02747	1.02456	1.03766	1.05285	1.02586	0.9958	1.00171	cytoplasm	K20222	IPO5, KPNB3, RANBP5; importin-5
NP_082294.1	IST1 homolog isoform 1 [Mus musculus]	Ist1	1.06	0.0233477	Up	39.468	13.5	4	4	4	28316	23269	18975	18663	30461	21825	19425	20212	32611	18809	15683	15789	92380	89902	96074	94463	98955	95690	98712	102060	89279	91542	79166	88385	0.992792	0.966162	1.03249	1.01518	1.06345	1.02836	1.06084	1.09682	0.959467	0.983787	0.850784	0.949859	cytoplasm	K19476	IST1; vacuolar protein sorting-associated protein IST1
NP_076116.1	inositol-3-phosphate synthase 1 [Mus musculus]	Isyna1	1.066	0.014025	Up	60.931	36.6	14	14	14	33739	43962	29142	40860	44875	48642	36603	27347	40329	53133	34430	43132	148630	156150	146040	150370	161010	165620	156920	157590	153080	149470	142520	147460	0.972041	1.02122	0.955103	0.983421	1.05301	1.08316	1.02626	1.03064	1.00114	0.977535	0.932082	0.96439	cytoplasm	K01858	INO1, ISYNA1; myo-inositol-1-phosphate synthase [EC:5.5.1.4]
XP_006498875.1	potassium voltage-gated channel subfamily A member 4 isoform X1 [Mus musculus]	Kcna4	0.895	0.00405058	Down	73.469	16.5	8	7	7	11675	20983	13351	9626.2	16561	12920	18145	11067	17875	14814	17032	15589	101770	101620	96973	102990	86129	90108	95240	89703	98360	97907	100840	109200	1.04305	1.04151	0.993881	1.05555	0.882741	0.923522	0.97612	0.919371	1.0081	1.00345	1.03351	1.1192	plasma membrane	K04877	KCNA4, KV1.4; potassium voltage-gated channel Shaker-related subfamily A member 4
XP_017171362.1	calcium-activated potassium channel subunit alpha-1 isoform X14 [Mus musculus]	Kcnma1	0.885	0.0189241	Down	139.91	18.6	16	16	16	10112	13110	18066	11811	9437	10604	8637.2	7828.9	10430	8834.1	10701	12584	156650	161230	177330	156870	147010	152610	136190	141260	128430	132640	149270	175040	1.03597	1.06626	1.17273	1.03743	0.972219	1.00925	0.900663	0.934192	0.849344	0.877186	0.987165	1.15759	plasma membrane	K04936	KCNMA1, KCA1.1; potassium large conductance calcium-activated channel subfamily M alpha member 1
NP_598633.2	lysine-specific histone demethylase 1A isoform 2 [Mus musculus]	Kdm1a	0.944	0.036582	Down	92.849	17.6	10	10	10	7365	5561.6	7279.6	6363.9	5832.6	8472.2	6601.8	7496.9	7499.8	7590.8	6377.9	4400.9	62618	58494	59930	60068	55555	58836	55140	58124	55772	56061	55444	62751	1.07531	1.00449	1.02915	1.03152	0.954016	1.01036	0.94689	0.998132	0.957743	0.962706	0.95211	1.07759	extracellular	K11450	KDM1A, AOF2, LSD1; [histone H3]-N6,N6-dimethyl-L-lysine4 FAD-dependent demethylase [EC:1.14.99.66]
NP_032470.3	kinesin-like protein KIF3B [Mus musculus]	Kif3b	0.948	0.049987	Down	85.287	28.6	17	12	17	27276	29336	21609	23366	22696	25843	25793	20928	23007	27694	19754	24350	165730	168110	160100	170250	149750	158010	161920	160120	159840	157380	150830	167250	1.03083	1.04563	0.995807	1.05894	0.931431	0.982807	1.00713	0.995931	0.99419	0.978889	0.938148	1.04028	nucleus
NP_032405.3	importin subunit beta-1 [Mus musculus]	Kpnb1	1.027	0.020439	Up	97.183	50.5	36	36	36	204400	213220	213140	228430	255860	239670	225240	209030	219090	226540	193710	221110	928550	926970	955090	949290	963990	976630	958520	963010	943600	961830	893400	941860	0.980626	0.978958	1.00866	1.00253	1.01805	1.0314	1.01228	1.01702	0.99652	1.01577	0.943505	0.994683	cytoplasm	K14293	KPNB1, IPO1; importin subunit beta-1
NP_109642.1	serine beta-lactamase-like protein LACTB, mitochondrial precursor [Mus musculus]	Lactb	0.955	0.0241206	Down	60.705	37.6	15	15	15	60366	54313	52455	69502	71669	53721	58856	57459	60255	59351	46022	67572	306790	297660	302150	301020	288360	288320	278110	298180	295600	294100	286760	291750	1.04327	1.01222	1.02749	1.02364	0.980594	0.980458	0.945738	1.01399	1.00521	1.00011	0.975153	0.992122	mitochondria
NP_659048.1	LIM and cysteine-rich domains protein 1 [Mus musculus]	Lmcd1	1.3	0.0102496	Up	40.996	15.9	4	4	4	2220.6	3821.4	2496.1	4396.7	4984.8	4827.8	3843.7	1782.6	2398.4	1782.9	2824.9	2162.3	44665	54150	49435	43724	63244	65997	58103	0	45266	0	28291	19840	0.944861	1.14551	1.04577	0.924955	1.33789	1.39613	1.22913		0.957575		0.598479	0.419703	nucleus
XP_006497220.1	acyl-CoA:lysophosphatidylglycerol acyltransferase 1 isoform X5 [Mus musculus]	Lpgat1	0.883	0.032906	Down	34.04	23.6	7	7	7	27094	28959	25712	24084	24099	24479	25225	16281	19149	16126	16881	25088	100660	99357	93544	92199	86360	88381	90341	75544	85269	77373	84638	96661	1.12855	1.11394	1.04877	1.03369	0.968227	0.990886	1.01286	0.846964	0.955996	0.867469	0.948921	1.08372	cytoplasm	K13514	LPGAT1; lysophosphatidylglycerol acyltransferase 1 [EC:2.3.1.-]
NP_034878.2	lysosomal-trafficking regulator [Mus musculus]	Lyst	1.073	0.0229194	Up	425.32	5.5	14	14	14	1019.2	1293.3	984.81	1002.1	1057.1	1169.2	1309.3	1307.2	1236.1	1307.3	1054.5	758.18	39201	39113	36576	38156	40248	42203	42187	39541	40049	44287	37940	34631	0.992154	0.989927	0.925717	0.965706	1.01865	1.06813	1.06773	1.00076	1.01362	1.12088	0.960239	0.87649	plasma membrane
XP_030109623.1	protein LZIC isoform X2 [Mus musculus]	Lzic	1.11	0.00903988	Up	21.536	48.4	8	8	8	65672	71285	53808	75130	75994	72462	61330	70454	76919	83577	51449	72214	152610	152060	143040	156950	169000	165380	160620	176020	163380	163590	155640	156350	0.956483	0.953036	0.896503	0.983684	1.05921	1.03652	1.00669	1.1032	1.02398	1.0253	0.975473	0.979923	cytoplasm
XP_030099245.1	leucine zipper putative tumor suppressor 1 isoform X1 [Mus musculus]	Lzts1	0.936	0.0219016	Down	67.289	19.5	6	6	6	6708.7	6318.2	11159	6916.3	6733.3	10573	6773	5972.7	6633.3	5376.8	7629.8	10939	101890	100200	97150	95009	90686	91825	96277	90360	107220	104360	111160	108580	1.02341	1.00643	0.975796	0.954291	0.91087	0.92231	0.967027	0.907596	1.07694	1.04821	1.11651	1.0906	nucleus
NP_776101.3	amine oxidase [flavin-containing] A [Mus musculus]	Maoa	0.971	0.0119024	Down	59.601	33.7	11	10	11	149070	149310	153820	140820	144970	150930	142630	137010	134200	154560	147490	136700	744930	737730	752360	748600	733170	719850	711420	732100	666670	707330	734170	718220	1.02672	1.01679	1.03696	1.03178	1.01051	0.99215	0.980531	1.00903	0.918853	0.974894	1.01189	0.989903	plasma membrane	K00274	MAO, aofH; monoamine oxidase [EC:1.4.3.4]
NP_032660.2	microtubule-associated protein 1B [Mus musculus]	Map1b	1.046	0.0117459	Up	270.25	58	103	100	100	728320	791640	708200	710700	808540	806040	762710	723760	785650	824850	755940	677870	4204200	4082800	4118500	4292000	4346700	4445400	4337400	4338400	4196200	4361400	4266900	3985400	0.989703	0.961124	0.969528	1.01037	1.02325	1.04648	1.02106	1.0213	0.98782	1.02671	1.00446	0.938196	nucleus
NP_001334073.1	dual specificity mitogen-activated protein kinase kinase 2 isoform 2 [Mus musculus]	Map2k2	1.048	0.0143237	Up	44.302	46.2	17	9	9	44750	53025	36450	45668	43743	49110	47840	47349	53154	49690	44917	44322	194610	198580	196590	202200	214320	205180	203600	207490	220260	193870	188380	201320	0.962463	0.982097	0.972255	1	1.05994	1.01474	1.00692	1.02616	1.08932	0.958803	0.931652	0.995648	mitochondria	K04369	MAP2K2, MEK2; mitogen-activated protein kinase kinase 2 [EC:2.7.12.2]
NP_032564.1	myristoylated alanine-rich C-kinase substrate [Mus musculus]	Marcks	1.443	0.0186989	Up	29.661	62.8	13	13	13	425970	451140	400100	312880	657400	500950	536580	511190	1305400	816580	715830	515730	1636500	1599600	1492200	1114100	2596300	1892900	2014700	1921300	3894500	2967600	2867900	2085100	0.752913	0.735936	0.686524	0.51257	1.19449	0.870876	0.926913	0.883942	1.79176	1.36532	1.31945	0.959303	nucleus	K12561	MARCKS; myristoylated alanine-rich C-kinase substrate
NP_079845.1	microsomal glutathione S-transferase 3 [Mus musculus]	Mgst3	1.196	0.00871849	Up	16.958	55.6	7	7	7	1414200	1351000	1277300	1446400	1434800	1724300	1625200	1604300	1639800	1501500	1335400	1370500	3214100	2963200	3228100	3291800	3413400	3956500	3718300	4101300	3744700	3653700	3106800	3206900	0.927171	0.854794	0.93121	0.949585	0.984663	1.14133	1.07262	1.1831	1.08023	1.05398	0.896218	0.925094	endoplasmic reticulum,mitochondria	K00799	GST, gst; glutathione S-transferase [EC:2.5.1.18]
NP_001156478.1	MICOS complex subunit Mic10 [Mus musculus]	Micos10	1.397	0.0174552	Up	8.5669	43.4	2	2	2	90676	83770	193150	60851	87932	107480	116930	100720	145830	146950	69232	80601	204070	147120	173950	130080	212420	251520	236600	214170	256480	248770	165030	176600	1.01325	0.730484	0.8637	0.645876	1.05471	1.24885	1.17477	1.0634	1.27348	1.2352	0.819411	0.876858	mitochondria
NP_064350.2	malonyl-CoA decarboxylase, mitochondrial isoform 1 precursor [Mus musculus]	Mlycd	1.075	0.0371939	Up	54.735	29.9	10	10	10	17713	20400	18434	24711	20334	25215	22960	18126	21349	23444	17554	17631	94327	98280	98732	100810	98364	108970	107050	107250	107750	101340	101550	101840	0.923068	0.961751	0.966174	0.986509	0.962573	1.06636	1.04757	1.04953	1.05442	0.991696	0.993751	0.996589	nucleus	K01578	MLYCD; malonyl-CoA decarboxylase [EC:4.1.1.9]
XP_006514033.1	protein MON2 homolog isoform X4 [Mus musculus]	Mon2	0.964	0.0152608	Down	188.48	12.1	16	16	16	9991.3	8221.9	7245.3	7176.5	8113.3	6931	7770.2	7349.4	8681.7	8605.1	6527.6	5186.9	80164	80859	78097	80534	78583	76926	77009	75846	78547	78960	76027	75069	1.02706	1.03597	1.00058	1.0318	1.00681	0.985577	0.98664	0.97174	1.00635	1.01164	0.974059	0.961785	plasma membrane
NP_061289.1	mitochondrial pyruvate carrier 1 isoform 1 [Mus musculus]	Mpc1	1.239	0.0268332	Up	12.454	71.6	6	6	6	113850	145460	108320	136740	134970	163560	156550	136220	155260	146490	141940	140040	276590	229990	297090	282670	290610	352340	357440	345060	388140	323620	300510	319950	0.881794	0.733229	0.947149	0.901177	0.926491	1.12329	1.13955	1.10008	1.23742	1.03173	0.958053	1.02003	cytoplasm	K22138	MPC1; mitochondrial pyruvate carrier 1
NP_081706.1	mitochondrial pyruvate carrier 2 [Mus musculus]	Mpc2	1.153	0.0262458	Up	14.286	60.6	10	10	10	343750	375040	314140	293350	355460	406230	384810	391110	404620	412520	380720	374910	851520	745680	806540	700180	835950	919870	893230	930850	948050	961110	944480	889620	0.979971	0.858165	0.928206	0.805802	0.962053	1.05863	1.02797	1.07127	1.09106	1.10609	1.08695	1.02382	mitochondria	K22139	MPC2; mitochondrial pyruvate carrier 2
NP_001281251.1	protein Mpv17 isoform 2 [Mus musculus]	Mpv17	1.558	0.0105434	Up	18.357	38.2	4	4	4	31101	11474	18344	9070.5	43170	21804	18851	32050	23985	23988	18162	18218	70469	39513	54364	58742	94845	88765	83769	80105	93089	61524	83071	84482	0.94723	0.531126	0.73075	0.789598	1.27489	1.19316	1.12601	1.07675	1.25128	0.826993	1.11662	1.13559	mitochondria	K13348	MPV17; protein Mpv17
NP_001278202.1	28S ribosomal protein S23, mitochondrial isoform c [Mus musculus]	Mrps23	0.889	0.0481826	Down	13.426	52.5	5	5	5	37292	34595	29388	14620	16521	31055	34346	33694	39239	35802	31580	33276	112950	100430	99683	90628	88580	92692	87926	89529	95774	90990	106150	107110	1.16599	1.03675	1.02904	0.935562	0.91442	0.956868	0.907669	0.924216	0.988684	0.939298	1.0958	1.10571	cytoplasm
NP_038630.1	metallothionein-1 [Mus musculus]	Mt1	0.673	0.0429159	Down	6.0181	70.5	4	3	4	88918	102950	158440	143270	97323	71517	75495	115780	64603	47374	33073	64960	202720	165670	278630	273980	160560	141630	129720	188320	93722	85940	58154	167770	1.24955	1.02117	1.71745	1.68879	0.989678	0.872995	0.799582	1.16079	0.577694	0.529726	0.358456	1.03412	extracellular	K14739	MT1_2; metallothionein 1/2
NP_038631.1	metallothionein-3 [Mus musculus]	Mt3	0.622	0.00186785	Down	7.0092	70.6	7	7	7	1017000	1189400	1409600	1420000	844380	920840	714560	860900	377210	491470	289280	847360	1033200	869520	1097900	1272900	637320	743220	616910	660200	330920	306480	320400	725980	1.43917	1.21118	1.5293	1.77306	0.88774	1.03525	0.859311	0.919611	0.460948	0.426904	0.446294	1.01124	extracellular
XP_006524733.1	mitochondrial carrier homolog 1 isoform X2 [Mus musculus]	Mtch1	1.066	0.0491781	Up	39.94	30.9	10	10	10	101420	91260	102290	108320	118420	124150	117350	117630	108380	115270	116900	115880	538990	542560	538750	503370	575650	592660	549780	546760	545520	537580	527430	533710	0.990069	0.996626	0.989628	0.924638	1.05741	1.08865	1.00989	1.00434	1.00206	0.987478	0.968834	0.98037	plasma membrane
XP_006530248.1	mevalonate kinase isoform X2 [Mus musculus]	Mvk	1.136	0.00918341	Up	41.877	21.5	5	5	5	4705	6510.1	5822.3	6166.5	7189.7	9217.4	6665.5	6387.4	8537	7080	2721.1	6003.1	45353	46960	45174	47050	50991	57564	51077	50177	53574	53870	47171	45075	0.916167	0.948629	0.912551	0.950447	1.03006	1.16284	1.0318	1.01361	1.08224	1.08822	0.952892	0.910551	extracellular	K00869	E2.7.1.36, MVK, mvaK1; mevalonate kinase [EC:2.7.1.36]
NP_063923.1	N-alpha-acetyltransferase 10 isoform 1 [Mus musculus]	Naa10	1.043	0.0440368	Up	26.519	22.6	4	4	4	16489	19379	15858	16759	15804	19835	18619	17587	17711	17429	17139	16562	76544	80847	77749	79272	83387	83444	79547	81436	79684	73225	78460	74720	0.96859	1.02304	0.983838	1.00311	1.05518	1.0559	1.00659	1.03049	1.00832	0.926591	0.992835	0.945509	cytoplasm
NP_001157659.1	N-acetyl-D-glucosamine kinase isoform 2 [Mus musculus]	Nagk	0.891	0.0360664	Down	31.897	26.4	6	6	6	22770	22267	21283	22404	18991	18838	20696	19110	20224	20217	17861	18604	72918	74008	80600	80729	67815	62812	70745	73355	68027	67263	64638	76037	1.01871	1.03394	1.12603	1.12783	0.947416	0.877521	0.98835	1.02481	0.950378	0.939704	0.903031	1.06228	cytoplasm	K00884	NAGK, nagK; N-acetylglucosamine kinase [EC:2.7.1.59]
XP_030107914.1	cytoplasmic protein NCK2 isoform X1 [Mus musculus]	Nck2	0.826	0.0446274	Down	42.879	27.6	8	7	8	10633	12506	12011	12300	12113	10069	6533	9549.5	13040	13763	6353	9749.9	86874	100020	100560	94930	78626	66941	93966	76485	95398	105860	99250	94945	0.95304	1.09726	1.10318	1.04142	0.862557	0.734368	1.03084	0.839069	1.04655	1.16132	1.08881	1.04158	nucleus	K19862	NCK2, GRB4; NCK adaptor protein 2
NP_081520.1	NADH dehydrogenase [ubiquinone] 1 alpha subcomplex subunit 11 [Mus musculus]	Ndufa11	1.236	0.0388284	Up	15.115	75.5	8	8	8	941460	1009500	947700	858160	923960	1018700	978180	909760	1024300	1041300	847330	953350	1235700	1003200	1175500	872970	1221700	1364900	1348400	1362400	1468800	1501200	1264700	1330500	0.978774	0.794615	0.931091	0.691463	0.967685	1.08111	1.06804	1.07913	1.16341	1.18907	1.00175	1.05386	extracellular	K03956	NDUFA11; NADH dehydrogenase (ubiquinone) 1 alpha subcomplex subunit 11
NP_082887.2	protein arginine methyltransferase NDUFAF7, mitochondrial precursor [Mus musculus]	Ndufaf7	1.049	0.0194848	Up	48.384	27.3	8	8	8	13659	13771	12185	14145	13067	15773	15171	14783	14556	15003	14097	12377	144430	151300	146760	144240	153430	158170	153690	150370	153220	138430	151060	141680	0.969991	1.01613	0.985639	0.968715	1.03043	1.06227	1.03218	1.00988	1.02902	0.929695	1.01452	0.951522	mitochondria	K18164	NDUFAF7; NADH dehydrogenase [ubiquinone] 1 alpha subcomplex assembly factor 7
NP_001365456.1	nADH dehydrogenase [ubiquinone] 1 beta subcomplex subunit 1 [Mus musculus]	Ndufb1	1.297	0.0135882	Up	6.954	77.2	5	5	5	617900	703020	682760	603230	690360	751410	720200	737170	773880	752320	665920	754500	1031700	1070000	928470	851700	1238400	1246700	1272000	1277800	1385200	1350400	1271500	1325300	0.868851	0.901105	0.781915	0.717263	1.04292	1.04991	1.07122	1.07611	1.16655	1.13725	1.0708	1.11611	cytoplasm	K03957	NDUFB1; NADH dehydrogenase (ubiquinone) 1 beta subcomplex subunit 1
NP_001344216.1	neuropilin and tolloid-like protein 2 isoform 1 precursor [Mus musculus]	Neto2	0.742	0.00496229	Down	58.662	10.2	4	4	4	4490.3	6333.3	5750.7	3668.3	5107	4696.4	5757.8	4138.6	7206.7	6947.6	6647.4	5252.1	114540	106070	117100	0	75116	94255	79592	85213	95302	108920	117770	117520	1.13365	1.04982	1.15899		0.743456	0.932884	0.787757	0.843391	0.943246	1.07803	1.16562	1.16315	plasma membrane
NP_067336.1	RNA-binding protein Nova-1 isoform 1 [Mus musculus]	Nova1	1.445	0.0481175	Up	51.755	19.9	6	3	3	1747.4	1778.5	1377.5	1751.8	1363.3	2355.6	2322.3	5791.7	2427.8	2771.7	2918	2420.6	21504	0	0	27019	0	32071	33927	39192	34896	36625	43956	37312	0.631435			0.793375		0.94172	0.996219	1.15082	1.02467	1.07544	1.29071	1.09561	cytoplasm
NP_032756.1	neuronal pentraxin-1 precursor [Mus musculus]	Nptx1	0.849	0.0343774	Down	47.117	21.3	8	8	8	53674	74967	59293	48923	47490	48476	45689	44789	47980	46614	46067	59359	407540	436530	440070	345590	356840	329150	347880	349350	347310	341390	387820	464190	1.07397	1.15036	1.15969	0.910714	0.94036	0.86739	0.916748	0.920622	0.915246	0.899646	1.022	1.22325	extracellular
NP_109614.2	neuronal pentraxin receptor [Mus musculus]	Nptxr	0.762	0.03633	Down	52.335	41.8	11	4	11	37889	43685	50197	30899	34427	31625	36205	28872	32807	35226	35089	42924	426590	487590	562230	366880	368980	343530	370170	322750	383030	328070	357880	484980	1.06588	1.21829	1.40479	0.916688	0.921935	0.858346	0.924909	0.806425	0.957041	0.819717	0.894201	1.21177	endoplasmic reticulum
XP_006516637.1	ribosyldihydronicotinamide dehydrogenase [quinone] isoform X1 [Mus musculus]	Nqo2	1.124	0.0197448	Up	26.248	29.4	4	4	4	13030	13458	10820	14649	15986	12708	15001	15740	12702	13491	9821.1	12288	82700	84550	78428	90453	97779	89922	91674	98146	83393	84395	66064	84619	0.961513	0.983022	0.911845	1.05165	1.13683	1.04548	1.06585	1.1411	0.96957	0.98122	0.768095	0.983825	cytoplasm
NP_001334098.1	nardilysin isoform 1 [Mus musculus]	Nrdc	1.096	0.027934	Up	140.62	24.7	24	24	24	11538	12437	11855	11747	14386	15873	12277	12427	16184	15586	12764	11792	83167	86795	91712	93282	96406	97595	93246	102040	101940	87567	88328	90731	0.896833	0.935956	0.988978	1.00591	1.0396	1.05242	1.00552	1.10035	1.09927	0.944281	0.952487	0.9784	mitochondria
NP_071312.1	neurogranin [Mus musculus]	Nrgn	0.733	0.0440668	Down	7.4963	60.3	2	2	2	250090	251670	349020	240070	215460	213170	221560	192360	71174	95991	104720	321950	741470	778380	1199700	776120	628360	673000	629450	632690	241350	448190	387750	1102400	1.07996	1.13372	1.74738	1.13043	0.915214	0.980233	0.916802	0.921521	0.351529	0.652794	0.564763	1.60566	extracellular
NP_705757.1	neuritin isoform 1 precursor [Mus musculus]	Nrn1	0.735	0.0233521	Down	15.353	31	3	3	3	50125	62747	50982	30356	44519	45762	21544	39554	32628	46605	33569	68005	74551	85125	111920	76240	69062	64706	60557	61182	61530	63916	74601	105450	0.984345	1.12396	1.47775	1.00665	0.91187	0.854355	0.799573	0.807825	0.81242	0.843924	0.985005	1.39232	extracellular
NP_032766.2	vesicle-fusing ATPase [Mus musculus]	Nsf	0.91	0.0272104	Down	82.613	66.5	49	49	49	832130	938560	945820	822440	837920	820520	820560	796370	836760	861310	874330	936310	2935900	2944000	3232900	2796300	2697300	2646300	2716600	2779600	2743500	2660500	2967400	3156400	1.02784	1.03067	1.13181	0.978962	0.944303	0.926449	0.95106	0.973116	0.960478	0.93142	1.03886	1.10503	cytoplasm	K06027	NSF, SEC18; vesicle-fusing ATPase [EC:3.6.4.6]
NP_663752.2	nucleoporin Nup43 [Mus musculus]	Nup43	1.075	0.0422082	Up	41.989	13.4	4	4	4	7500.4	10842	6156.5	8281.1	14424	8807.6	8608.4	8200.4	10964	12686	10139	12725	68459	69590	0	73025	77921	77354	71942	75458	65474	81075	63028	72719	0.945988	0.961616		1.00908	1.07674	1.0689	0.994117	1.0427	0.90474	1.12032	0.870941	1.00485	nucleus	K14305	NUP43; nuclear pore complex protein Nup43
NP_598437.2	probable tRNA N6-adenosine threonylcarbamoyltransferase [Mus musculus]	Osgep	1.19	0.0295318	Up	36.346	20.6	4	4	4	5713.6	10478	6660.3	5998.5	12140	10977	11234	10392	8329.9	6808	3902.5	7076.3	50591	53942	42603	53173	65131	58495	57659	57077	62393	55411	51616	58216	0.91113	0.97148	0.767268	0.957631	1.17299	1.05348	1.03842	1.02794	1.12368	0.997936	0.92959	1.04845	cytoplasm,nucleus
NP_598746.2	serine/threonine-protein kinase OSR1 [Mus musculus]	Oxsr1	1.062	0.0137108	Up	58.213	32.1	14	11	11	36971	40590	39629	41556	44157	45647	43787	37026	43263	37857	34969	39428	187120	194470	193630	203190	207020	204500	208300	206160	196630	199190	193020	181610	0.945512	0.982651	0.978407	1.02671	1.04607	1.03333	1.05253	1.04172	0.993566	1.0065	0.975325	0.91767	nucleus
NP_001371196.1	poly(A) binding protein, cytoplasmic 1-like 2B [Mus musculus]	Pabpc1l2b	1.965	0.0122499	Up	25.629	15.7	3	2	2	10149	10497	9790.1	9483.9	8417.4	11692	11063	9639.5	10670	9534.8	10620	9865.7	68789	62579	0	0	0	136680	121530	0	72686	61149	75357	45913	0.853616	0.776555				1.69609	1.50809		0.901975	0.75881	0.93512	0.569744	nucleus	K13126	PABPC; polyadenylate-binding protein
XP_030102539.1	phosphofurin acidic cluster sorting protein 2 isoform X9 [Mus musculus]	Pacs2	1.143	0.03077	Up	98.555	24.1	15	13	13	16755	14997	9938.1	14010	18926	15693	13909	17975	19689	16780	13921	13480	134120	134140	113060	129940	146730	135770	152970	149040	140150	147160	131800	136080	0.974851	0.974996	0.821776	0.944469	1.06651	0.986844	1.11186	1.0833	1.01868	1.06963	0.957988	0.989097	nucleus
NP_001345573.1	protein kinase C and casein kinase substrate in neurons protein 2 isoform 3 [Mus musculus]	Pacsin2	1.095	0.00228576	Up	51.623	50.6	17	16	16	243910	244910	220420	195850	259840	274990	262760	253940	249810	280660	259790	248610	618110	585570	603300	602540	657640	652750	642600	686530	657790	697310	707120	677760	0.952279	0.902147	0.929462	0.928291	1.01318	1.00565	0.990009	1.05769	1.01341	1.0743	1.08941	1.04418	cytoplasm,nucleus
XP_006535246.1	multifunctional protein ADE2 isoform X1 [Mus musculus]	Paics	1.063	0.0151852	Up	47.006	54.4	17	17	17	127860	151160	124210	130440	134420	152410	133720	141570	132340	141090	104180	121140	461570	456040	449600	487580	487840	493970	495910	492380	494040	477990	425780	482190	0.970893	0.959261	0.945715	1.0256	1.02615	1.03904	1.04313	1.0357	1.03919	1.00543	0.895611	1.01427	cytoplasm	K01587	PAICS; phosphoribosylaminoimidazole carboxylase / phosphoribosylaminoimidazole-succinocarboxamide synthase [EC:4.1.1.21 6.3.2.6]
NP_291061.1	protocadherin gamma-C5 precursor [Mus musculus]	Pcdhgc5	0.917	0.0203542	Down	101.89	18.3	9	7	9	6651.2	8727.5	9485	8884.7	6923.5	6103.9	7527.1	9437.6	11686	11709	10285	8639.2	97952	107000	105030	98511	95360	90639	97016	91394	95703	102500	104160	105730	0.986926	1.07809	1.05824	0.992558	0.96081	0.913243	0.977495	0.92085	0.964266	1.03275	1.04947	1.06529	extracellular
NP_032817.1	calmodulin regulator protein PCP4 [Mus musculus]	Pcp4	2.012	0.0336928	Up	6.8073	27.4	2	2	2	77414	34354	93654	36294	82639	188080	108440	86691	30795	60940	41195	46776	113320	48312	148340	134650	175800	296470	205280	216710	75532	177980	149750	104130	0.736532	0.314008	0.964147	0.875168	1.14263	1.92693	1.33423	1.40852	0.490926	1.1568	0.973312	0.676801	cytoplasm
NP_001156461.1	phosphorylated adapter RNA export protein isoform 2 [Mus musculus]	Phax	1.142	0.047605	Up	40.866	10.5	3	3	3	3127.4	4294.9	3196.8	3143.2	3741.2	4211.8	3820.7	3665.7	4235.8	4410.5	4231.5	4383	35235	43802	34818	37485	41280	44375	43748	43441	48439	48229	50737	53109	0.805835	1.00177	0.796298	0.857293	0.944086	1.01487	1.00053	0.993509	1.10781	1.10301	1.16037	1.21462	cytoplasm	K14291	PHAX; phosphorylated adapter RNA export protein
NP_001342075.1	phosphatidylinositol 5-phosphate 4-kinase type-2 alpha isoform 2 [Mus musculus]	Pip4k2a	1.075	0.0090428	Up	44.792	49.5	18	13	13	111920	107760	94585	89763	114140	114590	106990	113180	111570	124140	110540	106810	509190	511320	480660	508330	558880	529190	533170	538420	555170	547830	534540	540730	0.962638	0.966665	0.908702	0.961013	1.05658	1.00045	1.00797	1.0179	1.04957	1.03569	1.01056	1.02227	cytoplasm	K00920	PIP4K2; 1-phosphatidylinositol-5-phosphate 4-kinase [EC:2.7.1.149]
NP_062614.1	phosphatidylinositol transfer protein beta isoform isoform 2 [Mus musculus]	Pitpnb	1.078	0.0416346	Up	31.487	54.6	13	11	11	52933	70426	51409	53691	67263	71699	60078	69395	72742	66410	55753	60210	235540	230110	231190	253200	256190	263290	242560	261270	262060	241340	210530	227770	0.969616	0.947263	0.951709	1.04232	1.05462	1.08385	0.998515	1.07554	1.07879	0.993492	0.866661	0.937631	cytoplasm
NP_660113.1	presequence protease, mitochondrial isoform 1 precursor [Mus musculus]	Pitrm1	1.046	0.0312445	Up	117.37	34.9	27	27	27	18574	22708	19017	21575	20587	22916	19877	23507	22609	24936	23257	19138	124990	127830	124180	123210	126990	130250	130310	135940	136080	133330	120690	133980	0.969052	0.991071	0.962772	0.955252	0.984559	1.00983	1.0103	1.05395	1.05503	1.03371	0.935714	1.03875	mitochondria
XP_017177812.1	phospholipid phosphatase 4 isoform X1 [Mus musculus]	Plpp4	1.267	0.00422257	Up	30.372	28.1	6	5	6	33906	37076	26047	41131	13630	39144	42622	22122	49909	34239	31983	39371	234590	205950	201840	226960	288570	296520	250990	265640	270690	255200	275240	223270	0.939782	0.825049	0.808584	0.909216	1.15603	1.18788	1.00548	1.06417	1.0844	1.02235	1.10263	0.894434	plasma membrane	K18693	DPP1, DPPL, PLPP4_5; diacylglycerol diphosphate phosphatase / phosphatidate phosphatase [EC:3.1.3.81 3.1.3.4]
XP_030100879.1	phospholipid phosphatase-related protein type 3 isoform X1 [Mus musculus]	Plppr3	1.307	0.00566858	Up	76.724	21.1	10	10	10	32855	44480	31644	30508	5677.8	37568	42598	9191.7	45336	37635	31195	40716	540700	576160	636010	514720	697730	841380	695840	730270	569020	740770	393140	404060	0.884002	0.941977	1.03983	0.841527	1.14073	1.37559	1.13764	1.19393	0.930303	1.2111	0.642753	0.660607	plasma membrane
XP_006510810.1	plastin-1 isoform X1 [Mus musculus]	Pls1	1.109	0.0257126	Up	70.407	36	15	12	12	8843.8	10759	9892	11167	11400	12262	11684	11302	11456	12447	9142.9	10445	80041	80287	86281	88036	89411	98331	94657	88474	89941	86290	77156	77136	0.927079	0.929928	0.999354	1.01968	1.03561	1.13892	1.09637	1.02476	1.04175	0.999459	0.893663	0.893432	cytoplasm
NP_775272.1	mitochondrial-processing peptidase subunit alpha precursor [Mus musculus]	Pmpca	1.098	0.00758789	Up	58.278	45	17	17	17	28860	26190	21385	24701	26009	30727	25623	28428	17917	25335	18282	23349	122580	123580	116330	123160	128530	132390	131880	140560	117840	125210	114980	125880	0.978735	0.986719	0.928832	0.983366	1.02624	1.05706	1.05299	1.1223	0.940888	0.999734	0.918053	1.00508	mitochondria
NP_080628.1	peptidyl-prolyl cis-trans isomerase D isoform 1 [Mus musculus]	Ppid	1.05	0.00296475	Up	40.742	55.4	19	18	19	167340	180540	159810	162420	191820	177180	177070	171010	178520	176500	169700	165400	457130	451690	446970	459370	483880	466590	475010	482090	464280	461300	468660	465720	0.982602	0.970908	0.960763	0.987416	1.0401	1.00294	1.02103	1.03625	0.997971	0.991565	1.00738	1.00107	cytoplasm	K05864	PPID, CYPD; peptidyl-prolyl isomerase D [EC:5.2.1.8]
NP_001013385.3	5'-AMP-activated protein kinase catalytic subunit alpha-1 isoform 1 [Mus musculus]	Prkaa1	0.972	0.0376254	Down	63.928	24	9	8	9	9303.5	7427.1	8852.7	11026	10282	9823.2	7592.7	9762.5	12244	11687	13436	9160.6	71497	72898	70837	71309	69662	70175	70761	67971	71749	79091	84288	69168	0.986839	1.00618	0.97773	0.984244	0.961512	0.968592	0.976681	0.938172	0.990318	1.09166	1.16339	0.954693	mitochondria	K07198	PRKAA, AMPK; 5'-AMP-activated protein kinase, catalytic alpha subunit [EC:2.7.11.11]
NP_036001.1	interferon-inducible double-stranded RNA-dependent protein kinase activator A [Mus musculus]	Prkra	1.067	0.0220814	Up	34.371	26.8	6	6	6	33567	43844	33661	34357	34910	39489	32528	36558	35432	37252	33556	35325	153910	143380	154000	155100	158780	166100	162520	159430	160500	160040	147340	163360	0.980079	0.913025	0.980652	0.987657	1.01109	1.0577	1.03491	1.01523	1.02204	1.01911	0.938242	1.04026	cytoplasm
NP_663379.1	protein arginine N-methyltransferase 7 [Mus musculus]	Prmt7	1.235	0.0043634	Up	78.3	4.2	2	2	2	4633.8	5901.6	4903.5	1302.8	541.57	513.37	6139.2	4903.8	6018.3	4183.1	2800.1	6134.5	0	126550	123420	0	0	0	155330	153400	129760	93767	101650	137240		0.991463	0.966941				1.21694	1.20182	1.01661	0.734623	0.796383	1.07522	cytoplasm,nucleus
NP_001096033.1	proline-rich transmembrane protein 2 [Mus musculus]	Prrt2	0.708	0.000179329	Down	35.923	26.9	4	4	4	39381	110540	44305	11291	36900	124580	36373	28818	69209	67458	66925	73065	402680	447320	426320	0	303730	310160	307080	283720	483830	582580	580100	618080	0.933387	1.03686	0.988183		0.704027	0.718931	0.711792	0.657645	1.12149	1.35038	1.34464	1.43267	plasma membrane
XP_017173718.1	protein prune homolog 2 isoform X8 [Mus musculus]	Prune2	1.1	0.0172358	Up	337.86	3.8	10	10	10	10443	10760	8790.1	9530	10354	10359	10697	11057	9801.9	10823	10409	9469.7	220570	206570	194770	214290	230060	231780	222310	236080	200970	220430	220200	210860	1.01455	0.950151	0.895875	0.985661	1.0582	1.06611	1.02255	1.08589	0.924393	1.0139	1.01284	0.969884	nucleus
NP_001334383.1	PH and SEC7 domain-containing protein 1 isoform 2 [Mus musculus]	Psd	0.855	0.0255832	Down	109.77	19.7	12	12	12	9347.7	10993	5924.7	3813	6707	6850.8	4131.1	5506.3	8804	7939.5	9119.6	7869.9	123270	114870	98984	113970	100050	100290	95105	90055	74661	91279	106840	95925	1.22728	1.14365	0.985488	1.13469	0.996101	0.998491	0.946869	0.896591	0.743328	0.908777	1.0637	0.955033	nucleus	K12494	PSD; PH and SEC7 domain-containing protein
XP_006527424.1	protein prenyltransferase alpha subunit repeat-containing protein 1 isoform X1 [Mus musculus]	Ptar1	0.861	0.0294508	Down	46.685	19.9	6	6	6	5898.9	7737.9	5212.7	6521.1	5090	5823.7	5286.6	4411.1	5644	5941.6	5795.2	5808.1	46010	50193	45144	42451	40177	43817	37689	36609	40439	46384	50534	45501	1.05176	1.14738	1.03197	0.970405	0.918422	1.00163	0.861548	0.83686	0.924412	1.06031	1.15518	1.04013	cytoplasm
XP_006499057.1	receptor-type tyrosine-protein phosphatase eta isoform X4 [Mus musculus]	Ptprj	0.831	0.0290169	Down	128.71	9.3	7	7	7	3885.8	3740.3	3995.5	1126.4	3891.5	1856.9	2246.6	1621.5	1875.1	1776.5	1681.8	3460.9	64236	67565	62451	63281	56384	44933	60791	51787	67371	49068	73447	66830	1.05863	1.11349	1.02921	1.04289	0.929223	0.740507	1.00185	0.853463	1.11029	0.808653	1.21043	1.10138	cytoplasm	K05698	PTPRJ, DEP1, CD148; receptor-type tyrosine-protein phosphatase eta [EC:3.1.3.48]
NP_001074523.1	glutamyl-tRNA(Gln) amidotransferase subunit A, mitochondrial [Mus musculus]	Qrsl1	1.071	0.00953184	Up	56.782	22.3	9	9	9	8850.3	11878	12763	11304	11757	13242	10908	9534.2	13194	13577	11214	8454.4	69549	68469	72493	71098	75584	77829	75124	72966	78034	83191	85368	72477	0.925077	0.910712	0.964236	0.945681	1.00535	1.03521	0.999231	0.970527	1.03794	1.10653	1.13549	0.964023	nucleus	K02433	gatA, QRSL1; aspartyl-tRNA(Asn)/glutamyl-tRNA(Gln) amidotransferase subunit A [EC:6.3.5.6 6.3.5.7]
NP_083852.1	ras-related protein Rab-1B [Mus musculus]	Rab1b	0.957	0.0276774	Down	22.187	66.7	10	6	6	223900	247200	195810	226720	211920	232900	237570	225520	267630	208280	224950	214260	1162500	1183900	1159300	1190000	1078600	1129600	1148300	1136800	1158900	1128600	1130100	1108100	1.01716	1.03588	1.01436	1.04122	0.943746	0.98837	1.00473	0.99467	1.01401	0.987495	0.988808	0.969558	cytoplasm	K07875	RAB1B; Ras-related protein Rab-1B
NP_780331.1	ras-related protein Rab-39B [Mus musculus]	Rab39b	0.972	0.0467621	Down	24.636	46.9	8	8	8	41753	44519	43286	43619	34590	44377	35801	39964	38269	42912	40170	37537	139170	143290	146030	144080	139700	140610	137430	138920	145720	139210	136910	134990	0.990499	1.01982	1.03932	1.02544	0.994271	1.00075	0.978115	0.988719	1.03712	0.990783	0.974414	0.960749	cytoplasm	K07925	RAB39B; Ras-related protein Rab-39B
NP_035361.2	geranylgeranyl transferase type-2 subunit beta isoform 1 [Mus musculus]	Rabggtb	1.282	0.0371505	Up	37.803	13.3	4	4	4	8102	6567.5	7057.4	4649.3	7736.3	8087.3	7767.1	7400.2	19025	8753.6	8558.9	20015	115060	82389	95020	0	135630	115670	120480	128340	106920	127240	130000	89860	1.01528	0.726995	0.838451		1.19679	1.02066	1.06311	1.13246	0.943455	1.12276	1.14711	0.792919	cytoplasm
NP_083795.2	ras-related protein Rap-2a [Mus musculus]	Rap2a	0.917	0.0271024	Down	20.642	48.6	7	3	4	85675	104210	94614	85259	87850	88520	81855	86213	89369	76453	87621	93269	340070	351960	347370	312700	310800	310250	300040	319160	320050	306170	345100	363080	1.03924	1.07558	1.06155	0.955599	0.949793	0.948112	0.916911	0.975341	0.978061	0.935644	1.05461	1.10956	cytoplasm
NP_082988.1	ras-related protein Rap-2b [Mus musculus]	Rap2b	0.879	0.0201637	Down	20.504	48.6	7	4	7	163630	164030	178360	152640	136740	157520	151330	130250	158680	153420	156840	165350	422410	434610	471190	394910	397070	370270	366920	380360	388300	361240	390460	446490	1.05072	1.08107	1.17206	0.982316	0.987689	0.921026	0.912693	0.946124	0.965874	0.898564	0.971247	1.11062	cytoplasm
XP_030102348.1	rap guanine nucleotide exchange factor 1 isoform X16 [Mus musculus]	Rapgef1	1.149	0.0050367	Up	112.59	9.5	6	6	6	553.86	1011.2	1403.2	1192.5	687.72	1012	988.84	1365	1348.5	698.52	454.41	887.38	17140	18757	17176	18236	20833	20214	20169	20705	23173	18304	12927	18747	0.908557	0.994271	0.910465	0.966654	1.10431	1.0715	1.06912	1.09753	1.22835	0.970258	0.685234	0.993741	nucleus	K06277	RAPGEF1, GRF2; Rap guanine nucleotide exchange factor 1
NP_035375.1	ras-specific guanine nucleotide-releasing factor 1 isoform 1 [Mus musculus]	Rasgrf1	0.924	0.0147485	Down	144.1	27.6	26	23	26	16678	23516	18491	17902	16207	16226	18267	17220	13067	17660	16993	18450	132270	128180	132490	123090	118040	115470	119190	124320	110540	123380	113480	135100	1.07569	1.04243	1.07748	1.00104	0.959967	0.939067	0.96932	1.01104	0.898973	1.0034	0.922883	1.09871	nucleus	K04349	RASGRF1; Ras-specific guanine nucleotide-releasing factor 1
NP_739561.2	reticulophagy regulator 2 isoform 1 [Mus musculus]	Retreg2	1.143	0.0265121	Up	57.541	17.4	6	6	6	18020	21044	12860	14313	22468	18659	17121	15387	20224	28580	16351	12989	118490	131370	121840	108090	144780	139030	130250	134320	138450	127610	118510	103840	0.937557	1.03947	0.964064	0.855266	1.14558	1.10008	1.03061	1.06281	1.09549	1.00972	0.937715	0.821638	plasma membrane
NP_001012643.1	regulating synaptic membrane exocytosis protein 1 isoform 5 [Mus musculus]	Rims1	0.819	0.0471356	Down	144.93	21.1	19	19	19	14840	18172	16918	13176	11527	13456	13912	10325	17036	15129	15355	14121	128000	131580	151430	108920	110110	100060	116790	98801	110220	114230	117890	133410	1.08059	1.11082	1.27839	0.919518	0.929564	0.84472	0.985957	0.834092	0.930492	0.964345	0.995244	1.12627	nucleus	K15291	RIMS1, RIM1; regulating synaptic membrane exocytosis protein 1
NP_109668.2	E3 ubiquitin-protein ligase RNF114 isoform 1 [Mus musculus]	Rnf114	1.198	0.0019859	Up	25.745	23.1	4	4	4	9422.1	11311	10184	9885.4	12608	11796	11316	12387	11214	11029	8405.2	8617.5	67701	69904	65623	68894	81192	75060	87510	81986	86774	82739	66743	68813	0.899742	0.92902	0.872125	0.915597	1.07904	0.997542	1.163	1.08959	1.15322	1.0996	0.88701	0.91452	nucleus
NP_663392.2	aminopeptidase B isoform 1 [Mus musculus]	Rnpep	1.054	0.0206032	Up	72.415	59.1	27	27	27	129910	155130	141050	146220	150220	159400	160280	151570	171250	154960	147480	131460	476240	483330	484540	511590	520330	517770	506090	516340	528630	505810	476840	476790	0.951798	0.965968	0.968386	1.02245	1.03991	1.0348	1.01145	1.03194	1.0565	1.0109	0.952997	0.952897	nucleus
NP_001073597.1	RNA-binding protein with serine-rich domain 1 isoform 2 [Mus musculus]	Rnps1	1.079	0.0107546	Up	31.709	27.7	6	6	6	63757	66260	63632	71170	68692	52950	70398	81594	76340	73281	75973	69206	254100	243360	243010	252290	264830	275880	256180	273960	252670	270230	265420	250760	0.98276	0.941222	0.939868	0.97576	1.02426	1.067	0.990805	1.05957	0.977229	1.04514	1.02654	0.969842	nucleus	K14325	RNPS1; RNA-binding protein with serine-rich domain 1
NP_033098.2	rho-associated protein kinase 2 [Mus musculus]	Rock2	0.897	0.038275	Down	160.61	33.6	35	30	35	39703	34317	32569	26865	25303	36346	31477	24601	33144	33172	27736	28422	242970	245190	273250	226480	222830	220940	227120	215110	214880	217720	223570	255090	1.04685	1.05642	1.17731	0.975804	0.960078	0.951934	0.978561	0.926815	0.925824	0.938061	0.963266	1.09907	nucleus	K17388	ROCK2; Rho-associated protein kinase 2 [EC:2.7.11.1]
NP_080239.1	40S ribosomal protein S10 isoform 1 [Mus musculus]	Rps10	0.873	0.0483741	Down	18.916	43.6	7	7	7	293350	286740	272300	218040	337230	243920	249450	230680	260380	239570	154250	202660	611250	525080	537480	488200	456090	471810	508110	452920	498690	508990	347200	475040	1.24727	1.07143	1.09674	0.996181	0.93066	0.962737	1.03681	0.924191	1.01759	1.0386	0.708468	0.969328	nucleus	K02947	RP-S10e, RPS10; small subunit ribosomal protein S10e
NP_077239.1	ubiquitin-40S ribosomal protein S27a precursor [Mus musculus]	Rps27a	0.91	0.0344248	Down	17.951	59	11	3	11	7854900	7636400	6492000	7872400	8209300	7411800	6943900	7413100	7222200	7281300	7262600	6948300	20619000	19153000	20529000	20779000	17004000	18509000	19540000	18753000	17791000	16739000	17655000	17488000	1.10184	1.0235	1.09703	1.11039	0.908661	0.989085	1.04418	1.00212	0.950717	0.8945	0.943449	0.934525	extracellular	K02977	RP-S27Ae, RPS27A, UBA80; ubiquitin-small subunit ribosomal protein S27Ae
XP_030103740.1	sacsin isoform X3 [Mus musculus]	Sacs	0.692	0.0335736	Down	520.27	2.2	7	7	7	46.895	299.96	118.63	29.219	1237.3	166.7	121.29	183.23	77.824	210.04	121.1	259.8	0	56986	55001	0	39938	43568	40990	30538	42608	42542	40110	44877		1.30356	1.25815		0.913583	0.996619	0.937647	0.698558	0.974659	0.973149	0.917517	1.02656	mitochondria
NP_001361548.1	scaffold attachment factor B1 isoform 1 [Mus musculus]	Safb	1.104	0.0267842	Up	105.32	28.3	19	12	19	50763	52992	46920	40880	50362	58643	53917	51086	50538	56467	54812	51402	317540	299210	313050	282500	337420	348890	314710	337710	369260	390200	372780	325500	0.950536	0.895666	0.937095	0.845646	1.01005	1.04438	0.942065	1.01091	1.10536	1.16804	1.11589	0.974364	nucleus
NP_001191908.1	serine--tRNA ligase, cytoplasmic isoform 2 [Mus musculus]	Sars1	1.035	0.0385899	Up	58.388	49.4	22	22	22	207010	253560	227470	213760	230040	245520	238380	235270	236330	227890	218490	235140	569850	560780	589040	580310	598230	592370	584410	605400	601370	575950	578980	638510	0.966503	0.951119	0.99905	0.984244	1.01464	1.0047	0.991197	1.0268	1.01996	0.976849	0.981988	1.08295	cytoplasm	K01875	SARS, serS; seryl-tRNA synthetase [EC:6.1.1.11]
XP_011238779.1	non-specific lipid-transfer protein isoform X1 [Mus musculus]	Scp2	1.104	0.0440995	Up	57.446	16.4	8	8	8	78301	77674	72381	82178	83844	86528	82335	82426	81545	95583	82739	74110	469600	457510	480490	539050	515810	553910	532070	546390	522240	543430	546010	511800	0.906227	0.882896	0.927242	1.04025	0.995402	1.06893	1.02678	1.05442	1.00781	1.0487	1.05368	0.987664	cytoplasm	K08764	SCP2, SCPX; sterol carrier protein 2 [EC:2.3.1.176]
NP_064335.1	signal peptidase complex catalytic subunit SEC11A [Mus musculus]	Sec11a	1.221	0.0363352	Up	20.626	19.6	4	4	4	17928	19590	16822	17604	20867	21766	16943	20135	15766	15709	13447	12210	68390	54436	64300	65014	80164	82212	64997	80602	75413	72935	68387	62154	0.97816	0.77858	0.919662	0.929874	1.14656	1.17585	0.929631	1.15282	1.07861	1.04316	0.978117	0.888968	cytoplasm	K13280	SEC11, sipW; signal peptidase I [EC:3.4.21.89]
XP_006508582.1	SH3 and multiple ankyrin repeat domains protein 2 isoform X1 [Mus musculus]	Shank2	0.875	0.018091	Down	207.67	24	33	33	33	13225	17216	16196	12565	13088	14530	12819	8417.1	11778	13976	11538	12603	134730	131640	142400	120400	111240	121750	118080	111860	116800	118550	117440	133470	1.09362	1.06854	1.15587	0.977299	0.902947	0.988257	0.958467	0.907979	0.948078	0.962283	0.953273	1.08339	nucleus	K15009	SHANK; SH3 and multiple ankyrin repeat domains protein
NP_001239245.1	serine hydroxymethyltransferase, mitochondrial isoform 2 [Mus musculus]	Shmt2	0.955	0.0365244	Down	55.42	30.1	10	10	10	21962	28466	23720	25998	25185	37733	24393	20504	23352	31986	22724	24328	176490	185170	185520	185880	178180	178690	170160	172920	169910	176900	180400	177500	0.990719	1.03944	1.04141	1.04343	1.00021	1.00307	0.955186	0.970679	0.953783	0.993021	1.01267	0.996389	mitochondria	K00600	glyA, SHMT; glycine hydroxymethyltransferase [EC:2.1.2.1]
NP_780381.1	shootin-1 isoform 2 [Mus musculus]	Shtn1	0.842	0.0171295	Down	52.592	18	7	7	7	4148.5	5029.6	4308.4	3500.1	4051.3	4799	3487.2	4232.3	5701.9	4987.4	4187.4	5025.7	39554	45973	44767	44929	39944	35500	33373	38639	52401	54294	41139	48477	0.914561	1.06298	1.0351	1.03884	0.923578	0.820825	0.771645	0.893404	1.21161	1.25538	0.951209	1.12088	cytoplasm
XP_011246691.1	signal-induced proliferation-associated 1-like protein 2 isoform X2 [Mus musculus]	Sipa1l2	1.222	0.047626	Up	182.7	4.2	5	4	4	288.95	331.72	315.5	241.13	1041.1	1317.4	1159.5	1295.4	1150.8	359.95	365.27	163.87	0	27636	27515	0	0	35254	0	32200	0	31523	37495	0		0.865324	0.861535			1.10386		1.00823		0.987032	1.17402		nucleus	K17702	SIPA1L2, SPAL2; signal-induced proliferation-associated 1 like protein 2
NP_851842.1	mitochondrial ornithine transporter 1 [Mus musculus]	Slc25a15	1.304	0.0153524	Up	32.823	20.9	5	5	5	6421.5	8130.9	5236.3	6265.5	8336.9	10174	9855.5	6920.2	9487.7	7986.2	6254.2	4346	67778	75818	58170	59686	86627	83994	74636	95418	82224	77428	60131	49570	0.933281	1.04399	0.800982	0.821857	1.19283	1.15657	1.02771	1.31387	1.1322	1.06616	0.827985	0.682563	cytoplasm
NP_001007571.1	mitochondrial coenzyme A transporter SLC25A42 [Mus musculus]	Slc25a42	1.274	0.0276566	Up	35.24	22.6	4	4	4	12451	7315	5402.7	13296	14780	10769	12317	16430	12310	10877	14931	10467	78871	61650	77411	64470	89801	86335	79628	104160	101240	93739	90649	93026	0.927003	0.724598	0.909843	0.757743	1.05547	1.01473	0.935901	1.22424	1.18992	1.10175	1.06543	1.09337	nucleus
NP_598652.3	choline transporter-like protein 1 isoform A [Mus musculus]	Slc44a1	0.924	0.0178791	Down	73.066	14.4	10	10	10	49760	57293	55464	48938	47333	53579	49442	48920	53672	41159	39908	55140	278090	270790	287040	261680	259930	259830	247320	247100	259210	209830	245580	293040	1.06977	1.04169	1.1042	1.00664	0.99991	0.999526	0.951402	0.950555	0.997141	0.807183	0.944708	1.12728	plasma membrane	K06515	SLC44A1, CD92; solute carrier family 44 (choline transporter-like protein), member 1
XP_006496516.1	anion exchange protein 3 isoform X1 [Mus musculus]	Slc4a3	0.864	0.0474555	Down	135.37	11.3	9	9	9	4424.4	9689.3	5710.9	4310.2	3047.4	4235.9	5202.9	5674.3	5573.1	4295.9	5769.1	2980.6	135580	134370	139310	114570	117450	119050	115180	100690	122800	104810	136420	137080	1.1013	1.09147	1.1316	0.930637	0.954031	0.967028	0.935592	0.817892	0.997489	0.851358	1.10812	1.11348	plasma membrane
NP_081190.1	essential MCU regulator, mitochondrial precursor [Mus musculus]	Smdt1	1.176	0.0147633	Up	11.542	35.5	3	3	3	19748	20511	21709	21947	24389	27713	28815	22493	26845	23925	18178	26062	85666	78685	94207	94459	102790	106720	107950	98051	94426	93637	78677	100020	0.90549	0.831701	0.995768	0.998432	1.08649	1.12803	1.14103	1.0364	0.998083	0.989744	0.831616	1.05721	mitochondria
NP_084528.1	small integral membrane protein 12 [Mus musculus]	Smim12	1.297	0.0172605	Up	10.795	20.7	2	2	2	10009	14319	13562	11451	17182	14647	14398	15522	8400.8	14779	11981	12503	28094	26226	37410	31608	40945	38073	38348	42616	0	37488	32866	29280	0.806974	0.753318	1.07457	0.907911	1.17611	1.09361	1.10151	1.2241		1.07681	0.944045	0.841041	extracellular
XP_006522785.1	sphingomyelin phosphodiesterase 4 isoform X3 [Mus musculus]	Smpd4	0.824	0.034652	Down	93.275	11.1	7	7	7	1631.5	2580.5	491.4	2318.8	2267.1	1659.7	1242.8	926.15	2348.3	1775.9	1395	2046	38101	39159	0	42835	36372	31761	30833	0	41864	36610	43297	35846	1.0115	1.03959		1.13718	0.965599	0.843187	0.818551		1.1114	0.971918	1.14944	0.951635	plasma membrane	K12353	SMPD4; sphingomyelin phosphodiesterase 4 [EC:3.1.4.12]
NP_035558.1	synaptosomal-associated protein 25 isoform a [Mus musculus]	Snap25	0.943	0.0356777	Down	23.315	79.6	21	5	21	2488400	2523000	2534400	2062500	2249800	2225600	2169900	2478900	2220800	2305300	2337200	2289300	4111100	4077600	4276800	4102000	4096400	3798400	3786200	3954700	3849900	3767400	4383800	4305600	1.01697	1.00869	1.05796	1.01472	1.01334	0.939619	0.936601	0.978283	0.952358	0.93195	1.08443	1.06509	cytoplasm	K18211	SNAP25; synaptosomal-associated protein 25
XP_006512065.1	SNF-related serine/threonine-protein kinase isoform X1 [Mus musculus]	Snrk	1.1	0.0162208	Up	81.912	27.5	15	15	15	19308	20135	14049	17536	19193	21042	18226	17905	20536	21615	15626	15888	125200	127280	113480	125440	130250	137100	136330	136960	139620	128010	114120	125120	0.976275	0.992495	0.884886	0.978147	1.01565	1.06907	1.06306	1.06798	1.08872	0.998187	0.889877	0.975652	cytoplasm
XP_030105850.1	sorting nexin-9 isoform X2 [Mus musculus]	Snx9	1.218	0.0189154	Up	45.464	22	7	7	7	9802.3	11865	10856	15408	13351	15350	11617	13979	12439	14742	9565.9	7261.6	45393	53746	47670	57380	60267	65757	57476	65171	59385	57242	45898	43507	0.826715	0.978843	0.868185	1.04503	1.09761	1.19759	1.04678	1.18692	1.08154	1.04251	0.835912	0.792367	cytoplasm	K17923	SNX9_18_33; sorting nexin-9/18/33
XP_006504265.1	VPS10 domain-containing receptor SorCS2 isoform X1 [Mus musculus]	Sorcs2	1.068	0.00989063	Up	128.99	28.7	23	23	23	13045	20663	14838	16044	20390	18117	16842	18152	17104	20579	15289	18659	146240	139770	140790	144650	148230	156510	149590	155910	145030	153310	154320	162610	0.976583	0.933376	0.940188	0.965965	0.989872	1.04516	0.998954	1.04116	0.968502	1.0238	1.03054	1.0859	plasma membrane
NP_058658.2	spastin isoform 2 [Mus musculus]	Spast	1.305	0.00863836	Up	66.384	7.3	3	3	3	1111.4	3809.3	5142.2	1619.2	2481.6	2158.7	681.23	1742.3	1288.5	1761.4	6007.5	1546.4	0	68724	73601	75008	91190	97871	0	0	0	72325	94243	66664		0.859552	0.92055	0.938148	1.14054	1.2241				0.904591	1.17873	0.833787	nucleus
NP_663559.1	spondin-1 precursor [Mus musculus]	Spon1	0.945	0.043277	Down	90.82	16.6	7	7	7	12098	15717	13181	12214	6340.7	10550	13028	10541	13446	12863	10622	7006.2	164640	161520	155670	171830	156940	155680	151510	153530	145820	155000	130610	165030	1.05777	1.03772	1.00014	1.10396	1.0083	1.0002	0.973412	0.98639	0.936856	0.995835	0.839135	1.06028	extracellular
NP_001349671.1	serine racemase isoform 2 [Mus musculus]	Srr	0.883	0.0325617	Down	34.03	56.1	11	11	11	172620	239640	183600	185700	184680	155110	166780	155570	175210	169840	195510	213890	858570	953100	960530	866240	857610	735990	830730	789930	794170	811560	896860	1057300	0.98946	1.0984	1.10696	0.998299	0.988354	0.848192	0.957376	0.910356	0.915242	0.935283	1.03359	1.21849	cytoskeleton	K12235	SRR; serine racemase [EC:5.1.1.18]
XP_006504693.1	serrate RNA effector molecule homolog isoform X1 [Mus musculus]	Srrt	1.065	0.00741876	Up	87.929	23.5	16	16	16	17444	25505	20869	13936	16675	15006	17399	17319	18668	20275	21552	21871	151560	145840	151610	148030	159760	157850	154320	164090	151980	157250	168820	168850	0.967425	0.930913	0.967744	0.944892	1.01977	1.00758	0.985042	1.0474	0.970106	1.00375	1.0776	1.07779	nucleus
NP_058017.1	stress-induced-phosphoprotein 1 [Mus musculus]	Stip1	1.045	0.0146137	Up	62.581	60.4	36	35	36	479260	496350	480910	480730	522380	515450	527310	512150	512020	537310	522950	481470	1554300	1540900	1592000	1570000	1612300	1598300	1652900	1675200	1583400	1582800	1714800	1668500	0.964136	0.955824	0.987522	0.973875	1.00011	0.991429	1.0253	1.03913	0.982187	0.981815	1.0637	1.03497	cytoplasm	K09553	STIP1; stress-induced-phosphoprotein 1
NP_766263.2	syntaxin-16 isoform a [Mus musculus]	Stx16	0.955	0.0461875	Down	37.08	44.8	10	10	10	18239	21526	7089.4	13913	19361	24931	25937	17035	16476	23430	18879	20515	114900	106730	110060	106490	105040	104620	105340	103510	105380	106030	104550	122630	1.06448	0.98879	1.01964	0.986567	0.973133	0.969242	0.975913	0.958959	0.976283	0.982305	0.968594	1.13609	mitochondria	K08489	STX16; syntaxin 16
NP_035642.1	surfeit locus protein 4 [Mus musculus]	Surf4	1.199	0.00359263	Up	30.381	21.6	5	5	5	48346	45701	45599	43498	56491	56811	51632	57628	56053	52579	47813	46752	181660	164160	166000	169890	207820	202660	187830	218720	207030	179980	179420	193400	0.965177	0.872198	0.881974	0.902642	1.10417	1.07675	0.997959	1.16208	1.09997	0.956251	0.953276	1.02755	plasma membrane
NP_082166.3	sushi domain-containing protein 2 isoform 1 precursor [Mus musculus]	Susd2	0.746	0.0363555	Down	90.641	9.3	5	5	5	1583.3	3079.7	14119	685.95	1262.3	1715.1	2653.6	1509	1913.8	1710.3	501.43	1939.1	73552	67907	88551	0	58296	0	61485	51864	52673	48147	0	88793	1.11957	1.03365	1.34788		0.887354		0.935895	0.789449	0.801763	0.732871		1.35156	extracellular,plasma membrane
XP_030100846.1	synaptotagmin-1 isoform X1 [Mus musculus]	Syt1	0.962	0.042789	Down	47.417	53	25	3	25	2300300	2466900	2237600	2202800	2246400	2314800	2230200	2168900	2236800	2271900	2263300	2191000	4784500	4526200	4579700	4513400	4377100	4474600	4378800	4477900	4290100	4300800	4742000	4575400	1.06282	1.00544	1.01733	1.0026	0.97232	0.993978	0.972697	0.994711	0.952994	0.955371	1.05338	1.01637	peroxisome	K15290	SYT1; synaptotagmin-1
NP_064408.2	transcription initiation factor TFIID subunit 10 [Mus musculus]	Taf10	1.458	0.02139	Up	21.84	17.9	2	2	2	5002.7	7949.9	3011.7	5365.5	8052.8	2706.2	8284.9	7839.3	8339.9	8480.5	8846	7648.5	22858	30356	0	21648	36506	0	37184	35446	35957	36584	40710	33196	0.691734	0.91864		0.655117	1.10475		1.12527	1.07268	1.08814	1.10711	1.23198	1.00459	cytoplasm	K03134	TAF10; transcription initiation factor TFIID subunit 10
NP_001036120.1	TBC1 domain family member 17 [Mus musculus]	Tbc1d17	1.076	0.048339	Up	72.859	19.4	8	8	8	10378	9783.2	10447	12361	13752	11507	11486	12012	10412	13376	9859.8	12921	64599	67069	72428	64545	74891	72699	70636	70985	72917	71297	57929	76157	0.92709	0.962538	1.03945	0.926315	1.07479	1.04334	1.01373	1.01874	1.04646	1.02322	0.831366	1.09296	nucleus	K19945	TBC1D17; TBC1 domain family member 17
NP_084154.1	tubulin-specific chaperone D [Mus musculus]	Tbcd	1.072	0.0211049	Up	133.32	28.4	23	23	23	20415	19791	20641	19993	24272	20043	24714	21723	23089	24182	17041	21696	186800	194960	190500	201650	216270	205740	206510	201080	208020	201800	189350	185260	0.938717	0.979723	0.95731	1.01334	1.08681	1.0339	1.03777	1.01048	1.04535	1.0141	0.951531	0.930978	plasma membrane
NP_808587.1	transcription elongation factor A protein-like 5 [Mus musculus]	Tceal5	1.206	0.0244821	Up	22.038	44.5	9	9	9	167470	173470	141250	145240	188650	211560	201980	159370	165750	174850	158730	152400	686470	604070	599430	623420	783250	833200	767000	648590	629470	645080	613500	629480	1.02167	0.89903	0.892124	0.927828	1.1657	1.24004	1.14152	0.965288	0.936832	0.960064	0.913064	0.936847	nucleus
NP_001347810.1	transcription elongation regulator 1 isoform 3 [Mus musculus]	Tcerg1	1.065	0.0480458	Up	121.58	15.1	13	13	13	21573	23970	22543	18704	20721	22513	17856	19144	19400	24701	22140	21760	134090	127800	126190	127660	146100	133310	136680	133400	138200	148130	147440	142050	0.980519	0.934524	0.922751	0.9335	1.06834	0.974815	0.999458	0.975473	1.01057	1.08319	1.07814	1.03872	nucleus	K12824	TCERG1, CA150; transcription elongation regulator 1
XP_030108909.1	tudor domain-containing protein 7 isoform X1 [Mus musculus]	Tdrd7	0.726	0.0345469	Down	122.17	4.1	3	3	3	646.25	1116	684.09	599.83		676.09	553.92	441.74	721.75	484.92	536.61	600.78	25666	31917	23601	22222	0	18567	21058	16692	20837	23972	15965	21991	1.16429	1.44785	1.07061	1.00806		0.842256	0.955256	0.7572	0.94523	1.08744	0.724221	0.997579	cytoplasm
NP_776105.1	testis development-related protein isoform b [Mus musculus]	Tdrp	1.221	0.0117258	Up	20.186	18.7	2	2	2	3012.1	4103.8	3331.2	2607.3	4592.9	4237.7	3114.7	4706.1	3508.9	5380.5	4199.8	4684.2	26703	25809	0	0	31468	30964	0	33718	0	48997	29396	33605	0.81955	0.792112			0.965795	0.950326		1.03485		1.50378	0.902202	1.03138	nucleus
NP_598879.1	very-long-chain enoyl-CoA reductase isoform 1 [Mus musculus]	Tecr	1.078	0.0301087	Up	36.09	30.2	12	12	12	137620	163510	142460	158710	163580	172830	152710	176860	172490	170050	159300	157910	408880	384390	378880	384540	396030	426260	419960	434620	449340	412650	388720	404910	1.00355	0.943447	0.929923	0.943815	0.972016	1.04621	1.03075	1.06673	1.10286	1.01281	0.954074	0.993811	cytoplasm	K10258	TER, TSC13, CER10; very-long-chain enoyl-CoA reductase [EC:1.3.1.93]
NP_001158277.1	thrombospondin type-1 domain-containing protein 7A precursor [Mus musculus]	Thsd7a	1.247	0.0413589	Up	183.65	13.7	12	12	12	2816.9	2788.6	2074.1	1736.4	8038.5	3094.2	1756.9	2610.3	3185.8	3534.8	1772.5	2671.9	89264	65801	70738	69713	92405	95965	101410	78772	85778	89082	67333	85112	1.08049	0.796483	0.856243	0.843836	1.11851	1.1616	1.22751	0.95349	1.03829	1.07829	0.815027	1.03023	extracellular
NP_058593.2	mitochondrial import inner membrane translocase subunit Tim23 [Mus musculus]	Timm23	1.25	0.0207277	Up	21.909	19.6	3	3	3	30705	22684	3458.4	17344	31141	37007	11087	32312	37187	35835	11329	29756	145400	123410	0	115860	148130	164090	157090	172000	175250	161490	153620	149240	0.960266	0.815037		0.765175	0.978296	1.0837	1.03747	1.13594	1.15741	1.06653	1.01455	0.985627	cytoplasm
NP_075965.2	tubulointerstitial nephritis antigen-like precursor [Mus musculus]	Tinagl1	1.085	0.0143716	Up	52.664	35.4	11	11	11	31662	41970	30591	34729	42251	43520	43371	36911	39006	38886	40323	37165	148170	154320	140500	155290	161530	161480	165310	160430	150230	137940	142960	144610	0.97546	1.01595	0.924966	1.02233	1.06341	1.06309	1.0883	1.05617	0.989022	0.908112	0.941161	0.952024	extracellular
NP_035727.2	tight junction protein ZO-2 isoform 2 [Mus musculus]	Tjp2	0.927	0.043196	Down	131.28	16.5	15	15	15	6524.7	6593.2	6092.9	7034.6	6290.4	5483.7	5398.1	5536.7	7280.5	8264.1	5438.3	6077.8	80909	80416	85642	77194	79038	73055	72058	76142	75042	87462	80408	81934	1.02276	1.01653	1.08259	0.975801	0.999111	0.92348	0.910877	0.962503	0.948598	1.1056	1.01643	1.03572	nucleus	K06098	TJP2, ZO2; tight junction protein 2
NP_081258.1	transmembrane protein 256 precursor [Mus musculus]	Tmem256	1.555	0.0180208	Up	11.655	38.9	2	2	2	100590	89650	96797	71495	128650	133370	116090	131130	110620	135150	132720	97531	0	0	124630	110770	154060	196460	169900	211240	0	177470	179910	142320			0.764726	0.679682	0.945308	1.20547	1.0425	1.29616		1.08895	1.10392	0.873272	mitochondria
NP_766511.1	transmembrane protein 266 isoform 1 [Mus musculus]	Tmem266	0.9	0.0332651	Down	58.897	8.6	3	3	3	2284	2778.3	960.79	2132.8	598.11	2679.8	2752	1740.7	2840.2	2077	2657	1413.8	30070	30884	0	31400	0	26841	28560	0	33998	30186	32941	0	0.982359	1.00895		1.02581		0.87687	0.933028		1.11068	0.986148	1.07615		plasma membrane
NP_080515.1	transmembrane protein 35A [Mus musculus]	Tmem35a	1.215	0.0145847	Up	18.505	22.2	3	3	3	125230	120320	120330	129830	125900	132970	125890	101800	120050	126400	124390	130800	0	679180	733350	713250	816970	832710	932080	0	825070	697320	746880	808500		0.872387	0.941966	0.916148	1.04937	1.06959	1.19723		1.05978	0.895687	0.959345	1.03849	extracellular
NP_001344001.1	tumor protein D52 isoform 6 [Mus musculus]	Tpd52	1.129	0.000881105	Up	34.641	31	8	8	8	121250	124470	134430	114040	149410	132060	133750	137330	212680	152880	99281	100500	358670	366800	365840	375780	424370	396500	407800	426310	457340	429720	350280	366610	0.910711	0.931355	0.928917	0.954156	1.07753	1.00677	1.03546	1.08246	1.16125	1.09112	0.889408	0.930872	cytoplasm
NP_001074524.1	trafficking protein particle complex subunit 10 [Mus musculus]	Trappc10	1.073	0.0426607	Up	141.49	23.4	18	18	18	9021.3	10758	11173	8142.1	8744.3	10796	10940	8926.5	10547	12367	8966.5	10365	93122	90784	100150	92414	95913	102430	102850	102650	100970	96392	93961	99372	0.954275	0.930316	1.02629	0.94702	0.982876	1.04966	1.05396	1.05191	1.0347	0.987785	0.962873	1.01832	cytoplasm,nucleus
NP_001348117.1	trafficking protein particle complex subunit 8 isoform 3 [Mus musculus]	Trappc8	1.047	0.0338602	Up	159.19	26.1	26	26	26	10557	15999	13032	12451	12587	12981	11717	14490	12581	13277	10256	11918	97972	96093	101980	101280	101820	105380	102940	105700	95843	105820	99024	97352	0.970657	0.952041	1.01037	1.00343	1.00878	1.04405	1.01988	1.04722	0.949564	1.04841	0.98108	0.964515	nucleus
XP_011238454.1	tripartite motif-containing protein 46 isoform X3 [Mus musculus]	Trim46	0.889	0.0416031	Down	80.915	10.7	6	6	6	4001.4	4543.5	4069.2	2924.5	3997.7	3511.4	4139.9	3740.7	2391.8	3309.8	5435.2	4404.7	64752	70476	68382	58697	59321	57880	60696	55217	53181	65075	76160	69534	1.02325	1.1137	1.08061	0.927562	0.937423	0.914652	0.959152	0.87257	0.840396	1.02835	1.20352	1.09882	nucleus
NP_001369421.1	transient receptor potential cation channel subfamily V member 2 isoform 5 [Mus musculus]	Trpv2	0.82	0.0366747	Down	79.105	6.9	3	3	3	3456.8	3855.5	2795.7	3164.5	2086	4373.2	3831.6	2119.4	4281.9	2957.5	3282.9	1352.9	45617	52518	60357	45613	43310	43898	39329	40896	50841	29824	39399	0	1.02072	1.17513	1.35054	1.02063	0.969097	0.982254	0.880019	0.915082	1.13761	0.667337	0.881585		plasma membrane	K04971	TRPV2; transient receptor potential cation channel subfamily V member 2
XP_006538302.1	tetratricopeptide repeat protein 39B isoform X2 [Mus musculus]	Ttc39b	1.225	0.00900922	Up	67.029	25.7	9	9	9	6003.2	6383.1	4803.2	9024.1	8036.2	12553	9326.1	8665.5	8963.6	7479.9	3813.6	3934	52528	57871	54896	49422	64244	71933	59170	67648	64361	58451	43077	46278	0.913691	1.00663	0.95488	0.859664	1.11748	1.25123	1.02922	1.17669	1.11952	1.01672	0.749297	0.804976	cytoplasm
NP_033476.1	tubulin beta-2A chain [Mus musculus]	Tubb2a	0.951	0.0302977	Down	49.906	80.4	34	3	10	6459000	6890600	6898400	6550500	6687400	7232600	6541700	6354500	6409600	6523300	6386100	6455400	26469000	25065000	27075000	26285000	24922000	25346000	24992000	24570000	24099000	23744000	25835000	25820000	1.04407	0.988686	1.06797	1.03681	0.983045	0.99977	0.985806	0.969161	0.950582	0.936579	1.01906	1.01847	cytoplasm	K07375	TUBB; tubulin beta
NP_033477.2	tubulin beta-4A chain [Mus musculus]	Tubb4a	0.892	0.0254687	Down	49.585	84.9	35	8	8	1589500	1633800	1702200	1506600	1414100	2217400	1383600	1303700	1334500	1418500	1499700	1638300	7439400	7120400	8301900	7383800	6565400	7093100	6799300	6515700	6526400	6774100	7061200	7517700	1.04905	1.00407	1.17068	1.04121	0.925808	1.00022	0.958791	0.9188	0.920309	0.955238	0.995723	1.0601	cytoplasm,nucleus	K07375	TUBB; tubulin beta
XP_030107723.1	gamma-tubulin complex component 4 isoform X1 [Mus musculus]	Tubgcp4	1.195	0.0243112	Up	60.573	9	3	3	3	1975.8	1810.2	1844.9	780.45	1009.9	1978.6	2089.3	1469.9	2292.1	2164.9	2060.7	1294.5	22456	20182	21228	0	0	23483	26091	26721	30397	27390	25316	23497	0.91003	0.817876	0.860266			0.95165	1.05734	1.08287	1.23184	1.10998	1.02593	0.952217	nucleus
NP_789830.1	ubiquitin-associated and SH3 domain-containing protein B isoform 1 [Mus musculus]	Ubash3b	1.143	0.0332287	Up	71.443	23.7	11	11	11	5811.8	7969.8	5741.8	5237.9	7429.7	8783.1	8435.7	10233	8360.5	9413.6	9706.3	8688.8	51036	55307	55042	47149	58483	58287	65107	56461	62340	55326	57754	63505	0.893022	0.967756	0.963119	0.825008	1.02333	1.0199	1.13923	0.987948	1.09082	0.968088	1.01057	1.1112	cytoplasm,nucleus
NP_758504.3	ubiquitin-conjugating enzyme E2 Z [Mus musculus]	Ube2z	1.066	0.0367249	Up	38.368	24.4	8	8	8	47116	49551	44498	48541	48917	47100	34747	42861	49197	52054	42889	46346	189590	194280	198630	207610	219520	206800	209540	206510	205710	216230	196310	215280	0.922575	0.945398	0.966565	1.01026	1.06822	1.00632	1.01965	1.00491	1.00102	1.05221	0.955276	1.04759	cytoplasm,nucleus	K10585	UBE2Z; ubiquitin-conjugating enzyme E2 Z [EC:2.3.2.23]
NP_001366290.1	UBX domain-containing protein 6 isoform 1 [Mus musculus]	Ubxn6	1.062	0.00344647	Up	49.795	50.7	17	17	17	94398	107980	104460	109060	105310	111480	109130	112130	109070	130110	113550	108550	225530	225850	235390	231800	245130	239090	247420	242980	243800	243400	227370	243670	0.949124	0.95047	0.990619	0.975511	1.03161	1.00619	1.04125	1.02256	1.02601	1.02433	0.956867	1.02546	cytoplasm	K14011	UBXN6, UBXD1; UBX domain-containing protein 6
NP_080470.2	E3 UFM1-protein ligase 1 [Mus musculus]	Ufl1	0.862	0.0106857	Down	89.519	10.6	7	6	7	2897.7	2225.1	2095	1543.7	2538.3	2721.1	1073.5	2502.1	3056.6	2358.3	1770.3	3712	48863	51729	46866	50008	44736	39852	0	43073	43820	47363	42916	50061	1.05538	1.11729	1.01225	1.08011	0.966245	0.860756		0.930326	0.94646	1.02299	0.926935	1.08126	nucleus
XP_006497550.1	regulator of nonsense transcripts 2 isoform X3 [Mus musculus]	Upf2	1.195	0.00378172	Up	147.24	10.5	10	10	10	2345.4	2996.8	1855.5	2096.2	2993.5	2744.3	2282.2	1628.5	2515.9	3012.3	2417.3	1857.4	33846	37425	38373	36731	46348	41298	42046	45173	47653	47644	47339	37185	0.810584	0.896298	0.919002	0.879677	1.11	0.989053	1.00697	1.08186	1.14125	1.14104	1.13373	0.89055	nucleus	K14327	UPF2, RENT2; regulator of nonsense transcripts 2
NP_932096.1	cytochrome b-c1 complex subunit 9 [Mus musculus]	Uqcr10	1.294	0.0165531	Up	7.4454	48.4	3	3	3	855800	857100	833570	636490	991520	984100	994320	1033900	1055700	1266300	1092400	961050	2466000	2127500	2469800	1838400	2887100	2748800	2695500	3185300	3033900	3425000	3344700	2928700	0.892651	0.770119	0.894026	0.66547	1.04508	0.99502	0.975726	1.15302	1.09822	1.23979	1.21073	1.06014	mitochondria	K00419	QCR9, UCRC; ubiquinol-cytochrome c reductase subunit 9
NP_035823.3	vascular cell adhesion protein 1 precursor [Mus musculus]	Vcam1	0.758	0.0316467	Down	81.316	18.1	9	9	9	3732.1	5055.5	4910.1	3582.1	4673.7	3235.2	3835.6	3612.6	3261	5843.9	4753.4	4401.7	75497	55456	71360	54536	44789	55215	45274	49259	63789	61987	56440	75349	1.27789	0.938671	1.20787	0.923099	0.758117	0.934592	0.766327	0.833778	1.07972	1.04922	0.955327	1.27539	plasma membrane	K06527	VCAM1, CD106; vascular cell adhesion molecule 1
XP_006508275.1	VPS35 endosomal protein sorting factor-like isoform X1 [Mus musculus]	Vps35l	1.075	0.0325898	Up	109.78	24.2	17	17	17	7603.9	9655.4	7845.9	10043	10134	9531.2	8282.7	9979.1	10547	10977	7580.5	10138	87014	90343	88323	85605	96583	96147	96947	87988	98159	95006	87100	90282	0.949678	0.986011	0.963964	0.9343	1.05411	1.04936	1.05809	0.960308	1.07132	1.0369	0.950617	0.985345	plasma membrane
NP_001355308.1	vacuolar protein-sorting-associated protein 36 isoform 2 [Mus musculus]	Vps36	1.079	0.0351411	Up	42.459	26.7	8	8	8	15507	15469	12277	15599	18429	14446	16797	14190	12936	14983	12630	14994	118300	108370	114960	116640	116650	123860	128070	125740	124770	119740	111820	119090	0.994111	0.910666	0.966044	0.980161	0.980245	1.04083	1.07621	1.05663	1.04848	1.00621	0.939657	1.00075	cytoplasm	K12190	VPS36, EAP45; ESCRT-II complex subunit VPS36
XP_006524923.1	WASH complex subunit 1 isoform X2 [Mus musculus]	Washc1	1.458	0.018716	Up	51.658	24.6	7	7	7	7357.3	10681	3371.8	4267.1	11031	7255.5	8849.1	4763	6228	17629	12023	8639.4	44753	36000	37462	35514	69264	42336	57042	55348	67416	76578	63594	63111	0.828225	0.666237	0.693294	0.657243	1.28184	0.783495	1.05565	1.0243	1.24764	1.4172	1.17691	1.16797	nucleus	K18461	WASH1; WAS protein family homolog 1
NP_061235.2	WW domain-binding protein 4 [Mus musculus]	Wbp4	1000	0.001	Up	42.136	8.5	2	2	2					650.12		373.63	612.44	765.41	602.02	592.2	641.87	0	0	0	0	0	0	0	0	0	0	0	0													nucleus
NP_740749.1	protein KIBRA [Mus musculus]	Wwc1	0.001	0.001	Down	124.11	3.4	2	2	2	497.32		455.58	90.432								350.24	0	0	0	0	0	0	0	0	0	0	0	0													nucleus	K16685	WWC1; protein KIBRA
XP_006512209.1	zinc finger and BTB domain-containing protein 47 isoform X2 [Mus musculus]	Zbtb47	1000	0.001	Up	64.506	6.9	2	2	2						314.44	213.34	281.64		804.35	414.64		0	0	0	0	0	0	0	0	0	0	0	0													nucleus
NP_001158299.1	abscission/NoCut checkpoint regulator isoform 2 [Mus musculus]	Zfyve19	0.001	0.001	Down	36.319	8.2	2	2	2	144.57	336.11											0	0	0	0	0	0	0	0	0	0	0	0													nucleus
NP_001074563.1	box C/D snoRNA protein 1 isoform 1 [Mus musculus]	Znhit6	0.836	0.0327867	Down	52.212	11.1	4	4	4	103090	105280	93928	91584	77373	66370	68638	65307	49299	44694	94791	7415.6	2541100	2274200	2485900	2930400	1915900	2167500	2244000	2226000	1942500	1837400	2320000	0	1.12325	1.00528	1.09885	1.29534	0.846895	0.958111	0.991927	0.98397	0.858653	0.812195	1.02552		nucleus
XP_006510910.1	neogenin isoform X8 [Mus musculus]	--	0.943	0.0381411	Down	155.14	19.2	17	17	17	10515	15037	12200	9655.3	10991	16151	15464	12817	11261	16882	15790	15043	197350	204860	206690	198900	191960	181600	199380	188630	199360	210170	208770	205040	0.989756	1.02742	1.0366	0.99753	0.962724	0.910766	0.999937	0.946024	0.999837	1.05405	1.04703	1.02832	plasma membrane	K06766	NEO1; neogenin
XP_030111140.1	epsilon-sarcoglycan isoform X7 [Mus musculus]	--	0.8	0.045977	Down	48.634	7.9	3	3	3		3692	5908.2	3060.9	508.08	3062.9	2593.5	2096.6	2813.2	802.3		133.38	0	50001	48355	50345	0	40410	44572	34004	38578	0	0	0		1.14282	1.1052	1.15069		0.923612	1.01874	0.777196	0.88174				plasma membrane
XP_030103079.1	serpin B6 isoform X1 [Mus musculus]	--	1.096	0.0221641	Up	42.598	48.1	14	14	14	110030	141720	117700	140890	145460	140820	152530	132390	137580	129020	113210	117290	345670	371660	352430	394600	392900	402920	404770	405600	396360	366970	349530	334350	0.918163	0.987197	0.936119	1.04813	1.04361	1.07023	1.07514	1.07735	1.0528	0.97474	0.928416	0.888095	cytoplasm	K13963	SERPINB; serpin B
XP_006538838.1	eukaryotic translation initiation factor 4 gamma 3 isoform X4 [Mus musculus]	--	0.919	0.0411483	Down	194.91	19.2	25	21	21	6416.4	8183.8	8552.2	6824.6	7513.1	9040.1	8333.9	7670.7	8883.2	8421.9	7681.2	7558.4	92245	88549	97913	88913	86302	82518	88829	80177	89147	91520	81854	96436	1.03996	0.998295	1.10386	1.0024	0.972962	0.930302	1.00145	0.90391	1.00504	1.03179	0.922816	1.08721	nucleus	K03260	EIF4G; translation initiation factor 4G
XP_030103261.1	death-associated protein kinase 1 isoform X3 [Mus musculus]	--	0.81	0.0476985	Down	157.75	4.7	5	5	5	112840	119680	115740	113080	118460	118150	44401	113120	116810	120280	115130	111220	4975200	5169400	5368400	4281500	3811000	4323500	3331800	4575000	5946000	5677800	3935500	5503400	1.04928	1.09024	1.13221	0.902976	0.803747	0.911834	0.702683	0.964876	1.25402	1.19746	0.830004	1.16068	plasma membrane	K08803	DAPK; death-associated protein kinase [EC:2.7.11.1]
XP_006510842.1	acidic leucine-rich nuclear phosphoprotein 32 family member A isoform X1 [Mus musculus]	--	1.074	0.021271	Up	26.86	41.2	13	11	13	803080	809830	717960	846040	860490	933080	944340	837950	887520	971870	986930	858040	1511500	1501000	1520800	1553900	1539100	1626900	1679400	1694200	1657800	1625000	1795400	1738800	0.932842	0.926362	0.938582	0.95901	0.949876	1.00406	1.03646	1.0456	1.02313	1.00289	1.10806	1.07312	cytoplasm,nucleus
XP_030109000.1	cell division control protein 42 homolog isoform X1 [Mus musculus]	--	1.376	0.014716	Up	21.258	59.7	9	2	2	225060	260730	214410	237600	261870	280820	275980	305460	253140	153370	211270	254050	651980	833920	878380	1022500	1179100	1093100	1139400	1245400	988960	56202	712450	1142100	0.714924	0.914428	0.963181	1.12121	1.29293	1.19863	1.2494	1.36563	1.08444	0.061628	0.781231	1.25236	cytoplasm	K04393	CDC42; cell division control protein 42
XP_017175580.1	syndecan-3 isoform X3 [Mus musculus]	--	2.342	0.0305901	Up	35.966	11.2	2	2	2	15580	9873.9	1648.7	1561.8	20708	1956.6	22719	20509	53302	50681	47151	43585	44388	32626	0	0	91191	0	67961	111390	183450	184840	179390	161460	0.378058	0.277879			0.776684		0.578832	0.948721	1.56246	1.5743	1.52788	1.37517	peroxisome	K16337	SDC3; syndecan 3
XP_030107240.1	disks large homolog 3 isoform X3 [Mus musculus]	--	0.923	0.0114089	Down	91.694	43.6	31	27	27	89401	102290	86810	91416	90988	94122	79252	88044	89214	98567	103300	100810	598650	608590	625130	577070	535770	555190	574760	559230	560820	598190	614680	646870	1.01826	1.03517	1.0633	0.981558	0.911309	0.944341	0.977628	0.951213	0.953917	1.01748	1.04553	1.10028	cytoplasm,nucleus	K21098	DLG3; discs large protein 3
XP_017175880.1	hydroxysteroid dehydrogenase-like protein 2 isoform X1 [Mus musculus]	--	1.178	0.034876	Up	52.265	43.2	13	13	13	23910	29667	23825	29138	22296	35287	34863	30615	31432	33583	31487	19679	128530	165280	139880	147440	169720	186540	167020	161080	172530	184370	153490	128840	0.809757	1.04129	0.881263	0.928892	1.06926	1.17523	1.05225	1.01483	1.08696	1.16156	0.967008	0.81171	peroxisome
XP_030111006.1	plasma membrane calcium-transporting ATPase 4 isoform X5 [Mus musculus]	--	0.874	0.0373496	Down	127.95	33.2	31	7	20	82089	91409	82346	65902	78035	67407	75410	73992	86463	71716	67998	88983	433100	455980	498420	399780	395120	374670	407010	385440	414220	355910	388590	483540	1.04115	1.09615	1.19818	0.961052	0.94985	0.900689	0.978433	0.926579	0.995765	0.855591	0.934152	1.16241	plasma membrane	K05850	ATP2B; P-type Ca2+ transporter type 2B [EC:7.2.2.10]
[truncated: 9 more columns]

## Sheet: VD-Hyper-vs-VDD
Protein accession	Protein description	Gene name	E/A Ratio	E/A P value	Regulated Type	MW [kDa]	Coverage [%]	Peptides	Unique peptides	Razor + unique peptides	iBAQ V_0_1	iBAQ V_0_2	iBAQ V_0_3	iBAQ V_0_4	iBAQ V_500_1	iBAQ V_500_2	iBAQ V_500_3	iBAQ V_500_4	iBAQ V_2000_1	iBAQ V_2000_2	iBAQ V_2000_3	iBAQ V_2000_4	LFQ intensity V_0_1	LFQ intensity V_0_2	LFQ intensity V_0_3	LFQ intensity V_0_4	LFQ intensity V_500_1	LFQ intensity V_500_2	LFQ intensity V_500_3	LFQ intensity V_500_4	LFQ intensity V_2000_1	LFQ intensity V_2000_2	LFQ intensity V_2000_3	LFQ intensity V_2000_4	V_0_1	V_0_2	V_0_3	V_0_4	V_500_1	V_500_2	V_500_3	V_500_4	V_2000_1	V_2000_2	V_2000_3	V_2000_4	Subcellular localization	KEGG KO No.	KEGG Gene
NP_031403.2	serine/threonine-protein kinase LMTK1 isoform 1 [Mus musculus]	Aatk	1.202	0.0165642	Up	139.45	12.8	10	10	10	3848.7	5182.8	4490.6	3188	4923.5	791.04	5154	2711.4	4850.6	5336	5189	2764.9	60845	64750	62386	58555	72960	38833	77580	67060	69947	76902	83213	66216	0.913535	0.972165	0.936672	0.879153	1.09543	0.583044	1.1648	1.00685	1.05019	1.15462	1.24937	0.994176	nucleus
NP_766549.2	4-aminobutyrate aminotransferase, mitochondrial isoform 1 precursor [Mus musculus]	Abat	1.079	0.0433518	Up	56.451	83.2	37	37	37	1514700	1512500	1387100	1552000	1531600	1646300	1631900	1571700	1634000	1701600	1596500	1480800	3600400	3453400	3387900	3777800	3647800	3777500	3833700	3856500	3760400	3972700	3927400	3684700	0.966979	0.927498	0.909906	1.01462	0.979709	1.01454	1.02964	1.03576	1.00995	1.06697	1.0548	0.98962	mitochondria	K13524	ABAT; 4-aminobutyrate aminotransferase / (S)-3-amino-2-methylpropionate transaminase [EC:2.6.1.19 2.6.1.22]
NP_598891.1	phospholipase ABHD3 [Mus musculus]	Abhd3	1.131	0.0477992	Up	46.232	33.3	8	8	8	21423	20638	16069	16802	25033	21937	24146	14932	26163	16016	37796	21867	106410	110130	106030	91602	110780	123170	115770	105870	120240	125160	113310	109910	0.954077	0.987431	0.95067	0.821308	0.993259	1.10435	1.038	0.949236	1.07808	1.12219	1.01594	0.985459	mitochondria
XP_006518430.1	(Lyso)-N-acylphosphatidylethanolamine lipase isoform X1 [Mus musculus]	Abhd4	1.156	0.0457263	Up	36.048	24.8	6	6	6	10667	11273	9887.3	10824	10340	14242	8946.1	12834	10753	10383	8769.7	11704	58419	55366	50559	61329	60454	54423	54790	64289	69747	69448	59374	62267	0.973022	0.922171	0.842106	1.02149	1.00692	0.906465	0.912577	1.07079	1.1617	1.15672	0.988928	1.03711	cytoplasm
NP_932134.3	BRISC complex subunit Abraxas 2 [Mus musculus]	Abraxas2	1.166	0.039145	Up	47.932	15.3	5	5	5	13297	14002	12335	7641.1	13050	12807	13764	8756.7	16371	14906	14564	13555	66390	71089	69220	65477	66407	66521	75676	65170	90258	82036	71064	73998	0.922825	0.988141	0.962162	0.910134	0.923061	0.924645	1.0519	0.905867	1.25459	1.1403	0.987793	1.02858	extracellular
XP_030103754.1	apoptotic chromatin condensation inducer in the nucleus isoform X5 [Mus musculus]	Acin1	1.167	0.023723	Up	145.07	21.4	22	22	22	19963	23055	18236	16973	20882	17525	21237	19210	23839	24625	22681	20542	257420	254120	236980	217630	254210	240140	257370	250240	258390	284950	304590	279050	0.998045	0.985251	0.918797	0.843775	0.9856	0.931049	0.997851	0.970208	1.00181	1.10478	1.18093	1.08191	nucleus	K12875	ACIN1, ACINUS; apoptotic chromatin condensation inducer in the nucleus
XP_030099430.1	malonate--CoA ligase ACSF3, mitochondrial isoform X1 [Mus musculus]	Acsf3	1.093	0.0498246	Up	65.076	36.7	13	13	13	14932	21932	18539	14395	16176	16714	19637	15961	17670	21084	18517	17685	90193	96047	86842	85833	83097	98681	101810	88352	102340	97014	91395	101550	0.96364	1.02618	0.927837	0.917057	0.887825	1.05433	1.08776	0.94397	1.09342	1.03652	0.976482	1.08498	mitochondria	K18660	ACSF3; malonyl-CoA/methylmalonyl-CoA synthetase [EC:6.2.1.-]
NP_079647.1	aminoacylase-1 [Mus musculus]	Acy1	0.899	0.0481571	Down	45.794	38.5	12	12	12	12431	20850	18877	19775	17120	15627	15620	16840	17489	15678	14676	19582	103570	117070	112740	118770	112040	109230	110040	106780	105630	95536	97470	107980	0.958348	1.08327	1.0432	1.099	1.03672	1.01072	1.01822	0.988051	0.97741	0.884009	0.901904	0.999155	cytoplasm	K14677	ACY1; aminoacylase [EC:3.5.1.14]
NP_038486.2	beta-adducin isoform 1 [Mus musculus]	Add2	1.083	0.0368197	Up	80.641	44.7	27	26	26	172020	224760	207080	183230	204270	213740	215050	223370	238070	233360	190120	179000	522250	548380	564220	546680	585110	561510	575110	604370	599180	628840	567290	567010	0.912234	0.957876	0.985544	0.954907	1.02203	0.980811	1.00457	1.05568	1.04661	1.09842	0.990907	0.990418	nucleus
NP_001005419.2	2-aminoethanethiol dioxygenase [Mus musculus]	Ado	1.127	0.00675985	Up	28.372	54.7	9	9	9	61663	70859	52811	56302	86537	56608	65031	60787	88035	82144	75382	73757	295310	294080	301450	314400	336530	297460	292330	302120	348080	350420	345710	314790	0.934358	0.930466	0.953785	0.994758	1.06478	0.94116	0.924929	0.955905	1.10132	1.10872	1.09382	0.995992	mitochondria	K10712	ADO; cysteamine dioxygenase [EC:1.13.11.19]
NP_598644.1	ADP-ribose glycohydrolase ARH3 [Mus musculus]	Adprs	1.04	0.0393287	Up	39.414	39.7	8	8	8	57423	89610	56395	57464	63791	50811	62126	63507	62108	63717	80458	57750	166270	161610	159510	168070	179090	171770	171250	179180	166590	172650	172860	169540	0.978831	0.951398	0.939035	0.989428	1.0543	1.01121	1.00815	1.05483	0.980715	1.01639	1.01763	0.998082	extracellular
XP_017169372.1	AFG1-like ATPase isoform X1 [Mus musculus]	Afg1l	1.299	0.025358	Up	54.597	25.5	7	7	7	9389.9	9925.4	6725.7	6461.5	8063.4	12302	9769.5	9638.2	9542.9	10531	10910	8245.4	85265	106020	110120	83733	104290	124160	118720	117860	125240	131570	129280	114240	0.757632	0.942052	0.978483	0.744019	0.92668	1.10324	1.0549	1.04726	1.11283	1.16908	1.14873	1.01509	cytoplasm
NP_001032213.1	arf-GAP with GTPase, ANK repeat and PH domain-containing protein 1 isoform 2 [Mus musculus]	Agap1	0.939	0.0238648	Down	89.02	27.2	16	12	15	41345	47756	46283	32606	43643	49830	44645	30882	43458	44303	34064	38666	333640	331000	338380	313810	332830	316780	313770	312790	317730	311860	299080	308200	1.04538	1.03711	1.06023	0.98325	1.04285	0.992556	0.983125	0.980054	0.995532	0.97714	0.937097	0.965672	nucleus	K12491	AGAP; Arf-GAP with GTPase, ANK repeat and PH domain-containing protein 1/3/4/5/6/9/11
NP_001346810.1	arf-GAP with GTPase, ANK repeat and PH domain-containing protein 3 isoform 3 [Mus musculus]	Agap3	0.877	0.0400054	Down	87.12	22.4	12	9	9	23204	23245	22109	23514	19564	22404	18623	19028	21462	21098	22038	19560	229400	224630	239970	216190	213750	204470	198140	209080	200510	189800	182600	225720	1.08623	1.06365	1.13628	1.02368	1.01213	0.968188	0.938215	0.990017	0.949437	0.898724	0.864631	1.06881	nucleus	K12491	AGAP; Arf-GAP with GTPase, ANK repeat and PH domain-containing protein 1/3/4/5/6/9/11
NP_663517.2	S-adenosylhomocysteine hydrolase-like protein 1 isoform 1 [Mus musculus]	Ahcyl1	1.078	0.0297666	Up	58.951	55.3	30	15	30	702070	857580	742260	671140	783800	869500	877780	851460	825640	899190	796000	717870	3929800	3601300	3640600	3718000	3717900	3849600	3861300	4111100	3939600	4041800	4193800	3864200	1.01482	0.929988	0.940136	0.960124	0.960098	0.994108	0.997129	1.06164	1.01735	1.04374	1.08299	0.997878	cytoplasm	K01251	E3.3.1.1, ahcY; adenosylhomocysteinase [EC:3.3.1.1]
NP_598579.1	ashwin [Mus musculus]	AI597479	1000	0.001	Up	26.03	13.4	2	2	2									1579.1	2137	1607.5	1049.9	0	0	0	0	0	0	0	0	0	0	0	0													nucleus
NP_765986.3	aldo-keto reductase family 1, member B10 [Mus musculus]	Akr1b10	1.101	0.00036303	Up	35.848	51.9	12	9	12	87004	94050	77951	77879	92250	86518	93450	87959	92485	99740	89070	80400	289550	291400	282060	292160	324870	294240	325160	308140	323690	321780	317730	308580	0.944349	0.950383	0.919921	0.952861	1.05954	0.959645	1.06049	1.00498	1.05569	1.04947	1.03626	1.00641	cytoplasm	K00011	AKR1B; aldehyde reductase [EC:1.1.1.21]
XP_006539546.1	RAC-beta serine/threonine-protein kinase isoform X2 [Mus musculus]	Akt2	0.876	0.014324	Down	50.757	31.1	10	6	6	12075	15232	11231	16835	13032	14131	10931	10319	10788	11138	10605	9252	185850	186490	176060	181920	197850	164220	167890	163230	163860	164310	168340	142870	1.0811	1.08483	1.02415	1.05824	1.15091	0.955281	0.97663	0.949522	0.953187	0.955805	0.979248	0.831086	cytoplasm	K04456	AKT; RAC serine/threonine-protein kinase [EC:2.7.11.1]
NP_033048.2	retinal dehydrogenase 2 [Mus musculus]	Aldh1a2	0.001	0.001	Down	56.625	11	4	3	3	1784.4	429.56		944.13		1681.2	2346.4	1676.9					31892	0	0	0	0	0	50513	0	0	0	0	0	0.774031						1.22597						cytoskeleton	K07249	ALDH1A; retinal dehydrogenase [EC:1.2.1.36]
NP_001028613.1	putative Dol-P-Glc:Glc(2)Man(9)GlcNAc(2)-PP-Dol alpha-1,2-glucosyltransferase [Mus musculus]	Alg10b	1.385	0.0406538	Up	55.464	9.7	4	4	4	4799	6587.8	5254.5	3988.7	5245.2	6192.2	6788.2	3323.2	5614.3	7651.2	5630.4	4025.8	33843	45901	41340	25507	46041	47725	49989	47008	51592	55510	48685	47335	0.751404	1.01912	0.917858	0.566323	1.02223	1.05962	1.10989	1.0437	1.14548	1.23247	1.08094	1.05096	plasma membrane	K03850	ALG10; alpha-1,2-glucosyltransferase [EC:2.4.1.256]
XP_006519653.1	APC membrane recruitment protein 2 isoform X1 [Mus musculus]	Amer2	1.159	0.0309046	Up	69.932	32.4	12	12	12	26758	27127	18323	21723	30670	26473	27369	26601	24169	30411	25186	25146	160820	154540	133630	140890	164690	164080	165690	157920	163790	173630	177560	168490	1.00213	0.963001	0.832702	0.877942	1.02625	1.02245	1.03248	0.984063	1.02064	1.08196	1.10645	1.04993	nucleus
NP_001304658.1	aquaporin-4 isoform M1x [Mus musculus]	Aqp4	0.75	1.49e-05	Down	37.663	16.8	6	6	6	896820	956310	919460	885470	937100	891490	822330	756620	618510	692100	629260	602880	2856500	2710000	2733200	2692300	2821900	2528100	2404700	2444700	1959400	2118800	2116600	2046400	1.16463	1.1049	1.11436	1.09768	1.15052	1.03073	0.980423	0.996732	0.798869	0.863858	0.862961	0.83434	plasma membrane	K09866	AQP4; aquaporin-4
NP_666097.3	coatomer subunit delta [Mus musculus]	Arcn1	1.037	0.0107349	Up	57.229	44.8	20	20	20	68805	68348	65627	69451	84691	80246	84094	74597	78062	79778	77402	72550	201090	204030	196420	197490	209020	210060	199690	206410	207150	208220	208980	204310	0.983778	0.998161	0.960931	0.966166	1.02257	1.02766	0.976929	1.00981	1.01343	1.01866	1.02238	0.999531	mitochondria
NP_076343.2	ADP-ribosylation factor GTPase-activating protein 2 isoform 2 [Mus musculus]	Arfgap2	0.9	0.00917731	Down	56.598	25.2	10	9	10	19864	22567	16048	12936	11297	15352	14813	13617	16378	16101	20893	14542	99067	102440	98018	90963	89450	92412	96419	101630	90896	86302	87471	86784	1.05968	1.09576	1.04846	0.972995	0.956811	0.988494	1.03136	1.08709	0.972278	0.923138	0.935642	0.928294	nucleus	K12493	ARFGAP2_3; ADP-ribosylation factor GTPase-activating protein 2/3
NP_001280730.1	arfaptin-1 isoform 2 [Mus musculus]	Arfip1	1.104	0.0277202	Up	38.416	34.9	9	9	9	32112	37257	28170	33745	36819	37902	33558	34223	41240	40665	33353	32293	141560	144940	132630	143990	156860	146480	154230	143240	162650	155690	159690	143660	0.951333	0.974048	0.891321	0.967664	1.05415	0.984398	1.03648	0.962624	1.09307	1.04629	1.07317	0.965446	cytoplasm
XP_011237759.1	rho GTPase-activating protein 1 isoform X1 [Mus musculus]	Arhgap1	1.067	0.0493899	Up	50.41	60.8	21	21	21	143430	182920	163850	177910	178460	181610	202740	180070	189450	203930	159490	191300	741400	767510	716910	759080	746890	775290	792360	829860	763300	809760	839440	773940	0.955029	0.988662	0.923482	0.977803	0.962101	0.998684	1.02067	1.06898	0.983239	1.04309	1.08132	0.996945	cytoplasm
XP_006507263.1	beta-arrestin-1 isoform X4 [Mus musculus]	Arrb1	1.063	0.0340614	Up	46.414	46.5	17	17	17	100040	96179	91874	104840	103970	108600	104270	105110	109080	122130	100580	100350	257190	243340	251870	269360	269080	255540	260880	264430	265840	274150	272240	273250	0.977546	0.924904	0.957326	1.0238	1.02274	0.971275	0.991572	1.00507	1.01042	1.04201	1.03475	1.03859	cytoplasm	K04439	ARRB; beta-arrestin
XP_030099113.1	acid ceramidase isoform X1 [Mus musculus]	Asah1	0.943	0.0335889	Down	44.669	37.1	12	12	12	54548	60614	52340	56987	55200	54609	56898	50634	61276	64973	55302	52594	248750	255050	238140	261340	249960	250340	238880	239130	236750	240990	232830	235850	1.01946	1.04528	0.97598	1.07106	1.02442	1.02598	0.979013	0.980038	0.970284	0.987661	0.954218	0.966595	extracellular	K12348	ASAH1; acid ceramidase [EC:3.5.1.23]
NP_001004364.2	arf-GAP with SH3 domain, ANK repeat and PH domain-containing protein 2 isoform b [Mus musculus]	Asap2	0.891	0.0278358	Down	106.4	10.8	7	4	5	2662.2	2806.7	870.18	2811.6	2700.9	1373.2	2587.4	1263.4	2724.2	2641.8	2285.4	2113	59370	52992	0	55487	52178	53749	53048	52967	51942	49741	50728	46976	1.12758	1.00645		1.05383	0.990987	1.02082	1.00751	1.00597	0.986505	0.944703	0.963448	0.892189	nucleus	K12488	ASAP; Arf-GAP with SH3 domain, ANK repeat and PH domain-containing protein
NP_001156977.1	atlastin-3 isoform 1 [Mus musculus]	Atl3	0.826	0.0441308	Down	60.231	41.2	12	12	12	16388	28235	28448	33589	34163	24435	18503	23230	22891	25225	20292	19392	136600	151840	179300	173670	175580	188930	150230	158250	140830	141570	121820	125730	0.888768	0.987925	1.16659	1.12996	1.14239	1.22925	0.97745	1.02963	0.91629	0.921105	0.792604	0.818044	cytoplasm
NP_001341906.1	probable phospholipid-transporting ATPase IIA isoform 4 [Mus musculus]	Atp9a	0.891	0.000283668	Down	116.11	11.7	11	8	11	10923	10104	9755.6	9524.8	10036	10780	7430.7	7729.2	8957.5	8226.2	8796.9	6208.1	94024	90673	96491	95203	92573	85660	87504	94603	82966	82891	83951	85579	1.05239	1.01489	1.08	1.06559	1.03615	0.958775	0.979415	1.05887	0.928622	0.927782	0.939647	0.957868	plasma membrane
NP_001348416.1	ataxin-2-like protein isoform 3 [Mus musculus]	Atxn2l	1.147	0.0339751	Up	113.04	20	18	18	18	21181	20573	23712	21728	26675	26323	22816	23557	28855	28438	25527	24758	178260	157170	164160	144350	168950	163330	166360	165510	189870	179540	194970	174280	1.04513	0.92148	0.962462	0.846317	0.990546	0.957596	0.975361	0.970377	1.1132	1.05263	1.1431	1.0218	nucleus	K23625	ATXN2_2L; ataxin 2/2L
NP_705736.1	bcl-2-like protein 13 [Mus musculus]	Bcl2l13	1.095	0.0132103	Up	46.719	35.7	10	10	10	99841	106410	100620	79926	110740	93136	103950	99499	130670	115180	109870	117060	399240	380400	410980	399150	410080	417040	446410	431840	462560	423770	429170	425760	0.951251	0.906362	0.979223	0.951036	0.977079	0.993662	1.06364	1.02893	1.10212	1.0097	1.02256	1.01444	cytoplasm	K15485	BCL2L13, BCL-RAMBO; Bcl-2-like protein 13
NP_848760.1	bleomycin hydrolase [Mus musculus]	Blmh	1.083	0.026559	Up	52.511	65.5	23	23	23	123400	139180	134190	133860	160460	163880	176220	162410	168860	169800	152340	139220	572140	575290	540510	581710	660180	633010	612680	656030	636950	608220	634160	579920	0.941691	0.946876	0.889631	0.957442	1.0866	1.04188	1.00842	1.07977	1.04836	1.00107	1.04377	0.954496	cytoplasm
XP_006502075.1	bolA-like protein 1 isoform X1 [Mus musculus]	Bola1	0.865	0.00834789	Down	14.379	56.2	5	5	5	64646	72845	74272	69682	51096	55169	50607	60611	60910	50011	54267	66506	151860	150740	141890	152010	140570	128750	135910	148930	118940	127270	140490	129100	1.09353	1.08546	1.02174	1.09461	1.01223	0.927115	0.978673	1.07243	0.856474	0.916458	1.01165	0.929635	mitochondria
XP_030107851.1	bromodomain-containing protein 3 isoform X2 [Mus musculus]	Brd3	1.618	0.0348811	Up	79.761	13.8	7	5	7	4012.8	2788	1738.5	4524.7	3003.7	3252.6	5852.7	3821.3	4716.5	4696.6	3947.3	5900.3	63582	42989	32895	27167	55005	51306	56096	56249	57645	63525	73989	74522	1.16491	0.787621	0.602684	0.497739	1.00777	0.94	1.02776	1.03056	1.05614	1.16387	1.35559	1.36535	nucleus
NP_001304279.1	mitotic checkpoint protein BUB3 [Mus musculus]	Bub3	1.075	0.0289964	Up	36.954	40.8	9	9	9	95256	104850	90051	88354	85778	99742	106740	93722	111490	96920	102070	97516	270340	256620	259100	256530	279700	266380	263380	272070	271940	268660	285190	295640	0.999547	0.948819	0.957989	0.948486	1.03415	0.984905	0.973813	1.00594	1.00546	0.993335	1.05445	1.09309	nucleus	K02180	BUB3; cell cycle arrest protein BUB3
NP_062303.2	voltage-dependent calcium channel gamma-3 subunit [Mus musculus]	Cacng3	0.815	0.0430527	Down	35.515	26.7	5	4	4	15137	18623	22090	3141.4	13965	11695	13293	10799	13438	16623	16657	21131	66940	69067	71816	0	45314	44836	52193	48225	57330	48696	53722	66164	1.17946	1.21694	1.26537		0.798417	0.789995	0.919622	0.849708	1.01014	0.858006	0.946563	1.16579	plasma membrane	K04868	CACNG3; voltage-dependent calcium channel gamma-3
NP_033920.1	calmodulin-1 isoform 2 [Mus musculus]	Calm1	0.912	0.0341073	Down	16.837	67.1	14	13	14	9212400	10098000	10055000	10901000	10489000	10111000	10003000	8547300	9741800	8607500	9395200	7979200	18916000	19279000	20232000	21051000	20183000	19286000	18628000	18529000	18299000	18158000	19040000	17012000	0.992909	1.01196	1.06199	1.10498	1.05941	1.01233	0.977792	0.972596	0.960523	0.953122	0.999418	0.892968	cytoplasm,nucleus	K02183	CALM; calmodulin
NP_031623.1	calnexin precursor [Mus musculus]	Canx	0.969	0.0339434	Down	67.277	41.3	24	24	24	334830	364440	351420	349200	365690	378980	353760	345130	353390	375780	341480	330760	1624100	1571200	1584800	1597800	1616800	1645000	1532700	1604300	1536300	1575300	1558500	1510700	1.02805	0.994562	1.00317	1.0114	1.02343	1.04128	0.970191	1.01551	0.97247	0.997157	0.986522	0.956265	endoplasmic reticulum	K08054	CANX; calnexin
NP_001288086.1	calpastatin isoform 5 [Mus musculus]	Cast	1.462	0.00348188	Up	73.042	15.1	5	5	5	1730.4	1381.3	946.18	1760.4	2152.5	338.8	4059.5	2098.8	2777.8	2339.1	1540.4	1457.1	25800	25815	23336	26317	24515	0	50883	22130	45132	31905	34141	36799	0.818403	0.818879	0.740242	0.834803	0.777641		1.61406	0.701987	1.43163	1.01206	1.08299	1.1673	nucleus	K04281	CAST; calpastatin
XP_030104168.1	chromobox protein homolog 5 isoform X1 [Mus musculus]	Cbx5	1.079	0.0144981	Up	22.186	41.9	7	6	7	89561	92624	87077	85060	94823	96468	90285	96390	96344	104170	90637	91522	195050	184280	189250	176490	211770	204690	191420	211300	204810	200630	201560	197140	0.988266	0.933698	0.958879	0.894228	1.07298	1.03711	0.969874	1.0706	1.03772	1.01654	1.02125	0.998856	nucleus
NP_080194.1	coiled-coil domain-containing protein 43 [Mus musculus]	Ccdc43	1.181	0.00134503	Up	25.049	16.2	4	4	4	13373	10441	11490	8597.7	16941	9824.6	14750	12835	16162	9349.1	12341	9397.4	52763	52188	54029	52089	67599	54778	51682	52285	62374	57963	66524	62440	0.922008	0.91196	0.944131	0.91023	1.18126	0.957219	0.903118	0.913655	1.08996	1.01288	1.16247	1.09111	cytoplasm
NP_001177273.1	cerebral cavernous malformations protein 2 homolog isoform 3 [Mus musculus]	Ccm2	0.847	0.0461986	Down	42.527	15.9	4	4	4	2284.2	3773.7	3354.9	4950.2	3045.2	3732.8	2712.8	3513.3	3050.6	2944	3551.2	2801.2	0	49629	49177	47735	46293	42258	40441	52070	45572	43167	41310	35461		1.10709	1.097	1.06484	1.03267	0.94266	0.902128	1.16154	1.01659	0.962938	0.921513	0.791038	nucleus
NP_808350.1	vacuolar fusion protein CCZ1 homolog [Mus musculus]	Ccz1	0.939	0.0308518	Down	55.504	32.7	13	13	13	15148	15572	17450	17742	17651	17881	16662	15444	16702	16513	14065	11952	104750	101840	106310	109620	108600	108500	109760	107870	104110	98017	97050	97500	1.00245	0.974602	1.01738	1.04906	1.0393	1.03834	1.0504	1.03231	0.996326	0.938016	0.928762	0.933069	cytoplasm
NP_034005.2	cyclin-dependent kinase inhibitor 1B [Mus musculus]	Cdkn1b	0.703	0.0255478	Down	22.193	58.4	7	7	7	28048	24722	18925	24821	24174	16921	30627	18642	9191.6	15137	11319	29566	95079	74563	82478	80279	75690	70025	81825	66830	46621	50537	58016	78396	1.32616	1.04	1.1504	1.11973	1.05572	0.976708	1.14129	0.932144	0.650269	0.70489	0.809207	1.09347	nucleus	K06624	CDKN1B, P27, KIP1; cyclin-dependent kinase inhibitor 1B
NP_001127898.1	protein CDV3 isoform c [Mus musculus]	Cdv3	3.636	0.00602071	Up	24.196	33.2	5	5	5	2660.1	3442.8	1946.1		3516.2	1500.9	3407.8	2785.6	8749.7	8488.1	12592	5546.2	24130	24875	0	0	26203	17848	33695	30419	60851	98613	124040	73518	0.46928	0.483769			0.509596	0.347108	0.6553	0.591588	1.18343	1.91782	2.41233	1.42978	nucleus
NP_862902.1	chromosome alignment-maintaining phosphoprotein 1 [Mus musculus]	Champ1	1.178	0.0481725	Up	87.56	9.6	6	6	6	970.4	1144.3	699.08	1020.8	1215.5	1080.9	1106.4	1305.5	1125.9	1201.5	1690	1454.6	24878	19994	19846	19389	20029	22871	21248	22162	24793	24224	27110	22969	1.10769	0.890228	0.883638	0.86329	0.891786	1.01833	0.946062	0.986758	1.1039	1.07857	1.20707	1.02269	nucleus
NP_780538.2	coiled-coil-helix-coiled-coil-helix domain-containing protein 10, mitochondrial [Mus musculus]	Chchd10	1.139	0.0487455	Up	13.812	18.1	2	2	2	73390	63325	27869	62516	88203	62306	71769	69033	85999	97643	82195	81747	123670	111830	0	129980	142630	105210	136210	117470	128990	144720	145930	135540	0.956539	0.864961		1.00534	1.10319	0.813758	1.05353	0.908584	0.997687	1.11935	1.12871	1.04835	nucleus	K22759	CHCHD10; coiled-coil-helix-coiled-coil-helix domain-containing protein 10
XP_006530623.1	anamorsin isoform X1 [Mus musculus]	Ciapin1	1.065	0.043413	Up	33.429	54.4	9	9	9	63626	71148	60440	64190	67911	70379	69586	81184	72488	70805	65053	66377	241190	231560	221840	242790	249500	240080	257840	253860	256330	244200	243410	254450	0.985438	0.946092	0.906379	0.991975	1.01939	0.980903	1.05347	1.0372	1.0473	0.997736	0.994508	1.03961	nucleus
NP_031736.1	creatine kinase M-type [Mus musculus]	Ckm	1.233	0.0283019	Up	43.044	14.2	5	3	3	453370	485520	360940	378340	429740	366590	477100	454640	516460	505050	520280	516620	4619800	4786600	3545700	4163900	5091000	3923600	5172600	4900000	5319300	5215800	5704200	4870200	0.967283	1.00221	0.74239	0.871828	1.06594	0.821514	1.08303	1.02595	1.11374	1.09207	1.19433	1.01971	cytoplasm	K00933	E2.7.3.2; creatine kinase [EC:2.7.3.2]
NP_038913.1	chloride intracellular channel protein 4 [Mus musculus]	Clic4	1.152	0.0237345	Up	28.729	71.1	14	13	14	171770	207810	163640	160180	187490	174150	208190	178220	205130	205570	173750	196030	454850	476350	411290	418150	503370	447180	499220	455440	509380	505680	514810	497610	0.958701	1.00402	0.866888	0.881347	1.06097	0.942535	1.05222	0.959944	1.07363	1.06584	1.08508	1.04883	cytoplasm
NP_001095941.1	metal transporter CNNM2 isoform b [Mus musculus]	Cnnm2	0.856	0.0404673	Down	94.435	11.8	9	2	3	2718.4	1762.9	1639.4	2596.7	1272.7	893.5	678.47	1706.9	887.81	1881.8	2810.7	2165.8	43607	45736	38951	38175	35176	33959	0	39643	36636	37738	36586	31536	1.14826	1.20432	1.02566	1.00522	0.926254	0.894208		1.04388	0.964698	0.993716	0.963382	0.830405	plasma membrane
NP_067358.1	CCR4-NOT transcription complex subunit 9 [Mus musculus]	Cnot9	1.143	0.021086	Up	33.601	33.1	7	7	7	11658	23113	14989	10908	21769	14123	23975	23877	16486	20327	22143	18694	72006	75085	77756	67709	85010	73284	76040	74140	80219	78346	89562	86356	0.923634	0.963129	0.997391	0.868516	1.09044	0.940028	0.975379	0.951008	1.02898	1.00496	1.14883	1.1077	extracellular	K12606	RCD1, CNOT9, CAF40; CCR4-NOT transcription complex subunit 9
NP_080894.1	cytochrome c oxidase assembly factor 3 homolog, mitochondrial [Mus musculus]	Coa3	0.888	0.0394548	Down	11.987	18.5	2	2	2	21307	20348	29798	28543	26032	28590	27283	29021	26999	28020	29925	26170	0	0	133730	132090	102900	123920	119600	125370	120200	109540	124000	118400			1.10543	1.09188	0.850589	1.02434	0.988634	1.03633	0.993594	0.905476	1.025	0.978715	cytoplasm,nucleus	K18175	CCDC56, COA3; cytochrome c oxidase assembly factor 3, animal type
NP_081526.1	cytochrome c oxidase assembly factor 7 [Mus musculus]	Coa7	1.134	0.00251047	Up	25.617	32.9	5	5	5	11332	14779	15014	12481	19597	16732	16569	17364	18450	20387	15947	18922	86288	86085	92326	84170	102550	95749	96883	90103	95404	99757	102680	97784	0.916512	0.914356	0.980645	0.894016	1.08924	1.017	1.02905	0.957033	1.01334	1.05957	1.09062	1.03862	extracellular	K18180	COA7, SELRC1, RESA1; cytochrome c oxidase assembly factor 7
NP_034062.3	collagen alpha-2(IV) chain precursor [Mus musculus]	Col4a2	0.897	0.0438569	Down	167.32	7.7	8	8	8	6540.6	10602	8174.8	8230.8	6094.8	9968.1	11049	10574	8723.4	9175.9	7028	7316	195870	224330	187850	199860	211820	187900	216440	202750	189970	182340	177470	174740	0.999617	1.14486	0.958687	1.01998	1.08102	0.958943	1.1046	1.03473	0.969507	0.930567	0.905713	0.891781	extracellular	K06237	COL4A; collagen type IV alpha
NP_848464.1	COMM domain-containing protein 10 [Mus musculus]	Commd10	0.927	0.0354709	Down	22.812	37.1	6	6	6	9662.1	12104	12406	9925.8	13716	11453	10363	10841	11697	9664.4	11617	8612.9	67595	64087	72181	66960	78608	63649	61058	68302	65130	61131	62071	62575	1.02243	0.969366	1.0918	1.01282	1.18901	0.962741	0.92355	1.03312	0.985143	0.924655	0.938873	0.946496	cytoplasm
NP_059506.1	coatomer subunit gamma-2 [Mus musculus]	Copg2	1.122	0.000954655	Up	97.679	33.1	19	17	17	24567	25128	22486	27239	26384	25728	29643	24289	23873	30306	28036	27317	142160	139370	141440	131620	151040	142850	148220	136560	154560	152790	157090	157920	0.971691	0.952621	0.96677	0.899648	1.03239	0.976407	1.01311	0.933414	1.05645	1.04435	1.07374	1.07941	cytoplasm
NP_001343277.1	ubiquinone biosynthesis O-methyltransferase, mitochondrial isoform 2 [Mus musculus]	Coq3	0.825	0.00449046	Down	34.522	18.3	4	4	4	8894.8	9996.2	6146.2	6574.7	6798.3	7927.1	9177.8	9258.8	6193.6	9234.3	4698.7	6120.1	43714	48480	46311	42537	43345	38413	47511	39207	38530	40186	35360	35290	1.05148	1.16612	1.11395	1.02317	1.04261	0.923974	1.14281	0.943073	0.926789	0.966621	0.850538	0.848855	mitochondria	K00591	COQ3; polyprenyldihydroxybenzoate methyltransferase / 3-demethylubiquinol 3-O-methyltransferase [EC:2.1.1.114 2.1.1.64]
NP_659123.2	cytochrome c oxidase assembly protein COX15 homolog [Mus musculus]	Cox15	1.506	0.000182894	Up	45.852	10.7	3	3	3	10303	4615.6	2725.5	3496.8	2650.5	5608.8	1981.4	2241.7	12346	2567.2	2723.7	2300	43581	50361	44804	46835	68448	62985	0	58563	75066	63373	73449	67625	0.731794	0.845641	0.75233	0.786434	1.14935	1.05762		0.983366	1.26048	1.06413	1.23333	1.13553	plasma membrane	K02259	COX15, ctaA; heme a synthase [EC:1.17.99.9]
NP_031782.3	complexin-1 [Mus musculus]	Cplx1	1.287	0.0193094	Up	15.122	51.5	6	5	5	1164100	1333300	751080	893740	1222200	679700	1369500	1178100	1457000	1067300	1641600	1459600	2149800	2035000	2094300	1577900	2396100	1717000	2202700	1991100	2391400	2519200	2811900	2387200	0.981883	0.92945	0.956534	0.720678	1.09438	0.784209	1.00604	0.9094	1.09223	1.1506	1.28428	1.09031	cytoplasm	K15294	CPLX1_2; complexin-1/2
NP_034077.1	copine-6 isoform a [Mus musculus]	Cpne6	1.096	0.0123942	Up	61.78	68.4	31	30	31	558750	492750	507430	550540	525580	555830	550410	564170	591370	598020	583580	545440	1730800	1631200	1618200	1668500	1716000	1669000	1717600	1802100	1806500	1720800	1886700	1873800	0.996564	0.939217	0.931731	0.960693	0.988043	0.960981	0.988964	1.03762	1.04015	0.990807	1.08633	1.0789	nucleus
NP_733785.1	copine-7 [Mus musculus]	Cpne7	0.874	0.0432196	Down	61.89	23.3	9	8	8	10380	10509	12420	13386	9266	11359	12118	7832.6	9221	12929	11888	9915.7	59632	59938	65029	71081	49498	55916	57787	56378	51432	57560	59601	54922	1.02406	1.02931	1.11674	1.22067	0.850026	0.960242	0.992372	0.968176	0.883238	0.988474	1.02352	0.943172	cytoplasm
XP_030106814.1	cleavage and polyadenylation specificity factor subunit 7 isoform X2 [Mus musculus]	Cpsf7	1.134	0.00576254	Up	51.056	19.5	7	7	7	15588	24034	16006	16077	37537	22459	22640	17020	23301	24606	17801	23830	152710	153020	143200	141780	148490	144560	165430	161000	157090	173190	171450	168020	0.974776	0.976755	0.914072	0.905008	0.947839	0.922753	1.05597	1.02769	1.00273	1.1055	1.0944	1.0725	nucleus	K14398	CPSF6_7; cleavage and polyadenylation specificity factor subunit 6/7
NP_776288.2	CREB-regulated transcription coactivator 3 [Mus musculus]	Crtc3	1.653	0.0355475	Up	67.026	5.7	2	2	2		1744.9	467.92	1851.7	924.01	750.51	2628.6	1881.2	3859.2	3572.2	3243.7	2472.5	0	25654	0	30140	0	0	43470	33859	56497	51271	38587	38156		0.646127		0.759113			1.09485	0.85278	1.42295	1.29132	0.971861	0.961005	nucleus	K16334	CRTC3, TORC3; CREB-regulated transcription coactivator 3
NP_663448.2	cold shock domain-containing protein C2 [Mus musculus]	Csdc2	1.344	0.0389338	Up	16.853	35.7	3	2	3	49253	57033	31864	30922	56159	38357	61398	58189	70046	74024	72769	71305	227910	288610	174180	206790	281330	184980	246390	308480	272730	276930	329050	328010	0.875065	1.10812	0.668768	0.793975	1.08017	0.710235	0.94602	1.18441	1.04715	1.06328	1.26339	1.2594	nucleus
NP_076054.1	exportin-2 [Mus musculus]	Cse1l	1.063	0.0360241	Up	110.45	43.5	33	33	33	71131	77849	58521	68388	68881	76060	77790	69858	79391	76375	73736	72965	319230	298640	289100	292860	326970	311490	321990	311960	313710	318870	320360	321580	1.02242	0.956474	0.92592	0.937962	1.04721	0.99763	1.03126	0.999135	1.00474	1.02127	1.02604	1.02995	cytoplasm	K18423	CSE1, CAS, XPO2; exportin-2 (importin alpha re-exporter)
NP_663504.1	cleavage stimulation factor subunit 3 isoform 1 [Mus musculus]	Cstf3	1.159	0.0417065	Up	82.876	18.7	8	8	8	3746.3	4955.9	2883.5	3475.6	4127.2	4260.2	4436	2799.4	4737.4	4107.5	5314.9	3741.1	56983	60279	55889	64747	67199	66033	55070	67520	65616	64410	78563	66937	0.888917	0.940334	0.871851	1.01003	1.04828	1.03009	0.859075	1.05329	1.02359	1.00478	1.22556	1.0442	cytoplasm	K14408	CSTF3, RNA14; cleavage stimulation factor subunit 3
NP_033457.2	RNA polymerase-associated protein CTR9 homolog [Mus musculus]	Ctr9	1.3	0.0115295	Up	133.41	4.3	4	4	4	903.11	836.94	659.54	885.61	1090.3	1057.2	942.58	1187.2	1404.5	1240.6	959.2	996.06	15821	17422	19403	19154	23214	23340	19725	21416	22678	27260	21122	22341	0.750712	0.82668	0.920679	0.908864	1.10151	1.10749	0.935958	1.0162	1.07608	1.2935	1.00225	1.06009	nucleus
NP_057925.1	cullin-3 isoform 1 [Mus musculus]	Cul3	0.978	0.0395562	Down	88.947	48.4	32	32	32	72681	85956	67573	73673	73344	68512	75284	71235	82164	82141	69327	77441	255340	249230	247970	250020	248890	244480	243790	250660	248530	242240	244790	245360	1.03123	1.00655	1.00146	1.00974	1.00518	0.987366	0.984579	1.01232	1.00372	0.978319	0.988618	0.99092	nucleus	K03869	CUL3; cullin 3
NP_081224.1	protein CutA isoform 2 precursor [Mus musculus]	Cuta	1.163	0.0222778	Up	16.453	47.4	3	3	3	227330	705240	206210	245530	305040	276700	271540	299280	317170	310620	278300	290720	552470	620850	579580	675810	748650	672150	644850	749970	738550	699610	661710	724030	0.821697	0.9234	0.862018	1.00514	1.11348	0.999699	0.959095	1.11544	1.09846	1.04054	0.984171	1.07686	extracellular
NP_080073.1	cytochrome b5 isoform 1 [Mus musculus]	Cyb5a	0.939	0.031455	Down	15.241	77.6	6	6	6	194010	225620	241690	264220	188510	273390	232760	188320	200580	234570	226260	197260	281880	287570	281760	295760	262430	284610	268850	284250	278490	254600	270800	273440	1.01748	1.03802	1.01705	1.06758	0.947275	1.02734	0.970449	1.02604	1.00525	0.919012	0.977488	0.987017	cytoplasm
XP_006540792.1	cytoplasmic FMR1-interacting protein 1 isoform X1 [Mus musculus]	Cyfip1	1.066	0.011808	Up	145.24	44.5	49	26	26	34322	36566	32658	34934	36948	37474	36149	33823	45825	41005	38262	38029	214960	225230	212740	213730	223720	209890	223860	205450	232990	229320	237710	224260	0.971988	1.01843	0.96195	0.966426	1.0116	0.949063	1.01223	0.928986	1.05351	1.03692	1.07486	1.01404	cytoplasm	K05749	CYFIP; cytoplasmic FMR1 interacting protein
XP_030099901.1	dystroglycan isoform X1 [Mus musculus]	Dag1	1.095	0.0175144	Up	96.904	11	6	6	6	11794	17057	14452	11461	18172	12125	16671	17452	21915	20953	20640	17250	174870	188450	180010	182230	185520	178060	181140	197830	200370	199270	208900	186560	0.927196	0.9992	0.95445	0.966221	0.983665	0.94411	0.960441	1.04893	1.0624	1.05657	1.10763	0.989179	peroxisome	K06265	DAG1; dystroglycan 1
XP_030101119.1	DAZ-associated protein 1 isoform X5 [Mus musculus]	Dazap1	1.065	0.0301923	Up	42.328	34.3	9	9	9	241360	199680	233730	194660	263410	272910	258660	247710	258450	230260	181520	256370	434210	420540	429800	434050	448360	472200	442210	469120	476510	466420	432850	454160	0.968421	0.937932	0.958585	0.968064	0.99998	1.05315	0.986263	1.04628	1.06276	1.04026	0.965388	1.01292	nucleus	K14411	MSI; RNA-binding protein Musashi
NP_598801.1	ATP-dependent RNA helicase DDX1 [Mus musculus]	Ddx1	1.086	0.0423497	Up	82.499	51.1	32	32	32	160940	187290	140970	153440	175490	163500	159730	161890	174900	185620	180180	158350	441540	430050	401300	415620	458900	425400	428930	442030	431930	462020	486310	453860	1.0039	0.977777	0.91241	0.944969	1.04337	0.967205	0.975231	1.00501	0.982052	1.05046	1.10569	1.03191	cytoplasm
NP_062667.1	spliceosome RNA helicase Ddx39b [Mus musculus]	Ddx39b	1.08	0.0273318	Up	49.035	58.2	22	11	22	486490	567370	519030	531580	564360	574500	575620	540460	578400	575210	593220	549870	1021400	970060	972880	1020800	1034400	1033700	1052800	1071500	1028400	1061000	1141700	1070900	0.982152	0.932784	0.935496	0.981575	0.994652	0.993979	1.01235	1.03033	0.988883	1.02023	1.09783	1.02975	cytoplasm,nucleus	K12812	DDX39B, UAP56, SUB2; ATP-dependent RNA helicase UAP56/SUB2 [EC:3.6.4.13]
NP_001268984.1	probable ATP-dependent RNA helicase DDX46 [Mus musculus]	Ddx46	1.134	0.0421836	Up	117.45	26.2	20	20	20	11271	17238	8288.3	9958.1	7762.1	10477	9755.7	10531	15838	12461	12143	9909.8	117610	119010	100570	107450	103950	117130	117200	114780	121430	126560	136430	119850	1.00667	1.01865	0.860817	0.919706	0.889748	1.00256	1.00316	0.982446	1.03937	1.08328	1.16776	1.02584	nucleus	K12811	DDX46, PRP5; ATP-dependent RNA helicase DDX46/PRP5 [EC:3.6.4.13]
XP_030099902.1	probable ATP-dependent RNA helicase DDX6 isoform X1 [Mus musculus]	Ddx6	1.07	0.0134316	Up	54.191	61.7	23	23	23	115130	120510	113620	119170	124210	135390	124930	126510	135210	136610	118890	130290	413850	413290	387580	418540	429710	430490	430980	437150	426360	436660	444220	439470	0.972183	0.970867	0.910471	0.9832	1.00944	1.01127	1.01242	1.02692	1.00157	1.02577	1.04353	1.03237	nucleus	K12614	DDX6, RCK, DHH1; ATP-dependent RNA helicase DDX6/DHH1 [EC:3.6.4.13]
NP_001165583.1	dehydrogenase/reductase SDR family member 7B isoform 1 [Mus musculus]	Dhrs7b	0.88	0.000121267	Down	33.982	36.6	8	8	8	25369	25060	20977	26225	19555	25410	24918	17145	23315	24219	24332	23712	118950	115470	115100	119350	108500	119060	108260	119160	104610	100190	105160	102280	1.06834	1.03709	1.03376	1.07193	0.974485	1.06933	0.97233	1.07023	0.939547	0.89985	0.944487	0.918621	extracellular
NP_766182.2	ATP-dependent RNA helicase Dhx29 [Mus musculus]	Dhx29	1.408	0.0254265	Up	153.97	7.4	6	6	6	963.62	1388.2	596.13	1021.6	1147.6	1555.8	1477.2	542.65	1822.3	1217.4	863.4	1161.2	20403	22262	13219	19542	26270	23129	27712	27071	26507	28094	27734	23835	0.856735	0.934796	0.555074	0.820581	1.10309	0.971201	1.16365	1.13673	1.11305	1.17969	1.16457	1.00085	nucleus
NP_034188.2	dystrophia myotonica WD repeat-containing protein isoform 1 [Mus musculus]	Dmwd	1.106	0.00513607	Up	69.816	34.1	13	13	13	13375	18195	14511	12147	14778	16538	16355	16964	16807	27005	15727	13242	76228	80415	75082	77041	72215	81255	80782	80873	84560	89502	81892	85784	0.947295	0.999328	0.933054	0.957399	0.897425	1.00977	1.00389	1.00502	1.05084	1.11225	1.01768	1.06605	nucleus
NP_001028592.1	dedicator of cytokinesis protein 1 [Mus musculus]	Dock1	0.786	0.0407908	Down	215.08	7.1	9	9	9	606.4	523.18	564.66	640.42	1149	601.03	449.82	342.72	325.61	1488.8	443.84	358.37	39621	31853	33044	32051	40599	29582	32613	29480	21903	30853	29653	24913	1.26395	1.01614	1.05413	1.02246	1.29514	0.943692	1.04038	0.940438	0.698725	0.984238	0.945957	0.794747	nucleus	K13708	DOCK1; dedicator of cytokinesis protein 1
NP_031933.1	elongation factor 2 [Mus musculus]	Eef2	1.045	0.0160736	Up	95.313	66.2	49	48	49	362680	417940	401440	358260	373700	407170	387710	359460	381170	429550	367720	382900	948950	907510	922200	941690	932470	954760	968170	946440	965800	971380	955220	994320	0.998115	0.954528	0.969979	0.990478	0.980781	1.00423	1.01833	0.995475	1.01584	1.02171	1.00471	1.04584	cytoplasm	K03234	EEF2; elongation factor 2
NP_080306.1	eukaryotic translation initiation factor 2 subunit 2 [Mus musculus]	Eif2s2	1.063	0.0463048	Up	38.092	52.9	15	15	15	54914	62936	60548	63776	75136	64916	64380	58045	66138	63918	60205	58187	182980	174970	190120	175850	197000	187100	188060	188130	198130	185610	189990	195230	0.97452	0.93186	1.01255	0.936547	1.04919	0.996463	1.00158	1.00195	1.05521	0.988527	1.01185	1.03976	nucleus
NP_598677.1	eukaryotic translation initiation factor 3 subunit B [Mus musculus]	Eif3b	1.082	0.00981616	Up	91.369	43.8	25	25	25	69210	68649	69083	67769	71898	72500	71846	71169	77033	83455	73924	71904	258190	243970	255140	245260	266690	255500	263590	260720	269600	271360	272920	271420	0.988489	0.934047	0.976812	0.938986	1.02103	0.97819	1.00916	0.998175	1.03217	1.03891	1.04488	1.03914	nucleus
NP_291039.1	eukaryotic translation initiation factor 4H isoform 1 [Mus musculus]	Eif4h	1.221	0.00837298	Up	27.341	31.5	7	7	7	173020	187730	178270	154310	177120	168900	189180	189010	211630	220750	210760	196020	849290	892520	995830	790940	861310	861430	965980	957600	1056200	1088300	1134100	1031200	0.887396	0.932566	1.04051	0.826428	0.899956	0.900081	1.00932	1.00057	1.10359	1.13713	1.18498	1.07747	nucleus
NP_829887.1	eukaryotic translation initiation factor 5 [Mus musculus]	Eif5	1.112	0.0014479	Up	48.968	33.6	13	13	13	48202	55217	52179	47212	59596	62182	63505	57233	66412	67755	63132	58978	261510	269950	269990	260590	292190	263370	286780	269570	293610	282960	306020	298650	0.935303	0.965489	0.965632	0.932013	1.04503	0.941956	1.02568	0.96413	1.05011	1.01202	1.09449	1.06814	nucleus
NP_001289683.1	engulfment and cell motility protein 2 isoform 4 [Mus musculus]	Elmo2	1.038	0.0334382	Up	82.292	37.2	19	18	19	41932	47871	41648	44180	46741	47208	45186	52944	44354	56254	56021	49927	264870	268410	257250	257830	270860	257350	268610	256510	268530	268570	278960	272550	0.996282	1.0096	0.967621	0.969802	1.01881	0.967997	1.01035	0.964837	1.01005	1.0102	1.04928	1.02517	cytoplasm	K18985	ELMO2, CED12A; engulfment and cell motility protein 2
NP_080581.1	elongin-B [Mus musculus]	Elob	1.106	0.039791	Up	13.17	97.5	11	11	11	247210	282870	203560	257940	287190	206930	275330	277690	302880	240300	289890	266830	552070	634400	657530	630260	669860	652640	670280	666990	682210	668300	689150	697700	0.841635	0.967148	1.00241	0.960837	1.02121	0.994955	1.02185	1.01683	1.04004	1.01883	1.05062	1.06365	cytoplasm	K03873	ELOB, TCEB2; elongin-B
NP_067423.2	elongator complex protein 2 isoform 1 [Mus musculus]	Elp2	1.12	0.0246472	Up	93.092	32.3	17	17	17	16115	15076	19273	24912	18881	19817	21268	21112	31356	16770	18234	18996	159650	156040	172650	144550	154730	164490	154200	166050	177650	174140	173760	182790	0.967234	0.945363	1.04599	0.875751	0.937426	0.996557	0.934215	1.00601	1.07629	1.05502	1.05272	1.10743	nucleus
XP_006521154.1	histone acetyltransferase p300 isoform X4 [Mus musculus]	Ep300	1.151	0.00562176	Up	259.32	3.3	4	4	4	1081.5	6204.8	969.65	658.4	1551.1	838.15	4905.7	1071.5	1156.5	1457.8	6324	934.55	109850	105930	102250	103970	106940	107780	107370	96312	115470	122240	131440	116710	0.993921	0.958453	0.925157	0.940719	0.967592	0.975192	0.971482	0.87143	1.04477	1.10603	1.18927	1.05599	nucleus	K04498	EP300, CREBBP, KAT3; E1A/CREB-binding protein [EC:2.3.1.48]
NP_001349514.1	epsin-2 isoform 4 [Mus musculus]	Epn2	1.083	0.0452387	Up	69.608	30.7	12	12	12	37004	42916	36884	34281	38510	53953	38308	41498	39326	39522	31130	40148	172440	191020	188510	173590	207490	180210	192800	191040	191450	206860	192270	195870	0.906168	1.00381	0.990615	0.912211	1.09035	0.946999	1.01316	1.00391	1.00606	1.08704	1.01037	1.02929	nucleus	K12471	EPN; epsin
NP_084011.1	bifunctional glutamate/proline--tRNA ligase isoform 1 [Mus musculus]	Eprs1	1.05	0.0275209	Up	170.08	53.7	58	57	58	75156	75720	76628	76117	74560	83710	78051	67873	74193	81527	77580	72574	469640	443490	454300	446130	463440	470660	466660	461740	461370	484350	476320	483350	1.00972	0.953494	0.976735	0.95917	0.996386	1.01191	1.00331	0.992731	0.991936	1.04134	1.02408	1.03919	cytoplasm	K14163	EPRS; bifunctional glutamyl/prolyl-tRNA synthetase [EC:6.1.1.17 6.1.1.15]
XP_030103331.1	endoplasmic reticulum aminopeptidase 1 isoform X2 [Mus musculus]	Erap1	0.783	0.0493909	Down	100.93	9.3	6	6	6	3598.3	1916.5	1891.3	3715.1	2636.1	4394.4	3822.7	2597	3484.8	1607.4	1635.9	2654.9	70497	57199	49392	68187	62188	64422	60106	48241	55656	44993	45236	46230	1.25822	1.02088	0.881545	1.217	1.10993	1.1498	1.07277	0.861002	0.993344	0.803032	0.807369	0.82511	extracellular
NP_031975.2	general transcription and DNA repair factor IIH helicase subunit XPD isoform 1 [Mus musculus]	Ercc2	0.001	0.001	Down	86.841	4.2	2	2	2	6608.1			317.24			921.87	956.38					0	0	0	0	0	0	0	0	0	0	0	0													nucleus	K10844	ERCC2, XPD; DNA excision repair protein ERCC-2 [EC:3.6.4.12]
XP_030111420.1	endoplasmic reticulum-Golgi intermediate compartment protein 2 isoform X7 [Mus musculus]	Ergic2	0.858	0.0155693	Down	28.244	21.4	3	3	3	1857.9	2193.7	1830.9	2338.9	3205.8	3582	1864.2		3247.3	2647.4	1567.5	1409	19524	20785	18678	18615	17060	18578	16660	0	16376	15789	17798	0	1.08549	1.1556	1.03846	1.03495	0.9485	1.0329	0.926261		0.910471	0.877835	0.989531		cytoplasm
NP_001074682.1	endoplasmic reticulum metallopeptidase 1 isoform 1 [Mus musculus]	Ermp1	0.931	0.0157626	Down	100.15	18.5	11	11	11	12030	13193	10345	12614	6667.6	10602	14456	11944	13816	11119	10499	11574	110720	104320	106320	106240	100960	100600	100080	99693	97194	95947	103020	101930	1.08282	1.02022	1.03978	1.039	0.987365	0.983844	0.978758	0.974974	0.950534	0.938339	1.00751	0.996851	plasma membrane
XP_030098741.1	persulfide dioxygenase ETHE1, mitochondrial isoform X1 [Mus musculus]	Ethe1	1.209	0.00135163	Up	27.738	55.5	8	8	8	47899	58841	55611	49072	56629	53123	60682	58923	63874	81882	54251	58284	153450	161220	173940	165060	179280	162550	179590	188000	192620	210080	197140	190780	0.85499	0.898282	0.969156	0.919678	0.998909	0.905693	1.00064	1.0475	1.07324	1.17052	1.09842	1.06298	mitochondria	K17725	ETHE1; sulfur dioxygenase [EC:1.13.11.18]
XP_030102871.1	exonuclease 3'-5' domain-containing protein 2 isoform X2 [Mus musculus]	Exd2	0.929	0.0114587	Down	56.784	7.9	3	3	3	15553	20831	17934	15394	717.06	16563	28179	15959	19914	15111	12458	559.13	517490	539860	531830	512870	0	491260	503880	484310	502560	477350	483510	0	1.02577	1.07011	1.05419	1.01661		0.973772	0.998787	0.959995	0.99617	0.946199	0.95841		mitochondria
NP_001028440.2	constitutive coactivator of PPAR-gamma-like protein 1 [Mus musculus]	FAM120A	1.071	0.00053381	Up	121.64	41.9	31	30	31	31792	44437	37365	30509	38013	37523	38098	38005	34417	41068	303470	39262	1381000	1375500	1377900	1350500	1320200	1406000	1395800	1372600	1449000	1456000	1506600	1461600	0.983344	0.979428	0.981137	0.961626	0.940051	1.00114	0.993882	0.977363	1.03176	1.03675	1.07278	1.04073	nucleus
NP_001157099.1	protein FAM151B [Mus musculus]	Fam151b	1.172	0.0167038	Up	31.408	33	6	6	6	7859.2	12085	11833	15198	16832	19037	61568	14317	72273	19341	14335	51007	164980	168000	197950	168770	185350	185350	187310	198630	206020	210890	190910	212520	0.869582	0.8855	1.04336	0.889558	0.976949	0.976949	0.98728	1.04695	1.0859	1.11157	1.00625	1.12016	cytoplasm
NP_780723.1	protein FAM171B precursor [Mus musculus]	Fam171b	1.185	0.0357222	Up	91.531	17.1	8	8	8	9499.3	8850.9	5451.4	4857.9	7355.9	6626.3	4465.2	7769.4	7036.7	10925	6833	6130.9	78270	64113	61979	61566	69222	66100	65942	70525	84582	74015	76028	80286	1.10158	0.902335	0.872301	0.866488	0.97424	0.9303	0.928076	0.992578	1.19042	1.0417	1.07003	1.12996	plasma membrane
XP_006509339.1	protocadherin Fat 1 isoform X8 [Mus musculus]	Fat1	0.81	0.0429838	Down	486.39	1	3	3	3	167.47	168.76	219.07	163.04	253.29	118.66	134.34	204.14	234.27	117.82	187.08	126.45	19229	17700	16652	16824	19724	13133	15732	14834	16316	11369	14071	15279	1.20897	1.11284	1.04695	1.05776	1.24009	0.825702	0.989107	0.932648	1.02582	0.714795	0.884676	0.960626	endoplasmic reticulum
NP_001333517.1	F-box only protein 21 isoform 2 [Mus musculus]	Fbxo21	0.875	0.0436255	Down	71.381	26.1	9	9	9	7784.4	12867	8762	10529	8023.5	4439.9	6375.1	7691.2	9092.9	8866.2	10566	8556.5	53811	59375	52948	51318	51523	39017	51085	47914	47162	52222	42465	48341	1.0813	1.19311	1.06396	1.0312	1.03532	0.784024	1.02652	0.962804	0.947693	1.04937	0.853309	0.971384	cytoplasm
NP_056612.1	F-box only protein 6 [Mus musculus]	Fbxo6	0.879	0.0395125	Down	34.492	15.6	4	4	4	7729.4	13592	8793.9	8633.3	8018.2	8499.7	8912.9	7905.6	6923.9	5350.3	6412.3	7890	47445	49370	48066	51254	46844	47853	50542	47875	42137	44614	38032	47567	1.01378	1.05492	1.02705	1.09517	1.00094	1.0225	1.07996	1.02297	0.900365	0.953292	0.812651	1.01639	cytoplasm	K10100	FBXO6; F-box protein 6
XP_030104926.1	FYVE, RhoGEF and PH domain-containing protein 4 isoform X5 [Mus musculus]	Fgd4	0.866	0.0250383	Down	81.859	12.7	7	7	7	1898.5	2990.3	2059.2	2321.4	1572.1	1714.3	2417.7	2277	2239.3	2227.8	1659.9	2384.3	27587	31517	30982	32800	27237	27367	29558	30482	27188	25776	24832	28604	0.962533	1.09965	1.08099	1.14442	0.950321	0.954857	1.0313	1.06354	0.948612	0.899346	0.866409	0.998017	nucleus
NP_034341.2	four and a half LIM domains protein 1 isoform 3 [Mus musculus]	Fhl1	0.948	0.0451684	Down	31.888	64.6	14	14	14	188890	186590	203730	180080	200960	223880	192240	194360	178610	179240	177300	176840	495820	483060	505860	486730	522820	511010	513300	523070	471750	447410	461120	488750	1.00662	0.980716	1.027	0.988167	1.06144	1.03746	1.04211	1.06194	0.957755	0.908339	0.936173	0.992268	nucleus	K14365	FHL1, SLIM1; four and a half LIM domains protein 1
NP_038930.1	peptidyl-prolyl cis-trans isomerase FKBP3 [Mus musculus]	Fkbp3	1.078	0.00370336	Up	25.147	49.1	9	9	9	136220	154480	144900	136250	147170	150400	147160	151270	164460	161630	152000	174180	358690	351180	355020	356370	354870	350750	382910	364600	397660	369480	378380	386340	0.976858	0.956405	0.966863	0.97054	0.966454	0.955234	1.04282	0.992953	1.08299	1.00624	1.03048	1.05216	cytoplasm
NP_034349.1	peptidyl-prolyl cis-trans isomerase FKBP4 [Mus musculus]	Fkbp4	1.081	0.0031406	Up	51.572	58.5	27	27	27	109620	139310	124990	114910	151280	135430	136780	121720	131320	138310	118640	118010	309440	324260	316180	310200	370900	336230	330100	327060	335390	352850	335340	338100	0.931569	0.976184	0.95186	0.933857	1.11659	1.01222	0.993766	0.984614	1.00969	1.06225	1.00954	1.01785	cytoplasm	K09571	FKBP4_5; FK506-binding protein 4/5 [EC:5.2.1.8]
XP_006497506.1	FERM domain-containing protein 4A isoform X7 [Mus musculus]	Frmd4a	0.904	0.0470138	Down	113.2	8.8	7	5	7	2870.9	3240.9	3060.6	2678.6	2513.3	3192.6	2716.1	2084.2	2335.1	3390.4	1500.7	1870.3	37170	35728	37683	36824	34536	37443	37187	38042	37089	33473	31149	31523	1.04252	1.00208	1.05691	1.03282	0.968645	1.05018	1.043	1.06698	1.04025	0.938831	0.873649	0.884138	nucleus
NP_032010.2	fascin [Mus musculus]	Fscn1	1.086	0.00914463	Up	54.507	64.7	30	30	30	742550	848090	767960	779860	811190	810310	809720	801610	841400	884870	839540	843390	2093900	2079600	2004400	2085900	2030700	1998500	2109500	2182000	2178400	2160100	2309300	2324100	0.98319	0.976476	0.941165	0.979434	0.953515	0.938395	0.990515	1.02456	1.02287	1.01427	1.08433	1.09128	cytoplasm,nucleus	K23551	FSCN1; fascin 1
NP_036066.2	alpha-ketoglutarate-dependent dioxygenase FTO [Mus musculus]	Fto	1.085	0.0456308	Up	58.006	31.3	12	12	12	8459.8	12570	6643.5	9384.8	7828.6	15536	13196	6717.1	12158	12273	13192	8807.2	77276	80788	83202	73073	80058	84270	84790	81464	88120	85650	81415	85876	0.940496	0.983239	1.01262	0.889343	0.974355	1.02562	1.03195	0.991466	1.07247	1.04241	0.99087	1.04516	cytoplasm
NP_080969.2	gamma-aminobutyric acid receptor-associated protein-like 2 [Mus musculus]	Gabarapl2	0.81	0.0409554	Down	13.667	67.5	8	7	8	82630	112970	49369	49877	84338	138820	76022	50560	103540	63668	56164	42894	323020	334030	344500	371810	336900	379330	317540	377470	322350	287610	280490	221430	0.994806	1.02871	1.06096	1.14506	1.03755	1.16822	0.977929	1.1625	0.992742	0.885753	0.863826	0.681939	cytoplasm	K08341	GABARAP, ATG8, LC3; GABA(A) receptor-associated protein
NP_062312.3	gamma-aminobutyric acid type B receptor subunit 1 precursor [Mus musculus]	Gabbr1	0.911	0.0279358	Down	108.21	20.8	14	14	14	27121	28680	27528	26882	21247	27468	21329	25373	25484	26256	27982	26315	286960	288070	313270	281720	272040	286620	269130	281130	260270	268130	282300	255130	1.02952	1.03351	1.12392	1.01072	0.975995	1.0283	0.965555	1.00861	0.933768	0.961967	1.0128	0.915328	plasma membrane	K04615	GABBR; gamma-aminobutyric acid type B receptor
NP_032104.2	glutamate decarboxylase 2 [Mus musculus]	Gad2	1.057	0.0304049	Up	65.223	52	20	19	19	285280	331620	321960	328680	338200	328310	496880	309530	353010	341930	341020	323340	1305900	1219600	1212100	1253500	1301600	1289400	1284200	1229900	1293300	1315400	1358800	1310800	1.01927	0.951914	0.94606	0.978373	1.01592	1.00639	1.00233	0.959953	1.00944	1.02669	1.06056	1.0231	cytoplasm	K01580	E4.1.1.15, gadB, gadA, GAD; glutamate decarboxylase [EC:4.1.1.15]
NP_032109.1	neuromodulin [Mus musculus]	Gap43	1.59	0.0109606	Up	23.632	76.7	16	16	16	592460	617900	506840	333050	843940	686400	580700	583390	993670	876830	909490	595710	1450300	1501500	1412100	974030	1997500	1695200	1659700	1633600	2472500	2088500	2240300	1690300	0.836087	0.865604	0.814065	0.561521	1.15154	0.97727	0.956805	0.941758	1.42538	1.204	1.29152	0.974446	cytoplasm
NP_851009.2	glycine--tRNA ligase [Mus musculus]	Gars1	1.056	0.0491369	Up	81.877	37.9	23	23	23	94122	109750	92533	102330	105380	104930	108470	100560	108920	109960	111900	98284	424480	409560	398950	423110	438390	415740	427470	426230	421000	432110	455210	440120	0.99636	0.961339	0.936435	0.993144	1.02901	0.975845	1.00338	1.00047	0.988191	1.01427	1.06849	1.03307	mitochondria	K01880	GARS, glyS1; glycyl-tRNA synthetase [EC:6.1.1.14]
NP_034425.1	glutamate--cysteine ligase catalytic subunit [Mus musculus]	Gclc	1.075	0.027628	Up	72.571	36.7	17	17	17	31689	35259	34436	35079	35872	19322	32208	36042	34901	31521	35866	35361	257570	268500	260220	274470	284300	271580	270860	274690	289600	295360	269080	285960	0.935997	0.975716	0.945627	0.997411	1.03313	0.986909	0.984292	0.99821	1.05239	1.07332	0.977824	1.03916	cytoplasm	K11204	GCLC; glutamate--cysteine ligase catalytic subunit [EC:6.3.2.2]
NP_062626.1	ATPase GET3 isoform 1 [Mus musculus]	Get3	0.949	0.00577545	Down	38.822	47.7	11	11	11	183330	220490	197850	197120	199390	210830	205380	191790	198260	219030	186870	183100	391180	386320	390780	395580	386380	391840	370100	394140	369210	383640	365860	364480	1.0228	1.01009	1.02176	1.03431	1.01025	1.02453	0.967685	1.03054	0.965358	1.00309	0.956599	0.952991	cytoplasm
NP_032141.2	GDNF family receptor alpha-2 isoform 1 preproprotein [Mus musculus]	Gfra2	1.091	0.0187815	Up	51.726	25.6	9	9	9	19308	16326	17325	15313	20608	19999	15144	18324	15553	21728	17853	20197	98284	93771	93463	88457	106660	105760	95274	101190	97295	105310	102720	102480	0.990546	0.945063	0.941958	0.891506	1.07496	1.06589	0.96021	1.01983	0.980579	1.06136	1.03525	1.03283	extracellular
NP_034418.1	gap junction alpha-1 protein [Mus musculus]	Gja1	0.898	0.0388022	Down	43.004	43.5	15	15	15	314140	329660	331820	325810	335430	329640	310780	299400	309730	301190	248800	276900	1197400	1182100	1272700	1210500	1180000	1249600	1189900	1210800	1209700	1068200	1007900	1082100	1.0219	1.00884	1.08616	1.03308	1.00705	1.06645	1.0155	1.03333	1.03239	0.911634	0.860173	0.923497	plasma membrane	K07372	GJA1, CX43; gap junction alpha-1 protein
NP_613061.1	glycine dehydrogenase (decarboxylating), mitochondrial precursor [Mus musculus]	Gldc	1.089	0.00550456	Up	113.27	36.7	24	24	24	33087	34392	36492	30798	40458	40458	35695	34764	37786	40607	36199	34040	228090	213820	215280	213570	221790	218810	218340	220350	235630	239270	244030	229720	1.01422	0.950769	0.957261	0.949657	0.986208	0.972957	0.970867	0.979805	1.04775	1.06393	1.0851	1.02147	mitochondria	K00281	GLDC, gcvP; glycine dehydrogenase [EC:1.4.4.2]
NP_033175.1	Golgi apparatus protein 1 isoform 2 precursor [Mus musculus]	Glg1	1.07	0.0126213	Up	133.73	38.3	32	32	32	44849	48879	42655	45813	48365	53655	49829	47020	52138	52967	51834	41373	272070	251410	259710	262620	273900	285360	274170	281410	279130	275530	287660	275880	0.995727	0.920115	0.950492	0.961142	1.00242	1.04437	1.00341	1.02991	1.02157	1.00839	1.05278	1.00967	mitochondria,peroxisome	K06816	GLG1, ESL1; golgi apparatus protein 1
NP_081726.1	Golgi-associated plant pathogenesis-related protein 1 [Mus musculus]	Glipr2	1.323	0.0377833	Up	17.09	33.8	3	3	3	33403	23979	29856	28600	25641	9350.7	14473	12192	17186	18667	36076	12943	96676	85800	77603	115670	92951	0	108490	91395	132700	141620	116610	106220	0.912245	0.809618	0.73227	1.09147	0.877096		1.02372	0.862413	1.25217	1.33634	1.10034	1.0023	cytoplasm
XP_011246370.1	glutaredoxin-2, mitochondrial isoform X3 [Mus musculus]	Glrx2	1.538	0.0126803	Up	13.145	35.1	3	3	3	9845	16297	10562	7756.6	10945	23197	15212	13461	15742	17350	15927	15531	36475	45487	37746	24812	39018	46935	52472	48808	52132	57546	55875	56748	0.789995	0.985182	0.817523	0.537392	0.845073	1.01654	1.13647	1.05711	1.1291	1.24636	1.21017	1.22908	cytoplasm
NP_001106855.1	guanine nucleotide-binding protein G(o) subunit alpha isoform B [Mus musculus]	Gnao1	0.886	0.00563965	Down	40.036	79.1	25	3	18	3212900	3721400	3588200	3589900	3391100	3659900	3466900	3477400	3409600	3359400	2936700	3016600	9041300	9215500	9718100	9820300	9089600	9339600	8966600	9325200	8555900	8264700	8339300	8328700	1.00454	1.0239	1.07974	1.0911	1.00991	1.03769	0.996245	1.03609	0.950613	0.918259	0.926548	0.92537	mitochondria	K04534	GNAO, G-ALPHA-O; guanine nucleotide-binding protein G(o) subunit alpha
NP_034446.1	guanine nucleotide-binding protein G(I)/G(S)/G(O) subunit gamma-3 [Mus musculus]	Gng3	0.788	0.0359148	Down	8.3047	72	4	4	4	835460	775970	1196500	831900	811600	789320	798490	741040	728370	678330	693310	768530	1308400	1298700	1805400	1391300	1405900	1333700	1286100	1307900	1090800	1077200	1137900	1266500	0.999427	0.992018	1.37906	1.06275	1.0739	1.01875	0.982393	0.999045	0.833212	0.822824	0.86919	0.967422	extracellular	K04540	GNG3; guanine nucleotide-binding protein G(I)/G(S)/G(O) subunit gamma-3
NP_034447.1	guanine nucleotide-binding protein G(I)/G(S)/G(O) subunit gamma-4 precursor [Mus musculus]	Gng4	1.115	0.0263873	Up	8.4047	64	4	4	4	3210600	3404500	3060100	2968800	3307900	3055000	3132000	3231200	3326100	3635700	3603800	3291500	6520100	6348000	6069900	6062800	6545600	5780700	6103600	6546800	6424600	6953400	7524500	6977000	1.00493	0.978409	0.935546	0.934452	1.00886	0.890972	0.94074	1.00905	0.990215	1.07172	1.15974	1.07536	extracellular	K04541	GNG4; guanine nucleotide-binding protein G(I)/G(S)/G(O) subunit gamma-4
NP_034401.1	glycerol-3-phosphate dehydrogenase [NAD(+)], cytoplasmic [Mus musculus]	Gpd1	1.071	0.0207364	Up	37.572	58.2	18	17	18	162620	194010	159580	179680	162510	168130	177450	176410	180760	192610	181130	181330	462340	464700	447670	489950	456710	479400	487260	514400	500970	482430	507170	505050	0.956887	0.961772	0.926525	1.01403	0.945235	0.992196	1.00846	1.06463	1.03684	0.998467	1.04967	1.04528	cytoplasm	K00006	GPD1; glycerol-3-phosphate dehydrogenase (NAD+) [EC:1.1.1.8]
NP_071865.1	G-protein coupled receptor family C group 5 member B isoform 2 precursor [Mus musculus]	Gprc5b	1.17	0.021123	Up	45.899	9.3	3	3	3	87652	82483	75210	64494	75531	81308	89569	82438	93481	96234	88866	86870	259180	222940	225110	203190	226130	235150	266840	251560	271000	272900	259760	261310	1.05248	0.905319	0.914131	0.825118	0.918273	0.954901	1.08359	1.02154	1.10048	1.1082	1.05484	1.06113	plasma membrane
NP_001171345.1	COP9 signalosome complex subunit 1 isoform 2 [Mus musculus]	Gps1	1.055	0.0103759	Up	55.163	42.3	17	17	17	119300	133510	123550	120060	138670	136670	124040	122090	130380	133260	132460	118570	364760	374200	378560	357670	403570	381830	373920	360700	380820	392290	391790	391590	0.961645	0.986533	0.998027	0.942953	1.06396	1.00665	0.985794	0.950941	1.00398	1.03422	1.03291	1.03238	cytoplasm
NP_001334161.1	glycogen synthase kinase-3 beta isoform 2 [Mus musculus]	Gsk3b	1.033	0.0253602	Up	47.989	58.9	19	15	19	192160	222900	172640	199020	204210	222260	214390	190520	208800	209650	198340	202790	523780	530790	533580	519320	539530	530020	535870	525240	549770	556180	535620	536580	0.979596	0.992706	0.997924	0.971254	1.00905	0.991266	1.00221	0.982326	1.0282	1.04019	1.00174	1.00354	cytoplasm	K03083	GSK3B; glycogen synthase kinase 3 beta [EC:2.7.11.26]
NP_080948.2	glutathione S-transferase Mu 7 isoform 1 [Mus musculus]	Gstm7	0.853	0.0268116	Down	25.709	56.4	12	4	7	56214	50845	54826	54314	58227	41246	47406	54087	50062	38190	39313	46465	221900	208940	229760	216540	234010	202220	185140	219990	195290	190080	159950	202380	1.07972	1.01666	1.11796	1.05364	1.13864	0.983959	0.900852	1.07042	0.950239	0.924888	0.778282	0.984738	cytoplasm	K00799	GST, gst; glutathione S-transferase [EC:2.5.1.18]
NP_598562.1	general transcription factor IIF subunit 1 [Mus musculus]	Gtf2f1	1.182	0.0184704	Up	57.241	15.6	5	5	5	16977	17242	14471	11344	18916	14652	17178	13724	16722	17412	16240	16558	108190	106630	90221	100640	119650	93092	106400	101450	108770	125390	121830	123560	0.994224	0.979888	0.829096	0.924842	1.09954	0.855479	0.977774	0.932286	0.999554	1.15229	1.11957	1.13547	nucleus	K03138	TFIIF1, GTF2F1, TFG1; transcription initiation factor TFIIF subunit alpha
NP_081092.1	general transcription factor IIF subunit 2 [Mus musculus]	Gtf2f2	1.299	0.0148198	Up	28.381	31.3	5	5	5	6808.4	6496.8	5343.1	6181.8	7722.8	4917.2	7964.1	7374.4	7499.3	6180.1	8458.8	8560.1	37051	31746	29422	28787	34241	30267	37071	35470	38462	37004	46584	42831	1.03655	0.888132	0.823116	0.805351	0.957933	0.846756	1.03711	0.992316	1.07602	1.03523	1.30324	1.19825	cytoplasm	K03139	TFIIF2, GTF2F2, TFG2; transcription initiation factor TFIIF subunit beta [EC:3.6.4.12]
NP_032223.2	histone H1.0 [Mus musculus]	H1-0	0.589	0.03773	Down	20.861	27.8	6	6	6	682660	425510	474630	437810	486590	501790	456850	316680	351510	401360	156780	319150	2004300	1133000	1420700	1260300	1548500	1301000	1209500	828280	1010300	1060500	520940	833750	1.70204	0.962135	1.20645	1.07024	1.31498	1.1048	1.0271	0.703369	0.857939	0.900569	0.442378	0.708014	nucleus
NP_056602.1	histone H1.4 [Mus musculus]	H1-4	0.67	0.0376562	Down	21.977	24.7	7	3	3	336920	266820	215200	256940	259250	244230	244670	132430	188160	212130	122620	169640	1739100	1280800	1131200	1302100	1094100	1169400	1177100	673800	936460	947640	630310	1138300	1.57857	1.16257	1.02678	1.18191	0.993108	1.06146	1.06845	0.611604	0.850019	0.860167	0.572129	1.03323	nucleus
NP_064418.1	histone H1.5 [Mus musculus]	H1-5	0.604	0.0274146	Down	22.576	17.9	4	4	4	147930	67407	112040	116750	95683	102290	111340	66270	75863	83095	46097	95373	541820	348720	416770	414470	349890	339550	372770	216910	256750	279440	161800	340880	1.60946	1.03586	1.238	1.23117	1.03934	1.00862	1.1073	0.644324	0.762667	0.830067	0.480621	1.01257	nucleus	K11253	H3; histone H3
NP_034534.1	huntingtin-associated protein 1 isoform A [Mus musculus]	Hap1	1.221	0.040366	Up	66.803	23.2	8	8	8	9152.6	9391.3	4003.3	9614.8	11570	10292	11251	8918.1	8763.4	11678	7786.8	21235	78875	67579	64626	78423	102750	87147	89203	89996	75997	99410	86214	91941	0.935128	0.801205	0.766194	0.929769	1.21819	1.0332	1.05757	1.06698	0.901007	1.17859	1.02214	1.09004	cytoplasm,nucleus	K04647	HAP1; huntingtin-associated protein 1
NP_032250.2	host cell factor 1 precursor [Mus musculus]	Hcfc1	1.171	0.00489835	Up	210.43	20.5	25	25	25	17814	19799	18711	16355	20082	22897	17463	22187	23551	27696	21148	21497	180860	180010	169760	165860	191740	188660	190200	192630	202030	205890	218560	189530	0.953681	0.949199	0.89515	0.874585	1.01105	0.99481	1.00293	1.01574	1.06531	1.08567	1.15247	0.999398	nucleus	K14966	HCFC; host cell factor
NP_001074661.1	potassium/sodium hyperpolarization-activated cyclic nucleotide-gated channel 4 [Mus musculus]	Hcn4	1.332	0.011625	Up	129.06	18.9	14	8	8	4409.2	5903.6	3632	2896.3	4572.9	4393.6	3872.4	16641	5308.9	5874.2	5136.2	16790	133760	155540	113890	142850	136470	145260	143400	149180	158580	192250	181810	194590	0.868769	1.01023	0.739714	0.927808	0.88637	0.943461	0.931381	0.968922	1.02997	1.24866	1.18085	1.26386	plasma membrane	K04957	HCN4; hyperpolarization activated cyclic nucleotide-gated potassium channel 4
NP_032257.3	hepatoma-derived growth factor isoform 1 [Mus musculus]	Hdgf	1.131	0.0156931	Up	26.268	68.4	15	14	14	189650	205520	164840	193600	226800	217990	217100	205020	223150	232970	249550	208360	542660	535010	553540	584370	608360	566840	590220	581740	612560	649700	665790	578990	0.921092	0.908107	0.93956	0.991889	1.03261	0.962135	1.00182	0.987425	1.03974	1.10278	1.13009	0.982758	nucleus
NP_001291714.1	hepatoma-derived growth factor-related protein 2 isoform 3 [Mus musculus]	Hdgfl2	1.12	0.0139526	Up	74.075	10.3	6	4	4	2756.8	3616.8	3239.6	4197.1	5755	5123.1	4733.6	4692.4	5828.8	3754.8	5573.4	5588	47877	48952	45374	44933	46971	53359	50116	53509	51410	49582	52643	56041	0.956318	0.97779	0.906321	0.897513	0.938221	1.06582	1.00104	1.06881	1.02689	0.990374	1.05152	1.11939	nucleus
NP_062788.1	HIG1 domain family member 1A, mitochondrial [Mus musculus]	Higd1a	1.37	0.0186612	Up	10.425	28.4	2	2	2	113820	105100	115880	105150	124270	122880	115540	122230	117020	128080	121330	106460	351310	239410	323230	266660	416870	397000	354770	381880	415000	431580	423110	347500	0.969505	0.660697	0.892013	0.735898	1.15043	1.0956	0.979054	1.05387	1.14527	1.19103	1.16765	0.958991	cytoplasm
XP_006527905.1	high mobility group protein B3 isoform X1 [Mus musculus]	Hmgb3	1.179	0.0277817	Up	23.01	34.5	8	8	8	183690	147220	118510	111990	163450	155780	209420	206300	145360	194950	170540	164060	421890	381610	355430	324320	396360	419770	459300	426120	425240	460140	439220	425250	1.02595	0.927993	0.864329	0.788676	0.963862	1.02079	1.11692	1.03623	1.03409	1.11896	1.06809	1.03412	nucleus
NP_057919.2	high mobility group nucleosome-binding domain-containing protein 5 [Mus musculus]	Hmgn5	1.709	0.0205861	Up	45.343	13.1	3	3	3	3214.2	3864.5	2506.4	1770.1	4129.7	4438.7	2248.9	4395.7	5790.2	6359.2	4656.9	3509	52175	53280	38054	34512	56550	62658	67086	63164	80482	84425	88564	50602	0.855852	0.873978	0.624218	0.566117	0.927617	1.02781	1.10044	1.03611	1.32018	1.38486	1.45276	0.830049	nucleus
NP_034573.2	heme oxygenase 2 isoform 1 [Mus musculus]	Hmox2	0.91	0.0204169	Down	35.738	53.7	12	12	12	109360	99346	124640	101790	91718	128210	87397	99550	100290	97446	83171	89409	356640	334910	359100	381410	362410	342890	321510	341580	314790	335750	329660	322680	1.04298	0.979429	1.05017	1.11542	1.05985	1.00277	0.940241	0.998935	0.920589	0.981885	0.964076	0.943663	cytoplasm	K21418	HMOX2; heme oxygenase 2 [EC:1.14.14.18]
NP_084148.1	heterogeneous nuclear ribonucleoprotein A0 [Mus musculus]	Hnrnpa0	1.189	0.0112914	Up	30.53	45.2	9	9	9	445540	345030	372970	360210	417690	425290	443030	428490	475890	511790	502510	458720	1226800	1066900	1051800	1011300	1185800	1099900	1176500	1167300	1236300	1328200	1366500	1249200	1.03918	0.903738	0.890947	0.856641	1.00445	0.931691	0.996576	0.988783	1.04723	1.12508	1.15752	1.05816	nucleus
NP_034578.1	heterogeneous nuclear ribonucleoprotein A/B isoform 2 [Mus musculus]	Hnrnpab	1.145	0.0312252	Up	30.831	36.5	12	12	12	273650	258940	229850	247260	273110	251570	272750	235210	263110	297690	270400	262860	1177900	1156300	1054200	1135200	1097500	1209100	1234100	1185700	1172800	1246100	1411000	1352800	0.979359	0.9614	0.87651	0.943857	0.912511	1.0053	1.02609	0.985845	0.975119	1.03606	1.17317	1.12478	nucleus
XP_006506892.1	heterogeneous nuclear ribonucleoprotein F isoform X1 [Mus musculus]	Hnrnpf	1.092	0.0115644	Up	45.729	49.9	13	11	11	139250	145270	120920	72127	145880	160090	145610	133900	142820	153280	165360	135990	948120	889950	843310	892510	892360	966720	946800	998100	959080	977180	989880	977090	1.00854	0.946663	0.897051	0.949386	0.949227	1.02832	1.00714	1.0617	1.0202	1.03945	1.05296	1.03936	nucleus
NP_001334416.1	heterogeneous nuclear ribonucleoprotein H isoform 1 [Mus musculus]	Hnrnph1	1.1	0.0441499	Up	51.217	45.3	18	7	18	690180	673050	611230	669560	690760	705520	677340	681620	677990	744610	768110	645490	3188800	2901700	2790700	2988900	3103800	3166700	2976500	3260900	3170500	3174100	3511400	3196800	1.0223	0.930261	0.894675	0.958216	0.995052	1.01522	0.954241	1.04542	1.01644	1.01759	1.12573	1.02487	nucleus
NP_001347424.1	heterogeneous nuclear ribonucleoprotein K isoform 4 [Mus musculus]	Hnrnpk	1.115	0.0446111	Up	48.51	56.3	23	2	2	28517	28318	26007	25938	26763	29421	29132	27712	28676	28313	29382	27618	609100	575090	556980	610000	461620	632960	655350	680090	681620	587200	672000	679400	0.987542	0.932401	0.903039	0.989001	0.74843	1.02623	1.06253	1.10264	1.10512	0.952035	1.08952	1.10152	nucleus	K12886	HNRNPK; heterogeneous nuclear ribonucleoprotein K
NP_659051.3	heterogeneous nuclear ribonucleoprotein L-like [Mus musculus]	Hnrnpll	1.13	0.0150613	Up	64.124	51.4	21	21	21	145500	138520	109570	124620	144600	134580	138650	144240	163950	158280	161780	145920	655840	595190	581330	580920	650420	593490	633810	631960	660340	651610	713680	700330	1.02891	0.933763	0.912019	0.911376	1.02041	0.931096	0.994352	0.99145	1.03597	1.02228	1.11966	1.09871	cytoplasm
NP_058085.2	heterogeneous nuclear ribonucleoprotein U [Mus musculus]	Hnrnpu	1.112	0.0200953	Up	87.917	46.8	35	35	35	691790	617230	592410	575920	603440	715190	662090	618260	687730	708910	692990	587460	3318500	3023600	2870700	3042300	3098900	3296600	3253900	3226700	3381700	3549600	3425100	3277600	1.02726	0.935974	0.888642	0.941762	0.959283	1.02048	1.00726	0.998844	1.04683	1.0988	1.06026	1.0146	nucleus	K12888	HNRNPU; heterogeneous nuclear ribonucleoprotein U
NP_659171.1	heterogeneous nuclear ribonucleoprotein U-like protein 1 isoform 1 [Mus musculus]	Hnrnpul1	1.068	0.0207545	Up	96.001	33.5	22	22	22	233860	267330	265230	272060	286420	278240	280880	263610	283150	287800	268850	236130	5869500	5538700	5341300	5703900	5788600	5901500	5844300	5687300	6007800	5998600	6092800	5887300	1.01109	0.954104	0.920099	0.982561	0.997152	1.0166	1.00675	0.979702	1.03491	1.03333	1.04955	1.01415	nucleus	K15047	HNRNPUL1, E1BAP5; heterogeneous nuclear ribonucleoprotein U-like protein 1
NP_001157558.1	homer protein homolog 2 isoform 2 [Mus musculus]	Homer2	1.047	0.0435201	Up	39.463	32.1	11	10	10	40052	43429	42955	47040	41198	44495	39475	40054	48267	45853	47114	40622	143460	138320	145230	146160	129950	136720	138240	144710	151340	144370	153470	151120	0.999089	0.963293	1.01142	1.01789	0.905002	0.95215	0.962736	1.00779	1.05397	1.00543	1.0688	1.05244	nucleus	K15010	HOMER; homer
NP_034610.1	heat shock protein HSP 90-alpha [Mus musculus]	Hsp90aa1	1.082	0.00143625	Up	84.787	59.2	48	34	34	1491400	1650400	1449600	1441100	1610100	1595300	1552100	1526900	1640000	1703000	1585300	1527700	4174000	4178800	4094500	3956500	4273800	4176900	4392000	4352000	4369600	4416600	4467600	4494700	0.975481	0.976602	0.956901	0.92465	0.998804	0.976158	1.02643	1.01708	1.02119	1.03218	1.0441	1.05043	cytoplasm	K04079	HSP90A, htpG; molecular chaperone HtpG
NP_032328.2	heat shock protein HSP 90-beta [Mus musculus]	Hsp90ab1	1.04	0.00925993	Up	83.28	62	49	34	49	2098300	2277800	2192000	2119000	2337600	2267600	2266100	2233500	2305300	2403600	2307700	2163900	6629600	6781100	6837500	6657400	6996400	6711700	6798500	6897200	6897800	6913000	7086400	7065600	0.966975	0.989073	0.997299	0.97103	1.02048	0.97895	0.991611	1.00601	1.00609	1.00831	1.0336	1.03057	cytoplasm	K04079	HSP90A, htpG; molecular chaperone HtpG
XP_006500830.1	heat shock 70 kDa protein 4L isoform X1 [Mus musculus]	Hspa4l	1.037	0.0422847	Up	94.381	62.1	41	38	38	222730	218820	219850	222750	215570	242350	227980	229440	224490	235680	215540	209190	882140	870060	863140	895520	904310	929840	917680	967700	924040	929240	907560	881840	0.973569	0.960237	0.952599	0.988335	0.998036	1.02621	1.01279	1.068	1.01981	1.02555	1.00162	0.973238	cytoplasm	K09485	HSP110; heat shock protein 110kDa
NP_038588.2	heat shock protein beta-1 [Mus musculus]	Hspb1	1.203	0.0237582	Up	23.014	34.9	5	5	5	14633	31250	23348	16709	11563	27492	14022	24072	28687	17036	11006	29712	108360	117370	121410	135550	141020	142940	152720	123290	145180	129860	147640	157930	0.80105	0.867656	0.897522	1.00205	1.04249	1.05668	1.12898	0.91142	1.07324	0.959988	1.09143	1.16749	mitochondria	K04455	HSPB1; heat shock protein beta-1
NP_083647.1	HIV Tat-specific factor 1 homolog [Mus musculus]	Htatsf1	1.159	0.0437632	Up	86.239	23.1	13	13	13	10933	14970	9508	10143	12572	12856	11782	11738	14058	13509	12624	8776.7	112570	106130	98391	92497	119220	119630	123770	128680	109840	124400	128420	111710	0.982245	0.926052	0.858524	0.807095	1.04027	1.04385	1.07997	1.12281	0.958424	1.08547	1.12055	0.974741	nucleus
NP_062510.2	serine protease HTRA1 precursor [Mus musculus]	Htra1	1.312	0.0320974	Up	51.213	10.4	4	4	4	3468.5	4895.8	2130.8	3577.9	5437.5	4588.3	5686.3	5501.9	4301.7	4614.6	4924.3	3344.1	28914	37586	30038	29401	44635	36114	46783	44954	33364	44845	40370	46603	0.74841	0.972876	0.777503	0.761015	1.15533	0.934774	1.21093	1.16359	0.863594	1.16077	1.04494	1.20627	extracellular
XP_006510025.1	hypoxia up-regulated protein 1 isoform X2 [Mus musculus]	Hyou1	1.073	0.00516124	Up	111.05	40.3	32	32	32	94899	99712	97205	97619	97693	109090	98684	97055	110250	119350	110320	113390	523450	539330	500390	520840	527700	524950	523350	544240	550010	562180	564720	558670	0.975398	1.00499	0.932428	0.970535	0.983318	0.978194	0.975212	1.01414	1.02489	1.04757	1.0523	1.04103	endoplasmic reticulum	K09486	HYOU1; hypoxia up-regulated 1
NP_941055.1	isoleucine--tRNA ligase, mitochondrial precursor [Mus musculus]	Iars2	1.035	0.0270361	Up	112.8	34.3	27	27	27	136250	144330	127500	121080	112330	144320	126170	123870	135470	155140	114740	136040	696820	688280	718630	683080	706760	683930	703750	697940	723970	720910	713280	725350	0.988082	0.975972	1.01901	0.968599	1.00218	0.969804	0.997908	0.98967	1.02658	1.02224	1.01142	1.02854	mitochondria	K01870	IARS, ileS; isoleucyl-tRNA synthetase [EC:6.1.1.5]
NP_001343285.1	isocitrate dehydrogenase [NAD] subunit gamma 1, mitochondrial isoform 2 precursor [Mus musculus]	Idh3g	1.047	0.00781292	Up	42.314	53.5	14	14	14	778510	950960	821300	822280	835150	884680	856160	791730	858610	901430	863840	805890	1543100	1600100	1598200	1617100	1600100	1554800	1607000	1591200	1640200	1660500	1686300	1669700	0.956057	0.991373	0.990195	1.00191	0.991373	0.963306	0.995648	0.985858	1.01622	1.02879	1.04478	1.03449	mitochondria	K00030	IDH3; isocitrate dehydrogenase (NAD+) [EC:1.1.1.41]
XP_006527916.1	NF-kappa-B essential modulator isoform X4 [Mus musculus]	Ikbkg	0.893	0.0279574	Down	47.844	23.8	7	7	7	7606.2	9952.8	8549.5	7523.5	8158.6	7254	8202.5	5967.7	6796.3	8376.8	6980.8	7349.4	61889	64204	70439	66016	54009	63814	64956	62488	59809	61023	53882	59778	1.00049	1.03791	1.1387	1.0672	0.8731	1.03161	1.05007	1.01017	0.966861	0.986487	0.871047	0.96636	cytoplasm	K07210	IKBKG, IKKG, NEMO; inhibitor of nuclear factor kappa-B kinase subunit gamma
XP_011245152.1	protein IMPACT isoform X1 [Mus musculus]	Impact	0.963	0.014097	Down	34.258	59.7	14	14	14	116740	126240	122300	112270	126350	110440	125900	107220	122020	107630	109150	106960	445660	430740	445560	445990	456960	422670	438200	421910	422210	423710	422950	434400	1.02628	0.991925	1.02605	1.02704	1.05231	0.973341	1.0091	0.971591	0.972281	0.975736	0.973986	1.00035	cytoplasm
NP_035960.2	inosine-5'-monophosphate dehydrogenase 2 isoform 2 [Mus musculus]	Impdh2	1.093	0.0109051	Up	55.814	33.9	14	14	14	31806	35784	32759	32349	35915	38876	40373	40525	41616	48853	39878	37026	81499	87323	79149	83387	87887	84431	90021	88080	92867	91759	90302	87340	0.93673	1.00367	0.909719	0.95843	1.01015	0.970429	1.03468	1.01237	1.06739	1.05466	1.03791	1.00387	cytoplasm	K00088	IMPDH, guaB; IMP dehydrogenase [EC:1.1.1.205]
XP_030101478.1	phosphatidylinositol 4,5-bisphosphate 5-phosphatase A isoform X1 [Mus musculus]	Inpp5j	1.183	0.0261396	Up	107.54	36.5	24	24	24	46329	50537	37758	48428	48101	45660	50764	47645	53449	58812	55891	55085	287070	258410	230530	233580	253370	242010	264150	263720	280930	315710	309370	288170	1.0675	0.960924	0.857249	0.868591	0.942182	0.899939	0.982268	0.980669	1.04467	1.174	1.15042	1.07159	nucleus	K24222	INPP5J_K; inositol polyphosphate 5-phosphatase INPP5J/K [EC:3.1.3.56]
XP_030103879.1	importin-5 isoform X1 [Mus musculus]	Ipo5	1.059	0.00946186	Up	123.59	53.7	41	41	41	102810	114790	96909	94002	106660	111640	110330	107630	115650	116110	103480	100930	417970	413000	418950	403310	424340	441580	440330	445960	452490	440890	427970	430510	0.972532	0.960968	0.974812	0.938421	0.987354	1.02747	1.02456	1.03766	1.05285	1.02586	0.9958	1.00171	cytoplasm	K20222	IPO5, KPNB3, RANBP5; importin-5
NP_665835.1	probable E3 ubiquitin-protein ligase IRF2BPL [Mus musculus]	Irf2bpl	1.112	0.0294177	Up	80.564	17.3	10	7	10	12082	17782	10844	10773	12050	14430	12905	10942	12810	14675	13849	9524.4	167770	178930	161750	156490	176690	169270	171110	160920	172770	191720	191570	183950	0.966538	1.03083	0.931856	0.901553	1.01793	0.975179	0.98578	0.927074	0.995343	1.10452	1.10365	1.05975	mitochondria
NP_694774.3	immunity-related GTPase family Q protein [Mus musculus]	Irgq	0.892	0.0320391	Down	59.323	18	7	7	7	15412	17927	17496	17658	13905	14848	17443	12620	16518	14174	14218	16729	92416	105580	106670	103550	96168	99252	93970	98112	87591	87909	91875	96918	0.956019	1.0922	1.10347	1.0712	0.994832	1.02673	0.972094	1.01494	0.906105	0.909395	0.950422	1.00259	nucleus
NP_034729.3	voltage-gated potassium channel subunit beta-3 [Mus musculus]	Kcnab3	1.214	0.0100793	Up	43.777	26.2	7	7	7	16557	18723	14359	12573	15699	16446	15229	17154	17924	21374	20164	18942	94853	100140	85287	81446	89359	97977	92796	107420	102610	110070	114310	111760	0.958089	1.01149	0.861465	0.822667	0.902595	0.989643	0.937311	1.08502	1.03644	1.11179	1.15462	1.12886	cytoplasm
NP_001091998.1	potassium voltage-gated channel subfamily B member 2 [Mus musculus]	Kcnb2	1.178	0.0373341	Up	102.33	15.8	10	7	10	11251	11115	7231.8	7914.1	10923	12425	10446	10798	11692	13447	13982	9855.9	67265	59055	54739	63031	63722	72500	65535	65435	66408	70392	81125	69722	1.01033	0.887012	0.822186	0.946732	0.957111	1.08896	0.984343	0.982841	0.997455	1.0573	1.21851	1.04723	plasma membrane
XP_006530997.1	uncharacterized protein KIAA0513 isoform X1 [Mus musculus]	Kiaa0513	1.099	0.00453333	Up	46.318	65.8	26	26	26	374440	383690	361190	357160	390900	404810	407940	447170	396570	407920	432040	395560	956510	897430	915390	963330	949430	965580	1004700	1015900	995120	1024100	1060700	1023600	0.975053	0.914828	0.933136	0.982005	0.967836	0.984299	1.02418	1.03559	1.01441	1.04395	1.08126	1.04344	nucleus
NP_032493.1	importin subunit alpha-3 [Mus musculus]	Kpna4	1.117	0.0223352	Up	57.922	39.3	10	8	10	82093	90622	85344	78604	88677	66304	90019	92739	92242	104970	95886	80576	194330	222950	190930	193170	211560	193530	214370	207190	224910	225160	225650	219840	0.924065	1.06016	0.907897	0.918549	1.00599	0.92026	1.01936	0.985216	1.06948	1.07066	1.07299	1.04537	cytoplasm	K23583	KPNA3_4; importin subunit alpha-4/3
NP_598488.2	KICSTOR complex protein kaptin [Mus musculus]	Kptn	1.553	0.0374695	Up	47.528	22.1	5	5	5	3704.8	3044.8	2490.6	3561.4	2198.7	3457.5	16826	2652.8	5064.3	15678	620.42	3785.1	36483	43156	35840	45067	37985	40831	96277	0	48942	82625	0	55367	0.698142	0.825837	0.685837	0.862406	0.726884	0.781345	1.84237		0.936558	1.58112		1.05951	cytoplasm,nucleus
NP_109642.1	serine beta-lactamase-like protein LACTB, mitochondrial precursor [Mus musculus]	Lactb	0.967	0.010836	Down	60.705	37.6	15	15	15	60366	54313	52455	69502	71669	53721	58856	57459	60255	59351	46022	67572	306790	297660	302150	301020	288360	288320	278110	298180	295600	294100	286760	291750	1.04327	1.01222	1.02749	1.02364	0.980594	0.980458	0.945738	1.01399	1.00521	1.00011	0.975153	0.992122	mitochondria
NP_112538.1	ragulator complex protein LAMTOR2 isoform 1 [Mus musculus]	Lamtor2	1.776	0.0418635	Up	13.48	31.2	3	3	3	14355	13158	22763	32312	36645	48148	45396	50999	30311	30942	37812	27603	64875	0	40018	105060	114090	123570	108280	136340	130080	130420	109290	127510	0.59992		0.37006	0.971524	1.05503	1.14269	1.0013	1.26078	1.20289	1.20604	1.01064	1.17913	mitochondria	K20398	LAMTOR2; ragulator complex protein LAMTOR2
NP_034818.1	LIM and SH3 domain protein 1 [Mus musculus]	Lasp1	1.19	0.00276007	Up	29.994	63.5	17	14	14	141440	118780	143350	136770	164160	111860	154760	169020	195080	198650	192930	153480	311070	280750	310450	282080	337030	238050	283960	297860	356290	347030	371740	335510	0.994941	0.897964	0.992958	0.902218	1.07797	0.76139	0.908231	0.95269	1.13958	1.10996	1.18899	1.07311	nucleus
XP_030098592.1	serine/threonine-protein kinase LMTK3 isoform X4 [Mus musculus]	Lmtk3	1.206	0.0440455	Up	139.34	14.2	11	11	11	7009	7324.7	4863	6039.9	5987.9	6777.9	5940.8	6569.8	7906.2	7242.3	7774.2	7736.9	113280	109200	96724	81915	93155	94096	103330	101830	119230	116600	129460	118740	1.06403	1.02571	0.908519	0.76942	0.874996	0.883835	0.970569	0.95648	1.11992	1.09521	1.21601	1.11531	plasma membrane
NP_663351.3	lysophosphatidylcholine acyltransferase 1 isoform 1 [Mus musculus]	Lpcat1	0.932	0.0327653	Down	59.743	23	10	10	10	13669	14458	14179	13480	14011	12046	12529	9670.8	13559	11494	11748	11376	50602	51061	52174	54385	46684	54498	47676	47574	50862	47033	49338	46752	1.01434	1.02354	1.04585	1.09017	0.935803	1.09244	0.955688	0.953643	1.01955	0.942799	0.989003	0.937166	plasma membrane	K13510	LPCAT1_2; lysophosphatidylcholine acyltransferase / lyso-PAF acetyltransferase [EC:2.3.1.23 2.3.1.67]
NP_032538.2	prolow-density lipoprotein receptor-related protein 1 precursor [Mus musculus]	Lrp1	0.964	0.0296463	Down	504.77	26	83	83	83	27458	31093	27646	27453	27100	30953	25859	28071	30110	25899	26718	22593	527220	530830	550690	525130	524840	532380	507850	502910	505540	511920	519410	520450	1.01078	1.0177	1.05578	1.00677	1.00622	1.02067	0.973643	0.964173	0.969215	0.981446	0.995806	0.9978	plasma membrane	K04550	LRP1, CD91; low-density lipoprotein receptor-related protein 1 (alpha-2-macroglobulin receptor)
NP_082509.2	leucine-rich PPR motif-containing protein, mitochondrial precursor [Mus musculus]	Lrpprc	1.047	0.0308376	Up	156.61	54.5	60	60	60	65005	66039	65332	67892	63760	69710	65266	63160	70982	71624	71144	64390	313900	302150	310670	300140	305630	313570	306700	310530	313190	317990	321730	332160	1.00492	0.967303	0.994579	0.960868	0.978444	1.00386	0.981869	0.994131	1.00265	1.01801	1.02999	1.06338	mitochondria
XP_017167743.1	protein LSM14 homolog A isoform X3 [Mus musculus]	Lsm14a	1.279	0.0246958	Up	44.202	11.7	4	4	4	7801.5	2027.8	4697.8	7538.7	2427.3	6604.3	933.08	5197.4	5723.9	5359.9	8949.1	8735.8	44517	0	45578	47343	0	0	0	32366	0	66548	53692	55560	0.901665		0.923155	0.958904				0.655554		1.34789	1.0875	1.12533	nucleus
NP_666218.2	lysophospholipase-like protein 1 [Mus musculus]	Lyplal1	0.87	0.0258935	Down	26.34	43.5	6	6	6	15491	13340	18373	18443	16611	12789	12560	13768	18246	13786	15805	11311	51640	54891	59398	60692	55872	45204	54044	49044	50984	46950	46624	52430	0.987108	1.04925	1.1354	1.16014	1.068	0.864083	1.03306	0.937485	0.974569	0.897458	0.891227	1.00221	mitochondria
XP_030099245.1	leucine zipper putative tumor suppressor 1 isoform X1 [Mus musculus]	Lzts1	1.094	0.0045408	Up	67.289	19.5	6	6	6	6708.7	6318.2	11159	6916.3	6733.3	10573	6773	5972.7	6633.3	5376.8	7629.8	10939	101890	100200	97150	95009	90686	91825	96277	90360	107220	104360	111160	108580	1.02341	1.00643	0.975796	0.954291	0.91087	0.92231	0.967027	0.907596	1.07694	1.04821	1.11651	1.0906	nucleus
NP_001365848.1	ADP-ribose glycohydrolase MACROD1 isoform 2 [Mus musculus]	Macrod1	1.22	0.00379913	Up	36.441	19.2	4	4	4	58335	63234	55131	49250	47322	54974	63266	56104	69882	82770	77641	73662	305510	311400	271990	302360	295840	269160	321380	351510	330700	370220	376560	374450	0.944613	0.962825	0.840972	0.934874	0.914714	0.832222	0.993682	1.08684	1.0225	1.14469	1.16429	1.15777	mitochondria
NP_062765.1	melanoma-associated antigen D1 [Mus musculus]	Maged1	1.138	0.00832325	Up	85.669	7.6	5	4	5	7565.3	7241.8	7746.4	7159.2	7835.8	9551.3	8684.2	9347.8	9908.1	8108.8	9159.6	8263	95962	92752	85106	86873	115570	96384	87919	97064	107740	101610	102800	98417	0.985745	0.952771	0.874229	0.89238	1.18716	0.99008	0.903125	0.997065	1.10673	1.04376	1.05599	1.01096	cytoplasm	K12464	MAGED1, NRAGE; melanoma-associated antigen D1
NP_776101.3	amine oxidase [flavin-containing] A [Mus musculus]	Maoa	0.947	0.0407226	Down	59.601	33.7	11	10	11	149070	149310	153820	140820	144970	150930	142630	137010	134200	154560	147490	136700	744930	737730	752360	748600	733170	719850	711420	732100	666670	707330	734170	718220	1.02672	1.01679	1.03696	1.03178	1.01051	0.99215	0.980531	1.00903	0.918853	0.974894	1.01189	0.989903	plasma membrane	K00274	MAO, aofH; monoamine oxidase [EC:1.4.3.4]
NP_036073.1	dual specificity mitogen-activated protein kinase kinase 6 isoform 1 [Mus musculus]	Map2k6	1.14	0.0319647	Up	37.432	43.7	10	10	10	11007	20733	14429	19104	22367	19978	21325	15111	16914	24050	23483	21387	109420	116270	105020	101650	113040	96547	114220	113780	120160	115620	120400	137030	0.963235	1.02354	0.924501	0.894835	0.995102	0.849912	1.00549	1.00162	1.05778	1.01781	1.05989	1.20629	cytoplasm,nucleus	K04433	MAP2K6, MKK6; mitogen-activated protein kinase kinase 6 [EC:2.7.12.2]
XP_006531823.1	mitogen-activated protein kinase kinase kinase kinase 2 isoform X3 [Mus musculus]	Map4k2	0.822	0.0288842	Down	81.161	10	5	5	5	2522.8	966.09	3104.9	1969	1150.5	984.68	2009.2	732.85	1424.5	1941.5	1601.5	2624.8	27875	0	30680	30996	30921	0	31719	0	25299	23763	0	0	0.969551		1.06712	1.07811	1.0755		1.10325		0.879952	0.826527			nucleus	K04414	MAP4K2, GCK; mitogen-activated protein kinase kinase kinase kinase 2 [EC:2.7.11.1]
NP_032564.1	myristoylated alanine-rich C-kinase substrate [Mus musculus]	Marcks	2.024	0.00437193	Up	29.661	62.8	13	13	13	425970	451140	400100	312880	657400	500950	536580	511190	1305400	816580	715830	515730	1636500	1599600	1492200	1114100	2596300	1892900	2014700	1921300	3894500	2967600	2867900	2085100	0.752913	0.735936	0.686524	0.51257	1.19449	0.870876	0.926913	0.883942	1.79176	1.36532	1.31945	0.959303	nucleus	K12561	MARCKS; myristoylated alanine-rich C-kinase substrate
NP_001297516.1	myocyte-specific enhancer factor 2D isoform 1 [Mus musculus]	Mef2d	1.148	0.013167	Up	55.064	22	8	6	8	14694	14542	12407	12057	23832	12367	15444	13055	15289	19879	17770	15981	93228	94697	85547	84774	96299	80731	86425	94372	95131	103680	108380	103920	0.992505	1.00814	0.910733	0.902504	1.0252	0.859462	0.92008	1.00468	1.01276	1.10378	1.15381	1.10633	nucleus	K09262	MEF2D; MADS-box transcription enhancer factor 2D
NP_001344393.1	major facilitator superfamily domain-containing protein 6 isoform 3 [Mus musculus]	Mfsd6	0.863	0.015197	Down	82.244	9.2	4	4	4	4856.5	6057.6	4627.4	4215.5	5369.4	5201.6	3904.3	4505.9	4500.3	3898.1	4398.4	4594.7	47831	50095	43956	45200	48882	46649	41733	42778	39615	37614	40111	44061	1.08599	1.13739	0.998008	1.02625	1.10985	1.05915	0.947535	0.971262	0.899447	0.854014	0.910708	1.00039	plasma membrane
NP_598619.2	ubiquitin carboxyl-terminal hydrolase MINDY-1 isoform 2 [Mus musculus]	Mindy1	1.376	0.000320167	Up	50.208	22.7	6	6	6	7342.5	11559	11529	6879.5	11884	11358	1975.9	10236	14984	9484.4	9081.3	7768.5	61616	59363	61881	58869	73601	66282	50793	71656	75571	92280	83030	81750	0.883709	0.851396	0.887509	0.844311	1.0556	0.950629	0.728483	1.0277	1.08385	1.3235	1.19083	1.17247	nucleus
NP_064350.2	malonyl-CoA decarboxylase, mitochondrial isoform 1 precursor [Mus musculus]	Mlycd	1.052	0.0472965	Up	54.735	29.9	10	10	10	17713	20400	18434	24711	20334	25215	22960	18126	21349	23444	17554	17631	94327	98280	98732	100810	98364	108970	107050	107250	107750	101340	101550	101840	0.923068	0.961751	0.966174	0.986509	0.962573	1.06636	1.04757	1.04953	1.05442	0.991696	0.993751	0.996589	nucleus	K01578	MLYCD; malonyl-CoA decarboxylase [EC:4.1.1.9]
NP_666346.1	membrane magnesium transporter 1 precursor [Mus musculus]	Mmgt1	0.816	0.0438057	Down	14.677	42.7	4	4	4	15985	25057	31365	31802	28835	29736	25964	27162	27246	28591	21622	30479	71864	60640	71249	78898	74663	65293	66743	68443	65137	60885	49927	54752	1.09369	0.922873	1.08433	1.20074	1.13629	0.993687	1.01575	1.04163	0.991313	0.926602	0.759833	0.833264	extracellular
NP_061289.1	mitochondrial pyruvate carrier 1 isoform 1 [Mus musculus]	Mpc1	1.227	0.0407338	Up	12.454	71.6	6	6	6	113850	145460	108320	136740	134970	163560	156550	136220	155260	146490	141940	140040	276590	229990	297090	282670	290610	352340	357440	345060	388140	323620	300510	319950	0.881794	0.733229	0.947149	0.901177	0.926491	1.12329	1.13955	1.10008	1.23742	1.03173	0.958053	1.02003	cytoplasm	K22138	MPC1; mitochondrial pyruvate carrier 1
NP_081706.1	mitochondrial pyruvate carrier 2 [Mus musculus]	Mpc2	1.206	0.00641461	Up	14.286	60.6	10	10	10	343750	375040	314140	293350	355460	406230	384810	391110	404620	412520	380720	374910	851520	745680	806540	700180	835950	919870	893230	930850	948050	961110	944480	889620	0.979971	0.858165	0.928206	0.805802	0.962053	1.05863	1.02797	1.07127	1.09106	1.10609	1.08695	1.02382	mitochondria	K22139	MPC2; mitochondrial pyruvate carrier 2
NP_001281251.1	protein Mpv17 isoform 2 [Mus musculus]	Mpv17	1.445	0.0460052	Up	18.357	38.2	4	4	4	31101	11474	18344	9070.5	43170	21804	18851	32050	23985	23988	18162	18218	70469	39513	54364	58742	94845	88765	83769	80105	93089	61524	83071	84482	0.94723	0.531126	0.73075	0.789598	1.27489	1.19316	1.12601	1.07675	1.25128	0.826993	1.11662	1.13559	mitochondria	K13348	MPV17; protein Mpv17
NP_080766.1	39S ribosomal protein L19, mitochondrial [Mus musculus]	Mrpl19	0.827	0.00960128	Down	33.578	14.4	4	4	4	6196.8	6301.7	7361.4	7047.7	5886.9	5924.9	5049.1	6067.8	7323.6	13610	5767.6	6198.7	72395	80859	85708	78832	72238	51751	65477	71007	63678	59979	68347	70753	1.03296	1.15372	1.22291	1.1248	1.03072	0.7384	0.934247	1.01315	0.908578	0.8558	0.975197	1.00953	mitochondria	K02884	RP-L19, MRPL19, rplS; large subunit ribosomal protein L19
NP_038630.1	metallothionein-1 [Mus musculus]	Mt1	0.44	0.0135558	Down	6.0181	70.5	4	3	4	88918	102950	158440	143270	97323	71517	75495	115780	64603	47374	33073	64960	202720	165670	278630	273980	160560	141630	129720	188320	93722	85940	58154	167770	1.24955	1.02117	1.71745	1.68879	0.989678	0.872995	0.799582	1.16079	0.577694	0.529726	0.358456	1.03412	extracellular	K14739	MT1_2; metallothionein 1/2
NP_038631.1	metallothionein-3 [Mus musculus]	Mt3	0.394	0.00409203	Down	7.0092	70.6	7	7	7	1017000	1189400	1409600	1420000	844380	920840	714560	860900	377210	491470	289280	847360	1033200	869520	1097900	1272900	637320	743220	616910	660200	330920	306480	320400	725980	1.43917	1.21118	1.5293	1.77306	0.88774	1.03525	0.859311	0.919611	0.460948	0.426904	0.446294	1.01124	extracellular
NP_904331.1	cytochrome c oxidase subunit II (mitochondrion) [Mus musculus]	Mtco2	0.89	0.00407976	Down	25.976	44.9	8	8	8	4008300	4638300	4362400	4323900	4267200	4372800	3881000	4250200	3871300	4029500	3928000	3814100	11670000	12758000	12211000	11967000	12140000	11563000	10571000	11706000	10616000	10408000	10906000	11304000	1.01611	1.11084	1.06321	1.04197	1.05703	1.00679	0.920418	1.01924	0.924336	0.906226	0.949586	0.98424	plasma membrane	K02261	COX2; cytochrome c oxidase subunit 2
NP_080719.2	mitochondrial fission process protein 1 [Mus musculus]	Mtfp1	1.12	0.0221159	Up	18.314	34.3	5	5	5	111340	117290	103970	95206	97265	92959	106040	105540	65904	95277	105810	112120	294450	264100	255540	253240	254510	294610	284170	281210	294140	290010	308850	301850	1.04641	0.938555	0.908135	0.899961	0.904474	1.04698	1.00988	0.99936	1.04531	1.03063	1.09759	1.07271	cytoplasm,nucleus
XP_017171623.1	myelin expression factor 2 isoform X1 [Mus musculus]	Myef2	1.073	0.0295459	Up	63.294	43.7	21	21	21	129110	176990	119340	123000	134900	128450	133040	148750	174070	173720	140770	131740	489630	469410	461720	468800	492290	473400	474190	476920	497200	493270	539260	497120	1.00726	0.965664	0.949844	0.964409	1.01273	0.973872	0.975497	0.981113	1.02283	1.01475	1.10936	1.02267	nucleus
NP_780454.1	mitotic-spindle organizing protein 1 [Mus musculus]	Mzt1	0.781	0.0284011	Down	8.1322	43.6	2	2	2	17250	21770	19160		22751	17123	7865.2		16674	15372	12326	12742	39274	42495	41720	0	45875	34584	0	0	36726	30699	0	28992	1.04603	1.13182	1.11118		1.22185	0.921119			0.97817	0.817645		0.772181	cytoplasm,nucleus
NP_766310.2	N-alpha-acetyltransferase 25, NatB auxiliary subunit [Mus musculus]	Naa25	1.101	0.0292968	Up	111.71	17.7	14	14	14	5954	8096.2	6138.7	7603.1	7055.8	7429.9	7490.5	6626.7	8445.6	9098.5	8027.9	8708	42618	46268	41999	44465	51734	44846	49266	46487	45221	47724	49050	51160	0.911878	0.989976	0.898634	0.951398	1.10693	0.95955	1.05412	0.994662	0.967574	1.02113	1.0495	1.09465	plasma membrane
NP_001075121.1	NAC-alpha domain-containing protein 1 [Mus musculus]	Nacad	1.149	0.00619088	Up	156.76	11.8	10	10	10	43720	45371	47850	43460	27109	45646	48470	43979	48178	45297	42368	46314	2434200	2115500	2332300	2197600	1767900	2469900	2066300	2179200	2570000	2676500	2667200	2527200	1.04309	0.90652	0.999422	0.941701	0.757569	1.05838	0.885437	0.933816	1.10128	1.14692	1.14293	1.08294	mitochondria
NP_001157659.1	N-acetyl-D-glucosamine kinase isoform 2 [Mus musculus]	Nagk	0.895	0.0451115	Down	31.897	26.4	6	6	6	22770	22267	21283	22404	18991	18838	20696	19110	20224	20217	17861	18604	72918	74008	80600	80729	67815	62812	70745	73355	68027	67263	64638	76037	1.01871	1.03394	1.12603	1.12783	0.947416	0.877521	0.98835	1.02481	0.950378	0.939704	0.903031	1.06228	cytoplasm	K00884	NAGK, nagK; N-acetylglucosamine kinase [EC:2.7.1.59]
NP_001074944.1	nuclear autoantigenic sperm protein isoform 1 [Mus musculus]	Nasp	1.199	0.005152	Up	48.765	27.7	8	8	8	11138	11418	7563.6	10404	10439	14257	12253	11961	14213	12457	14166	14655	81449	81192	69904	81065	84034	85805	88803	85877	90367	91357	95955	98534	0.944937	0.941955	0.810997	0.940482	0.974927	0.995473	1.03025	0.996309	1.0484	1.05988	1.11323	1.14315	nucleus
NP_080830.1	nuclear cap-binding protein subunit 2 [Mus musculus]	Ncbp2	1.095	0.0122393	Up	18.017	15.4	2	2	2	4820.7	9631.6	5377	8946.7	16723	5006.8	11139	6678.5	5596.9	5530.6	10785	10173	0	44575	0	44998	98558	0	49431	35942	0	0	49510	48624		0.839594		0.847561	1.85639		0.931059	0.676987			0.932547	0.915859	cytoplasm	K12883	NCBP2, CBP20; nuclear cap-binding protein subunit 2
NP_067620.3	nicastrin precursor [Mus musculus]	Ncstn	0.798	0.0176797	Down	78.491	8.9	5	5	5	5707.2	5739.5	3266.4	5026.4	4669.6	5442.2	3541.1	4802.8	6066.1	5091.1	5537.3	2423.5	67453	63734	52646	62601	50450	67401	58992	57394	48335	54132	50346	43819	1.19509	1.1292	0.932746	1.10912	0.893839	1.19417	1.04518	1.01687	0.856367	0.959074	0.891997	0.776356	plasma membrane	K06171	NCSTN; nicastrin
NP_081520.1	NADH dehydrogenase [ubiquinone] 1 alpha subcomplex subunit 11 [Mus musculus]	Ndufa11	1.299	0.0236337	Up	15.115	75.5	8	8	8	941460	1009500	947700	858160	923960	1018700	978180	909760	1024300	1041300	847330	953350	1235700	1003200	1175500	872970	1221700	1364900	1348400	1362400	1468800	1501200	1264700	1330500	0.978774	0.794615	0.931091	0.691463	0.967685	1.08111	1.06804	1.07913	1.16341	1.18907	1.00175	1.05386	extracellular	K03956	NDUFA11; NADH dehydrogenase (ubiquinone) 1 alpha subcomplex subunit 11
NP_081018.1	NADH dehydrogenase [ubiquinone] 1 alpha subcomplex assembly factor 4 [Mus musculus]	Ndufaf4	0.823	0.0107607	Down	20.082	38.7	6	6	6	44638	41668	28939	24008	31582	51305	25924	18801	43501	24536	23856	22300	153650	170460	149620	177060	138730	174330	146080	114560	140010	128770	130690	135990	1.04764	1.16226	1.02016	1.20726	0.945913	1.18865	0.996028	0.781113	0.954641	0.878002	0.891093	0.927231	mitochondria	K18161	NDUFAF4; NADH dehydrogenase [ubiquinone] 1 alpha subcomplex assembly factor 4
NP_001365456.1	nADH dehydrogenase [ubiquinone] 1 beta subcomplex subunit 1 [Mus musculus]	Ndufb1	1.374	0.00533354	Up	6.954	77.2	5	5	5	617900	703020	682760	603230	690360	751410	720200	737170	773880	752320	665920	754500	1031700	1070000	928470	851700	1238400	1246700	1272000	1277800	1385200	1350400	1271500	1325300	0.868851	0.901105	0.781915	0.717263	1.04292	1.04991	1.07122	1.07611	1.16655	1.13725	1.0708	1.11611	cytoplasm	K03957	NDUFB1; NADH dehydrogenase (ubiquinone) 1 beta subcomplex subunit 1
NP_032709.1	NEDD8 [Mus musculus]	Nedd8	1.493	0.00628763	Up	8.9723	34.6	3	3	3	196170	247450	240210	217450	232340	223470	222170	213970	232260	238360	246120	224800	328500	527690	430490	403460	610380	488250	468760	472560	596500	613690	661550	649840	0.630552	1.01289	0.82632	0.774436	1.17162	0.93719	0.899779	0.907073	1.14497	1.17797	1.26984	1.24736	cytoplasm
XP_006501019.1	nocturnin isoform X1 [Mus musculus]	Noct	1.192	0.0240075	Up	42.185	24.5	6	6	6	14349	15892	9331	11403	11648	17420	11218	12573	17198	14818	16395	17139	82673	78031	66294	72371	115800	82249	83722	80753	95202	81711	86822	93253	0.973692	0.91902	0.780786	0.852359	1.36385	0.968698	0.986046	0.951079	1.12125	0.962362	1.02256	1.0983	cytoplasm
NP_067336.1	RNA-binding protein Nova-1 isoform 1 [Mus musculus]	Nova1	1.575	0.0112739	Up	51.755	19.9	6	3	3	1747.4	1778.5	1377.5	1751.8	1363.3	2355.6	2322.3	5791.7	2427.8	2771.7	2918	2420.6	21504	0	0	27019	0	32071	33927	39192	34896	36625	43956	37312	0.631435			0.793375		0.94172	0.996219	1.15082	1.02467	1.07544	1.29071	1.09561	cytoplasm
NP_032748.1	nucleophosmin isoform 1 [Mus musculus]	Npm1	1.115	0.00918996	Up	32.56	42.8	9	9	9	422380	432910	382890	384220	479950	434060	439450	421220	425490	465700	453500	412200	1194900	1131700	1088700	1085300	1351600	1130500	1193600	1195400	1196400	1291600	1290900	1241000	0.996331	0.943634	0.90778	0.904945	1.12699	0.942633	0.995247	0.996748	0.997582	1.07696	1.07638	1.03477	nucleus
NP_065635.1	nuclear receptor-interacting protein 3 [Mus musculus]	Nrip3	1.212	0.0435578	Up	26.879	45.4	8	8	8	96802	96604	66986	78745	94923	65371	78194	92895	99093	113080	99375	98101	216700	198080	155690	181360	207780	185950	211400	210470	209470	240220	238630	222460	1.04931	0.959144	0.753883	0.878182	1.00611	0.900408	1.02364	1.01914	1.0143	1.16319	1.15549	1.0772	cytoplasm
NP_001192164.1	neurexin-2 isoform 3 precursor [Mus musculus]	Nrxn2	1.06	0.0177344	Up	163.06	21.9	25	23	23	10810	14086	11170	11938	12483	10630	14971	11759	13538	14529	12671	11592	110890	118770	112030	114220	111390	109880	112000	121220	119490	118520	124050	121380	0.954686	1.02253	0.964501	0.983355	0.958991	0.945991	0.964243	1.04362	1.02873	1.02038	1.06798	1.045	extracellular	K07377	NRXN; neurexin
NP_001177108.1	nucleoporin NUP35 isoform 2 [Mus musculus]	Nup35	1.681	0.0277239	Up	33.101	15.9	3	3	3	8881.5	1637.4	3998.2	4794.9	8489.1	7724.6	7841.4	10806	9215.5	11629	11060	9949.3	64549	0	50895	32099	57344	52598	69262	67535	75460	77321	93490	84372	0.979465		0.77228	0.48707	0.870137	0.798121	1.05098	1.02477	1.14503	1.17327	1.41862	1.28026	cytoplasm,nucleus	K14313	NUP35, NUP53; nuclear pore complex protein Nup53
NP_032794.1	alpha-1-acid glycoprotein 1 precursor [Mus musculus]	Orm1	0.001	0.001	Down	23.895	11.6	2	2	2	547.98	7382.4					3197.4	8237.6					0	40928	0	0	0	0	0	49446	0	0	0	0		0.905747						1.09425					extracellular
XP_006540746.1	OTU domain-containing protein 7A isoform X3 [Mus musculus]	Otud7a	1000	0.001	Up	95.971	8.1	4	2	2									110.43	65.512	239.17		0	0	0	0	0	0	0	0	0	0	0	0													nucleus
NP_001345573.1	protein kinase C and casein kinase substrate in neurons protein 2 isoform 3 [Mus musculus]	Pacsin2	1.138	0.00058653	Up	51.623	50.6	17	16	16	243910	244910	220420	195850	259840	274990	262760	253940	249810	280660	259790	248610	618110	585570	603300	602540	657640	652750	642600	686530	657790	697310	707120	677760	0.952279	0.902147	0.929462	0.928291	1.01318	1.00565	0.990009	1.05769	1.01341	1.0743	1.08941	1.04418	cytoplasm,nucleus
NP_075617.3	paralemmin-1 isoform 1 [Mus musculus]	Palm	1.592	1.96e-05	Up	41.614	50.1	19	2	19	195620	199540	161440	143760	188090	195950	224560	226750	308150	316840	307970	317400	1118500	1126600	1074400	1001900	1218800	1061300	1104400	1148800	1771600	1778400	1750700	1583100	0.852813	0.858989	0.819189	0.76391	0.929288	0.8092	0.842062	0.875916	1.35078	1.35596	1.33484	1.20705	nucleus
NP_032809.1	pre-B-cell leukemia transcription factor 1 isoform b [Mus musculus]	Pbx1	1.119	0.029018	Up	38.427	57.9	16	8	16	97504	111940	86040	75778	99303	82737	111430	87790	127710	114360	126240	102580	206900	200280	177540	193600	219090	192750	203380	191990	215750	221590	227570	205480	1.01094	0.978599	0.867488	0.945959	1.07051	0.941806	0.993746	0.938092	1.05419	1.08272	1.11194	1.00401	nucleus	K09355	PBX1; pre-B-cell leukemia transcription factor 1
NP_001258729.1	protocadherin-9 isoform d precursor [Mus musculus]	Pcdh9	0.718	0.00504196	Down	127.86	7.2	6	6	6	1531	1914.9	2666.9	2414.7	2032.2	1625.6	1798.1	2681.5	1718.2	2253.9	1785.2	1422.2	70802	83397	83838	94415	81082	60580	80669	67429	58584	68351	54668	57055	0.986936	1.1625	1.16865	1.31609	1.13023	0.844448	1.12448	0.939919	0.816625	0.952771	0.762038	0.795312	cytoplasm
NP_001028485.1	28 kDa heat- and acid-stable phosphoprotein [Mus musculus]	Pdap1	1.876	0.00136598	Up	20.605	42.5	7	7	7	52376	75484	55828	43611	67116	78744	73488	82442	132830	135550	131840	48345	136140	147620	157770	107640	178020	127960	172730	165210	276790	268780	280100	204020	0.734972	0.796948	0.851744	0.58111	0.961067	0.690811	0.932508	0.89191	1.49429	1.45105	1.51216	1.10143	nucleus
XP_006504178.1	sister chromatid cohesion protein PDS5 homolog A isoform X1 [Mus musculus]	Pds5a	1.311	0.0368231	Up	150.31	15.2	14	11	11	2677.4	2591.3	1214.7	1418.2	1873.8	1407.9	3133.1	2206.7	1738.2	3842.4	2095.5	1770.8	67202	47318	54065	41332	59188	66308	66530	69310	66154	66249	74169	68642	1.08032	0.760671	0.869134	0.664442	0.95149	1.06595	1.06952	1.11421	1.06347	1.065	1.19232	1.10347	cytoplasm
XP_030109880.1	sister chromatid cohesion protein PDS5 homolog B isoform X4 [Mus musculus]	Pds5b	1.125	0.0363041	Up	161.99	25.1	25	22	25	17256	19393	13354	15610	17940	19944	21898	16366	16963	21441	20296	17422	158190	144900	131230	141530	151870	153550	160240	148510	155010	164170	171130	157520	1.03288	0.946106	0.856849	0.924102	0.991615	1.00259	1.04627	0.969677	1.01212	1.07193	1.11737	1.02851	nucleus
NP_064667.2	pyridoxal phosphate phosphatase [Mus musculus]	Pdxp	1.08	0.0122858	Up	31.512	71.6	16	16	16	279910	403830	285080	414920	301690	370360	287530	361490	334850	344770	403360	392920	1161400	1216000	1241200	1238800	1252800	1229600	1276500	1300400	1274300	1304100	1297800	1368700	0.919217	0.962431	0.982377	0.980477	0.991558	0.973195	1.01032	1.02923	1.00857	1.03216	1.02717	1.08329	cytoplasm	K07758	PDXP; pyridoxal phosphatase [EC:3.1.3.74]
NP_080717.2	peflin [Mus musculus]	Pef1	0.897	0.00206948	Down	29.227	22.2	5	5	5	128670	141260	65767	140350	85701	140210	117180	125110	71131	128960	115820	116190	342350	330940	330690	323340	351290	343320	294070	325410	288810	303970	288560	308910	1.07217	1.03644	1.03566	1.01264	1.10017	1.07521	0.920969	1.01912	0.904496	0.951974	0.903713	0.967445	cytoplasm,nucleus
NP_001335138.1	proenkephalin-A precursor [Mus musculus]	Penk	1.206	0.0398385	Up	31.004	22	3	3	3	28368	37010	33350	28109	34504	28977	30890	31496	35927	34057	38428	36002	234910	234570	264980	200230	263740	225130	243240	260510	277110	249440	302220	298710	0.922787	0.921451	1.04091	0.786555	1.03604	0.884368	0.955509	1.02335	1.08856	0.979864	1.1872	1.17341	extracellular	K18832	PENK; proenkephalin A
NP_001155860.1	peroxisomal membrane protein 11B isoform 2 [Mus musculus]	Pex11b	1.186	0.0249646	Up	27.003	42.9	9	9	9	120670	110760	97494	95339	109330	82428	119440	117750	125910	139290	129300	21700	1040900	958300	1027400	808800	989030	1012200	1068400	1102900	1129900	1154200	1106500	1156800	0.99486	0.915914	0.981957	0.773026	0.945285	0.96743	1.02114	1.05412	1.07992	1.10315	1.05756	1.10563	mitochondria	K13352	PEX11B; peroxin-11B
NP_034515.1	prefoldin subunit 6 [Mus musculus]	Pfdn6	0.938	0.0304579	Down	14.454	49.6	6	6	6	83040	95881	90806	89835	108720	108520	84385	87833	83756	86899	99838	85931	328270	328470	345600	346150	352460	314070	313050	331850	304990	313860	314450	331290	1.00375	1.00436	1.05674	1.05842	1.07772	0.960334	0.957215	1.0147	0.93257	0.959692	0.961496	1.01299	cytoplasm
NP_001156461.1	phosphorylated adapter RNA export protein isoform 2 [Mus musculus]	Phax	1.325	0.00255182	Up	40.866	10.5	3	3	3	3127.4	4294.9	3196.8	3143.2	3741.2	4211.8	3820.7	3665.7	4235.8	4410.5	4231.5	4383	35235	43802	34818	37485	41280	44375	43748	43441	48439	48229	50737	53109	0.805835	1.00177	0.796298	0.857293	0.944086	1.01487	1.00053	0.993509	1.10781	1.10301	1.16037	1.21462	cytoplasm	K14291	PHAX; phosphorylated adapter RNA export protein
NP_075860.1	peptidyl-prolyl cis-trans isomerase NIMA-interacting 1 isoform 1 [Mus musculus]	Pin1	1.066	0.0274067	Up	18.37	53.9	6	6	6	142130	175300	146130	141740	163870	144720	144790	147870	148070	171380	151270	149190	352760	379010	367070	362380	407590	351850	361160	382450	371620	400620	393860	391440	0.936156	1.00582	0.974132	0.961686	1.08166	0.933741	0.958448	1.01495	0.986207	1.06317	1.04523	1.0388	cytoplasm	K09578	PIN1; peptidyl-prolyl cis-trans isomerase NIMA-interacting 1 [EC:5.2.1.8]
NP_001342075.1	phosphatidylinositol 5-phosphate 4-kinase type-2 alpha isoform 2 [Mus musculus]	Pip4k2a	1.083	0.00295988	Up	44.792	49.5	18	13	13	111920	107760	94585	89763	114140	114590	106990	113180	111570	124140	110540	106810	509190	511320	480660	508330	558880	529190	533170	538420	555170	547830	534540	540730	0.962638	0.966665	0.908702	0.961013	1.05658	1.00045	1.00797	1.0179	1.04957	1.03569	1.01056	1.02227	cytoplasm	K00920	PIP4K2; 1-phosphatidylinositol-5-phosphate 4-kinase [EC:2.7.1.149]
NP_001280636.1	phosphatidylinositol 4-phosphate 5-kinase type-1 alpha isoform 1 [Mus musculus]	Pip5k1a	0.885	0.0268238	Down	60.555	25.6	10	7	7	6754.9	7604.1	7172.6	6687	6258.3	5583.6	5214.4	6180.3	8018.5	7342	7568	5000	49120	53549	56718	51259	44362	50537	46283	49428	47936	44138	49687	44608	1.00309	1.09353	1.15825	1.04677	0.905925	1.03203	0.945154	1.00938	0.97891	0.90135	1.01467	0.910948	nucleus	K00889	PIP5K; 1-phosphatidylinositol-4-phosphate 5-kinase [EC:2.7.1.68]
NP_080637.1	plakophilin-4 isoform 1 [Mus musculus]	Pkp4	0.891	0.0346288	Down	131.55	27.6	23	22	22	10295	11334	13436	12278	12230	9906	10243	10943	11577	12751	12548	8286.6	126920	122680	127590	113440	117180	116710	107090	112560	116230	104130	114680	102300	1.10245	1.06562	1.10827	0.985357	1.01784	1.01376	0.9302	0.977713	1.00959	0.904489	0.996127	0.888593	nucleus
XP_006524430.1	platelet-activating factor acetylhydrolase isoform X2 [Mus musculus]	Pla2g7	1.163	0.00427097	Up	46.315	21.8	6	6	6	13857	16198	13999	12834	15747	14357	9527.1	13138	16568	18116	15991	17206	64204	71563	65515	65849	68988	64249	71997	63126	77958	78688	72656	81455	0.910428	1.01478	0.929018	0.933755	0.978266	0.911066	1.02093	0.895142	1.10546	1.11582	1.03028	1.15505	cytoplasm	K01062	PLA2G7, PAFAH; platelet-activating factor acetylhydrolase [EC:3.1.1.47]
NP_001153740.1	pleckstrin homology domain-containing family A member 6 isoform 2 [Mus musculus]	Plekha6	0.784	0.0210044	Down	119.33	2.5	2	2	2	779.2	803.47	1190.5	1026.8	834.69	668.54	596.76	706.92	744.89	967.9	589.94	881.82	0	0	42804	37878	34092	0	0	0	30852	30946	0	33088			1.22496	1.08398	0.975637				0.882915	0.885605		0.946905	nucleus
XP_017177812.1	phospholipid phosphatase 4 isoform X1 [Mus musculus]	Plpp4	1.178	0.0348068	Up	30.372	28.1	6	5	6	33906	37076	26047	41131	13630	39144	42622	22122	49909	34239	31983	39371	234590	205950	201840	226960	288570	296520	250990	265640	270690	255200	275240	223270	0.939782	0.825049	0.808584	0.909216	1.15603	1.18788	1.00548	1.06417	1.0844	1.02235	1.10263	0.894434	plasma membrane	K18693	DPP1, DPPL, PLPP4_5; diacylglycerol diphosphate phosphatase / phosphatidate phosphatase [EC:3.1.3.81 3.1.3.4]
NP_001093106.1	paraneoplastic antigen-like protein 8B [Mus musculus]	Pnma8b	1.133	0.0260821	Up	71.755	30.7	15	15	15	42850	39995	37600	29543	29274	32573	29320	34848	49436	41563	39649	36599	161130	162160	141720	148260	163040	143610	160760	161390	165260	173770	186700	168420	0.998626	1.00501	0.87833	0.918863	1.01046	0.890043	0.996333	1.00024	1.02422	1.07696	1.1571	1.04381	nucleus
NP_848742.1	polymerase delta-interacting protein 3 isoform 1 [Mus musculus]	Poldip3	1.282	0.0189138	Up	46.132	21.2	7	7	7	10919	10487	10000	10062	8632.8	8893.6	11981	11197	10752	16807	14007	12518	77200	62010	63969	53809	66633	60585	69734	72661	77976	85172	78366	87783	1.08237	0.869403	0.896869	0.754422	0.934219	0.849424	0.977696	1.01873	1.09325	1.19414	1.09872	1.23075	cytoplasm
NP_899131.1	serum paraoxonase/arylesterase 2 [Mus musculus]	Pon2	0.828	0.0215392	Down	39.617	34.2	7	7	7	36812	29913	39806	51760	39407	41108	40851	41807	21785	20760	39970	31939	162020	164150	162460	180710	143140	162880	172170	159370	131680	122000	159460	140930	1.04475	1.05848	1.04758	1.16526	0.923003	1.05029	1.1102	1.02766	0.849106	0.786687	1.02824	0.908752	plasma membrane
NP_080628.1	peptidyl-prolyl cis-trans isomerase D isoform 1 [Mus musculus]	Ppid	1.025	0.012815	Up	40.742	55.4	19	18	19	167340	180540	159810	162420	191820	177180	177070	171010	178520	176500	169700	165400	457130	451690	446970	459370	483880	466590	475010	482090	464280	461300	468660	465720	0.982602	0.970908	0.960763	0.987416	1.0401	1.00294	1.02103	1.03625	0.997971	0.991565	1.00738	1.00107	cytoplasm	K05864	PPID, CYPD; peptidyl-prolyl isomerase D [EC:5.2.1.8]
NP_796141.2	protein phosphatase 1E [Mus musculus]	Ppm1e	1.099	0.0101402	Up	83.418	31.6	17	17	17	291170	315770	263750	279230	288910	301770	300780	301190	311960	338100	310740	305730	1561300	1456500	1399800	1519500	1496100	1517300	1541800	1605800	1591200	1625300	1647000	1663300	1.00594	0.938421	0.901889	0.979012	0.963935	0.977595	0.99338	1.03462	1.02521	1.04718	1.06116	1.07166	nucleus
NP_848841.2	protein phosphatase 1L [Mus musculus]	Ppm1l	1.323	0.0197626	Up	41.049	23.6	5	5	5	5339.1	6888.5	7730.7	7553.6	5730.4	8244.4	6134.7	3412.8	5214.8	8725.6	9833.9	9674	38558	53163	44660	51630	52040	51253	45345	56212	58035	56448	63236	70854	0.721346	0.994578	0.835503	0.965898	0.973569	0.958845	0.848318	1.05162	1.08572	1.05603	1.18302	1.32554	mitochondria
NP_080076.1	protein phosphatase inhibitor 2 [Mus musculus]	Ppp1r2	1.256	0.0459504	Up	23.119	66.5	9	9	9	70143	99342	92155	80072	80418	95538	72967	74975	93575	99028	102560	72431	173060	191040	196920	138860	175390	162260	182620	175160	220470	231050	237900	190280	0.91284	1.00768	1.03869	0.732445	0.92513	0.855873	0.963266	0.923917	1.16291	1.21872	1.25485	1.00367	mitochondria
NP_659129.2	serine/threonine-protein phosphatase 2A 56 kDa regulatory subunit alpha isoform [Mus musculus]	Ppp2r5a	1.071	0.0378541	Up	56.346	50.2	21	19	21	69036	72840	70557	66283	75471	70704	66274	63494	66461	71761	69270	68089	222700	210870	206040	215270	223690	216340	219270	219820	217790	225400	235290	237190	1.00858	0.955002	0.933128	0.974929	1.01306	0.979775	0.993044	0.995535	0.986342	1.02081	1.0656	1.0742	cytoplasm	K11584	PPP2R5; serine/threonine-protein phosphatase 2A regulatory subunit B'
NP_058044.1	peroxiredoxin-4 isoform 2 precursor [Mus musculus]	Prdx4	0.935	0.029973	Down	31.052	49.3	10	8	8	65926	53314	68152	73366	64407	77062	66943	73481	50505	68564	64072	48003	653470	629510	636650	686110	639500	640880	652670	675640	619250	589660	598280	627140	1.02522	0.987627	0.998829	1.07642	1.0033	1.00547	1.02396	1.06	0.97153	0.925107	0.938631	0.983909	mitochondria
NP_001239405.1	protein arginine N-methyltransferase 1 isoform 2 [Mus musculus]	Prmt1	1.06	0.0229441	Up	40.522	66.6	17	15	17	124270	124660	93765	113150	112740	125840	129050	108210	128980	128090	115570	126550	433590	412760	419110	443800	454430	426730	443620	429380	454770	446960	444820	465200	0.986334	0.93895	0.953395	1.00956	1.03374	0.970729	1.00915	0.976757	1.03452	1.01675	1.01188	1.05824	cytoplasm	K11434	PRMT1; type I protein arginine methyltransferase [EC:2.1.1.319]
NP_035300.1	major prion protein precursor [Mus musculus]	Prnp	1.199	0.0250841	Up	27.977	42.9	10	10	10	212010	248390	945730	196620	265340	223770	230990	216600	272520	268470	233870	214140	1387100	1432500	1503900	1204400	1693800	1334000	1451500	1580400	1835600	1663100	1609200	1523600	0.913613	0.943515	0.990543	0.793277	1.11562	0.878638	0.95603	1.04093	1.20902	1.0954	1.0599	1.00352	mitochondria,peroxisome	K05634	PRNP, PrP, CD230; prion protein
XP_011237090.1	protein PRRC2C isoform X11 [Mus musculus]	Prrc2c	1.212	0.0207001	Up	302.43	11.5	19	19	19	8839.1	9709	8422.9	7474.5	9351.1	8053.4	8609.9	7742.8	10424	10826	9352.8	8688.4	419100	414560	380720	321220	406140	367010	399910	362920	446860	477970	462230	473450	1.01969	1.00864	0.926309	0.781543	0.988157	0.892952	0.972999	0.883001	1.08723	1.16292	1.12463	1.15193	nucleus
NP_001096033.1	proline-rich transmembrane protein 2 [Mus musculus]	Prrt2	1.332	0.00870332	Up	35.923	26.9	4	4	4	39381	110540	44305	11291	36900	124580	36373	28818	69209	67458	66925	73065	402680	447320	426320	0	303730	310160	307080	283720	483830	582580	580100	618080	0.933387	1.03686	0.988183		0.704027	0.718931	0.711792	0.657645	1.12149	1.35038	1.34464	1.43267	plasma membrane
NP_001334072.1	PC4 and SFRS1-interacting protein isoform 3 [Mus musculus]	Psip1	2.165	0.0110203	Up	36.968	55.4	15	2	2	6322.6	7378.5	2299.6	2964.5	9150.8	6096	1020.2	9212	22815	27453	25514	16311	138780	156240	0	93074	94674	0	0	107440	288220	320580	320660	190390	0.730396	0.822288		0.489847	0.498267			0.565455	1.5169	1.68721	1.68763	1.00202	nucleus
NP_001268946.1	26S proteasome non-ATPase regulatory subunit 4 isoform 1 [Mus musculus]	Psmd4	1.072	0.00244374	Up	41.046	33	9	2	9	107690	115310	109320	109110	95895	105600	103410	116350	120280	120260	129210	105520	435660	429110	431730	424640	382540	433270	462080	449000	471390	456920	469880	446600	0.987738	0.972888	0.978828	0.962753	0.867303	0.982319	1.04764	1.01798	1.06875	1.03594	1.06532	1.01254	cytoskeleton	K03029	PSMD4, RPN10; 26S proteasome regulatory subunit N10
NP_001349662.1	serine/threonine-protein phosphatase 2A activator isoform 1 [Mus musculus]	Ptpa	1.056	0.0116989	Up	36.867	64.9	14	14	14	284870	342560	263320	301030	319170	318870	320660	309640	350430	361540	321780	338370	637720	640960	613120	652270	693370	628240	678820	664120	668270	670620	661350	687140	0.969179	0.974103	0.931793	0.991292	1.05375	0.954772	1.03164	1.0093	1.01561	1.01918	1.00509	1.04429	cytoplasm	K17605	PPP2R4, PTPA; serine/threonine-protein phosphatase 2A activator
NP_001158072.1	poly(U)-binding-splicing factor PUF60 isoform c [Mus musculus]	Puf60	1.093	0.0489965	Up	54.028	44.7	16	16	16	79439	85361	93664	78994	95410	102220	86273	77063	89241	94555	103640	79881	311670	290720	296900	317910	316880	315230	294540	318270	323620	325250	362300	319210	0.986167	0.919879	0.939433	1.00591	1.00265	0.997432	0.931966	1.00705	1.02398	1.02914	1.14637	1.01002	nucleus	K12838	PUF60; poly(U)-binding-splicing factor PUF60
NP_001074523.1	glutamyl-tRNA(Gln) amidotransferase subunit A, mitochondrial [Mus musculus]	Qrsl1	1.133	0.0188774	Up	56.782	22.3	9	9	9	8850.3	11878	12763	11304	11757	13242	10908	9534.2	13194	13577	11214	8454.4	69549	68469	72493	71098	75584	77829	75124	72966	78034	83191	85368	72477	0.925077	0.910712	0.964236	0.945681	1.00535	1.03521	0.999231	0.970527	1.03794	1.10653	1.13549	0.964023	nucleus	K02433	gatA, QRSL1; aspartyl-tRNA(Asn)/glutamyl-tRNA(Gln) amidotransferase subunit A [EC:6.3.5.6 6.3.5.7]
NP_057885.1	ras-related protein Rab-10 [Mus musculus]	Rab10	0.86	0.00415852	Down	22.541	55	12	11	12	554470	517880	561740	561530	619320	534880	453640	466230	581990	545930	503810	384260	2166600	2310700	2266100	2174200	2399100	2021200	2027100	1922300	2073400	1932000	1806100	1858800	1.04174	1.11102	1.08958	1.04539	1.15352	0.971824	0.974661	0.924272	0.996923	0.928935	0.868401	0.89374	cytoplasm	K07903	RAB10; Ras-related protein Rab-10
NP_083852.1	ras-related protein Rab-1B [Mus musculus]	Rab1b	0.963	0.0169271	Down	22.187	66.7	10	6	6	223900	247200	195810	226720	211920	232900	237570	225520	267630	208280	224950	214260	1162500	1183900	1159300	1190000	1078600	1129600	1148300	1136800	1158900	1128600	1130100	1108100	1.01716	1.03588	1.01436	1.04122	0.943746	0.98837	1.00473	0.99467	1.01401	0.987495	0.988808	0.969558	cytoplasm	K07875	RAB1B; Ras-related protein Rab-1B
XP_030098935.1	ras-related protein Rab-30 isoform X1 [Mus musculus]	Rab30	0.923	0.00947225	Down	23.058	21.2	3	3	3	7621.3	7692.7	7497.4	6973.2	6881.4	6617.2	5514.3	6064	6307	5261.7	5506.5	6560.2	64213	64561	63608	63856	60262	64912	59031	54336	58738	55785	60073	61736	1.05395	1.05966	1.04402	1.04809	0.989103	1.06543	0.968898	0.891837	0.964089	0.91562	0.986001	1.0133	cytoskeleton
NP_058554.1	ras-related protein Rab-33B [Mus musculus]	Rab33b	1.103	0.031262	Up	25.766	25.8	4	4	4	22409	19388	25016	23258	20118	26798	20886	20009	24857	29299	20167	24965	91121	90402	101150	88096	93684	94633	94332	102560	102060	104680	97177	104910	0.938743	0.931335	1.04206	0.907579	0.965147	0.974924	0.971823	1.05659	1.05144	1.07843	1.00113	1.0808	cytoplasm	K07920	RAB33B; Ras-related protein Rab-33B
NP_001019787.2	rab-like protein 6 [Mus musculus]	Rabl6	1.062	0.020308	Up	79.83	17.1	8	8	8	36453	42418	23769	22766	36795	37506	39404	35562	36114	34830	39770	36206	179740	188390	187910	182390	187430	189480	191890	188370	191730	190640	203520	198150	0.946149	0.991683	0.989156	0.960099	0.986629	0.997421	1.01011	0.991578	1.00927	1.00353	1.07133	1.04306	nucleus
XP_006520708.1	double-strand-break repair protein rad21 homolog isoform X1 [Mus musculus]	Rad21	1.222	0.00226572	Up	72.082	26	12	12	12	8527.7	12731	4580.4	13286	8430.5	12458	12826	12814	17833	13435	12828	13094	52153	56055	47395	52405	54089	55623	54243	58424	62648	61492	67225	62783	0.91425	0.982652	0.830841	0.918667	0.948188	0.975079	0.950888	1.02418	1.09823	1.07796	1.17846	1.10059	cytoplasm	K06670	SCC1, MCD1, RAD21; cohesin complex subunit SCC1
NP_084056.1	RAF proto-oncogene serine/threonine-protein kinase isoform 1 [Mus musculus]	Raf1	1.19	0.0406825	Up	72.917	18.5	10	6	6	5981.2	6543.8	6239.5	7325	6214.5	2230	6487.7	8335.5	9296.4	8431.1	5397.3	7325.9	145850	198170	172500	163840	162820	190730	164680	199140	208740	200230	188440	212100	0.792936	1.07738	0.937823	0.890741	0.885196	1.03693	0.895308	1.08265	1.13485	1.08858	1.02448	1.15311	nucleus	K04366	RAF1; RAF proto-oncogene serine/threonine-protein kinase [EC:2.7.11.1]
XP_006529845.1	ras-related protein Ral-B isoform X1 [Mus musculus]	Ralb	0.914	0.0176999	Down	23.349	38.3	8	5	8	115870	115090	96167	110850	103090	112300	114840	116350	104340	105150	107200	98275	212960	210580	225170	225830	215210	204980	212630	220780	210240	196230	190700	202250	1.01106	0.999763	1.06903	1.07216	1.02174	0.973176	1.0095	1.04819	0.998148	0.931634	0.905379	0.960215	cytoplasm	K07835	RALB; Ras-related protein Ral-B
NP_001343964.1	RNA-binding Raly-like protein isoform e [Mus musculus]	Ralyl	0.935	0.0277299	Down	26.275	15.6	4	4	4	4490.9	5533	4457.3	6255.5	4898.5	7545	6304.4	5085	5550.8	6104.1	6560	3697.4	39030	38415	36557	38810	32361	37824	36295	33258	35360	34630	37588	35362	1.07548	1.05853	1.00733	1.06942	0.891713	1.04225	1.00012	0.91643	0.974351	0.954235	1.03574	0.974406	nucleus
NP_035370.2	E3 SUMO-protein ligase RanBP2 [Mus musculus]	Ranbp2	1.111	0.0415875	Up	341.12	14.6	31	31	31	5733.9	5864.6	5317.6	4167.8	5654.1	5405.4	5952.8	5627.1	5500	6021.1	5688.5	5630.5	314460	309940	284080	268240	313430	309610	311400	301360	316030	317890	337050	336500	1.01439	0.999809	0.91639	0.865293	1.01107	0.998745	1.00452	0.972132	1.01945	1.02545	1.08726	1.08549	nucleus	K12172	RANBP2, NUP358; E3 SUMO-protein ligase RanBP2 [EC:2.3.2.-]
NP_082209.1	ran-binding protein 3 isoform 2 [Mus musculus]	Ranbp3	1.06	0.0267271	Up	52.572	33.6	11	11	11	44374	55415	42507	47997	48744	49006	46650	50474	51365	52315	57851	45845	153540	156810	146080	150350	143770	160090	158700	145730	160170	159530	167060	156840	0.991289	1.0124	0.943126	0.970694	0.928212	1.03358	1.0246	0.940866	1.03409	1.02996	1.07858	1.01259	nucleus	K15304	RANBP3; Ran-binding protein 3
NP_033051.2	ras GTPase-activating protein 3 [Mus musculus]	Rasa3	1.075	0.0489331	Up	95.986	58	37	37	37	61526	71290	57364	62606	61638	69862	65947	61272	70090	79060	73932	64584	222270	211160	204350	213050	218350	223120	220980	222410	220030	230630	243080	220640	1.00648	0.956171	0.925334	0.964729	0.988729	1.01033	1.00064	1.00711	0.996336	1.04434	1.10071	0.999098	nucleus	K12380	RASA3; Ras GTPase-activating protein 3
XP_030102000.1	RNA binding protein fox-1 homolog 3 isoform X7 [Mus musculus]	Rbfox3	1.163	0.0200018	Up	33.939	32.1	9	4	4	27943	26502	29524	27449	27985	24992	26487	37553	31536	20573	32652	32575	142320	156690	160410	155730	138680	100190	137840	150120	171560	162560	190810	190170	0.919637	1.01249	1.03653	1.00629	0.896116	0.647403	0.890689	0.970039	1.10858	1.05042	1.23297	1.22883	nucleus
NP_063922.2	RNA-binding protein 14 [Mus musculus]	Rbm14	1.107	0.0477361	Up	69.448	24.4	15	11	15	108690	107140	95331	94316	96885	98844	102030	108560	110850	117780	117360	110900	336650	302950	295880	287170	303000	291580	321670	324880	324030	328130	357840	343240	1.05837	0.952418	0.930192	0.902809	0.952576	0.916673	1.01127	1.02136	1.01869	1.03158	1.12498	1.07908	nucleus
NP_690037.1	splicing factor 45 [Mus musculus]	Rbm17	1.147	0.0319383	Up	45.303	12.8	4	4	4	10121	12438	10716	7855.6	11338	12437	10346	5866.1	13909	12920	12565	11012	70757	77260	68178	61135	69209	74329	75910	51825	82275	77021	80010	78754	0.979716	1.06976	0.944007	0.846488	0.958283	1.02917	1.05107	0.71758	1.1392	1.06645	1.10783	1.09045	nucleus	K12840	RBM17, SPF45; splicing factor 45
XP_030102738.1	RNA-binding protein 25 isoform X2 [Mus musculus]	Rbm25	1.079	0.0398674	Up	99.551	23.6	15	15	15	29773	34865	23182	27405	31667	32265	34798	30126	33780	30027	29269	32073	166810	168680	155360	157730	172390	178570	163490	169710	165760	174200	183290	176550	0.984837	0.995877	0.917237	0.931229	1.01778	1.05427	0.965236	1.00196	0.978638	1.02847	1.08213	1.04234	cytoplasm	K12822	RBM25, S164; RNA-binding protein 25
NP_598838.3	RNA-binding protein 26 isoform 4 [Mus musculus]	Rbm26	1.112	0.0201067	Up	111.01	6.2	5	4	5	3212.7	6243.4	2991.7	3082.2	2988.7	2827.9	3509.5	2349	3409.1	3178.9	3987.3	3473.3	39636	35762	37922	38572	43378	38645	42168	35012	40071	43099	40890	44970	0.990642	0.893817	0.947803	0.964049	1.08417	0.965873	1.05393	0.875072	1.00151	1.07719	1.02198	1.12396	nucleus
XP_030106890.1	RNA-binding protein 4B isoform X1 [Mus musculus]	Rbm4b	1.161	0.0295811	Up	39.991	37.3	10	2	2	2419.7	3320.4	2585.9	656.13	3004.1	3173	3084.2	851.79	3289	3092.5	3627.8	3216.9	34742	38576	36018	0	38823	34671	38781	0	41088	38958	46030	43328	0.888508	0.986561	0.921141		0.992878	0.886692	0.991803		1.0508	0.99633	1.17719	1.10809	nucleus
XP_030103894.1	RCC1 and BTB domain-containing protein 1 isoform X1 [Mus musculus]	Rcbtb1	2.16	0.0144582	Up	58.367	8.5	3	2	3	602.59	3450.3	1570.3	965.75	2056	844.6	9333.7	8968.8	4856.6	12255	3171	7933	0	32842	31897	0	43261	0	106550	96746	80198	55134	74295	0		0.504366	0.489854		0.664375		1.63633	1.48576	1.23163	0.846712	1.14098		nucleus
XP_006540965.1	repulsive guidance molecule A isoform X1 [Mus musculus]	Rgma	1.209	0.0300452	Up	47.84	11.9	3	3	3	8627.9	11592	11055	6550.6	8226.6	7145.2	7433.5	8941.7	7968.3	14183	7597.3	12100	0	120080	107060	108190	104860	104150	111970	117440	0	132790	0	137400		1.03523	0.922984	0.932726	0.904017	0.897896	0.965314	1.01247		1.14481		1.18455	extracellular	K23096	RGMA; repulsive guidance molecule A
XP_006526405.1	regulator of MON1-CCZ1 complex isoform X2 [Mus musculus]	Rmc1	1.05	0.0178102	Up	69	20.4	9	9	9	23256	10656	20522	18900	18984	18928	18296	15867	21871	21023	19261	22487	196790	198870	198790	190990	214250	212230	230710	168550	208330	210850	206360	199530	0.969309	0.979555	0.979161	0.940741	1.05531	1.04536	1.13639	0.83021	1.02615	1.03856	1.01645	0.982806	cytoplasm
NP_035414.3	replication protein A 32 kDa subunit [Mus musculus]	Rpa2	1.422	0.000228701	Up	29.44	21.9	3	3	3	4914	5752.3	1522.6	3802.7	3606.7	4972	7716.1	6268.2	8242.4	7512	5590.9	4997.1	18200	19644	0	20886	18923	25666	29500	25810	28764	26800	27753	28111	0.741325	0.800142		0.850732	0.770774	1.04543	1.2016	1.0513	1.17162	1.09162	1.13044	1.14502	cytoplasm,nucleus	K10739	RFA2, RPA2; replication factor A2
XP_017170209.1	60S ribosomal protein L38 isoform X1 [Mus musculus]	Rpl38	1.142	0.0371321	Up	8.2038	50	4	4	4	340080	345010	319780	286710	293830	346600	370680	346960	365920	375580	334340	390300	407940	370810	385350	335130	326170	377160	411790	415540	418310	420350	408430	463530	1.03265	0.938658	0.975465	0.848339	0.825658	0.954733	1.04239	1.05189	1.0589	1.06406	1.03389	1.17337	nucleus	K02923	RP-L38e, RPL38; large subunit ribosomal protein L38e
NP_001347515.1	40S ribosomal protein S24 isoform 6 [Mus musculus]	Rps24	0.837	0.0242992	Down	13.605	33.1	4	4	4	284230	234380	252510	252840	241990	282400	259430	243720	237230	248110	199540	198870	529930	438900	517120	462400	453700	486220	451390	449330	429310	439720	376640	385230	1.1733	0.971754	1.14494	1.02378	1.00452	1.07652	0.999408	0.994847	0.950521	0.97357	0.833906	0.852925	cytoplasm	K02974	RP-S24e, RPS24; small subunit ribosomal protein S24e
NP_077239.1	ubiquitin-40S ribosomal protein S27a precursor [Mus musculus]	Rps27a	0.859	0.000631264	Down	17.951	59	11	3	11	7854900	7636400	6492000	7872400	8209300	7411800	6943900	7413100	7222200	7281300	7262600	6948300	20619000	19153000	20529000	20779000	17004000	18509000	19540000	18753000	17791000	16739000	17655000	17488000	1.10184	1.0235	1.09703	1.11039	0.908661	0.989085	1.04418	1.00212	0.950717	0.8945	0.943449	0.934525	extracellular	K02977	RP-S27Ae, RPS27A, UBA80; ubiquitin-small subunit ribosomal protein S27Ae
NP_079793.2	RNA 3'-terminal phosphate cyclase [Mus musculus]	RtcA	1.065	0.0405657	Up	39.254	26	7	7	7	21720	24916	26887	27045	19567	29205	21856	27845	31604	32670	28682	22689	143760	135770	139100	141440	139780	135740	142250	141390	146750	142050	151120	156510	1.00551	0.949629	0.97292	0.989287	0.977676	0.949419	0.994952	0.988937	1.02643	0.993554	1.05699	1.09469	extracellular
NP_918943.1	reticulon-4 isoform A [Mus musculus]	Rtn4	1.076	0.0058989	Up	126.61	59.8	45	40	45	561520	510290	460320	488410	483540	573270	483310	461640	506000	531240	517960	477800	2049400	2103100	2072500	1985000	2112700	2090800	2075700	2075600	2188500	2236100	2273000	2142900	0.968018	0.993383	0.97893	0.9376	0.997918	0.987573	0.980441	0.980394	1.03372	1.05621	1.07363	1.01218	plasma membrane	K20720	RTN4; reticulon-4
NP_033139.3	protein S100-A13 [Mus musculus]	S100a13	0.886	0.0197133	Down	11.158	33.7	4	4	4	283670	97228	298580	266040	107340	266560	76919	103720	101230	297000	71284	68432	621170	606670	691720	657690	578270	582670	592790	619860	596630	532350	578030	576760	1.03033	1.00628	1.14735	1.09091	0.959173	0.966471	0.983257	1.02816	0.989626	0.883005	0.958775	0.956668	cytoplasm
XP_030103740.1	sacsin isoform X3 [Mus musculus]	Sacs	0.76	0.00158072	Down	520.27	2.2	7	7	7	46.895	299.96	118.63	29.219	1237.3	166.7	121.29	183.23	77.824	210.04	121.1	259.8	0	56986	55001	0	39938	43568	40990	30538	42608	42542	40110	44877		1.30356	1.25815		0.913583	0.996619	0.937647	0.698558	0.974659	0.973149	0.917517	1.02656	mitochondria
NP_001361548.1	scaffold attachment factor B1 isoform 1 [Mus musculus]	Safb	1.202	0.00794988	Up	105.32	28.3	19	12	19	50763	52992	46920	40880	50362	58643	53917	51086	50538	56467	54812	51402	317540	299210	313050	282500	337420	348890	314710	337710	369260	390200	372780	325500	0.950536	0.895666	0.937095	0.845646	1.01005	1.04438	0.942065	1.01091	1.10536	1.16804	1.11589	0.974364	nucleus
NP_001346336.1	SAP domain-containing ribonucleoprotein isoform 5 [Mus musculus]	Sarnp	1.395	0.00974759	Up	14.114	56.7	6	6	6	93442	70802	64216	50873	92430	86874	72985	92801	87024	95162	176710	107490	179140	156330	150560	121460	169680	135300	171600	185200	193950	204730	237030	211330	1.01577	0.88643	0.853712	0.688708	0.962127	0.767184	0.973014	1.05013	1.09974	1.16087	1.34402	1.19829	nucleus
NP_058578.3	U4/U6.U5 tri-snRNP-associated protein 1 [Mus musculus]	Sart1	1.232	0.026688	Up	90.884	16.6	9	9	9	8557.7	6692	4282	18272	8099.3	7913.9	9847.5	6498.6	6837.5	9177.7	11963	8432	105420	96251	89147	81441	116220	84922	109540	98979	110300	107840	131280	109260	1.0197	0.931011	0.862296	0.787758	1.12417	0.821428	1.05955	0.957398	1.0669	1.04311	1.26984	1.05684	nucleus	K11984	SART1, HAF, SNU66; U4/U6.U5 tri-snRNP-associated protein 1
NP_058622.1	squamous cell carcinoma antigen recognized by T-cells 3 isoform 2 [Mus musculus]	Sart3	1.074	0.0448206	Up	109.62	24.6	19	19	19	14891	15288	12087	13830	16455	16746	16499	18504	17443	18411	14673	15192	96624	91128	86513	90352	90787	94867	93660	95868	94561	101900	95919	99072	1.02496	0.966661	0.917706	0.958429	0.963044	1.00632	0.99352	1.01694	1.00308	1.08093	1.01748	1.05093	nucleus
NP_033155.1	secretogranin-2 isoform 1 precursor [Mus musculus]	Scg2	1.148	0.00286938	Up	70.643	34.8	18	18	18	60713	68476	55847	49625	63305	57249	54778	61691	69431	76525	81972	70417	331700	324180	325680	307000	326190	293360	310970	329540	353850	357460	389550	379180	0.988021	0.965621	0.970089	0.914448	0.971608	0.873819	0.926273	0.981587	1.054	1.06475	1.16034	1.12945	endoplasmic reticulum
NP_001092768.1	sodium channel protein type 2 subunit alpha isoform 1 [Mus musculus]	Scn2a	0.873	0.0267424	Down	227.94	16.7	29	12	29	28522	34785	39667	35623	31100	30373	23750	37834	33625	29146	29154	39673	289770	329070	331900	304190	306460	278820	267560	286800	278820	261280	257440	297870	0.99635	1.13148	1.14121	1.04593	1.05374	0.958699	0.919982	0.986137	0.958699	0.898389	0.885186	1.0242	plasma membrane	K04834	SCN2A, NAV1.2; voltage-gated sodium channel type II alpha
NP_780609.4	selenide, water dikinase 1 isoform a [Mus musculus]	Sephs1	1.101	0.00797557	Up	42.906	41.6	10	10	10	46025	79315	54995	55634	56969	57995	64923	68853	63478	62669	67940	61230	173570	161070	168600	162050	174930	165600	169110	176770	177280	187940	189200	178030	0.999371	0.9274	0.970755	0.933042	1.0072	0.953482	0.973692	1.0178	1.02073	1.08211	1.08936	1.02505	cytoplasm	K01008	selD, SEPHS; selenide, water dikinase [EC:2.7.9.3]
NP_080090.2	plasminogen activator inhibitor 1 RNA-binding protein isoform 1 [Mus musculus]	Serbp1	1.163	0.0377116	Up	44.714	47.9	17	17	17	140410	128820	107070	108120	130840	143740	140490	139070	154150	141080	143070	136130	339210	282180	264300	265790	296270	315210	316380	313400	337040	336240	335490	329600	1.09097	0.907548	0.850042	0.854834	0.952864	1.01378	1.01754	1.00796	1.08399	1.08142	1.079	1.06006	nucleus
NP_001349383.1	splicing factor 3B subunit 2 isoform 2 [Mus musculus]	Sf3b2	1.129	0.0112389	Up	98.098	35.3	22	21	22	41105	47669	36016	33370	43571	35425	52256	46137	48196	48997	50554	49159	304750	302430	292330	297100	326870	297490	313630	321390	329430	340160	366400	314910	0.960627	0.953314	0.921477	0.936512	1.03035	0.937742	0.988618	1.01308	1.03842	1.07224	1.15496	0.992653	nucleus	K12829	SF3B2, SAP145, CUS1; splicing factor 3B subunit 2
XP_006510653.1	serine/threonine-protein kinase SIK3 isoform X1 [Mus musculus]	Sik3	1.059	0.0411071	Up	144.99	31.2	25	25	25	30345	33182	29282	29308	30635	35421	34347	28021	33418	34692	34172	31544	244040	238680	242320	223930	219600	247310	245550	236460	245000	248990	256890	254060	1.00884	0.986679	1.00173	0.925704	0.907804	1.02235	1.01508	0.977501	1.0128	1.0293	1.06196	1.05026	endoplasmic reticulum
XP_030104598.1	tyrosine-protein phosphatase non-receptor type substrate 1 isoform X2 [Mus musculus]	Sirpa	1.274	0.020686	Up	55.44	39	14	14	14	246410	256670	276660	175660	234150	187920	244560	245700	283400	312530	368000	339940	900360	815330	873020	697130	824230	713400	818090	863020	926690	984960	1170000	1103300	1.01074	0.915284	0.980047	0.782594	0.925275	0.800858	0.918383	0.968821	1.0403	1.10571	1.31343	1.23856	nucleus	K06551	SIRPA_B1_G, CD172; signal-regulatory protein alpha/beta1/gamma
NP_001349629.1	solute carrier family 12 member 6 isoform 3 [Mus musculus]	Slc12a6	1.074	0.00939991	Up	125.92	20	18	3	15	7035.4	13827	8299.3	5812.8	10911	7129.7	7319.3	10947	11934	8809.7	6974.8	11195	104350	108950	100650	101080	94021	99799	102430	102490	112950	111280	109780	112010	0.993975	1.03779	0.958731	0.962827	0.895587	0.950625	0.975686	0.976258	1.07589	1.05999	1.0457	1.06694	plasma membrane
NP_001349274.1	sodium/potassium/calcium exchanger 4 isoform 2 [Mus musculus]	Slc24a4	0.758	0.0254093	Down	66.966	5.5	3	3	3	14993	20573	18054	14984	14043	21847	14190	13525	14986	16436	11601	10490	99728	124320	128040	130540	109480	133150	121240	110640	103370	101080	83802	77289	0.904782	1.12789	1.16164	1.18432	0.993257	1.208	1.09995	1.00378	0.937824	0.917048	0.760293	0.701204	plasma membrane	K13752	SLC24A4, NCKX4; solute carrier family 24 (sodium/potassium/calcium exchanger), member 4
NP_001007571.1	mitochondrial coenzyme A transporter SLC25A42 [Mus musculus]	Slc25a42	1.34	0.0123382	Up	35.24	22.6	4	4	4	12451	7315	5402.7	13296	14780	10769	12317	16430	12310	10877	14931	10467	78871	61650	77411	64470	89801	86335	79628	104160	101240	93739	90649	93026	0.927003	0.724598	0.909843	0.757743	1.05547	1.01473	0.935901	1.22424	1.18992	1.10175	1.06543	1.09337	nucleus
XP_030098366.1	serine/threonine-protein kinase SMG1 isoform X3 [Mus musculus]	Smg1	1.227	0.0499867	Up	407.15	1.8	4	4	4	2295.3	2258.3	2102.8	1575.8	1973.5	1259	2460.2	2086.2	2128.6	2716.1	2767.7	2823.3	318740	265320	272940	214740	255930	257300	300640	302220	304310	342010	347860	320420	1.09207	0.909037	0.935145	0.735741	0.876865	0.881559	1.03005	1.03546	1.04262	1.17179	1.19183	1.09782	nucleus	K08873	SMG1; serine/threonine-protein kinase SMG1 [EC:2.7.11.1]
XP_011238389.1	protein SMG5 isoform X2 [Mus musculus]	Smg5	0.45	0.0147496	Down	106.59	3.7	2	2	2		378.74	6433.5	6028.3	848.29	1332.8	16453	320.23	554.83		515.16	1162.2	0	0	210990	203860	0	107250	247870	0	81073	0	81365	117720			1.40643	1.3589		0.714913	1.65227		0.540421		0.542367	0.784704	cytoplasm	K11125	SMG5, EST1B; protein SMG5
NP_033240.3	spermine synthase isoform 1 [Mus musculus]	Sms	1.072	0.0455293	Up	41.313	53.8	14	14	14	63448	74482	52931	62701	67596	61209	72540	67381	68486	73948	73864	66244	228290	247210	220900	231340	250230	237210	244830	245020	248440	255250	252370	238560	0.944762	1.02306	0.914179	0.957385	1.03556	0.981677	1.01321	1.014	1.02815	1.05633	1.04442	0.987264	cytoplasm	K00802	SMS; spermine synthase [EC:2.5.1.22]
NP_001344699.1	clathrin coat assembly protein AP180 isoform 1 [Mus musculus]	Snap91	1.098	0.00972049	Up	91.85	37.1	26	24	26	899960	998890	898280	800580	877680	933660	955100	893670	993460	1019000	1032600	909630	2760200	2625900	2634000	2479300	2652000	2722000	2707100	2749100	2822700	2819200	2933600	2952200	1.00807	0.95902	0.961978	0.905479	0.968552	0.994117	0.988675	1.00401	1.03089	1.02962	1.0714	1.07819	nucleus
NP_033247.1	alpha-synuclein [Mus musculus]	Snca	1.259	0.00146633	Up	14.485	72.9	8	6	8	3277800	3442900	3013500	2663400	3582100	3099200	3292400	3263500	4055700	4097100	4134000	4080500	6263200	6109300	5844400	5466000	5988700	5824800	6371400	6163500	6946200	7260400	7867800	7759100	0.965242	0.941524	0.9007	0.842383	0.922938	0.897679	0.981917	0.949877	1.0705	1.11892	1.21253	1.19578	extracellular	K04528	SNCA; alpha-synuclein
XP_030102940.1	beta-synuclein isoform X1 [Mus musculus]	Sncb	1.835	0.00455605	Up	14.051	39.1	5	3	3	1244200	1394600	1132600	772480	1339800	1080500	1223900	1266000	1783600	1824900	1888600	1889900	3354200	3315500	2820500	1846200	2826300	2866500	3378600	3291400	5185400	4735200	5538100	5331200	0.904725	0.894286	0.760771	0.497974	0.762335	0.773178	0.911306	0.887786	1.39865	1.27722	1.49379	1.43798	cytoplasm
XP_006504265.1	VPS10 domain-containing receptor SorCS2 isoform X1 [Mus musculus]	Sorcs2	1.076	0.0294444	Up	128.99	28.7	23	23	23	13045	20663	14838	16044	20390	18117	16842	18152	17104	20579	15289	18659	146240	139770	140790	144650	148230	156510	149590	155910	145030	153310	154320	162610	0.976583	0.933376	0.940188	0.965965	0.989872	1.04516	0.998954	1.04116	0.968502	1.0238	1.03054	1.0859	plasma membrane
NP_277058.1	sprouty-related, EVH1 domain-containing protein 2 [Mus musculus]	Spred2	1.211	0.0363203	Up	46.794	22	7	6	6	13099	10573	7039.6	10277	14687	11981	10402	10587	16480	12330	11548	14046	82434	74906	63241	63026	78578	67818	77488	90729	91525	80840	89402	81672	1.05049	0.954562	0.80591	0.80317	1.00136	0.864236	0.987466	1.1562	1.16635	1.03018	1.13929	1.04078	extracellular
NP_079992.1	SPRY domain-containing protein 4 [Mus musculus]	Spryd4	0.847	0.00298665	Down	23.275	47.3	8	8	8	20829	20740	22491	24695	22237	19429	19312	16501	21740	15343	18468	16050	88850	79143	81905	88253	85283	80535	78801	73715	75515	70630	68893	71453	1.13068	1.00715	1.0423	1.12308	1.08528	1.02486	1.0028	0.938073	0.960979	0.898814	0.876709	0.909287	mitochondria
NP_079894.2	sorcin isoform 2 [Mus musculus]	Sri	0.896	0.00915861	Down	20.296	45.9	7	7	7	91317	98934	112470	97740	97402	102930	94572	94198	98273	91447	83033	82427	307620	302650	333860	324290	300310	327630	307090	321120	298050	285320	278330	275260	1.00817	0.99188	1.09417	1.0628	0.984212	1.07375	1.00643	1.05241	0.976805	0.935085	0.912176	0.902115	cytoplasm
NP_079967.1	signal recognition particle subunit SRP72 [Mus musculus]	Srp72	1.196	0.00109855	Up	74.656	28.2	13	13	13	13404	21058	14352	12788	19536	18723	17976	16871	18356	23669	18141	17645	108900	102370	95543	98088	110000	101610	106600	105070	120830	117270	122940	123130	0.99577	0.936061	0.873635	0.896906	1.00583	0.929111	0.974739	0.960749	1.10486	1.07231	1.12415	1.12589	nucleus	K03108	SRP72; signal recognition particle subunit SRP72
NP_001355616.1	serine/arginine repetitive matrix protein 2 isoform 1 [Mus musculus]	Srrm2	1.339	0.0422696	Up	294.84	13.5	22	22	22	9114.8	8186.4	6709.2	4989.6	8996.2	8987.9	10069	8034	10802	11321	12152	8914.4	147710	136500	107730	99018	130810	129960	145690	129450	165580	166050	177420	148180	1.0525	0.972627	0.767628	0.70555	0.932084	0.926027	1.03811	0.922393	1.17984	1.18318	1.2642	1.05585	nucleus
NP_083964.2	sulfiredoxin-1 [Mus musculus]	Srxn1	1.597	0.0429952	Up	16.063	22.6	3	3	3	4441.8	5402.6	16984	15905	16111	16046	9216.5	10781	15909	21054	19565	16565	25701	42227	65348	43920	63353	56886	38104	41462	74769	72718	76989	58394	0.467382	0.767914	1.18838	0.798702	1.1521	1.03449	0.692935	0.754002	1.3597	1.3224	1.40007	1.06192	cytoplasm,nucleus
XP_030108327.1	signal transducer and activator of transcription 1 isoform X1 [Mus musculus]	Stat1	0.766	0.023503	Down	87.314	24.3	13	13	13	13591	12182	10807	21493	12214	15011	11798	10126	12783	9904.8	8364	6569.3	108120	96511	95328	134560	109270	103670	94635	81115	90295	78089	82640	81988	1.12214	1.00165	0.989375	1.39655	1.13407	1.07595	0.982182	0.841863	0.937139	0.810458	0.857691	0.850924	nucleus	K11220	STAT1; signal transducer and activator of transcription 1
NP_663440.1	serine/threonine-protein kinase 24 [Mus musculus]	Stk24	1.088	0.0246789	Up	47.953	44.1	14	8	14	55188	87625	54746	70298	73836	96122	73796	84830	90999	85975	70111	78348	257360	246600	239570	259160	250460	261490	269870	263490	289490	261260	272000	268910	0.983648	0.942522	0.915653	0.990528	0.957276	0.999433	1.03146	1.00708	1.10645	0.998554	1.0396	1.02779	cytoplasm
NP_058562.1	STE20/SPS1-related proline-alanine-rich protein kinase [Mus musculus]	Stk39	1.074	0.0250351	Up	60.319	46.2	16	13	16	63868	77788	72017	59969	97882	82752	65746	76040	96071	103540	88801	80524	312530	286790	290610	302310	329460	319370	311860	291700	330720	322700	317340	309350	1.00688	0.923952	0.936259	0.973953	1.06142	1.02892	1.00472	0.93977	1.06548	1.03964	1.02238	0.996633	cytoplasm
NP_035642.1	surfeit locus protein 4 [Mus musculus]	Surf4	1.115	0.0390839	Up	30.381	21.6	5	5	5	48346	45701	45599	43498	56491	56811	51632	57628	56053	52579	47813	46752	181660	164160	166000	169890	207820	202660	187830	218720	207030	179980	179420	193400	0.965177	0.872198	0.881974	0.902642	1.10417	1.07675	0.997959	1.16208	1.09997	0.956251	0.953276	1.02755	plasma membrane
NP_080208.2	synapse-associated protein 1 [Mus musculus]	Syap1	1.149	0.04708	Up	41.349	40	9	9	9	19626	34718	28692	14927	18685	32592	36773	23413	43143	36313	22094	21035	133360	144500	138360	125690	141770	136180	140100	150700	171200	164230	148180	139570	0.922992	1.00009	0.957597	0.869907	0.981198	0.942509	0.96964	1.043	1.18488	1.13664	1.02556	0.965971	cytoplasm
NP_038708.3	synapsin-1 isoform a [Mus musculus]	Syn1	1.117	0.0161374	Up	74.096	79.7	40	2	40	1637100	1772400	1595400	1395200	1720200	1462600	1685400	1539800	1805000	1901500	1876000	1802600	5012500	4946700	5135300	4526000	5028200	4313400	4952900	4770200	5290100	5333300	5748800	5543000	0.992568	0.979538	1.01688	0.896232	0.995677	0.854133	0.980766	0.944588	1.04754	1.05609	1.13837	1.09762	nucleus
NP_082328.3	synaptoporin isoform 1 [Mus musculus]	Synpr	1.103	0.0358371	Up	31.348	38.9	11	11	11	304760	254730	197850	345670	290620	329530	293710	290830	307920	344700	350380	283090	821030	744540	738510	705780	722300	803040	799940	774410	826150	858680	846270	789160	1.04481	0.947472	0.939798	0.898147	0.91917	1.02192	1.01797	0.985483	1.05133	1.09272	1.07693	1.00425	plasma membrane
NP_919322.1	synergin gamma [Mus musculus]	Synrg	1.155	0.0277505	Up	122.08	17.4	13	13	13	8715.9	12202	8060.4	7465.5	8845.8	9394	8870.3	10077	9142	10176	10993	10182	79075	87907	72302	73406	74170	69603	78801	76608	84775	89166	92867	94313	0.975238	1.08416	0.891706	0.905322	0.914745	0.858419	0.971859	0.944813	1.04554	1.09969	1.14534	1.16317	nucleus
NP_081622.1	translational activator of cytochrome c oxidase 1 [Mus musculus]	Taco1	1.104	0.049478	Up	32.314	31.3	7	7	7	24939	38747	33534	40356	29086	36536	28127	31859	36996	36530	34836	33569	159560	150050	162550	165980	163270	165750	149530	159920	189190	180980	161850	172470	0.966493	0.908889	0.984605	1.00538	0.988966	1.00399	0.905739	0.968674	1.14597	1.09624	0.980364	1.04469	mitochondria
NP_064408.2	transcription initiation factor TFIID subunit 10 [Mus musculus]	Taf10	1.466	0.0115331	Up	21.84	17.9	2	2	2	5002.7	7949.9	3011.7	5365.5	8052.8	2706.2	8284.9	7839.3	8339.9	8480.5	8846	7648.5	22858	30356	0	21648	36506	0	37184	35446	35957	36584	40710	33196	0.691734	0.91864		0.655117	1.10475		1.12527	1.07268	1.08814	1.10711	1.23198	1.00459	cytoplasm	K03134	TAF10; transcription initiation factor TFIID subunit 10
NP_001347810.1	transcription elongation regulator 1 isoform 3 [Mus musculus]	Tcerg1	1.116	0.00204478	Up	121.58	15.1	13	13	13	21573	23970	22543	18704	20721	22513	17856	19144	19400	24701	22140	21760	134090	127800	126190	127660	146100	133310	136680	133400	138200	148130	147440	142050	0.980519	0.934524	0.922751	0.9335	1.06834	0.974815	0.999458	0.975473	1.01057	1.08319	1.07814	1.03872	nucleus	K12824	TCERG1, CA150; transcription elongation regulator 1
XP_006515416.1	tectonin beta-propeller repeat-containing protein 2 isoform X1 [Mus musculus]	Tecpr2	0.919	0.0158179	Down	154.94	5.8	6	6	6	1355.7	2108.6	1476.6	1849.2	1961.2	1737.3	1011.8	1551.6	1859.6	1746.6	1317.1	1368.2	55343	54743	55326	54812	63969	57054	35610	51098	50077	47920	54158	50319	1.05343	1.04201	1.05311	1.04333	1.21763	1.086	0.677824	0.972633	0.953199	0.912141	1.03088	0.957805	nucleus
XP_006533211.1	testis-expressed protein 2 isoform X2 [Mus musculus]	Tex2	0.66	0.0363321	Down	124.96	2.4	2	2	2	3559	1611.5	2841.6	1457.4	1485.5	3197.9	2681.1	734.85	820.65	900.82	616	665.24	93887	68024	88446	67364	67076	89004	89077	0	51489	53384	0	0	1.26542	0.916833	1.19208	0.907937	0.904056	1.1996	1.20059		0.693973	0.719514			plasma membrane
NP_083707.1	acyl-coenzyme A thioesterase THEM4 [Mus musculus]	Them4	1.138	0.00991925	Up	26.031	22.2	5	5	5	61098	77703	72134	61140	82462	76428	65877	76555	72614	96126	89320	81708	203610	235930	220250	209200	227840	209970	218370	222730	239630	248930	255280	244750	0.892866	1.03459	0.965836	0.91738	0.999119	0.920756	0.957592	0.976711	1.05082	1.0916	1.11945	1.07327	mitochondria	K16339	THEM4, CTMP; acyl-coenzyme A thioesterase THEM4 [EC:3.1.2.2]
XP_006541566.1	THO complex subunit 2 isoform X1 [Mus musculus]	Thoc2	1.175	0.0143411	Up	185.68	12	12	12	12	2713.5	2100	1249.9	1749.6	2424.3	2244.3	2545.9	2517.6	2128.5	3316.2	2390	1840.8	42135	35270	34049	37645	30086	45198	39129	43565	42932	43588	45390	43386	1.04819	0.877412	0.847037	0.936495	0.74845	1.12439	0.973413	1.08377	1.06802	1.08434	1.12917	1.07931	cytoplasm	K12879	THOC2; THO complex subunit 2
NP_663560.1	THUMP domain-containing protein 1 [Mus musculus]	Thumpd1	1.071	0.0199178	Up	38.884	30.3	8	8	8	21981	34811	26368	20222	29414	35290	33365	24740	23305	32674	37309	38403	160380	149510	151100	155720	159230	176110	153470	168730	167970	162360	159650	170200	0.994898	0.927467	0.93733	0.96599	0.987764	1.09248	0.952032	1.0467	1.04198	1.00718	0.990369	1.05581	plasma membrane
NP_058593.2	mitochondrial import inner membrane translocase subunit Tim23 [Mus musculus]	Timm23	1.247	0.024515	Up	21.909	19.6	3	3	3	30705	22684	3458.4	17344	31141	37007	11087	32312	37187	35835	11329	29756	145400	123410	0	115860	148130	164090	157090	172000	175250	161490	153620	149240	0.960266	0.815037		0.765175	0.978296	1.0837	1.03747	1.13594	1.15741	1.06653	1.01455	0.985627	cytoplasm
NP_081051.1	transmembrane emp24 domain-containing protein 10 precursor [Mus musculus]	Tmed10	0.972	0.0393067	Down	24.911	32	6	6	6	166990	183060	161600	167000	164280	182150	153900	156490	170290	181630	165040	156870	406130	398360	397260	408640	388380	405850	379830	377030	381860	394620	393370	395550	1.03103	1.01131	1.00851	1.0374	0.98597	1.03032	0.964264	0.957156	0.969417	1.00181	0.998638	1.00417	extracellular
NP_080487.2	transmembrane emp24 domain-containing protein 9 precursor [Mus musculus]	Tmed9	0.918	0.0216386	Down	27.127	33.6	7	6	7	41212	41643	44612	41306	36086	43276	43126	39425	44242	46226	39727	36454	176980	164590	186480	170600	177830	183660	169270	162520	162670	158600	160670	159900	1.04425	0.971142	1.1003	1.0066	1.04926	1.08366	0.998756	0.958928	0.959814	0.935799	0.948013	0.94347	mitochondria
NP_082411.1	transmembrane protein 163 [Mus musculus]	Tmem163	1.235	0.012806	Up	31.193	16.7	3	3	3	37279	42053	39633	28938	37435	39372	37100	38064	46621	46573	49029	44025	273890	258440	256950	209730	266760	269130	277010	268750	300580	301820	325590	304740	0.991939	0.935984	0.930588	0.759573	0.966116	0.9747	1.00324	0.973323	1.0886	1.09309	1.17918	1.10367	plasma membrane
NP_808340.2	transmembrane protein 201 isoform b [Mus musculus]	Tmem201	1.124	0.026407	Up	43.548	21.7	6	6	6	58746	56452	52755	49917	58921	59955	61110	58660	62694	58204	63990	58319	177240	155120	150380	156990	169490	171370	175600	178660	177570	172760	188210	180100	1.03574	0.906476	0.878777	0.917404	0.99045	1.00144	1.02615	1.04404	1.03767	1.00956	1.09984	1.05245	plasma membrane
NP_081258.1	transmembrane protein 256 precursor [Mus musculus]	Tmem256	1.414	0.0494926	Up	11.655	38.9	2	2	2	100590	89650	96797	71495	128650	133370	116090	131130	110620	135150	132720	97531	0	0	124630	110770	154060	196460	169900	211240	0	177470	179910	142320			0.764726	0.679682	0.945308	1.20547	1.0425	1.29616		1.08895	1.10392	0.873272	mitochondria
NP_001013046.1	transmembrane protein 263 [Mus musculus]	Tmem263	1.176	0.0258665	Up	11.549	47.8	4	4	4	41930	31351	54067	42888	56117	38425	52015	44202	64851	59893	68868	57044	130330	103020	119860	109960	125330	84932	113270	108920	130290	132800	145300	136810	1.08546	0.85801	0.998263	0.915811	1.04382	0.707363	0.943378	0.907149	1.08513	1.10604	1.21014	1.13943	cytoplasm
XP_006535582.1	traf2 and NCK-interacting protein kinase isoform X3 [Mus musculus]	Tnik	1.109	0.0283704	Up	155.26	27.7	27	19	27	29368	36891	25885	29519	33701	32208	32461	26246	29274	37398	34233	29653	215490	213150	195640	192480	207390	198160	213660	193960	226810	220670	235940	221740	1.02004	1.00896	0.926074	0.911116	0.981693	0.938002	1.01137	0.918121	1.07362	1.04455	1.11684	1.04962	nucleus
NP_850993.2	trafficking protein particle complex subunit 9 isoform 2 [Mus musculus]	Trappc9	1.1	0.0167721	Up	127.31	13.8	13	13	13	11119	8121.5	8993.7	9397.6	8572.5	11592	9652.6	8968.3	10026	10533	11772	9613.4	82181	76828	77440	76045	77027	78939	76941	80363	81148	85434	90903	86449	1.01699	0.950745	0.958319	0.941056	0.953208	0.976869	0.952144	0.994491	1.00421	1.05724	1.12492	1.0698	cytoplasm
NP_808377.1	trafficking regulator of GLUT4 1 [Mus musculus]	Trarg1	1.972	0.0232351	Up	18.718	18.5	3	3	3	151420	181190	149080	141600	194700	130670	196240	178350	236600	204790	198130	203670	936280	1059700	1119500	691040	1653500	792210	1304000	1380800	2997100	1748100	1394200	1368900	0.683195	0.773253	0.816888	0.504245	1.20654	0.578068	0.951516	1.00756	2.18696	1.27557	1.01733	0.998873	plasma membrane
XP_030107723.1	gamma-tubulin complex component 4 isoform X1 [Mus musculus]	Tubgcp4	1.252	0.025363	Up	60.573	9	3	3	3	1975.8	1810.2	1844.9	780.45	1009.9	1978.6	2089.3	1469.9	2292.1	2164.9	2060.7	1294.5	22456	20182	21228	0	0	23483	26091	26721	30397	27390	25316	23497	0.91003	0.817876	0.860266			0.95165	1.05734	1.08287	1.23184	1.10998	1.02593	0.952217	nucleus
NP_079610.1	thioredoxin domain-containing protein 12 precursor [Mus musculus]	Txndc12	0.937	0.0260596	Down	19.048	28.2	4	4	4	43961	55776	47424	36662	39023	30670	44086	51397	48710	48014	45011	49561	176410	185860	169520	178850	186150	169210	167190	181540	171260	162840	164150	167520	1.01751	1.07201	0.977765	1.03158	1.07368	0.975977	0.964326	1.04709	0.987801	0.939236	0.946792	0.966229	extracellular	K05360	TXNDC12; protein-disulfide reductase (glutathione) [EC:1.8.4.2]
NP_079968.2	ubiquitin-like modifier-activating enzyme 5 [Mus musculus]	Uba5	1.1	0.0213751	Up	44.789	32.3	9	9	9	64144	73837	59551	56394	74234	63378	70572	66398	58354	74305	65930	65762	244950	264540	236840	241230	273610	249790	267980	270430	258180	268830	278740	280820	0.937327	1.01229	0.906293	0.923092	1.047	0.955847	1.02545	1.03483	0.987953	1.02871	1.06663	1.07459	cytoplasm
NP_789830.1	ubiquitin-associated and SH3 domain-containing protein B isoform 1 [Mus musculus]	Ubash3b	1.145	0.033184	Up	71.443	23.7	11	11	11	5811.8	7969.8	5741.8	5237.9	7429.7	8783.1	8435.7	10233	8360.5	9413.6	9706.3	8688.8	51036	55307	55042	47149	58483	58287	65107	56461	62340	55326	57754	63505	0.893022	0.967756	0.963119	0.825008	1.02333	1.0199	1.13923	0.987948	1.09082	0.968088	1.01057	1.1112	cytoplasm,nucleus
XP_006507978.3	ubiquitin domain-containing protein UBFD1 isoform X3 [Mus musculus]	Ubfd1	1.218	0.00441279	Up	36.033	8.7	2	2	2	8036.8	8649.7	7860.6	6267.7	6802	7542.2	8067.7	5044.6	9185.3	9596.7	7738.2	9294.6	59496	56483	57146	49052	55700	51791	62271	30412	68682	66504	65315	70263	1.03006	0.977898	0.989377	0.849244	0.964342	0.896665	1.07811	0.526527	1.1891	1.15139	1.13081	1.21647	mitochondria
NP_666205.1	UBX domain-containing protein 1 [Mus musculus]	Ubxn1	1.121	0.0106485	Up	33.572	31.3	7	7	7	45261	51346	41105	90296	49505	51407	48952	53225	55167	54384	47596	47632	271060	263620	250130	275870	268630	272350	284870	299950	303850	312990	282230	290670	0.963421	0.936977	0.88903	0.980517	0.954784	0.968006	1.0125	1.0661	1.07997	1.11245	1.00312	1.03312	cytoplasm,nucleus	K24348	UBXN1_4; UBX domain-containing protein 1/4
XP_006497550.1	regulator of nonsense transcripts 2 isoform X3 [Mus musculus]	Upf2	1.229	0.0240787	Up	147.24	10.5	10	10	10	2345.4	2996.8	1855.5	2096.2	2993.5	2744.3	2282.2	1628.5	2515.9	3012.3	2417.3	1857.4	33846	37425	38373	36731	46348	41298	42046	45173	47653	47644	47339	37185	0.810584	0.896298	0.919002	0.879677	1.11	0.989053	1.00697	1.08186	1.14125	1.14104	1.13373	0.89055	nucleus	K14327	UPF2, RENT2; regulator of nonsense transcripts 2
NP_061376.2	ubiquinol-cytochrome-c reductase complex assembly factor 1 isoform a [Mus musculus]	Uqcc1	1.101	0.0449244	Up	34.299	19	5	5	5	23752	22109	18775	18571	21751	23739	20607	24970	25285	25374	29371	25478	139660	118750	123100	132110	131440	132330	134410	143650	137270	141040	147130	140420	1.03368	0.878919	0.911115	0.977802	0.972843	0.97943	0.994825	1.06321	1.01599	1.0439	1.08897	1.03931	mitochondria
NP_932096.1	cytochrome b-c1 complex subunit 9 [Mus musculus]	Uqcr10	1.431	0.00393312	Up	7.4454	48.4	3	3	3	855800	857100	833570	636490	991520	984100	994320	1033900	1055700	1266300	1092400	961050	2466000	2127500	2469800	1838400	2887100	2748800	2695500	3185300	3033900	3425000	3344700	2928700	0.892651	0.770119	0.894026	0.66547	1.04508	0.99502	0.975726	1.15302	1.09822	1.23979	1.21073	1.06014	mitochondria	K00419	QCR9, UCRC; ubiquinol-cytochrome c reductase subunit 9
XP_030110484.1	neurosecretory protein VGF isoform X1 [Mus musculus]	Vgf	1.199	0.017054	Up	68.231	28.5	12	12	12	21438	23824	15590	17667	20110	16277	13504	18780	19567	23892	25863	21862	171810	172140	162990	140020	159330	138870	155190	163500	179720	192990	197390	206030	1.01066	1.0126	0.958774	0.823655	0.937244	0.81689	0.912891	0.961774	1.05719	1.13525	1.16113	1.21195	extracellular
NP_062754.1	vacuolar protein sorting-associated protein 29 isoform 2 [Mus musculus]	Vps29	1.052	0.0184723	Up	20.495	57.1	9	9	9	378680	454970	417510	391980	432080	429500	402770	415120	436110	436920	428940	399080	702010	699920	672400	711060	752520	715220	704500	762490	748730	716850	739340	723510	0.97405	0.97115	0.932966	0.986607	1.04413	0.992379	0.977505	1.05797	1.03887	0.994641	1.02585	1.00388	cytoplasm	K18467	VPS29; vacuolar protein sorting-associated protein 29
NP_084205.3	vacuolar protein sorting-associated protein 33A isoform 1 [Mus musculus]	Vps33a	0.917	0.013816	Down	67.554	25.6	11	11	11	13342	23931	10233	19980	12041	22172	18964	17167	17760	14172	11822	17475	140520	150370	141640	151350	142560	139710	141280	129830	131960	137270	133000	132730	1.00838	1.07907	1.01642	1.0861	1.02302	1.00257	1.01384	0.931672	0.946957	0.985062	0.95442	0.952482	mitochondria	K20182	VPS33A; vacuolar protein sorting-associated protein 33A
NP_569053.1	vacuolar protein sorting-associated protein 4A [Mus musculus]	Vps4a	1.067	0.0110501	Up	48.906	43.9	14	10	14	47713	56069	50022	53326	57113	54641	53340	52890	63556	54999	53737	52740	326400	334510	322760	314810	326690	341050	340330	334020	354520	334060	349610	347370	0.972845	0.997017	0.961996	0.938301	0.973709	1.01651	1.01436	0.995557	1.05666	0.995676	1.04202	1.03535	cytoplasm	K12196	VPS4; vacuolar protein-sorting-associated protein 4
XP_006524923.1	WASH complex subunit 1 isoform X2 [Mus musculus]	Washc1	1.761	0.000184837	Up	51.658	24.6	7	7	7	7357.3	10681	3371.8	4267.1	11031	7255.5	8849.1	4763	6228	17629	12023	8639.4	44753	36000	37462	35514	69264	42336	57042	55348	67416	76578	63594	63111	0.828225	0.666237	0.693294	0.657243	1.28184	0.783495	1.05565	1.0243	1.24764	1.4172	1.17691	1.16797	nucleus	K18461	WASH1; WAS protein family homolog 1
NP_058548.1	WW domain-binding protein 2 isoform 1 [Mus musculus]	Wbp2	1.186	0.0456943	Up	28.032	30.7	5	5	5	105620	109580	103980	122480	173280	162260	127760	102910	151270	172290	133840	116540	378540	378130	330950	302920	406070	361330	359810	343780	408180	405870	428130	406510	1.00715	1.00606	0.880534	0.805956	1.0804	0.961363	0.957319	0.914669	1.08601	1.07987	1.13909	1.08157	cytoplasm
NP_061235.2	WW domain-binding protein 4 [Mus musculus]	Wbp4	1000	0.001	Up	42.136	8.5	2	2	2					650.12		373.63	612.44	765.41	602.02	592.2	641.87	0	0	0	0	0	0	0	0	0	0	0	0													nucleus
XP_030111553.1	ribosome biogenesis protein WDR12 isoform X1 [Mus musculus]	Wdr12	1.153	0.0230258	Up	47.346	9.5	3	3	3	3344	5614.9	4909.9	4893.5	3682.3	5773.9	3891.1	3912.3	7203.8	6180	7187.9	4546.9	48355	41318	41880	39902	39442	41667	42465	43317	50043	46417	49802	51550	1.08226	0.924757	0.937336	0.893065	0.88277	0.932568	0.950429	0.969498	1.12004	1.03888	1.11464	1.15376	nucleus
NP_001161333.1	WAS/WASL-interacting protein family member 3 isoform b [Mus musculus]	Wipf3	1.282	0.037252	Up	45.137	21.8	7	7	7	39113	44357	36454	27532	41302	30406	36786	34411	43875	51898	44885	47338	236930	220680	199060	155340	225750	188500	216620	211850	238550	260750	265910	276000	1.05461	0.982277	0.886043	0.69144	1.00484	0.839039	0.964205	0.942974	1.06182	1.16063	1.1836	1.22851	nucleus	K19475	WIPF; WAS/WASL-interacting protein
NP_082474.1	exportin-5 [Mus musculus]	Xpo5	1.075	0.0430902	Up	136.97	25	21	20	21	13672	9684.5	11766	8571.4	15052	10150	13169	9769.8	19833	9131.2	9761.2	11353	127660	127450	115810	132080	123210	127490	134540	128130	136290	133140	136880	134730	0.983633	0.982015	0.892328	1.01769	0.949345	0.982323	1.03664	0.987254	1.05013	1.02586	1.05467	1.03811	plasma membrane	K14289	XPO5; exportin-5
NP_036047.2	5'-3' exoribonuclease 2 isoform 1 [Mus musculus]	Xrn2	1.057	0.00548295	Up	108.69	17.8	12	12	12	10972	9365.1	9953.9	10612	12620	12366	10900	10599	10517	12150	12021	9836.1	93680	92209	91080	92250	101520	94237	90099	93140	95031	98487	100280	96501	0.987392	0.971888	0.959988	0.97232	1.07003	0.993263	0.949648	0.981701	1.00163	1.03806	1.05696	1.01713	nucleus	K12619	XRN2, RAT1; 5'-3' exoribonuclease 2 [EC:3.1.13.-]
NP_033563.2	transcriptional repressor protein YY1 [Mus musculus]	Yy1	1.297	0.0240195	Up	44.716	11.8	4	4	4	4554.9	3808.9	4289.2	2578.6	4273.6	2678.6	3862.7	3863.1	4517	6038.4	5074.5	4708	36656	40580	32002	0	42425	22770	29989	38228	46143	44547	54369	43951	0.934106	1.0341	0.815508		1.08112	0.580248	0.76421	0.974165	1.17586	1.13519	1.38549	1.12	nucleus
XP_006512209.1	zinc finger and BTB domain-containing protein 47 isoform X2 [Mus musculus]	Zbtb47	1000	0.001	Up	64.506	6.9	2	2	2						314.44	213.34	281.64		804.35	414.64		0	0	0	0	0	0	0	0	0	0	0	0													nucleus
NP_659136.1	palmitoyltransferase ZDHHC5 [Mus musculus]	Zdhhc5	1.244	0.0280842	Up	77.5	14.1	7	7	7	15564	20327	17586	14154	14370	16875	18210	16751	20887	16474	19163	19186	333010	289290	258130	273780	280400	275610	351440	328940	404830	374570	320990	335100	1.04444	0.907318	0.809589	0.858673	0.879436	0.864412	1.10224	1.03167	1.26969	1.17479	1.00674	1.05099	plasma membrane
NP_001349650.1	BUB3-interacting and GLEBS motif-containing protein ZNF207 isoform 5 [Mus musculus]	Zfp207	1.215	0.0226253	Up	47.848	15	6	6	6	38968	42605	35016	30810	38638	38867	42592	40273	46369	51777	45287	44136	185950	180960	160740	143840	188040	169930	180030	193350	194740	221000	200620	199520	1.00571	0.978726	0.869366	0.777962	1.01702	0.91907	0.973697	1.04574	1.05326	1.19528	1.08506	1.07911	nucleus
XP_030098299.1	zinc finger protein 428 isoform X2 [Mus musculus]	Zfp428	0.801	0.0269883	Down	19.003	25.6	3	3	3	45321	69918	66124	59043	64771	64670	69521	48016	57722	48681	34785	52448	141650	118340	129830	134590	121070	140270	127300	111390	105100	88613	103190	123440	1.17651	0.982902	1.07834	1.11787	1.00558	1.16505	1.05732	0.925177	0.872934	0.735997	0.85707	1.02526	nucleus
NP_001346930.1	zinc finger protein 512 isoform 3 [Mus musculus]	Zfp512	0.657	0.0222523	Down	55.627	50.1	16	16	16	86554	80777	62106	55688	65715	80558	67314	71486	52430	54037	31326	43437	326680	262300	241410	265760	255400	298550	272800	254360	179710	209740	121960	208650	1.35303	1.08638	0.999862	1.10071	1.05781	1.23652	1.12987	1.0535	0.744315	0.868692	0.505129	0.864178	nucleus
NP_001345752.1	zinc finger RNA-binding protein isoform 2 [Mus musculus]	Zfr	1.115	0.0285961	Up	109.85	28.8	17	17	17	39099	38492	26703	31674	35782	38310	39698	34798	36652	45652	43734	37084	245990	221170	210330	211960	232960	221340	235650	224220	244030	243370	257870	246230	1.05608	0.949526	0.902988	0.909986	1.00014	0.950256	1.01169	0.962621	1.04767	1.04483	1.10709	1.05711	nucleus
NP_001158299.1	abscission/NoCut checkpoint regulator isoform 2 [Mus musculus]	Zfyve19	0.001	0.001	Down	36.319	8.2	2	2	2	144.57	336.11											0	0	0	0	0	0	0	0	0	0	0	0													nucleus
NP_001074563.1	box C/D snoRNA protein 1 isoform 1 [Mus musculus]	Znhit6	0.795	0.0431914	Down	52.212	11.1	4	4	4	103090	105280	93928	91584	77373	66370	68638	65307	49299	44694	94791	7415.6	2541100	2274200	2485900	2930400	1915900	2167500	2244000	2226000	1942500	1837400	2320000	0	1.12325	1.00528	1.09885	1.29534	0.846895	0.958111	0.991927	0.98397	0.858653	0.812195	1.02552		nucleus
NP_079911.1	ZW10 interactor [Mus musculus]	Zwint	1.142	0.0459436	Up	28.713	24.2	4	4	4	35322	30560	26619	28646	31827	31780	26344	30431	29307	35695	22848	35616	151050	124020	120470	125240	138730	131600	152420	131940	154450	146700	142630	150960	1.08525	0.89105	0.865544	0.899815	0.996737	0.94551	1.0951	0.947953	1.10968	1.054	1.02476	1.08461	nucleus
XP_030111187.1	zyxin isoform X2 [Mus musculus]	Zyx	1.368	0.00129365	Up	57.026	31	9	9	9	9534.2	14252	7914.3	8002.7	15307	12071	14638	14960	15744	16844	17697	13642	82087	76739	70998	74573	82835	75123	80011	82494	96054	104730	117530	97826	0.946248	0.884599	0.818421	0.859631	0.95487	0.865971	0.922317	0.950939	1.10725	1.20726	1.35481	1.12768	nucleus	K06273	ZYX; zyxin
XP_006509762.1	CREB-regulated transcription coactivator 1 isoform X3 [Mus musculus]	--	1.255	0.0253707	Up	63.731	16.8	5	5	5	38107	31391	26922	28328	32729	28151	36649	41232	47245	38803	45789	46541	245000	193220	187080	172360	250200	196340	204120	224380	245430	242250	244120	269640	1.09942	0.86706	0.839507	0.773452	1.12275	0.881061	0.915973	1.00689	1.10135	1.08708	1.09547	1.20999	nucleus	K15309	CRTC1, TORC1; CREB-regulated transcription coactivator 1
XP_017169770.1	histone deacetylase 5 isoform X1 [Mus musculus]	--	1.272	0.0290569	Up	123.27	11.2	9	8	8	1615.3	2844.4	1468.2	1515.6	2645.2	2617.5	2657.9	3297.6	2247.6	3236.6	2287.1	3321.8	31467	36839	25434	26777	28853	33234	33962	37455	40632	36117	39150	37415	0.927011	1.08527	0.74928	0.788845	0.850003	0.979066	1.00051	1.10342	1.19701	1.064	1.15335	1.10224	nucleus	K11406	HDAC4_5; histone deacetylase 4/5 [EC:3.5.1.98]
XP_011248433.1	NADH dehydrogenase (ubiquinone) complex I, assembly factor 6 isoform X13 [Mus musculus]	--	0.875	0.00693615	Down	21.119	27.1	3	3	3	7534.3	6264.9	5165.5	5517.5	3969.9	5423	7794.7	4900.5	4543	5218.4	4414.3	5014.3	26419	28268	26048	27935	18978	25467	27095	25079	23269	24342	22274	25164	1.05557	1.12945	1.04075	1.11614	0.758266	1.01753	1.08258	1.00203	0.929713	0.972584	0.889957	1.00543	cytoplasm,nucleus	K18163	NDUFAF6; NADH dehydrogenase [ubiquinone] 1 alpha subcomplex assembly factor 6
XP_011244401.1	dual specificity tyrosine-phosphorylation-regulated kinase 1A isoform X4 [Mus musculus]	--	1.161	0.0204941	Up	81.508	10.5	6	6	6	10163	9507.3	7644.9	9275.4	8401.5	12481	11769	9734.6	11722	12362	10865	9453.6	168440	139280	150900	151330	157070	172660	155430	176760	173760	183850	185930	164540	1.02087	0.844143	0.914569	0.917175	0.951963	1.04645	0.942024	1.0713	1.05312	1.11427	1.12688	0.997237	nucleus
XP_030098016.1	GTPase HRas isoform X1 [Mus musculus]	--	0.923	0.0337891	Down	21.298	75.1	11	4	11	217780	377050	297420	280190	313150	315330	228980	226560	189430	269930	230070	232080	862540	868590	951530	919670	907510	893040	835830	881570	798630	812110	855480	855520	0.991233	0.998186	1.0935	1.05689	1.04291	1.02628	0.960538	1.0131	0.917788	0.933279	0.98312	0.983166	cytoplasm	K02833	HRAS; GTPase HRas
XP_017175244.1	ubiquitin-associated protein 2-like isoform X6 [Mus musculus]	--	1.274	0.0325123	Up	117.84	16.9	12	12	12	25346	31108	23882	20620	23078	21668	22994	21624	26303	27931	34924	23650	148010	146530	122000	105810	148410	131370	140770	138370	165980	167300	182860	149670	1.01662	1.00646	0.83797	0.726767	1.01937	0.902328	0.966893	0.950409	1.14005	1.14912	1.25599	1.02802	nucleus
XP_030106630.1	programmed cell death protein 4 isoform X1 [Mus musculus]	--	1.287	0.0129578	Up	51.702	18.6	5	5	5	2170.3	21501	20641	19414	17569	14589	20211	14072	916.54	3614.6	3335.9	27080	248170	271030	305440	239320	277690	267110	295390	260910	0	325350	346790	354300	0.855356	0.934147	1.05275	0.824854	0.957102	0.920636	1.01811	0.899267		1.12137	1.19527	1.22115	nucleus	K16865	PDCD4; programmed cell death protein 4
XP_011238234.1	myelin transcription factor 1 isoform X7 [Mus musculus]	--	1.135	0.0474271	Up	95.974	2.9	2	2	2	8327.3	4769.2	8162.3	7104.4	7784.1	7863.2	8769.4	8132.1	8825	9089.6	10188	9291.5	182020	0	176140	161480	168710	152440	180750	175520	185350	187080	212120	202070	1.00935		0.97674	0.895447	0.935539	0.845318	1.0023	0.973302	1.02781	1.0374	1.17626	1.12053	nucleus
XP_030104455.1	casein kinase I isoform X2 [Mus musculus]	--	4.673	8.78e-05	Up	47.321	26.4	9	2	2	1657.3	1841.5	1411.9	1628	1884	1694.5	1159.7	1683	6446.8	5782	5761.1	5771.4	19129	14263	0	0	19008	0	0	0	82289	73445	77577	79357	0.366789	0.273486			0.364469				1.57785	1.40827	1.4875	1.52163	cytoplasm	K08960	CSNK1E; casein kinase 1, epsilon [EC:2.7.11.1]
XP_006534548.1	protein transport protein Sec24A isoform X1 [Mus musculus]	--	1.107	0.0251337	Up	101.37	8.4	6	5	5	1763.4	2937.6	2407.9	2635.2	2171.5	2544.3	2543.4	2459.4	2629.8	3594.8	3334.5	2510.6	29016	27625	25353	29322	31353	29764	32090	27280	31402	31423	30075	30411	0.980508	0.933503	0.856728	0.990848	1.05948	1.00578	1.08438	0.921845	1.06113	1.06184	1.01629	1.02765	cytoplasm,nucleus	K14007	SEC24; protein transport protein SEC24
XP_017176785.1	chromodomain-helicase-DNA-binding protein 4 isoform X9 [Mus musculus]	--	1.083	0.0380391	Up	216.37	25.3	35	22	35	18215	17784	16709	16750	19561	19470	18489	17957	19632	20924	20082	17437	147710	145020	136300	140400	151890	143610	145540	147480	147690	155220	164620	149530	0.998597	0.980411	0.92146	0.949178	1.02686	0.970879	0.983927	0.997042	0.998462	1.04937	1.11292	1.0109	nucleus	K11643	CHD4, MI2B; chromodomain-helicase-DNA-binding protein 4 [EC:3.6.4.12]
NP_001355265.1	craniofacial development protein 1 isoform 3 [Mus musculus]	--	1.504	0.00416568	Up	31.282	29.6	5	5	5	20324	21593	16600	18019	27419	17887	20548	13100	21700	21891	21690	22612	152300	145630	112390	135880	183580	138610	159200	201580	170960	217320	226210	207330	0.891082	0.852057	0.657575	0.795011	1.0741	0.810984	0.931453	1.17941	1.00026	1.2715	1.32352	1.21305	nucleus
XP_006528446.1	rab proteins geranylgeranyltransferase component A 1 isoform X2 [Mus musculus]	--	1.156	0.0468284	Up	65.721	27.3	9	9	9	7623.4	8673.6	7901.2	6356.2	9796.6	9454.7	10737	7806.3	11438	8243.1	6511.5	9006.9	57199	53834	61094	52283	58367	57356	66095	59674	71220	65097	57055	66070	0.946293	0.890623	1.01073	0.864963	0.965616	0.94889	1.09347	0.987239	1.17826	1.07696	0.943911	1.09305	cytoplasm
XP_030103026.1	kinesin-like protein KIF2A isoform X3 [Mus musculus]	--	1.033	0.0147549	Up	80.129	49.8	28	2	28	160480	183300	166760	157630	168390	174980	168620	170170	175980	176180	170940	166500	500140	492900	493460	482800	500940	487490	478750	496030	506840	500390	513600	514340	1.0057	0.991139	0.992265	0.97083	1.00731	0.98026	0.962686	0.997433	1.01917	1.0062	1.03276	1.03425	cytoplasm
XP_006497468.1	ras suppressor protein 1 isoform X1 [Mus musculus]	--	0.896	0.00838996	Down	29.543	32.3	6	6	6	25338	29917	21689	16007	27552	22272	29498	20416	31005	21115	27276	29978	128060	131150	126400	134290	123340	128670	133910	122200	112180	110970	119160	123510	1.0287	1.05353	1.01537	1.07875	0.990789	1.03361	1.0757	0.981631	0.901141	0.891421	0.957211	0.992154	cytoplasm
XP_006510842.1	acidic leucine-rich nuclear phosphoprotein 32 family member A isoform X1 [Mus musculus]	--	1.12	0.0114409	Up	26.86	41.2	13	11	13	803080	809830	717960	846040	860490	933080	944340	837950	887520	971870	986930	858040	1511500	1501000	1520800	1553900	1539100	1626900	1679400	1694200	1657800	1625000	1795400	1738800	0.932842	0.926362	0.938582	0.95901	0.949876	1.00406	1.03646	1.0456	1.02313	1.00289	1.10806	1.07312	cytoplasm,nucleus
XP_017175580.1	syndecan-3 isoform X3 [Mus musculus]	--	4.608	0.000128211	Up	35.966	11.2	2	2	2	15580	9873.9	1648.7	1561.8	20708	1956.6	22719	20509	53302	50681	47151	43585	44388	32626	0	0	91191	0	67961	111390	183450	184840	179390	161460	0.378058	0.277879			0.776684		0.578832	0.948721	1.56246	1.5743	1.52788	1.37517	peroxisome	K16337	SDC3; syndecan 3
XP_006527646.1	tetraspanin-7 isoform X1 [Mus musculus]	--	0.725	0.0136589	Down	25.558	13.3	3	3	3	89616	98960	24979	22028	99438	22809	69955	15857	85170	23630	15360	17647	235540	226590	304870	276000	296220	267070	243500	182150	200030	159240	185640	211560	1.01365	0.975136	1.31202	1.18777	1.27479	1.14934	1.04791	0.783888	0.860835	0.685294	0.798907	0.910454	plasma membrane	K06571	TSPAN7, TM4SF2, MXS1, CD231; tetraspanin-7
XP_030108588.1	protein AF1q isoform X1 [Mus musculus]	--	3.861	0.0330634	Up	10.029	34.4	2	2	2	4601.8	3036.2		416.97	5965.4	2827	6800.5	4742.3	6730	11913	7496.1	10821	16527	9862.5	0	0	27360	0	22206	0	0	51591	0	50461	0.557066	0.33243			0.922208		0.748485			1.73895		1.70086	mitochondria,nucleus
XP_006516423.1	autophagy-related protein 2 homolog B isoform X1 [Mus musculus]	--	1.199	0.0344471	Up	231.48	12.4	18	18	18	3133.7	2397.6	2220.3	2198.5	3406.9	4363.2	3473.2	4249.4	3943	2734.8	3568.2	4054.3	90843	75707	79900	73340	81285	86154	102070	84380	105960	88828	87640	100860	1.03136	0.85952	0.907124	0.832647	0.922848	0.978127	1.15882	0.957986	1.20299	1.00849	0.994998	1.14509	nucleus	K17906	ATG2; autophagy-related protein 2
XP_030110785.1	ankyrin repeat domain-containing protein 17 isoform X7 [Mus musculus]	--	1.159	0.0182893	Up	236.07	2.3	3	3	3	1248.8	610.98	1273.6	1323.7	1404	617.71	312.67	267.22	1194.4	1569.5	688.78	1217.7	44318	43615	41245	49220	51618	49534	22437	0	52820	55304	49218	49476	0.958123	0.942925	0.891687	1.0641	1.11594	1.07089	0.485072		1.14193	1.19563	1.06406	1.06964	plasma membrane
XP_006500774.1	opioid growth factor receptor isoform X2 [Mus musculus]	--	1.091	0.0195066	Up	60.34	21.2	7	7	7	6742	8834.3	7438.4	7721.8	9329.8	9047.8	11563	8997.3	12612	11108	11922	8270.7	70641	67714	63208	68686	70293	66661	71906	70933	72371	75791	75142	71449	1.00343	0.961852	0.897846	0.975659	0.998486	0.946895	1.0214	1.00758	1.028	1.07658	1.06736	1.01491	nucleus
XP_006507100.1	28S ribosomal protein S35, mitochondrial isoform X1 [Mus musculus]	--	1.205	0.0280627	Up	31.357	31.2	6	6	6	8641.8	11557	8488.6	10552	3988.2	13290	5036.1	9009.1	6103.6	17907	5370.8	10124	56743	56875	46645	52816	41310	66373	56894	57513	64104	69889	56495	66345	0.98398	0.986269	0.80887	0.915882	0.716356	1.15097	0.986598	0.997332	1.11163	1.21194	0.979679	1.15049	nucleus
XP_017171496.1	rho GTPase-activating protein 22 isoform X14 [Mus musculus]	--	1.198	0.0232266	Up	43.097	13.1	4	4	4	7546.1	7154.1	7692.3	7442.2	7473.9	3068.6	7715	4470.9	9491.1	6963.5	9089.1	9217.2	58531	48986	48550	57314	50036	51271	68296	67096	63053	62138	60082	70220	0.995463	0.833127	0.825712	0.974765	0.850985	0.871989	1.16154	1.14113	1.07237	1.05681	1.02184	1.19426	mitochondria
XP_017169936.1	39S ribosomal protein L22, mitochondrial isoform X1 [Mus musculus]	--	0.806	0.0452813	Down	25.671	16.1	4	4	4	3192	4674.3	6991.2	8788.2	6248.7	9173.1	4539.1	10675	5848.2	7915.1	7658.7	4451.5	47644	34229	45561	43280	45637	42409	34737	45673	32361	32088	37960	35150	1.19927	0.861596	1.14684	1.08942	1.14875	1.0675	0.874384	1.14966	0.814576	0.807704	0.955511	0.884779	mitochondria	K02890	RP-L22, MRPL22, rplV; large subunit ribosomal protein L22
XP_006524551.1	TBC1 domain family member 22B isoform X1 [Mus musculus]	--	1.742	0.0334249	Up	57.001	17.9	7	6	7	1565.6	1095	1056.6	1011.9	1027.5	1239.1	1561.6	1570.7	3079.3	2363.7	2458.7	2112.7	15502	13666	0	26547	0	22448	35652	21256	32183	36131	24652	36535	0.585927	0.516532		1.00339		0.848465	1.34753	0.803411	1.21642	1.36564	0.931769	1.38091	nucleus
XP_030098627.1	39S ribosomal protein L48, mitochondrial isoform X1 [Mus musculus]	--	1.142	0.00477831	Up	12.954	20.4	2	2	2	10472	11079	9143.7	5817.2	12568	10619	11859	12121	14471	13344	12419	12882	43819	42636	40629	0	47100	42322	45441	46742	49229	50262	46646	47347	0.959847	0.933933	0.88997		1.03172	0.927055	0.995376	1.02387	1.07835	1.10098	1.02177	1.03713	cytoplasm
XP_006521039.1	disco-interacting protein 2 homolog B isoform X3 [Mus musculus]	--	1.068	0.0115876	Up	171.05	35.7	36	33	36	21247	35910	25181	23535	25817	26967	27877	29059	27343	29018	25214	25039	265420	256650	259050	249850	246950	258520	272210	268900	279750	266340	272550	283180	1.00178	0.968682	0.977741	0.943017	0.932071	0.97574	1.02741	1.01492	1.05587	1.00526	1.02869	1.06882	plasma membrane
[truncated: 9 more columns]

## Sheet: VD-Hyper-vs-VD-Hypo
Protein accession	Protein description	Gene name	E/C Ratio	E/C P value	Regulated Type	MW [kDa]	Coverage [%]	Peptides	Unique peptides	Razor + unique peptides	iBAQ V_0_1	iBAQ V_0_2	iBAQ V_0_3	iBAQ V_0_4	iBAQ V_500_1	iBAQ V_500_2	iBAQ V_500_3	iBAQ V_500_4	iBAQ V_2000_1	iBAQ V_2000_2	iBAQ V_2000_3	iBAQ V_2000_4	LFQ intensity V_0_1	LFQ intensity V_0_2	LFQ intensity V_0_3	LFQ intensity V_0_4	LFQ intensity V_500_1	LFQ intensity V_500_2	LFQ intensity V_500_3	LFQ intensity V_500_4	LFQ intensity V_2000_1	LFQ intensity V_2000_2	LFQ intensity V_2000_3	LFQ intensity V_2000_4	V_0_1	V_0_2	V_0_3	V_0_4	V_500_1	V_500_2	V_500_3	V_500_4	V_2000_1	V_2000_2	V_2000_3	V_2000_4	Subcellular localization	KEGG KO No.	KEGG Gene
NP_079797.1	UPF0449 protein C19orf25 homolog [Mus musculus]	2310011J03Rik	1.364	0.0257132	Up	12.111	54.1	3	3	3	19597	29690	25861	22655	27138	21342	23329	18410	26899	30250	31834	28689	46818	64212	62015	53424	61009	47143	52745	38738	59950	65321	75759	71194	0.804516	1.10341	1.06566	0.918033	1.04837	0.810101	0.906365	0.66567	1.03018	1.12247	1.30184	1.22339	mitochondria
NP_001334326.1	uncharacterized protein KIAA1671 isoform 1 [Mus musculus]	2900026A02Rik	1.168	0.00331158	Up	43.215	22.6	7	7	7	105570	144140	142220	158310	128710	112610	90374	97039	108350	103870	80110	74689	1423200	1318900	1277000	1206800	1179300	1255400	1207100	1301900	1367900	1494000	1398000	1512800	1.07126	0.992755	0.961216	0.908376	0.887676	0.944958	0.908602	0.979959	1.02964	1.12455	1.05229	1.13871	nucleus
NP_077785.2	lysophosphatidylserine lipase ABHD12 isoform 1 [Mus musculus]	Abhd12	0.964	0.0212513	Down	45.269	56.8	17	17	17	133400	154500	141720	133830	135180	147130	143470	145320	138310	180660	168470	133430	506560	544370	547480	520230	530150	543200	537460	556160	524360	524840	513450	527070	0.953475	1.02464	1.0305	0.979206	0.997878	1.02244	1.01164	1.04683	0.986979	0.987883	0.966444	0.99208	plasma membrane
XP_030100558.1	protein ABHD14B isoform X1 [Mus musculus]	Abhd14b	0.824	0.0163692	Down	22.45	46.7	7	7	7	37421	36050	30059	34986	35640	47881	35494	35958	29493	20549	26424	18358	81150	112500	83126	103500	92862	101470	103220	103270	92116	87067	72101	78782	0.876378	1.21494	0.897718	1.11775	1.00286	1.09582	1.11472	1.11526	0.994805	0.940279	0.778654	0.850805	cytoplasm
NP_848707.1	phosphatidylserine lipase ABHD16A [Mus musculus]	Abhd16a	0.89	0.0338286	Down	63.085	44.8	20	20	20	56774	67528	63571	61474	68140	80676	74847	74876	60339	64941	64303	50470	198060	210750	199950	222420	210410	219090	215360	243010	207660	206480	190000	186690	0.946946	1.00762	0.955982	1.06341	1.00599	1.04749	1.02966	1.16186	0.992844	0.987203	0.90841	0.892585	mitochondria
NP_084339.1	acyl-CoA-binding domain-containing protein 7 [Mus musculus]	Acbd7	0.805	0.0167967	Down	10.01	75	6	6	6	180280	304400	223740	294200	266860	288870	210460	289720	208310	255280	188990	175420	332350	359440	364500	447860	384450	379850	385760	432070	361220	320730	321910	269700	0.914758	0.989321	1.00325	1.23269	1.05816	1.0455	1.06176	1.18923	0.99422	0.882776	0.886023	0.742321	cytoplasm
XP_030103754.1	apoptotic chromatin condensation inducer in the nucleus isoform X5 [Mus musculus]	Acin1	1.125	0.0202439	Up	145.07	21.4	22	22	22	19963	23055	18236	16973	20882	17525	21237	19210	23839	24625	22681	20542	257420	254120	236980	217630	254210	240140	257370	250240	258390	284950	304590	279050	0.998045	0.985251	0.918797	0.843775	0.9856	0.931049	0.997851	0.970208	1.00181	1.10478	1.18093	1.08191	nucleus	K12875	ACIN1, ACINUS; apoptotic chromatin condensation inducer in the nucleus
NP_036136.1	acyl-coenzyme A thioesterase 1 [Mus musculus]	Acot1	0.918	0.00511408	Down	46.135	48.4	17	10	17	80087	148560	80534	85410	84467	123380	88013	86377	85106	79750	127280	138250	483800	561610	485830	608840	559400	568220	562170	584290	545110	501450	524840	517180	0.892793	1.03638	0.896539	1.12354	1.0323	1.04858	1.03741	1.07824	1.00593	0.925364	0.968527	0.954392	cytoplasm	K01068	ACOT1_2_4; acyl-coenzyme A thioesterase 1/2/4 [EC:3.1.2.2]
NP_598949.3	acyl-coenzyme A thioesterase 2, mitochondrial precursor [Mus musculus]	Acot2	0.873	0.0031258	Down	49.656	37.7	12	5	5	10201	17892	13945	22672	21540	25812	18503	16281	22671	21760	21338	17799	155340	160840	174660	204900	192270	205220	190170	204520	182810	169050	173080	166750	0.855236	0.885516	0.961603	1.12809	1.05856	1.12985	1.04699	1.126	1.00647	0.930717	0.952904	0.918054	mitochondria	K01068	ACOT1_2_4; acyl-coenzyme A thioesterase 1/2/4 [EC:3.1.2.2]
NP_067305.2	low molecular weight phosphotyrosine protein phosphatase isoform 2 [Mus musculus]	Acp1	0.848	0.00756176	Down	18.192	49.4	6	2	6	144970	180160	159340	61201	170670	195990	117750	115600	108210	202770	92310	62508	412860	379480	460470	576280	454810	522420	488230	478620	400670	437940	427370	383620	0.913614	0.839748	1.01897	1.27524	1.00645	1.15606	1.0804	1.05913	0.886639	0.969114	0.945723	0.848909	cytoplasm	K14394	ACP1; low molecular weight phosphotyrosine protein phosphatase [EC:3.1.3.2 3.1.3.48]
XP_011246145.1	long-chain-fatty-acid--CoA ligase 4 isoform X2 [Mus musculus]	Acsl4	0.901	0.0389838	Down	74.338	27.6	10	10	10	12996	12109	14483	9619.5	12944	11597	10966	10520	15170	12114	12586	12988	173150	171710	189470	150740	166870	197100	181820	190470	168340	170960	164380	159700	0.996685	0.988396	1.09063	0.867689	0.960536	1.13455	1.04659	1.09638	0.968998	0.984079	0.946204	0.919265	mitochondria	K01897	ACSL, fadD; long-chain acyl-CoA synthetase [EC:6.2.1.3]
NP_062759.2	actin-related protein 10 [Mus musculus]	Actr10	1.021	0.0447209	Up	46.207	54.2	17	17	17	95090	110440	98554	95309	121470	119360	112010	88063	105330	121250	99489	101950	454460	448310	409910	438040	451140	458980	448450	448780	460820	470290	456880	458410	1.00908	0.99542	0.910158	0.972617	1.0017	1.01911	0.995731	0.996464	1.0232	1.04422	1.01445	1.01785	cytoplasm	K16576	ACTR10, ARP11; actin-related protein 10
NP_001020009.1	double-stranded RNA-specific editase 1 isoform 3 [Mus musculus]	Adarb1	1.091	0.0474505	Up	76.136	28.3	12	12	12	16049	13441	11627	11099	14377	16468	13784	13409	13944	16883	16686	13903	73567	63699	58865	68992	66513	70322	70487	61554	70489	75251	75082	72476	1.06709	0.923958	0.853841	1.00073	0.964776	1.02002	1.02242	0.892845	1.02245	1.09152	1.08907	1.05127	nucleus
NP_031436.2	alcohol dehydrogenase class-3 isoform 1 [Mus musculus]	Adh5	0.91	0.0165419	Down	39.547	63.9	18	18	18	365930	422400	349280	396250	430850	461910	435100	407210	438070	414790	438490	352040	898010	904420	947910	1095800	1067800	1052200	1050400	1070200	1021000	986730	958800	892590	0.90208	0.908519	0.952206	1.10077	1.07264	1.05697	1.05516	1.07505	1.02563	0.991202	0.963145	0.896635	cytoplasm	K00121	frmA, ADH5, adhC; S-(hydroxymethyl)glutathione dehydrogenase / alcohol dehydrogenase [EC:1.1.1.284 1.1.1.1]
NP_001005419.2	2-aminoethanethiol dioxygenase [Mus musculus]	Ado	1.106	0.0462304	Up	28.372	54.7	9	9	9	61663	70859	52811	56302	86537	56608	65031	60787	88035	82144	75382	73757	295310	294080	301450	314400	336530	297460	292330	302120	348080	350420	345710	314790	0.934358	0.930466	0.953785	0.994758	1.06478	0.94116	0.924929	0.955905	1.10132	1.10872	1.09382	0.995992	mitochondria	K10712	ADO; cysteamine dioxygenase [EC:1.13.11.19]
NP_062796.2	proteasomal ubiquitin receptor ADRM1 [Mus musculus]	Adrm1	1.106	0.0358862	Up	42.06	24.3	8	8	8	108000	138320	109320	104730	124250	113360	110500	99002	129280	126260	124940	113810	176440	225440	182220	177260	193140	168010	187220	181700	194920	215580	196500	200610	0.920941	1.1767	0.95111	0.925221	1.00811	0.87694	0.977208	0.948396	1.0174	1.12523	1.02564	1.0471	mitochondria	K06691	RPN13; 26S proteasome regulatory subunit N13
NP_080920.2	1-acyl-sn-glycerol-3-phosphate acyltransferase delta [Mus musculus]	Agpat4	0.878	0.00687492	Down	43.81	30.2	12	12	12	37736	40693	37220	26532	25182	41094	37479	21675	39883	21607	30763	23459	186140	191000	199300	187690	212110	201590	192100	205480	187100	180020	166020	178840	0.976519	1.00202	1.04556	0.984651	1.11276	1.05757	1.00779	1.07798	0.981555	0.944413	0.870966	0.938222	plasma membrane	K13523	AGPAT3_4; lysophosphatidic acid acyltransferase / lysophosphatidylinositol acyltransferase [EC:2.3.1.51 2.3.1.-]
NP_598579.1	ashwin [Mus musculus]	AI597479	1000	0.001	Up	26.03	13.4	2	2	2									1579.1	2137	1607.5	1049.9	0	0	0	0	0	0	0	0	0	0	0	0													nucleus
NP_058591.2	adenylate kinase 2, mitochondrial isoform b [Mus musculus]	Ak2	0.871	0.0284474	Down	25.605	44.8	7	7	7	80872	101750	83034	111480	107050	112290	100020	115510	98891	101680	86409	80351	265940	273180	262420	324150	302510	306440	280210	315300	271190	287180	253850	236680	0.944431	0.970142	0.931931	1.15115	1.0743	1.08826	0.995108	1.11972	0.963075	1.01986	0.901496	0.84052	cytoplasm	K00939	adk, AK; adenylate kinase [EC:2.7.4.3]
NP_001094941.1	A-kinase anchor protein 5 [Mus musculus]	Akap5	1.189	0.039626	Up	79.396	39.2	15	15	15	40222	43762	53640	32772	34704	34717	40586	32174	34601	40517	41241	51065	210840	224120	276260	171670	194930	173160	185320	173270	196540	200100	213970	253290	1.02289	1.08732	1.34027	0.832854	0.9457	0.840083	0.899077	0.840617	0.953511	0.970782	1.03807	1.22883	nucleus
NP_038495.2	retinal dehydrogenase 1 [Mus musculus]	Aldh1a1	0.831	0.0333337	Down	54.467	50.9	19	19	19	56458	88270	78999	82223	96897	99864	79833	96959	73855	101390	77799	56783	224100	327780	337550	367500	338290	346040	296910	309100	287790	299500	233430	250990	0.743082	1.08687	1.11927	1.21857	1.12172	1.14742	0.984509	1.02493	0.954269	0.993098	0.774019	0.832246	cytoplasm	K07249	ALDH1A; retinal dehydrogenase [EC:1.2.1.36]
NP_033048.2	retinal dehydrogenase 2 [Mus musculus]	Aldh1a2	0.001	0.001	Down	56.625	11	4	3	3	1784.4	429.56		944.13		1681.2	2346.4	1676.9					31892	0	0	0	0	0	50513	0	0	0	0	0	0.774031						1.22597						cytoskeleton	K07249	ALDH1A; retinal dehydrogenase [EC:1.2.1.36]
NP_080996.2	ankyrin repeat domain-containing protein 13D [Mus musculus]	Ankrd13d	1.239	0.00979893	Up	68.075	5.8	3	2	3	805.34	747.4	834.48	671.15	889.32	951.2	903.29	594.22	1232.1	605.49	1063.2	1326.7	0	0	0	0	18938	19258	0	0	23121	0	22889	24988					0.867172	0.881825			1.05871		1.04809	1.1442	mitochondria
NP_033803.1	annexin A5 [Mus musculus]	Anxa5	0.887	0.0472734	Down	35.752	66.1	20	20	20	436640	527280	405180	543270	537370	578050	512040	501470	515430	540970	449700	388350	1420600	1443500	1270900	1668100	1532700	1646200	1478500	1482200	1495200	1414800	1293400	1244200	0.980271	0.996073	0.876972	1.15105	1.05762	1.13594	1.02022	1.02278	1.03175	0.976268	0.892498	0.858548	cytoplasm
NP_031482.1	AP-1 complex subunit mu-1 [Mus musculus]	Ap1m1	1.046	0.0083505	Up	48.542	51.5	18	15	18	81222	99073	86424	83428	86642	94342	86286	81115	87455	90354	84528	84561	326240	321460	340940	318600	314450	320670	316550	312330	327860	331870	323330	339300	1.00547	0.990734	1.05077	0.981919	0.969129	0.988299	0.975601	0.962595	1.01046	1.02282	0.996497	1.04572	endoplasmic reticulum,mitochondria	K12393	AP1M; AP-1 complex subunit mu
NP_033817.1	DNA-(apurinic or apyrimidinic site) lyase [Mus musculus]	Apex1	1.056	0.0110095	Up	35.49	56.5	12	12	12	207490	229240	186420	215120	207560	213090	215320	201530	221650	231450	217660	209200	609190	573050	540970	619490	584050	590320	613900	597890	613400	627480	633740	645010	1.00852	0.948694	0.895585	1.02558	0.966905	0.977285	1.01632	0.989817	1.01549	1.0388	1.04917	1.06783	nucleus	K10771	APEX1; AP endonuclease 1 [EC:4.2.99.18]
NP_001304658.1	aquaporin-4 isoform M1x [Mus musculus]	Aqp4	0.808	0.00194622	Down	37.663	16.8	6	6	6	896820	956310	919460	885470	937100	891490	822330	756620	618510	692100	629260	602880	2856500	2710000	2733200	2692300	2821900	2528100	2404700	2444700	1959400	2118800	2116600	2046400	1.16463	1.1049	1.11436	1.09768	1.15052	1.03073	0.980423	0.996732	0.798869	0.863858	0.862961	0.83434	plasma membrane	K09866	AQP4; aquaporin-4
NP_076343.2	ADP-ribosylation factor GTPase-activating protein 2 isoform 2 [Mus musculus]	Arfgap2	0.925	0.0426466	Down	56.598	25.2	10	9	10	19864	22567	16048	12936	11297	15352	14813	13617	16378	16101	20893	14542	99067	102440	98018	90963	89450	92412	96419	101630	90896	86302	87471	86784	1.05968	1.09576	1.04846	0.972995	0.956811	0.988494	1.03136	1.08709	0.972278	0.923138	0.935642	0.928294	nucleus	K12493	ARFGAP2_3; ADP-ribosylation factor GTPase-activating protein 2/3
XP_030108394.1	rho guanine nucleotide exchange factor 11 isoform X7 [Mus musculus]	Arhgef11	1.104	0.0105517	Up	173.01	13.9	15	15	15	3217.2	5887.6	4753.8	4221	5099.5	5061.4	4690	4958.7	4931.8	5008.8	4826	5124.9	70865	77048	69681	62878	69408	69386	65052	65961	75758	77159	70103	74705	1.0028	1.0903	0.986047	0.889779	0.982184	0.981873	0.920543	0.933406	1.07204	1.09187	0.992019	1.05714	mitochondria	K12331	ARHGEF11; Rho guanine nucleotide exchange factor 11
XP_011242957.1	ADP-ribosylation factor-like protein 15 isoform X2 [Mus musculus]	Arl15	1.23	0.0266456	Up	21.806	40.3	6	6	6	21483	29583	10472	14486	13138	18120	42786	18832	20806	16652	37809	21347	92312	113650	78391	81420	67700	79403	81247	85251	89116	87679	100820	108150	1.04	1.2804	0.883164	0.917289	0.762717	0.894565	0.91534	0.960449	1.00399	0.987803	1.13585	1.21843	mitochondria
NP_062696.2	ADP-ribosylation factor-like protein 2 [Mus musculus]	Arl2	0.898	0.0154239	Down	20.864	17.9	3	3	3	19715	21836	19784	19377	23313	22452	22667	20273	22581	15267	20175	15030	77508	80942	80037	96293	88121	85061	82293	81636	80220	70514	76871	75403	0.954043	0.996312	0.985173	1.18527	1.08468	1.04701	1.01294	1.00486	0.987425	0.867955	0.946203	0.928133	cytoplasm
NP_001350351.1	armadillo repeat-containing protein 10 isoform 2 [Mus musculus]	Armc10	0.891	0.0297761	Down	31.788	42.8	8	8	8	69016	73020	63589	76899	73560	61634	54508	72976	62916	62097	54099	56839	329890	298550	333040	372020	324320	344360	336830	383870	321170	296810	314590	305820	0.999346	0.904407	1.00889	1.12697	0.982473	1.04318	1.02037	1.16287	0.97293	0.899136	0.952997	0.92643	extracellular
XP_006507263.1	beta-arrestin-1 isoform X4 [Mus musculus]	Arrb1	1.034	0.0418023	Up	46.414	46.5	17	17	17	100040	96179	91874	104840	103970	108600	104270	105110	109080	122130	100580	100350	257190	243340	251870	269360	269080	255540	260880	264430	265840	274150	272240	273250	0.977546	0.924904	0.957326	1.0238	1.02274	0.971275	0.991572	1.00507	1.01042	1.04201	1.03475	1.03859	cytoplasm	K04439	ARRB; beta-arrestin
NP_001263390.1	arf-GAP with SH3 domain, ANK repeat and PH domain-containing protein 1 isoform b [Mus musculus]	Asap1	1.091	0.0327053	Up	121.27	20.8	18	16	18	5199.5	7051.5	7461	3284.8	7841.7	6528.8	8119.6	6694.5	7763.2	8974.5	10517	5767.3	67467	69087	77713	57448	70453	63893	65093	64352	67488	72682	72869	74488	0.983684	1.0073	1.13307	0.837604	1.02722	0.931574	0.94907	0.938266	0.98399	1.05972	1.06245	1.08605	nucleus	K12488	ASAP; Arf-GAP with SH3 domain, ANK repeat and PH domain-containing protein
NP_001004364.2	arf-GAP with SH3 domain, ANK repeat and PH domain-containing protein 2 isoform b [Mus musculus]	Asap2	0.941	0.0325494	Down	106.4	10.8	7	4	5	2662.2	2806.7	870.18	2811.6	2700.9	1373.2	2587.4	1263.4	2724.2	2641.8	2285.4	2113	59370	52992	0	55487	52178	53749	53048	52967	51942	49741	50728	46976	1.12758	1.00645		1.05383	0.990987	1.02082	1.00751	1.00597	0.986505	0.944703	0.963448	0.892189	nucleus	K12488	ASAP; Arf-GAP with SH3 domain, ANK repeat and PH domain-containing protein
NP_083111.1	ubiquitin-like modifier-activating enzyme ATG7 isoform 2 [Mus musculus]	Atg7	0.948	0.0326025	Down	77.519	35.5	17	17	17	11534	20230	19383	11175	19185	22460	12165	21540	19397	22520	15197	14545	138450	145020	147150	159130	154880	153180	153650	149910	149660	144730	137680	147610	0.932821	0.977087	0.991438	1.07215	1.04352	1.03207	1.03523	1.01003	1.00835	0.975133	0.927633	0.994537	cytoplasm	K08337	ATG7; ubiquitin-like modifier-activating enzyme ATG7
NP_080471.2	bifunctional purine biosynthesis protein ATIC [Mus musculus]	Atic	0.939	0.0428414	Down	64.217	59.8	24	24	24	150410	174880	153350	172770	162870	176850	170600	166910	173720	167260	149720	131610	498650	499640	490600	541650	532420	521980	522930	539990	530750	494300	487400	475660	0.9752	0.977136	0.959457	1.0593	1.04124	1.02083	1.02268	1.05605	1.03798	0.966693	0.953199	0.930239	cytoplasm	K00602	purH; phosphoribosylaminoimidazolecarboxamide formyltransferase / IMP cyclohydrolase [EC:2.1.2.3 3.5.4.10]
NP_001156977.1	atlastin-3 isoform 1 [Mus musculus]	Atl3	0.787	0.0102491	Down	60.231	41.2	12	12	12	16388	28235	28448	33589	34163	24435	18503	23230	22891	25225	20292	19392	136600	151840	179300	173670	175580	188930	150230	158250	140830	141570	121820	125730	0.888768	0.987925	1.16659	1.12996	1.14239	1.22925	0.97745	1.02963	0.91629	0.921105	0.792604	0.818044	cytoplasm
NP_659149.1	sodium/potassium-transporting ATPase subunit alpha-1 [Mus musculus]	Atp1a1	0.859	0.0120086	Down	112.98	54.8	66	44	45	1202100	1646800	1335900	1638000	1601900	1758100	1538200	1500600	1561900	1572300	1307300	1165900	5784300	6118900	6029900	7198100	6448500	6874200	6418600	6810900	6140100	5952800	5583900	5140600	0.931689	0.985584	0.971249	1.15941	1.03867	1.10724	1.03386	1.09705	0.988999	0.95883	0.89941	0.828007	plasma membrane	K01539	ATP1A; sodium/potassium-transporting ATPase subunit alpha [EC:7.2.2.13]
NP_001341906.1	probable phospholipid-transporting ATPase IIA isoform 4 [Mus musculus]	Atp9a	0.931	0.0498559	Down	116.11	11.7	11	8	11	10923	10104	9755.6	9524.8	10036	10780	7430.7	7729.2	8957.5	8226.2	8796.9	6208.1	94024	90673	96491	95203	92573	85660	87504	94603	82966	82891	83951	85579	1.05239	1.01489	1.08	1.06559	1.03615	0.958775	0.979415	1.05887	0.928622	0.927782	0.939647	0.957868	plasma membrane
NP_001356162.1	ATP synthase mitochondrial F1 complex assembly factor 1 isoform 2 [Mus musculus]	Atpaf1	1.083	0.0433391	Up	36.354	27.5	8	8	8	68230	58978	71347	62914	53293	78981	41447	79240	75184	83947	76950	71280	256100	223400	252360	226930	253310	241760	232370	250550	249170	262220	267790	280150	1.02573	0.89476	1.01075	0.908899	1.01456	0.968296	0.930687	1.0035	0.997974	1.05024	1.07255	1.12206	mitochondria
NP_001348416.1	ataxin-2-like protein isoform 3 [Mus musculus]	Atxn2l	1.112	0.0219866	Up	113.04	20	18	18	18	21181	20573	23712	21728	26675	26323	22816	23557	28855	28438	25527	24758	178260	157170	164160	144350	168950	163330	166360	165510	189870	179540	194970	174280	1.04513	0.92148	0.962462	0.846317	0.990546	0.957596	0.975361	0.970377	1.1132	1.05263	1.1431	1.0218	nucleus	K23625	ATXN2_2L; ataxin 2/2L
NP_080060.1	mitochondrial chaperone BCS1 [Mus musculus]	Bcs1l	1.06	0.00668631	Up	47.406	70.3	22	22	22	48383	61432	47227	50743	52797	58152	54428	57634	54218	67462	55745	57260	143300	138400	139260	129980	130990	134010	132610	135520	139240	137630	142970	145340	1.04266	1.007	1.01326	0.945739	0.953088	0.975061	0.964875	0.986048	1.01311	1.0014	1.04025	1.0575	nucleus
XP_006523581.1	baculoviral IAP repeat-containing protein 6 isoform X1 [Mus musculus]	Birc6	1.138	0.00980732	Up	539.52	9.3	26	26	26	9091.5	12266	9399.8	4153	9284.3	10324	10433	8858.6	10709	10410	12148	9530.1	978310	1082300	1187600	1010700	1041800	957830	1035600	916380	1113300	1078600	1151600	1150900	0.924029	1.02225	1.12171	0.954622	0.983997	0.904686	0.978141	0.865536	1.05153	1.01876	1.0877	1.08704	plasma membrane	K10586	BIRC6, BRUCE; baculoviral IAP repeat-containing protein 6 (apollon) [EC:2.3.2.23]
NP_001350701.1	bolA-like protein 3 isoform 2 [Mus musculus]	Bola3	0.915	0.032687	Down	10.829	38.9	3	3	3	21627	28041	27140	29220	26299	30407	27971	27983	27293	29935	25216	17789	52771	63621	64115	75195	70942	72885	66303	72392	65240	68485	61060	63668	0.794867	0.958296	0.965736	1.13263	1.06857	1.09783	0.998693	1.09041	0.982682	1.03156	0.91972	0.959003	cytoplasm
NP_080788.1	valacyclovir hydrolase precursor [Mus musculus]	Bphl	0.947	0.018084	Down	32.851	57	14	14	14	232620	287130	246580	267490	265760	256910	267390	261130	284920	257650	220350	228550	465720	489340	506970	532470	512100	499260	513020	529600	500520	490790	477740	476470	0.932372	0.97966	1.01496	1.06601	1.02523	0.99952	1.02707	1.06026	1.00204	0.982563	0.956436	0.953894	mitochondria
NP_001334139.1	3'(2'),5'-bisphosphate nucleotidase 1 isoform 2 [Mus musculus]	Bpnt1	0.948	0.0207907	Down	34.973	64.7	16	2	16	284390	304230	290180	307260	319000	315610	314560	313010	324080	328220	307740	273900	1424700	1325600	1406100	1577000	1524800	1456800	1494000	1528400	1457300	1452500	1385600	1396800	0.980883	0.912654	0.968077	1.08574	1.0498	1.00298	1.02859	1.05228	1.00333	1.00002	0.953963	0.961674	mitochondria	K01082	cysQ, MET22, BPNT1; 3'(2'), 5'-bisphosphate nucleotidase [EC:3.1.3.7]
XP_030107851.1	bromodomain-containing protein 3 isoform X2 [Mus musculus]	Brd3	1.233	0.0400248	Up	79.761	13.8	7	5	7	4012.8	2788	1738.5	4524.7	3003.7	3252.6	5852.7	3821.3	4716.5	4696.6	3947.3	5900.3	63582	42989	32895	27167	55005	51306	56096	56249	57645	63525	73989	74522	1.16491	0.787621	0.602684	0.497739	1.00777	0.94	1.02776	1.03056	1.05614	1.16387	1.35559	1.36535	nucleus
NP_064351.2	BMP/retinoic acid-inducible neural-specific protein 1 precursor [Mus musculus]	Brinp1	1.159	0.0232919	Up	88.64	20.4	11	11	11	4691.5	11771	8456.7	5911.1	7295.7	7637.8	8685.7	5751.9	12223	8596.7	6915.7	6058.5	78540	104570	107090	84422	86293	85798	88134	79211	87448	106690	97993	101170	0.851106	1.13318	1.16049	0.914847	0.935122	0.929758	0.955072	0.858377	0.947638	1.15616	1.06191	1.09634	extracellular
XP_006511697.1	protein bassoon isoform X1 [Mus musculus]	Bsn	1.094	0.0184369	Up	418.84	43.8	109	106	109	55690	62649	66492	41472	46440	48318	48603	42358	51996	55178	50552	51450	503840	509220	561930	410030	451380	438020	451730	411110	456540	483620	481210	496420	1.06915	1.08056	1.19241	0.870082	0.957827	0.929477	0.95857	0.872374	0.968777	1.02624	1.02113	1.0534	nucleus
NP_001365195.1	BTB/POZ domain-containing protein 8 isoform 1 [Mus musculus]	Btbd8	1.241	0.00832034	Up	190.84	11.9	15	15	15	7028.1	6996	9454.6	5996.6	5192.5	6478.3	5362.3	5500.5	7170.3	8779.2	7823.3	4502.7	161150	175210	155580	129280	125610	139560	153730	142600	187560	182690	164770	161430	1.02907	1.11886	0.993502	0.825556	0.80212	0.891202	0.981689	0.910615	1.19772	1.16662	1.05219	1.03086	nucleus
NP_941016.2	C2 calcium-dependent domain-containing protein 4C [Mus musculus]	C2cd4c	1.433	0.0107173	Up	44.614	13.6	4	4	4	1722.1	3305.4	5752.8	1600.1	4153.3	849.5	1753.2	1665.3	2742.2	2451.1	3248.8	3302	20044	25507	31445	0	18535	0	18142	19843	28317	24907	22889	31889	0.829917	1.05611	1.30197		0.767438		0.751166	0.821595	1.17246	1.03127	0.947714	1.32036	nucleus
NP_033908.2	complement C3 preproprotein [Mus musculus]	C3	0.739	0.0482404	Down	186.48	11.3	15	14	15	7064	7052.3	6085.2	7095.3	3988.9	8279.8	9813.3	8760	6627.3	5561.6	5097.9	7512.3	295100	564830	248090	320470	383550	336560	478540	415800	364070	245420	248240	334660	0.83611	1.60034	0.702916	0.907991	1.08672	0.953579	1.35585	1.17809	1.03152	0.695351	0.703341	0.948195	extracellular	K03990	C3; complement component 3
NP_666235.1	voltage-dependent L-type calcium channel subunit beta-4 isoform b [Mus musculus]	Cacnb4	1.083	0.00915517	Up	54.619	31.9	12	9	10	21429	27007	21633	18643	19033	25598	28893	21727	20412	26804	29702	28935	196680	190440	199220	163960	187570	180470	187790	185940	191340	198670	208450	204910	1.02819	0.995574	1.04147	0.857143	0.98057	0.943453	0.98172	0.972049	1.00028	1.0386	1.08973	1.07122	nucleus	K04865	CACNB4; voltage-dependent calcium channel beta-4
NP_001186230.1	voltage-dependent calcium channel gamma-5 subunit [Mus musculus]	Cacng5	0.796	0.0456143	Down	30.893	21.5	4	4	4	33851	12731	20515	24104	19049	25116	25858	23114	22686	20276	26855	23861	107410	74374	59785	96033	98261	107820	112820	94251	72318	74795	104480	77190	1.19396	0.826732	0.664563	1.06749	1.09226	1.19851	1.25409	1.04768	0.803878	0.831412	1.16139	0.858035	plasma membrane	K04870	CACNG5; voltage-dependent calcium channel gamma-5
NP_573453.2	voltage-dependent calcium channel gamma-8 subunit [Mus musculus]	Cacng8	1.217	0.0401133	Up	43.436	40.9	9	9	9	119720	131730	125040	77716	99576	127730	93105	85298	123150	113720	118750	149880	258040	267610	279570	183920	221600	216630	223840	216840	250010	234420	258820	325530	1.05436	1.09346	1.14233	0.751504	0.905466	0.885158	0.914619	0.886017	1.02155	0.957849	1.05755	1.33013	plasma membrane	K04873	CACNG8; voltage-dependent calcium channel gamma-8
NP_031612.1	calretinin isoform 1 [Mus musculus]	Calb2	0.912	0.0221073	Down	31.372	82.3	21	20	21	1829300	1843000	1558200	1881400	1968500	1669800	1697000	1646500	1848600	1809200	1653200	1498300	7344600	6625900	6158200	7675600	7466800	6853700	7235400	7401200	6951800	6507200	6711400	6225800	1.05986	0.956146	0.888655	1.10762	1.07749	0.989018	1.0441	1.06803	1.00317	0.939017	0.968484	0.89841	cytoplasm
NP_001334039.1	calmodulin-regulated spectrin-associated protein 2 isoform 3 [Mus musculus]	Camsap2	1.089	0.0331033	Up	164.33	23.2	24	24	24	16678	18905	13607	14710	11943	16671	13535	12505	14077	17419	13292	16701	323380	322020	294840	289140	277720	301900	298970	301280	301520	319940	337510	326270	1.05036	1.04595	0.957664	0.93915	0.902057	0.980595	0.971079	0.978582	0.979361	1.03919	1.09626	1.05975	nucleus
NP_663570.2	carbonyl reductase family member 4 [Mus musculus]	Cbr4	0.935	0.0172851	Down	25.414	43.2	8	8	8	74592	86607	76120	80199	82680	106890	85454	83035	88800	70150	77488	77096	173250	181920	169340	176430	179150	194990	186970	182390	178590	173040	171920	171180	0.971872	1.02051	0.949939	0.989711	1.00497	1.09383	1.04884	1.02314	1.00183	0.970694	0.964411	0.96026	cytoplasm	K11539	CBR4; carbonyl reductase 4 / 3-oxoacyl-[acyl-carrier protein] reductase beta subunit [EC:1.1.1.-]
NP_001368801.1	coiled-coil and C2 domain-containing protein 1A isoform 3 [Mus musculus]	Cc2d1a	1.062	0.0253097	Up	96.414	15.9	10	10	10	8025.8	7883.6	7309.5	9074.1	7054.3	9322.9	7720.8	8778.9	8993.7	8274.6	9891.3	7889.6	115790	135570	134060	116030	118090	115180	112150	113660	124640	119970	125850	117010	0.959586	1.12351	1.11099	0.961575	0.978646	0.95453	0.92942	0.941934	1.03293	0.994227	1.04296	0.969696	cytoplasm,nucleus
NP_001334000.1	coiled-coil domain-containing protein 136 isoform 3 [Mus musculus]	Ccdc136	1.227	0.0499433	Up	137.38	7.1	6	6	6	2786.9	2524.1	3053.2	993.3	21323	1831.6	1159.5	23884	2054.5	2373.1	1950.5	2084.8	317770	320990	383280	254840	263040	297130	218230	288090	321930	328400	0	331660	1.05116	1.06181	1.26786	0.842988	0.870113	0.98288	0.721886	0.952977	1.06492	1.08632		1.0971	cytoplasm
NP_808350.1	vacuolar fusion protein CCZ1 homolog [Mus musculus]	Ccz1	0.912	0.00157859	Down	55.504	32.7	13	13	13	15148	15572	17450	17742	17651	17881	16662	15444	16702	16513	14065	11952	104750	101840	106310	109620	108600	108500	109760	107870	104110	98017	97050	97500	1.00245	0.974602	1.01738	1.04906	1.0393	1.03834	1.0504	1.03231	0.996326	0.938016	0.928762	0.933069	cytoplasm
NP_690023.1	cell division cycle 5-like protein [Mus musculus]	Cdc5l	1.116	0.000222033	Up	92.188	33.8	18	18	18	42145	37231	30203	29680	44769	37750	38054	34491	41531	43961	47019	33283	372570	343630	291600	309720	334050	341400	340090	349120	374230	379760	392640	376840	1.06306	0.980481	0.832024	0.883725	0.953146	0.974118	0.97038	0.996146	1.06779	1.08357	1.12032	1.07524	nucleus	K12860	CDC5L, CDC5, CEF1; pre-mRNA-splicing factor CDC5/CEF1
NP_001019795.1	cyclin-dependent kinase-like 5 [Mus musculus]	Cdkl5	1.171	0.0260041	Up	105.49	16.1	12	11	12	5256.8	4826.6	2499.3	4174.8	1642.1	2806.5	5021	5110.9	3103.5	5327.8	5047.3	4330.1	78308	80505	62360	59914	65561	67858	72641	70257	74929	80048	76153	92548	1.06652	1.09645	0.849319	0.816006	0.892916	0.9242	0.989343	0.956873	1.0205	1.09022	1.03717	1.26047	nucleus
NP_001127898.1	protein CDV3 isoform c [Mus musculus]	Cdv3	3.3	0.00133629	Up	24.196	33.2	5	5	5	2660.1	3442.8	1946.1		3516.2	1500.9	3407.8	2785.6	8749.7	8488.1	12592	5546.2	24130	24875	0	0	26203	17848	33695	30419	60851	98613	124040	73518	0.46928	0.483769			0.509596	0.347108	0.6553	0.591588	1.18343	1.91782	2.41233	1.42978	nucleus
NP_862902.1	chromosome alignment-maintaining phosphoprotein 1 [Mus musculus]	Champ1	1.148	0.0221565	Up	87.56	9.6	6	6	6	970.4	1144.3	699.08	1020.8	1215.5	1080.9	1106.4	1305.5	1125.9	1201.5	1690	1454.6	24878	19994	19846	19389	20029	22871	21248	22162	24793	24224	27110	22969	1.10769	0.890228	0.883638	0.86329	0.891786	1.01833	0.946062	0.986758	1.1039	1.07857	1.20707	1.02269	nucleus
NP_001161208.1	MICOS complex subunit Mic25 isoform 2 [Mus musculus]	Chchd6	0.949	0.0187916	Down	26.388	39.2	9	9	9	172570	183620	190300	170960	170130	187380	177920	171720	167720	180050	169620	167420	508310	486360	556790	480450	505990	512100	504640	488930	464580	481170	493060	469360	1.02486	0.980607	1.12261	0.968692	1.02019	1.03251	1.01746	0.985789	0.936694	0.970143	0.994116	0.946332	nucleus
NP_031724.2	muscarinic acetylcholine receptor M1 [Mus musculus]	Chrm1	1.543	0.0445643	Up	51.378	5.7	2	2	2		4727	2699.7	2057.9	3412.2	3013.6	4115.7	4932.5		6122.7	6800.8	8884	0	30966	0	0	0	23424	0	28174	0	37762	35075	46511		0.920183				0.696066		0.837216		1.12213	1.04229	1.38212	plasma membrane	K04129	CHRM1; muscarinic acetylcholine receptor M1
XP_017170294.1	clustered mitochondria protein homolog isoform X1 [Mus musculus]	Cluh	1.059	0.0294381	Up	151.74	17.3	17	17	17	7949.3	7517.9	4462.3	5715.4	7568.8	5628.4	6970.4	5283.5	5110.4	3563.2	5725.9	5168.5	113250	111520	104140	88436	106660	106590	112230	105400	113650	115830	109670	117200	1.04172	1.02581	0.95792	0.813469	0.9811	0.980456	1.03234	0.96951	1.0454	1.06545	1.00879	1.07805	nucleus
NP_035265.1	CCR4-NOT transcription complex subunit 7 isoform 1 [Mus musculus]	Cnot7	1.13	0.0497202	Up	32.718	33.7	7	7	7	12885	13545	7666.3	11655	11564	13681	14786	12970	11903	11447	12053	14513	67404	60422	54601	54807	56943	63326	58036	57863	69799	59054	66331	71535	1.09286	0.979656	0.885277	0.888617	0.923249	1.02674	0.94097	0.938166	1.13169	0.957476	1.07546	1.15984	cytoplasm	K12581	CNOT7_8, CAF1, POP2; CCR4-NOT transcription complex subunit 7/8
NP_034062.3	collagen alpha-2(IV) chain precursor [Mus musculus]	Col4a2	0.885	0.0152712	Down	167.32	7.7	8	8	8	6540.6	10602	8174.8	8230.8	6094.8	9968.1	11049	10574	8723.4	9175.9	7028	7316	195870	224330	187850	199860	211820	187900	216440	202750	189970	182340	177470	174740	0.999617	1.14486	0.958687	1.01998	1.08102	0.958943	1.1046	1.03473	0.969507	0.930567	0.905713	0.891781	extracellular	K06237	COL4A; collagen type IV alpha
NP_203534.1	coatomer subunit beta [Mus musculus]	Copb1	0.974	0.023925	Down	107.06	48.7	36	36	36	63394	72575	54598	64742	76098	69625	59074	56794	66277	70873	64572	56925	285510	290620	270750	278450	287140	291690	286860	280640	279790	275920	279540	280950	1.01129	1.02939	0.959012	0.986286	1.01707	1.03318	1.01608	0.994043	0.991033	0.977325	0.990147	0.995141	cytoskeleton
NP_067513.1	coatomer subunit epsilon [Mus musculus]	Cope	1.036	0.0457961	Up	34.567	52.3	9	9	9	59584	70371	56841	46996	61696	77624	60630	55105	65020	66538	60823	60850	360340	348120	327700	320820	334850	328980	323070	316970	343350	341440	335770	331140	1.07764	1.04109	0.980025	0.95945	1.00141	0.983853	0.966179	0.947936	1.02683	1.02112	1.00416	0.990313	cytoplasm
NP_059506.1	coatomer subunit gamma-2 [Mus musculus]	Copg2	1.075	0.0203951	Up	97.679	33.1	19	17	17	24567	25128	22486	27239	26384	25728	29643	24289	23873	30306	28036	27317	142160	139370	141440	131620	151040	142850	148220	136560	154560	152790	157090	157920	0.971691	0.952621	0.96677	0.899648	1.03239	0.976407	1.01311	0.933414	1.05645	1.04435	1.07374	1.07941	cytoplasm
NP_084481.3	coronin-7 [Mus musculus]	Coro7	1.091	0.0138128	Up	100.81	57.6	27	27	27	53617	66994	48298	55329	56514	56272	59135	56219	61578	62124	62661	61352	250090	286570	238500	246920	247470	241190	255030	248740	254510	269790	274880	282520	0.969275	1.11066	0.924356	0.956989	0.959121	0.934782	0.988421	0.964043	0.986406	1.04563	1.06535	1.09496	nucleus
NP_034072.2	cytochrome c oxidase subunit 5B, mitochondrial [Mus musculus]	Cox5b	0.936	0.0490347	Down	13.847	51.2	7	7	7	700250	671570	683860	771370	932980	809180	666470	836380	712860	408110	817970	627720	1594700	1767500	1595000	1961900	1959000	2017100	1937500	2057800	1910000	1816400	1963300	1771600	0.856146	0.948917	0.856307	1.05328	1.05173	1.08292	1.04018	1.10477	1.02542	0.97517	1.05404	0.951118	mitochondria	K02265	COX5B; cytochrome c oxidase subunit 5b
NP_001361606.1	ceruloplasmin isoform d precursor [Mus musculus]	Cp	0.779	0.0130338	Down	121.08	21.4	16	16	16	16168	22784	17389	12140	18196	18534	17633	16467	18906	17960	16669	19534	405020	695400	461030	500420	648560	604940	693410	629790	539220	416600	564430	486860	0.731338	1.25567	0.832475	0.903601	1.17109	1.09233	1.25208	1.1372	0.973661	0.752248	1.01918	0.879115	extracellular	K13624	CP; ceruloplasmin [EC:1.16.3.1]
XP_006526892.1	cytoplasmic polyadenylation element-binding protein 3 isoform X1 [Mus musculus]	Cpeb3	1.074	0.0356089	Up	78.317	28.2	12	9	12	10451	7923	8667.2	9094.7	7826.6	10937	9838.6	8708.1	9806.5	11469	7331.6	9508.2	95151	84221	75284	81966	84588	85131	89992	92009	91279	97615	92233	96834	1.07081	0.947809	0.847234	0.922432	0.95194	0.95805	1.01276	1.03545	1.02724	1.09854	1.03798	1.08975	nucleus	K02602	CPEB, ORB; cytoplasmic polyadenylation element-binding protein
NP_031782.3	complexin-1 [Mus musculus]	Cplx1	1.217	0.0477275	Up	15.122	51.5	6	5	5	1164100	1333300	751080	893740	1222200	679700	1369500	1178100	1457000	1067300	1641600	1459600	2149800	2035000	2094300	1577900	2396100	1717000	2202700	1991100	2391400	2519200	2811900	2387200	0.981883	0.92945	0.956534	0.720678	1.09438	0.784209	1.00604	0.9094	1.09223	1.1506	1.28428	1.09031	cytoplasm	K15294	CPLX1_2; complexin-1/2
NP_001276432.1	D-ribitol-5-phosphate cytidylyltransferase isoform 3 [Mus musculus]	Crppa	1.144	0.00859629	Up	38.921	20.7	4	4	4	4456.3	3564.1	3439.6	7123.3	3664.9	3724.1	3807.5	6613.3	3973.5	4328.8	13032	3164.2	35588	42284	37832	46675	36772	38660	41896	38916	43096	45206	47332	43070	0.858703	1.02027	0.912848	1.12622	0.887271	0.932827	1.01091	0.939004	1.03986	1.09078	1.14207	1.03924	cytoplasm	K21031	ISPD; D-ribitol-5-phosphate cytidylyltransferase [EC:2.7.7.40]
XP_030106952.1	cartilage acidic protein 1 isoform X7 [Mus musculus]	Crtac1	1.125	0.039566	Up	64.441	10.8	4	4	4	11900	19090	17681	13723	15374	17376	17384	16270	17102	18925	17851	15794	122510	135940	142180	127160	127250	135090	133120	125850	136930	138740	147060	163680	0.898876	0.997414	1.0432	0.932993	0.933654	0.991177	0.976723	0.923382	1.00468	1.01796	1.079	1.20095	extracellular
NP_080720.1	citrate synthase, mitochondrial precursor [Mus musculus]	Cs	0.934	0.0215088	Down	51.736	49.4	20	12	20	2196100	2088200	2202100	2281800	2197200	2362900	2274500	2312900	2280600	2387600	2191500	2112300	7522500	7058200	7954500	8239300	7815800	7780000	7603400	8267500	7505400	7509100	7239400	7116400	0.985357	0.924539	1.04194	1.07925	1.02378	1.01909	0.995954	1.08294	0.983117	0.983601	0.948274	0.932162	mitochondria	K01647	CS, gltA; citrate synthase [EC:2.3.3.1]
XP_011239367.1	cortactin-binding protein 2 isoform X2 [Mus musculus]	Cttnbp2	1.076	0.0166759	Up	164.46	16.3	20	20	20	21545	22759	22837	18539	13570	20110	19418	19952	19006	20602	19924	21091	239510	228510	233480	217320	219440	217560	225670	221110	225870	233620	245650	246030	1.0437	0.995769	1.01743	0.947007	0.956245	0.948053	0.983394	0.963523	0.984265	1.01804	1.07046	1.07212	nucleus
NP_082333.1	NADH-cytochrome b5 reductase 1 isoform 1 [Mus musculus]	Cyb5r1	0.853	0.00787646	Down	34.134	73.1	18	18	18	151630	175640	150710	172300	168410	191870	175860	180840	166230	174440	147340	129080	665840	714220	679160	772090	726060	769860	734800	761580	711800	622820	623280	595310	0.953832	1.02314	0.972913	1.10604	1.0401	1.10284	1.05262	1.09098	1.01967	0.892205	0.892864	0.852796	extracellular	K00326	E1.6.2.2; cytochrome-b5 reductase [EC:1.6.2.2]
XP_006540792.1	cytoplasmic FMR1-interacting protein 1 isoform X1 [Mus musculus]	Cyfip1	1.071	0.0337131	Up	145.24	44.5	49	26	26	34322	36566	32658	34934	36948	37474	36149	33823	45825	41005	38262	38029	214960	225230	212740	213730	223720	209890	223860	205450	232990	229320	237710	224260	0.971988	1.01843	0.96195	0.966426	1.0116	0.949063	1.01223	0.928986	1.05351	1.03692	1.07486	1.01404	cytoplasm	K05749	CYFIP; cytoplasmic FMR1 interacting protein
NP_083255.1	cytochrome P450, family 2, subfamily j, polypeptide 9 [Mus musculus]	Cyp2j9	0.875	0.0499379	Down	57.935	19.7	7	7	7	9567.1	11959	8923	12973	11793	13991	12544	10612	12038	10706	8151.1	9186.5	72490	75630	66461	87479	73835	83158	79261	74784	76823	69537	62021	63786	0.982621	1.02519	0.900896	1.1858	1.00085	1.12723	1.0744	1.01372	1.04136	0.942592	0.840711	0.864636	plasma membrane	K07418	CYP2J; cytochrome P450 family 2 subfamily J [EC:1.14.14.1 1.14.14.73 1.14.14.74 1.14.14.75]
XP_006506280.1	protein C12orf4 homolog isoform X1 [Mus musculus]	D6Wsu163e	1.121	0.0274435	Up	63.643	17	6	6	6	4464.8	4603.2	2840.7	4647.9	3712.4	5035.5	2142	5139.6	6501	5639.4	4534.6	4789.4	44545	36645	39371	37021	37760	36499	36113	36729	40590	40399	45668	38213	1.1384	0.936508	1.00617	0.946117	0.965003	0.932776	0.922912	0.938654	1.03733	1.03245	1.1671	0.97658	nucleus
NP_034145.1	dolichyl-diphosphooligosaccharide--protein glycosyltransferase subunit DAD1 [Mus musculus]	Dad1	0.883	0.0383818	Down	12.497	28.3	3	3	3	76572	74413	75294	108600	113230	90784	103470	107130	74549	88918	90219	82436	270770	201520	251490	305780	297140	278050	288060	303760	234890	245520	261500	287990	1.00706	0.7495	0.93535	1.13727	1.10513	1.03413	1.07136	1.12976	0.873611	0.913147	0.97258	1.0711	plasma membrane	K12668	OST2, DAD1; oligosaccharyltransferase complex subunit epsilon
NP_001170842.1	drebrin isoform 1 [Mus musculus]	Dbn1	1.063	0.0320454	Up	77.286	48.6	28	5	28	365330	376790	357070	327410	356390	359630	353320	326960	348590	381470	351640	361420	1117200	1062100	1221400	1025600	1067300	1034200	1049200	1008800	1070300	1078900	1110200	1159500	1.03089	0.980046	1.12704	0.946366	0.984844	0.954301	0.968142	0.930863	0.987612	0.995548	1.02443	1.06992	nucleus
NP_001344389.1	serine/threonine-protein kinase DCLK2 isoform 7 [Mus musculus]	Dclk2	1.06	0.0290614	Up	84.607	51.2	28	26	28	81270	112990	92968	90611	79585	113060	96424	91500	86470	95102	105310	105730	601340	524840	521910	566230	545630	544220	551580	552300	560720	579310	614840	571010	1.0716	0.935276	0.930054	1.00903	0.972324	0.969811	0.982927	0.98421	0.999214	1.03234	1.09566	1.01755	nucleus
NP_034157.1	D-dopachrome decarboxylase [Mus musculus]	Ddt	0.927	0.0294088	Down	13.077	95.8	10	10	10	589030	541820	649290	661210	657000	663920	662250	673180	663650	654510	593000	572510	1123400	1183000	1222500	1296700	1313000	1230500	1238400	1312500	1214600	1139400	1138900	1227300	0.920807	0.969659	1.00204	1.06285	1.07621	1.00859	1.01507	1.0758	0.99556	0.933922	0.933512	1.00597	cytoplasm
NP_001268984.1	probable ATP-dependent RNA helicase DDX46 [Mus musculus]	Ddx46	1.114	0.0396683	Up	117.45	26.2	20	20	20	11271	17238	8288.3	9958.1	7762.1	10477	9755.7	10531	15838	12461	12143	9909.8	117610	119010	100570	107450	103950	117130	117200	114780	121430	126560	136430	119850	1.00667	1.01865	0.860817	0.919706	0.889748	1.00256	1.00316	0.982446	1.03937	1.08328	1.16776	1.02584	nucleus	K12811	DDX46, PRP5; ATP-dependent RNA helicase DDX46/PRP5 [EC:3.6.4.13]
NP_848796.2	diacylglycerol kinase beta isoform 2 [Mus musculus]	Dgkb	1.106	0.00323079	Up	89.431	39.1	24	24	24	65944	74523	65405	52911	59989	60177	63686	59279	70643	72177	65682	70110	493390	511080	519950	436150	465020	439380	471650	458300	492920	505290	502780	529220	1.0164	1.05285	1.07112	0.898486	0.95796	0.90514	0.971618	0.944116	1.01544	1.04092	1.03575	1.09021	cytoplasm	K00901	dgkA, DGK; diacylglycerol kinase (ATP) [EC:2.7.1.107]
NP_001240695.1	diacylglycerol kinase eta isoform 2 [Mus musculus]	Dgkh	1.17	0.0189679	Up	119.87	19.9	12	12	12	5745.1	6577.1	7301	5124.7	5941.7	4641	7596.7	6309.8	6411.6	8401.3	7360.7	7286.6	58815	72316	69209	52249	56491	55197	63060	54711	65419	65932	62679	74274	0.940599	1.15651	1.10682	0.835592	0.903432	0.882738	1.00849	0.874965	1.04621	1.05442	1.00239	1.18783	cytoplasm	K00901	dgkA, DGK; diacylglycerol kinase (ATP) [EC:2.7.1.107]
XP_017177113.1	diacylglycerol kinase iota isoform X1 [Mus musculus]	Dgki	1.068	0.0101779	Up	122.8	33.3	22	20	22	57448	29044	31480	29245	29436	30944	38226	42489	25448	37216	39088	36124	339250	288790	306290	297720	302900	307670	312700	295820	313330	332140	331240	325720	1.08457	0.923249	0.979196	0.951798	0.968358	0.983608	0.999688	0.945724	1.0017	1.06184	1.05896	1.04131	nucleus	K00901	dgkA, DGK; diacylglycerol kinase (ATP) [EC:2.7.1.107]
NP_082179.1	trans-1,2-dihydrobenzene-1,2-diol dehydrogenase [Mus musculus]	Dhdh	0.91	0.0144678	Down	36.3	26.1	6	6	6	24998	28476	24054	25031	26834	40746	28680	28078	28201	26542	18248	24046	149970	169390	146350	167730	161590	163730	165710	159570	158040	146720	138580	148440	0.959388	1.08362	0.936231	1.073	1.03372	1.04741	1.06008	1.0208	1.01101	0.938598	0.886524	0.949601	cytoplasm	K00078	DHDH; dihydrodiol dehydrogenase / D-xylose 1-dehydrogenase (NADP) [EC:1.3.1.20 1.1.1.179]
NP_001165583.1	dehydrogenase/reductase SDR family member 7B isoform 1 [Mus musculus]	Dhrs7b	0.906	0.0297027	Down	33.982	36.6	8	8	8	25369	25060	20977	26225	19555	25410	24918	17145	23315	24219	24332	23712	118950	115470	115100	119350	108500	119060	108260	119160	104610	100190	105160	102280	1.06834	1.03709	1.03376	1.07193	0.974485	1.06933	0.97233	1.07023	0.939547	0.89985	0.944487	0.918621	extracellular
NP_001074888.2	disco-interacting protein 2 homolog A [Mus musculus]	Dip2a	1.168	0.00573201	Up	169.52	22	24	15	15	2165.5	4053.2	3703.3	2108.4	4097.2	2772.5	3848.4	3328.5	4849.1	4499.4	3539.6	4362.1	55046	56263	59586	42804	57144	51568	53141	51270	61240	64918	57895	64852	0.977543	0.999155	1.05817	0.760141	1.0148	0.915778	0.943712	0.910486	1.08754	1.15286	1.02814	1.15168	plasma membrane
NP_001347594.1	disks large-associated protein 1 isoform 6 [Mus musculus]	Dlgap1	1.082	0.00466086	Up	109.39	24.5	16	6	16	66479	51836	59239	48635	36376	30972	57212	30167	56755	59514	33548	27011	610280	536460	571750	509820	523300	521590	538170	528560	547760	593760	572600	570800	1.10544	0.971723	1.03565	0.923468	0.947886	0.944788	0.974821	0.957413	0.992192	1.07551	1.03719	1.03392	nucleus	K15008	DLGAP1, GKAP; discs, large-associated protein 1
NP_001264115.1	disks large-associated protein 4 isoform d [Mus musculus]	Dlgap4	1.106	0.0208177	Up	107.55	30.5	20	20	20	26566	31264	32139	26651	32395	23969	29573	30810	29022	31618	31227	30250	257010	257310	268620	236890	252430	242370	247770	257850	274000	256840	295960	279930	0.986293	0.987445	1.03085	0.909082	0.968717	0.930111	0.950834	0.989517	1.05149	0.985641	1.13577	1.07425	nucleus
NP_062768.1	dnaJ homolog subfamily A member 2 [Mus musculus]	Dnaja2	0.926	0.0424076	Down	45.745	54.4	17	17	17	94016	97254	96893	102580	90229	108300	104400	110250	98411	92154	80390	88646	313510	282560	322450	318280	306220	310380	313370	334410	286010	289020	283320	312760	1.02446	0.923326	1.05367	1.04005	1.00064	1.01423	1.024	1.09276	0.934599	0.944435	0.925809	1.02201	cytoplasm	K09503	DNAJA2; DnaJ homolog subfamily A member 2
NP_940804.1	putative tyrosine-protein phosphatase auxilin isoform c [Mus musculus]	Dnajc6	1.042	0.0223583	Up	98.52	50.8	30	27	30	175100	181670	166790	158500	183140	185010	180940	168070	186240	192860	187260	190660	501860	468760	507660	464100	489750	494240	487780	489870	492280	518710	510730	521060	1.0127	0.945907	1.0244	0.936504	0.988263	0.997323	0.984287	0.988505	0.993368	1.0467	1.0306	1.05144	nucleus	K09526	DNAJC6; DnaJ homolog subfamily C member 6
NP_077138.1	dr1-associated corepressor isoform 2 [Mus musculus]	Drap1	0.924	0.00764183	Down	22.278	10.7	2	2	2	3366.2	2512.9		11060	7440.1	11591	11317	10781	8800.6	9489.2	9827.4	7218.8	0	0	0	58526	0	49326	49703	49285	44789	46922	46540	44598				1.20149		1.01262	1.02036	1.01178	0.919482	0.963271	0.955429	0.915561	plasma membrane
NP_062745.1	destrin [Mus musculus]	Dstn	0.945	0.0308295	Down	18.521	73.3	14	13	13	977580	820940	824600	1050800	1018900	861430	956690	875150	982540	853120	867860	800510	1553000	1384900	1412700	1693100	1640200	1507300	1531400	1561400	1506300	1464900	1454300	1474100	1.02488	0.913944	0.932291	1.11734	1.08243	0.994721	1.01063	1.03042	0.994061	0.966739	0.959744	0.972811	mitochondria
XP_030101265.1	probable E3 ubiquitin-protein ligase DTX3 isoform X4 [Mus musculus]	Dtx3	1.218	0.00537114	Up	37.982	23.1	6	6	6	5601.2	13228	15134	7366.4	8564.8	10930	3241.5	7996.8	12406	16147	10257	9270.2	65770	74753	61856	56919	56014	60349	66261	59566	74665	70817	79858	69620	0.99095	1.1263	0.931978	0.857593	0.843957	0.909272	0.998348	0.897475	1.12497	1.06699	1.20321	1.04896	nucleus	K06058	DTX; deltex [EC:2.3.2.27]
NP_001342625.1	proteasome adapter and scaffold protein ECM29 isoform 1 [Mus musculus]	Ecpas	1.047	0.0187897	Up	204.21	27.7	36	36	36	10298	12141	10384	10878	10120	13668	12550	9824.7	12368	16425	9990.8	8987.9	113830	127400	120160	123110	114190	112530	117570	112850	121310	121410	120140	116060	0.961564	1.0762	1.01504	1.03996	0.964606	0.950583	0.993158	0.953286	1.02475	1.0256	1.01487	0.980402	nucleus
NP_001001932.1	early endosome antigen 1 [Mus musculus]	Eea1	1.076	0.000893305	Up	160.91	32.7	34	34	34	24850	17019	16470	14815	12961	16271	14334	13543	16737	15350	17082	17201	159490	166320	159130	154830	153440	153190	154800	149740	161780	164220	169010	162670	1.00276	1.0457	1.00049	0.973457	0.964718	0.963146	0.973269	0.941455	1.01715	1.03249	1.06261	1.02275	nucleus	K12478	EEA1; early endosome antigen 1
NP_034249.1	EH domain-containing protein 1 [Mus musculus]	Ehd1	0.916	0.0204125	Down	60.602	56.4	25	14	15	39222	48359	45209	47094	66137	44010	44267	42918	44603	42449	35667	37175	243720	270770	271000	288310	277490	262970	255380	268220	257810	242690	231300	242590	0.939719	1.04402	1.0449	1.11165	1.06993	1.01394	0.984677	1.03418	0.994046	0.935747	0.891831	0.935362	nucleus	K12483	EHD1; EH domain-containing protein 1
NP_598599.2	EH domain-containing protein 4 [Mus musculus]	Ehd4	0.941	0.00521014	Down	61.48	51	21	15	16	43527	49677	43582	48295	47498	56716	44991	43509	48205	48282	42353	38304	556460	573850	549250	619110	586870	603360	589950	617100	560800	573820	568480	552020	0.960646	0.990668	0.948199	1.0688	1.01314	1.04161	1.01846	1.06533	0.968139	0.990616	0.981397	0.952981	cytoplasm	K12477	EHD4; EH domain-containing protein 4
NP_598677.1	eukaryotic translation initiation factor 3 subunit B [Mus musculus]	Eif3b	1.037	0.00832422	Up	91.369	43.8	25	25	25	69210	68649	69083	67769	71898	72500	71846	71169	77033	83455	73924	71904	258190	243970	255140	245260	266690	255500	263590	260720	269600	271360	272920	271420	0.988489	0.934047	0.976812	0.938986	1.02103	0.97819	1.00916	0.998175	1.03217	1.03891	1.04488	1.03914	nucleus
NP_666312.1	eukaryotic translation initiation factor 3 subunit C [Mus musculus]	Eif3c	1.059	0.00834586	Up	105.53	31.8	23	23	23	53056	61888	50317	43121	55479	44316	57956	51352	60909	66057	58713	53175	426290	418290	410640	413690	392740	414600	406970	406980	421390	423090	436140	437720	1.02135	1.00218	0.983856	0.991163	0.940969	0.993343	0.975063	0.975087	1.00961	1.01368	1.04495	1.04874	cytoplasm
NP_291039.1	eukaryotic translation initiation factor 4H isoform 1 [Mus musculus]	Eif4h	1.182	0.00440533	Up	27.341	31.5	7	7	7	173020	187730	178270	154310	177120	168900	189180	189010	211630	220750	210760	196020	849290	892520	995830	790940	861310	861430	965980	957600	1056200	1088300	1134100	1031200	0.887396	0.932566	1.04051	0.826428	0.899956	0.900081	1.00932	1.00057	1.10359	1.13713	1.18498	1.07747	nucleus
XP_030101911.1	eukaryotic translation initiation factor 5A-1 isoform X1 [Mus musculus]	Eif5a	0.965	0.0406013	Down	16.832	67.5	10	10	10	566010	716830	576380	617150	601860	601280	606150	606940	598690	620650	597280	564940	1170100	1315200	1215800	1313900	1247000	1216400	1245300	1251400	1230600	1160500	1196300	1200400	0.951114	1.06906	0.988261	1.068	1.01362	0.988749	1.01224	1.0172	1.00029	0.943311	0.972411	0.975743	cytoplasm
NP_958745.2	EARP and GARP complex-interacting protein 1 isoform a [Mus musculus]	Eipr1	1.047	0.0473828	Up	43.126	37	9	9	9	60486	87725	69512	55020	55977	68576	73828	65480	64102	71410	59628	66327	172740	193160	193100	170060	178170	180230	181650	182170	190500	185480	182490	197930	0.93894	1.04994	1.04961	0.924373	0.968456	0.979653	0.987371	0.990198	1.03548	1.00819	0.991937	1.07586	cytoskeleton
NP_898964.2	protein phosphatase 1 regulatory subunit 29 precursor [Mus musculus]	Elfn2	1.166	0.0470492	Up	90.028	12.9	8	7	8	6476.7	7635.1	7567.5	4134.8	6252.1	5588.4	5095.5	5380.6	5931.1	7425.7	6519.6	6999.9	60277	65425	69859	43230	54452	52306	53069	51042	57558	60019	55916	72402	1.03992	1.12874	1.20524	0.745822	0.939428	0.902405	0.915568	0.880598	0.993014	1.03547	0.964686	1.24911	plasma membrane
NP_080581.1	elongin-B [Mus musculus]	Elob	1.029	0.0411643	Up	13.17	97.5	11	11	11	247210	282870	203560	257940	287190	206930	275330	277690	302880	240300	289890	266830	552070	634400	657530	630260	669860	652640	670280	666990	682210	668300	689150	697700	0.841635	0.967148	1.00241	0.960837	1.02121	0.994955	1.02185	1.01683	1.04004	1.01883	1.05062	1.06365	cytoplasm	K03873	ELOB, TCEB2; elongin-B
NP_067423.2	elongator complex protein 2 isoform 1 [Mus musculus]	Elp2	1.107	0.00415431	Up	93.092	32.3	17	17	17	16115	15076	19273	24912	18881	19817	21268	21112	31356	16770	18234	18996	159650	156040	172650	144550	154730	164490	154200	166050	177650	174140	173760	182790	0.967234	0.945363	1.04599	0.875751	0.937426	0.996557	0.934215	1.00601	1.07629	1.05502	1.05272	1.10743	nucleus
XP_006512661.1	ectonucleotide pyrophosphatase/phosphodiesterase family member 1 isoform X1 [Mus musculus]	Enpp1	0.806	0.00602391	Down	99.897	15.6	9	9	9	3848.3	4144.7	2734.9	4035	4435.9	4545.3	5205.4	4141.5	4898.3	3413	3774.4	2996.1	40772	46720	37178	52909	51086	49562	50112	56598	44344	43643	36831	42406	0.886089	1.01536	0.807982	1.14986	1.11024	1.07712	1.08907	1.23003	0.963719	0.948484	0.80044	0.921601	cytoplasm	K01513	ENPP1_3, CD203; ectonucleotide pyrophosphatase/phosphodiesterase family member 1/3 [EC:3.1.4.1 3.6.1.9]
NP_033979.2	ectonucleoside triphosphate diphosphohydrolase 2 precursor [Mus musculus]	Entpd2	1.11	0.0374832	Up	54.319	11.9	5	5	5	13516	13316	12771	13055	14820	14016	13780	13709	14824	12845	14453	17132	75973	82843	86912	78123	81100	75366	75043	76486	82147	79529	87318	92912	0.936251	1.02091	1.07106	0.962746	0.999433	0.92877	0.92479	0.942573	1.01234	0.980073	1.07606	1.145	plasma membrane	K01509	ENTPD2; adenosinetriphosphatase [EC:3.6.1.-]
XP_006521154.1	histone acetyltransferase p300 isoform X4 [Mus musculus]	Ep300	1.161	0.00983216	Up	259.32	3.3	4	4	4	1081.5	6204.8	969.65	658.4	1551.1	838.15	4905.7	1071.5	1156.5	1457.8	6324	934.55	109850	105930	102250	103970	106940	107780	107370	96312	115470	122240	131440	116710	0.993921	0.958453	0.925157	0.940719	0.967592	0.975192	0.971482	0.87143	1.04477	1.10603	1.18927	1.05599	nucleus	K04498	EP300, CREBBP, KAT3; E1A/CREB-binding protein [EC:2.3.1.48]
NP_031975.2	general transcription and DNA repair factor IIH helicase subunit XPD isoform 1 [Mus musculus]	Ercc2	0.001	0.001	Down	86.841	4.2	2	2	2	6608.1			317.24			921.87	956.38					0	0	0	0	0	0	0	0	0	0	0	0													nucleus	K10844	ERCC2, XPD; DNA excision repair protein ERCC-2 [EC:3.6.4.12]
NP_083848.1	endoplasmic reticulum resident protein 44 isoform 1 precursor [Mus musculus]	Erp44	1.045	0.0147906	Up	46.852	39.9	13	13	13	127370	95052	104290	97980	112430	117800	128550	126180	117980	93167	91598	134170	437520	424030	436490	447510	422470	427260	436840	431280	434750	450590	453680	456600	0.99833	0.967549	0.99598	1.02113	0.963989	0.974919	0.996779	0.984092	0.99201	1.02815	1.0352	1.04187	extracellular
NP_035973.1	extended synaptotagmin-1 [Mus musculus]	Esyt1	0.877	0.0260513	Down	121.55	15.9	14	14	14	13201	15002	8404.5	8023.7	8635.5	9943.4	6690.9	8558	8089.7	6304.1	5039.9	5098.1	108040	138520	103250	127740	128450	133480	116830	121490	120140	104950	103380	110190	0.915296	1.17352	0.874716	1.08219	1.08821	1.13082	0.989763	1.02924	1.01781	0.889118	0.875817	0.93351	cytoplasm
XP_030098741.1	persulfide dioxygenase ETHE1, mitochondrial isoform X1 [Mus musculus]	Ethe1	1.115	0.027136	Up	27.738	55.5	8	8	8	47899	58841	55611	49072	56629	53123	60682	58923	63874	81882	54251	58284	153450	161220	173940	165060	179280	162550	179590	188000	192620	210080	197140	190780	0.85499	0.898282	0.969156	0.919678	0.998909	0.905693	1.00064	1.0475	1.07324	1.17052	1.09842	1.06298	mitochondria	K17725	ETHE1; sulfur dioxygenase [EC:1.13.11.18]
NP_079864.1	exocyst complex component 2 [Mus musculus]	Exoc2	1.111	0.00300305	Up	103.96	28.5	20	20	20	14931	18503	15683	18568	20084	14148	18819	16005	21461	23300	16507	19298	149020	147840	143330	134380	137310	129130	137640	128820	149990	150210	149450	142760	1.05198	1.04365	1.01181	0.948632	0.969315	0.91157	0.971645	0.909382	1.05883	1.06038	1.05502	1.00779	cytoplasm	K17637	EXOC2, SEC5; exocyst complex component 2
XP_006517254.1	exocyst complex component 3 isoform X1 [Mus musculus]	Exoc3	1.038	0.0452898	Up	86.454	30.7	16	16	16	21471	24537	24080	21837	23086	23118	22522	23714	21695	26355	22959	23806	132840	137890	145730	124970	127980	126230	132250	127060	134270	129080	134900	134870	1.00378	1.04194	1.10119	0.944316	0.967061	0.953837	0.999326	0.960109	1.01459	0.975373	1.01935	1.01912	cytoplasm
NP_766235.1	junctional adhesion molecule A precursor [Mus musculus]	F11r	0.749	0.049901	Down	32.423	22	4	4	4	32312	32956	26721	45964	28016	45053	41795	46908	41805	41624	27082	16682	132210	168880	142520	200430	201610	187400	178910	199750	178240	156450	119160	121280	0.798514	1.01999	0.860784	1.21054	1.21767	1.13185	1.08057	1.20644	1.07652	0.944918	0.719696	0.7325	extracellular	K06089	F11R, JAM1, CD321; junctional adhesion molecule 1
NP_001033747.1	protein lifeguard 2 isoform 2 [Mus musculus]	Faim2	1.34	0.00394589	Up	34.259	7.5	2	2	2	34050	57644	51473	36661	42714	44987	41529	38133	55002	60024	51050	51958	130210	206390	185810	109750	171410	138070	165130	154960	186210	227560	220580	209660	0.742029	1.17616	1.05888	0.625433	0.976816	0.786821	0.941028	0.883072	1.06116	1.2968	1.25702	1.19479	plasma membrane
NP_001028440.2	constitutive coactivator of PPAR-gamma-like protein 1 [Mus musculus]	FAM120A	1.068	0.0069027	Up	121.64	41.9	31	30	31	31792	44437	37365	30509	38013	37523	38098	38005	34417	41068	303470	39262	1381000	1375500	1377900	1350500	1320200	1406000	1395800	1372600	1449000	1456000	1506600	1461600	0.983344	0.979428	0.981137	0.961626	0.940051	1.00114	0.993882	0.977363	1.03176	1.03675	1.07278	1.04073	nucleus
NP_001157099.1	protein FAM151B [Mus musculus]	Fam151b	1.085	0.034823	Up	31.408	33	6	6	6	7859.2	12085	11833	15198	16832	19037	61568	14317	72273	19341	14335	51007	164980	168000	197950	168770	185350	185350	187310	198630	206020	210890	190910	212520	0.869582	0.8855	1.04336	0.889558	0.976949	0.976949	0.98728	1.04695	1.0859	1.11157	1.00625	1.12016	cytoplasm
XP_006533112.1	protein FAM171A2 isoform X1 [Mus musculus]	Fam171a2	1.164	0.0404209	Up	86.814	16.8	9	8	9	32384	52328	35774	49428	28818	61189	73460	58637	45788	76840	40223	73867	1374600	1287500	1407600	870580	1162000	1054300	1147900	990700	1239500	1296500	1132900	1398400	1.14849	1.07572	1.17606	0.727379	0.970863	0.880879	0.959082	0.82774	1.03561	1.08324	0.94655	1.16838	extracellular
NP_780723.1	protein FAM171B precursor [Mus musculus]	Fam171b	1.159	0.00512285	Up	91.531	17.1	8	8	8	9499.3	8850.9	5451.4	4857.9	7355.9	6626.3	4465.2	7769.4	7036.7	10925	6833	6130.9	78270	64113	61979	61566	69222	66100	65942	70525	84582	74015	76028	80286	1.10158	0.902335	0.872301	0.866488	0.97424	0.9303	0.928076	0.992578	1.19042	1.0417	1.07003	1.12996	plasma membrane
XP_030101416.1	fatty acid synthase isoform X1 [Mus musculus]	Fasn	0.951	0.0443143	Down	272.43	59.8	98	98	98	177500	211520	195690	197760	188970	203240	202490	192750	194590	201270	174360	189200	879330	906750	910750	965530	921800	926870	915370	947600	925420	886500	847050	870270	0.967782	0.99796	1.00236	1.06265	1.01452	1.0201	1.00745	1.04292	1.01851	0.975673	0.932255	0.957811	cytoplasm	K00665	FASN; fatty acid synthase, animal type [EC:2.3.1.85]
NP_001276604.1	F-box only protein 41 [Mus musculus]	Fbxo41	1.059	0.0222518	Up	94.33	23.7	14	14	14	10673	13101	11502	9606.5	11110	12705	13970	11522	16783	12610	11090	10895	114260	104900	105900	93601	100100	100450	100840	96356	108640	104660	101120	106770	1.10789	1.01713	1.02683	0.907575	0.970591	0.973984	0.977766	0.934288	1.0534	1.0148	0.980481	1.03526	nucleus
NP_032023.1	NADPH:adrenodoxin oxidoreductase, mitochondrial precursor [Mus musculus]	Fdxr	0.885	0.0372549	Down	54.201	47	15	15	15	17642	23922	19811	17218	24373	26404	17139	20639	18865	20015	13868	17147	101120	120310	112170	121810	129990	126790	117110	113240	114570	112970	101920	101440	0.883504	1.05117	0.98005	1.06428	1.13575	1.10779	1.02321	0.989399	1.00102	0.98704	0.890494	0.8863	nucleus
XP_030100153.1	fasciculation and elongation protein zeta-1 isoform X1 [Mus musculus]	Fez1	1.222	0.0196417	Up	45.214	11.7	4	4	4	11418	12077	7485.9	5706.7	6639	6169.2	4363.1	5436.4	6283.1	6976.4	4593.3	7373.8	62044	63444	52640	51848	61535	56393	54835	50066	61164	71208	64617	75386	1.02668	1.04985	0.871066	0.857961	1.01826	0.93317	0.907389	0.828473	1.01212	1.17832	1.06926	1.24746	nucleus
NP_034341.2	four and a half LIM domains protein 1 isoform 3 [Mus musculus]	Fhl1	0.903	0.00194658	Down	31.888	64.6	14	14	14	188890	186590	203730	180080	200960	223880	192240	194360	178610	179240	177300	176840	495820	483060	505860	486730	522820	511010	513300	523070	471750	447410	461120	488750	1.00662	0.980716	1.027	0.988167	1.06144	1.03746	1.04211	1.06194	0.957755	0.908339	0.936173	0.992268	nucleus	K14365	FHL1, SLIM1; four and a half LIM domains protein 1
NP_032010.2	fascin [Mus musculus]	Fscn1	1.079	0.0334615	Up	54.507	64.7	30	30	30	742550	848090	767960	779860	811190	810310	809720	801610	841400	884870	839540	843390	2093900	2079600	2004400	2085900	2030700	1998500	2109500	2182000	2178400	2160100	2309300	2324100	0.98319	0.976476	0.941165	0.979434	0.953515	0.938395	0.990515	1.02456	1.02287	1.01427	1.08433	1.09128	cytoplasm,nucleus	K23551	FSCN1; fascin 1
XP_030107614.1	far upstream element-binding protein 3 isoform X4 [Mus musculus]	Fubp3	1.111	0.00398162	Up	58.431	18.4	6	5	6	4778.1	5349.2	5045.1	14438	6204.5	6263.7	10144	9111.8	6792	6573.8	7460	5535.6	101160	91455	85924	108900	92445	95570	90864	95116	104510	99687	109480	102090	1.03119	0.932262	0.875881	1.11009	0.942354	0.974209	0.926238	0.969581	1.06534	1.01618	1.116	1.04067	cytoskeleton
NP_080969.2	gamma-aminobutyric acid receptor-associated protein-like 2 [Mus musculus]	Gabarapl2	0.788	0.0349897	Down	13.667	67.5	8	7	8	82630	112970	49369	49877	84338	138820	76022	50560	103540	63668	56164	42894	323020	334030	344500	371810	336900	379330	317540	377470	322350	287610	280490	221430	0.994806	1.02871	1.06096	1.14506	1.03755	1.16822	0.977929	1.1625	0.992742	0.885753	0.863826	0.681939	cytoplasm	K08341	GABARAP, ATG8, LC3; GABA(A) receptor-associated protein
NP_032093.3	gamma-aminobutyric acid receptor subunit alpha-3 isoform 1 precursor [Mus musculus]	Gabra3	1.115	0.00585818	Up	55.397	16.3	6	6	6	12234	15352	12245	9758.9	10839	10438	12629	10189	13540	12682	13500	14096	110870	100770	77515	93461	87297	92234	91699	93468	96899	99176	105960	104600	1.15295	1.04791	0.806084	0.971908	0.907808	0.959148	0.953585	0.971981	1.00766	1.03134	1.10189	1.08774	plasma membrane	K05175	GABRA; gamma-aminobutyric acid receptor subunit alpha
NP_057867.2	galactose-1-phosphate uridylyltransferase isoform 1 [Mus musculus]	Galt	0.82	0.0412916	Down	41.235	19.7	6	6	6	8549.4	10550	9162	4901	10238	7141.5	10481	6844.7	9257.8	10076	7581.2	5416	35338	45973	42733	49925	52793	48025	47028	50405	47410	43314	33568	38357	0.792822	1.03142	0.958732	1.12009	1.18443	1.07746	1.05509	1.13086	1.06366	0.971767	0.753112	0.860555	cytoplasm	K00965	galT, GALT; UDPglucose--hexose-1-phosphate uridylyltransferase [EC:2.7.7.12]
NP_663498.1	grancalcin [Mus musculus]	Gca	0.811	0.0408884	Down	24.663	24.1	4	4	4	19640	23764	13631	21226	21512	19355	26272	17453	25338	20470	16030	14531	72685	71337	73054	77606	81571	85934	89549	81904	85611	68092	60608	60607	0.960005	0.942201	0.964878	1.025	1.07737	1.13499	1.18274	1.08177	1.13073	0.899342	0.800495	0.800482	cytoplasm
NP_034403.1	rab GDP dissociation inhibitor alpha [Mus musculus]	Gdi1	0.97	0.0309683	Down	50.521	80.8	33	28	28	1389600	1627800	1551600	1696600	1610500	1653800	1655300	1600000	1640300	1654000	1535100	1530500	5206900	5602900	5642600	6017800	5705000	5480500	5655700	5616400	5542000	5370400	5421200	5449400	0.936622	1.00785	1.015	1.08249	1.02622	0.985837	1.01735	1.01028	0.9969	0.966032	0.97517	0.980243	endoplasmic reticulum
NP_666041.1	ADP-ribosylation factor-binding protein GGA1 [Mus musculus]	Gga1	0.845	0.039495	Down	69.971	17.8	6	6	6	23036	30225	27479	14267	32930	25346	33925	19230	25399	32713	32175	21800	218540	230240	272140	211730	258750	264470	265910	265570	239520	245100	223420	182960	0.911105	0.959883	1.13457	0.882714	1.07874	1.10259	1.10859	1.10718	0.998572	1.02184	0.93145	0.76277	cytoplasm,nucleus	K12404	GGA; ADP-ribosylation factor-binding protein GGA
NP_001004144.1	ARF GTPase-activating protein GIT1 isoform 1 [Mus musculus]	Git1	1.055	0.0138579	Up	85.299	58.8	30	26	30	79035	78605	78578	72937	87775	77224	74748	73259	82067	85691	85698	89330	420110	408530	447650	387520	400950	404440	398560	415240	411860	436310	427890	432210	1.01003	0.982187	1.07624	0.931675	0.963963	0.972354	0.958217	0.998319	0.990193	1.04898	1.02873	1.03912	nucleus	K05737	GIT1; G protein-coupled receptor kinase interactor 1
NP_034418.1	gap junction alpha-1 protein [Mus musculus]	Gja1	0.904	0.0433127	Down	43.004	43.5	15	15	15	314140	329660	331820	325810	335430	329640	310780	299400	309730	301190	248800	276900	1197400	1182100	1272700	1210500	1180000	1249600	1189900	1210800	1209700	1068200	1007900	1082100	1.0219	1.00884	1.08616	1.03308	1.00705	1.06645	1.0155	1.03333	1.03239	0.911634	0.860173	0.923497	plasma membrane	K07372	GJA1, CX43; gap junction alpha-1 protein
NP_536698.2	gap junction gamma-3 protein [Mus musculus]	Gjc3	1.195	0.0474422	Up	30.292	13	3	3	3	10106	13382	13712	11709	10278	11599	8337.4	2763.2	13327	11605	10527	12768	77671	104200	99029	86732	62146	83132	74181	64764	87668	77156	86323	88267	0.940261	1.26141	1.19881	1.04995	0.752321	1.00637	0.898013	0.784013	1.06128	0.934027	1.045	1.06853	plasma membrane
NP_032220.1	glycerol kinase isoform 1 [Mus musculus]	Gk	1.079	0.0364782	Up	57.457	50.8	20	20	20	69280	79859	77552	70179	63056	75977	67375	74623	84744	69110	76361	78959	289310	267380	285580	279040	265500	277780	278310	281600	281230	288860	308840	310800	1.01684	0.939761	1.00373	0.980742	0.933153	0.976314	0.978177	0.98974	0.98844	1.01526	1.08548	1.09237	cytoplasm	K00864	glpK, GK; glycerol kinase [EC:2.7.1.30]
NP_613061.1	glycine dehydrogenase (decarboxylating), mitochondrial precursor [Mus musculus]	Gldc	1.079	0.00124051	Up	113.27	36.7	24	24	24	33087	34392	36492	30798	40458	40458	35695	34764	37786	40607	36199	34040	228090	213820	215280	213570	221790	218810	218340	220350	235630	239270	244030	229720	1.01422	0.950769	0.957261	0.949657	0.986208	0.972957	0.970867	0.979805	1.04775	1.06393	1.0851	1.02147	mitochondria	K00281	GLDC, gcvP; glycine dehydrogenase [EC:1.4.4.2]
NP_081726.1	Golgi-associated plant pathogenesis-related protein 1 [Mus musculus]	Glipr2	1.274	0.0437604	Up	17.09	33.8	3	3	3	33403	23979	29856	28600	25641	9350.7	14473	12192	17186	18667	36076	12943	96676	85800	77603	115670	92951	0	108490	91395	132700	141620	116610	106220	0.912245	0.809618	0.73227	1.09147	0.877096		1.02372	0.862413	1.25217	1.33634	1.10034	1.0023	cytoplasm
XP_011246370.1	glutaredoxin-2, mitochondrial isoform X3 [Mus musculus]	Glrx2	1.188	0.0382415	Up	13.145	35.1	3	3	3	9845	16297	10562	7756.6	10945	23197	15212	13461	15742	17350	15927	15531	36475	45487	37746	24812	39018	46935	52472	48808	52132	57546	55875	56748	0.789995	0.985182	0.817523	0.537392	0.845073	1.01654	1.13647	1.05711	1.1291	1.24636	1.21017	1.22908	cytoplasm
NP_001106855.1	guanine nucleotide-binding protein G(o) subunit alpha isoform B [Mus musculus]	Gnao1	0.912	0.000320716	Down	40.036	79.1	25	3	18	3212900	3721400	3588200	3589900	3391100	3659900	3466900	3477400	3409600	3359400	2936700	3016600	9041300	9215500	9718100	9820300	9089600	9339600	8966600	9325200	8555900	8264700	8339300	8328700	1.00454	1.0239	1.07974	1.0911	1.00991	1.03769	0.996245	1.03609	0.950613	0.918259	0.926548	0.92537	mitochondria	K04534	GNAO, G-ALPHA-O; guanine nucleotide-binding protein G(o) subunit alpha
NP_034438.1	guanine nucleotide-binding protein G(o) subunit alpha isoform A [Mus musculus]	Gnao1	0.912	0.00985423	Down	40.084	84.5	24	7	7	277710	332750	305890	275160	308780	340540	338730	293380	310160	306040	260660	263700	976290	1033300	1087200	962710	1059200	1103100	1126700	1097000	1043800	1023500	948140	984930	0.941315	0.996282	1.04825	0.928221	1.02125	1.06358	1.08634	1.0577	1.00641	0.986833	0.914173	0.949645	mitochondria	K04534	GNAO, G-ALPHA-O; guanine nucleotide-binding protein G(o) subunit alpha
XP_017175466.1	guanine nucleotide-binding protein G(I)/G(S)/G(T) subunit beta-1 isoform X1 [Mus musculus]	Gnb1	0.913	0.0315004	Down	37.377	71.5	19	10	19	3675200	4409600	4473600	4725300	4473200	4092600	4410900	4654400	4477900	4635100	3723900	3782700	7322200	8008800	8765900	9340000	8272600	8667000	8307500	9046800	8363900	7833300	7421800	7697600	0.887115	0.970299	1.06202	1.13158	1.00226	1.05004	1.00649	1.09606	1.01332	0.949037	0.899182	0.932596	cytoplasm	K04536	GNB1; guanine nucleotide-binding protein G(I)/G(S)/G(T) subunit beta-1
NP_034446.1	guanine nucleotide-binding protein G(I)/G(S)/G(O) subunit gamma-3 [Mus musculus]	Gng3	0.858	0.00959194	Down	8.3047	72	4	4	4	835460	775970	1196500	831900	811600	789320	798490	741040	728370	678330	693310	768530	1308400	1298700	1805400	1391300	1405900	1333700	1286100	1307900	1090800	1077200	1137900	1266500	0.999427	0.992018	1.37906	1.06275	1.0739	1.01875	0.982393	0.999045	0.833212	0.822824	0.86919	0.967422	extracellular	K04540	GNG3; guanine nucleotide-binding protein G(I)/G(S)/G(O) subunit gamma-3
NP_034447.1	guanine nucleotide-binding protein G(I)/G(S)/G(O) subunit gamma-4 precursor [Mus musculus]	Gng4	1.116	0.0475288	Up	8.4047	64	4	4	4	3210600	3404500	3060100	2968800	3307900	3055000	3132000	3231200	3326100	3635700	3603800	3291500	6520100	6348000	6069900	6062800	6545600	5780700	6103600	6546800	6424600	6953400	7524500	6977000	1.00493	0.978409	0.935546	0.934452	1.00886	0.890972	0.94074	1.00905	0.990215	1.07172	1.15974	1.07536	extracellular	K04541	GNG4; guanine nucleotide-binding protein G(I)/G(S)/G(O) subunit gamma-4
NP_036144.2	G protein-regulated inducer of neurite outgrowth 1 [Mus musculus]	Gprin1	1.211	0.0163448	Up	95.495	48	31	31	31	101930	101240	77715	62170	91518	81508	93933	91389	101960	121380	110920	89738	540830	499600	462170	382080	511350	433470	493070	464760	536450	614570	625520	526680	1.06558	0.984345	0.910598	0.752799	1.0075	0.854051	0.971479	0.915701	1.05695	1.21087	1.23244	1.0377	nucleus
NP_001354924.1	phospholipid hydroperoxide glutathione peroxidase isoform C [Mus musculus]	Gpx4	0.911	0.0447181	Down	19.522	45.9	9	9	9	173670	240750	354420	311000	225250	331690	190620	270030	282500	305300	259970	234900	793910	839710	920850	806860	934740	851770	852250	942310	845770	848220	767550	799660	0.933682	0.987546	1.08297	0.948912	1.09931	1.00173	1.00229	1.10821	0.994672	0.997554	0.902681	0.940445	extracellular	K05361	GPX4; phospholipid-hydroperoxide glutathione peroxidase [EC:1.11.1.12]
NP_001153825.1	metabotropic glutamate receptor 2 precursor [Mus musculus]	Grm2	1.07	0.0404684	Up	95.886	21.6	14	12	13	35025	36425	29178	28170	29071	30439	30252	30002	35083	35453	32438	35792	226660	210110	189240	201680	194550	208430	210050	201370	207810	216720	227570	218500	1.08247	1.00344	0.903764	0.963175	0.929124	0.995411	1.00315	0.961694	0.99245	1.035	1.08682	1.0435	plasma membrane	K04605	GRM2; metabotropic glutamate receptor 2
NP_034487.2	glutathione S-transferase A4 [Mus musculus]	Gsta4	0.867	0.0018808	Down	25.564	36	7	7	7	174680	204450	149850	176560	223700	191240	170510	210570	179110	181010	174670	169150	551530	582520	412470	575650	621820	599560	591070	658070	533920	538260	518000	550580	0.982908	1.03814	0.735082	1.02589	1.10817	1.0685	1.05337	1.17278	0.951524	0.959259	0.923152	0.981215	cytoplasm	K00799	GST, gst; glutathione S-transferase [EC:2.5.1.18]
NP_083831.1	glutathione S-transferase kappa 1 [Mus musculus]	Gstk1	0.917	0.0385238	Down	25.704	59.3	11	11	11	68405	85338	84462	99091	101650	96877	104660	105310	96951	100550	87155	93029	214730	248630	217200	251660	257700	244680	248700	249750	238720	241360	219510	218730	0.903692	1.04636	0.914087	1.05911	1.08453	1.02974	1.04665	1.05107	1.00465	1.01576	0.923809	0.920526	cytoplasm	K13299	GSTK1; glutathione S-transferase kappa 1 [EC:2.5.1.18]
NP_034488.1	glutathione S-transferase Mu 1 isoform 2 [Mus musculus]	Gstm1	0.912	0.047585	Down	25.97	81.2	21	12	21	1458500	1465300	1303700	1560700	1581300	1475100	1414900	1497900	1281000	1420400	1202600	1328800	3156500	3309400	3388300	3828800	3294700	3432100	3409800	3778600	3129200	3231900	2992900	3327700	0.94037	0.985921	1.00943	1.14066	0.981542	1.02248	1.01583	1.1257	0.932237	0.962833	0.891631	0.991373	cytoplasm	K00799	GST, gst; glutathione S-transferase [EC:2.5.1.18]
NP_081092.1	general transcription factor IIF subunit 2 [Mus musculus]	Gtf2f2	1.203	0.0356862	Up	28.381	31.3	5	5	5	6808.4	6496.8	5343.1	6181.8	7722.8	4917.2	7964.1	7374.4	7499.3	6180.1	8458.8	8560.1	37051	31746	29422	28787	34241	30267	37071	35470	38462	37004	46584	42831	1.03655	0.888132	0.823116	0.805351	0.957933	0.846756	1.03711	0.992316	1.07602	1.03523	1.30324	1.19825	cytoplasm	K03139	TFIIF2, GTF2F2, TFG2; transcription initiation factor TFIIF subunit beta [EC:3.6.4.12]
NP_001028494.1	guanylate cyclase soluble subunit alpha-2 [Mus musculus]	Gucy1a2	1.142	0.015051	Up	81.83	22.3	15	15	15	7870.3	11108	8978.5	4982.7	8310.5	10839	8530.5	6469.4	11555	11072	12659	11113	109470	101010	113920	90876	110730	97419	103020	102160	114690	110740	119700	126660	1.01019	0.932117	1.05125	0.838601	1.02181	0.898979	0.950665	0.942729	1.05835	1.02191	1.10459	1.16881	nucleus	K12318	GUCY1A; guanylate cyclase soluble subunit alpha [EC:4.6.1.2]
XP_017176318.1	trifunctional enzyme subunit beta, mitochondrial isoform X1 [Mus musculus]	Hadhb	0.901	0.027149	Down	51.386	61.7	22	22	22	287680	320930	319980	371200	355690	397650	342590	359250	335270	371700	297550	288620	946550	945810	972090	1109400	1020900	1066200	1011200	1082000	1006500	967100	927850	865060	0.95285	0.952105	0.97856	1.11678	1.0277	1.0733	1.01793	1.0892	1.0132	0.973537	0.934025	0.870818	nucleus	K07509	HADHB; acetyl-CoA acyltransferase [EC:2.3.1.16]
NP_001074661.1	potassium/sodium hyperpolarization-activated cyclic nucleotide-gated channel 4 [Mus musculus]	Hcn4	1.266	0.00359765	Up	129.06	18.9	14	8	8	4409.2	5903.6	3632	2896.3	4572.9	4393.6	3872.4	16641	5308.9	5874.2	5136.2	16790	133760	155540	113890	142850	136470	145260	143400	149180	158580	192250	181810	194590	0.868769	1.01023	0.739714	0.927808	0.88637	0.943461	0.931381	0.968922	1.02997	1.24866	1.18085	1.26386	plasma membrane	K04957	HCN4; hyperpolarization activated cyclic nucleotide-gated potassium channel 4
XP_006529378.1	histone deacetylase 4 isoform X1 [Mus musculus]	Hdac4	1.129	0.0301567	Up	119.77	13.4	11	10	11	3737.6	4899.7	2452.9	1860.6	2964.3	5028.5	3291.4	4703.2	4677.2	4247.5	4616.3	3333.2	45374	42079	44133	39622	37604	43829	42638	42199	49277	44058	48669	45625	1.03691	0.96161	1.00855	0.905461	0.859345	1.0016	0.974384	0.964352	1.1261	1.00683	1.11221	1.04265	nucleus	K11406	HDAC4_5; histone deacetylase 4/5 [EC:3.5.1.98]
NP_852086.3	probable E3 ubiquitin-protein ligase HECTD4 [Mus musculus]	Hectd4	1.075	0.021682	Up	484.12	15.3	45	45	45	5375	7590.9	4962.1	3718.3	5973.4	5491.4	5224.9	5365.9	5787.8	6517.7	4685.5	4586.3	129350	124140	113140	111970	125500	115180	118290	115340	127260	132040	126660	124210	1.06091	1.01818	0.92796	0.918364	1.02934	0.944692	0.9702	0.946004	1.04377	1.08298	1.03885	1.01876	plasma membrane
NP_780398.2	hepatocyte cell adhesion molecule precursor [Mus musculus]	Hepacam	1.092	0.0136275	Up	46.366	27.8	7	7	7	197440	204070	200010	156530	203820	174370	196320	189360	220010	234240	213670	194960	849150	850300	891560	770150	839240	782850	794250	810050	832330	890200	917230	881840	1.00798	1.00934	1.05832	0.914201	0.996214	0.929277	0.942809	0.961565	0.988012	1.05671	1.08879	1.04678	extracellular,plasma membrane
NP_034569.1	high mobility group protein B1 [Mus musculus]	Hmgb1	0.911	0.00136115	Down	24.893	49.8	15	12	15	1382900	1625400	1404800	1459300	1581500	1723500	1731400	1622600	1649200	1656100	1481900	1466500	1877400	1906900	1886600	1969400	2174700	2193000	2231700	2187800	2049000	2008900	1911100	2034800	0.922129	0.936618	0.926647	0.967317	1.06815	1.07714	1.09615	1.07459	1.00641	0.986718	0.938681	0.999439	nucleus	K10802	HMGB1; high mobility group protein B1
NP_084148.1	heterogeneous nuclear ribonucleoprotein A0 [Mus musculus]	Hnrnpa0	1.119	0.00912526	Up	30.53	45.2	9	9	9	445540	345030	372970	360210	417690	425290	443030	428490	475890	511790	502510	458720	1226800	1066900	1051800	1011300	1185800	1099900	1176500	1167300	1236300	1328200	1366500	1249200	1.03918	0.903738	0.890947	0.856641	1.00445	0.931691	0.996576	0.988783	1.04723	1.12508	1.15752	1.05816	nucleus
NP_659051.3	heterogeneous nuclear ribonucleoprotein L-like [Mus musculus]	Hnrnpll	1.086	0.0311645	Up	64.124	51.4	21	21	21	145500	138520	109570	124620	144600	134580	138650	144240	163950	158280	161780	145920	655840	595190	581330	580920	650420	593490	633810	631960	660340	651610	713680	700330	1.02891	0.933763	0.912019	0.911376	1.02041	0.931096	0.994352	0.99145	1.03597	1.02228	1.11966	1.09871	cytoplasm
NP_058085.2	heterogeneous nuclear ribonucleoprotein U [Mus musculus]	Hnrnpu	1.059	0.0360697	Up	87.917	46.8	35	35	35	691790	617230	592410	575920	603440	715190	662090	618260	687730	708910	692990	587460	3318500	3023600	2870700	3042300	3098900	3296600	3253900	3226700	3381700	3549600	3425100	3277600	1.02726	0.935974	0.888642	0.941762	0.959283	1.02048	1.00726	0.998844	1.04683	1.0988	1.06026	1.0146	nucleus	K12888	HNRNPU; heterogeneous nuclear ribonucleoprotein U
NP_659171.1	heterogeneous nuclear ribonucleoprotein U-like protein 1 isoform 1 [Mus musculus]	Hnrnpul1	1.033	0.0219978	Up	96.001	33.5	22	22	22	233860	267330	265230	272060	286420	278240	280880	263610	283150	287800	268850	236130	5869500	5538700	5341300	5703900	5788600	5901500	5844300	5687300	6007800	5998600	6092800	5887300	1.01109	0.954104	0.920099	0.982561	0.997152	1.0166	1.00675	0.979702	1.03491	1.03333	1.04955	1.01415	nucleus	K15047	HNRNPUL1, E1BAP5; heterogeneous nuclear ribonucleoprotein U-like protein 1
NP_001157558.1	homer protein homolog 2 isoform 2 [Mus musculus]	Homer2	1.092	0.0138093	Up	39.463	32.1	11	10	10	40052	43429	42955	47040	41198	44495	39475	40054	48267	45853	47114	40622	143460	138320	145230	146160	129950	136720	138240	144710	151340	144370	153470	151120	0.999089	0.963293	1.01142	1.01789	0.905002	0.95215	0.962736	1.00779	1.05397	1.00543	1.0688	1.05244	nucleus	K15010	HOMER; homer
NP_034610.1	heat shock protein HSP 90-alpha [Mus musculus]	Hsp90aa1	1.032	0.0464397	Up	84.787	59.2	48	34	34	1491400	1650400	1449600	1441100	1610100	1595300	1552100	1526900	1640000	1703000	1585300	1527700	4174000	4178800	4094500	3956500	4273800	4176900	4392000	4352000	4369600	4416600	4467600	4494700	0.975481	0.976602	0.956901	0.92465	0.998804	0.976158	1.02643	1.01708	1.02119	1.03218	1.0441	1.05043	cytoplasm	K04079	HSP90A, htpG; molecular chaperone HtpG
XP_006510025.1	hypoxia up-regulated protein 1 isoform X2 [Mus musculus]	Hyou1	1.055	0.00254944	Up	111.05	40.3	32	32	32	94899	99712	97205	97619	97693	109090	98684	97055	110250	119350	110320	113390	523450	539330	500390	520840	527700	524950	523350	544240	550010	562180	564720	558670	0.975398	1.00499	0.932428	0.970535	0.983318	0.978194	0.975212	1.01414	1.02489	1.04757	1.0523	1.04103	endoplasmic reticulum	K09486	HYOU1; hypoxia up-regulated 1
NP_941055.1	isoleucine--tRNA ligase, mitochondrial precursor [Mus musculus]	Iars2	1.033	0.00775973	Up	112.8	34.3	27	27	27	136250	144330	127500	121080	112330	144320	126170	123870	135470	155140	114740	136040	696820	688280	718630	683080	706760	683930	703750	697940	723970	720910	713280	725350	0.988082	0.975972	1.01901	0.968599	1.00218	0.969804	0.997908	0.98967	1.02658	1.02224	1.01142	1.02854	mitochondria	K01870	IARS, ileS; isoleucyl-tRNA synthetase [EC:6.1.1.5]
NP_776146.1	putative transferase CAF17 homolog, mitochondrial isoform 1 precursor [Mus musculus]	Iba57	1.203	0.0254098	Up	38.399	42.2	8	8	8	5841.1	15485	12704	8754	39316	8747.4	11271	10891	9235.3	5838.1	10055	6152.6	54762	103410	89012	86687	68410	80956	61500	65162	85854	86922	81002	78317	0.69761	1.31733	1.13392	1.1043	0.871471	1.03129	0.783444	0.830094	1.09369	1.10729	1.03188	0.997675	mitochondria
NP_032345.2	intercellular adhesion molecule 5 precursor [Mus musculus]	Icam5	1.127	0.0234057	Up	96.944	34.4	21	21	21	111240	136760	127570	103480	120580	111210	127380	117680	133770	134020	111770	126650	456460	467440	470100	423320	446700	391950	430730	406750	441810	465000	480560	502340	1.01753	1.04201	1.04794	0.943654	0.995772	0.873725	0.960172	0.906717	0.984871	1.03657	1.07125	1.1198	extracellular
NP_001343285.1	isocitrate dehydrogenase [NAD] subunit gamma 1, mitochondrial isoform 2 precursor [Mus musculus]	Idh3g	1.048	0.00247022	Up	42.314	53.5	14	14	14	778510	950960	821300	822280	835150	884680	856160	791730	858610	901430	863840	805890	1543100	1600100	1598200	1617100	1600100	1554800	1607000	1591200	1640200	1660500	1686300	1669700	0.956057	0.991373	0.990195	1.00191	0.991373	0.963306	0.995648	0.985858	1.01622	1.02879	1.04478	1.03449	mitochondria	K00030	IDH3; isocitrate dehydrogenase (NAD+) [EC:1.1.1.41]
NP_034645.2	cation-independent mannose-6-phosphate receptor precursor [Mus musculus]	Igf2r	1.261	0.0413984	Up	273.81	1.6	3	3	3	10663	173.95	1548	1596.8	438.17	1656.7	802.51	1180.2	1705.3	12193	1348.8	11600	449620	0	495230	0	322180	462420	393280	430360	580810	477150	469830	501430	0.981208		1.08074		0.703095	1.00914	0.858257	0.939177	1.26751	1.04129	1.02531	1.09427	plasma membrane	K06564	IGF2R, CD222; insulin-like growth factor 2 receptor
NP_941012.1	immunoglobulin superfamily member 21 precursor [Mus musculus]	Igsf21	1.183	0.0454212	Up	51.937	28.4	10	10	10	21122	23208	26665	22144	22844	15420	21752	21832	24397	20939	23464	24875	119390	120390	150260	119560	95904	97302	110900	121990	117910	120360	126830	139170	0.99494	1.00327	1.2522	0.996357	0.799219	0.810869	0.924188	1.01661	0.982607	1.00302	1.05694	1.15978	extracellular
NP_536344.1	immunoglobulin superfamily member 8 precursor [Mus musculus]	Igsf8	0.873	0.0209712	Down	65.005	52.4	18	18	18	268740	275380	217700	324790	305140	250210	262970	242420	227480	226380	196700	176830	783810	802930	763290	881970	856320	813760	815270	845090	809250	734150	660440	703490	0.993236	1.01747	0.967234	1.11762	1.08512	1.03119	1.0331	1.07089	1.02547	0.930308	0.836903	0.891456	extracellular
NP_036009.1	protein Red [Mus musculus]	Ik	1.148	0.001293	Up	65.615	25	9	9	9	9812	9564.9	8003.8	9104.7	10773	11285	10847	10123	12460	13184	12324	11501	44188	40853	35688	42025	37460	39687	40031	40607	45315	43267	46882	45696	1.05692	0.977152	0.853611	1.00518	0.895995	0.949262	0.95749	0.971268	1.08388	1.03489	1.12136	1.09299	nucleus
NP_001361128.1	inverted formin-2 isoform 2 [Mus musculus]	Inf2	1.222	0.0094465	Up	137.3	14.9	12	12	12	9852.5	10035	9504	7462.8	6373.9	6530.7	9907.6	7948.3	10609	10257	7085.6	6747.3	82599	88539	102210	72453	66817	78130	78879	68591	87082	91235	82867	96403	0.995364	1.06694	1.23169	0.873099	0.805182	0.94151	0.950535	0.826559	1.04939	1.09943	0.998593	1.16171	nucleus
XP_030110502.1	inositol polyphosphate-4-phosphatase type I A isoform X14 [Mus musculus]	Inpp4a	1.075	0.0160358	Up	104.45	45.5	28	28	28	65069	66111	54643	57761	56157	67323	58313	55712	63218	56654	62554	55292	346930	363180	353590	324260	328280	353420	345140	344290	358160	382420	373650	360270	0.983364	1.02942	1.00224	0.919106	0.930501	1.00176	0.97829	0.975881	1.0152	1.08396	1.0591	1.02118	mitochondria	K01109	INPP4; inositol polyphosphate-4-phosphatase [EC:3.1.3.66]
XP_030101478.1	phosphatidylinositol 4,5-bisphosphate 5-phosphatase A isoform X1 [Mus musculus]	Inpp5j	1.167	0.00440035	Up	107.54	36.5	24	24	24	46329	50537	37758	48428	48101	45660	50764	47645	53449	58812	55891	55085	287070	258410	230530	233580	253370	242010	264150	263720	280930	315710	309370	288170	1.0675	0.960924	0.857249	0.868591	0.942182	0.899939	0.982268	0.980669	1.04467	1.174	1.15042	1.07159	nucleus	K24222	INPP5J_K; inositol polyphosphate 5-phosphatase INPP5J/K [EC:3.1.3.56]
NP_038813.2	inositol hexakisphosphate kinase 1 [Mus musculus]	Ip6k1	1.181	0.018918	Up	49.306	7.9	3	3	3	3392.8	4494.1	3005.5	2482.7	2363.1	2472.9	2851.7	1724.5	2950.9	4335.5	2800.9	2115.9	42293	51582	51306	29589	38245	40899	43819	0	47793	50194	47105	0	0.955073	1.16484	1.15861	0.668187	0.863659	0.923593	0.989533		1.07927	1.13349	1.06374		nucleus	K07756	IP6K, IHPK; inositol-hexakisphosphate 5-kinase [EC:2.7.4.21]
XP_006528907.1	IQ motif and SEC7 domain-containing protein 2 isoform X3 [Mus musculus]	Iqsec2	1.085	0.0133345	Up	162.83	32.3	36	10	36	35936	37958	32111	32186	32889	36951	36080	32868	39165	45101	36163	32939	224680	208020	204280	197250	199560	202700	200660	194590	206890	213600	229400	215280	1.0798	0.999732	0.981757	0.947972	0.959073	0.974164	0.96436	0.935188	0.994301	1.02655	1.10248	1.03462	cytoplasm	K12495	IQSEC; IQ motif and SEC7 domain-containing protein
NP_665835.1	probable E3 ubiquitin-protein ligase IRF2BPL [Mus musculus]	Irf2bpl	1.092	0.0315259	Up	80.564	17.3	10	7	10	12082	17782	10844	10773	12050	14430	12905	10942	12810	14675	13849	9524.4	167770	178930	161750	156490	176690	169270	171110	160920	172770	191720	191570	183950	0.966538	1.03083	0.931856	0.901553	1.01793	0.975179	0.98578	0.927074	0.995343	1.10452	1.10365	1.05975	mitochondria
NP_082294.1	IST1 homolog isoform 1 [Mus musculus]	Ist1	0.881	0.0103123	Down	39.468	13.5	4	4	4	28316	23269	18975	18663	30461	21825	19425	20212	32611	18809	15683	15789	92380	89902	96074	94463	98955	95690	98712	102060	89279	91542	79166	88385	0.992792	0.966162	1.03249	1.01518	1.06345	1.02836	1.06084	1.09682	0.959467	0.983787	0.850784	0.949859	cytoplasm	K19476	IST1; vacuolar protein sorting-associated protein IST1
NP_076116.1	inositol-3-phosphate synthase 1 [Mus musculus]	Isyna1	0.924	0.00653199	Down	60.931	36.6	14	14	14	33739	43962	29142	40860	44875	48642	36603	27347	40329	53133	34430	43132	148630	156150	146040	150370	161010	165620	156920	157590	153080	149470	142520	147460	0.972041	1.02122	0.955103	0.983421	1.05301	1.08316	1.02626	1.03064	1.00114	0.977535	0.932082	0.96439	cytoplasm	K01858	INO1, ISYNA1; myo-inositol-1-phosphate synthase [EC:5.5.1.4]
NP_766172.1	inositol-tetrakisphosphate 1-kinase [Mus musculus]	Itpk1	1.205	0.0491926	Up	46.145	25.3	6	6	6	6631.4	4803.7	4886.2	5181.5	8051.7	2003	5267.2	5107.4	5322.7	4664.5	6165	4235.2	33549	38747	35591	36036	37176	27871	29481	34477	37515	35290	41900	40710	0.939873	1.0855	0.997079	1.00955	1.04148	0.780804	0.825908	0.965871	1.05098	0.988647	1.17383	1.14049	cytoplasm,nucleus	K00913	ITPK1; inositol-1,3,4-trisphosphate 5/6-kinase / inositol-tetrakisphosphate 1-kinase [EC:2.7.1.159 2.7.1.134]
XP_006498875.1	potassium voltage-gated channel subfamily A member 4 isoform X1 [Mus musculus]	Kcna4	1.125	0.0114307	Up	73.469	16.5	8	7	7	11675	20983	13351	9626.2	16561	12920	18145	11067	17875	14814	17032	15589	101770	101620	96973	102990	86129	90108	95240	89703	98360	97907	100840	109200	1.04305	1.04151	0.993881	1.05555	0.882741	0.923522	0.97612	0.919371	1.0081	1.00345	1.03351	1.1192	plasma membrane	K04877	KCNA4, KV1.4; potassium voltage-gated channel Shaker-related subfamily A member 4
NP_666095.1	potassium voltage-gated channel subfamily A member 5 [Mus musculus]	Kcna5	0.818	0.00501546	Down	66.579	9.8	4	4	4	1703.7	3408.2	858.51	2504.5	2695.8	2804.6	2670	2608.1	2537.2	2367.7	1829.8	2156.3	23755	37525	0	33995	37162	37005	36164	36863	32513	30953	26223	30795	0.719942	1.13727		1.03028	1.12627	1.12151	1.09602	1.11721	0.98537	0.938091	0.794739	0.933303	plasma membrane
NP_034729.3	voltage-gated potassium channel subunit beta-3 [Mus musculus]	Kcnab3	1.133	0.034748	Up	43.777	26.2	7	7	7	16557	18723	14359	12573	15699	16446	15229	17154	17924	21374	20164	18942	94853	100140	85287	81446	89359	97977	92796	107420	102610	110070	114310	111760	0.958089	1.01149	0.861465	0.822667	0.902595	0.989643	0.937311	1.08502	1.03644	1.11179	1.15462	1.12886	cytoplasm
NP_918950.2	UPF0606 protein KIAA1549 precursor [Mus musculus]	Kiaa1549	1.149	0.0466435	Up	209.22	4	5	5	5	1776.3	1296.5	1406.3	705.97	1286	709.69	863.24	661.6	1318.1	1141.7	1330.6	1497.2	30634	26612	30598	22182	25458	22108	24894	24173	25977	27386	26111	31539	1.15719	1.00526	1.15583	0.837921	0.961671	0.835126	0.940366	0.913131	0.981276	1.0345	0.986338	1.19138	plasma membrane
NP_001277735.1	kinesin-like protein KIF3A isoform 3 [Mus musculus]	Kif3a	0.952	0.0404695	Down	79.444	29.4	16	14	15	28294	30091	27816	29918	32412	30577	29984	28837	24944	31331	29077	26486	138750	135670	142160	150730	150000	144120	142500	141040	134800	139550	134010	141540	0.982376	0.960569	1.00652	1.0672	1.06203	1.0204	1.00893	0.99859	0.954409	0.98804	0.948816	1.00213	nucleus	K10394	KIF3A; kinesin family member 3A
NP_032493.1	importin subunit alpha-3 [Mus musculus]	Kpna4	1.083	0.0139516	Up	57.922	39.3	10	8	10	82093	90622	85344	78604	88677	66304	90019	92739	92242	104970	95886	80576	194330	222950	190930	193170	211560	193530	214370	207190	224910	225160	225650	219840	0.924065	1.06016	0.907897	0.918549	1.00599	0.92026	1.01936	0.985216	1.06948	1.07066	1.07299	1.04537	cytoplasm	K23583	KPNA3_4; importin subunit alpha-4/3
NP_067259.4	GTPase KRas [Mus musculus]	Kras	0.918	0.0102036	Down	21.482	67	8	3	3	130100	151500	137620	148070	146080	150980	142820	141110	142270	146150	128810	122190	443530	447510	440620	493150	469150	478650	445630	469700	436560	443580	419120	411940	0.985779	0.994625	0.979312	1.09606	1.04272	1.06384	0.990447	1.04394	0.970288	0.98589	0.931526	0.915568	mitochondria	K07827	KRAS, KRAS2; GTPase KRas
NP_032504.3	neural cell adhesion molecule L1 isoform 1 precursor [Mus musculus]	L1cam	0.88	0.0360741	Down	140.91	37.9	34	34	34	124990	175210	146760	163450	149270	169180	147090	165820	159400	152630	121720	132990	551550	681440	652560	716750	650690	678770	644840	701620	654880	600360	530680	567540	0.867253	1.07149	1.02608	1.12701	1.02314	1.06729	1.01394	1.10322	1.02973	0.944002	0.834438	0.892396	peroxisome	K06550	L1CAM, CD171; L1 cell adhesion molecule
XP_017169304.1	laminin subunit alpha-2 isoform X3 [Mus musculus]	Lama2	0.906	0.048216	Down	343.15	8.6	16	15	16	1614.2	2504.1	1428.7	1610.3	1506.7	2350.5	2123	1565.1	2123.6	1880.9	1523.9	1279.1	55002	63989	47800	60105	57241	60712	60385	54956	56900	54522	49822	50122	0.982828	1.14342	0.854136	1.07401	1.02284	1.08486	1.07902	0.982006	1.01674	0.974251	0.890267	0.895627	extracellular	K05637	LAMA1_2; laminin, alpha 1/2
NP_034818.1	LIM and SH3 domain protein 1 [Mus musculus]	Lasp1	1.22	0.0342725	Up	29.994	63.5	17	14	14	141440	118780	143350	136770	164160	111860	154760	169020	195080	198650	192930	153480	311070	280750	310450	282080	337030	238050	283960	297860	356290	347030	371740	335510	0.994941	0.897964	0.992958	0.902218	1.07797	0.76139	0.908231	0.95269	1.13958	1.10996	1.18899	1.07311	nucleus
NP_001346045.1	LIM and senescent cell antigen-like-containing domain protein 1 isoform 6 [Mus musculus]	Lims1	0.814	0.00675359	Down	37.24	34.8	9	9	9	7980.2	15536	10435	11076	11976	16241	13623	12333	15125	12743	12745	13406	43526	81474	47063	60379	76955	64012	62673	69542	55477	57129	52820	57010	0.717402	1.34287	0.7757	0.995176	1.26838	1.05506	1.03299	1.1462	0.914381	0.941609	0.870588	0.939648	nucleus
XP_006533150.1	LLGL scribble cell polarity complex component 2 isoform X5 [Mus musculus]	Llgl2	0.664	0.0268764	Down	112.46	5.2	3	3	3		348.37	620.86	1270.3	997.9	1807.4	1548.4	1469.4	1009.6	1169.4			0	0	0	33809	29409	42014	32475	31620	22172	22845	0	0				1.10413	0.960433	1.37208	1.06056	1.03264	0.724088	0.746067			nucleus	K06094	LLGL; lethal(2) giant larvae protein
NP_659048.1	LIM and cysteine-rich domains protein 1 [Mus musculus]	Lmcd1	0.499	0.0358722	Down	40.996	15.9	4	4	4	2220.6	3821.4	2496.1	4396.7	4984.8	4827.8	3843.7	1782.6	2398.4	1782.9	2824.9	2162.3	44665	54150	49435	43724	63244	65997	58103	0	45266	0	28291	19840	0.944861	1.14551	1.04577	0.924955	1.33789	1.39613	1.22913		0.957575		0.598479	0.419703	nucleus
XP_030098592.1	serine/threonine-protein kinase LMTK3 isoform X4 [Mus musculus]	Lmtk3	1.233	0.00101641	Up	139.34	14.2	11	11	11	7009	7324.7	4863	6039.9	5987.9	6777.9	5940.8	6569.8	7906.2	7242.3	7774.2	7736.9	113280	109200	96724	81915	93155	94096	103330	101830	119230	116600	129460	118740	1.06403	1.02571	0.908519	0.76942	0.874996	0.883835	0.970569	0.95648	1.11992	1.09521	1.21601	1.11531	plasma membrane
XP_030107916.1	endoplasmic reticulum junction formation protein lunapark isoform X1 [Mus musculus]	Lnpk	1.28	0.00747984	Up	47.499	33.6	9	9	9	19708	22370	23017	15881	20225	14397	16651	18165	24282	27292	22614	20357	188760	199090	220740	152080	170630	179280	134660	157290	202730	209120	209860	199790	1.01848	1.07421	1.19103	0.820564	0.920653	0.967325	0.726573	0.848676	1.09385	1.12833	1.13232	1.07799	plasma membrane
NP_082509.2	leucine-rich PPR motif-containing protein, mitochondrial precursor [Mus musculus]	Lrpprc	1.04	0.031817	Up	156.61	54.5	60	60	60	65005	66039	65332	67892	63760	69710	65266	63160	70982	71624	71144	64390	313900	302150	310670	300140	305630	313570	306700	310530	313190	317990	321730	332160	1.00492	0.967303	0.994579	0.960868	0.978444	1.00386	0.981869	0.994131	1.00265	1.01801	1.02999	1.06338	mitochondria
NP_958746.1	LYR motif-containing protein 4 [Mus musculus]	Lyrm4	0.923	0.0195496	Down	10.854	56	5	5	5	87879	110480	111420	103420	97732	67693	101540	102780	57516	96105	102100	92889	176420	183250	193220	196600	190740	192830	184560	197240	181170	166280	182680	176560	0.952956	0.989849	1.0437	1.06196	1.03031	1.0416	0.996926	1.06542	0.978614	0.898184	0.98677	0.953712	cytoplasm
NP_201579.1	leucine zipper transcription factor-like protein 1 [Mus musculus]	Lztfl1	0.919	0.0184322	Down	34.773	45.2	11	11	11	76968	88560	75475	79509	79479	77684	82886	79511	73538	88298	72000	60305	189930	195370	187140	214750	215610	206900	203720	208330	198060	199870	188860	180540	0.953991	0.981315	0.939977	1.07866	1.08298	1.03923	1.02326	1.04641	0.994826	1.00392	0.948616	0.906826	cytoplasm
XP_030099245.1	leucine zipper putative tumor suppressor 1 isoform X1 [Mus musculus]	Lzts1	1.168	0.000215624	Up	67.289	19.5	6	6	6	6708.7	6318.2	11159	6916.3	6733.3	10573	6773	5972.7	6633.3	5376.8	7629.8	10939	101890	100200	97150	95009	90686	91825	96277	90360	107220	104360	111160	108580	1.02341	1.00643	0.975796	0.954291	0.91087	0.92231	0.967027	0.907596	1.07694	1.04821	1.11651	1.0906	nucleus
NP_001365848.1	ADP-ribose glycohydrolase MACROD1 isoform 2 [Mus musculus]	Macrod1	1.172	0.0456718	Up	36.441	19.2	4	4	4	58335	63234	55131	49250	47322	54974	63266	56104	69882	82770	77641	73662	305510	311400	271990	302360	295840	269160	321380	351510	330700	370220	376560	374450	0.944613	0.962825	0.840972	0.934874	0.914714	0.832222	0.993682	1.08684	1.0225	1.14469	1.16429	1.15777	mitochondria
NP_080011.1	microtubule-associated proteins 1A/1B light chain 3A [Mus musculus]	Map1lc3a	0.928	0.0171197	Down	14.272	29.8	4	2	4	1060100	1118200	1022100	1099500	1148000	1126100	1091700	1043500	981900	1092000	1048800	988110	1514600	1343900	1447000	1489700	1563800	1494500	1495500	1432800	1333700	1385500	1420300	1414300	1.04843	0.930271	1.00164	1.0312	1.08249	1.03452	1.03521	0.991809	0.92321	0.959067	0.983156	0.979003	nucleus	K10435	MAP1LC; microtubule-associated protein 1 light chain
XP_006531823.1	mitogen-activated protein kinase kinase kinase kinase 2 isoform X3 [Mus musculus]	Map4k2	0.783	0.0185563	Down	81.161	10	5	5	5	2522.8	966.09	3104.9	1969	1150.5	984.68	2009.2	732.85	1424.5	1941.5	1601.5	2624.8	27875	0	30680	30996	30921	0	31719	0	25299	23763	0	0	0.969551		1.06712	1.07811	1.0755		1.10325		0.879952	0.826527			nucleus	K04414	MAP4K2, GCK; mitogen-activated protein kinase kinase kinase kinase 2 [EC:2.7.11.1]
NP_941001.2	MAP6 domain-containing protein 1 [Mus musculus]	Map6d1	1.14	0.0227364	Up	20.432	75.4	10	10	10	216310	187180	175990	155200	196890	164320	182030	178980	210190	224480	221930	202910	587020	548900	508540	505360	509550	508650	559230	541440	563490	591170	666720	594040	1.05388	0.985442	0.912983	0.907274	0.914796	0.913181	1.00399	0.972049	1.01164	1.06133	1.19696	1.06648	mitochondria
NP_057909.1	mitogen-activated protein kinase 8 isoform 1 [Mus musculus]	Mapk8	1.129	0.00486367	Up	44.229	46.1	13	2	5	11699	11687	13336	11674	11997	12798	11770	11328	10806	13822	12116	11433	106200	98041	110370	87671	93252	90522	97537	91075	99294	103700	107460	109820	1.06649	0.98456	1.10837	0.880421	0.936467	0.909052	0.979499	0.914605	0.997143	1.04139	1.07915	1.10285	cytoplasm	K04440	JNK; mitogen-activated protein kinase 8/9/10 (c-Jun N-terminal kinase) [EC:2.7.11.24]
NP_001277554.1	target of rapamycin complex 2 subunit MAPKAP1 isoform a [Mus musculus]	Mapkap1	1.192	0.000216839	Up	59.008	4.6	2	2	2	1964.5	886.13	1490	1850	1818.9	1903.7	1928.7	1824.2	1212.7	2270.6	2143.4	2284	26729	0	21383	26673	24915	24600	25980	25591	0	30261	29377	30755	1.00385		0.803075	1.00175	0.935725	0.923895	0.975723	0.961114		1.1365	1.1033	1.15506	nucleus	K20410	MAPKAP1, SIN1; target of rapamycin complex 2 subunit MAPKAP1
NP_001025185.1	malonyl-CoA-acyl carrier protein transacylase, mitochondrial [Mus musculus]	Mcat	1.047	0.0385761	Up	41.928	56.4	12	12	12	31624	24991	25163	21931	27315	23712	25205	31290	30939	39142	19130	35798	147370	164930	160410	151000	161550	153390	154610	156230	166740	161230	168360	159180	0.928315	1.03893	1.01046	0.951181	1.01764	0.966236	0.973921	0.984126	1.05033	1.01562	1.06054	1.00271	nucleus	K00645	fabD, MCAT, MCT1; [acyl-carrier-protein] S-malonyltransferase [EC:2.3.1.39]
NP_001075448.1	methyl-CpG-binding protein 2 isoform 1 [Mus musculus]	Mecp2	1.079	0.0368276	Up	53.575	47.9	20	20	20	271470	262010	247240	240120	281810	270660	306780	276650	300770	325860	327890	282990	575920	475390	431170	455550	523780	501560	524220	503630	541620	566680	584590	521210	1.11373	0.919321	0.833807	0.880954	1.0129	0.969929	1.01375	0.973932	1.0474	1.09586	1.13049	1.00793	nucleus
NP_079573.2	enoyl-[acyl-carrier-protein] reductase, mitochondrial precursor [Mus musculus]	Mecr	0.957	0.0417547	Down	40.342	62.7	15	15	15	100590	125010	118670	127140	113780	121030	128460	123160	117670	132120	114720	113580	315950	358100	340330	363690	366480	362840	353220	361370	351500	352170	347730	329770	0.902038	1.02238	0.971643	1.03834	1.0463	1.03591	1.00844	1.03171	1.00353	1.00545	0.99277	0.941494	mitochondria	K07512	MECR, NRBF1; mitochondrial enoyl-[acyl-carrier protein] reductase / trans-2-enoyl-CoA reductase [EC:1.3.1.- 1.3.1.38]
NP_001297516.1	myocyte-specific enhancer factor 2D isoform 1 [Mus musculus]	Mef2d	1.149	0.0290817	Up	55.064	22	8	6	8	14694	14542	12407	12057	23832	12367	15444	13055	15289	19879	17770	15981	93228	94697	85547	84774	96299	80731	86425	94372	95131	103680	108380	103920	0.992505	1.00814	0.910733	0.902504	1.0252	0.859462	0.92008	1.00468	1.01276	1.10378	1.15381	1.10633	nucleus	K09262	MEF2D; MADS-box transcription enhancer factor 2D
NP_083685.2	mitochondrial fission factor isoform 1 [Mus musculus]	Mff	1.089	0.022486	Up	32.931	63.2	13	2	13	113450	143540	115960	111300	110360	122740	127670	118340	123120	119240	131610	123280	404800	432370	411380	368910	382960	385890	390410	381410	400570	409290	433390	434790	1.00443	1.07284	1.02076	0.915377	0.95024	0.95751	0.968725	0.946394	0.993935	1.01557	1.07537	1.07885	nucleus
XP_006538672.1	mitofusin-2 isoform X1 [Mus musculus]	Mfn2	1.032	0.0363645	Up	86.187	34.3	19	19	19	43566	45779	42710	45142	36120	46616	39538	45052	44186	45652	40032	43682	286330	279850	299470	284360	287250	284750	292300	290690	296730	304040	300930	290190	0.982576	0.960339	1.02767	0.975816	0.985733	0.977154	1.00306	0.997538	1.01826	1.04335	1.03268	0.995822	mitochondria	K06030	MFN2, FZO1; mitofusin 2 [EC:3.6.5.-]
NP_035974.1	monoglyceride lipase isoform b [Mus musculus]	Mgll	1.054	0.00293415	Up	33.387	58.1	14	14	14	139780	138840	127280	110500	132620	123890	122930	118800	139360	131230	121730	115330	275410	271130	294020	243150	262760	253160	259470	259950	273690	270650	268660	278110	1.02952	1.01352	1.09909	0.908927	0.982231	0.946345	0.969933	0.971727	1.02309	1.01172	1.00429	1.03961	cytoplasm	K01054	MGLL; acylglycerol lipase [EC:3.1.1.23]
NP_598619.2	ubiquitin carboxyl-terminal hydrolase MINDY-1 isoform 2 [Mus musculus]	Mindy1	1.267	0.0404815	Up	50.208	22.7	6	6	6	7342.5	11559	11529	6879.5	11884	11358	1975.9	10236	14984	9484.4	9081.3	7768.5	61616	59363	61881	58869	73601	66282	50793	71656	75571	92280	83030	81750	0.883709	0.851396	0.887509	0.844311	1.0556	0.950629	0.728483	1.0277	1.08385	1.3235	1.19083	1.17247	nucleus
NP_666346.1	membrane magnesium transporter 1 precursor [Mus musculus]	Mmgt1	0.838	0.0334352	Down	14.677	42.7	4	4	4	15985	25057	31365	31802	28835	29736	25964	27162	27246	28591	21622	30479	71864	60640	71249	78898	74663	65293	66743	68443	65137	60885	49927	54752	1.09369	0.922873	1.08433	1.20074	1.13629	0.993687	1.01575	1.04163	0.991313	0.926602	0.759833	0.833264	extracellular
NP_705816.2	myocardin-related transcription factor B isoform 1 [Mus musculus]	Mrtfb	1.302	0.0145582	Up	117.52	11.9	7	7	7	6395.6	6496	6748.4	3417.8	5793.8	4885.9	7301	4865.1	6652.1	4168.7	5706.5	8221.9	68031	69672	65991	51985	60899	48355	60409	47652	66988	79527	66729	69849	1.07973	1.10578	1.04736	0.825064	0.96654	0.767451	0.958763	0.756294	1.06318	1.26219	1.05907	1.10859	nucleus
NP_079712.1	methylsterol monooxygenase 1 [Mus musculus]	Msmo1	0.911	0.0424165	Down	34.772	10.6	2	2	2	9470	10712	10620	6799.2	8811.1	9632.7	9424.8	9653.4	9472.9	8834	8516.8	8640.6	51062	56118	60771	39015	48088	53720	48384	52903	49046	45278	44442	46244	1.0297	1.13166	1.22549	0.786763	0.969726	1.0833	0.975695	1.06682	0.989045	0.913061	0.896202	0.932541	peroxisome	K07750	MESO1, ERG25; methylsterol monooxygenase [EC:1.14.18.9]
NP_038631.1	metallothionein-3 [Mus musculus]	Mt3	0.634	0.0464721	Down	7.0092	70.6	7	7	7	1017000	1189400	1409600	1420000	844380	920840	714560	860900	377210	491470	289280	847360	1033200	869520	1097900	1272900	637320	743220	616910	660200	330920	306480	320400	725980	1.43917	1.21118	1.5293	1.77306	0.88774	1.03525	0.859311	0.919611	0.460948	0.426904	0.446294	1.01124	extracellular
NP_058056.2	myb-binding protein 1A [Mus musculus]	Mybbp1a	1.117	0.0114853	Up	152.04	17.7	16	16	16	6587.2	7314.2	4227.4	4266	6444.3	6738.5	6621.3	5116.4	7495.6	8159.2	7316.9	4769.8	80666	79430	75301	65234	74981	75995	79832	74430	89181	88991	80748	82047	1.02234	1.00668	0.954349	0.826762	0.950293	0.963145	1.01177	0.94331	1.13026	1.12785	1.02338	1.03985	nucleus
NP_034990.1	myosin light polypeptide 6 isoform MLC3sm [Mus musculus]	Myl6	0.948	0.0151829	Down	16.961	73.5	9	8	9	423670	605530	496160	514890	524800	584290	544950	513910	536960	542450	534810	474570	877820	907770	934860	977540	942460	933620	914550	953270	890710	856160	912980	889570	0.958379	0.991077	1.02065	1.06725	1.02895	1.0193	0.99848	1.04075	0.972452	0.934731	0.996766	0.971207	cytoplasm	K12751	MYL6; myosin light chain 6
NP_063923.1	N-alpha-acetyltransferase 10 isoform 1 [Mus musculus]	Naa10	0.934	0.0238758	Down	26.519	22.6	4	4	4	16489	19379	15858	16759	15804	19835	18619	17587	17711	17429	17139	16562	76544	80847	77749	79272	83387	83444	79547	81436	79684	73225	78460	74720	0.96859	1.02304	0.983838	1.00311	1.05518	1.0559	1.00659	1.03049	1.00832	0.926591	0.992835	0.945509	cytoplasm
NP_001075121.1	NAC-alpha domain-containing protein 1 [Mus musculus]	Nacad	1.23	0.0229623	Up	156.76	11.8	10	10	10	43720	45371	47850	43460	27109	45646	48470	43979	48178	45297	42368	46314	2434200	2115500	2332300	2197600	1767900	2469900	2066300	2179200	2570000	2676500	2667200	2527200	1.04309	0.90652	0.999422	0.941701	0.757569	1.05838	0.885437	0.933816	1.10128	1.14692	1.14293	1.08294	mitochondria
NP_001074944.1	nuclear autoantigenic sperm protein isoform 1 [Mus musculus]	Nasp	1.092	0.00960312	Up	48.765	27.7	8	8	8	11138	11418	7563.6	10404	10439	14257	12253	11961	14213	12457	14166	14655	81449	81192	69904	81065	84034	85805	88803	85877	90367	91357	95955	98534	0.944937	0.941955	0.810997	0.940482	0.974927	0.995473	1.03025	0.996309	1.0484	1.05988	1.11323	1.14315	nucleus
XP_030107914.1	cytoplasmic protein NCK2 isoform X1 [Mus musculus]	Nck2	1.252	0.0208387	Up	42.879	27.6	8	7	8	10633	12506	12011	12300	12113	10069	6533	9549.5	13040	13763	6353	9749.9	86874	100020	100560	94930	78626	66941	93966	76485	95398	105860	99250	94945	0.95304	1.09726	1.10318	1.04142	0.862557	0.734368	1.03084	0.839069	1.04655	1.16132	1.08881	1.04158	nucleus	K19862	NCK2, GRB4; NCK adaptor protein 2
NP_001104737.1	nuclear receptor coactivator 7 isoform 2 [Mus musculus]	Ncoa7	1.119	0.0263849	Up	25.449	19	3	3	3	5528.7	7335.2	6458.4	4482.2	5367.5	4057.6	5714.7	4093.8	5940.4	4701.7	4109.3	4700	30620	35744	36121	25209	28318	27124	28823	31476	32654	32520	30406	33822	0.985525	1.15044	1.16258	0.811368	0.911433	0.873003	0.927687	1.01307	1.05099	1.04668	0.978637	1.08858	cytoplasm,nucleus	K25442	NCOA7; nuclear receptor coactivator 7
XP_030102302.1	nuclear distribution protein nudE-like 1 isoform X1 [Mus musculus]	Ndel1	0.87	0.0277023	Down	38.365	32.8	9	7	9	24320	28958	25044	27527	28522	28346	26432	28504	28195	26452	24226	19286	154290	166650	161290	177270	178060	166980	161180	180090	164020	150740	147870	134290	0.95303	1.02938	0.996268	1.09498	1.09985	1.03141	0.995589	1.11239	1.01313	0.931102	0.913374	0.829493	cytoplasm
XP_006500212.1	complex I intermediate-associated protein 30, mitochondrial isoform X1 [Mus musculus]	Ndufaf1	1.152	0.0295865	Up	37.985	34.8	9	9	9	7400.8	8084.8	8906.5	7358.8	5801.9	8410.2	8263.6	5611.9	7530.6	11765	11820	6636	57781	61425	57199	58744	46330	57254	56487	54554	59929	62678	63998	60737	0.994629	1.05736	0.984611	1.01121	0.797514	0.985558	0.972355	0.93908	1.0316	1.07892	1.10165	1.04551	mitochondria	K18159	NDUFAF1, CIA30; NADH dehydrogenase [ubiquinone] 1 alpha subcomplex assembly factor 1
NP_001365456.1	nADH dehydrogenase [ubiquinone] 1 beta subcomplex subunit 1 [Mus musculus]	Ndufb1	1.059	0.0269338	Up	6.954	77.2	5	5	5	617900	703020	682760	603230	690360	751410	720200	737170	773880	752320	665920	754500	1031700	1070000	928470	851700	1238400	1246700	1272000	1277800	1385200	1350400	1271500	1325300	0.868851	0.901105	0.781915	0.717263	1.04292	1.04991	1.07122	1.07611	1.16655	1.13725	1.0708	1.11611	cytoplasm	K03957	NDUFB1; NADH dehydrogenase (ubiquinone) 1 beta subcomplex subunit 1
NP_032709.1	NEDD8 [Mus musculus]	Nedd8	1.236	0.0177271	Up	8.9723	34.6	3	3	3	196170	247450	240210	217450	232340	223470	222170	213970	232260	238360	246120	224800	328500	527690	430490	403460	610380	488250	468760	472560	596500	613690	661550	649840	0.630552	1.01289	0.82632	0.774436	1.17162	0.93719	0.899779	0.907073	1.14497	1.17797	1.26984	1.24736	cytoplasm
NP_001344216.1	neuropilin and tolloid-like protein 2 isoform 1 precursor [Mus musculus]	Neto2	1.316	0.00766476	Up	58.662	10.2	4	4	4	4490.3	6333.3	5750.7	3668.3	5107	4696.4	5757.8	4138.6	7206.7	6947.6	6647.4	5252.1	114540	106070	117100	0	75116	94255	79592	85213	95302	108920	117770	117520	1.13365	1.04982	1.15899		0.743456	0.932884	0.787757	0.843391	0.943246	1.07803	1.16562	1.16315	plasma membrane
NP_080907.1	H/ACA ribonucleoprotein complex subunit 2 isoform 1 [Mus musculus]	Nhp2	1.203	0.0422327	Up	17.247	34.6	3	3	3	27021	28341	29242	27495	29521	28822	28400	26779	36496	32816	32507	26561	85423	92208	108340	98827	103300	86472	77758	93307	117300	108220	111860	96595	0.868996	0.938018	1.10213	1.00535	1.05086	0.879667	0.791021	0.949198	1.19328	1.10091	1.13793	0.982647	cytoplasm	K11129	NHP2, NOLA2; H/ACA ribonucleoprotein complex subunit 2
NP_035047.2	nidogen-1 precursor [Mus musculus]	Nid1	0.88	0.0117187	Down	136.54	27.6	23	22	23	21795	27615	17361	24696	28323	28430	29324	27409	27051	26218	23084	17144	121410	127620	104820	135190	142050	139690	140250	128560	127680	122710	122220	112010	0.955853	1.00474	0.825241	1.06434	1.11835	1.09977	1.10418	1.01214	1.00522	0.966087	0.96223	0.881847	extracellular
NP_079899.1	protein NipSnap homolog 3B isoform 1 [Mus musculus]	Nipsnap3b	0.922	0.0247225	Down	28.308	55.9	10	10	10	83083	107950	86947	93900	91607	97425	86923	93215	94107	90456	87332	75596	199930	218920	214170	231680	222970	215190	205790	225280	210340	201050	193870	195760	0.946433	1.03633	1.01384	1.09673	1.0555	1.01867	0.974173	1.06644	0.995712	0.951735	0.917746	0.926693	mitochondria
NP_073147.2	nischarin isoform 1 [Mus musculus]	Nisch	1.063	0.00383663	Up	175.01	15.9	17	17	17	11125	13557	10323	8914.7	9916.5	10758	7786.3	11288	12252	11492	9675.9	10251	106550	116570	104270	107500	102160	105400	106910	105910	111990	109640	114260	110700	0.982133	1.07449	0.961117	0.99089	0.941668	0.971533	0.985452	0.976234	1.03228	1.01062	1.0532	1.02039	plasma membrane
XP_006516637.1	ribosyldihydronicotinamide dehydrogenase [quinone] isoform X1 [Mus musculus]	Nqo2	0.844	0.0352448	Down	26.248	29.4	4	4	4	13030	13458	10820	14649	15986	12708	15001	15740	12702	13491	9821.1	12288	82700	84550	78428	90453	97779	89922	91674	98146	83393	84395	66064	84619	0.961513	0.983022	0.911845	1.05165	1.13683	1.04548	1.06585	1.1411	0.96957	0.98122	0.768095	0.983825	cytoplasm
NP_065635.1	nuclear receptor-interacting protein 3 [Mus musculus]	Nrip3	1.117	0.0478767	Up	26.879	45.4	8	8	8	96802	96604	66986	78745	94923	65371	78194	92895	99093	113080	99375	98101	216700	198080	155690	181360	207780	185950	211400	210470	209470	240220	238630	222460	1.04931	0.959144	0.753883	0.878182	1.00611	0.900408	1.02364	1.01914	1.0143	1.16319	1.15549	1.0772	cytoplasm
NP_001192164.1	neurexin-2 isoform 3 precursor [Mus musculus]	Nrxn2	1.064	0.0429203	Up	163.06	21.9	25	23	23	10810	14086	11170	11938	12483	10630	14971	11759	13538	14529	12671	11592	110890	118770	112030	114220	111390	109880	112000	121220	119490	118520	124050	121380	0.954686	1.02253	0.964501	0.983355	0.958991	0.945991	0.964243	1.04362	1.02873	1.02038	1.06798	1.045	extracellular	K07377	NRXN; neurexin
XP_030101507.1	neuronal vesicle trafficking-associated protein 2 isoform X1 [Mus musculus]	Nsg2	1.193	0.0445728	Up	19	47.4	4	4	4	18333	24109	18898	11930	21338	11287	14572	14921	11764	16129	17598	20096	54619	51560	52269	39675	49201	40553	44169	44919	47960	48381	58357	58750	1.11012	1.04794	1.06235	0.806385	0.999998	0.82423	0.897724	0.912968	0.974775	0.983332	1.18609	1.19408	cytoplasm
NP_035981.1	5'-nucleotidase preproprotein [Mus musculus]	Nt5e	1.096	0.015659	Up	63.864	18.4	8	8	8	20001	16196	8345.3	12695	14503	22019	14082	17851	11816	21081	18140	15508	117940	108240	118880	103120	100440	112390	108150	107900	114220	115640	122160	118140	1.05052	0.964119	1.05889	0.918514	0.894642	1.00108	0.963317	0.96109	1.01738	1.03003	1.08811	1.0523	peroxisome	K19970	NT5E, CD73; 5'-nucleotidase [EC:3.1.3.5]
NP_084036.2	iron-sulfur protein NUBPL precursor [Mus musculus]	Nubpl	0.89	0.025913	Down	34.139	18.5	4	4	4	5858.1	21907	9855	18531	7560.7	20690	17071	16691	19007	19565	18392	18313	106020	141490	111110	136620	132830	140930	135670	145390	136100	120050	121880	116240	0.823814	1.09943	0.863365	1.06159	1.03214	1.09508	1.05421	1.12973	1.05755	0.932832	0.947051	0.903227	mitochondria
XP_030109557.1	bis(5'-nucleosyl)-tetraphosphatase [asymmetrical] isoform X1 [Mus musculus]	Nudt2	0.915	0.0382717	Down	16.989	76.2	8	8	8	100650	111780	146730	112840	149050	156770	153710	151890	153380	151130	129840	135360	304210	318380	328430	362370	343800	339240	347320	359820	345620	321360	302400	302690	0.918222	0.960992	0.991327	1.09377	1.03772	1.02396	1.04834	1.08607	1.04321	0.969987	0.912759	0.913634	mitochondria	K01518	NUDT2; bis(5'-nucleosidyl)-tetraphosphatase [EC:3.6.1.17]
NP_081789.1	nuclear pore complex protein Nup205 [Mus musculus]	Nup205	1.078	7.81e-05	Up	227.46	17.2	27	27	27	15389	19337	14526	15174	16607	16177	13463	14789	16688	17383	15468	13506	661660	706720	669050	609590	639970	644480	648250	627890	683020	689620	691220	695430	0.996613	1.06448	1.00774	0.918184	0.963943	0.970736	0.976415	0.945748	1.02879	1.03873	1.04114	1.04748	plasma membrane	K14310	NUP205, NUP192; nuclear pore complex protein Nup205
NP_001177108.1	nucleoporin NUP35 isoform 2 [Mus musculus]	Nup35	1.34	0.0112375	Up	33.101	15.9	3	3	3	8881.5	1637.4	3998.2	4794.9	8489.1	7724.6	7841.4	10806	9215.5	11629	11060	9949.3	64549	0	50895	32099	57344	52598	69262	67535	75460	77321	93490	84372	0.979465		0.77228	0.48707	0.870137	0.798121	1.05098	1.02477	1.14503	1.17327	1.41862	1.28026	cytoplasm,nucleus	K14313	NUP35, NUP53; nuclear pore complex protein Nup53
XP_006527799.1	UDP-N-acetylglucosamine--peptide N-acetylglucosaminyltransferase 110 kDa subunit isoform X1 [Mus musculus]	Ogt	1.066	0.0270264	Up	116.95	48.6	35	2	35	122800	173840	135440	125080	131100	131710	137130	111780	132660	149310	125600	159680	2666400	2590800	2860000	2451300	2535400	2513100	2526100	2438600	2521900	2664300	2734700	2752100	1.02374	0.994718	1.09807	0.941158	0.973447	0.964885	0.969877	0.936282	0.968264	1.02294	1.04997	1.05665	cytoplasm	K09667	OGT; protein O-GlcNAc transferase [EC:2.4.1.255]
NP_032794.1	alpha-1-acid glycoprotein 1 precursor [Mus musculus]	Orm1	0.001	0.001	Down	23.895	11.6	2	2	2	547.98	7382.4					3197.4	8237.6					0	40928	0	0	0	0	0	49446	0	0	0	0		0.905747						1.09425					extracellular
XP_006540746.1	OTU domain-containing protein 7A isoform X3 [Mus musculus]	Otud7a	1000	0.001	Up	95.971	8.1	4	2	2									110.43	65.512	239.17		0	0	0	0	0	0	0	0	0	0	0	0													nucleus
NP_598746.2	serine/threonine-protein kinase OSR1 [Mus musculus]	Oxsr1	0.933	0.0149768	Down	58.213	32.1	14	11	11	36971	40590	39629	41556	44157	45647	43787	37026	43263	37857	34969	39428	187120	194470	193630	203190	207020	204500	208300	206160	196630	199190	193020	181610	0.945512	0.982651	0.978407	1.02671	1.04607	1.03333	1.05253	1.04172	0.993566	1.0065	0.975325	0.91767	nucleus
NP_001371196.1	poly(A) binding protein, cytoplasmic 1-like 2B [Mus musculus]	Pabpc1l2b	0.494	0.0141032	Down	25.629	15.7	3	2	2	10149	10497	9790.1	9483.9	8417.4	11692	11063	9639.5	10670	9534.8	10620	9865.7	68789	62579	0	0	0	136680	121530	0	72686	61149	75357	45913	0.853616	0.776555				1.69609	1.50809		0.901975	0.75881	0.93512	0.569744	nucleus	K13126	PABPC; polyadenylate-binding protein
NP_075617.3	paralemmin-1 isoform 1 [Mus musculus]	Palm	1.517	4.8e-05	Up	41.614	50.1	19	2	19	195620	199540	161440	143760	188090	195950	224560	226750	308150	316840	307970	317400	1118500	1126600	1074400	1001900	1218800	1061300	1104400	1148800	1771600	1778400	1750700	1583100	0.852813	0.858989	0.819189	0.76391	0.929288	0.8092	0.842062	0.875916	1.35078	1.35596	1.33484	1.20705	nucleus
NP_065594.2	Parkinson disease protein 7 homolog [Mus musculus]	Park7	0.98	0.0432154	Down	20.021	65.6	9	9	9	564090	615800	613200	698320	621260	690620	656930	587460	704750	640620	612050	582340	1755700	1769600	1824500	2170300	1906000	1942200	1950600	1933100	1896600	1911300	1864500	1910000	0.922661	0.929965	0.958817	1.14054	1.00165	1.02067	1.02509	1.01589	0.996707	1.00443	0.979837	1.00375	cytoplasm	K05687	PARK7; protein DJ-1 [EC:3.5.1.124]
XP_006526386.1	protocadherin-1 isoform X2 [Mus musculus]	Pcdh1	1.142	0.00456987	Up	131.48	27.5	21	21	21	39600	37884	42019	39391	41278	42560	37989	37522	38395	43400	45385	38669	249930	251420	267940	207760	239950	211630	228160	239200	265900	265090	257840	259730	1.01855	1.02462	1.09194	0.84669	0.977874	0.862461	0.929826	0.974818	1.08363	1.08033	1.05078	1.05848	endoplasmic reticulum
NP_291061.1	protocadherin gamma-C5 precursor [Mus musculus]	Pcdhgc5	1.091	0.0204245	Up	101.89	18.3	9	7	9	6651.2	8727.5	9485	8884.7	6923.5	6103.9	7527.1	9437.6	11686	11709	10285	8639.2	97952	107000	105030	98511	95360	90639	97016	91394	95703	102500	104160	105730	0.986926	1.07809	1.05824	0.992558	0.96081	0.913243	0.977495	0.92085	0.964266	1.03275	1.04947	1.06529	extracellular
NP_036125.4	protein piccolo isoform 1 [Mus musculus]	Pclo	1.087	0.0183708	Up	550.83	26.4	84	81	81	16777	18944	18739	13103	14223	16776	17488	14897	16468	18688	17891	16842	166870	172940	186840	138140	150910	149980	155110	144200	154840	166510	160550	170410	1.04441	1.0824	1.16939	0.864591	0.944516	0.938695	0.970803	0.902519	0.969113	1.04215	1.00485	1.06656	nucleus	K16882	PCLO; protein piccolo
NP_032817.1	calmodulin regulator protein PCP4 [Mus musculus]	Pcp4	0.568	0.0343824	Down	6.8073	27.4	2	2	2	77414	34354	93654	36294	82639	188080	108440	86691	30795	60940	41195	46776	113320	48312	148340	134650	175800	296470	205280	216710	75532	177980	149750	104130	0.736532	0.314008	0.964147	0.875168	1.14263	1.92693	1.33423	1.40852	0.490926	1.1568	0.973312	0.676801	cytoplasm
NP_001028485.1	28 kDa heat- and acid-stable phosphoprotein [Mus musculus]	Pdap1	1.6	0.00453809	Up	20.605	42.5	7	7	7	52376	75484	55828	43611	67116	78744	73488	82442	132830	135550	131840	48345	136140	147620	157770	107640	178020	127960	172730	165210	276790	268780	280100	204020	0.734972	0.796948	0.851744	0.58111	0.961067	0.690811	0.932508	0.89191	1.49429	1.45105	1.51216	1.10143	nucleus
NP_032827.1	retinal rod rhodopsin-sensitive cGMP 3',5'-cyclic phosphodiesterase subunit delta isoform 1 [Mus musculus]	Pde6d	0.862	0.0491444	Down	17.348	33.3	4	4	4	159240	194150	150140	203580	182260	191940	175880	166580	177730	173370	117390	124930	155700	162770	173120	194520	174670	167670	163660	187730	167380	156980	131060	142620	0.944648	0.987542	1.05034	1.18017	1.05974	1.01727	0.992942	1.13898	1.01551	0.952414	0.795154	0.86529	cytoplasm	K13758	PDE6D; retinal rod rhodopsin-sensitive cGMP 3',5'-cyclic phosphodiesterase subunit delta
NP_032846.2	xaa-Pro dipeptidase [Mus musculus]	Pepd	0.898	0.0384349	Down	55.028	40	14	14	14	43905	71951	60869	55696	62549	58818	51385	53386	57776	60882	51912	48558	267510	345550	335850	338970	327700	334260	333920	351060	331600	307030	275700	296230	0.834799	1.07833	1.04806	1.0578	1.02263	1.0431	1.04204	1.09553	1.0348	0.958126	0.860357	0.924424	mitochondria
NP_001155860.1	peroxisomal membrane protein 11B isoform 2 [Mus musculus]	Pex11b	1.089	0.0320218	Up	27.003	42.9	9	9	9	120670	110760	97494	95339	109330	82428	119440	117750	125910	139290	129300	21700	1040900	958300	1027400	808800	989030	1012200	1068400	1102900	1129900	1154200	1106500	1156800	0.99486	0.915914	0.981957	0.773026	0.945285	0.96743	1.02114	1.05412	1.07992	1.10315	1.05756	1.10563	mitochondria	K13352	PEX11B; peroxin-11B
NP_080303.1	prefoldin subunit 1 [Mus musculus]	Pfdn1	0.931	0.0305668	Down	14.255	50.8	5	5	5	53866	75235	70749	74259	76384	68670	77048	71026	75167	74226	68437	65013	159600	158470	164700	178510	181790	165470	175860	170090	168040	161640	158820	156890	0.957657	0.950877	0.988259	1.07112	1.09081	0.99288	1.05522	1.0206	1.0083	0.969898	0.952977	0.941396	cytoplasm
NP_001074743.1	6-phosphogluconate dehydrogenase, decarboxylating isoform 1 [Mus musculus]	Pgd	0.915	0.0274382	Down	53.247	47	18	18	18	170150	202690	182190	205090	206080	193170	197050	184870	220950	180210	197540	169250	745230	768750	789070	851760	886670	844600	814520	846420	835120	764920	758930	743770	0.926734	0.955982	0.981251	1.05921	1.10262	1.05031	1.0129	1.05257	1.03852	0.95122	0.943771	0.924918	cytoplasm	K00033	PGD, gnd, gntZ; 6-phosphogluconate dehydrogenase [EC:1.1.1.44 1.1.1.343]
NP_079672.1	6-phosphogluconolactonase isoform 1 [Mus musculus]	Pgls	0.91	0.00853132	Down	27.254	75.5	12	12	12	209950	228200	204270	255740	218830	260610	230800	220930	232550	221060	190800	216150	355470	352880	364540	434820	383880	385450	388410	395710	373950	356390	333080	349460	0.95342	0.946473	0.977747	1.16625	1.02962	1.03383	1.04177	1.06135	1.00299	0.955888	0.893367	0.937301	extracellular	K01057	PGLS, pgl, devB; 6-phosphogluconolactonase [EC:3.1.1.31]
NP_001156461.1	phosphorylated adapter RNA export protein isoform 2 [Mus musculus]	Phax	1.16	0.00171053	Up	40.866	10.5	3	3	3	3127.4	4294.9	3196.8	3143.2	3741.2	4211.8	3820.7	3665.7	4235.8	4410.5	4231.5	4383	35235	43802	34818	37485	41280	44375	43748	43441	48439	48229	50737	53109	0.805835	1.00177	0.796298	0.857293	0.944086	1.01487	1.00053	0.993509	1.10781	1.10301	1.16037	1.21462	cytoplasm	K14291	PHAX; phosphorylated adapter RNA export protein
XP_006511627.1	PH-interacting protein isoform X1 [Mus musculus]	Phip	1.138	0.0180548	Up	206.64	6.5	8	8	8	8058.5	11860	931.59	692.7	1209.4	891.55	1448.3	1011.1	1244.4	1311.2	1294.7	1023.5	162230	176390	105510	123650	127300	137680	131790	125690	146730	152710	159340	135740	1.15551	1.25637	0.751514	0.880719	0.906717	0.98065	0.938697	0.895249	1.04511	1.0877	1.13493	0.966832	nucleus
NP_848736.2	phytanoyl-CoA hydroxylase-interacting protein-like isoform 1 [Mus musculus]	Phyhipl	1.048	0.0175836	Up	42.34	50.4	18	14	18	331650	354850	347010	311100	342980	328440	339700	332560	362120	385600	343920	354390	782700	706670	778120	728960	755270	715080	744840	729990	754850	771110	786370	776150	1.04012	0.939085	1.03403	0.968706	1.00367	0.950261	0.989809	0.970075	1.00311	1.02472	1.045	1.03142	cytoplasm
NP_032870.2	phosphatidylinositol 4-phosphate 5-kinase type-1 gamma isoform 1 [Mus musculus]	Pip5k1c	1.076	0.0343071	Up	72.407	39.6	23	20	23	164990	160360	170640	140820	163200	150320	173230	161060	169090	179260	176110	184170	622460	597620	626630	552390	571860	570010	624380	612930	636000	621750	639160	665090	1.01761	0.976998	1.02442	0.903055	0.934885	0.931861	1.02075	1.00203	1.03974	1.01645	1.04491	1.0873	nucleus	K00889	PIP5K; 1-phosphatidylinositol-4-phosphate 5-kinase [EC:2.7.1.68]
NP_079687.3	PITH domain-containing protein 1 [Mus musculus]	Pithd1	1.089	0.0294497	Up	24.192	52.1	8	8	8	48871	52747	49418	47628	51100	48473	54860	46399	51792	53888	50348	51115	200000	188410	178520	171320	188900	175700	191960	174060	189450	201950	199340	204800	1.05988	0.998459	0.946048	0.907892	1.00106	0.931103	1.01727	0.922412	1.00397	1.07021	1.05638	1.08532	cytoplasm
XP_006524430.1	platelet-activating factor acetylhydrolase isoform X2 [Mus musculus]	Pla2g7	1.157	0.00920712	Up	46.315	21.8	6	6	6	13857	16198	13999	12834	15747	14357	9527.1	13138	16568	18116	15991	17206	64204	71563	65515	65849	68988	64249	71997	63126	77958	78688	72656	81455	0.910428	1.01478	0.929018	0.933755	0.978266	0.911066	1.02093	0.895142	1.10546	1.11582	1.03028	1.15505	cytoplasm	K01062	PLA2G7, PAFAH; platelet-activating factor acetylhydrolase [EC:3.1.1.47]
XP_006501593.1	1-phosphatidylinositol 4,5-bisphosphate phosphodiesterase eta-1 isoform X1 [Mus musculus]	Plch1	0.637	0.0311145	Down	189.49	4	6	4	4	1151.7	1902.5	1003	1206.7	1465.4	1230.4	1509.2	1192	1465.2	1391	1405	2117.9	52277	69732	31102	112000	71833	56947	71672	52656	35273	40578	57350	27956	0.923383	1.23169	0.549363	1.97829	1.2688	1.00587	1.26596	0.930077	0.623036	0.71674	1.01299	0.493794	nucleus	K19006	PLCH; phosphatidylinositol phospholipase C, eta [EC:3.1.4.11]
NP_780765.2	1-phosphatidylinositol 4,5-bisphosphate phosphodiesterase eta-2 isoform a [Mus musculus]	Plch2	1.101	0.0319168	Up	136.29	34.2	28	26	28	32388	34346	28916	30220	24924	30599	30410	29513	30728	30715	33179	30683	169260	156830	159720	156410	146100	147240	155380	162070	156520	168580	173870	173720	1.05474	0.977286	0.995295	0.974669	0.910422	0.917526	0.968251	1.00994	0.975354	1.05051	1.08347	1.08254	nucleus	K19006	PLCH; phosphatidylinositol phospholipase C, eta [EC:3.1.4.11]
NP_080112.1	perilipin-3 [Mus musculus]	Plin3	1.103	0.0383564	Up	47.262	51.9	12	12	12	36325	44358	31011	35902	33737	39896	38278	38663	47393	36289	38693	41512	201840	198360	187430	175450	183800	181050	192730	183300	212600	195980	191980	216400	1.04359	1.02559	0.969081	0.90714	0.950313	0.936094	0.996484	0.947728	1.09922	1.01329	0.992606	1.11887	nucleus
XP_006510810.1	plastin-1 isoform X1 [Mus musculus]	Pls1	0.891	0.0458666	Down	70.407	36	15	12	12	8843.8	10759	9892	11167	11400	12262	11684	11302	11456	12447	9142.9	10445	80041	80287	86281	88036	89411	98331	94657	88474	89941	86290	77156	77136	0.927079	0.929928	0.999354	1.01968	1.03561	1.13892	1.09637	1.02476	1.04175	0.999459	0.893663	0.893432	cytoplasm
[truncated: 186 more rows]
[truncated: 9 more columns]
