# Supplementary material for: Vitamin D Regulates Olfactory Function via Dual Transcriptional and mTOR‐Dependent Translational Control of Synaptic Proteins
Source: Adv Sci (Weinh). 2025 Dec 16;13(13):e07181. doi: 10.1002/advs.202507181 (PMC12955992; doi:10.1002/advs.202507181)
Supplement: Supplementary file 2 — Supplemental Tables 1–18 [file ADVS-13-e07181-s002.zip › Table S15_ DEGs in VDR KD and Control Groups.xlsx]

## Sheet: VDR KD vs Control group
Gene ID	Symbol	p-value	FDR	description
68941	1110018N20Rik	0.0399362	0.82544	None
100043489	1300002E11Rik	0.0411671	0.826984	RIKEN cDNA 1300002E11 gene [Source:MGI Symbol;Acc:MGI:1919001]
76505	1500009C09Rik	0.0071247	0.541918	None
66236	1500011B03Rik	0.0115559	0.6348	RIKEN cDNA 1500011B03 gene [Source:MGI Symbol;Acc:MGI:1913486]
69399	1700025G04Rik	0.0234144	0.735263	RIKEN cDNA 1700025G04 gene [Source:MGI Symbol;Acc:MGI:1916649]
74284	1700086L19Rik	0.041237	0.826984	RIKEN cDNA 1700086L19 gene [Source:NCBI gene (formerly Entrezgene);Acc:74284]
630836	2010315B03Rik	0.0346301	0.804776	RIKEN cDNA 2010315B03 gene [Source:MGI Symbol;Acc:MGI:1919321]
67194	2700038G22Rik	0.0486205	0.828593	RIKEN cDNA 2700038G22 gene [Source:MGI Symbol;Acc:MGI:1914444]
100502745	2900009J06Rik	0.0482931	0.828593	RIKEN cDNA 2900009J06 gene [Source:MGI Symbol;Acc:MGI:1920137]
102640779	2900052L18Rik	0.0010818	0.283326	None
73204	3110056K07Rik	0.00261416	0.37898	None
69277	3300002I08Rik	0.03506	0.804776	RIKEN cDNA 3300002I08 gene [Source:MGI Symbol;Acc:MGI:1916527]
320606	3632454L22Rik	0.00410197	0.444564	RIKEN cDNA 3632454L22 gene [Source:MGI Symbol;Acc:MGI:2444359]
100040322	3830408C21Rik	0.0314871	0.796424	RIKEN cDNA 3830408C21 gene [Source:MGI Symbol;Acc:MGI:1917940]
67392	4833420G17Rik	0.0145961	0.68821	RIKEN cDNA 4833420G17 gene [Source:MGI Symbol;Acc:MGI:1914642]
75799	4930444P10Rik	0.0227787	0.731899	RIKEN cDNA 4930444P10 gene [Source:MGI Symbol;Acc:MGI:1923049]
67609	4930453N24Rik	0.0105314	0.617859	RIKEN cDNA 4930453N24 gene [Source:MGI Symbol;Acc:MGI:1914859]
71086	4933412E12Rik	0.0401412	0.826984	RIKEN cDNA 4933412E12 gene [Source:MGI Symbol;Acc:MGI:1918336]
74471	4933440N22Rik	0.0229066	0.731899	None
223739	5031439G07Rik	0.0325759	0.804475	RIKEN cDNA 5031439G07 gene [Source:MGI Symbol;Acc:MGI:2444899]
100043213	5330434G04Rik	0.0416735	0.826984	RIKEN cDNA 5330434G04 gene [Source:MGI Symbol;Acc:MGI:1925519]
100503199	5430416N02Rik	0.0491488	0.828593	None
76880	6430411K18Rik	0.0329642	0.804776	None
320977	A330023F24Rik	0.0433407	0.828593	None
320961	A630026N12Rik	0.0108677	0.624505	None
442838	A830021F12Rik	0.0151417	0.69304	None
66273	Aamdc	0.0319769	0.801825	adipogenesis associated Mth938 domain containing [Source:MGI Symbol;Acc:MGI:1913523]
11298	Aanat	0.00591905	0.508369	arylalkylamine N-acetyltransferase [Source:MGI Symbol;Acc:MGI:1328365]
11305	Abca2	0.000313568	0.164351	ATP-binding cassette, sub-family A (ABC1), member 2 [Source:MGI Symbol;Acc:MGI:99606]
17250	Abcc1	0.0467515	0.828593	ATP-binding cassette, sub-family C (CFTR/MRP), member 1 [Source:MGI Symbol;Acc:MGI:102676]
192663	Abcg4	0.0147891	0.688962	ATP binding cassette subfamily G member 4 [Source:MGI Symbol;Acc:MGI:1890594]
67469	Abhd5	0.0205171	0.730774	abhydrolase domain containing 5 [Source:MGI Symbol;Acc:MGI:1914719]
11595	Acan	0.0234317	0.735263	aggrecan [Source:MGI Symbol;Acc:MGI:99602]
140500	Acap3	0.0189421	0.724336	ArfGAP with coiled-coil, ankyrin repeat and PH domains 3 [Source:MGI Symbol;Acc:MGI:2153589]
11423	Ache	0.0398133	0.823714	acetylcholinesterase [Source:MGI Symbol;Acc:MGI:87876]
74156	Acot12	0.0386996	0.817724	acyl-CoA thioesterase 12 [Source:MGI Symbol;Acc:MGI:1921406]
216739	Acsl6	0.0107542	0.620724	acyl-CoA synthetase long-chain family member 6 [Source:MGI Symbol;Acc:MGI:894291]
68738	Acss1	0.0118331	0.636281	acyl-CoA synthetase short-chain family member 1 [Source:MGI Symbol;Acc:MGI:1915988]
11475	Acta2	0.0109	0.624541	actin alpha 2, smooth muscle, aorta [Source:MGI Symbol;Acc:MGI:87909]
11481	Acvr2b	0.0118001	0.636143	activin receptor IIB [Source:MGI Symbol;Acc:MGI:87912]
75572	Acyp2	0.0422595	0.826984	acylphosphatase 2, muscle type [Source:MGI Symbol;Acc:MGI:1922822]
13522	Adam28	0.0281973	0.781406	a disintegrin and metallopeptidase domain 28 [Source:MGI Symbol;Acc:MGI:105988]
58860	Adamdec1	0.0203501	0.730774	ADAM-like, decysin 1 [Source:MGI Symbol;Acc:MGI:1917650]
216725	Adamts2	0.0122169	0.638855	a disintegrin-like and metallopeptidase (reprolysin type) with thrombospondin type 1 motif, 2 [Source:MGI Symbol;Acc:MGI:1347356]
432530	Adcy1	0.00122821	0.293972	adenylate cyclase 1 [Source:MGI Symbol;Acc:MGI:99677]
224129	Adcy5	0.0200482	0.727437	adenylate cyclase 5 [Source:MGI Symbol;Acc:MGI:99673]
107831	Adgrb1	0.0179071	0.718164	adhesion G protein-coupled receptor B1 [Source:MGI Symbol;Acc:MGI:1933736]
11535	Adm	0.0352517	0.804776	adrenomedullin [Source:MGI Symbol;Acc:MGI:108058]
114896	Afg3l1	0.0499291	0.829647	AFG3-like AAA ATPase 1 [Source:MGI Symbol;Acc:MGI:1928277]
11593	Aga	0.0468285	0.828593	aspartylglucosaminidase [Source:MGI Symbol;Acc:MGI:104873]
216439	Agap2	0.0107722	0.620724	ArfGAP with GTPase domain, ankyrin repeat and PH domain 2 [Source:MGI Symbol;Acc:MGI:3580016]
66549	Aggf1	0.00752534	0.556446	angiogenic factor with G patch and FHA domains 1 [Source:MGI Symbol;Acc:MGI:1913799]
239528	Ago2	0.00299303	0.393744	argonaute RISC catalytic subunit 2 [Source:MGI Symbol;Acc:MGI:2446632]
230793	Ahdc1	0.0359763	0.814411	AT hook, DNA binding motif, containing 1 [Source:MGI Symbol;Acc:MGI:2444218]
72168	Aifm3	0.00973348	0.598385	apoptosis-inducing factor, mitochondrion-associated 3 [Source:MGI Symbol;Acc:MGI:1919418]
229949	Ak5	0.0247192	0.750439	adenylate kinase 5 [Source:MGI Symbol;Acc:MGI:2677491]
102216272	Ak6	0.0313814	0.796424	adenylate kinase 6 [Source:MGI Symbol;Acc:MGI:5510732]
75547	Akap13	0.0447738	0.828593	A kinase (PRKA) anchor protein 13 [Source:MGI Symbol;Acc:MGI:2676556]
68050	Akirin1	0.00849336	0.588264	akirin 1 [Source:MGI Symbol;Acc:MGI:1915300]
58810	Akr1a1	0.0332678	0.804776	aldo-keto reductase family 1, member A1 (aldehyde reductase) [Source:MGI Symbol;Acc:MGI:1929955]
11658	Alcam	0.000166971	0.124743	activated leukocyte cell adhesion molecule [Source:MGI Symbol;Acc:MGI:1313266]
26358	Aldh1a7	0.0098554	0.598385	aldehyde dehydrogenase family 1, subfamily A7 [Source:MGI Symbol;Acc:MGI:1347050]
216188	Aldh1l2	0.046009	0.828593	aldehyde dehydrogenase 1 family, member L2 [Source:MGI Symbol;Acc:MGI:2444680]
214579	Aldh5a1	0.0116357	0.6348	aldhehyde dehydrogenase family 5, subfamily A1 [Source:MGI Symbol;Acc:MGI:2441982]
236266	Alms1	0.00361368	0.415002	ALMS1, centrosome and basal body associated [Source:MGI Symbol;Acc:MGI:1934606]
72345	Amer1	0.0326649	0.804772	APC membrane recruitment 1 [Source:MGI Symbol;Acc:MGI:1919595]
11735	Ank3	0.00134846	0.293972	ankyrin 3, epithelial [Source:MGI Symbol;Acc:MGI:88026]
68558	Ankra2	0.0449351	0.828593	ankyrin repeat, family A (RFXANK-like), 2 [Source:MGI Symbol;Acc:MGI:1915808]
77087	Ankrd11	0.0221541	0.731899	ankyrin repeat domain 11 [Source:MGI Symbol;Acc:MGI:1924337]
56642	Ankrd2	0.0333165	0.804776	ankyrin repeat domain 2 (stretch responsive muscle) [Source:MGI Symbol;Acc:MGI:1861447]
70615	Ankrd24	0.00371638	0.415698	ankyrin repeat domain 24 [Source:MGI Symbol;Acc:MGI:1890394]
11746	Anxa4	0.0223909	0.731899	annexin A4 [Source:MGI Symbol;Acc:MGI:88030]
237940	Aoc2	0.0319367	0.801825	amine oxidase, copper containing 2 (retina-specific) [Source:MGI Symbol;Acc:MGI:2668431]
108012	Ap1s2	0.0494375	0.828593	adaptor-related protein complex 1, sigma 2 subunit [Source:MGI Symbol;Acc:MGI:1889383]
232910	Ap2s1	0.00627824	0.527249	adaptor-related protein complex 2, sigma 1 subunit [Source:MGI Symbol;Acc:MGI:2141861]
11775	Ap3b2	0.0342919	0.804776	adaptor-related protein complex 3, beta 2 subunit [Source:MGI Symbol;Acc:MGI:1100869]
11781	Ap4m1	0.0201361	0.727437	adaptor-related protein complex AP-4, mu 1 [Source:MGI Symbol;Acc:MGI:1337063]
23805	Apc2	0.0376174	0.817724	APC regulator of WNT signaling pathway 2 [Source:MGI Symbol;Acc:MGI:1346052]
11831	Aqp6	0.047941	0.828593	aquaporin 6 [Source:MGI Symbol;Acc:MGI:1341204]
11843	Arf4	0.033114	0.804776	ADP-ribosylation factor 4 [Source:MGI Symbol;Acc:MGI:99433]
77038	Arfgap2	0.0173723	0.71672	ADP-ribosylation factor GTPase activating protein 2 [Source:MGI Symbol;Acc:MGI:1924288]
330914	Arhgap32	0.0441533	0.828593	Rho GTPase activating protein 32 [Source:MGI Symbol;Acc:MGI:2450166]
233071	Arhgap33	3.95e-05	0.0486621	Rho GTPase activating protein 33 [Source:MGI Symbol;Acc:MGI:2673998]
545481	Arhgap40	0.0416824	0.826984	Rho GTPase activating protein 40 [Source:MGI Symbol;Acc:MGI:3649852]
16801	Arhgef1	0.0187025	0.723105	Rho guanine nucleotide exchange factor (GEF) 1 [Source:MGI Symbol;Acc:MGI:1353510]
69632	Arhgef12	0.00848204	0.588264	Rho guanine nucleotide exchange factor (GEF) 12 [Source:MGI Symbol;Acc:MGI:1916882]
207212	Arhgef17	0.0256218	0.764834	Rho guanine nucleotide exchange factor (GEF) 17 [Source:MGI Symbol;Acc:MGI:2673002]
93760	Arid1a	0.028398	0.781406	AT rich interactive domain 1A (SWI-like) [Source:MGI Symbol;Acc:MGI:1935147]
13496	Arid3a	0.0196385	0.727437	AT rich interactive domain 3A (BRIGHT-like) [Source:MGI Symbol;Acc:MGI:1328360]
65105	Arl6ip4	0.0168751	0.704792	ADP-ribosylation factor-like 6 interacting protein 4 [Source:MGI Symbol;Acc:MGI:1929500]
65106	Arl6ip5	0.0112863	0.624541	ADP-ribosylation factor-like 6 interacting protein 5 [Source:MGI Symbol;Acc:MGI:1929501]
67166	Arl8b	0.0261328	0.77425	ADP-ribosylation factor-like 8B [Source:MGI Symbol;Acc:MGI:1914416]
11865	Arntl	0.00500795	0.482725	None
56443	Arpc1a	0.030129	0.789791	actin related protein 2/3 complex, subunit 1A [Source:MGI Symbol;Acc:MGI:1928896]
74192	Arpc5l	0.0429702	0.828593	actin related protein 2/3 complex, subunit 5-like [Source:MGI Symbol;Acc:MGI:1921442]
11419	Asic1	0.0142384	0.684652	acid-sensing (proton-gated) ion channel 1 [Source:MGI Symbol;Acc:MGI:1194915]
11911	Atf4	0.00346537	0.404945	activating transcription factor 4 [Source:MGI Symbol;Acc:MGI:88096]
73683	Atg16l2	0.0453697	0.828593	autophagy related 16-like 2 (S. cerevisiae) [Source:MGI Symbol;Acc:MGI:1920933]
11982	Atp10a	0.00931515	0.598385	ATPase, class V, type 10A [Source:MGI Symbol;Acc:MGI:1330809]
170759	Atp13a1	0.0047813	0.478518	ATPase type 13A1 [Source:MGI Symbol;Acc:MGI:2180801]
11932	Atp1b2	0.00487151	0.480581	ATPase, Na+/K+ transporting, beta 2 polypeptide [Source:MGI Symbol;Acc:MGI:88109]
11941	Atp2b2	0.000383037	0.174173	ATPase, Ca++ transporting, plasma membrane 2 [Source:MGI Symbol;Acc:MGI:105368]
11946	Atp5a1	0.0289917	0.782504	ATP synthase F1 subunit alpha [Source:MGI Symbol;Acc:MGI:88115]
71679	Atp5h	0.0286408	0.782089	ATP synthase peripheral stalk subunit d [Source:MGI Symbol;Acc:MGI:1918929]
57423	Atp5j2	0.00417086	0.449701	ATP synthase membrane subunit f [Source:MGI Symbol;Acc:MGI:1927558]
66477	Atp5md	0.00964499	0.598385	ATP synthase membrane subunit k [Source:MGI Symbol;Acc:MGI:1891435]
11950	Atp5pb	0.025558	0.764827	ATP synthase peripheral stalk-membrane subunit b [Source:MGI Symbol;Acc:MGI:1100495]
140494	Atp6v0a4	0.0421412	0.826984	ATPase, H+ transporting, lysosomal V0 subunit A4 [Source:MGI Symbol;Acc:MGI:2153480]
76252	Atp6v0e2	0.0100699	0.598385	ATPase, H+ transporting, lysosomal V0 subunit E2 [Source:MGI Symbol;Acc:MGI:1923502]
11966	Atp6v1b2	0.0190968	0.724812	ATPase, H+ transporting, lysosomal V1 subunit B2 [Source:MGI Symbol;Acc:MGI:109618]
66335	Atp6v1c1	0.0423008	0.826984	ATPase, H+ transporting, lysosomal V1 subunit C1 [Source:MGI Symbol;Acc:MGI:1913585]
3338900; 5912284; 7668594; 17706; 3337216	ATP8	0.0180211	0.718164	mitochondrially encoded ATP synthase 8 [Source:MGI Symbol;Acc:MGI:99926]
20239	Atxn2	0.0262866	0.774548	ataxin 2 [Source:MGI Symbol;Acc:MGI:1277223]
233871	Atxn2l	0.0281393	0.781406	ataxin 2-like [Source:MGI Symbol;Acc:MGI:2446242]
72522	Atxn7l2	0.0128387	0.651814	ataxin 7-like 2 [Source:MGI Symbol;Acc:MGI:1919772]
74268	Aven	0.00657269	0.52909	apoptosis, caspase activation inhibitor [Source:MGI Symbol;Acc:MGI:1921518]
101056014	AY036118	0.0220483	0.731899	None
320110	B230369F24Rik	0.0413604	0.826984	None
12010	B2m	0.0145274	0.687489	beta-2 microglobulin [Source:MGI Symbol;Acc:MGI:88127]
330406	B4galnt3	0.0307064	0.789791	beta-1,4-N-acetyl-galactosaminyl transferase 3 [Source:MGI Symbol;Acc:MGI:3041155]
320268	B930095G15Rik	0.0284004	0.781406	None
268515	Bahcc1	0.0194603	0.727437	BAH domain and coiled-coil containing 1 [Source:MGI Symbol;Acc:MGI:2679272]
70350	Basp1	0.00959869	0.598385	brain abundant, membrane attached signal protein 1 [Source:MGI Symbol;Acc:MGI:1917600]
72873	Bbof1	0.0394211	0.82037	basal body orientation factor 1 [Source:MGI Symbol;Acc:MGI:1920123]
52028	Bbs1	0.0117473	0.63493	Bardet-Biedl syndrome 1 (human) [Source:MGI Symbol;Acc:MGI:1277215]
241950	Bbs12	0.0311483	0.793103	Bardet-Biedl syndrome 12 (human) [Source:MGI Symbol;Acc:MGI:2686651]
100568459	Bc1	0.0458438	0.828593	None
12029	Bcl6b	0.0461706	0.828593	B cell CLL/lymphoma 6, member B [Source:MGI Symbol;Acc:MGI:1278332]
12069	Bex2	0.0290119	0.782504	brain expressed X-linked 2 [Source:MGI Symbol;Acc:MGI:1338017]
117197	Bloc1s4	0.00831277	0.579594	biogenesis of lysosomal organelles complex-1, subunit 4, cappuccino [Source:MGI Symbol;Acc:MGI:1929230]
12153	Bmp1	0.0420342	0.826984	bone morphogenetic protein 1 [Source:MGI Symbol;Acc:MGI:88176]
110075	Bmp3	0.00133447	0.293972	bone morphogenetic protein 3 [Source:MGI Symbol;Acc:MGI:88179]
12176	Bnip3	0.00493976	0.480581	BCL2/adenovirus E1B interacting protein 3 [Source:MGI Symbol;Acc:MGI:109326]
66439	Borcs7	0.0168303	0.704792	BLOC-1 related complex subunit 7 [Source:MGI Symbol;Acc:MGI:1913689]
378700	Bpifb3	0.0383891	0.817724	BPI fold containing family B, member 3 [Source:MGI Symbol;Acc:MGI:2675077]
71425	Bpifb9a	0.0431479	0.828593	BPI fold containing family B, member 9A [Source:MGI Symbol;Acc:MGI:3767993]
207165	Bptf	0.0386812	0.817724	bromodomain PHD finger transcription factor [Source:MGI Symbol;Acc:MGI:2444008]
101314	Brk1	0.0387422	0.817724	BRICK1, SCAR/WAVE actin-nucleating complex subunit [Source:MGI Symbol;Acc:MGI:1915406]
12217	Bsn	0.00534788	0.492783	bassoon [Source:MGI Symbol;Acc:MGI:1277955]
69550	Bst2	0.00769161	0.56225	bone marrow stromal cell antigen 2 [Source:MGI Symbol;Acc:MGI:1916800]
218490	Btf3	0.0243714	0.74727	basic transcription factor 3 [Source:MGI Symbol;Acc:MGI:1202875]
12226	Btg1	0.015522	0.696259	BTG anti-proliferation factor 1 [Source:MGI Symbol;Acc:MGI:88215]
226359	C1ql2	0.0254093	0.764085	complement component 1, q subcomponent-like 2 [Source:MGI Symbol;Acc:MGI:3032521]
239126	C1qtnf9	0.0269127	0.778467	C1q and tumor necrosis factor related protein 9 [Source:MGI Symbol;Acc:MGI:3045252]
12263	C2	0.0245153	0.747502	complement component 2 (within H-2S) [Source:MGI Symbol;Acc:MGI:88226]
12286	Cacna1a	0.0028537	0.386975	calcium channel, voltage-dependent, P/Q type, alpha 1A subunit [Source:MGI Symbol;Acc:MGI:109482]
12291	Cacna1g	0.0369668	0.817724	calcium channel, voltage-dependent, T type, alpha 1G subunit [Source:MGI Symbol;Acc:MGI:1201678]
58226	Cacna1h	0.00369031	0.415002	calcium channel, voltage-dependent, T type, alpha 1H subunit [Source:MGI Symbol;Acc:MGI:1928842]
12314	Calm2	0.0185945	0.721596	calmodulin 2 [Source:MGI Symbol;Acc:MGI:103250]
12343	Capza2	0.0172156	0.713068	capping actin protein of muscle Z-line subunit alpha 2 [Source:MGI Symbol;Acc:MGI:106222]
105844	Card10	0.00726865	0.548547	caspase recruitment domain family, member 10 [Source:MGI Symbol;Acc:MGI:2146012]
268932	Caskin1	0.039675	0.822479	CASK interacting protein 1 [Source:MGI Symbol;Acc:MGI:2442952]
12362	Casp1	0.0134096	0.663239	caspase 1 [Source:MGI Symbol;Acc:MGI:96544]
69743	Casz1	0.0215831	0.731899	castor zinc finger 1 [Source:MGI Symbol;Acc:MGI:1196251]
320225	Catsperg1	0.00630168	0.527249	cation channel sperm associated auxiliary subunit gamma 1 [Source:MGI Symbol;Acc:MGI:2443617]
12417	Cbx3	0.0248956	0.753605	chromobox 3 [Source:MGI Symbol;Acc:MGI:108515]
12418	Cbx4	0.024392	0.74727	chromobox 4 [Source:MGI Symbol;Acc:MGI:1195985]
70976	Ccdc105	0.038874	0.817724	coiled-coil domain containing 105 [Source:MGI Symbol;Acc:MGI:1918226]
216516	Ccdc157	0.0117362	0.63493	coiled-coil domain containing 157 [Source:MGI Symbol;Acc:MGI:3041210]
320226	Ccdc171	0.0178969	0.718164	coiled-coil domain containing 171 [Source:MGI Symbol;Acc:MGI:1922152]
212153	Ccdc191	0.028497	0.781406	coiled-coil domain containing 191 [Source:MGI Symbol;Acc:MGI:1922661]
74186	Ccdc3	0.0419355	0.826984	coiled-coil domain containing 3 [Source:MGI Symbol;Acc:MGI:1921436]
207607	Ccdc40	0.0228229	0.731899	coiled-coil domain containing 40 [Source:MGI Symbol;Acc:MGI:2443893]
56838	Ccl28	8.88e-05	0.0844521	chemokine (C-C motif) ligand 28 [Source:MGI Symbol;Acc:MGI:1861731]
20307	Ccl8	0.0322648	0.802584	chemokine (C-C motif) ligand 8 [Source:MGI Symbol;Acc:MGI:101878]
18133	Ccn3	0.00977614	0.598385	cellular communication network factor 3 [Source:MGI Symbol;Acc:MGI:109185]
227210	Ccnyl1	0.021979	0.731899	cyclin Y-like 1 [Source:MGI Symbol;Acc:MGI:2138614]
12461	Cct2	0.0389784	0.817724	chaperonin containing Tcp1, subunit 2 (beta) [Source:MGI Symbol;Acc:MGI:107186]
12476	Cd151	0.018435	0.719021	CD151 antigen [Source:MGI Symbol;Acc:MGI:1096360]
12506	Cd48	0.0298927	0.788482	CD48 antigen [Source:MGI Symbol;Acc:MGI:88339]
23833	Cd52	0.0251774	0.761033	CD52 antigen [Source:MGI Symbol;Acc:MGI:1346088]
109332	Cdcp1	0.037502	0.817724	CUB domain containing protein 1 [Source:MGI Symbol;Acc:MGI:2442010]
320865	Cdh18	0.00822435	0.579594	cadherin 18 [Source:MGI Symbol;Acc:MGI:1344366]
381409	Cdh26	0.00290926	0.388735	cadherin-like 26 [Source:MGI Symbol;Acc:MGI:2685856]
12563	Cdh6	0.0484099	0.828593	cadherin 6 [Source:MGI Symbol;Acc:MGI:107435]
12564	Cdh8	0.00857697	0.590146	cadherin 8 [Source:MGI Symbol;Acc:MGI:107434]
12537	Cdk11b	0.0450723	0.828593	cyclin dependent kinase 11B [Source:MGI Symbol;Acc:MGI:88353]
382253	Cdkl5	5.3e-05	0.0615319	cyclin dependent kinase like 5 [Source:MGI Symbol;Acc:MGI:1278336]
78784	Celf3	0.0383203	0.817724	CUGBP, Elav-like family member 3 [Source:MGI Symbol;Acc:MGI:1926034]
53883	Celsr2	0.00256659	0.378065	cadherin, EGF LAG seven-pass G-type receptor 2 [Source:MGI Symbol;Acc:MGI:1858235]
69928	Cenps	0.0337758	0.804776	centromere protein S [Source:MGI Symbol;Acc:MGI:1917178]
20892	Cenpx	0.0217645	0.731899	centromere protein X [Source:MGI Symbol;Acc:MGI:894324]
74201	Cep97	0.00980062	0.598385	centrosomal protein 97 [Source:MGI Symbol;Acc:MGI:1921451]
241116	Cfap65	0.0274074	0.779483	cilia and flagella associated protein 65 [Source:MGI Symbol;Acc:MGI:2444274]
207686	Cfap69	0.0363287	0.815593	cilia and flagella associated protein 69 [Source:MGI Symbol;Acc:MGI:2443778]
12632	Cfl2	0.0104347	0.614827	cofilin 2, muscle [Source:MGI Symbol;Acc:MGI:101763]
12638	Cftr	0.0480976	0.828593	cystic fibrosis transmembrane conductance regulator [Source:MGI Symbol;Acc:MGI:88388]
71389	Chd6	0.0401561	0.826984	chromodomain helicase DNA binding protein 6 [Source:MGI Symbol;Acc:MGI:1918639]
67064	Chmp1b	0.0100599	0.598385	charged multivesicular body protein 1B [Source:MGI Symbol;Acc:MGI:1914314]
68942	Chmp2b	0.0217889	0.731899	charged multivesicular body protein 2B [Source:MGI Symbol;Acc:MGI:1916192]
108699	Chn1	0.00482458	0.480551	chimerin 1 [Source:MGI Symbol;Acc:MGI:1915674]
58250	Chst11	0.0148323	0.689436	carbohydrate sulfotransferase 11 [Source:MGI Symbol;Acc:MGI:1927166]
59031	Chst12	0.00124101	0.293972	carbohydrate sulfotransferase 12 [Source:MGI Symbol;Acc:MGI:1929064]
68099	Cibar1	0.0268502	0.778467	CBY1 interacting BAR domain containing 1 [Source:MGI Symbol;Acc:MGI:1915349]
436062	Cibar2	0.026461	0.776246	CBY1 interacting BAR domain containing 2 [Source:MGI Symbol;Acc:MGI:3588213]
71722	Cic	0.0174604	0.718063	capicua transcriptional repressor [Source:MGI Symbol;Acc:MGI:1918972]
12704	Cit	0.0166879	0.704792	citron [Source:MGI Symbol;Acc:MGI:105313]
17684	Cited2	0.000583782	0.196951	Cbp/p300-interacting transactivator, with Glu/Asp-rich carboxy-terminal domain, 2 [Source:MGI Symbol;Acc:MGI:1306784]
56222	Cited4	0.0314659	0.796424	Cbp/p300-interacting transactivator, with Glu/Asp-rich carboxy-terminal domain, 4 [Source:MGI Symbol;Acc:MGI:1861694]
75458	Cklf	0.0436822	0.828593	chemokine-like factor [Source:MGI Symbol;Acc:MGI:1922708]
12723	Clcn1	0.0366655	0.817724	chloride channel, voltage-sensitive 1 [Source:MGI Symbol;Acc:MGI:88417]
242653	Cldn19	0.00268221	0.381658	claudin 19 [Source:MGI Symbol;Acc:MGI:3033992]
243653	Clec1a	0.0162266	0.702714	C-type lectin domain family 1, member a [Source:MGI Symbol;Acc:MGI:2444151]
56620	Clec4n	0.046702	0.828593	C-type lectin domain family 4, member n [Source:MGI Symbol;Acc:MGI:1861231]
114584	Clic1	0.0436686	0.828593	chloride intracellular channel 1 [Source:MGI Symbol;Acc:MGI:2148924]
12747	Clk1	0.00671419	0.52909	CDC-like kinase 1 [Source:MGI Symbol;Acc:MGI:107403]
94040	Clmn	0.0124688	0.645571	calmin [Source:MGI Symbol;Acc:MGI:2136957]
12793	Cnih1	0.0277104	0.781036	cornichon family AMPA receptor auxiliary protein 1 [Source:MGI Symbol;Acc:MGI:1277202]
94219	Cnnm2	0.0224068	0.731899	cyclin M2 [Source:MGI Symbol;Acc:MGI:2151054]
21367	Cntn2	0.00896008	0.593095	contactin 2 [Source:MGI Symbol;Acc:MGI:104518]
53321	Cntnap1	0.0220243	0.731899	contactin associated protein-like 1 [Source:MGI Symbol;Acc:MGI:1858201]
636808	Cntnap5a	0.0168979	0.704792	contactin associated protein-like 5A [Source:MGI Symbol;Acc:MGI:3643623]
12815	Col11a2	0.0284612	0.781406	collagen, type XI, alpha 2 [Source:MGI Symbol;Acc:MGI:88447]
12816	Col12a1	0.0127682	0.65131	collagen, type XII, alpha 1 [Source:MGI Symbol;Acc:MGI:88448]
12818	Col14a1	0.00729053	0.548547	collagen, type XIV, alpha 1 [Source:MGI Symbol;Acc:MGI:1341272]
12819	Col15a1	0.0369013	0.817724	collagen, type XV, alpha 1 [Source:MGI Symbol;Acc:MGI:88449]
12823	Col19a1	0.0474319	0.828593	collagen, type XIX, alpha 1 [Source:MGI Symbol;Acc:MGI:1095415]
73368	Col20a1	0.000703222	0.216313	collagen, type XX, alpha 1 [Source:MGI Symbol;Acc:MGI:1920618]
71355	Col24a1	0.00117326	0.293972	collagen, type XXIV, alpha 1 [Source:MGI Symbol;Acc:MGI:1918605]
373864	Col27a1	0.00686438	0.531786	collagen, type XXVII, alpha 1 [Source:MGI Symbol;Acc:MGI:2672118]
12826	Col4a1	0.00529412	0.491214	collagen, type IV, alpha 1 [Source:MGI Symbol;Acc:MGI:88454]
12827	Col4a2	0.00822488	0.579594	collagen, type IV, alpha 2 [Source:MGI Symbol;Acc:MGI:88455]
12831	Col5a1	0.000157671	0.124743	collagen, type V, alpha 1 [Source:MGI Symbol;Acc:MGI:88457]
12836	Col7a1	0.0478552	0.828593	collagen, type VII, alpha 1 [Source:MGI Symbol;Acc:MGI:88462]
329941	Col8a2	0.028806	0.782504	collagen, type VIII, alpha 2 [Source:MGI Symbol;Acc:MGI:88464]
140792	Colec12	0.0347796	0.804776	collectin sub-family member 12 [Source:MGI Symbol;Acc:MGI:2152907]
12848	Cops2	0.0441668	0.828593	COP9 signalosome subunit 2 [Source:MGI Symbol;Acc:MGI:1330276]
66915	Cops9	0.0177345	0.718164	COP9 signalosome subunit 9 [Source:MGI Symbol;Acc:MGI:1914165]
67876	Coq10b	0.00045295	0.182844	coenzyme Q10B [Source:MGI Symbol;Acc:MGI:1915126]
216961	Coro6	0.00226688	0.364742	coronin 6 [Source:MGI Symbol;Acc:MGI:2183448]
12857	Cox4i1	0.0351232	0.804776	cytochrome c oxidase subunit 4I1 [Source:MGI Symbol;Acc:MGI:88473]
12861	Cox6a1	0.00407912	0.444564	cytochrome c oxidase subunit 6A1 [Source:MGI Symbol;Acc:MGI:103099]
12864	Cox6c	0.047076	0.828593	cytochrome c oxidase subunit 6C [Source:MGI Symbol;Acc:MGI:104614]
66142	Cox7b	0.00915938	0.598385	cytochrome c oxidase subunit 7B [Source:MGI Symbol;Acc:MGI:1913392]
70574	Cpm	0.00823719	0.579594	carboxypeptidase M [Source:MGI Symbol;Acc:MGI:1917824]
102278	Cpne7	0.0282195	0.781406	copine VII [Source:MGI Symbol;Acc:MGI:2142747]
12921	Crhr1	0.0110983	0.624541	corticotropin releasing hormone receptor 1 [Source:MGI Symbol;Acc:MGI:88498]
56724	Cript	0.00997223	0.598385	cysteine-rich PDZ-binding protein [Source:MGI Symbol;Acc:MGI:1929655]
382056	Crtc1	0.0217398	0.731899	CREB regulated transcription coactivator 1 [Source:MGI Symbol;Acc:MGI:2142523]
70461	Crtc3	0.0184937	0.719021	CREB regulated transcription coactivator 3 [Source:MGI Symbol;Acc:MGI:1917711]
12953	Cry2	0.0444984	0.828593	cryptochrome 2 (photolyase-like) [Source:MGI Symbol;Acc:MGI:1270859]
12982	Csf2ra	3.04e-05	0.0451215	colony stimulating factor 2 receptor, alpha, low-affinity (granulocyte-macrophage) [Source:MGI Symbol;Acc:MGI:1339754]
329942	Csmd2	0.0338568	0.804776	CUB and Sushi multiple domains 2 [Source:MGI Symbol;Acc:MGI:2386401]
214897	Csnk1g1	0.0273618	0.779483	casein kinase 1, gamma 1 [Source:MGI Symbol;Acc:MGI:2660884]
29873	Cspg5	0.0425635	0.828593	chondroitin sulfate proteoglycan 5 [Source:MGI Symbol;Acc:MGI:1352747]
269037	Ctif	0.0395463	0.820626	CBP80/20-dependent translation initiation factor [Source:MGI Symbol;Acc:MGI:2685518]
103841	Cuedc1	0.0179127	0.718164	CUE domain containing 1 [Source:MGI Symbol;Acc:MGI:2144281]
13048	Cux2	0.0409826	0.826984	cut-like homeobox 2 [Source:MGI Symbol;Acc:MGI:107321]
66070	Cwc15	0.0433977	0.828593	CWC15 spliceosome-associated protein [Source:MGI Symbol;Acc:MGI:1913320]
13057	Cyba	0.0146477	0.688506	cytochrome b-245, alpha polypeptide [Source:MGI Symbol;Acc:MGI:1316658]
104086	Cyp27a1	0.000454553	0.182844	cytochrome P450, family 27, subfamily a, polypeptide 1 [Source:MGI Symbol;Acc:MGI:88594]
170716	Cyp4f13	0.00201432	0.336071	cytochrome P450, family 4, subfamily f, polypeptide 13 [Source:MGI Symbol;Acc:MGI:2158641]
106648	Cyp4f15	0.0110347	0.624541	cytochrome P450, family 4, subfamily f, polypeptide 15 [Source:MGI Symbol;Acc:MGI:2146921]
105246062	D330022H12Rik	0.0204936	0.730774	None
414115	D330050I16Rik	0.0191605	0.724812	None
76441	Daam2	0.00580998	0.508369	dishevelled associated activator of morphogenesis 2 [Source:MGI Symbol;Acc:MGI:1923691]
269060	Dagla	0.000629881	0.202696	diacylglycerol lipase, alpha [Source:MGI Symbol;Acc:MGI:2677061]
67789	Dalrd3	0.0056415	0.5031	DALR anticodon binding domain containing 3 [Source:MGI Symbol;Acc:MGI:1915039]
69635	Dapk1	0.00186043	0.336071	death associated protein kinase 1 [Source:MGI Symbol;Acc:MGI:1916885]
386753	Dbpht2	0.0390756	0.818163	DNA binding protein with his-thr domain [Source:MGI Symbol;Acc:MGI:2679513]
195208	Dcdc2a	0.0234722	0.735263	doublecortin domain containing 2a [Source:MGI Symbol;Acc:MGI:2652818]
329482	Dcdc5	0.0195051	0.727437	None
13190	Dct	0.00200424	0.336071	dopachrome tautomerase [Source:MGI Symbol;Acc:MGI:102563]
104721	Ddx1	0.0244067	0.74727	DEAD box helicase 1 [Source:MGI Symbol;Acc:MGI:2144727]
94213	Ddx50	0.0200742	0.727437	DExD box helicase 50 [Source:MGI Symbol;Acc:MGI:2182303]
234311	Ddx60	0.0209451	0.731899	DExD/H box helicase 60 [Source:MGI Symbol;Acc:MGI:2384570]
229541	Dennd4b	0.0021658	0.353923	DENN domain containing 4B [Source:MGI Symbol;Acc:MGI:2446201]
97998	Deptor	0.0176957	0.718164	DEP domain containing MTOR-interacting protein [Source:MGI Symbol;Acc:MGI:2146322]
13346	Des	0.0299774	0.788898	desmin [Source:MGI Symbol;Acc:MGI:94885]
320127	Dgki	0.0267574	0.778467	diacylglycerol kinase, iota [Source:MGI Symbol;Acc:MGI:2443430]
71723	Dhx34	0.0348081	0.804776	DEAH (Asp-Glu-Ala-His) box polypeptide 34 [Source:MGI Symbol;Acc:MGI:1918973]
214240	Disp2	0.0216731	0.731899	dispatched RND tramsporter family member 2 [Source:MGI Symbol;Acc:MGI:2388733]
242748	Disp3	0.0469461	0.828593	dispatched RND transporter family member 3 [Source:MGI Symbol;Acc:MGI:2444403]
244310	Dlgap2	7.52e-07	0.00393417	DLG associated protein 2 [Source:MGI Symbol;Acc:MGI:2443181]
106565	Dlk2	0.00798241	0.573774	delta like non-canonical Notch ligand 2 [Source:MGI Symbol;Acc:MGI:2146838]
320038	Dlx6os1	0.000314291	0.164351	distal-less homeobox 6, opposite strand 1 [Source:MGI Symbol;Acc:MGI:2443217]
227058	Dnah7b	0.0421158	0.826984	dynein, axonemal, heavy chain 7B [Source:MGI Symbol;Acc:MGI:2684953]
70604	Dnajb14	0.0282855	0.781406	DnaJ heat shock protein family (Hsp40) member B14 [Source:MGI Symbol;Acc:MGI:1917854]
13435	Dnmt3a	0.00881403	0.592288	DNA methyltransferase 3A [Source:MGI Symbol;Acc:MGI:1261827]
210293	Dock10	0.000495259	0.188351	dedicator of cytokinesis 10 [Source:MGI Symbol;Acc:MGI:2146320]
208869	Dock3	0.048128	0.828593	dedicator of cyto-kinesis 3 [Source:MGI Symbol;Acc:MGI:2429763]
68813	Dock5	0.00318598	0.399048	dedicator of cytokinesis 5 [Source:MGI Symbol;Acc:MGI:2652871]
105445	Dock9	0.0493488	0.828593	dedicator of cytokinesis 9 [Source:MGI Symbol;Acc:MGI:106321]
208266	Dot1l	0.00365569	0.415002	DOT1-like, histone H3 methyltransferase (S. cerevisiae) [Source:MGI Symbol;Acc:MGI:2143886]
381738	Drc1	0.0264758	0.776246	dynein regulatory complex subunit 1 [Source:MGI Symbol;Acc:MGI:2685906]
13508	Dscam	0.00827828	0.579594	DS cell adhesion molecule [Source:MGI Symbol;Acc:MGI:1196281]
114873	Dscaml1	0.0020366	0.336071	DS cell adhesion molecule like 1 [Source:MGI Symbol;Acc:MGI:2150309]
56431	Dstn	0.00315298	0.399048	destrin [Source:MGI Symbol;Acc:MGI:1929270]
19252	Dusp1	0.0088806	0.592288	dual specificity phosphatase 1 [Source:MGI Symbol;Acc:MGI:105120]
56405	Dusp14	0.013239	0.660906	dual specificity phosphatase 14 [Source:MGI Symbol;Acc:MGI:1927168]
67603	Dusp6	0.0130325	0.656362	dual specificity phosphatase 6 [Source:MGI Symbol;Acc:MGI:1914853]
67117	Dynlt3	0.00944255	0.598385	dynein light chain Tctex-type 3 [Source:MGI Symbol;Acc:MGI:1914367]
13549	Dyrk1b	0.0195883	0.727437	dual-specificity tyrosine-(Y)-phosphorylation regulated kinase 1b [Source:MGI Symbol;Acc:MGI:1330302]
26903	Dysf	0.0166128	0.704792	dysferlin [Source:MGI Symbol;Acc:MGI:1349385]
224170	Dzip3	0.0106503	0.620717	DAZ interacting protein 3, zinc finger [Source:MGI Symbol;Acc:MGI:1917433]
320172	E230016M11Rik	0.00929214	0.598385	RIKEN cDNA E230016M11 gene [Source:MGI Symbol;Acc:MGI:2443524]
319722	E330033B04Rik	0.044646	0.828593	None
320301	E530011L22Rik	0.0281265	0.781406	None
228598	Ebf4	0.0418005	0.826984	early B cell factor 4 [Source:MGI Symbol;Acc:MGI:2385972]
230857	Ece1	0.0198352	0.727437	endothelin converting enzyme 1 [Source:MGI Symbol;Acc:MGI:1101357]
245527	Eda2r	0.0237307	0.737557	ectodysplasin A2 receptor [Source:MGI Symbol;Acc:MGI:2442860]
668212	Efr3b	0.0454269	0.828593	EFR3 homolog B [Source:MGI Symbol;Acc:MGI:2444851]
114601	Ehbp1l1	0.0252822	0.761999	EH domain binding protein 1-like 1 [Source:MGI Symbol;Acc:MGI:3612340]
58521	Eid1	0.0324549	0.804336	EP300 interacting inhibitor of differentiation 1 [Source:MGI Symbol;Acc:MGI:1889651]
66341	Eid3	0.0447735	0.828593	EP300 interacting inhibitor of differentiation 3 [Source:MGI Symbol;Acc:MGI:1913591]
20918	Eif1	0.00671907	0.52909	eukaryotic translation initiation factor 1 [Source:MGI Symbol;Acc:MGI:105125]
19106	Eif2ak2	0.000941625	0.262613	eukaryotic translation initiation factor 2-alpha kinase 2 [Source:MGI Symbol;Acc:MGI:1353449]
67204	Eif2s2	0.0302413	0.789791	eukaryotic translation initiation factor 2, subunit 2 (beta) [Source:MGI Symbol;Acc:MGI:1914454]
13669	Eif3a	0.00133935	0.293972	eukaryotic translation initiation factor 3, subunit A [Source:MGI Symbol;Acc:MGI:95301]
27979	Eif3b	0.0329933	0.804776	eukaryotic translation initiation factor 3, subunit B [Source:MGI Symbol;Acc:MGI:106478]
68135	Eif3h	0.00408185	0.444564	eukaryotic translation initiation factor 3, subunit H [Source:MGI Symbol;Acc:MGI:1915385]
73830	Eif3k	0.0042255	0.453256	eukaryotic translation initiation factor 3, subunit K [Source:MGI Symbol;Acc:MGI:1921080]
13681	Eif4a1	0.0423435	0.826984	eukaryotic translation initiation factor 4A1 [Source:MGI Symbol;Acc:MGI:95303]
230861	Eif4g3	0.0135631	0.66596	eukaryotic translation initiation factor 4 gamma, 3 [Source:MGI Symbol;Acc:MGI:1923935]
13726	Emd	0.0478399	0.828593	emerin [Source:MGI Symbol;Acc:MGI:108117]
13800	Enah	0.000566555	0.194602	ENAH actin regulator [Source:MGI Symbol;Acc:MGI:108360]
67464	Entpd4	0.0184245	0.719021	ectonucleoside triphosphate diphosphohydrolase 4 [Source:MGI Symbol;Acc:MGI:1914714]
68618	Eola1	0.0107092	0.620717	endothelium and lymphocyte associated ASCH domain 1 [Source:MGI Symbol;Acc:MGI:1915868]
75560	Ep400	0.0232278	0.73503	E1A binding protein p400 [Source:MGI Symbol;Acc:MGI:1276124]
13821	Epb41l1	0.00492349	0.480581	erythrocyte membrane protein band 4.1 like 1 [Source:MGI Symbol;Acc:MGI:103010]
13841	Epha7	0.0329976	0.804776	Eph receptor A7 [Source:MGI Symbol;Acc:MGI:95276]
384214	Ephx4	0.0445221	0.828593	epoxide hydrolase 4 [Source:MGI Symbol;Acc:MGI:2686228]
74155	Errfi1	0.0214679	0.731899	ERBB receptor feedback inhibitor 1 [Source:MGI Symbol;Acc:MGI:1921405]
13885	Esd	0.0496045	0.828593	esterase D/formylglutathione hydrolase [Source:MGI Symbol;Acc:MGI:95421]
225363	Etf1	0.0157624	0.698186	eukaryotic translation termination factor 1 [Source:MGI Symbol;Acc:MGI:2385071]
14009	Etv1	0.0112022	0.624541	ets variant 1 [Source:MGI Symbol;Acc:MGI:99254]
240328	F830016B08Rik	0.0414149	0.826984	RIKEN cDNA F830016B08 gene [Source:MGI Symbol;Acc:MGI:3588218]
76267	Fads1	0.0429642	0.828593	fatty acid desaturase 1 [Source:MGI Symbol;Acc:MGI:1923517]
328035	Fads6	0.0469432	0.828593	fatty acid desaturase domain family, member 6 [Source:MGI Symbol;Acc:MGI:3039592]
215512	Fam117a	0.0059302	0.508369	family with sequence similarity 117, member A [Source:MGI Symbol;Acc:MGI:2144564]
68034	Fam122a	0.0439642	0.828593	None
226252	Fam160b1	0.0190992	0.724812	None
208164	Fam180a	0.0374093	0.817724	family with sequence similarity 180, member A [Source:MGI Symbol;Acc:MGI:3039626]
212483	Fam193b	0.04969	0.82884	family with sequence similarity 193, member B [Source:MGI Symbol;Acc:MGI:2385851]
71864	Fam217a	0.0296965	0.787278	family with sequence similarity 217, member A [Source:MGI Symbol;Acc:MGI:1919114]
67238	Fam220a	0.0364586	0.816984	family with sequence similarity 220, member A [Source:MGI Symbol;Acc:MGI:1914488]
75538	Fam71e1	0.0470048	0.828593	None
115489344	Far2os1	0.00456338	0.467903	None
223254	Farp1	0.0116365	0.6348	FERM, RhoGEF (Arhgef) and pleckstrin domain protein 1 (chondrocyte-derived) [Source:MGI Symbol;Acc:MGI:2446173]
14104	Fasn	0.0012377	0.293972	fatty acid synthase [Source:MGI Symbol;Acc:MGI:95485]
270120	Fat3	0.04778	0.828593	FAT atypical cadherin 3 [Source:MGI Symbol;Acc:MGI:2444314]
14123	Fbrs	0.0225527	0.731899	fibrosin [Source:MGI Symbol;Acc:MGI:104648]
269514	Fbxl4	0.0320843	0.801825	F-box and leucine-rich repeat protein 4 [Source:MGI Symbol;Acc:MGI:2140367]
635668	Fbxw23	0.0162695	0.703117	None
14129	Fcgr1	0.00769785	0.56225	Fc receptor, IgG, high affinity I [Source:MGI Symbol;Acc:MGI:95498]
14130	Fcgr2b	0.0492145	0.828593	Fc receptor, IgG, low affinity IIb [Source:MGI Symbol;Acc:MGI:95499]
14132	Fcgrt	0.0372285	0.817724	Fc fragment of IgG receptor and transporter [Source:MGI Symbol;Acc:MGI:103017]
14133	Fcna	0.0499004	0.829647	ficolin A [Source:MGI Symbol;Acc:MGI:1340905]
382137	Fdxacb1	0.0459407	0.828593	ferredoxin-fold anticodon binding domain containing 1 [Source:MGI Symbol;Acc:MGI:3584513]
235180	Fez1	0.0257025	0.765838	fasciculation and elongation protein zeta 1 (zygin I) [Source:MGI Symbol;Acc:MGI:2670976]
73191	Fezf1	0.0385517	0.817724	Fez family zinc finger 1 [Source:MGI Symbol;Acc:MGI:1920441]
14164	Fgf1	0.0142176	0.684652	fibroblast growth factor 1 [Source:MGI Symbol;Acc:MGI:95515]
14190	Fgl2	0.0308297	0.790079	fibrinogen-like protein 2 [Source:MGI Symbol;Acc:MGI:103266]
66437	Fis1	0.0408505	0.826984	fission, mitochondrial 1 [Source:MGI Symbol;Acc:MGI:1913687]
14225	Fkbp1a	0.00442866	0.463092	FK506 binding protein 1a [Source:MGI Symbol;Acc:MGI:95541]
30795	Fkbp3	0.0276899	0.781036	FK506 binding protein 3 [Source:MGI Symbol;Acc:MGI:1353460]
14231	Fkbp7	0.0476009	0.828593	FK506 binding protein 7 [Source:MGI Symbol;Acc:MGI:1336879]
396184	Flrt1	0.0212175	0.731899	fibronectin leucine rich transmembrane protein 1 [Source:MGI Symbol;Acc:MGI:3026647]
14257	Flt4	0.033744	0.804776	FMS-like tyrosine kinase 4 [Source:MGI Symbol;Acc:MGI:95561]
55990	Fmo2	0.0405467	0.826984	flavin containing monooxygenase 2 [Source:MGI Symbol;Acc:MGI:1916776]
14269	Fnbp1	0.005001	0.482725	formin binding protein 1 [Source:MGI Symbol;Acc:MGI:109606]
329679	Fnip2	0.0255588	0.764827	folliculin interacting protein 2 [Source:MGI Symbol;Acc:MGI:2683054]
17301	Foxd2	0.0229254	0.731899	forkhead box D2 [Source:MGI Symbol;Acc:MGI:1347471]
100040736	Foxd2os	0.0349011	0.804776	forkhead box D2, opposite strand [Source:MGI Symbol;Acc:MGI:2444065]
15223	Foxj1	0.00320566	0.399124	forkhead box J1 [Source:MGI Symbol;Acc:MGI:1347474]
14296	Frat1	0.0311675	0.793103	frequently rearranged in advanced T cell lymphomas [Source:MGI Symbol;Acc:MGI:109450]
242022	Frem2	0.0337391	0.804776	Fras1 related extracellular matrix protein 2 [Source:MGI Symbol;Acc:MGI:2444465]
14302	Frk	0.0453277	0.828593	fyn-related kinase [Source:MGI Symbol;Acc:MGI:103265]
245643	Frmpd3	0.0165807	0.704792	FERM and PDZ domain containing 3 [Source:MGI Symbol;Acc:MGI:3646547]
230235	Frrs1l	0.0493877	0.828593	ferric-chelate reductase 1 like [Source:MGI Symbol;Acc:MGI:2442704]
320365	Fry	0.0183684	0.719021	FRY microtubule binding protein [Source:MGI Symbol;Acc:MGI:2443895]
14314	Fstl1	0.00789884	0.569725	follistatin-like 1 [Source:MGI Symbol;Acc:MGI:102793]
14317	Ftcd	0.0328344	0.804776	formiminotransferase cyclodeaminase [Source:MGI Symbol;Acc:MGI:1339962]
14319	Fth1	0.034578	0.804776	ferritin heavy polypeptide 1 [Source:MGI Symbol;Acc:MGI:95588]
14325	Ftl1	0.028568	0.781406	ferritin light polypeptide 1 [Source:MGI Symbol;Acc:MGI:95589]
67391	Fundc2	0.0450184	0.828593	FUN14 domain containing 2 [Source:MGI Symbol;Acc:MGI:1914641]
14344	Fut2	0.020565	0.730774	fucosyltransferase 2 [Source:MGI Symbol;Acc:MGI:109374]
70300	Fuz	0.0178735	0.718164	fuzzy planar cell polarity protein [Source:MGI Symbol;Acc:MGI:1917550]
14349	Fv1	0.0292751	0.783076	Friend virus susceptibility 1 [Source:MGI Symbol;Acc:MGI:95595]
14362	Fzd1	0.00527908	0.491214	frizzled class receptor 1 [Source:MGI Symbol;Acc:MGI:1196625]
14387	Gaa	0.00296505	0.392531	glucosidase, alpha, acid [Source:MGI Symbol;Acc:MGI:95609]
319625	Galm	0.0277546	0.781036	galactose mutarotase [Source:MGI Symbol;Acc:MGI:2442420]
171212	Galnt10	0.00877031	0.592288	polypeptide N-acetylgalactosaminyltransferase 10 [Source:MGI Symbol;Acc:MGI:1890480]
71685	Galnt14	0.0031035	0.399048	polypeptide N-acetylgalactosaminyltransferase 14 [Source:MGI Symbol;Acc:MGI:1918935]
209239	Gan	0.0206127	0.730774	giant axonal neuropathy [Source:MGI Symbol;Acc:MGI:1890619]
14432	Gap43	0.0204018	0.730774	growth associated protein 43 [Source:MGI Symbol;Acc:MGI:95639]
381126	Garem1	0.0226599	0.731899	GRB2 associated regulator of MAPK1 subtype 1 [Source:MGI Symbol;Acc:MGI:2685790]
245050	Gask1a	0.0374828	0.817724	golgi associated kinase 1A [Source:MGI Symbol;Acc:MGI:3041196]
384281	Gatc	0.0273368	0.779483	glutamyl-tRNA(Gln) amidotransferase, subunit C [Source:MGI Symbol;Acc:MGI:1923776]
55932	Gbp3	0.0207887	0.731899	guanylate binding protein 3 [Source:MGI Symbol;Acc:MGI:1926263]
236573	Gbp9	0.00255064	0.378065	guanylate-binding protein 9 [Source:MGI Symbol;Acc:MGI:3605620]
654821	Gcnt7	0.0082986	0.579594	glucosaminyl (N-acetyl) transferase family member 7 [Source:MGI Symbol;Acc:MGI:3606143]
14579	Gem	0.0116504	0.6348	GTP binding protein (gene overexpressed in skeletal muscle) [Source:MGI Symbol;Acc:MGI:99844]
207182	Ggt7	0.0106974	0.620717	gamma-glutamyltransferase 7 [Source:MGI Symbol;Acc:MGI:1913385]
14599	Gh	0.000684378	0.213659	growth hormone [Source:MGI Symbol;Acc:MGI:95707]
208188	Ghsr	0.0113962	0.628956	growth hormone secretagogue receptor [Source:MGI Symbol;Acc:MGI:2441906]
57330	Gigyf1	0.0121826	0.638855	GRB10 interacting GYF protein 1 [Source:MGI Symbol;Acc:MGI:1888677]
381853	Gipr	0.0194222	0.727437	gastric inhibitory polypeptide receptor [Source:MGI Symbol;Acc:MGI:1352753]
14654	Glra1	0.0159483	0.699281	glycine receptor, alpha 1 subunit [Source:MGI Symbol;Acc:MGI:95747]
76485	Glt8d1	0.00745007	0.556446	glycosyltransferase 8 domain containing 1 [Source:MGI Symbol;Acc:MGI:1923735]
666945	Gm10638	0.0225753	0.731899	None
100041655	Gm10863	0.0303477	0.789791	None
100036537	Gm11149	0.0290155	0.782504	predicted gene 11149 [Source:MGI Symbol;Acc:MGI:3642683]
102640451	Gm11767	0.0237077	0.737557	predicted gene 11767 [Source:MGI Symbol;Acc:MGI:3650674]
626870	Gm11992	0.021942	0.731899	predicted gene 11992 [Source:MGI Symbol;Acc:MGI:3651127]
100503292	Gm12279	0.0130852	0.656362	None
102637828	Gm12519	0.035119	0.804776	None
102637131	Gm12976	0.036067	0.814972	None
100415901	Gm13648	0.0408729	0.826984	predicted gene 13648 [Source:MGI Symbol;Acc:MGI:3652033]
620695	Gm13889	0.00670604	0.52909	predicted gene 13889 [Source:MGI Symbol;Acc:MGI:3652053]
100045469	Gm14204	0.000567516	0.194602	predicted gene 14204 [Source:MGI Symbol;Acc:MGI:3651576]
102636164	Gm14502	0.00646493	0.52909	None
102633044	Gm14808	0.0182707	0.719021	predicted gene 14808 [Source:MGI Symbol;Acc:MGI:3705252]
434825	Gm14858	0.015419	0.696259	predicted gene 14858 [Source:MGI Symbol;Acc:MGI:3705120]
100504231	Gm15708	0.0310122	0.792041	predicted gene 15708 [Source:MGI Symbol;Acc:MGI:3783149]
100047123	Gm15743	0.0229381	0.731899	predicted gene 15743 [Source:MGI Symbol;Acc:MGI:3783185]
100503632	Gm16892	0.0467275	0.828593	None
115488819	Gm17251	0.0210117	0.731899	None
100045653	Gm17769	0.0339991	0.804776	None
102636700	Gm19531	0.0387293	0.817724	None
100504347	Gm20187	0.0499367	0.829647	sciatic injury induced lincRNA upregulator of SOX11 [Source:MGI Symbol;Acc:MGI:3643118]
102639276	Gm26534	0.00576752	0.508369	None
102637436	Gm26560	0.0233502	0.735263	None
102632019	Gm26777	0.00537238	0.492869	None
102635071	Gm26944	0.0091079	0.59823	None
102633532	Gm28609	0.0214203	0.731899	None
102641120	Gm29483	0.016757	0.704792	predicted gene 29483 [Source:MGI Symbol;Acc:MGI:5580189]
102632048	Gm30223	0.0387708	0.817724	None
102632094	Gm30259	0.00026531	0.154152	None
102632313	Gm30421	0.00197162	0.336071	None
102633107	Gm31015	0.0298508	0.788482	None
102633260	Gm31127	0.0191538	0.724812	None
102633372	Gm31213	0.0443639	0.828593	None
102633473	Gm31289	0.0482208	0.828593	None
102633763	Gm31513	0.0491363	0.828593	None
102633937	Gm31639	0.0451357	0.828593	None
102634421	Gm32006	0.0460068	0.828593	None
102634630	Gm32168	0.0487014	0.828593	None
105244914	Gm32369	0.0370559	0.817724	None
102635047	Gm32483	0.00109674	0.283326	None
102635630	Gm32918	0.0348423	0.804776	None
102635699	Gm32970	0.00247343	0.374904	None
102636078	Gm33250	0.0167875	0.704792	None
102636107	Gm33272	0.0412246	0.826984	None
102636354	Gm33444	0.0483112	0.828593	None
102636491	Gm33543	0.0111851	0.624541	predicted gene, 33543 [Source:MGI Symbol;Acc:MGI:5592702]
100036568	Gm3373	0.048453	0.828593	predicted gene 3373 [Source:MGI Symbol;Acc:MGI:3781551]
102636915	Gm33856	6.46e-06	0.0155395	None
102637025	Gm33937	0.00635722	0.52909	None
102637028	Gm33940	0.0289403	0.782504	None
102638099	Gm34744	0.0459792	0.828593	None
105242595	Gm34871	0.0373667	0.817724	None
102638309	Gm34903	0.0334843	0.804776	None
102638356	Gm34941	0.00642222	0.52909	None
102639087	Gm35486	0.0377697	0.817724	None
102639254	Gm35607	0.0307381	0.789791	None
102640671	Gm36685	0.0275085	0.779669	None
102640970	Gm36907	0.0496355	0.828593	None
100042277	Gm3764	0.00153524	0.310139	predicted gene 3764 [Source:MGI Symbol;Acc:MGI:3781938]
100503002	Gm38424	0.0271085	0.779026	None
102636037	Gm38483	0.0491826	0.828593	None
102641931	Gm38585	0.000463888	0.183078	None
105242546	Gm38728	0.000276812	0.156488	None
105242847	Gm38944	0.0158295	0.698186	None
105242964	Gm39027	0.0336491	0.804776	None
105243071	Gm39101	0.00332901	0.40175	None
105243726	Gm39539	0.0290849	0.782504	None
105244229	Gm39876	0.0268598	0.778467	None
105244497	Gm40094	0.0409925	0.826984	None
105244666	Gm40232	0.0444791	0.828593	None
105245076	Gm40578	0.0472901	0.828593	None
105245305	Gm40780	0.0186643	0.722966	None
105245375	Gm40841	1.28e-05	0.0243882	None
105245647	Gm41075	0.0305165	0.789791	None
105245842	Gm41231	0.0473705	0.828593	None
100042960	Gm4131	0.0447233	0.828593	predicted gene 4131 [Source:MGI Symbol;Acc:MGI:3782307]
105246368	Gm41666	0.0126714	0.651224	None
105246500	Gm41784	0.00685426	0.531786	None
105246529	Gm41804	0.0345194	0.804776	None
105246536	Gm41810	0.040188	0.826984	None
105246614	Gm41881	0.0459307	0.828593	None
105246650	Gm41908	0.0291564	0.782504	None
115488204	Gm45623	0.0460164	0.828593	None
108167408	Gm45971	0.0219564	0.731899	None
108167586	Gm46072	0.0418292	0.826984	None
108167889	Gm46274	0.0442605	0.828593	None
108168260	Gm46533	0.0385659	0.817724	None
108168335	Gm46591	0.0397279	0.822761	None
108168406	Gm46645	0.023835	0.738701	None
108168756	Gm46741	0.0464782	0.828593	None
108168877	Gm46810	0.0189234	0.724336	None
108168900	Gm46825	0.0285784	0.781406	None
240327	Gm4951	0.0495065	0.828593	interferon inducible GTPase 1C [Source:MGI Symbol;Acc:MGI:3644953]
330503	Gm5113	0.0444375	0.828593	predicted gene 5113 [Source:NCBI gene (formerly Entrezgene);Acc:330503]
115487160	Gm51670	0.0126039	0.649349	None
115487206	Gm51701	0.0337232	0.804776	None
115487807	Gm51921	0.0352527	0.804776	None
115488359	Gm52140	0.0484176	0.828593	None
115488374	Gm52150	0.0423048	0.826984	None
115488807	Gm52310	0.0348292	0.804776	None
434064	Gm5577	0.0157759	0.698186	predicted gene 5577 [Source:MGI Symbol;Acc:MGI:3648213]
545253	Gm5820	0.00991302	0.598385	predicted gene 5820 [Source:MGI Symbol;Acc:MGI:3646292]
665037	Gm7457	0.0328368	0.804776	predicted gene 7457 [Source:MGI Symbol;Acc:MGI:3648132]
102636082	Gm8251	0.0269113	0.778467	coiled-coil domain containing 168 [Source:MGI Symbol;Acc:MGI:3647616]
108168154	Gm9732	0.0418195	0.826984	None
100502829	Gm9899	0.00252828	0.378065	predicted gene 9899 [Source:MGI Symbol;Acc:MGI:3708711]
63985	Gmfb	0.0168413	0.704792	glia maturation factor, beta [Source:MGI Symbol;Acc:MGI:1927133]
105446	Gmpr2	0.0469969	0.828593	guanosine monophosphate reductase 2 [Source:MGI Symbol;Acc:MGI:1917903]
14704	Gng3	0.00132122	0.293972	guanine nucleotide binding protein (G protein), gamma 3 [Source:MGI Symbol;Acc:MGI:102704]
66614	Gpatch4	0.0494444	0.828593	G patch domain containing 4 [Source:MGI Symbol;Acc:MGI:1913864]
14734	Gpc3	0.00472315	0.478468	glypican 3 [Source:MGI Symbol;Acc:MGI:104903]
234267	Gpm6a	0.0418094	0.826984	glycoprotein m6a [Source:MGI Symbol;Acc:MGI:107671]
93695	Gpnmb	0.000350529	0.166637	glycoprotein (transmembrane) nmb [Source:MGI Symbol;Acc:MGI:1934765]
240239	Gpr151	0.0476124	0.828593	G protein-coupled receptor 151 [Source:MGI Symbol;Acc:MGI:2441887]
64450	Gpr85	0.0273626	0.779483	G protein-coupled receptor 85 [Source:MGI Symbol;Acc:MGI:1927851]
67549	Gpr89	0.0263065	0.774548	G protein-coupled receptor 89 [Source:MGI Symbol;Acc:MGI:1914799]
52857	Gramd1a	0.0102559	0.605998	GRAM domain containing 1A [Source:MGI Symbol;Acc:MGI:105490]
235283	Gramd1b	0.0248784	0.753605	GRAM domain containing 1B [Source:MGI Symbol;Acc:MGI:1925037]
170935	Grid2ip	0.0197993	0.727437	glutamate receptor, ionotropic, delta 2 (Grid2) interacting protein 1 [Source:MGI Symbol;Acc:MGI:2176213]
14807	Grik3	0.00159598	0.311991	glutamate receptor, ionotropic, kainate 3 [Source:MGI Symbol;Acc:MGI:95816]
14810	Grin1	0.0156678	0.697808	glutamate receptor, ionotropic, NMDA1 (zeta 1) [Source:MGI Symbol;Acc:MGI:95819]
14812	Grin2b	8.29e-08	0.000578094	glutamate receptor, ionotropic, NMDA2B (epsilon 2) [Source:MGI Symbol;Acc:MGI:95821]
14813	Grin2c	0.000339704	0.166637	glutamate receptor, ionotropic, NMDA2C (epsilon 3) [Source:MGI Symbol;Acc:MGI:95822]
243547	Grip2	0.000823504	0.239239	glutamate receptor interacting protein 2 [Source:MGI Symbol;Acc:MGI:2681173]
14816	Grm1	0.0215093	0.731899	glutamate receptor, metabotropic 1 [Source:MGI Symbol;Acc:MGI:1351338]
268934	Grm4	0.0230938	0.731899	glutamate receptor, metabotropic 4 [Source:MGI Symbol;Acc:MGI:1351341]
66790	Grtp1	0.00264527	0.37898	GH regulated TBC protein 1 [Source:MGI Symbol;Acc:MGI:1914040]
100042625	Gstp-ps	0.0380327	0.817724	None
60596	Gucy1a1	0.00148039	0.309654	guanylate cyclase 1, soluble, alpha 1 [Source:MGI Symbol;Acc:MGI:1926562]
14957	H1f3	0.0404567	0.826984	H1.3 linker histone, cluster member [Source:MGI Symbol;Acc:MGI:107502]
14964	H2-D1	8.01e-05	0.0814219	histocompatibility 2, D region locus 1 [Source:MGI Symbol;Acc:MGI:95896]
14972	H2-K1	0.000221299	0.14027	histocompatibility 2, K1, K region [Source:MGI Symbol;Acc:MGI:95904]
15078	H3f3a	0.00525718	0.491214	H3.3 histone A [Source:MGI Symbol;Acc:MGI:1097686]
15161	Hcfc1	0.00194301	0.336071	host cell factor C1 [Source:MGI Symbol;Acc:MGI:105942]
269700	Hectd4	0.0208457	0.731899	HECT domain E3 ubiquitin protein ligase 4 [Source:MGI Symbol;Acc:MGI:3647820]
15201	Hells	0.0409019	0.826984	helicase, lymphoid specific [Source:MGI Symbol;Acc:MGI:106209]
78455	Helz	0.0459367	0.828593	helicase with zinc finger domain [Source:MGI Symbol;Acc:MGI:1925705]
15203	Heph	0.0144811	0.687489	hephaestin [Source:MGI Symbol;Acc:MGI:1332240]
15204	Herc2	0.00548394	0.49939	HECT and RLD domain containing E3 ubiquitin protein ligase 2 [Source:MGI Symbol;Acc:MGI:103234]
74770	Hhatl	0.0351345	0.804776	hedgehog acyltransferase-like [Source:MGI Symbol;Acc:MGI:1922020]
53417	Hif3a	0.0434903	0.828593	hypoxia inducible factor 3, alpha subunit [Source:MGI Symbol;Acc:MGI:1859778]
15258	Hipk2	0.00135578	0.293972	homeodomain interacting protein kinase 2 [Source:MGI Symbol;Acc:MGI:1314872]
110521	Hivep1	0.000172948	0.124743	human immunodeficiency virus type I enhancer binding protein 1 [Source:MGI Symbol;Acc:MGI:96100]
15273	Hivep2	0.00017167	0.124743	human immunodeficiency virus type I enhancer binding protein 2 [Source:MGI Symbol;Acc:MGI:1338076]
16656	Hivep3	0.0070941	0.541918	human immunodeficiency virus type I enhancer binding protein 3 [Source:MGI Symbol;Acc:MGI:106589]
219150	Hmbox1	0.0370631	0.817724	homeobox containing 1 [Source:MGI Symbol;Acc:MGI:2445066]
26557	Homer2	0.0343431	0.804776	homer scaffolding protein 2 [Source:MGI Symbol;Acc:MGI:1347354]
15444	Hpca	0.00109717	0.283326	hippocalcin [Source:MGI Symbol;Acc:MGI:1336200]
15446	Hpgd	0.00667937	0.52909	hydroxyprostaglandin dehydrogenase 15 (NAD) [Source:MGI Symbol;Acc:MGI:108085]
12807	Hps3	0.0177572	0.718164	HPS3, biogenesis of lysosomal organelles complex 2 subunit 1 [Source:MGI Symbol;Acc:MGI:2153839]
545291	Hpse2	0.0384919	0.817724	heparanase 2 [Source:MGI Symbol;Acc:MGI:2685814]
58240	Hs1bp3	0.0276036	0.781036	HCLS1 binding protein 3 [Source:MGI Symbol;Acc:MGI:1913224]
15476	Hs3st1	0.0417179	0.826984	heparan sulfate (glucosamine) 3-O-sulfotransferase 1 [Source:MGI Symbol;Acc:MGI:1201606]
628779	Hs3st4	0.0457324	0.828593	heparan sulfate (glucosamine) 3-O-sulfotransferase 4 [Source:MGI Symbol;Acc:MGI:1333792]
319415	Hs3st5	0.0201196	0.727437	heparan sulfate (glucosamine) 3-O-sulfotransferase 5 [Source:MGI Symbol;Acc:MGI:2441996]
14828	Hspa5	0.00233008	0.369346	heat shock protein 5 [Source:MGI Symbol;Acc:MGI:95835]
15481	Hspa8	0.0252441	0.76195	heat shock protein 8 [Source:MGI Symbol;Acc:MGI:105384]
72459	Htatsf1	0.00988232	0.598385	HIV TAT specific factor 1 [Source:MGI Symbol;Acc:MGI:1919709]
59026	Huwe1	0.00440145	0.462639	HECT, UBA and WWE domain containing 1 [Source:MGI Symbol;Acc:MGI:1926884]
218333	Ice1	0.00932297	0.598385	interactor of little elongation complex ELL subunit 1 [Source:MGI Symbol;Acc:MGI:2385865]
54167	Icos	0.0498389	0.829647	inducible T cell co-stimulator [Source:MGI Symbol;Acc:MGI:1858745]
15951	Ifi204	0.0127697	0.65131	interferon activated gene 204 [Source:MGI Symbol;Acc:MGI:96429]
52668	Ifi27	0.0304279	0.789791	interferon, alpha-inducible protein 27 [Source:MGI Symbol;Acc:MGI:1277180]
99899	Ifi44	0.000665027	0.210763	interferon-induced protein 44 [Source:MGI Symbol;Acc:MGI:2443016]
15957	Ifit1	0.000414241	0.180514	interferon-induced protein with tetratricopeptide repeats 1 [Source:MGI Symbol;Acc:MGI:99450]
15959	Ifit3	3.19e-08	0.000333918	interferon-induced protein with tetratricopeptide repeats 3 [Source:MGI Symbol;Acc:MGI:1101055]
667370	Ifit3b	0.00152046	0.310139	interferon-induced protein with tetratricopeptide repeats 3B [Source:MGI Symbol;Acc:MGI:3698419]
66141	Ifitm3	1.08e-06	0.00451221	interferon induced transmembrane protein 3 [Source:MGI Symbol;Acc:MGI:1913391]
15982	Ifrd1	0.0466812	0.828593	interferon-related developmental regulator 1 [Source:MGI Symbol;Acc:MGI:1316717]
16001	Igf1r	0.0134125	0.663239	insulin-like growth factor I receptor [Source:MGI Symbol;Acc:MGI:96433]
16009	Igfbp3	0.0371106	0.817724	insulin-like growth factor binding protein 3 [Source:MGI Symbol;Acc:MGI:96438]
16010	Igfbp4	0.0307596	0.789791	insulin-like growth factor binding protein 4 [Source:MGI Symbol;Acc:MGI:96439]
16012	Igfbp6	0.0256322	0.764834	insulin-like growth factor binding protein 6 [Source:MGI Symbol;Acc:MGI:96441]
210094	Iglon5	0.0326287	0.804772	IgLON family member 5 [Source:MGI Symbol;Acc:MGI:2686277]
78908	Igsf3	0.00130893	0.293972	immunoglobulin superfamily, member 3 [Source:MGI Symbol;Acc:MGI:1926158]
235086	Igsf9b	0.0118838	0.636877	immunoglobulin superfamily, member 9B [Source:MGI Symbol;Acc:MGI:2685354]
239114	Il17d	0.0187654	0.723328	interleukin 17D [Source:MGI Symbol;Acc:MGI:2446510]
16068	Il18bp	0.0346226	0.804776	interleukin 18 binding protein [Source:MGI Symbol;Acc:MGI:1333800]
70435	Inf2	0.0447068	0.828593	inverted formin, FH2 and WH2 domain containing [Source:MGI Symbol;Acc:MGI:1917685]
16323	Inhba	0.034431	0.804776	inhibin beta-A [Source:MGI Symbol;Acc:MGI:96570]
16337	Insr	0.0347928	0.804776	insulin receptor [Source:MGI Symbol;Acc:MGI:96575]
71957	Ints11	0.0161303	0.702165	integrator complex subunit 11 [Source:MGI Symbol;Acc:MGI:1919207]
69718	Ipmk	0.0479082	0.828593	inositol polyphosphate multikinase [Source:MGI Symbol;Acc:MGI:1916968]
230767	Iqcc	0.00327992	0.40175	IQ motif containing C [Source:MGI Symbol;Acc:MGI:2446212]
71831	Iqcm	0.0281677	0.781406	IQ motif containing M [Source:MGI Symbol;Acc:MGI:1919081]
637079	Iqcn	0.000808617	0.239239	IQ motif containing N [Source:MGI Symbol;Acc:MGI:3708784]
232227	Iqsec1	0.0238382	0.738701	IQ motif and Sec7 domain 1 [Source:MGI Symbol;Acc:MGI:1196356]
243621	Iqsec3	0.00972179	0.598385	IQ motif and Sec7 domain 3 [Source:MGI Symbol;Acc:MGI:2677208]
108960	Irak2	0.0227994	0.731899	interleukin-1 receptor-associated kinase 2 [Source:MGI Symbol;Acc:MGI:2429603]
27056	Irf5	0.0413776	0.826984	interferon regulatory factor 5 [Source:MGI Symbol;Acc:MGI:1350924]
54123	Irf7	0.00234906	0.369438	interferon regulatory factor 7 [Source:MGI Symbol;Acc:MGI:1859212]
16391	Irf9	0.00318158	0.399048	interferon regulatory factor 9 [Source:MGI Symbol;Acc:MGI:107587]
15944	Irgm1	0.00715861	0.542524	immunity-related GTPase family M member 1 [Source:MGI Symbol;Acc:MGI:107567]
54396	Irgm2	0.0461166	0.828593	immunity-related GTPase family M member 2 [Source:MGI Symbol;Acc:MGI:1926262]
16371	Irx1	0.0169102	0.704792	Iroquois homeobox 1 [Source:MGI Symbol;Acc:MGI:1197515]
100038882	Isg15	0.000324079	0.165336	ISG15 ubiquitin-like modifier [Source:MGI Symbol;Acc:MGI:1855694]
16403	Itga6	0.0324955	0.804388	integrin alpha 6 [Source:MGI Symbol;Acc:MGI:96605]
16404	Itga7	0.0157938	0.698186	integrin alpha 7 [Source:MGI Symbol;Acc:MGI:102700]
16408	Itgal	0.0481855	0.828593	integrin alpha L [Source:MGI Symbol;Acc:MGI:96606]
16412	Itgb1	0.0491814	0.828593	integrin beta 1 (fibronectin receptor beta) [Source:MGI Symbol;Acc:MGI:96610]
223272	Itgbl1	0.0138073	0.671645	integrin, beta-like 1 [Source:MGI Symbol;Acc:MGI:2443439]
16432	Itm2b	0.0339051	0.804776	integral membrane protein 2B [Source:MGI Symbol;Acc:MGI:1309517]
16439	Itpr2	0.000158192	0.124743	inositol 1,4,5-triphosphate receptor 2 [Source:MGI Symbol;Acc:MGI:99418]
232016	Itprid1	0.0144086	0.687489	ITPR interacting domain containing 1 [Source:MGI Symbol;Acc:MGI:2685304]
16443	Itsn1	0.0218242	0.731899	intersectin 1 (SH3 domain protein 1A) [Source:MGI Symbol;Acc:MGI:1338069]
545156	Kalrn	0.013714	0.668663	kalirin, RhoGEF kinase [Source:MGI Symbol;Acc:MGI:2685385]
244349	Kat6a	0.0129468	0.655711	K(lysine) acetyltransferase 6A [Source:MGI Symbol;Acc:MGI:2442415]
210973	Kbtbd2	0.00783352	0.567961	kelch repeat and BTB (POZ) domain containing 2 [Source:MGI Symbol;Acc:MGI:2384811]
16490	Kcna2	0.0169147	0.704792	potassium voltage-gated channel, shaker-related subfamily, member 2 [Source:MGI Symbol;Acc:MGI:96659]
16491	Kcna3	0.042078	0.826984	potassium voltage-gated channel, shaker-related subfamily, member 3 [Source:MGI Symbol;Acc:MGI:96660]
16500	Kcnb1	3.45e-05	0.0451215	potassium voltage gated channel, Shab-related subfamily, member 1 [Source:MGI Symbol;Acc:MGI:96666]
16502	Kcnc1	0.000208164	0.136068	potassium voltage gated channel, Shaw-related subfamily, member 1 [Source:MGI Symbol;Acc:MGI:96667]
16504	Kcnc3	0.00912346	0.59823	potassium voltage gated channel, Shaw-related subfamily, member 3 [Source:MGI Symbol;Acc:MGI:96669]
238271	Kcnh5	0.00887877	0.592288	potassium voltage-gated channel, subfamily H (eag-related), member 5 [Source:MGI Symbol;Acc:MGI:3584508]
70357	Kcnip1	0.0336124	0.804776	Kv channel-interacting protein 1 [Source:MGI Symbol;Acc:MGI:1917607]
16513	Kcnj10	5.19e-06	0.0154969	potassium inwardly-rectifying channel, subfamily J, member 10 [Source:MGI Symbol;Acc:MGI:1194504]
16516	Kcnj15	0.0438955	0.828593	potassium inwardly-rectifying channel, subfamily J, member 15 [Source:MGI Symbol;Acc:MGI:1310000]
16522	Kcnj6	0.00879018	0.592288	potassium inwardly-rectifying channel, subfamily J, member 6 [Source:MGI Symbol;Acc:MGI:104781]
100502876	Kcnmb3	0.0180597	0.718164	potassium large conductance calcium-activated channel, subfamily M, beta member 3 [Source:MGI Symbol;Acc:MGI:3612244]
227632	Kcnt1	0.0110363	0.624541	potassium channel, subfamily T, member 1 [Source:MGI Symbol;Acc:MGI:1924627]
16532	Kcnu1	0.0489475	0.828593	potassium channel, subfamily U, member 1 [Source:MGI Symbol;Acc:MGI:1202300]
66989	Kctd20	0.0221625	0.731899	potassium channel tetramerisation domain containing 20 [Source:MGI Symbol;Acc:MGI:1914239]
216850	Kdm6b	0.021974	0.731899	KDM1 lysine (K)-specific demethylase 6B [Source:MGI Symbol;Acc:MGI:2448492]
16551	Kif11	0.0474385	0.828593	kinesin family member 11 [Source:MGI Symbol;Acc:MGI:1098231]
269152	Kif26b	0.0328824	0.804776	kinesin family member 26B [Source:MGI Symbol;Acc:MGI:2447076]
16597	Klf12	0.0209363	0.731899	Kruppel-like transcription factor 12 [Source:MGI Symbol;Acc:MGI:1333796]
240756	Klhl12	0.043611	0.828593	kelch-like 12 [Source:MGI Symbol;Acc:MGI:2385619]
100503085	Klhl3	0.0317055	0.799017	kelch-like 3 [Source:MGI Symbol;Acc:MGI:2445185]
234796	Klhl36	0.0490952	0.828593	kelch-like 36 [Source:MGI Symbol;Acc:MGI:2385305]
27007	Klrk1	0.0351079	0.804776	killer cell lectin-like receptor subfamily K, member 1 [Source:MGI Symbol;Acc:MGI:1196250]
75410	Kmt2b	0.00947164	0.598385	lysine (K)-specific methyltransferase 2B [Source:MGI Symbol;Acc:MGI:109565]
381022	Kmt2d	0.021146	0.731899	lysine (K)-specific methyltransferase 2D [Source:MGI Symbol;Acc:MGI:2682319]
16691	Krt8	0.0147242	0.688962	keratin 8 [Source:MGI Symbol;Acc:MGI:96705]
107656	Krt9	0.00887158	0.592288	keratin 9 [Source:MGI Symbol;Acc:MGI:96696]
333050	Ksr2	0.00823745	0.579594	kinase suppressor of ras 2 [Source:MGI Symbol;Acc:MGI:3610315]
71835	Lancl2	0.00658055	0.52909	LanC (bacterial lantibiotic synthetase component C)-like 2 [Source:MGI Symbol;Acc:MGI:1919085]
16792	Laptm5	0.000856507	0.245418	lysosomal-associated protein transmembrane 5 [Source:MGI Symbol;Acc:MGI:108046]
102436	Lars2	0.0123422	0.642143	leucyl-tRNA synthetase, mitochondrial [Source:MGI Symbol;Acc:MGI:2142973]
98386	Lbr	0.0112797	0.624541	lamin B receptor [Source:MGI Symbol;Acc:MGI:2138281]
16825	Ldb1	0.0136326	0.667806	LIM domain binding 1 [Source:MGI Symbol;Acc:MGI:894762]
69757	Leng1	0.0478922	0.828593	leukocyte receptor cluster (LRC) member 1 [Source:MGI Symbol;Acc:MGI:1917007]
230514	Leprot	0.0271769	0.779026	leptin receptor overlapping transcript [Source:MGI Symbol;Acc:MGI:2687005]
19039	Lgals3bp	0.0166252	0.704792	lectin, galactoside-binding, soluble, 3 binding protein [Source:MGI Symbol;Acc:MGI:99554]
16859	Lgals9	0.019939	0.727437	lectin, galactose binding, soluble 9 [Source:MGI Symbol;Acc:MGI:109496]
56839	Lgi1	0.0470755	0.828593	leucine-rich repeat LGI family, member 1 [Source:MGI Symbol;Acc:MGI:1861691]
329252	Lgr6	0.0112839	0.624541	leucine-rich repeat-containing G protein-coupled receptor 6 [Source:MGI Symbol;Acc:MGI:2441805]
72699	Lime1	0.0130064	0.656362	Lck interacting transmembrane adaptor 1 [Source:MGI Symbol;Acc:MGI:1919949]
16891	Lipg	0.00600465	0.51265	lipase, endothelial [Source:MGI Symbol;Acc:MGI:1341803]
66643	Lix1	0.00200484	0.336071	limb and CNS expressed 1 [Source:MGI Symbol;Acc:MGI:1913893]
109593	Lmo3	0.00382803	0.425909	LIM domain only 3 [Source:MGI Symbol;Acc:MGI:102810]
108168286	LOC108168286	0.00986973	0.598385	None
115486436	LOC115486436	0.0246574	0.749649	None
115488789	LOC115488789	0.0453553	0.828593	None
118567336	LOC118567336	0.0447685	0.828593	None
118567441	LOC118567441	0.0125706	0.649233	None
118567473	LOC118567473	0.0236966	0.737557	None
118567565	LOC118567565	0.0333748	0.804776	None
118567802	LOC118567802	0.0487905	0.828593	None
118567821	LOC118567821	0.0206921	0.731899	None
118567915	LOC118567915	0.00174921	0.32668	None
118567992	LOC118567992	0.0498008	0.829647	None
118568021	LOC118568021	0.0167265	0.704792	None
118568083	LOC118568083	0.0255103	0.764827	None
118568256	LOC118568256	0.0224645	0.731899	None
118568403	LOC118568403	0.0153561	0.695244	None
118568563	LOC118568563	0.0337696	0.804776	None
16971	Lrp1	0.00167842	0.322087	low density lipoprotein receptor-related protein 1 [Source:MGI Symbol;Acc:MGI:96828]
16975	Lrp8	0.00686438	0.531786	low density lipoprotein receptor-related protein 8, apolipoprotein e receptor [Source:MGI Symbol;Acc:MGI:1340044]
67580	Lrrc18	0.0492257	0.828593	leucine rich repeat containing 18 [Source:MGI Symbol;Acc:MGI:1914830]
54562	Lrrc6	0.00204049	0.336071	None
241296	Lrrc8a	0.013713	0.668663	leucine rich repeat containing 8A VRAC subunit A [Source:MGI Symbol;Acc:MGI:2652847]
74978	Lrriq1	0.0127876	0.65131	leucine-rich repeats and IQ motif containing 1 [Source:MGI Symbol;Acc:MGI:1922228]
16997	Ltbp2	0.0012839	0.293972	latent transforming growth factor beta binding protein 2 [Source:MGI Symbol;Acc:MGI:99502]
16998	Ltbp3	0.00270094	0.381727	latent transforming growth factor beta binding protein 3 [Source:MGI Symbol;Acc:MGI:1101355]
17002	Ltf	0.0435935	0.828593	lactotransferrin [Source:MGI Symbol;Acc:MGI:96837]
192196	Luc7l2	0.0111169	0.624541	LUC7-like 2 (S. cerevisiae) [Source:MGI Symbol;Acc:MGI:2183260]
17069	Ly6e	0.0155449	0.696259	lymphocyte antigen 6 complex, locus E [Source:MGI Symbol;Acc:MGI:106651]
108755	Lyrm2	0.0443314	0.828593	LYR motif containing 2 [Source:MGI Symbol;Acc:MGI:1917573]
17135	Mafk	0.0316235	0.797912	v-maf musculoaponeurotic fibrosarcoma oncogene family, protein K (avian) [Source:MGI Symbol;Acc:MGI:99951]
14924	Magi1	0.00565227	0.5031	membrane associated guanylate kinase, WW and PDZ domain containing 1 [Source:MGI Symbol;Acc:MGI:1203522]
433586	Maml3	0.0344521	0.804776	mastermind like transcriptional coactivator 3 [Source:MGI Symbol;Acc:MGI:2389461]
17155	Man1a	0.0389863	0.817724	mannosidase 1, alpha [Source:MGI Symbol;Acc:MGI:104677]
140481	Man2a2	0.0299839	0.788898	mannosidase 2, alpha 2 [Source:MGI Symbol;Acc:MGI:2150656]
73744	Man2c1	0.0449226	0.828593	mannosidase, alpha, class 2C, member 1 [Source:MGI Symbol;Acc:MGI:1920994]
17754	Map1a	0.000440304	0.182844	microtubule-associated protein 1 A [Source:MGI Symbol;Acc:MGI:1306776]
17755	Map1b	0.0152492	0.695244	microtubule-associated protein 1B [Source:MGI Symbol;Acc:MGI:1306778]
26401	Map3k1	0.0268174	0.778467	mitogen-activated protein kinase kinase kinase 1 [Source:MGI Symbol;Acc:MGI:1346872]
53859	Map3k14	0.0488709	0.828593	mitogen-activated protein kinase kinase kinase 14 [Source:MGI Symbol;Acc:MGI:1858204]
332110	Mapk15	0.00530737	0.491214	mitogen-activated protein kinase 15 [Source:MGI Symbol;Acc:MGI:2652894]
17357	Marcksl1	0.00675369	0.52909	MARCKS-like 1 [Source:MGI Symbol;Acc:MGI:97143]
328329	Mast4	0.000196768	0.133462	microtubule associated serine/threonine kinase family member 4 [Source:MGI Symbol;Acc:MGI:1918885]
17196	Mbp	0.0132007	0.660571	myelin basic protein [Source:MGI Symbol;Acc:MGI:96925]
328949	Mcc	0.000600219	0.199282	mutated in colorectal cancers [Source:MGI Symbol;Acc:MGI:96930]
207911	Mchr1	0.0204382	0.730774	melanin-concentrating hormone receptor 1 [Source:MGI Symbol;Acc:MGI:2180756]
17210	Mcl1	0.00553896	0.49939	myeloid cell leukemia sequence 1 [Source:MGI Symbol;Acc:MGI:101769]
240697	Mcmdc2	0.0412933	0.826984	minichromosome maintenance domain containing 2 [Source:MGI Symbol;Acc:MGI:3045334]
171166	Mcoln3	0.00335898	0.40175	mucolipin 3 [Source:MGI Symbol;Acc:MGI:1890500]
192173	Mcrip1	0.0493182	0.828593	MAPK regulated corepressor interacting protein 1 [Source:MGI Symbol;Acc:MGI:2384752]
17448	Mdh2	0.0350575	0.804776	malate dehydrogenase 2, NAD (mitochondrial) [Source:MGI Symbol;Acc:MGI:97050]
327987	Med13	0.00311377	0.399048	mediator complex subunit 13 [Source:MGI Symbol;Acc:MGI:3029632]
76199	Med13l	0.00150499	0.310139	mediator complex subunit 13-like [Source:MGI Symbol;Acc:MGI:2670178]
69790	Med30	0.00978427	0.598385	mediator complex subunit 30 [Source:MGI Symbol;Acc:MGI:1917040]
69792	Med6	0.0105453	0.617859	mediator complex subunit 6 [Source:MGI Symbol;Acc:MGI:1917042]
70717	Medag	0.0487246	0.828593	mesenteric estrogen dependent adipogenesis [Source:MGI Symbol;Acc:MGI:1917967]
17263	Meg3	0.0197418	0.727437	maternally expressed 3 [Source:MGI Symbol;Acc:MGI:1202886]
269878	Megf8	0.00240792	0.370341	multiple EGF-like-domains 8 [Source:MGI Symbol;Acc:MGI:2446294]
17293	Mesp2	0.0307504	0.789791	mesoderm posterior 2 [Source:MGI Symbol;Acc:MGI:1096325]
59052	Mettl9	0.0408963	0.826984	methyltransferase like 9 [Source:MGI Symbol;Acc:MGI:1914862]
17313	Mgp	0.0315265	0.796424	matrix Gla protein [Source:MGI Symbol;Acc:MGI:96976]
243864	Mill2	0.0209359	0.731899	MHC I like leukocyte 2 [Source:MGI Symbol;Acc:MGI:2179989]
268755	Mir124a-1hg	0.0265291	0.776246	Mir124-1 host gene (non-protein coding) [Source:MGI Symbol;Acc:MGI:2442197]
27418	Mkln1	0.0122079	0.638855	muskelin 1, intracellular mediator containing kelch motifs [Source:MGI Symbol;Acc:MGI:1351638]
17354	Mllt10	0.000816051	0.239239	myeloid/lymphoid or mixed-lineage leukemia; translocated to, 10 [Source:MGI Symbol;Acc:MGI:1329038]
21761	Morf4l1	0.0201149	0.727437	mortality factor 4 like 1 [Source:MGI Symbol;Acc:MGI:1096551]
627352	Morf4l1b	0.0290952	0.782504	mortality factor 4 like 1 [Source:MGI Symbol;Acc:MGI:1096551]
17533	Mrc1	0.000522313	0.194602	mannose receptor, C type 1 [Source:MGI Symbol;Acc:MGI:97142]
268816	Mroh5	0.0195381	0.727437	maestro heat-like repeat family member 5 [Source:MGI Symbol;Acc:MGI:2685474]
629499	Mroh8	0.0339448	0.804776	maestro heat-like repeat family member 8 [Source:MGI Symbol;Acc:MGI:3603828]
107733	Mrpl41	0.0341282	0.804776	mitochondrial ribosomal protein L41 [Source:MGI Symbol;Acc:MGI:1333816]
67270	Mrpl42	0.0228637	0.731899	mitochondrial ribosomal protein L42 [Source:MGI Symbol;Acc:MGI:1333774]
52443	Mrpl48	0.0139278	0.675933	mitochondrial ribosomal protein L48 [Source:MGI Symbol;Acc:MGI:1289321]
223701	Mrtfa	0.019437	0.727437	myocardin related transcription factor A [Source:MGI Symbol;Acc:MGI:2384495]
64380	Ms4a4c	0.0197946	0.727437	membrane-spanning 4-domains, subfamily A, member 4C [Source:MGI Symbol;Acc:MGI:1927656]
109225	Ms4a7	0.0367438	0.817724	membrane-spanning 4-domains, subfamily A, member 7 [Source:MGI Symbol;Acc:MGI:1918846]
76626	Msi2	0.0363404	0.815593	musashi RNA-binding protein 2 [Source:MGI Symbol;Acc:MGI:1923876]
116871	Mta3	0.0233316	0.735263	metastasis associated 3 [Source:MGI Symbol;Acc:MGI:2151172]
68617	Mtcl1	0.0230259	0.731899	microtubule crosslinking factor 1 [Source:MGI Symbol;Acc:MGI:1915867]
108156	Mthfd1	0.0421738	0.826984	methylenetetrahydrofolate dehydrogenase (NADP+ dependent), methenyltetrahydrofolate cyclohydrolase, formyltetrahydrofolate synthase [Source:MGI Symbol;Acc:MGI:1342005]
56717	Mtor	0.0156623	0.697808	mechanistic target of rapamycin kinase [Source:MGI Symbol;Acc:MGI:1928394]
619309	Muc3a	6.29e-05	0.0692495	mucin 3A, cell surface associated [Source:MGI Symbol;Acc:MGI:3588263]
18109	Mycn	0.0229934	0.731899	v-myc avian myelocytomatosis viral related oncogene, neuroblastoma derived [Source:MGI Symbol;Acc:MGI:97357]
17880	Myh11	0.00625293	0.527249	myosin, heavy polypeptide 11, smooth muscle [Source:MGI Symbol;Acc:MGI:102643]
17904	Myl6	0.0161467	0.702165	myosin, light polypeptide 6, alkali, smooth muscle and non-muscle [Source:MGI Symbol;Acc:MGI:109318]
17921	Myo7a	0.0272085	0.779026	myosin VIIA [Source:MGI Symbol;Acc:MGI:104510]
17925	Myo9b	0.0452423	0.828593	myosin IXb [Source:MGI Symbol;Acc:MGI:106624]
70999	Naa40	0.0474982	0.828593	N(alpha)-acetyltransferase 40, NatD catalytic subunit [Source:MGI Symbol;Acc:MGI:1918249]
109019	Nabp1	0.0383605	0.817724	nucleic acid binding protein 1 [Source:MGI Symbol;Acc:MGI:1923258]
17938	Naca	0.015855	0.698186	nascent polypeptide-associated complex alpha polypeptide [Source:MGI Symbol;Acc:MGI:106095]
215690	Nav1	0.00326818	0.40175	neuron navigator 1 [Source:MGI Symbol;Acc:MGI:2183683]
78286	Nav2	0.000429204	0.182844	neuron navigator 2 [Source:MGI Symbol;Acc:MGI:2183691]
235627	Nbeal2	0.0179753	0.718164	neurobeachin-like 2 [Source:MGI Symbol;Acc:MGI:2448554]
17965	Nbl1	0.001747	0.32668	NBL1, DAN family BMP antagonist [Source:MGI Symbol;Acc:MGI:104591]
17978	Ncoa2	0.0343076	0.804776	nuclear receptor coactivator 2 [Source:MGI Symbol;Acc:MGI:1276533]
17979	Ncoa3	0.0219275	0.731899	nuclear receptor coactivator 3 [Source:MGI Symbol;Acc:MGI:1276535]
211329	Ncoa7	0.00952667	0.598385	nuclear receptor coactivator 7 [Source:MGI Symbol;Acc:MGI:2444847]
20602	Ncor2	6.69e-06	0.0155395	nuclear receptor co-repressor 2 [Source:MGI Symbol;Acc:MGI:1337080]
17717; 3337217; 7668591; 5912278; 3338894	ND2	0.000246422	0.147269	mitochondrially encoded NADH dehydrogenase 2 [Source:MGI Symbol;Acc:MGI:102500]
3338903; 7668598; 5912279; 3337211; 17720	ND4L	0.000101449	0.0922611	mitochondrially encoded NADH dehydrogenase 4L [Source:MGI Symbol;Acc:MGI:102497]
17721; 5912275; 7668600; 3337212; 3338890	ND5	0.0023971	0.370341	mitochondrially encoded NADH dehydrogenase 5 [Source:MGI Symbol;Acc:MGI:102496]
64580	Ndst4	0.0446462	0.828593	N-deacetylase/N-sulfotransferase (heparin glucosaminyl) 4 [Source:MGI Symbol;Acc:MGI:1932545]
17992	Ndufa4	0.00969601	0.598385	Ndufa4, mitochondrial complex associated [Source:MGI Symbol;Acc:MGI:107686]
66218	Ndufb9	0.00105306	0.283326	NADH:ubiquinone oxidoreductase subunit B9 [Source:MGI Symbol;Acc:MGI:1913468]
66377	Ndufc1	0.0176899	0.718164	NADH:ubiquinone oxidoreductase subunit C1 [Source:MGI Symbol;Acc:MGI:1913627]
67602	Necap1	0.017958	0.718164	NECAP endocytosis associated 1 [Source:MGI Symbol;Acc:MGI:1914852]
674895	Nek10	0.0199261	0.727437	NIMA (never in mitosis gene a)- related kinase 10 [Source:MGI Symbol;Acc:MGI:2685128]
59125	Nek7	0.00889126	0.592288	NIMA (never in mitosis gene a)-related expressed kinase 7 [Source:MGI Symbol;Acc:MGI:1890645]
54003	Nell2	0.00367329	0.415002	NEL-like 2 [Source:MGI Symbol;Acc:MGI:1858510]
269116	Nfasc	0.00202148	0.336071	neurofascin [Source:MGI Symbol;Acc:MGI:104753]
54446	Nfat5	0.0052845	0.491214	nuclear factor of activated T cells 5 [Source:MGI Symbol;Acc:MGI:1859333]
18030	Nfil3	0.0473194	0.828593	nuclear factor, interleukin 3, regulated [Source:MGI Symbol;Acc:MGI:109495]
18054	Ngp	0.0226449	0.731899	neutrophilic granule protein [Source:MGI Symbol;Acc:MGI:105983]
100042480	Nhsl2	0.0230213	0.731899	NHS-like 2 [Source:MGI Symbol;Acc:MGI:3645090]
223473	Nipal2	0.00559656	0.502418	NIPA-like domain containing 2 [Source:MGI Symbol;Acc:MGI:1924488]
432450	Nkain2	0.029369	0.783076	Na+/K+ transporting ATPase interacting 2 [Source:MGI Symbol;Acc:MGI:1923447]
72293	Nkd2	0.0469845	0.828593	naked cuticle 2 [Source:MGI Symbol;Acc:MGI:1919543]
245537	Nlgn3	0.0220744	0.731899	neuroligin 3 [Source:MGI Symbol;Acc:MGI:2444609]
18102	Nme1	0.00961127	0.598385	NME/NM23 nucleoside diphosphate kinase 1 [Source:MGI Symbol;Acc:MGI:97355]
171567	Nme7	0.0495208	0.828593	NME/NM23 family member 7 [Source:MGI Symbol;Acc:MGI:2449121]
18115	Nnt	1.98e-16	4.14e-12	nicotinamide nucleotide transhydrogenase [Source:MGI Symbol;Acc:MGI:109279]
70078	Nol7	0.0339511	0.804776	nucleolar protein 7 [Source:MGI Symbol;Acc:MGI:1917328]
66181	Nop10	0.020336	0.730774	NOP10 ribonucleoprotein [Source:MGI Symbol;Acc:MGI:1913431]
18127	Nos3	0.045654	0.828593	nitric oxide synthase 3, endothelial cell [Source:MGI Symbol;Acc:MGI:97362]
18129	Notch2	0.00165197	0.319946	notch 2 [Source:MGI Symbol;Acc:MGI:97364]
18132	Notch4	0.0456199	0.828593	notch 4 [Source:MGI Symbol;Acc:MGI:107471]
67963	Npc2	0.01948	0.727437	NPC intracellular cholesterol transporter 2 [Source:MGI Symbol;Acc:MGI:1915213]
114249	Npnt	0.0181749	0.719021	nephronectin [Source:MGI Symbol;Acc:MGI:2148811]
230899	Nppa	0.0215969	0.731899	natriuretic peptide type A [Source:MGI Symbol;Acc:MGI:97367]
18162	Npr3	1.56e-05	0.0251743	natriuretic peptide receptor 3 [Source:MGI Symbol;Acc:MGI:97373]
353187	Nr1d2	0.00767674	0.56225	nuclear receptor subfamily 1, group D, member 2 [Source:MGI Symbol;Acc:MGI:2449205]
13865	Nr2f1	0.00509586	0.486713	nuclear receptor subfamily 2, group F, member 1 [Source:MGI Symbol;Acc:MGI:1352451]
211323	Nrg1	0.0387469	0.817724	neuregulin 1 [Source:MGI Symbol;Acc:MGI:96083]
100042150	Nrg2	0.0127976	0.65131	neuregulin 2 [Source:MGI Symbol;Acc:MGI:1098246]
64011	Nrgn	0.0451974	0.828593	neurogranin [Source:MGI Symbol;Acc:MGI:1927184]
18197	Nsg2	0.045977	0.828593	neuron specific gene family member 2 [Source:MGI Symbol;Acc:MGI:1202070]
103850	Nt5m	0.0308598	0.790079	5',3'-nucleotidase, mitochondrial [Source:MGI Symbol;Acc:MGI:1917127]
18203	Ntan1	0.0454417	0.828593	N-terminal Asn amidase [Source:MGI Symbol;Acc:MGI:108471]
18212	Ntrk2	0.0269823	0.778467	neurotrophic tyrosine kinase, receptor, type 2 [Source:MGI Symbol;Acc:MGI:97384]
110959	Nudt19	0.0130691	0.656362	nudix hydrolase 19 [Source:MGI Symbol;Acc:MGI:94203]
66977	Nuf2	0.0259634	0.770321	NUF2, NDC80 kinetochore complex component [Source:MGI Symbol;Acc:MGI:1914227]
101706	Numa1	0.0381554	0.817724	nuclear mitotic apparatus protein 1 [Source:MGI Symbol;Acc:MGI:2443665]
18222	Numb	0.0469	0.828593	NUMB endocytic adaptor protein [Source:MGI Symbol;Acc:MGI:107423]
227720	Nup214	0.0409789	0.826984	nucleoporin 214 [Source:MGI Symbol;Acc:MGI:1095411]
246730	Oas1a	0.0257753	0.766916	2'-5' oligoadenylate synthetase 1A [Source:MGI Symbol;Acc:MGI:2180860]
23962	Oasl2	0.00957396	0.598385	2'-5' oligoadenylate synthetase-like 2 [Source:MGI Symbol;Acc:MGI:1344390]
226499	Odr4	0.0394948	0.82037	odr4 GPCR localization factor homolog [Source:MGI Symbol;Acc:MGI:2385108]
18295	Ogn	0.0198111	0.727437	osteoglycin [Source:MGI Symbol;Acc:MGI:109278]
257921	Olfr1229	0.0288797	0.782504	None
258984	Olfr1257	0.0280023	0.781406	None
258466	Olfr1261	0.0393916	0.82037	None
259067	Olfr449	0.0406875	0.826984	None
233670	Olfr6	0.0033612	0.40175	None
258275	Olfr729	0.0215353	0.731899	None
18386	Oprd1	0.0146085	0.68821	opioid receptor, delta 1 [Source:MGI Symbol;Acc:MGI:97438]
230751	Oscp1	0.0268381	0.778467	organic solute carrier partner 1 [Source:MGI Symbol;Acc:MGI:1916308]
23967	Osr1	0.0487866	0.828593	odd-skipped related transcription factor 1 [Source:MGI Symbol;Acc:MGI:1344424]
107260	Otub1	0.0336351	0.804776	OTU domain, ubiquitin aldehyde binding 1 [Source:MGI Symbol;Acc:MGI:2147616]
71198	Otud1	0.00278741	0.38627	OTU domain containing 1 [Source:MGI Symbol;Acc:MGI:1918448]
223433	Otulinl	0.0111056	0.624541	OTU deubiquitinase with linear linkage specificity like [Source:MGI Symbol;Acc:MGI:2687281]
18424	Otx2	0.0411949	0.826984	orthodenticle homeobox 2 [Source:MGI Symbol;Acc:MGI:97451]
67041	Oxct1	0.0394876	0.82037	3-oxoacid CoA transferase 1 [Source:MGI Symbol;Acc:MGI:1914291]
18438	P2rx4	0.0272251	0.779026	purinergic receptor P2X, ligand-gated ion channel 4 [Source:MGI Symbol;Acc:MGI:1338859]
241989	Pabpc4l	0.0378819	0.817724	poly(A) binding protein, cytoplasmic 4-like [Source:MGI Symbol;Acc:MGI:3643087]
67054	Paics	0.0271534	0.779026	phosphoribosylaminoimidazole carboxylase, phosphoribosylaminoribosylaminoimidazole, succinocarboxamide synthetase [Source:MGI Symbol;Acc:MGI:1914304]
67869	Paip2	0.0269789	0.778467	polyadenylate-binding protein-interacting protein 2 [Source:MGI Symbol;Acc:MGI:1915119]
212503	Paox	0.034444	0.804776	polyamine oxidase (exo-N4-amino) [Source:MGI Symbol;Acc:MGI:1916983]
381038	Parl	0.0218051	0.731899	presenilin associated, rhomboid-like [Source:MGI Symbol;Acc:MGI:1277152]
73173	Pcdh18	0.00155631	0.310139	protocadherin 18 [Source:MGI Symbol;Acc:MGI:1920423]
211712	Pcdh9	0.00590263	0.508369	protocadherin 9 [Source:MGI Symbol;Acc:MGI:1306801]
93882	Pcdhb11	0.0484556	0.828593	protocadherin beta 11 [Source:MGI Symbol;Acc:MGI:2136746]
93893	Pcdhb22	0.0367557	0.817724	protocadherin beta 22 [Source:MGI Symbol;Acc:MGI:2136760]
93875	Pcdhb4	0.00583956	0.508369	protocadherin beta 4 [Source:MGI Symbol;Acc:MGI:2136738]
93723	Pcdhga11	0.00999386	0.598385	protocadherin gamma subfamily A, 11 [Source:MGI Symbol;Acc:MGI:1935228]
93724	Pcdhga12	0.00577214	0.508369	protocadherin gamma subfamily A, 12 [Source:MGI Symbol;Acc:MGI:1935229]
93714	Pcdhga6	0.00261313	0.37898	protocadherin gamma subfamily A, 6 [Source:MGI Symbol;Acc:MGI:1935218]
93703	Pcdhgb6	0.0447251	0.828593	protocadherin gamma subfamily B, 6 [Source:MGI Symbol;Acc:MGI:1935197]
93708	Pcdhgc5	8.17e-05	0.0814219	protocadherin gamma subfamily C, 5 [Source:MGI Symbol;Acc:MGI:1935205]
18546	Pcp4	0.000406387	0.180514	Purkinje cell protein 4 [Source:MGI Symbol;Acc:MGI:97509]
23984	Pde10a	0.0388706	0.817724	phosphodiesterase 10A [Source:MGI Symbol;Acc:MGI:1345143]
18573	Pde1a	0.0205608	0.730774	phosphodiesterase 1A, calmodulin-dependent [Source:MGI Symbol;Acc:MGI:1201792]
18575	Pde1c	0.0404338	0.826984	phosphodiesterase 1C [Source:MGI Symbol;Acc:MGI:108413]
207728	Pde2a	0.0371455	0.817724	phosphodiesterase 2A, cGMP-stimulated [Source:MGI Symbol;Acc:MGI:2446107]
14827	Pdia3	0.0147824	0.688962	protein disulfide isomerase associated 3 [Source:MGI Symbol;Acc:MGI:95834]
228026	Pdk1	0.0432539	0.828593	pyruvate dehydrogenase kinase, isoenzyme 1 [Source:MGI Symbol;Acc:MGI:1926119]
53318	Pdlim3	0.0184119	0.719021	PDZ and LIM domain 3 [Source:MGI Symbol;Acc:MGI:1859274]
67399	Pdlim7	0.0359523	0.814411	PDZ and LIM domain 7 [Source:MGI Symbol;Acc:MGI:1914649]
68070	Pdzd2	0.000197797	0.133462	PDZ domain containing 2 [Source:MGI Symbol;Acc:MGI:1922394]
55983	Pdzrn3	0.0304749	0.789791	PDZ domain containing RING finger 3 [Source:MGI Symbol;Acc:MGI:1933157]
23980	Pebp1	0.0188477	0.724336	phosphatidylethanolamine binding protein 1 [Source:MGI Symbol;Acc:MGI:1344408]
170676	Peg10	0.0218396	0.731899	paternally expressed 10 [Source:MGI Symbol;Acc:MGI:2157785]
353342	Peg13	0.00982946	0.598385	paternally expressed 13 [Source:MGI Symbol;Acc:MGI:2663476]
18619	Penk	0.0024539	0.374659	preproenkephalin [Source:MGI Symbol;Acc:MGI:104629]
18628	Per3	0.019271	0.726289	period circadian clock 3 [Source:MGI Symbol;Acc:MGI:1277134]
18645	Pfn2	0.00156223	0.310139	profilin 2 [Source:MGI Symbol;Acc:MGI:97550]
319207	Pgbd1	0.034612	0.804776	piggyBac transposable element derived 1 [Source:MGI Symbol;Acc:MGI:2441675]
212974	Pgghg	0.0422237	0.826984	protein glucosylgalactosylhydroxylysine glucosidase [Source:MGI Symbol;Acc:MGI:2444047]
70974	Pgm2l1	0.0451432	0.828593	phosphoglucomutase 2-like 1 [Source:MGI Symbol;Acc:MGI:1918224]
241915	Phc3	0.0293125	0.783076	polyhomeotic 3 [Source:MGI Symbol;Acc:MGI:2181434]
230085	Phf24	0.0377474	0.817724	PHD finger protein 24 [Source:MGI Symbol;Acc:MGI:2140712]
18679	Phka1	0.0367266	0.817724	phosphorylase kinase alpha 1 [Source:MGI Symbol;Acc:MGI:97576]
227696	Phyhd1	0.00526886	0.491214	phytanoyl-CoA dioxygenase domain containing 1 [Source:MGI Symbol;Acc:MGI:3612860]
67556	Pigm	0.0496107	0.828593	phosphatidylinositol glycan anchor biosynthesis, class M [Source:MGI Symbol;Acc:MGI:1914806]
14755	Pigq	0.0262721	0.774548	phosphatidylinositol glycan anchor biosynthesis, class Q [Source:MGI Symbol;Acc:MGI:1333114]
83490	Pik3ap1	0.0111627	0.624541	phosphoinositide-3-kinase adaptor protein 1 [Source:MGI Symbol;Acc:MGI:1933177]
545812	Pilrb2	0.0370494	0.817724	paired immunoglobin-like type 2 receptor beta 2 [Source:MGI Symbol;Acc:MGI:2450535]
19679	Pitpnm2	0.0353024	0.804776	phosphatidylinositol transfer protein, membrane-associated 2 [Source:MGI Symbol;Acc:MGI:1336192]
327958	Pitpnm3	0.00509562	0.486713	PITPNM family member 3 [Source:MGI Symbol;Acc:MGI:2685726]
381375	Pjvk	0.0120122	0.638855	pejvakin [Source:MGI Symbol;Acc:MGI:2685847]
18767	Pkia	0.0191624	0.724812	protein kinase inhibitor, alpha [Source:MGI Symbol;Acc:MGI:104747]
18783	Pla2g4a	0.0393429	0.82037	phospholipase A2, group IVA (cytosolic, calcium-dependent) [Source:MGI Symbol;Acc:MGI:1195256]
269615	Plch2	0.00157168	0.310139	phospholipase C, eta 2 [Source:MGI Symbol;Acc:MGI:2443078]
104759	Pld4	0.00493343	0.480581	phospholipase D family, member 4 [Source:MGI Symbol;Acc:MGI:2144765]
102075	Plekhg4	0.0470015	0.828593	pleckstrin homology domain containing, family G (with RhoGef domain) member 4 [Source:MGI Symbol;Acc:MGI:2142544]
231002	Plekhn1	0.0117309	0.63493	pleckstrin homology domain containing, family N member 1 [Source:MGI Symbol;Acc:MGI:2387630]
67220	Plekho1	0.0403792	0.826984	pleckstrin homology domain containing, family O member 1 [Source:MGI Symbol;Acc:MGI:1914470]
76509	Plet1	0.0241521	0.744876	placenta expressed transcript 1 [Source:MGI Symbol;Acc:MGI:1923759]
20620	Plk2	0.0150429	0.69304	polo like kinase 2 [Source:MGI Symbol;Acc:MGI:1099790]
18823	Plp1	0.0216813	0.731899	proteolipid protein (myelin) 1 [Source:MGI Symbol;Acc:MGI:97623]
18846	Plxna3	0.0133418	0.663239	plexin A3 [Source:MGI Symbol;Acc:MGI:107683]
243743	Plxna4	0.000345078	0.166637	plexin A4 [Source:MGI Symbol;Acc:MGI:2179061]
235611	Plxnb1	0.0474025	0.828593	plexin B1 [Source:MGI Symbol;Acc:MGI:2154238]
212933	Pm20d1	0.0200861	0.727437	peptidase M20 domain containing 1 [Source:MGI Symbol;Acc:MGI:2442939]
239157	Pnma2	0.0305947	0.789791	paraneoplastic antigen MA2 [Source:MGI Symbol;Acc:MGI:2444129]
18950	Pnp	0.0213761	0.731899	purine-nucleoside phosphorylase [Source:MGI Symbol;Acc:MGI:97365]
116939	Pnpla3	0.00024374	0.147269	patatin-like phospholipase domain containing 3 [Source:MGI Symbol;Acc:MGI:2151796]
108767	Pnrc1	0.0290677	0.782504	proline-rich nuclear receptor coactivator 1 [Source:MGI Symbol;Acc:MGI:1917838]
20018	Polr1d	0.0140892	0.680608	polymerase (RNA) I polypeptide D [Source:MGI Symbol;Acc:MGI:108403]
69920	Polr2i	0.0154824	0.696259	polymerase (RNA) II (DNA directed) polypeptide I [Source:MGI Symbol;Acc:MGI:1917170]
69870	Polr3gl	0.00390932	0.432652	polymerase (RNA) III (DNA directed) polypeptide G like [Source:MGI Symbol;Acc:MGI:1917120]
107939	Pom121	0.0460709	0.828593	nuclear pore membrane protein 121 [Source:MGI Symbol;Acc:MGI:2137624]
18986	Pou2f1	0.0374938	0.817724	POU domain, class 2, transcription factor 1 [Source:MGI Symbol;Acc:MGI:101898]
233977	Ppfia1	0.000474725	0.183885	protein tyrosine phosphatase, receptor type, f polypeptide (PTPRF), interacting protein (liprin), alpha 1 [Source:MGI Symbol;Acc:MGI:1924750]
68507	Ppfia4	0.0444138	0.828593	protein tyrosine phosphatase, receptor type, f polypeptide (PTPRF), interacting protein (liprin), alpha 4 [Source:MGI Symbol;Acc:MGI:1915757]
242083	Ppm1l	0.0224908	0.731899	protein phosphatase 1 (formerly 2C)-like [Source:MGI Symbol;Acc:MGI:2139740]
19046	Ppp1cb	0.0143417	0.687489	protein phosphatase 1 catalytic subunit beta [Source:MGI Symbol;Acc:MGI:104871]
228852	Ppp1r16b	0.0480546	0.828593	protein phosphatase 1, regulatory subunit 16B [Source:MGI Symbol;Acc:MGI:2151841]
66385	Ppp1r7	0.0152653	0.695244	protein phosphatase 1, regulatory subunit 7 [Source:MGI Symbol;Acc:MGI:1913635]
52432	Ppp2r2d	0.0153534	0.695244	protein phosphatase 2, regulatory subunit B, delta [Source:MGI Symbol;Acc:MGI:1289252]
67857	Ppp6c	0.0148788	0.689876	protein phosphatase 6, catalytic subunit [Source:MGI Symbol;Acc:MGI:1915107]
54633	Pqbp1	0.00332554	0.40175	polyglutamine binding protein 1 [Source:MGI Symbol;Acc:MGI:1859638]
100042178	Prdm16os	0.0121087	0.638855	Prdm16 opposite strand transcript [Source:MGI Symbol;Acc:MGI:3651882]
66390	Prelid3b	0.0225236	0.731899	PRELI domain containing 3B [Source:MGI Symbol;Acc:MGI:1913640]
19075	Prim1	0.0272033	0.779026	DNA primase, p49 subunit [Source:MGI Symbol;Acc:MGI:97757]
15469	Prmt1	0.00303373	0.396604	protein arginine N-methyltransferase 1 [Source:MGI Symbol;Acc:MGI:107846]
54614	Prpf40b	0.0216583	0.731899	pre-mRNA processing factor 40B [Source:MGI Symbol;Acc:MGI:1925583]
192159	Prpf8	0.0100376	0.598385	pre-mRNA processing factor 8 [Source:MGI Symbol;Acc:MGI:2179381]
233210	Prr12	0.0116538	0.6348	proline rich 12 [Source:MGI Symbol;Acc:MGI:2679002]
100504446	Prr22	0.0466687	0.828593	proline rich 22 [Source:MGI Symbol;Acc:MGI:2685392]
72446	Prr5l	0.0282912	0.781406	proline rich 5 like [Source:MGI Symbol;Acc:MGI:1919696]
53761	Prrc2a	0.0177733	0.718164	proline-rich coiled-coil 2A [Source:MGI Symbol;Acc:MGI:1915467]
227723	Prrc2b	0.00345253	0.404945	proline-rich coiled-coil 2B [Source:MGI Symbol;Acc:MGI:1923304]
226562	Prrc2c	0.046477	0.828593	proline-rich coiled-coil 2C [Source:MGI Symbol;Acc:MGI:1913754]
210673	Prrt3	0.00954862	0.598385	proline-rich transmembrane protein 3 [Source:MGI Symbol;Acc:MGI:2444810]
26443	Psma6	0.0296612	0.787278	proteasome subunit alpha 6 [Source:MGI Symbol;Acc:MGI:1347006]
19170	Psmb1	0.013557	0.66596	proteasome (prosome, macropain) subunit, beta type 1 [Source:MGI Symbol;Acc:MGI:104884]
19175	Psmb6	0.0291325	0.782504	proteasome (prosome, macropain) subunit, beta type 6 [Source:MGI Symbol;Acc:MGI:104880]
19177	Psmb7	0.00220331	0.357261	proteasome (prosome, macropain) subunit, beta type 7 [Source:MGI Symbol;Acc:MGI:107637]
19182	Psmc3	0.0471813	0.828593	proteasome (prosome, macropain) 26S subunit, ATPase 3 [Source:MGI Symbol;Acc:MGI:1098754]
66997	Psmd12	0.0278372	0.781036	proteasome (prosome, macropain) 26S subunit, non-ATPase, 12 [Source:MGI Symbol;Acc:MGI:1914247]
19250	Ptpn14	0.00278964	0.38627	protein tyrosine phosphatase, non-receptor type 14 [Source:MGI Symbol;Acc:MGI:102467]
19259	Ptpn5	0.0183773	0.719021	protein tyrosine phosphatase, non-receptor type 5 [Source:MGI Symbol;Acc:MGI:97807]
19264	Ptprc	0.0447561	0.828593	protein tyrosine phosphatase receptor type C [Source:MGI Symbol;Acc:MGI:97810]
19271	Ptprj	0.00752852	0.556446	protein tyrosine phosphatase receptor type J [Source:MGI Symbol;Acc:MGI:104574]
19274	Ptprm	0.0265342	0.776246	protein tyrosine phosphatase receptor type M [Source:MGI Symbol;Acc:MGI:102694]
75029	Purg	0.0365196	0.816984	purine-rich element binding protein G [Source:MGI Symbol;Acc:MGI:1922279]
19309	Pygm	0.00365637	0.415002	muscle glycogen phosphorylase [Source:MGI Symbol;Acc:MGI:97830]
110391	Qdpr	0.0306665	0.789791	quinoid dihydropteridine reductase [Source:MGI Symbol;Acc:MGI:97836]
74173	Rab10os	0.00346429	0.404945	None
104886	Rab15	0.0386919	0.817724	RAB15, member RAS oncogene family [Source:MGI Symbol;Acc:MGI:1916865]
76877	Rab36	0.000155072	0.124743	RAB36, member RAS oncogene family [Source:MGI Symbol;Acc:MGI:1924127]
19339	Rab3a	0.026328	0.774548	RAB3A, member RAS oncogene family [Source:MGI Symbol;Acc:MGI:97843]
226421	Rab7b	0.023022	0.731899	RAB7B, member RAS oncogene family [Source:MGI Symbol;Acc:MGI:2442295]
19377	Rai1	0.00131276	0.293972	retinoic acid induced 1 [Source:MGI Symbol;Acc:MGI:103291]
56044	Rala	0.0342865	0.804776	v-ral simian leukemia viral oncogene A (ras related) [Source:MGI Symbol;Acc:MGI:1927243]
223332	Ranbp3l	0.0345074	0.804776	RAN binding protein 3-like [Source:MGI Symbol;Acc:MGI:2444654]
76108	Rap2a	0.00233081	0.369346	RAS related protein 2a [Source:MGI Symbol;Acc:MGI:97855]
223864	Rapgef3	0.00283749	0.386975	Rap guanine nucleotide exchange factor (GEF) 3 [Source:MGI Symbol;Acc:MGI:2441741]
19400	Rapsn	0.0485316	0.828593	receptor-associated protein of the synapse [Source:MGI Symbol;Acc:MGI:99422]
19415	Rasal1	0.0468589	0.828593	RAS protein activator like 1 (GAP1 like) [Source:MGI Symbol;Acc:MGI:1330842]
73713	Rbm20	0.0189249	0.724336	RNA binding motif protein 20 [Source:MGI Symbol;Acc:MGI:1920963]
381626	Rbm33	0.00473505	0.478468	RNA binding motif protein 33 [Source:MGI Symbol;Acc:MGI:1919670]
67010	Rbm7	0.014463	0.687489	RNA binding motif protein 7 [Source:MGI Symbol;Acc:MGI:1914260]
100088	Rcc1	0.0449672	0.828593	regulator of chromosome condensation 1 [Source:MGI Symbol;Acc:MGI:1913989]
17252	Rdh11	0.048617	0.828593	retinol dehydrogenase 11 [Source:MGI Symbol;Acc:MGI:102581]
58887	Repin1	0.0376883	0.817724	replication initiator 1 [Source:MGI Symbol;Acc:MGI:1889817]
68703	Rere	0.0163631	0.704792	arginine glutamic acid dipeptide (RE) repeats [Source:MGI Symbol;Acc:MGI:2683486]
19736	Rgs4	0.0135378	0.66596	regulator of G-protein signaling 4 [Source:MGI Symbol;Acc:MGI:108409]
240816	Rgsl1	0.0484408	0.828593	regulator of G-protein signaling like 1 [Source:MGI Symbol;Acc:MGI:2685048]
23912	Rhof	0.00739021	0.554054	ras homolog family member F (in filopodia) [Source:MGI Symbol;Acc:MGI:1345629]
231760	Rimbp2	0.00103307	0.283326	RIMS binding protein 2 [Source:MGI Symbol;Acc:MGI:2443235]
100037283	Rnaset2a	0.0278552	0.781036	ribonuclease T2A [Source:MGI Symbol;Acc:MGI:1915445]
56736	Rnf14	0.0333022	0.804776	ring finger protein 14 [Source:MGI Symbol;Acc:MGI:1929668]
68031	Rnf146	0.0162011	0.702714	ring finger protein 146 [Source:MGI Symbol;Acc:MGI:1915281]
225743	Rnf165	0.0475975	0.828593	arkadia (RNF111) C-terminal like ring finger ubiquitin ligase 2C [Source:MGI Symbol;Acc:MGI:2444521]
74132	Rnf6	0.0196669	0.727437	ring finger protein (C3H2C3 type) 6 [Source:MGI Symbol;Acc:MGI:1921382]
67067	Romo1	0.0230616	0.731899	reactive oxygen species modulator 1 [Source:MGI Symbol;Acc:MGI:1914317]
26563	Ror1	0.0433369	0.828593	receptor tyrosine kinase-like orphan receptor 1 [Source:MGI Symbol;Acc:MGI:1347520]
70285	Rpf1	0.0304238	0.789791	ribosome production factor 1 homolog [Source:MGI Symbol;Acc:MGI:1917535]
76808	Rpl18a	0.0422991	0.826984	ribosomal protein L18A [Source:MGI Symbol;Acc:MGI:1924058]
19933	Rpl21	0.0420097	0.826984	ribosomal protein L21 [Source:MGI Symbol;Acc:MGI:1278340]
19934	Rpl22	0.00881342	0.592288	ribosomal protein L22 [Source:MGI Symbol;Acc:MGI:99262]
19944	Rpl29	0.0305661	0.789791	ribosomal protein L29 [Source:MGI Symbol;Acc:MGI:99687]
19982	Rpl36a	0.0225252	0.731899	ribosomal protein L36A [Source:MGI Symbol;Acc:MGI:1201789]
67281	Rpl37	0.0425948	0.828593	ribosomal protein L37 [Source:MGI Symbol;Acc:MGI:1914531]
19981	Rpl37a	0.0406071	0.826984	ribosomal protein L37a [Source:MGI Symbol;Acc:MGI:98068]
67891	Rpl4	0.0254244	0.764085	ribosomal protein L4 [Source:MGI Symbol;Acc:MGI:1915141]
100503670	Rpl5	0.00638071	0.52909	ribosomal protein L5 [Source:MGI Symbol;Acc:MGI:102854]
19988	Rpl6	0.0291798	0.782504	ribosomal protein L6 [Source:MGI Symbol;Acc:MGI:108057]
19989	Rpl7	0.0171509	0.711796	ribosomal protein L7 [Source:MGI Symbol;Acc:MGI:98073]
68052	Rps13	0.0145136	0.687489	ribosomal protein S13 [Source:MGI Symbol;Acc:MGI:1915302]
20055	Rps16	0.0329723	0.804776	ribosomal protein S16 [Source:MGI Symbol;Acc:MGI:98118]
20115	Rps7	0.0353198	0.804776	ribosomal protein S7 [Source:MGI Symbol;Acc:MGI:1333818]
229503	Rrnad1	0.046013	0.828593	methyltransferase like 25B [Source:MGI Symbol;Acc:MGI:2387197]
102641859	Rsf1os2	0.0380864	0.817724	remodeling and spacing factor 1, opposite strand 2 [Source:MGI Symbol;Acc:MGI:3642179]
28088	Rtcb	0.0442572	0.828593	RNA 2',3'-cyclic phosphate and 5'-OH ligase [Source:MGI Symbol;Acc:MGI:106379]
20166	Rtkn	0.00806133	0.577462	rhotekin [Source:MGI Symbol;Acc:MGI:107371]
66158	Rtl8a	0.030773	0.789791	retrotransposon Gag like 8A [Source:MGI Symbol;Acc:MGI:1913408]
553127	Rtl8b	0.0298858	0.788482	retrotransposon Gag like 8B [Source:MGI Symbol;Acc:MGI:3576504]
224055	Rtp2	0.00954678	0.598385	receptor transporter protein 2 [Source:MGI Symbol;Acc:MGI:2685451]
67775	Rtp4	0.00138579	0.293972	receptor transporter protein 4 [Source:MGI Symbol;Acc:MGI:1915025]
20190	Ryr1	7.93e-06	0.0165886	ryanodine receptor 1, skeletal muscle [Source:MGI Symbol;Acc:MGI:99659]
20193	S100a1	0.0405592	0.826984	S100 calcium binding protein A1 [Source:MGI Symbol;Acc:MGI:1338917]
20195	S100a11	0.0234706	0.735263	S100 calcium binding protein A11 [Source:MGI Symbol;Acc:MGI:1338798]
20199	S100a5	0.00964959	0.598385	S100 calcium binding protein A5 [Source:MGI Symbol;Acc:MGI:1338915]
20201	S100a8	0.00263307	0.37898	S100 calcium binding protein A8 (calgranulin A) [Source:MGI Symbol;Acc:MGI:88244]
20202	S100a9	0.00402129	0.442701	S100 calcium binding protein A9 (calgranulin B) [Source:MGI Symbol;Acc:MGI:1338947]
78935	Saal1	0.0394266	0.82037	serum amyloid A-like 1 [Source:MGI Symbol;Acc:MGI:1926185]
224902	Safb2	0.0216743	0.731899	scaffold attachment factor B2 [Source:MGI Symbol;Acc:MGI:2146808]
217125	Samd14	0.0165595	0.704792	sterile alpha motif domain containing 14 [Source:MGI Symbol;Acc:MGI:2384945]
70097	Sash1	0.042424	0.827782	SAM and SH3 domain containing 1 [Source:MGI Symbol;Acc:MGI:1917347]
20230	Satb1	0.0371427	0.817724	special AT-rich sequence binding protein 1 [Source:MGI Symbol;Acc:MGI:105084]
64010	Sav1	0.0237208	0.737557	salvador family WW domain containing 1 [Source:MGI Symbol;Acc:MGI:1927144]
77980	Sbf1	0.0404746	0.826984	SET binding factor 1 [Source:MGI Symbol;Acc:MGI:1925230]
20250	Scd2	0.0159801	0.699281	stearoyl-Coenzyme A desaturase 2 [Source:MGI Symbol;Acc:MGI:98240]
20394	Scg5	0.00339649	0.403661	secretogranin V [Source:MGI Symbol;Acc:MGI:98289]
20273	Scn8a	0.00710264	0.541918	sodium channel, voltage-gated, type VIII, alpha [Source:MGI Symbol;Acc:MGI:103169]
20276	Scnn1a	0.0174963	0.718063	sodium channel, nonvoltage-gated 1 alpha [Source:MGI Symbol;Acc:MGI:101782]
170729	Scrt1	0.0058243	0.508369	scratch family zinc finger 1 [Source:MGI Symbol;Acc:MGI:2176606]
545474	Scrt2	0.00950239	0.598385	scratch family zinc finger 2 [Source:MGI Symbol;Acc:MGI:2139287]
67680	Sdhb	0.0199392	0.727437	succinate dehydrogenase complex, subunit B, iron sulfur (Ip) [Source:MGI Symbol;Acc:MGI:1914930]
66925	Sdhd	0.0099077	0.598385	succinate dehydrogenase complex, subunit D, integral membrane protein [Source:MGI Symbol;Acc:MGI:1914175]
237979	Sdk2	0.0358503	0.81332	sidekick cell adhesion molecule 2 [Source:MGI Symbol;Acc:MGI:2443847]
66286	Sec11c	0.000313975	0.164351	SEC11 homolog C, signal peptidase complex subunit [Source:MGI Symbol;Acc:MGI:1913536]
110379	Sec13	0.036132	0.814972	SEC13 homolog, nuclear pore and COPII coat complex component [Source:MGI Symbol;Acc:MGI:99832]
67815	Sec14l2	0.00696814	0.535855	SEC14-like lipid binding 2 [Source:MGI Symbol;Acc:MGI:1915065]
93684	Selenof	0.0214516	0.731899	selenoprotein F [Source:MGI Symbol;Acc:MGI:1927947]
72657	Selenoh	0.00436732	0.462639	selenoprotein H [Source:MGI Symbol;Acc:MGI:1919907]
20348	Sema3c	0.0167071	0.704792	sema domain, immunoglobulin domain (Ig), short basic domain, secreted, (semaphorin) 3C [Source:MGI Symbol;Acc:MGI:107557]
20349	Sema3e	0.00611596	0.517925	sema domain, immunoglobulin domain (Ig), short basic domain, secreted, (semaphorin) 3E [Source:MGI Symbol;Acc:MGI:1340034]
26456	Sema4g	0.0295098	0.785312	sema domain, immunoglobulin domain (Ig), transmembrane domain (TM) and short cytoplasmic domain, (semaphorin) 4G [Source:MGI Symbol;Acc:MGI:1347047]
72661	Serp2	0.0259066	0.769729	stress-associated endoplasmic reticulum protein family member 2 [Source:MGI Symbol;Acc:MGI:1919911]
12258	Serping1	0.0269367	0.778467	serine (or cysteine) peptidase inhibitor, clade G, member 1 [Source:MGI Symbol;Acc:MGI:894696]
12406	Serpinh1	0.0389082	0.817724	serine (or cysteine) peptidase inhibitor, clade H, member 1 [Source:MGI Symbol;Acc:MGI:88283]
240427	Setbp1	0.0101941	0.604049	SET binding protein 1 [Source:MGI Symbol;Acc:MGI:1933199]
56747	Sez6l	0.00662791	0.52909	seizure related 6 homolog like [Source:MGI Symbol;Acc:MGI:1935121]
233878	Sez6l2	0.0439239	0.828593	seizure related 6 homolog like 2 [Source:MGI Symbol;Acc:MGI:2385295]
78887	Sfi1	0.0439349	0.828593	Sfi1 homolog, spindle assembly associated (yeast) [Source:MGI Symbol;Acc:MGI:1926137]
67788	Sfr1	0.0448872	0.828593	SWI5 dependent recombination repair 1 [Source:MGI Symbol;Acc:MGI:1915038]
243961	Shank1	2.23e-06	0.00778548	SH3 and multiple ankyrin repeat domains 1 [Source:MGI Symbol;Acc:MGI:3613677]
210274	Shank2	0.0400696	0.826984	SH3 and multiple ankyrin repeat domains 2 [Source:MGI Symbol;Acc:MGI:2671987]
58234	Shank3	0.0438663	0.828593	SH3 and multiple ankyrin repeat domains 3 [Source:MGI Symbol;Acc:MGI:1930016]
71836	Shcbp1l	0.0472835	0.828593	Shc SH2-domain binding protein 1-like [Source:MGI Symbol;Acc:MGI:1919086]
214547	She	0.0284658	0.781406	src homology 2 domain-containing transforming protein E [Source:MGI Symbol;Acc:MGI:1099462]
380702	Shisa6	0.00784724	0.567961	shisa family member 6 [Source:MGI Symbol;Acc:MGI:2685725]
232813	Shisa7	0.0121765	0.638855	shisa family member 7 [Source:MGI Symbol;Acc:MGI:3605641]
72555	Shisa9	0.0180534	0.718164	shisa family member 9 [Source:MGI Symbol;Acc:MGI:1919805]
56392	Shoc2	0.0362348	0.814972	Shoc2, leucine rich repeat scaffold protein [Source:MGI Symbol;Acc:MGI:1927197]
70661	Sik3	0.0321617	0.801825	SIK family kinase 3 [Source:MGI Symbol;Acc:MGI:2446296]
217692	Sipa1l1	0.0140514	0.680354	signal-induced proliferation-associated 1 like 1 [Source:MGI Symbol;Acc:MGI:2443679]
74206	Sipa1l3	0.0343134	0.804776	signal-induced proliferation-associated 1 like 3 [Source:MGI Symbol;Acc:MGI:1921456]
57138	Slc12a5	0.00356064	0.41148	solute carrier family 12, member 5 [Source:MGI Symbol;Acc:MGI:1862037]
243755	Slc13a4	0.00668681	0.52909	solute carrier family 13 (sodium/sulfate symporters), member 4 [Source:MGI Symbol;Acc:MGI:2442367]
235504	Slc17a5	0.0404005	0.826984	solute carrier family 17 (anion/sugar transporter), member 5 [Source:MGI Symbol;Acc:MGI:1924105]
20511	Slc1a2	0.0236676	0.737557	solute carrier family 1 (glial high affinity glutamate transporter), member 2 [Source:MGI Symbol;Acc:MGI:101931]
238384	Slc24a4	0.0190645	0.724812	solute carrier family 24 (sodium/potassium/calcium exchanger), member 4 [Source:MGI Symbol;Acc:MGI:2447362]
73132	Slc25a16	0.04687	0.828593	solute carrier family 25 (mitochondrial carrier, Graves disease autoantigen), member 16 [Source:MGI Symbol;Acc:MGI:1920382]
67283	Slc25a19	0.00131519	0.293972	solute carrier family 25 (mitochondrial thiamine pyrophosphate carrier), member 19 [Source:MGI Symbol;Acc:MGI:1914533]
67712	Slc25a37	0.0184636	0.719021	solute carrier family 25, member 37 [Source:MGI Symbol;Acc:MGI:1914962]
208890	Slc26a7	0.0173079	0.715472	solute carrier family 26, member 7 [Source:MGI Symbol;Acc:MGI:2384791]
26457	Slc27a1	0.00475915	0.478518	solute carrier family 27 (fatty acid transporter), member 1 [Source:MGI Symbol;Acc:MGI:1347098]
26568	Slc27a3	0.012192	0.638855	solute carrier family 27 (fatty acid transporter), member 3 [Source:MGI Symbol;Acc:MGI:1347358]
73836	Slc35b2	0.0242567	0.746145	solute carrier family 35, member B2 [Source:MGI Symbol;Acc:MGI:1921086]
67760	Slc38a2	0.00199377	0.336071	solute carrier family 38, member 2 [Source:MGI Symbol;Acc:MGI:1915010]
67473	Slc47a1	0.000613522	0.200516	solute carrier family 47, member 1 [Source:MGI Symbol;Acc:MGI:1914723]
59033	Slc4a8	0.00653723	0.52909	solute carrier family 4 (anion exchanger), member 8 [Source:MGI Symbol;Acc:MGI:1928745]
233836	Slc5a11	0.0109868	0.624541	solute carrier family 5 (sodium/glucose cotransporter), member 11 [Source:MGI Symbol;Acc:MGI:1919316]
230612	Slc5a9	0.0321411	0.801825	solute carrier family 5 (sodium/glucose cotransporter), member 9 [Source:MGI Symbol;Acc:MGI:2140201]
11987	Slc7a1	0.00491881	0.480581	solute carrier family 7 (cationic amino acid transporter, y+ system), member 1 [Source:MGI Symbol;Acc:MGI:88117]
53896	Slc7a10	0.018266	0.719021	solute carrier family 7 (cationic amino acid transporter, y+ system), member 10 [Source:MGI Symbol;Acc:MGI:1858261]
26570	Slc7a11	0.0343692	0.804776	solute carrier family 7 (cationic amino acid transporter, y+ system), member 11 [Source:MGI Symbol;Acc:MGI:1347355]
20541	Slc8a1	3.24e-05	0.0451215	solute carrier family 8 (sodium/calcium exchanger), member 1 [Source:MGI Symbol;Acc:MGI:107956]
58807	Slco1c1	0.0417016	0.826984	solute carrier organic anion transporter family, member 1c1 [Source:MGI Symbol;Acc:MGI:1889679]
240726	Slco5a1	0.0290962	0.782504	solute carrier organic anion transporter family, member 5A1 [Source:MGI Symbol;Acc:MGI:2443431]
276950	Slfn8	0.00107076	0.283326	schlafen 8 [Source:MGI Symbol;Acc:MGI:2672859]
237886	Slfn9	0.0380076	0.817724	schlafen 9 [Source:MGI Symbol;Acc:MGI:2445121]
380773	Slirp	0.00312758	0.399048	SRA stem-loop interacting RNA binding protein [Source:MGI Symbol;Acc:MGI:1916394]
70099	Smc4	0.0435112	0.828593	structural maintenance of chromosomes 4 [Source:MGI Symbol;Acc:MGI:1917349]
64074	Smoc2	0.0343991	0.804776	SPARC related modular calcium binding 2 [Source:MGI Symbol;Acc:MGI:1929881]
67826	Snap47	0.0175536	0.718164	synaptosomal-associated protein, 47 [Source:MGI Symbol;Acc:MGI:1915076]
20617	Snca	0.030285	0.789791	synuclein, alpha [Source:MGI Symbol;Acc:MGI:1277151]
319317	Snhg11	0.0111484	0.624541	small nucleolar RNA host gene 11 [Source:MGI Symbol;Acc:MGI:2441845]
52480	Snhg14	0.0407786	0.826984	small nucleolar RNA host gene 14 [Source:MGI Symbol;Acc:MGI:1289201]
20641	Snrpd1	0.0479662	0.828593	small nuclear ribonucleoprotein D1 [Source:MGI Symbol;Acc:MGI:98344]
55988	Snx12	0.0321619	0.801825	sorting nexin 12 [Source:MGI Symbol;Acc:MGI:1919331]
20655	Sod1	0.00587733	0.508369	superoxide dismutase 1, soluble [Source:MGI Symbol;Acc:MGI:98351]
320706	Soga1	0.0415729	0.826984	suppressor of glucose, autophagy associated 1 [Source:MGI Symbol;Acc:MGI:2444575]
20658	Son	0.00440059	0.462639	Son DNA binding protein [Source:MGI Symbol;Acc:MGI:98353]
20411	Sorbs1	0.0474611	0.828593	sorbin and SH3 domain containing 1 [Source:MGI Symbol;Acc:MGI:700014]
81840	Sorcs2	0.0274623	0.779483	sortilin-related VPS10 domain containing receptor 2 [Source:MGI Symbol;Acc:MGI:1932289]
20660	Sorl1	0.00645408	0.52909	sortilin-related receptor, LDLR class A repeats-containing [Source:MGI Symbol;Acc:MGI:1202296]
434280	Sox1ot	0.0464564	0.828593	None
20677	Sox4	0.00432961	0.462053	SRY (sex determining region Y)-box 4 [Source:MGI Symbol;Acc:MGI:98366]
78912	Sp2	0.0315105	0.796424	Sp2 transcription factor [Source:MGI Symbol;Acc:MGI:1926162]
320277	Spef2	0.0356132	0.810565	sperm flagellar 2 [Source:MGI Symbol;Acc:MGI:2443727]
56381	Spen	0.0361341	0.814972	spen family transcription repressor [Source:MGI Symbol;Acc:MGI:1891706]
20750	Spp1	0.00127447	0.293972	secreted phosphoprotein 1 [Source:MGI Symbol;Acc:MGI:98389]
101809	Spred3	0.0150865	0.69304	sprouty-related EVH1 domain containing 3 [Source:MGI Symbol;Acc:MGI:2142186]
74646	Spsb1	0.0323889	0.803652	splA/ryanodine receptor domain and SOCS box containing 1 [Source:MGI Symbol;Acc:MGI:1921896]
100043597	Srcap	0.0314979	0.796424	Snf2-related CREBBP activator protein [Source:MGI Symbol;Acc:MGI:2444036]
56013	Srcin1	0.0389597	0.817724	SRC kinase signaling inhibitor 1 [Source:MGI Symbol;Acc:MGI:1933179]
259302	Srgap3	0.00171518	0.326149	SLIT-ROBO Rho GTPase activating protein 3 [Source:MGI Symbol;Acc:MGI:2152938]
66661	Srp72	0.047546	0.828593	signal recognition particle 72 [Source:MGI Symbol;Acc:MGI:1333795]
51796	Srrm1	0.0155385	0.696259	serine/arginine repetitive matrix 1 [Source:MGI Symbol;Acc:MGI:1858303]
75956	Srrm2	0.0287125	0.782504	serine/arginine repetitive matrix 2 [Source:MGI Symbol;Acc:MGI:1923206]
68955	Srrm4	0.0054993	0.49939	serine/arginine repetitive matrix 4 [Source:MGI Symbol;Acc:MGI:1916205]
26901	Ss18l2	0.0223272	0.731899	SS18, nBAF chromatin remodeling complex subunit like 2 [Source:MGI Symbol;Acc:MGI:1349474]
231637	Ssh1	0.0320039	0.801825	slingshot protein phosphatase 1 [Source:MGI Symbol;Acc:MGI:2686240]
237860	Ssh2	0.0451315	0.828593	slingshot protein phosphatase 2 [Source:MGI Symbol;Acc:MGI:2679255]
66256	Ssr2	0.0203761	0.730774	signal sequence receptor, beta [Source:MGI Symbol;Acc:MGI:1913506]
67437	Ssr3	0.0493301	0.828593	signal sequence receptor, gamma [Source:MGI Symbol;Acc:MGI:1914687]
68991	Ssu72	0.0374556	0.817724	Ssu72 RNA polymerase II CTD phosphatase homolog (yeast) [Source:MGI Symbol;Acc:MGI:1916241]
20846	Stat1	0.00129707	0.293972	signal transducer and activator of transcription 1 [Source:MGI Symbol;Acc:MGI:103063]
20257	Stmn2	0.0228909	0.731899	stathmin-like 2 [Source:MGI Symbol;Acc:MGI:98241]
56471	Stmn4	0.0244362	0.74727	stathmin-like 4 [Source:MGI Symbol;Acc:MGI:1931224]
381310	Stum	0.0435586	0.828593	mechanosensory transduction mediator [Source:MGI Symbol;Acc:MGI:2138735]
100226	Stx12	0.0461742	0.828593	syntaxin 12 [Source:MGI Symbol;Acc:MGI:1931027]
20024	Sub1	0.0156796	0.697808	SUB1 homolog, transcriptional regulator [Source:MGI Symbol;Acc:MGI:104811]
20916	Sucla2	0.0149407	0.689876	succinate-Coenzyme A ligase, ADP-forming, beta subunit [Source:MGI Symbol;Acc:MGI:1306775]
22218	Sumo1	0.0297741	0.788335	small ubiquitin-like modifier 1 [Source:MGI Symbol;Acc:MGI:1197010]
20610	Sumo3	0.0416053	0.826984	small ubiquitin-like modifier 3 [Source:MGI Symbol;Acc:MGI:1336201]
77053	Sun1	0.0304959	0.789791	Sad1 and UNC84 domain containing 1 [Source:MGI Symbol;Acc:MGI:1924303]
20930	Surf1	0.0352454	0.804776	surfeit gene 1 [Source:MGI Symbol;Acc:MGI:98443]
64707	Suv39h2	0.0441329	0.828593	suppressor of variegation 3-9 2 [Source:MGI Symbol;Acc:MGI:1890396]
68592	Syf2	0.00552268	0.49939	SYF2 homolog, RNA splicing factor (S. cerevisiae) [Source:MGI Symbol;Acc:MGI:1915842]
240057	Syngap1	0.0476849	0.828593	synaptic Ras GTPase activating protein 1 homolog (rat) [Source:MGI Symbol;Acc:MGI:3039785]
72003	Synpr	0.0369375	0.817724	synaptoporin [Source:MGI Symbol;Acc:MGI:1919253]
54524	Syt6	0.0205844	0.730774	synaptotagmin VI [Source:MGI Symbol;Acc:MGI:1859544]
54525	Syt7	0.00909065	0.59823	synaptotagmin VII [Source:MGI Symbol;Acc:MGI:1859545]
66464	Taf12	0.0240031	0.741615	TATA-box binding protein associated factor 12 [Source:MGI Symbol;Acc:MGI:1913714]
320265	Tafa1	0.0227945	0.731899	TAFA chemokine like family member 1 [Source:MGI Symbol;Acc:MGI:2443695]
21411	Tcf20	0.0120597	0.638855	transcription factor 20 [Source:MGI Symbol;Acc:MGI:108399]
320554	Tcp11l1	0.0149235	0.689876	t-complex 11 like 1 [Source:MGI Symbol;Acc:MGI:2444263]
654470	Tctn1	0.0447023	0.828593	tectonic family member 1 [Source:MGI Symbol;Acc:MGI:3603820]
21685	Tef	0.0019113	0.336071	thyrotroph embryonic factor [Source:MGI Symbol;Acc:MGI:98663]
23966	Tenm4	0.00076675	0.232436	teneurin transmembrane protein 4 [Source:MGI Symbol;Acc:MGI:2447063]
21753	Tes	0.0452651	0.828593	testin LIM domain protein [Source:MGI Symbol;Acc:MGI:105081]
21788	Tfpi	0.00286758	0.386975	tissue factor pathway inhibitor [Source:MGI Symbol;Acc:MGI:1095418]
100044509	Tgfbr3l	0.00860755	0.590309	transforming growth factor, beta receptor III-like [Source:MGI Symbol;Acc:MGI:3833469]
228839	Tgif2	0.00752269	0.556446	TGFB-induced factor homeobox 2 [Source:MGI Symbol;Acc:MGI:1915299]
331046	Tgm4	0.00852872	0.588763	transglutaminase 4 (prostate) [Source:MGI Symbol;Acc:MGI:3027002]
21822	Tgtp1	0.0343153	0.804776	T cell specific GTPase 1 [Source:MGI Symbol;Acc:MGI:98734]
21824	Thbd	0.000547332	0.194602	thrombomodulin [Source:MGI Symbol;Acc:MGI:98736]
223626	Them6	0.0334511	0.804776	thioesterase superfamily member 6 [Source:MGI Symbol;Acc:MGI:1925301]
330267	Thsd7a	0.0434962	0.828593	thrombospondin, type I, domain containing 7A [Source:MGI Symbol;Acc:MGI:2685683]
21841	Tia1	0.046049	0.828593	cytotoxic granule-associated RNA binding protein 1 [Source:MGI Symbol;Acc:MGI:107914]
30055	Timm13	0.0483705	0.828593	translocase of inner mitochondrial membrane 13 [Source:MGI Symbol;Acc:MGI:1353432]
99929	Tiparp	0.00445004	0.463092	TCDD-inducible poly(ADP-ribose) polymerase [Source:MGI Symbol;Acc:MGI:2159210]
21886	Tle2	0.000378142	0.174173	transducin-like enhancer of split 2 [Source:MGI Symbol;Acc:MGI:104635]
53791	Tlr5	0.0420434	0.826984	toll-like receptor 5 [Source:MGI Symbol;Acc:MGI:1858171]
56363	Tmeff2	0.0322999	0.802584	transmembrane protein with EGF-like and two follistatin-like domains 2 [Source:MGI Symbol;Acc:MGI:1861735]
68472	Tmem126b	0.00994599	0.598385	transmembrane protein 126B [Source:MGI Symbol;Acc:MGI:1915722]
66309	Tmem128	0.0234812	0.735263	transmembrane protein 128 [Source:MGI Symbol;Acc:MGI:1913559]
330485	Tmem145	0.0274647	0.779483	transmembrane protein 145 [Source:MGI Symbol;Acc:MGI:3607779]
21982	Tmem165	0.0393175	0.82037	transmembrane protein 165 [Source:MGI Symbol;Acc:MGI:894407]
633640	Tmem267	0.034256	0.804776	transmembrane protein 267 [Source:MGI Symbol;Acc:MGI:3648543]
74166	Tmem38a	0.0323075	0.802584	transmembrane protein 38A [Source:MGI Symbol;Acc:MGI:1921416]
68777	Tmem53	0.044015	0.828593	transmembrane protein 53 [Source:MGI Symbol;Acc:MGI:1916027]
217733	Tmem63c	0.0389094	0.817724	transmembrane protein 63c [Source:MGI Symbol;Acc:MGI:2444386]
100201	Tmem64	0.00464725	0.474178	transmembrane protein 64 [Source:MGI Symbol;Acc:MGI:2140359]
70397	Tmem70	0.0412837	0.826984	transmembrane protein 70 [Source:MGI Symbol;Acc:MGI:1915068]
108832	Tmem74b	0.0153303	0.695244	transmembrane protein 74B [Source:MGI Symbol;Acc:MGI:1918629]
56786	Tmem9b	0.035269	0.804776	TMEM9 domain family, member B [Source:MGI Symbol;Acc:MGI:1915254]
319875	Tmprss11b	0.0208915	0.731899	transmembrane protease, serine 11B [Source:MGI Symbol;Acc:MGI:2442893]
19240	Tmsb10	0.00182906	0.336071	thymosin beta 10 [Source:MGI Symbol;Acc:MGI:109146]
19241	Tmsb4x	0.0147439	0.688962	thymosin, beta 4, X chromosome [Source:MGI Symbol;Acc:MGI:99510]
66958	Tmx2	0.0303809	0.789791	thioredoxin-related transmembrane protein 2 [Source:MGI Symbol;Acc:MGI:1914208]
18383	Tnfrsf11b	0.0246499	0.749649	tumor necrosis factor receptor superfamily, member 11b (osteoprotegerin) [Source:MGI Symbol;Acc:MGI:109587]
21951	Tnks	0.015959	0.699281	tankyrase, TRF1-interacting ankyrin-related ADP-ribose polymerase [Source:MGI Symbol;Acc:MGI:1341087]
21960	Tnr	0.0178758	0.718164	tenascin R [Source:MGI Symbol;Acc:MGI:99516]
231861	Tnrc18	0.0383747	0.817724	trinucleotide repeat containing 18 [Source:MGI Symbol;Acc:MGI:3648294]
213988	Tnrc6b	0.0461364	0.828593	trinucleotide repeat containing 6b [Source:MGI Symbol;Acc:MGI:2443730]
217351	Tnrc6c	0.0276657	0.781036	trinucleotide repeat containing 6C [Source:MGI Symbol;Acc:MGI:2443265]
21961	Tns1	0.0175079	0.718063	tensin 1 [Source:MGI Symbol;Acc:MGI:104552]
320159	Togaram2	0.0212683	0.731899	TOG array regulator of axonemal microtubules 2 [Source:MGI Symbol;Acc:MGI:2443498]
223696	Tomm22	0.0390156	0.817724	translocase of outer mitochondrial membrane 22 [Source:MGI Symbol;Acc:MGI:2450248]
21991	Tpi1	0.00824338	0.579594	triosephosphate isomerase 1 [Source:MGI Symbol;Acc:MGI:98797]
20462	Tra2b	0.0192452	0.726289	transformer 2 beta [Source:MGI Symbol;Acc:MGI:106016]
74019	Traf3ip1	0.0307543	0.789791	TRAF3 interacting protein 1 [Source:MGI Symbol;Acc:MGI:1921269]
320429	Trank1	0.0278928	0.781036	tetratricopeptide repeat and ankyrin repeat containing 1 [Source:MGI Symbol;Acc:MGI:1341834]
237858	Trarg1	0.0488051	0.828593	trafficking regulator of GLUT4 (SLC2A4) 1 [Source:MGI Symbol;Acc:MGI:3029307]
22045	Trhr	0.0380946	0.817724	thyrotropin releasing hormone receptor [Source:MGI Symbol;Acc:MGI:98824]
217410	Trib2	0.0338298	0.804776	tribbles pseudokinase 2 [Source:MGI Symbol;Acc:MGI:2145021]
319236	Trim12c	0.0245089	0.747502	tripartite motif-containing 12C [Source:MGI Symbol;Acc:MGI:4821183]
217069	Trim25	0.0488267	0.828593	tripartite motif-containing 25 [Source:MGI Symbol;Acc:MGI:102749]
209387	Trim30d	0.0160586	0.701249	tripartite motif-containing 30D [Source:MGI Symbol;Acc:MGI:3035181]
330627	Trim66	0.00526201	0.491214	tripartite motif-containing 66 [Source:MGI Symbol;Acc:MGI:2152406]
94090	Trim9	0.00194401	0.336071	tripartite motif-containing 9 [Source:MGI Symbol;Acc:MGI:2137354]
68544	Trir	0.0320304	0.801825	telomerase RNA component interacting RNase [Source:MGI Symbol;Acc:MGI:1922833]
209456	Trp53bp2	0.0405616	0.826984	transformation related protein 53 binding protein 2 [Source:MGI Symbol;Acc:MGI:2138319]
226025	Trpm3	0.00138629	0.293972	transient receptor potential cation channel, subfamily M, member 3 [Source:MGI Symbol;Acc:MGI:2443101]
22084	Tsc2	0.00695351	0.535855	TSC complex subunit 2 [Source:MGI Symbol;Acc:MGI:102548]
22088	Tsg101	0.0356514	0.810565	tumor susceptibility gene 101 [Source:MGI Symbol;Acc:MGI:106581]
68498	Tspan11	0.0407326	0.826984	tetraspanin 11 [Source:MGI Symbol;Acc:MGI:1915748]
66109	Tspan13	0.0440757	0.828593	tetraspanin 13 [Source:MGI Symbol;Acc:MGI:1913359]
70423	Tspan15	0.0123719	0.642143	tetraspanin 15 [Source:MGI Symbol;Acc:MGI:1917673]
74257	Tspan17	0.036184	0.814972	tetraspanin 17 [Source:MGI Symbol;Acc:MGI:1921507]
70747	Tspan2	0.0170328	0.708302	tetraspanin 2 [Source:MGI Symbol;Acc:MGI:1917997]
66827	Ttc1	0.0402139	0.826984	tetratricopeptide repeat domain 1 [Source:MGI Symbol;Acc:MGI:1914077]
209683	Ttc28	0.0238832	0.739002	tetratricopeptide repeat domain 28 [Source:MGI Symbol;Acc:MGI:2140873]
72354	Ttc4	0.0229047	0.731899	tetratricopeptide repeat domain 4 [Source:MGI Symbol;Acc:MGI:1919604]
101100	Ttll3	0.000561197	0.194602	tubulin tyrosine ligase-like family, member 3 [Source:MGI Symbol;Acc:MGI:2141418]
320244	Ttll5	0.031139	0.793103	tubulin tyrosine ligase-like family, member 5 [Source:MGI Symbol;Acc:MGI:2443657]
237930	Ttll6	0.0447705	0.828593	tubulin tyrosine ligase-like family, member 6 [Source:MGI Symbol;Acc:MGI:2683461]
74711	Ttll9	0.0469608	0.828593	tubulin tyrosine ligase-like family, member 9 [Source:MGI Symbol;Acc:MGI:1913589]
22142	Tuba1a	0.0187774	0.723328	tubulin, alpha 1A [Source:MGI Symbol;Acc:MGI:98869]
22143	Tuba1b	0.0166289	0.704792	tubulin, alpha 1B [Source:MGI Symbol;Acc:MGI:107804]
22152	Tubb3	0.00093523	0.262613	tubulin, beta 3 class III [Source:MGI Symbol;Acc:MGI:107813]
22154	Tubb5	0.0305196	0.789791	tubulin, beta 5 class I [Source:MGI Symbol;Acc:MGI:107812]
80286	Tusc3	0.0488498	0.828593	tumor suppressor candidate 3 [Source:MGI Symbol;Acc:MGI:1933134]
105245	Txndc5	0.018334	0.719021	thioredoxin domain containing 5 [Source:MGI Symbol;Acc:MGI:2145316]
74153	Uba7	0.0212287	0.731899	ubiquitin-like modifier activating enzyme 7 [Source:MGI Symbol;Acc:MGI:1349462]
218793	Ube2e2	0.015114	0.69304	ubiquitin-conjugating enzyme E2E 2 [Source:MGI Symbol;Acc:MGI:2384997]
22193	Ube2e3	0.0465029	0.828593	ubiquitin-conjugating enzyme E2E 3 [Source:MGI Symbol;Acc:MGI:107412]
66177	Ubl5	0.0293584	0.783076	ubiquitin-like 5 [Source:MGI Symbol;Acc:MGI:1913427]
69116	Ubr4	0.0284366	0.781406	ubiquitin protein ligase E3 component n-recognin 4 [Source:MGI Symbol;Acc:MGI:1916366]
66622	Ubr7	0.00336056	0.40175	ubiquitin protein ligase E3 component n-recognin 7 (putative) [Source:MGI Symbol;Acc:MGI:1913872]
22223	Uchl1	0.0387172	0.817724	ubiquitin carboxy-terminal hydrolase L1 [Source:MGI Symbol;Acc:MGI:103149]
70240	Ufsp1	0.0119051	0.636877	UFM1-specific peptidase 1 [Source:MGI Symbol;Acc:MGI:1917490]
192169	Ufsp2	0.0491053	0.828593	UFM1-specific peptidase 2 [Source:MGI Symbol;Acc:MGI:1913679]
66435	Uggt2	0.0474471	0.828593	UDP-glucose glycoprotein glucosyltransferase 2 [Source:MGI Symbol;Acc:MGI:1913685]
94215	Ugt2a1	0.0443809	0.828593	UDP glucuronosyltransferase 2 family, polypeptide A1 [Source:MGI Symbol;Acc:MGI:2149905]
382018	Unc13a	0.0374643	0.817724	unc-13 homolog A [Source:MGI Symbol;Acc:MGI:3051532]
101869	Unc45a	0.0489442	0.828593	unc-45 myosin chaperone A [Source:MGI Symbol;Acc:MGI:2142246]
66152	Uqcr10	0.0213181	0.731899	ubiquinol-cytochrome c reductase, complex III subunit X [Source:MGI Symbol;Acc:MGI:1913402]
101985	Usb1	0.0262253	0.774548	U6 snRNA biogenesis 1 [Source:MGI Symbol;Acc:MGI:2142454]
71472	Usp19	0.00453166	0.46694	ubiquitin specific peptidase 19 [Source:MGI Symbol;Acc:MGI:1918722]
195434	Utp14b	0.00240774	0.370341	UTP14B small subunit processome component [Source:MGI Symbol;Acc:MGI:2445092]
70683	Utp20	0.0384388	0.817724	UTP20 small subunit processome component [Source:MGI Symbol;Acc:MGI:1917933]
22321	Vars	0.00314319	0.399048	valyl-tRNA synthetase [Source:MGI Symbol;Acc:MGI:90675]
22337	Vdr	1.43e-05	0.0249163	vitamin D (1,25-dihydroxyvitamin D3) receptor [Source:MGI Symbol;Acc:MGI:103076]
22339	Vegfa	0.0369871	0.817724	vascular endothelial growth factor A [Source:MGI Symbol;Acc:MGI:103178]
69568	Vkorc1l1	0.0278843	0.781036	vitamin K epoxide reductase complex, subunit 1-like 1 [Source:MGI Symbol;Acc:MGI:1916818]
666173	Vps13b	0.0133889	0.663239	vacuolar protein sorting 13B [Source:MGI Symbol;Acc:MGI:1916380]
230895	Vps13d	0.0120158	0.638855	vacuolar protein sorting 13D [Source:MGI Symbol;Acc:MGI:2448530]
30930	Vps26a	0.00891963	0.592292	VPS26 retromer complex component A [Source:MGI Symbol;Acc:MGI:1353654]
56433	Vps29	0.0484437	0.828593	VPS29 retromer complex component [Source:MGI Symbol;Acc:MGI:1928344]
233405	Vps33b	0.0164791	0.704792	vacuolar protein sorting 33B [Source:MGI Symbol;Acc:MGI:2446237]
65114	Vps35	0.0370731	0.817724	VPS35 retromer complex component [Source:MGI Symbol;Acc:MGI:1890467]
26950	Vsnl1	0.0196037	0.727437	visinin-like 1 [Source:MGI Symbol;Acc:MGI:1349453]
211739	Vstm2a	0.0035353	0.410822	V-set and transmembrane domain containing 2A [Source:MGI Symbol;Acc:MGI:2384826]
114889	Vsx1	0.0325474	0.804475	visual system homeobox 1 [Source:MGI Symbol;Acc:MGI:1890816]
53612	Vti1b	0.00452515	0.46694	vesicle transport through interaction with t-SNAREs 1B [Source:MGI Symbol;Acc:MGI:1855688]
233813	Vwa3a	0.00603455	0.513108	von Willebrand factor A domain containing 3A [Source:MGI Symbol;Acc:MGI:3041229]
328643	Vwa5b2	0.0122748	0.640281	von Willebrand factor A domain containing 5B2 [Source:MGI Symbol;Acc:MGI:2681859]
219189	Vwa8	0.0241799	0.744876	von Willebrand factor A domain containing 8 [Source:MGI Symbol;Acc:MGI:1919008]
268752	Wdfy2	0.00872553	0.592288	WD repeat and FYVE domain containing 2 [Source:MGI Symbol;Acc:MGI:2442811]
72145	Wdfy3	0.00771457	0.56225	WD repeat and FYVE domain containing 3 [Source:MGI Symbol;Acc:MGI:1096875]
232341	Wnk1	0.0144863	0.687489	WNK lysine deficient protein kinase 1 [Source:MGI Symbol;Acc:MGI:2442092]
75607	Wnk2	0.0357642	0.812247	WNK lysine deficient protein kinase 2 [Source:MGI Symbol;Acc:MGI:1922857]
22410	Wnt10b	0.0293883	0.783076	wingless-type MMTV integration site family, member 10B [Source:MGI Symbol;Acc:MGI:108061]
22421	Wnt7a	0.0387897	0.817724	wingless-type MMTV integration site family, member 7A [Source:MGI Symbol;Acc:MGI:98961]
22433	Xbp1	0.0225189	0.731899	X-box binding protein 1 [Source:MGI Symbol;Acc:MGI:98970]
22436	Xdh	0.00139137	0.293972	xanthine dehydrogenase [Source:MGI Symbol;Acc:MGI:98973]
434794	Xlr4a	0.00201123	0.336071	X-linked lymphocyte-regulated 4A [Source:MGI Symbol;Acc:MGI:3574098]
217119	Xylt2	0.00253769	0.378065	xylosyltransferase II [Source:MGI Symbol;Acc:MGI:2444797]
64050	Yeats4	0.0285244	0.781406	YEATS domain containing 4 [Source:MGI Symbol;Acc:MGI:1927224]
56418	Ykt6	0.00651761	0.52909	YKT6 v-SNARE homolog (S. cerevisiae) [Source:MGI Symbol;Acc:MGI:1927550]
27377	Yme1l1	0.0382023	0.817724	YME1-like 1 (S. cerevisiae) [Source:MGI Symbol;Acc:MGI:1351651]
213541	Ythdf2	0.0107128	0.620717	YTH N6-methyladenosine RNA binding protein 2 [Source:MGI Symbol;Acc:MGI:2444233]
22627	Ywhae	0.0332637	0.804776	tyrosine 3-monooxygenase/tryptophan 5-monooxygenase activation protein, epsilon polypeptide [Source:MGI Symbol;Acc:MGI:894689]
22629	Ywhah	0.00291779	0.388735	tyrosine 3-monooxygenase/tryptophan 5-monooxygenase activation protein, eta polypeptide [Source:MGI Symbol;Acc:MGI:109194]
213234	Zbbx	0.0346371	0.804776	zinc finger, B-box domain containing [Source:MGI Symbol;Acc:MGI:2674085]
72114	Zbed3	0.0432687	0.828593	zinc finger, BED type containing 3 [Source:MGI Symbol;Acc:MGI:1919364]
56490	Zbtb20	0.0330844	0.804776	zinc finger and BTB domain containing 20 [Source:MGI Symbol;Acc:MGI:1929213]
268294	Zbtb24	0.0429927	0.828593	zinc finger and BTB domain containing 24 [Source:MGI Symbol;Acc:MGI:3039618]
226470	Zbtb41	0.0365085	0.816984	zinc finger and BTB domain containing 41 [Source:MGI Symbol;Acc:MGI:2444487]
330474	Zc3h4	0.0480529	0.828593	zinc finger CCCH-type containing 4 [Source:MGI Symbol;Acc:MGI:2682314]
108672	Zdhhc15	0.0310064	0.792041	zinc finger, DHHC domain containing 15 [Source:MGI Symbol;Acc:MGI:1915336]
227693	Zer1	0.0383452	0.817724	zyg-11 related, cell cycle regulator [Source:MGI Symbol;Acc:MGI:2442511]
243834	Zfp324	0.000566533	0.194602	zinc finger protein 324 [Source:MGI Symbol;Acc:MGI:2444641]
278304	Zfp385c	0.0392519	0.82037	zinc finger protein 385C [Source:MGI Symbol;Acc:MGI:3608347]
22704	Zfp46	0.0183645	0.719021	zinc finger protein 46 [Source:MGI Symbol;Acc:MGI:99192]
224691	Zfp472	0.0380711	0.817724	zinc finger protein 472 [Source:MGI Symbol;Acc:MGI:2385049]
269401	Zfp512b	0.0317918	0.800227	zinc finger protein 512B [Source:MGI Symbol;Acc:MGI:2685478]
214812	Zfp609	0.00674376	0.52909	zinc finger protein 609 [Source:MGI Symbol;Acc:MGI:2674092]
52521	Zfp622	0.00280695	0.38627	zinc finger protein 622 [Source:MGI Symbol;Acc:MGI:1289282]
239652	Zfp641	0.0223821	0.731899	zinc finger protein 641 [Source:MGI Symbol;Acc:MGI:2442788]
103836	Zfp692	0.0434791	0.828593	zinc finger protein 692 [Source:MGI Symbol;Acc:MGI:2144276]
245595	Zfp711	0.0493913	0.828593	zinc finger protein 711 [Source:MGI Symbol;Acc:MGI:3045342]
240064	Zfp799	0.0295473	0.785312	zinc finger protein 799 [Source:MGI Symbol;Acc:MGI:2443934]
207618	Zfp804b	0.0456527	0.828593	zinc finger protein 804B [Source:MGI Symbol;Acc:MGI:2685287]
210162	Zkscan2	0.0362174	0.814972	zinc finger with KRAB and SCAN domains 2 [Source:MGI Symbol;Acc:MGI:2444060]
93681	Zkscan8	0.00274368	0.385164	zinc finger with KRAB and SCAN domains 8 [Source:MGI Symbol;Acc:MGI:1913815]
328365	Zmiz1	0.00186213	0.336071	zinc finger, MIZ-type containing 1 [Source:MGI Symbol;Acc:MGI:3040693]
414118	Zmiz1os1	0.0351996	0.804776	None
76007	Zmym2	0.0384303	0.817724	zinc finger, MYM-type 2 [Source:MGI Symbol;Acc:MGI:1923257]
53604	Zpbp	0.0384463	0.817724	zona pellucida binding protein [Source:MGI Symbol;Acc:MGI:1855701]
69747	Zswim7	0.0418187	0.826984	zinc finger SWIM-type containing 7 [Source:MGI Symbol;Acc:MGI:1916997]
268721	Zswim8	0.0419103	0.826984	zinc finger SWIM-type containing 8 [Source:MGI Symbol;Acc:MGI:1919156]
52696	Zwint	0.0282136	0.781406	ZW10 interactor [Source:MGI Symbol;Acc:MGI:1289227]
