# Supplementary material for: Vitamin D Regulates Olfactory Function via Dual Transcriptional and mTOR‐Dependent Translational Control of Synaptic Proteins
Source: Adv Sci (Weinh). 2025 Dec 16;13(13):e07181. doi: 10.1002/advs.202507181 (PMC12955992; doi:10.1002/advs.202507181)
Supplement: Supplementary file 2 — Supplemental Tables 1–18 [file ADVS-13-e07181-s002.zip › Table S16_GO of DEGs in VDR KD and Control Groups.xlsx]

## Sheet: VDR KD vs Control group
id	Term	Category	ListHits	ListTotal	PopHits	PopTotal	p-value	q-value	Enrichment_score	geneID
GO:1904717	regulation of AMPA glutamate receptor clustering	biological_process	5	1088	5	20900	3.79e-07	0.000159105	19.2096	Frrs1l;Shank3;Shisa6;Shisa7;Slc7a11
GO:2000463	positive regulation of excitatory postsynaptic potential	biological_process	11	1088	39	20900	3.15e-06	0.00104888	5.41808	Cux2;Grin1;Grin2b;Grin2c;Grip2;Nlgn3;Rgs4;Shank1;Shank3;Ssh1;Wnt7a
GO:0050804	modulation of chemical synaptic transmission	biological_process	21	1088	134	20900	5.83e-06	0.00179535	3.01045	Adcy1;Cacna1a;Cdkl5;Chmp2b;Cspg5;Dlgap2;Epha7;Grik3;Itgb1;Lrp8;Nlgn3;Pfn2;Shank1;Shank3;Slc4a8;Slc7a11;Syngap1;Synpr;Tnr;Vps35;Wnk1
GO:0006811	monoatomic ion transport	biological_process	57	1088	600	20900	8.83e-06	0.00227957	1.82491	Asic1;Atp1b2;Atp2b2;Atp5a1;Atp5h;Atp5j2;Atp5pb;Atp6v0a4;Atp6v0e2;Atp6v1b2;Atp6v1c1;ATP8;Cacna1a;Cacna1h;Cftr;Clcn1;Clic1;Cnnm2;Glra1;Gpr89;Grik3;Grin1;Grin2b;Grin2c;Heph;Itpr2;Kcna2;Kcna3;Kcnb1;Kcnc1;Kcnc3;Kcnh5;Kcnip1;Kcnj10;Kcnj15;Kcnj6;Kcnt1;Kcnu1;Lrrc8a;Ltf;Mcoln3;P2rx4;Ryr1;Scn8a;Scnn1a;Slc12a5;Slc24a4;Slc26a7;Slc38a2;Slc4a8;Slc5a11;Slc5a9;Slc8a1;Slco1c1;Tmem38a;Tmem63c;Wnk1
GO:0051607	defense response to virus	biological_process	27	1088	209	20900	1.25e-05	0.00288697	2.48162	Bnip3;Bst2;Casp1;Ddx1;Ddx60;Eif2ak2;Fv1;Gbp3;Ifit1;Ifit3;Ifit3b;Ifitm3;Irf5;Irf7;Isg15;Map3k14;Oas1a;Oasl2;Pqbp1;Ptprc;Rtp4;Slfn8;Slfn9;Stat1;Traf3ip1;Trim25;Ttc4
GO:0019228	neuronal action potential	biological_process	11	1088	49	20900	3.4e-05	0.00603073	4.31235	Ank3;Cacna1g;Cacna1h;Dcdc2a;Glra1;Kcna2;Kcnmb3;Mtor;P2rx4;Scn8a;Sod1
GO:0009615	response to virus	biological_process	13	1088	69	20900	4.89e-05	0.00727901	3.61919	Bst2;Ddx1;Ddx60;Eif2ak2;Fv1;Ifit1;Ifit3;Ifit3b;Ifitm3;Isg15;Oas1a;Oasl2;Tgtp1
GO:0007216	G protein-coupled glutamate receptor signaling pathway	biological_process	6	1088	15	20900	6.54e-05	0.00915752	7.68382	Dagla;Grid2ip;Grik3;Grm1;Grm4;Homer2
GO:0042776	proton motive force-driven mitochondrial ATP synthesis	biological_process	12	1088	62	20900	7.19e-05	0.00933466	3.71798	Atp5a1;Atp5h;Atp5j2;Atp5pb;ATP8;ND2;ND4L;ND5;Ndufb9;Ndufc1;Sdhb;Sdhd
GO:0099175	regulation of postsynapse organization	biological_process	11	1088	53	20900	7.34e-05	0.00933466	3.98689	Arf4;Cdkl5;Chmp2b;Epha7;Ghsr;Hspa8;Itsn1;Shank2;Shank3;Tsc2;Wnt7a
GO:0007613	memory	biological_process	17	1088	113	20900	7.48e-05	0.00933466	2.88993	Asic1;Casp1;Cic;Crhr1;Crtc1;Grin1;Grin2b;Kalrn;Map1a;Nrg1;Ntan1;Paip2;Plk2;Shank2;Shank3;Shisa7;Tuba1a
GO:0050808	synapse organization	biological_process	13	1088	72	20900	7.76e-05	0.00942672	3.46839	Ank3;Atp2b2;Bsn;Nfasc;Nlgn3;Pcdhgc5;Ppfia1;Ppfia4;Sema3e;Snca;Tnr;Tuba1a;Wnt7a
GO:0060291	long-term synaptic potentiation	biological_process	12	1088	65	20900	0.000116153	0.0124743	3.54638	Crhr1;Grin2b;Grin2c;Nlgn3;Ntrk2;Plk2;Shank2;Shank3;Snap47;Snca;Tnr;Unc13a
GO:0140236	translation at presynapse	biological_process	10	1088	47	20900	0.000124611	0.0130785	4.08714	Rpl22;Rpl29;Rpl36a;Rpl37;Rpl37a;Rpl4;Rpl5;Rpl6;Rpl7;Rps16
GO:0140242	translation at postsynapse	biological_process	10	1088	48	20900	0.000150136	0.0150723	4.00199	Rpl22;Rpl29;Rpl36a;Rpl37;Rpl37a;Rpl4;Rpl5;Rpl6;Rpl7;Rps16
GO:0006813	potassium ion transport	biological_process	18	1088	137	20900	0.000271838	0.0236858	2.52388	Atp1b2;Kcna2;Kcna3;Kcnb1;Kcnc1;Kcnc3;Kcnh5;Kcnip1;Kcnj10;Kcnj15;Kcnj6;Kcnmb3;Kcnt1;Kcnu1;Nos3;Slc12a5;Slc24a4;Tmem38a
GO:0006412	translation	biological_process	28	1088	264	20900	0.000290749	0.0244416	2.03738	Eif1;Eif2ak2;Eif2s2;Eif3a;Eif3b;Eif3h;Eif3k;Eif4a1;Eif4g3;Etf1;Gatc;Lars2;Mrpl41;Paip2;Rpl18a;Rpl21;Rpl22;Rpl29;Rpl37;Rpl37a;Rpl4;Rpl5;Rpl6;Rpl7;Rps13;Rps16;Rps7;Vars
GO:0051056	regulation of small GTPase mediated signal transduction	biological_process	6	1088	19	20900	0.00029639	0.0244416	6.06618	Arhgap40;Chn1;Iqsec3;Sipa1l1;Sipa1l3;Tsc2
GO:0007155	cell adhesion	biological_process	51	1088	594	20900	0.000326186	0.0251055	1.64931	Acan;Ache;Aggf1;Alcam;Atp1b2;Ccn3;Cdh26;Cdh6;Cdh8;Celsr2;Cldn19;Cntn2;Cntnap1;Cntnap5a;Col12a1;Col14a1;Col15a1;Col19a1;Col5a1;Col7a1;Col8a2;Dscam;Dscaml1;Fat3;Flrt1;Frem2;Gpnmb;Igsf9b;Itga6;Itga7;Itgal;Itgb1;Ldb1;Lgals3bp;Nfasc;Nlgn3;Npnt;Pcdh18;Pcdh9;Pcdhb11;Pcdhb22;Pcdhb4;Pcdhga11;Pcdhga12;Pcdhga6;Pcdhgb6;Pcdhgc5;Ptprm;Sdk2;Spp1;Tnr
GO:0050885	neuromuscular process controlling balance	biological_process	11	1088	63	20900	0.000368428	0.0265844	3.35405	Adcy5;Ap1s2;Atp2b2;Bloc1s4;Cacna1a;Cntnap1;Gaa;Grin2c;Shank1;Shank3;Tnr
GO:0007416	synapse assembly	biological_process	10	1088	54	20900	0.00041385	0.0294025	3.55733	Ache;Cacna1a;Farp1;Gpm6a;Nlgn3;Nrg1;Sdk2;Shank2;Shank3;Wnt7a
GO:0002181	cytoplasmic translation	biological_process	13	1088	86	20900	0.00048572	0.0329861	2.90377	Rpl18a;Rpl21;Rpl22;Rpl29;Rpl36a;Rpl37a;Rpl4;Rpl5;Rpl6;Rpl7;Rps13;Rps16;Rps7
GO:0007626	locomotory behavior	biological_process	16	1088	120	20900	0.000493678	0.0330407	2.56127	Abca2;Adcy5;Atp2b2;Bahcc1;Dscam;Gaa;Gmfb;Grm1;Mcoln3;Nav2;Nrg1;Penk;Scn8a;Shank3;Sod1;Tuba1a
GO:0048167	regulation of synaptic plasticity	biological_process	11	1088	66	20900	0.00055738	0.0367712	3.20159	Adgrb1;Atf4;Atp2b2;Crhr1;Grin1;Grin2b;Map1a;Plk2;Shank3;Sipa1l1;Syngap1
GO:0008306	associative learning	biological_process	9	1088	47	20900	0.000617895	0.0401893	3.67843	Asic1;Grin1;Grin2b;Map1a;Rapgef3;Shank1;Shank2;Shank3;Tnr
GO:0051968	positive regulation of synaptic transmission, glutamatergic	biological_process	8	1088	38	20900	0.00063565	0.0407699	4.04412	Grin1;Grin2b;Grin2c;Nlgn3;Ntrk2;Shank2;Shank3;Tnr
GO:0014002	astrocyte development	biological_process	5	1088	15	20900	0.000733764	0.0427507	6.40319	Plp1;Ror1;S100a8;S100a9;Tspan2
GO:0043589	skin morphogenesis	biological_process	5	1088	15	20900	0.000733764	0.0427507	6.40319	Ahdc1;Errfi1;Itga6;Vps33b;Wnt7a
GO:0050882	voluntary musculoskeletal movement	biological_process	4	1088	9	20900	0.000745284	0.0427507	8.53758	Hipk2;Map1a;Mtor;Vps35
GO:0098712	L-glutamate import across plasma membrane	biological_process	4	1088	9	20900	0.000745284	0.0427507	8.53758	Arl6ip5;Grm1;Slc1a2;Slc7a11
GO:0030036	actin cytoskeleton organization	biological_process	24	1088	226	20900	0.00074985	0.0427507	2.03995	Agap2;Arhgef17;Brk1;Capza2;Cldn19;Daam2;Enah;Foxj1;Grid2ip;Inf2;Iqsec1;Iqsec3;Mkln1;Mrtfa;Pdlim3;Pdlim7;Pfn2;Rap2a;S100a9;Sipa1l1;Ssh1;Ssh2;Thsd7a;Tmsb10
GO:0034765	regulation of monoatomic ion transmembrane transport	biological_process	17	1088	138	20900	0.000840183	0.0456466	2.36639	Cacna1a;Cacna1h;Clcn1;Clic1;Gpr89;Kcna2;Kcna3;Kcnb1;Kcnc1;Kcnc3;Kcnh5;Kcnip1;Kcnj10;Kcnj15;Kcnj6;Kcnu1;Scn8a
GO:0061001	regulation of dendritic spine morphogenesis	biological_process	6	1088	23	20900	0.000922051	0.0482096	5.01119	Arhgap33;Nlgn3;Shank3;Sipa1l1;Srcin1;Zdhhc15
GO:0090141	positive regulation of mitochondrial fission	biological_process	6	1088	23	20900	0.000922051	0.0482096	5.01119	Bnip3;Fis1;Irgm1;Irgm2;Rala;Vps35
GO:0007612	learning	biological_process	11	1088	70	20900	0.000929116	0.0482096	3.01864	Arf4;Cic;Gmfb;Grin1;Grin2b;Grm4;Nlgn3;Ntrk2;Shank2;Shank3;Slc12a5
GO:0048511	rhythmic process	biological_process	18	1088	152	20900	0.000956974	0.0491034	2.27482	Aanat;Adcy1;Atf4;Cbx3;Crtc1;Cry2;Grin1;Grin2b;Huwe1;Mtor;Ncoa2;Nfil3;Nr1d2;Per3;Ppp1cb;Rai1;Suv39h2;Tef
GO:0035458	cellular response to interferon-beta	biological_process	10	1088	60	20900	0.000983217	0.0495615	3.20159	F830016B08Rik;Gbp3;Ifi204;Ifit1;Ifit3;Irgm1;Irgm2;Oas1a;Stat1;Tgtp1
GO:0002028	regulation of sodium ion transport	biological_process	6	1088	24	20900	0.00117576	0.0565588	4.80239	Nkain2;Nos3;P2rx4;Slc8a1;Wnk1;Ywhah
GO:0040008	regulation of growth	biological_process	6	1088	24	20900	0.00117576	0.0565588	4.80239	Gap43;Gpc3;Igfbp3;Igfbp4;Nell2;Vegfa
GO:0071353	cellular response to interleukin-4	biological_process	6	1088	24	20900	0.00117576	0.0565588	4.80239	Fasn;Hspa5;Mrc1;Nfil3;Tuba1b;Xbp1
GO:0007411	axon guidance	biological_process	20	1088	181	20900	0.00123057	0.0574361	2.1226	Alcam;Ank3;Cntn2;Dscam;Dscaml1;Enah;Epha7;Etv1;Fezf1;Gap43;Kalrn;Lgi1;Nfasc;Otx2;Plxna3;Plxna4;Sema3c;Sema3e;Sema4g;Tubb3
GO:0032020	ISG15-protein conjugation	biological_process	3	1088	5	20900	0.00129975	0.0574361	11.5257	Isg15;Uba7;Ube2e2
GO:0032366	intracellular sterol transport	biological_process	3	1088	5	20900	0.00129975	0.0574361	11.5257	Gramd1a;Gramd1b;Npc2
GO:0071205	protein localization to juxtaparanode region of axon	biological_process	3	1088	5	20900	0.00129975	0.0574361	11.5257	Cntn2;Cntnap1;Nfasc
GO:0007399	nervous system development	biological_process	37	1088	420	20900	0.00130097	0.0574361	1.69227	Adgrb1;Apc2;Arid1a;Chn1;Cit;Cspg5;Dcdc2a;Dscam;Dscaml1;Enah;Epha7;Fezf1;Fnbp1;Gap43;Gpm6a;Igsf9b;Kalrn;Ldb1;Mafk;Nav1;Nav2;Nbl1;Nme1;Nr2f1;Nrg1;Ntrk2;Numb;Plxna4;Sema3c;Sema3e;Sema4g;Shank1;Slc1a2;Sox4;Srrm4;Vegfa;Vps13b
GO:0090263	positive regulation of canonical Wnt signaling pathway	biological_process	14	1088	108	20900	0.00143013	0.0617228	2.49013	Amer1;Csnk1g1;Daam2;Frat1;Gpc3;Map3k1;Rnf146;Sox4;Tnks;Vps35;Wnk1;Wnk2;Wnt10b;Zbed3
GO:0035249	synaptic transmission, glutamatergic	biological_process	9	1088	54	20900	0.00174098	0.0730896	3.20159	Cacna1a;Cdh8;Dcdc2a;Grik3;Grin1;Grin2b;Grin2c;Tnr;Unc13a
GO:0019227	neuronal action potential propagation	biological_process	4	1088	11	20900	0.00179482	0.0731062	6.98529	Clcn1;Cldn19;Cntnap1;Ntrk2
GO:0001778	plasma membrane repair	biological_process	6	1088	26	20900	0.00183975	0.0731062	4.43298	Arl8b;Chmp1b;Chmp2b;Dysf;Rab3a;Syt7
GO:0001964	startle response	biological_process	6	1088	26	20900	0.00183975	0.0731062	4.43298	Glra1;Grin1;Grin2b;Grin2c;Penk;Tuba1a
GO:0003007	heart morphogenesis	biological_process	11	1088	76	20900	0.00185219	0.0731062	2.78033	Col5a1;Fkbp1a;Gaa;Insr;Kat6a;Mesp2;Mtor;Ncor2;Slc8a1;Vegfa;Zmiz1
GO:0009617	response to bacterium	biological_process	19	1088	175	20900	0.00197436	0.0772677	2.08561	Bnip3;C2;Casp1;Cd52;Fcgr1;Fcgr2b;Gpc3;Gpm6a;Ifi204;Ifi44;Ifit1;Ifit3;Irgm1;Irgm2;Isg15;Penk;Slc17a5;Stat1;Tgtp1
GO:0030534	adult behavior	biological_process	8	1088	45	20900	0.00203016	0.0787837	3.41503	Bbs1;Nlgn3;Shank1;Shank2;Shank3;Slc1a2;Slc7a11;Tuba1a
GO:0043410	positive regulation of MAPK cascade	biological_process	20	1088	190	20900	0.00220799	0.0849709	2.02206	Eif2ak2;Flt4;Grm1;Grm4;Igf1r;Igfbp3;Igfbp4;Igfbp6;Insr;Ksr2;Laptm5;Map3k1;Ntrk2;Ptprc;Ptprj;Sod1;Trim12c;Trim30d;Vegfa;Zfp622
GO:0060999	positive regulation of dendritic spine development	biological_process	7	1088	36	20900	0.00224865	0.0856422	3.73519	Cdkl5;Itsn1;Mtor;Nlgn3;Shank1;Shank3;Tsc2
GO:0034063	stress granule assembly	biological_process	6	1088	27	20900	0.00226253	0.0856422	4.26879	Atxn2;Atxn2l;Pqbp1;Prrc2c;Tia1;Ythdf2
GO:0043243	positive regulation of protein-containing complex disassembly	biological_process	3	1088	6	20900	0.00249881	0.0885044	9.60478	Bnip3;Igf1r;Insr
GO:0046959	habituation	biological_process	3	1088	6	20900	0.00249881	0.0885044	9.60478	Dgki;Kalrn;Shank1
GO:0090027	negative regulation of monocyte chemotaxis	biological_process	3	1088	6	20900	0.00249881	0.0885044	9.60478	Ccn3;Dusp1;Nbl1
GO:1904062	regulation of monoatomic cation transmembrane transport	biological_process	3	1088	6	20900	0.00249881	0.0885044	9.60478	Grin1;Grin2c;Wnk1
GO:2000324	positive regulation of glucocorticoid receptor signaling pathway	biological_process	3	1088	6	20900	0.00249881	0.0885044	9.60478	Lmo3;Ncoa2;Ntrk2
GO:0035455	response to interferon-alpha	biological_process	4	1088	12	20900	0.00258193	0.0885044	6.40319	Bst2;Eif2ak2;Ifitm3;Tgtp1
GO:0036465	synaptic vesicle recycling	biological_process	4	1088	12	20900	0.00258193	0.0885044	6.40319	Ap1s2;Ap3b2;Rab3a;Syt7
GO:0060972	left/right pattern formation	biological_process	4	1088	12	20900	0.00258193	0.0885044	6.40319	Cited2;Foxj1;Megf8;Nme7
GO:0090128	regulation of synapse maturation	biological_process	4	1088	12	20900	0.00258193	0.0885044	6.40319	C1ql2;Cntnap1;Nrg2;Vps35
GO:0008344	adult locomotory behavior	biological_process	10	1088	68	20900	0.00260645	0.0885044	2.82494	Grin1;Hipk2;Kalrn;Ntan1;Oprd1;Sez6l;Sez6l2;Shank2;Snca;Tuba1a
GO:0010976	positive regulation of neuron projection development	biological_process	19	1088	181	20900	0.00289705	0.0969461	2.01647	Acsl6;Atp1b2;Fez1;Fzd1;Hspa5;Itga6;Itgb1;Lrp1;Mtor;Nme1;Nrg1;Ntrk2;Pcp4;Ptpn5;Ror1;S100a9;Shoc2;Stmn2;Tsc2
GO:0048172	regulation of short-term neuronal synaptic plasticity	biological_process	5	1088	20	20900	0.00304871	0.101287	4.80239	Rab3a;Shisa6;Shisa7;Shisa9;Unc13a
GO:0071320	cellular response to cAMP	biological_process	7	1088	38	20900	0.00310572	0.101718	3.5386	Aanat;Cftr;Itpr2;Pde2a;Rapgef3;Slc8a1;Wnt10b
GO:0048813	dendrite morphogenesis	biological_process	8	1088	49	20900	0.00353615	0.113919	3.13625	Cacna1a;Celsr2;Dcdc2a;Dscam;Farp1;Itgb1;Lrp8;Rere
GO:0045446	endothelial cell differentiation	biological_process	4	1088	13	20900	0.00357693	0.113919	5.91063	Fstl1;Fzd1;Kdm6b;Notch4
GO:0007179	transforming growth factor beta receptor signaling pathway	biological_process	12	1088	95	20900	0.00377849	0.116952	2.42647	Chst11;Cited2;Hipk2;Hpgd;Itgb1;Lgals9;Ltbp3;Map3k1;Npnt;Tgfbr3l;Tnrc6c;Zmiz1
GO:0035641	locomotory exploration behavior	biological_process	5	1088	21	20900	0.00383206	0.116952	4.5737	Crhr1;Penk;Shank3;Tnr;Tuba1a
GO:0048169	regulation of long-term neuronal synaptic plasticity	biological_process	6	1088	30	20900	0.00397294	0.116952	3.84191	Fcgr2b;Grin1;Grin2b;Kcnj10;Snca;Syngap1
GO:0007517	muscle organ development	biological_process	10	1088	72	20900	0.00398806	0.116952	2.66799	Adgrb1;Col19a1;Des;Etv1;Itgb1;Nrg1;Scn8a;Unc45a;Xbp1;Zfp609
GO:0043087	regulation of GTPase activity	biological_process	11	1088	84	20900	0.00412216	0.116952	2.51554	Chn1;Dgki;Mtor;Ntrk2;Plxna3;Plxna4;Plxnb1;Rasal1;Sipa1l1;Sod1;Syngap1
GO:0006105	succinate metabolic process	biological_process	3	1088	7	20900	0.004204	0.116952	8.23267	Aldh5a1;Sdhb;Sucla2
GO:0032232	negative regulation of actin filament bundle assembly	biological_process	3	1088	7	20900	0.004204	0.116952	8.23267	Map3k1;Shank1;Shank3
GO:0035425	autocrine signaling	biological_process	3	1088	7	20900	0.004204	0.116952	8.23267	Fzd1;S100a8;S100a9
GO:0048842	positive regulation of axon extension involved in axon guidance	biological_process	3	1088	7	20900	0.004204	0.116952	8.23267	Dscam;Megf8;Vegfa
GO:0099566	regulation of postsynaptic cytosolic calcium ion concentration	biological_process	3	1088	7	20900	0.004204	0.116952	8.23267	Grid2ip;Grin2b;Grm1
GO:0110095	cellular detoxification of aldehyde	biological_process	3	1088	7	20900	0.004204	0.116952	8.23267	Akr1a1;Aldh1a7;Rdh11
GO:1900452	regulation of long-term synaptic depression	biological_process	3	1088	7	20900	0.004204	0.116952	8.23267	Dgki;Penk;Shank3
GO:1903288	positive regulation of potassium ion import across plasma membrane	biological_process	3	1088	7	20900	0.004204	0.116952	8.23267	Atp1b2;Wnk1;Wnk2
GO:2000543	positive regulation of gastrulation	biological_process	3	1088	7	20900	0.004204	0.116952	8.23267	Osr1;Otx2;Tenm4
GO:0010001	glial cell differentiation	biological_process	6	1088	31	20900	0.00471318	0.124675	3.71798	Abcc1;Acan;Notch2;Nrg1;Plp1;Tuba1a
GO:0060828	regulation of canonical Wnt signaling pathway	biological_process	6	1088	31	20900	0.00471318	0.124675	3.71798	Amer1;Ccnyl1;Daam2;Emd;Gpc3;Rnf14
GO:0030325	adrenal gland development	biological_process	5	1088	22	20900	0.00474954	0.124675	4.36581	Cited2;Crhr1;Igf1r;Insr;Ly6e
GO:0031589	cell-substrate adhesion	biological_process	5	1088	22	20900	0.00474954	0.124675	4.36581	Atp1b2;Itga6;Itgb1;Rpl29;Sorbs1
GO:0035584	calcium-mediated signaling using intracellular calcium source	biological_process	5	1088	22	20900	0.00474954	0.124675	4.36581	Fis1;Homer2;Ntrk2;Ptprc;Ptprj
GO:0051963	regulation of synapse assembly	biological_process	5	1088	22	20900	0.00474954	0.124675	4.36581	Ghsr;Grin1;Nrg2;Rap2a;Srcin1
GO:0060292	long-term synaptic depression	biological_process	5	1088	22	20900	0.00474954	0.124675	4.36581	Grid2ip;Plk2;Shank2;Shank3;Sorcs2
GO:2000311	regulation of AMPA receptor activity	biological_process	5	1088	22	20900	0.00474954	0.124675	4.36581	Nlgn3;Shank1;Shisa6;Shisa7;Shisa9
GO:0001946	lymphangiogenesis	biological_process	4	1088	14	20900	0.00480331	0.124675	5.48845	Acvr2b;Flt4;Ptpn14;Vegfa
GO:0045792	negative regulation of cell size	biological_process	4	1088	14	20900	0.00480331	0.124675	5.48845	C1qtnf9;Deptor;Mtor;Tsc2
GO:0007605	sensory perception of sound	biological_process	17	1088	163	20900	0.00500034	0.128286	2.00345	Alms1;Ankrd24;Atp2b2;Atp6v0a4;Col11a2;Dcdc2a;Homer2;Map1a;Mbp;Mcoln3;Myo7a;Nav2;Pjvk;Ror1;Scn8a;Sod1;Srrm4
GO:0035176	social behavior	biological_process	9	1088	63	20900	0.00510843	0.129619	2.74422	Cic;Grin1;Kalrn;Mtor;Nlgn3;Shank1;Shank2;Shank3;Tsc2
GO:0001933	negative regulation of protein phosphorylation	biological_process	12	1088	99	20900	0.00528987	0.133489	2.32843	Dusp6;Igfbp3;Insr;Mtor;Nnt;Pebp1;Prr5l;Snca;Traf3ip1;Tsc2;Xdh;Zbed3
GO:0008217	regulation of blood pressure	biological_process	10	1088	75	20900	0.00536104	0.133489	2.56127	Acta2;Arhgef12;Ece1;Gucy1a1;Nppa;Npr3;P2rx4;Scnn1a;Sod1;Wnk1
GO:0008542	visual learning	biological_process	10	1088	75	20900	0.00536104	0.133489	2.56127	Ap1s2;Crhr1;Dcdc2a;Grin1;Itgb1;Mtor;Nlgn3;Slc7a11;Syngap1;Tuba1a
GO:0055085	transmembrane transport	biological_process	36	1088	442	20900	0.0054504	0.133489	1.56458	Abca2;Abcc1;Abcg4;Aqp6;Atp13a1;Atp6v0e2;Cacna1a;Cacna1h;Cftr;Clcn1;Itpr2;Kcna2;Kcna3;Kcnb1;Kcnc1;Kcnc3;Kcnh5;Kcnu1;Ryr1;Scn8a;Slc12a5;Slc17a5;Slc24a4;Slc25a16;Slc25a19;Slc26a7;Slc35b2;Slc47a1;Slc4a8;Slc5a11;Slc5a9;Slc7a1;Slc7a10;Slc7a11;Slc8a1;Slco1c1
GO:0007595	lactation	biological_process	6	1088	32	20900	0.00555001	0.133489	3.60179	Atp2b2;Kalrn;Nme1;Vdr;Vegfa;Xdh
GO:0099072	regulation of postsynaptic membrane neurotransmitter receptor levels	biological_process	6	1088	32	20900	0.00555001	0.133489	3.60179	Frrs1l;Grid2ip;Ppfia1;Rap2a;Stx12;Ywhae
GO:1900273	positive regulation of long-term synaptic potentiation	biological_process	6	1088	32	20900	0.00555001	0.133489	3.60179	Adcy1;Crtc1;Nrgn;Ptpn5;Shank3;Shisa7
GO:0010821	regulation of mitochondrion organization	biological_process	5	1088	23	20900	0.00581273	0.139084	4.17599	Bnip3;Fis1;Parl;Pde2a;Vps35
GO:0021680	cerebellar Purkinje cell layer development	biological_process	4	1088	15	20900	0.00628314	0.142116	5.12255	Cacna1a;Hspa5;Sez6l;Sez6l2
GO:0032793	positive regulation of CREB transcription factor activity	biological_process	4	1088	15	20900	0.00628314	0.142116	5.12255	Adcy1;Crtc1;Crtc3;Lrp8
GO:0045071	negative regulation of viral genome replication	biological_process	7	1088	43	20900	0.00633075	0.142116	3.12714	Bst2;Eif2ak2;Ifitm3;Isg15;Ltf;Oas1a;Oasl2
GO:0060079	excitatory postsynaptic potential	biological_process	7	1088	43	20900	0.00633075	0.142116	3.12714	Dgki;Grin1;Grin2b;Grin2c;Nlgn3;P2rx4;Snca
GO:0006874	intracellular calcium ion homeostasis	biological_process	13	1088	114	20900	0.00636311	0.142116	2.19056	Atf4;Atp13a1;Atp2b2;Ccl8;Grin1;Grin2b;Pygm;Ryr1;Slc24a4;Slc8a1;Spp1;Tmem165;Vdr
GO:0071805	potassium ion transmembrane transport	biological_process	14	1088	127	20900	0.00639164	0.142116	2.11759	Kcna2;Kcna3;Kcnb1;Kcnc1;Kcnc3;Kcnh5;Kcnip1;Kcnj10;Kcnj15;Kcnt1;Kcnu1;Slc12a5;Slc24a4;Tmem38a
GO:0002474	antigen processing and presentation of peptide antigen via MHC class I	biological_process	3	1088	8	20900	0.0064673	0.142116	7.20358	B2m;H2-D1;H2-K1
GO:0071313	cellular response to caffeine	biological_process	3	1088	8	20900	0.0064673	0.142116	7.20358	Ryr1;Slc8a1;Tmem38a
GO:0045807	positive regulation of endocytosis	biological_process	6	1088	33	20900	0.00649038	0.142116	3.49265	Alms1;Cd151;Gpc3;Itgb1;Lrp1;Snca
GO:0045600	positive regulation of fat cell differentiation	biological_process	8	1088	54	20900	0.00649341	0.142116	2.84586	Aamdc;Ccdc3;Lmo3;Medag;Sav1;Tmem64;Wdfy2;Xbp1
GO:0001666	response to hypoxia	biological_process	14	1088	128	20900	0.00684292	0.14836	2.10105	Bnip3;Casp1;Cited2;Crhr1;Ece1;Grin2b;Hif3a;Itpr2;Plekhn1;Pygm;Ryr1;Slc8a1;Tsc2;Vegfa
GO:0046777	protein autophosphorylation	biological_process	18	1088	183	20900	0.00722412	0.155167	1.88946	Cdkl5;Clk1;Csnk1g1;Dapk1;Dyrk1b;Eif2ak2;Flt4;Igf1r;Insr;Irak2;Map3k1;Mapk15;Mtor;Ntrk2;Phka1;Ptprc;Wnk1;Wnk2
GO:0030199	collagen fibril organization	biological_process	8	1088	55	20900	0.00726042	0.155225	2.79412	Acan;Adamts2;Col11a2;Col14a1;Col27a1;Col5a1;Serpinh1;Vps33b
GO:0015986	proton motive force-driven ATP synthesis	biological_process	4	1088	16	20900	0.00803693	0.1635	4.80239	Atp5a1;Atp5h;Atp5pb;ATP8
GO:0030644	intracellular chloride ion homeostasis	biological_process	4	1088	16	20900	0.00803693	0.1635	4.80239	Cacna1a;Slc12a5;Spp1;Wnk1
GO:0045956	positive regulation of calcium ion-dependent exocytosis	biological_process	4	1088	16	20900	0.00803693	0.1635	4.80239	Cacna1g;Cacna1h;Kcnb1;Syt7
GO:0050687	negative regulation of defense response to virus	biological_process	4	1088	16	20900	0.00803693	0.1635	4.80239	Fgl2;Irgm1;Irgm2;Traf3ip1
GO:0086010	membrane depolarization during action potential	biological_process	4	1088	16	20900	0.00803693	0.1635	4.80239	Cacna1g;Cacna1h;Scn8a;Ywhah
GO:0098962	regulation of postsynaptic neurotransmitter receptor activity	biological_process	4	1088	16	20900	0.00803693	0.1635	4.80239	Dlgap2;Shisa6;Shisa7;Shisa9
GO:1902287	semaphorin-plexin signaling pathway involved in axon guidance	biological_process	4	1088	16	20900	0.00803693	0.1635	4.80239	Ece1;Plxna3;Plxna4;Plxnb1
GO:0016358	dendrite development	biological_process	8	1088	56	20900	0.00809376	0.163934	2.74422	Bbs1;Cit;Fat3;Fcgr2b;Flrt1;Map1a;Map1b;Syngap1
GO:0050821	protein stabilization	biological_process	19	1088	200	20900	0.00845787	0.169819	1.82491	Atp1b2;Cct2;Hcfc1;Irgm1;Irgm2;Kcnu1;Ncor2;Per3;Pfn2;Rpl5;Rps7;Sav1;Sox4;Stx12;Sumo1;Usp19;Wnt10b;Zbed3;Zswim7
GO:0030154	cell differentiation	biological_process	68	1088	976	20900	0.00876323	0.175114	1.33837	Abhd5;Aggf1;Ago2;Ahdc1;Bmp1;Bmp3;Casz1;Cfap69;Cit;Cited2;Col19a1;Cspg5;Disp3;Eda2r;Eid1;Enah;Etv1;Fezf1;Fgf1;Foxd2;Frk;Fstl1;Gap43;Huwe1;Ifrd1;Klrk1;Lrrc8a;Mcl1;Mgp;Nav1;Nhsl2;Nme1;Notch2;Notch4;Npnt;Nr1d2;Nr2f1;Nrg1;Ntrk2;Osr1;Otx2;Pdlim7;Peg10;Plet1;Prrc2a;Rasal1;Sema3c;Sema3e;Sema4g;Shank1;Shcbp1l;Sox4;Spef2;Srrm4;Sun1;Suv39h2;Tenm4;Thsd7a;Tmeff2;Tsg101;Unc13a;Unc45a;Utp14b;Vdr;Vegfa;Vstm2a;Xb…
GO:0007268	chemical synaptic transmission	biological_process	16	1088	159	20900	0.00886146	0.175114	1.93304	Cacna1a;Cacna1g;Cdh8;Glra1;Grin1;Grin2b;Grin2c;Grm1;Grm4;Lrp8;Nlgn3;Penk;Rapsn;Slc12a5;Snca;Unc13a
GO:0036211	protein modification process	biological_process	7	1088	46	20900	0.00919122	0.175114	2.92319	Tsg101;Ttll3;Ttll5;Ttll6;Ttll9;Uba7;Ubl5
GO:0031017	exocrine pancreas development	biological_process	3	1088	9	20900	0.00932831	0.175114	6.40319	Igf1r;Insr;Xbp1
GO:0043405	regulation of MAP kinase activity	biological_process	3	1088	9	20900	0.00932831	0.175114	6.40319	Lime1;Trib2;Tsg101
GO:0043567	regulation of insulin-like growth factor receptor signaling pathway	biological_process	3	1088	9	20900	0.00932831	0.175114	6.40319	Igfbp3;Igfbp4;Igfbp6
GO:0046038	GMP catabolic process	biological_process	3	1088	9	20900	0.00932831	0.175114	6.40319	Gmpr2;Pnp;Xdh
GO:0048864	stem cell development	biological_process	3	1088	9	20900	0.00932831	0.175114	6.40319	Msi2;Ptprc;Wnt7a
GO:0097553	calcium ion transmembrane import into cytosol	biological_process	3	1088	9	20900	0.00932831	0.175114	6.40319	Grin1;Grin2b;Grin2c
GO:0035725	sodium ion transmembrane transport	biological_process	11	1088	94	20900	0.00959266	0.178625	2.24793	Asic1;Cacna1g;Cacna1h;Cftr;Osr1;Scn8a;Scnn1a;Slc24a4;Slc4a8;Slc8a1;Wnk1
GO:0007162	negative regulation of cell adhesion	biological_process	8	1088	58	20900	0.00997292	0.179096	2.64959	Dscam;Dscaml1;Dusp1;Plxna3;Plxna4;Plxnb1;Srcin1;Tnr
GO:0031175	neuron projection development	biological_process	17	1088	175	20900	0.00998274	0.179096	1.86607	Bloc1s4;Clmn;Cntnap1;Ece1;Fry;Gpm6a;Igf1r;Itgb1;Lgi1;Map1b;Mrtfa;Pqbp1;Prmt1;Ptprm;Samd14;Stmn2;Stmn4
GO:0022409	positive regulation of cell-cell adhesion	biological_process	5	1088	26	20900	0.00998837	0.179096	3.69415	Cited2;Itga6;Itgal;Kif26b;Magi1
GO:0050770	regulation of axonogenesis	biological_process	5	1088	26	20900	0.00998837	0.179096	3.69415	Cacna1a;Chn1;Grin1;Sipa1l1;Wnt7a
GO:0070050	neuron cellular homeostasis	biological_process	6	1088	36	20900	0.0100015	0.179096	3.20159	Atp2b2;Cacna1a;Chmp2b;Grin1;Map1a;Nell2
GO:0048024	regulation of mRNA splicing, via spliceosome	biological_process	4	1088	17	20900	0.0100834	0.179096	4.5199	Rbm20;Son;Srrm1;Tia1
GO:1900271	regulation of long-term synaptic potentiation	biological_process	4	1088	17	20900	0.0100834	0.179096	4.5199	Nlgn3;Paip2;Rab3a;Shank3
GO:0043407	negative regulation of MAP kinase activity	biological_process	7	1088	47	20900	0.0103268	0.18202	2.861	Dusp1;Gstp-ps;Ptpn5;Ptprj;Sorl1;Tsc2;Uchl1
GO:0006816	calcium ion transport	biological_process	15	1088	148	20900	0.0103755	0.182183	1.94691	Asic1;Atp2b2;Cacna1a;Cacna1h;Ccl8;Grin1;Grin2b;Itpr2;Nos3;P2rx4;Ryr1;Slc24a4;Slc8a1;Tmem165;Vdr
GO:1902600	proton transmembrane transport	biological_process	10	1088	83	20900	0.0108513	0.189815	2.3144	Atp5a1;Atp5h;Atp5j2;Atp5pb;Atp6v0a4;Atp6v0e2;Atp6v1b2;Atp6v1c1;ATP8;Nnt
GO:0016339	calcium-dependent cell-cell adhesion via plasma membrane cell adhesion molecules	biological_process	6	1088	37	20900	0.0114242	0.196122	3.11506	Cdh18;Cdh26;Cdh6;Cdh8;Pcdh18;Pcdhga12
GO:0050807	regulation of synapse organization	biological_process	6	1088	37	20900	0.0114242	0.196122	3.11506	Arf4;Cdh8;Gpm6a;Slc7a11;Tuba1a;Tubb5
GO:0070373	negative regulation of ERK1 and ERK2 cascade	biological_process	10	1088	84	20900	0.0117606	0.198939	2.28685	Dusp1;Dusp6;Eif3a;Errfi1;Gstp-ps;Lmo3;Ptprc;Spred3;Wnk2;Xbp1
GO:0070588	calcium ion transmembrane transport	biological_process	12	1088	110	20900	0.0119954	0.201302	2.09559	Asic1;Atp2b2;Cacna1a;Cacna1g;Cacna1h;Itpr2;P2rx4;Ryr1;Slc24a4;Slc8a1;Tmem165;Trpm3
GO:0000226	microtubule cytoskeleton organization	biological_process	14	1088	137	20900	0.0121475	0.201302	1.96302	Apc2;Bbs1;Map1a;Map1b;Sik3;Son;Togaram2;Ttll5;Ttll6;Ttll9;Tuba1a;Tuba1b;Tubb3;Tubb5
GO:0021702	cerebellar Purkinje cell differentiation	biological_process	4	1088	18	20900	0.0124394	0.201302	4.26879	Atp2b2;Atxn2;Cacna1a;Ldb1
GO:0030166	proteoglycan biosynthetic process	biological_process	4	1088	18	20900	0.0124394	0.201302	4.26879	Acan;Chst11;Chst12;Xylt2
GO:0042059	negative regulation of epidermal growth factor receptor signaling pathway	biological_process	4	1088	18	20900	0.0124394	0.201302	4.26879	Errfi1;Nppa;Ptprj;Tsg101
GO:0071625	vocalization behavior	biological_process	4	1088	18	20900	0.0124394	0.201302	4.26879	Nlgn3;Shank1;Shank2;Shank3
GO:0097401	synaptic vesicle lumen acidification	biological_process	4	1088	18	20900	0.0124394	0.201302	4.26879	Atp6v0a4;Atp6v0e2;Atp6v1b2;Atp6v1c1
GO:0098662	inorganic cation transmembrane transport	biological_process	4	1088	18	20900	0.0124394	0.201302	4.26879	Asic1;Cacna1h;P2rx4;Tmem38a
GO:0016188	synaptic vesicle maturation	biological_process	3	1088	10	20900	0.0128157	0.201302	5.76287	Rab3a;Unc13a;Zdhhc15
GO:0032486	Rap protein signal transduction	biological_process	3	1088	10	20900	0.0128157	0.201302	5.76287	Plk2;Rap2a;Rapgef3
GO:0042048	olfactory behavior	biological_process	3	1088	10	20900	0.0128157	0.201302	5.76287	Bbs1;Cfap69;Shank1
GO:0050801	monoatomic ion homeostasis	biological_process	3	1088	10	20900	0.0128157	0.201302	5.76287	Klhl3;Wnk1;Wnk2
GO:0071318	cellular response to ATP	biological_process	3	1088	10	20900	0.0128157	0.201302	5.76287	P2rx4;Ryr1;Ssh1
GO:1901526	positive regulation of mitophagy	biological_process	3	1088	10	20900	0.0128157	0.201302	5.76287	Irgm1;Irgm2;Vps13d
GO:0045663	positive regulation of myoblast differentiation	biological_process	7	1088	49	20900	0.0128986	0.201538	2.74422	Akirin1;Arid1a;Btg1;Ccl8;Igfbp3;Ranbp3l;Sox4
GO:0000165	MAPK cascade	biological_process	11	1088	98	20900	0.012918	0.201538	2.15617	Igf1r;Igfbp3;Igfbp4;Map3k1;Mbp;Nrg1;Pebp1;Ppm1l;Ptprc;Shank3;Ywhae
GO:0071526	semaphorin-plexin signaling pathway	biological_process	6	1088	38	20900	0.0129839	0.201885	3.03309	Plxna3;Plxna4;Plxnb1;Sema3c;Sema3e;Sema4g
GO:0045766	positive regulation of angiogenesis	biological_process	15	1088	152	20900	0.0130518	0.202259	1.89568	Adm;Aggf1;Ago2;Btg1;Fgf1;Hipk2;Itgb1;Nos3;Notch4;Rapgef3;Sash1;Smoc2;Vegfa;Wnk1;Xbp1
GO:0007275	multicellular organism development	biological_process	74	1088	1097	20900	0.0132341	0.203716	1.29581	Aggf1;Ago2;Ahdc1;Bmp1;Bmp3;Casz1;Cdh18;Cdh26;Cdh6;Cdh8;Celsr2;Cit;Cited2;Col19a1;Cspg5;Ebf4;Eda2r;Enah;Epha7;Farp1;Fat3;Fezf1;Fgf1;Flrt1;Flt4;Frem2;Fstl1;Fuz;Fzd1;Gap43;Hells;Hif3a;Ifi204;Ifrd1;Igf1r;Insr;Kif26b;Ldb1;Lrp1;Mcl1;Mesp2;Mgp;Nav1;Notch2;Notch4;Npnt;Ntrk2;Numb;Otx2;Pdlim7;Phc3;Rere;Ror1;Ryr1;Sema3c;Sema3e;Sema4g;Sorl1;Spred3;Tctn1;Tenm4;Tmeff2;Tmem53;Tpi1;Unc45a;Utp14b;Vdr;Vegfa;Vsx1;W…
GO:0006413	translational initiation	biological_process	8	1088	61	20900	0.0133734	0.204497	2.51929	Eif1;Eif2s2;Eif3a;Eif3b;Eif3h;Eif3k;Eif4a1;Eif4g3
GO:0006820	monoatomic anion transport	biological_process	5	1088	28	20900	0.0136985	0.204724	3.43028	Glra1;Lrrc8a;Slc17a5;Slc26a7;Slc4a8
GO:0099149	regulation of postsynaptic neurotransmitter receptor internalization	biological_process	5	1088	28	20900	0.0136985	0.204724	3.43028	Hpca;Iqsec1;Nrg1;Numb;Rala
GO:1902017	regulation of cilium assembly	biological_process	5	1088	28	20900	0.0136985	0.204724	3.43028	Arf4;Cdkl5;Dcdc2a;Fuz;Mapk15
GO:0048709	oligodendrocyte differentiation	biological_process	7	1088	50	20900	0.0143437	0.212305	2.68934	Mtor;Nlgn3;Nrg1;Ntrk2;Otx2;Ptprj;Tspan2
GO:0033627	cell adhesion mediated by integrin	biological_process	6	1088	39	20900	0.0146868	0.216689	2.95532	Ccn3;Itga6;Itga7;Itgal;Itgb1;Itgbl1
GO:0046596	regulation of viral entry into host cell	biological_process	4	1088	19	20900	0.0151198	0.221661	4.04412	Hs3st5;Trim12c;Trim25;Trim30d
GO:0014059	regulation of dopamine secretion	biological_process	5	1088	29	20900	0.0158602	0.22817	3.31199	Kcna2;Rab3a;Snca;Syt6;Syt7
GO:0048266	behavioral response to pain	biological_process	5	1088	29	20900	0.0158602	0.22817	3.31199	Cacna1a;Crhr1;Grin2b;Mtor;P2rx4
GO:0051896	regulation of phosphatidylinositol 3-kinase/protein kinase B signal transduction	biological_process	5	1088	29	20900	0.0158602	0.22817	3.31199	Lime1;Mtor;Ntrk2;Ppp1r16b;Rapgef3
GO:0006898	receptor-mediated endocytosis	biological_process	8	1088	63	20900	0.0160668	0.230424	2.43931	Fcgr1;Fcgr2b;Ifitm3;Insr;Lrp1;Mrc1;Nlgn3;Sorl1
GO:0042327	positive regulation of phosphorylation	biological_process	6	1088	40	20900	0.0165388	0.23225	2.88143	Dhx34;Dscam;Insr;Itga6;Kctd20;Vegfa
GO:0045087	innate immune response	biological_process	37	1088	493	20900	0.0166985	0.23225	1.44169	Adgrb1;B2m;Bst2;C2;Clec4n;Cyba;Ddx1;Eif2ak2;Fcgr1;Fcna;Frk;Gbp3;Ifi204;Ifit1;Ifit3;Ifitm3;Irf5;Irf7;Irgm1;Irgm2;Isg15;Klrk1;Ltf;Oasl2;Pld4;Ppp6c;Pqbp1;S100a8;S100a9;Serping1;Tlr5;Trim12c;Trim25;Trim30d;Ttc4;Uba7;Ythdf2
GO:0007507	heart development	biological_process	23	1088	274	20900	0.0167246	0.23225	1.61248	Acan;Acvr2b;Adm;Akap13;Cited2;Drc1;Ece1;Foxj1;Frem2;Kdm6b;Mthfd1;Naca;Nrg1;Osr1;Pde2a;Pdlim3;Pdlim7;Ptprj;Sema3c;Sox4;Trp53bp2;Tsc2;Wnk1
GO:0006183	GTP biosynthetic process	biological_process	3	1088	11	20900	0.0169485	0.23225	5.23897	Nme1;Nme7;Pnp
GO:0016075	rRNA catabolic process	biological_process	3	1088	11	20900	0.0169485	0.23225	5.23897	Slfn8;Slfn9;Trir
GO:0043568	positive regulation of insulin-like growth factor receptor signaling pathway	biological_process	3	1088	11	20900	0.0169485	0.23225	5.23897	Ghsr;Igfbp3;Igfbp4
GO:0045542	positive regulation of cholesterol biosynthetic process	biological_process	3	1088	11	20900	0.0169485	0.23225	5.23897	Abcg4;Fgf1;Sec14l2
GO:0046825	regulation of protein export from nucleus	biological_process	3	1088	11	20900	0.0169485	0.23225	5.23897	Frat1;Ifi27;Ptpn14
GO:0051602	response to electrical stimulus	biological_process	3	1088	11	20900	0.0169485	0.23225	5.23897	Crhr1;Rab3a;Xbp1
GO:0060765	regulation of androgen receptor signaling pathway	biological_process	3	1088	11	20900	0.0169485	0.23225	5.23897	Rnf14;Rnf6;Safb2
GO:0090385	phagosome-lysosome fusion	biological_process	3	1088	11	20900	0.0169485	0.23225	5.23897	Arl8b;Rab7b;Syt7
GO:0098976	excitatory chemical synaptic transmission	biological_process	3	1088	11	20900	0.0169485	0.23225	5.23897	Shisa6;Ssh1;Tsc2
GO:1990961	xenobiotic detoxification by transmembrane export across the plasma membrane	biological_process	3	1088	11	20900	0.0169485	0.23225	5.23897	Abcc1;Oscp1;Slc47a1
GO:0006654	phosphatidic acid biosynthetic process	biological_process	4	1088	20	20900	0.0181376	0.246262	3.84191	Abhd5;Dgki;Pnpla3;Slc27a1
GO:0090314	positive regulation of protein targeting to membrane	biological_process	5	1088	30	20900	0.0182377	0.246262	3.20159	Ank3;Fis1;Hpca;Kcnb1;Mtcl1
GO:0050772	positive regulation of axonogenesis	biological_process	6	1088	41	20900	0.0185456	0.249689	2.81115	Ache;Ntrk2;Plxna3;Plxna4;Plxnb1;Rpl4
GO:0030335	positive regulation of cell migration	biological_process	21	1088	247	20900	0.0189665	0.254087	1.6332	Abcc1;Cd151;Daam2;Fgf1;Flt4;Gpnmb;Hspa5;Igf1r;Insr;Itga6;Itgb1;Lgr6;Numb;Plet1;Plp1;Sema3c;Sema3e;Sema4g;Ssh2;Vegfa;Xbp1
GO:0031334	positive regulation of protein-containing complex assembly	biological_process	7	1088	53	20900	0.0193671	0.257745	2.53711	Brk1;Fnip2;Ice1;Nrg1;Sumo1;Trhr;Vegfa
GO:0050905	neuromuscular process	biological_process	6	1088	42	20900	0.0207125	0.261723	2.74422	Atxn2;Cacna1a;Cntnap1;Glra1;Grin1;Uchl1
GO:0007269	neurotransmitter secretion	biological_process	5	1088	31	20900	0.0208386	0.261723	3.09832	Asic1;Dgki;Snca;Unc13a;Wnt7a
GO:0008089	anterograde axonal transport	biological_process	5	1088	31	20900	0.0208386	0.261723	3.09832	Ank3;Ap3b2;Arl8b;Bloc1s4;Sod1
GO:0034341	response to type II interferon	biological_process	5	1088	31	20900	0.0208386	0.261723	3.09832	Bst2;Ifitm3;Snca;Stat1;Tgtp1
GO:0007409	axonogenesis	biological_process	12	1088	119	20900	0.0212368	0.261723	1.9371	Adcy1;Ank3;Cntn2;Cntnap1;Igf1r;Kalrn;Map1a;Map1b;Numb;Rab3a;Syngap1;Uchl1
GO:0048705	skeletal system morphogenesis	biological_process	7	1088	54	20900	0.0212845	0.261723	2.49013	Acvr2b;Ankrd11;Col11a2;Sik3;Spef2;Tiparp;Wnt7a
GO:0006470	protein dephosphorylation	biological_process	14	1088	147	20900	0.0213007	0.261723	1.82948	Dusp1;Dusp14;Dusp6;Fam220a;Ppm1l;Ppp1cb;Ppp6c;Ptpn14;Ptpn5;Ptprc;Ptprj;Ptprm;Ssh1;Ssh2
GO:0006446	regulation of translational initiation	biological_process	4	1088	21	20900	0.0215036	0.261723	3.65896	Ctif;Eif1;Eif3b;Eif3k
GO:0006826	iron ion transport	biological_process	4	1088	21	20900	0.0215036	0.261723	3.65896	B2m;Fth1;Heph;Ltf
GO:0031954	positive regulation of protein autophosphorylation	biological_process	4	1088	21	20900	0.0215036	0.261723	3.65896	Gpnmb;Nek10;Rap2a;Vegfa
GO:0055075	potassium ion homeostasis	biological_process	4	1088	21	20900	0.0215036	0.261723	3.65896	Kcnj10;Klhl3;Slc12a5;Wnk1
GO:0060997	dendritic spine morphogenesis	biological_process	4	1088	21	20900	0.0215036	0.261723	3.65896	Dock10;Shank1;Shank3;Wnt7a
GO:0035313	wound healing, spreading of epidermal cells	biological_process	3	1088	12	20900	0.0217374	0.261723	4.80239	Col5a1;Plet1;Wnt7a
GO:0043653	mitochondrial fragmentation involved in apoptotic process	biological_process	3	1088	12	20900	0.0217374	0.261723	4.80239	Bnip3;Fis1;Vps35
GO:1904936	interneuron migration	biological_process	3	1088	12	20900	0.0217374	0.261723	4.80239	Fat3;Fezf1;Nr2f1
GO:2001028	positive regulation of endothelial cell chemotaxis	biological_process	3	1088	12	20900	0.0217374	0.261723	4.80239	P2rx4;Smoc2;Vegfa
GO:0042391	regulation of membrane potential	biological_process	11	1088	106	20900	0.0221008	0.261723	1.99344	Asic1;Cacna1a;Cacna1g;Cacna1h;Glra1;Grik3;Grin1;Grin2c;Kcnh5;Kcnj10;Slc4a8
GO:0002376	immune system process	biological_process	39	1088	537	20900	0.0228884	0.261723	1.39511	Adgrb1;Alcam;B2m;Bst2;C2;Clec4n;Ddx1;Eif2ak2;Fcgr1;Fcna;Gbp3;H2-D1;H2-K1;Ifi204;Ifit1;Ifit3;Ifitm3;Irf5;Irf7;Irf9;Irgm1;Irgm2;Klrk1;Lgals9;Lime1;Ltf;Oasl2;Otub1;Pld4;Ppp6c;Pqbp1;S100a8;S100a9;Serping1;Slfn8;Tlr5;Trim25;Ttc4;Ythdf2
GO:0030010	establishment of cell polarity	biological_process	6	1088	43	20900	0.0230447	0.261723	2.6804	Fez1;Igf1r;Kif26b;Myo9b;Tsc2;Wnt7a
GO:0007156	homophilic cell adhesion via plasma membrane adhesion molecules	biological_process	11	1088	107	20900	0.0235181	0.261723	1.97481	Cdh26;Cdh6;Cdh8;Celsr2;Dscam;Dscaml1;Fat3;Igsf9b;Pcdh18;Ptprm;Sdk2
GO:0032212	positive regulation of telomere maintenance via telomerase	biological_process	5	1088	32	20900	0.0236698	0.261723	3.00149	Cct2;Hmbox1;Mapk15;Nek7;Tnks
GO:0046597	negative regulation of viral entry into host cell	biological_process	5	1088	32	20900	0.0236698	0.261723	3.00149	Ifitm3;Ly6e;Trim12c;Trim25;Trim30d
GO:0000910	cytokinesis	biological_process	2	1088	5	20900	0.0243701	0.261723	7.68382	Cit;Dstn
GO:0002175	protein localization to paranode region of axon	biological_process	2	1088	5	20900	0.0243701	0.261723	7.68382	Cntnap1;Nfasc
GO:0002793	positive regulation of peptide secretion	biological_process	2	1088	5	20900	0.0243701	0.261723	7.68382	S100a8;S100a9
GO:0006121	mitochondrial electron transport, succinate to ubiquinone	biological_process	2	1088	5	20900	0.0243701	0.261723	7.68382	Sdhb;Sdhd
GO:0006148	inosine catabolic process	biological_process	2	1088	5	20900	0.0243701	0.261723	7.68382	Pnp;Xdh
GO:0006149	deoxyinosine catabolic process	biological_process	2	1088	5	20900	0.0243701	0.261723	7.68382	Pnp;Xdh
GO:0006740	NADPH regeneration	biological_process	2	1088	5	20900	0.0243701	0.261723	7.68382	Aldh1l2;Nnt
GO:0007600	sensory perception	biological_process	2	1088	5	20900	0.0243701	0.261723	7.68382	Myo7a;Penk
GO:0010749	regulation of nitric oxide mediated signal transduction	biological_process	2	1088	5	20900	0.0243701	0.261723	7.68382	Pde2a;Vegfa
GO:0015911	long-chain fatty acid import across plasma membrane	biological_process	2	1088	5	20900	0.0243701	0.261723	7.68382	Abcc1;Slc27a1
GO:0018119	peptidyl-cysteine S-nitrosylation	biological_process	2	1088	5	20900	0.0243701	0.261723	7.68382	S100a8;S100a9
GO:0021637	trigeminal nerve structural organization	biological_process	2	1088	5	20900	0.0243701	0.261723	7.68382	Plxna3;Plxna4
GO:0034499	late endosome to Golgi transport	biological_process	2	1088	5	20900	0.0243701	0.261723	7.68382	Rab7b;Snx12
GO:0036101	leukotriene B4 catabolic process	biological_process	2	1088	5	20900	0.0243701	0.261723	7.68382	Cyp4f13;Cyp4f15
GO:0042921	glucocorticoid receptor signaling pathway	biological_process	2	1088	5	20900	0.0243701	0.261723	7.68382	Arid1a;Ywhah
GO:0045053	protein retention in Golgi apparatus	biological_process	2	1088	5	20900	0.0243701	0.261723	7.68382	Sorl1;Vps13d
GO:0045837	negative regulation of membrane potential	biological_process	2	1088	5	20900	0.0243701	0.261723	7.68382	Bnip3;Ltf
GO:0046985	positive regulation of hemoglobin biosynthetic process	biological_process	2	1088	5	20900	0.0243701	0.261723	7.68382	Ldb1;Slc25a37
GO:0048525	negative regulation of viral process	biological_process	2	1088	5	20900	0.0243701	0.261723	7.68382	Ltf;Oas1a
GO:0051383	kinetochore organization	biological_process	2	1088	5	20900	0.0243701	0.261723	7.68382	Nuf2;Smc4
GO:0051452	intracellular pH reduction	biological_process	2	1088	5	20900	0.0243701	0.261723	7.68382	Gpr89;Slc12a5
GO:0060478	acrosomal vesicle exocytosis	biological_process	2	1088	5	20900	0.0243701	0.261723	7.68382	Rab3a;Syt6
GO:0070106	interleukin-27-mediated signaling pathway	biological_process	2	1088	5	20900	0.0243701	0.261723	7.68382	Oasl2;Stat1
GO:0071211	protein targeting to vacuole involved in autophagy	biological_process	2	1088	5	20900	0.0243701	0.261723	7.68382	Irgm1;Irgm2
GO:0075525	viral translational termination-reinitiation	biological_process	2	1088	5	20900	0.0243701	0.261723	7.68382	Eif3a;Eif3b
GO:0090036	regulation of protein kinase C signaling	biological_process	2	1088	5	20900	0.0243701	0.261723	7.68382	Sez6l;Sez6l2
GO:0097492	sympathetic neuron axon guidance	biological_process	2	1088	5	20900	0.0243701	0.261723	7.68382	Ece1;Plxna4
GO:0099505	regulation of presynaptic membrane potential	biological_process	2	1088	5	20900	0.0243701	0.261723	7.68382	Kcnj6;Rimbp2
GO:1900149	positive regulation of Schwann cell migration	biological_process	2	1088	5	20900	0.0243701	0.261723	7.68382	Grin1;Lrp1
GO:1902065	response to L-glutamate	biological_process	2	1088	5	20900	0.0243701	0.261723	7.68382	Igf1r;Tuba1a
GO:1902950	regulation of dendritic spine maintenance	biological_process	2	1088	5	20900	0.0243701	0.261723	7.68382	Fcgr2b;Vps35
GO:1903307	positive regulation of regulated secretory pathway	biological_process	2	1088	5	20900	0.0243701	0.261723	7.68382	Rab15;Rab3a
GO:1904377	positive regulation of protein localization to cell periphery	biological_process	2	1088	5	20900	0.0243701	0.261723	7.68382	Snca;Vps35
GO:1904719	positive regulation of AMPA glutamate receptor clustering	biological_process	2	1088	5	20900	0.0243701	0.261723	7.68382	Grip2;Ssh1
GO:1905451	positive regulation of Fc-gamma receptor signaling pathway involved in phagocytosis	biological_process	2	1088	5	20900	0.0243701	0.261723	7.68382	Ptprc;Ptprj
GO:2000435	negative regulation of protein neddylation	biological_process	2	1088	5	20900	0.0243701	0.261723	7.68382	Cops9;Rpl5
GO:0042733	embryonic digit morphogenesis	biological_process	8	1088	68	20900	0.0244773	0.262265	2.25995	Chst11;Ece1;Frem2;Fuz;Mycn;Osr1;Traf3ip1;Wnt7a
GO:0010842	retina layer formation	biological_process	4	1088	22	20900	0.0252267	0.266924	3.49265	Fat3;Hipk2;Ptprm;Sdk2
GO:0007405	neuroblast proliferation	biological_process	7	1088	56	20900	0.0255063	0.268922	2.40119	Acsl6;Dagla;Dct;Gh;Itgb1;Numb;Vegfa
GO:0034332	adherens junction organization	biological_process	5	1088	33	20900	0.0267375	0.274111	2.91054	Cdh18;Cdh26;Cdh6;Cdh8;Numb
GO:0051966	regulation of synaptic transmission, glutamatergic	biological_process	5	1088	33	20900	0.0267375	0.274111	2.91054	Dgki;Frrs1l;Grm1;Grm4;Nlgn3
GO:0006910	phagocytosis, recognition	biological_process	3	1088	13	20900	0.0271855	0.274111	4.43298	Adgrb1;Colec12;Fcgr1
GO:0018095	protein polyglutamylation	biological_process	3	1088	13	20900	0.0271855	0.274111	4.43298	Ttll5;Ttll6;Ttll9
GO:0035456	response to interferon-beta	biological_process	3	1088	13	20900	0.0271855	0.274111	4.43298	Bst2;Ifitm3;Stat1
GO:0036376	sodium ion export across plasma membrane	biological_process	3	1088	13	20900	0.0271855	0.274111	4.43298	Atp1b2;Nppa;Slc8a1
GO:0043200	response to amino acid	biological_process	3	1088	13	20900	0.0271855	0.274111	4.43298	Glra1;Mtor;Slc1a2
GO:0045618	positive regulation of keratinocyte differentiation	biological_process	3	1088	13	20900	0.0271855	0.274111	4.43298	Ncoa3;Numa1;Vdr
GO:0050793	regulation of developmental process	biological_process	3	1088	13	20900	0.0271855	0.274111	4.43298	Kat6a;Notch2;Notch4
GO:0060081	membrane hyperpolarization	biological_process	3	1088	13	20900	0.0271855	0.274111	4.43298	Casp1;Cftr;Kcnj10
GO:0060213	positive regulation of nuclear-transcribed mRNA poly(A) tail shortening	biological_process	3	1088	13	20900	0.0271855	0.274111	4.43298	Ago2;Tnrc6b;Tnrc6c
GO:0030324	lung development	biological_process	11	1088	110	20900	0.0281665	0.282723	1.92096	Acvr2b;Adamts2;Ccdc40;Cftr;Fgf1;Gpc3;Mgp;Mycn;Nos3;Rab3a;Vegfa
GO:0045184	establishment of protein localization	biological_process	6	1088	45	20900	0.0282233	0.282723	2.56127	Ank3;Chmp1b;Mcc;Npnt;Rap2a;Zdhhc15
GO:0001508	action potential	biological_process	4	1088	23	20900	0.0293139	0.287413	3.34079	Cacna1g;Grin2b;Kcnb1;Kcnmb3
GO:0002026	regulation of the force of heart contraction	biological_process	4	1088	23	20900	0.0293139	0.287413	3.34079	Adm;Gaa;Pebp1;Slc8a1
GO:0006164	purine nucleotide biosynthetic process	biological_process	4	1088	23	20900	0.0293139	0.287413	3.34079	Mthfd1;Oas1a;Oasl2;Paics
GO:0008053	mitochondrial fusion	biological_process	4	1088	23	20900	0.0293139	0.287413	3.34079	Afg3l1;Fis1;Mcl1;Parl
GO:0009416	response to light stimulus	biological_process	4	1088	23	20900	0.0293139	0.287413	3.34079	Aanat;Cry2;Gh;Slc1a2
GO:0046889	positive regulation of lipid biosynthetic process	biological_process	4	1088	23	20900	0.0293139	0.287413	3.34079	Ccdc3;Mtor;Sorbs1;Zbtb20
GO:0098974	postsynaptic actin cytoskeleton organization	biological_process	4	1088	23	20900	0.0293139	0.287413	3.34079	Adgrb1;Farp1;Sipa1l1;Srcin1
GO:1903672	positive regulation of sprouting angiogenesis	biological_process	4	1088	23	20900	0.0293139	0.287413	3.34079	Fgf1;Ghsr;S100a1;Vegfa
GO:0001578	microtubule bundle formation	biological_process	5	1088	34	20900	0.0300472	0.291509	2.82494	Map1b;Mtcl1;Nav1;Numa1;Ttll6
GO:0043113	receptor clustering	biological_process	5	1088	34	20900	0.0300472	0.291509	2.82494	Cacna1a;Grin2b;Itgal;Lgals9;Syngap1
GO:0051973	positive regulation of telomerase activity	biological_process	5	1088	34	20900	0.0300472	0.291509	2.82494	Cct2;Hmbox1;Mapk15;Nek7;Tnks
GO:0030501	positive regulation of bone mineralization	biological_process	6	1088	46	20900	0.0310781	0.29698	2.50559	Acvr2b;Isg15;Osr1;Slc8a1;Vdr;Wnt10b
GO:0000122	negative regulation of transcription by RNA polymerase II	biological_process	65	1088	992	20900	0.0329979	0.29698	1.25869	Acvr2b;Ankrd2;Arid1a;Atf4;Bcl6b;Bptf;Cbx3;Cbx4;Cic;Cited2;Cops2;Cry2;Cux2;Dnmt3a;Eid1;Fam220a;Fezf1;Fnip2;Foxj1;Frk;H1f3;Hcfc1;Hipk2;Hivep1;Hmbox1;Ifi27;Irx1;Klf12;Ldb1;Mafk;Mapk15;Mta3;Naca;Ncoa2;Ncor2;Nfil3;Notch2;Notch4;Nr1d2;Nr2f1;Osr1;Pde2a;Per3;Pkia;S100a1;Satb1;Scrt1;Scrt2;Sox4;Sp2;Spen;Suv39h2;Tgif2;Traf3ip1;Tsg101;Vdr;Vegfa;Wnt10b;Xbp1;Zbtb20;Zbtb24;Zbtb41;Zfp46;Zfp641;Zfp692
GO:0006346	DNA methylation-dependent heterochromatin formation	biological_process	3	1088	14	20900	0.0332898	0.29698	4.11633	Dnmt3a;Hells;Kmt2b
GO:0043605	amide catabolic process	biological_process	3	1088	14	20900	0.0332898	0.29698	4.11633	Pm20d1;Pnp;Xdh
GO:0044319	wound healing, spreading of cells	biological_process	3	1088	14	20900	0.0332898	0.29698	4.11633	Cd151;Mrtfa;Tmeff2
GO:0097242	amyloid-beta clearance	biological_process	3	1088	14	20900	0.0332898	0.29698	4.11633	Igf1r;Insr;Lrp1
GO:0007017	microtubule-based process	biological_process	5	1088	35	20900	0.0336036	0.29698	2.74422	Map1b;Tuba1a;Tuba1b;Tubb3;Tubb5
GO:0021537	telencephalon development	biological_process	4	1088	24	20900	0.0337701	0.29698	3.20159	Fezf1;Ncor2;Slc1a2;Tctn1
GO:0043254	regulation of protein-containing complex assembly	biological_process	4	1088	24	20900	0.0337701	0.29698	3.20159	Ankra2;Hcfc1;Irgm1;Irgm2
GO:0046579	positive regulation of Ras protein signal transduction	biological_process	4	1088	24	20900	0.0337701	0.29698	3.20159	Dgki;Notch2;Nrg1;Shoc2
GO:0099645	neurotransmitter receptor localization to postsynaptic specialization membrane	biological_process	4	1088	24	20900	0.0337701	0.29698	3.20159	C1ql2;Kalrn;Lgi1;Rapsn
GO:0008152	metabolic process	biological_process	16	1088	186	20900	0.0338332	0.29698	1.65244	Crtc1;Fasn;Ftcd;Gaa;Kbtbd2;Klhl3;Man1a;Man2a2;Man2c1;Mthfd1;Ndst4;Paics;Pde10a;Pgghg;Pygm;Tiparp
GO:0007628	adult walking behavior	biological_process	6	1088	47	20900	0.0341149	0.29698	2.45228	Cacna1a;Glra1;Hipk2;Kcnj10;Scn8a;Uchl1
GO:0071333	cellular response to glucose stimulus	biological_process	6	1088	47	20900	0.0341149	0.29698	2.45228	Igf1r;Kcnb1;Sox4;Tra2b;Xbp1;Zbtb20
GO:0007368	determination of left/right symmetry	biological_process	9	1088	86	20900	0.0346726	0.29698	2.0103	Acvr2b;Ccdc40;Cited2;Daam2;Drc1;Foxj1;Megf8;Nme7;Notch2
GO:0006157	deoxyadenosine catabolic process	biological_process	2	1088	6	20900	0.0353057	0.29698	6.40319	Pnp;Xdh
GO:0006161	deoxyguanosine catabolic process	biological_process	2	1088	6	20900	0.0353057	0.29698	6.40319	Pnp;Xdh
GO:0006636	unsaturated fatty acid biosynthetic process	biological_process	2	1088	6	20900	0.0353057	0.29698	6.40319	Fads1;Scd2
GO:0010754	negative regulation of cGMP-mediated signaling	biological_process	2	1088	6	20900	0.0353057	0.29698	6.40319	Pde10a;Pde2a
GO:0021785	branchiomotor neuron axon guidance	biological_process	2	1088	6	20900	0.0353057	0.29698	6.40319	Plxna3;Plxna4
GO:0030728	ovulation	biological_process	2	1088	6	20900	0.0353057	0.29698	6.40319	Alms1;Kmt2b
GO:0031508	pericentric heterochromatin formation	biological_process	2	1088	6	20900	0.0353057	0.29698	6.40319	H3f3a;Hells
GO:0032410	negative regulation of transporter activity	biological_process	2	1088	6	20900	0.0353057	0.29698	6.40319	Insr;Snca
GO:0034405	response to fluid shear stress	biological_process	2	1088	6	20900	0.0353057	0.29698	6.40319	Cited2;P2rx4
GO:0035470	positive regulation of vascular wound healing	biological_process	2	1088	6	20900	0.0353057	0.29698	6.40319	Smoc2;Xbp1
GO:0042590	antigen processing and presentation of exogenous peptide antigen via MHC class I	biological_process	2	1088	6	20900	0.0353057	0.29698	6.40319	Fcgr1;H2-K1
GO:0042773	ATP synthesis coupled electron transport	biological_process	2	1088	6	20900	0.0353057	0.29698	6.40319	ND4L;ND5
GO:0043697	cell dedifferentiation	biological_process	2	1088	6	20900	0.0353057	0.29698	6.40319	Fezf1;Ncoa3
GO:0043967	histone H4 acetylation	biological_process	2	1088	6	20900	0.0353057	0.29698	6.40319	Ep400;Morf4l1
GO:0044381	glucose import in response to insulin stimulus	biological_process	2	1088	6	20900	0.0353057	0.29698	6.40319	Slc27a1;Trarg1
GO:0045132	meiotic chromosome segregation	biological_process	2	1088	6	20900	0.0353057	0.29698	6.40319	Nuf2;Smc4
GO:0045163	clustering of voltage-gated potassium channels	biological_process	2	1088	6	20900	0.0353057	0.29698	6.40319	Cntn2;Kcnb1
GO:0048333	mesodermal cell differentiation	biological_process	2	1088	6	20900	0.0353057	0.29698	6.40319	Inhba;Kdm6b
GO:0048755	branching morphogenesis of a nerve	biological_process	2	1088	6	20900	0.0353057	0.29698	6.40319	Epha7;Rere
GO:0048858	cell projection morphogenesis	biological_process	2	1088	6	20900	0.0353057	0.29698	6.40319	Cspg5;Muc3a
GO:0050819	negative regulation of coagulation	biological_process	2	1088	6	20900	0.0353057	0.29698	6.40319	Hs3st5;Thbd
GO:0051205	protein insertion into membrane	biological_process	2	1088	6	20900	0.0353057	0.29698	6.40319	Rtp2;Rtp4
GO:0051838	cytolysis by host of symbiont cells	biological_process	2	1088	6	20900	0.0353057	0.29698	6.40319	Ltf;Romo1
GO:0060319	primitive erythrocyte differentiation	biological_process	2	1088	6	20900	0.0353057	0.29698	6.40319	Ldb1;Vegfa
GO:0061097	regulation of protein tyrosine kinase activity	biological_process	2	1088	6	20900	0.0353057	0.29698	6.40319	Errfi1;Ptprc
GO:0061739	protein lipidation involved in autophagosome assembly	biological_process	2	1088	6	20900	0.0353057	0.29698	6.40319	Irgm1;Irgm2
GO:0071907	determination of digestive tract left/right asymmetry	biological_process	2	1088	6	20900	0.0353057	0.29698	6.40319	Ccdc40;Megf8
GO:0090031	positive regulation of steroid hormone biosynthetic process	biological_process	2	1088	6	20900	0.0353057	0.29698	6.40319	Gh;Igf1r
GO:0098880	maintenance of postsynaptic specialization structure	biological_process	2	1088	6	20900	0.0353057	0.29698	6.40319	Itgb1;Syngap1
GO:0099638	endosome to plasma membrane protein transport	biological_process	2	1088	6	20900	0.0353057	0.29698	6.40319	Sorl1;Trarg1
GO:1900086	positive regulation of peptidyl-tyrosine autophosphorylation	biological_process	2	1088	6	20900	0.0353057	0.29698	6.40319	Nrg1;Vegfa
GO:1901532	regulation of hematopoietic progenitor cell differentiation	biological_process	2	1088	6	20900	0.0353057	0.29698	6.40319	Eif2ak2;Vegfa
GO:1901842	negative regulation of high voltage-gated calcium channel activity	biological_process	2	1088	6	20900	0.0353057	0.29698	6.40319	Dysf;Gem
GO:1904000	positive regulation of eating behavior	biological_process	2	1088	6	20900	0.0353057	0.29698	6.40319	Ghsr;Mtor
GO:1905673	positive regulation of lysosome organization	biological_process	2	1088	6	20900	0.0353057	0.29698	6.40319	Irgm1;Irgm2
GO:2000651	positive regulation of sodium ion transmembrane transporter activity	biological_process	2	1088	6	20900	0.0353057	0.29698	6.40319	Ank3;Wnk2
GO:0032868	response to insulin	biological_process	7	1088	60	20900	0.0355909	0.298834	2.24112	Aanat;Ache;Cry2;Kbtbd2;Mtor;Slc27a1;Zbed3
GO:0043065	positive regulation of apoptotic process	biological_process	28	1088	376	20900	0.0368358	0.307054	1.4305	4930453N24Rik;Adm;Arl6ip5;Bnip3;Casp1;Dapk1;Dusp1;Dusp6;Eif2ak2;Epha7;Grin1;Hpgd;Igfbp3;Irf5;Itga6;Itgb1;Klrk1;Map3k1;Mcl1;Nos3;Notch2;Pla2g4a;Plekhn1;Sav1;Sox4;Tomm22;Wnt10b;Zfp622
GO:0032869	cellular response to insulin stimulus	biological_process	9	1088	87	20900	0.0369615	0.307546	1.9872	Gh;Ghsr;Igf1r;Insr;Mtor;Sorbs1;Trarg1;Tsc2;Xbp1
GO:0007026	negative regulation of microtubule depolymerization	biological_process	5	1088	36	20900	0.0374103	0.310163	2.66799	Apc2;Dysf;Map1a;Map1b;Stmn2
GO:1905606	regulation of presynapse assembly	biological_process	5	1088	36	20900	0.0374103	0.310163	2.66799	Farp1;Fzd1;Nrg1;Snca;Wnt7a
GO:0001934	positive regulation of protein phosphorylation	biological_process	21	1088	266	20900	0.0383746	0.313816	1.51654	Cldn19;Eif4g3;Epha7;Fgf1;Flt4;Fzd1;Gpnmb;Hipk2;Inhba;Insr;Irgm1;Irgm2;Mapk15;Mtor;Prr5l;Ptpn5;Rap2a;Rapgef3;Vegfa;Wdfy2;Xbp1
GO:0009060	aerobic respiration	biological_process	7	1088	61	20900	0.0384709	0.313816	2.20438	Mdh2;ND2;ND4L;ND5;Ndufb9;Ndufc1;Sdhb
GO:0001676	long-chain fatty acid metabolic process	biological_process	4	1088	25	20900	0.0385984	0.313816	3.07353	Acsl6;Pnpla3;Slc27a1;Slc27a3
GO:0043153	entrainment of circadian clock by photoperiod	biological_process	4	1088	25	20900	0.0385984	0.313816	3.07353	Crtc1;Cry2;Per3;Ppp1cb
GO:0048814	regulation of dendrite morphogenesis	biological_process	4	1088	25	20900	0.0385984	0.313816	3.07353	Grin1;Pqbp1;Rap2a;Sipa1l1
GO:0060088	auditory receptor cell stereocilium organization	biological_process	4	1088	25	20900	0.0385984	0.313816	3.07353	Ankrd24;Atp2b2;Myo7a;Sod1
GO:0070509	calcium ion import	biological_process	4	1088	25	20900	0.0385984	0.313816	3.07353	Cacna1a;Cacna1g;Cacna1h;Slc8a1
GO:0016055	Wnt signaling pathway	biological_process	18	1088	220	20900	0.0391241	0.315548	1.57169	Amer1;Celsr2;Csnk1g1;Daam2;Frat1;Fzd1;Klhl12;Ldb1;Lgr6;Nkd2;Rnf146;Ror1;Shisa6;Tle2;Tnks;Wnt10b;Wnt7a;Zbed3
GO:0015693	magnesium ion transport	biological_process	3	1088	15	20900	0.0400414	0.315548	3.84191	Cnnm2;Nipal2;Tusc3
GO:0019076	viral release from host cell	biological_process	3	1088	15	20900	0.0400414	0.315548	3.84191	Chmp2b;Trim25;Tsg101
GO:0022407	regulation of cell-cell adhesion	biological_process	3	1088	15	20900	0.0400414	0.315548	3.84191	Celsr2;Epha7;Itgal
GO:0030206	chondroitin sulfate biosynthetic process	biological_process	3	1088	15	20900	0.0400414	0.315548	3.84191	Chst11;Chst12;Slc35b2
GO:0030224	monocyte differentiation	biological_process	3	1088	15	20900	0.0400414	0.315548	3.84191	Fasn;Gmpr2;Vegfa
GO:0050771	negative regulation of axonogenesis	biological_process	3	1088	15	20900	0.0400414	0.315548	3.84191	Mbp;Syngap1;Tsc2
GO:1900153	positive regulation of nuclear-transcribed mRNA catabolic process, deadenylation-dependent decay	biological_process	3	1088	15	20900	0.0400414	0.315548	3.84191	Ago2;Tnrc6b;Tnrc6c
GO:1900226	negative regulation of NLRP3 inflammasome complex assembly	biological_process	3	1088	15	20900	0.0400414	0.315548	3.84191	Hspa8;Irgm1;Irgm2
GO:1902774	late endosome to lysosome transport	biological_process	3	1088	15	20900	0.0400414	0.315548	3.84191	Arl8b;Chmp1b;Chmp2b
GO:2000811	negative regulation of anoikis	biological_process	3	1088	15	20900	0.0400414	0.315548	3.84191	Itgb1;Mcl1;Ntrk2
GO:0001916	positive regulation of T cell mediated cytotoxicity	biological_process	6	1088	49	20900	0.0407469	0.320561	2.35219	B2m;H2-D1;H2-K1;Mill2;Pnp;Ptprc
GO:0045669	positive regulation of osteoblast differentiation	biological_process	8	1088	75	20900	0.0408223	0.320608	2.04902	Acvr2b;Clic1;Ifi204;Ltf;Npnt;Pdlim7;Vegfa;Wnt10b
GO:0048839	inner ear development	biological_process	7	1088	62	20900	0.0414995	0.323724	2.16882	Atp2b2;Frem2;H2-K1;Hpca;Ifi204;Myo7a;Ror1
GO:0090090	negative regulation of canonical Wnt signaling pathway	biological_process	12	1088	132	20900	0.0426806	0.331259	1.74632	Amer1;Apc2;Emd;Fuz;Fzd1;Gpc3;Mcc;Nkd2;Nppa;Shisa6;Tle2;Tmem64
GO:0007520	myoblast fusion	biological_process	4	1088	26	20900	0.0438002	0.335439	2.95532	Casp1;Dock5;Dyrk1b;Plekho1
GO:0015012	heparan sulfate proteoglycan biosynthetic process	biological_process	4	1088	26	20900	0.0438002	0.335439	2.95532	Hs3st1;Hs3st4;Hs3st5;Xylt2
GO:0016079	synaptic vesicle exocytosis	biological_process	4	1088	26	20900	0.0438002	0.335439	2.95532	Rab3a;Snca;Trim9;Unc13a
GO:0016925	protein sumoylation	biological_process	4	1088	26	20900	0.0438002	0.335439	2.95532	Cbx4;Sumo1;Sumo3;Zmiz1
GO:0006936	muscle contraction	biological_process	6	1088	50	20900	0.0443473	0.337947	2.30515	Acta2;Clcn1;Fkbp1a;Glra1;Myl6;Ryr1
GO:0031623	receptor internalization	biological_process	6	1088	50	20900	0.0443473	0.337947	2.30515	Ache;Adm;Insr;Itgb1;Rala;Snca
GO:0042177	negative regulation of protein catabolic process	biological_process	6	1088	50	20900	0.0443473	0.337947	2.30515	Adgrb1;Agap2;Dysf;Grin2c;Nrg1;Snx12
GO:0051924	regulation of calcium ion transport	biological_process	5	1088	38	20900	0.0457869	0.33922	2.52757	Cacna1g;Oprd1;Rgs4;Slc8a1;Vdr
GO:1904646	cellular response to amyloid-beta	biological_process	5	1088	38	20900	0.0457869	0.33922	2.52757	Abcc1;Cacna1a;Fcgr2b;Igf1r;Lrp1
GO:0001841	neural tube formation	biological_process	3	1088	16	20900	0.0474271	0.33922	3.60179	Cited2;Ipmk;Tctn1
GO:0001895	retina homeostasis	biological_process	3	1088	16	20900	0.0474271	0.33922	3.60179	Atp1b2;Bbs1;Sod1
GO:0032570	response to progesterone	biological_process	3	1088	16	20900	0.0474271	0.33922	3.60179	Errfi1;Mbp;Ncoa2
GO:0035235	ionotropic glutamate receptor signaling pathway	biological_process	3	1088	16	20900	0.0474271	0.33922	3.60179	Grin1;Grin2b;Grin2c
GO:0040015	negative regulation of multicellular organism growth	biological_process	3	1088	16	20900	0.0474271	0.33922	3.60179	Alms1;Atxn2;Rai1
GO:0043116	negative regulation of vascular permeability	biological_process	3	1088	16	20900	0.0474271	0.33922	3.60179	Adm;Pde2a;Ptprj
GO:0050884	neuromuscular process controlling posture	biological_process	3	1088	16	20900	0.0474271	0.33922	3.60179	Cntnap1;Gaa;Glra1
GO:0060487	lung epithelial cell differentiation	biological_process	3	1088	16	20900	0.0474271	0.33922	3.60179	Numa1;Numb;Sav1
GO:0099003	vesicle-mediated transport in synapse	biological_process	3	1088	16	20900	0.0474271	0.33922	3.60179	Grip2;Snap47;Vps35
GO:0001505	regulation of neurotransmitter levels	biological_process	2	1088	7	20900	0.0477464	0.33922	5.48845	Cacna1a;Pebp1
GO:0006154	adenosine catabolic process	biological_process	2	1088	7	20900	0.0477464	0.33922	5.48845	Pnp;Xdh
GO:0014042	positive regulation of neuron maturation	biological_process	2	1088	7	20900	0.0477464	0.33922	5.48845	Grip2;Mtor
GO:0021828	gonadotrophin-releasing hormone neuronal migration to the hypothalamus	biological_process	2	1088	7	20900	0.0477464	0.33922	5.48845	Plxna3;Sema3e
GO:0030913	paranodal junction assembly	biological_process	2	1088	7	20900	0.0477464	0.33922	5.48845	Cntnap1;Nfasc
GO:0031584	activation of phospholipase D activity	biological_process	2	1088	7	20900	0.0477464	0.33922	5.48845	Arf4;Hpca
GO:0034982	mitochondrial protein processing	biological_process	2	1088	7	20900	0.0477464	0.33922	5.48845	Afg3l1;Yme1l1
GO:0035694	mitochondrial protein catabolic process	biological_process	2	1088	7	20900	0.0477464	0.33922	5.48845	Bnip3;Yme1l1
GO:0038138	ERBB4-ERBB4 signaling pathway	biological_process	2	1088	7	20900	0.0477464	0.33922	5.48845	Nrg1;Nrg2
GO:0042088	T-helper 1 type immune response	biological_process	2	1088	7	20900	0.0477464	0.33922	5.48845	Il18bp;Vegfa
GO:0042490	mechanoreceptor differentiation	biological_process	2	1088	7	20900	0.0477464	0.33922	5.48845	Myo7a;Ntrk2
GO:0042985	negative regulation of amyloid precursor protein biosynthetic process	biological_process	2	1088	7	20900	0.0477464	0.33922	5.48845	Ago2;Itm2b
GO:0043576	regulation of respiratory gaseous exchange	biological_process	2	1088	7	20900	0.0477464	0.33922	5.48845	Glra1;Grin1
GO:0045162	clustering of voltage-gated sodium channels	biological_process	2	1088	7	20900	0.0477464	0.33922	5.48845	Ank3;Nfasc
GO:0046059	dAMP catabolic process	biological_process	2	1088	7	20900	0.0477464	0.33922	5.48845	Pnp;Xdh
GO:0051715	cytolysis in another organism	biological_process	2	1088	7	20900	0.0477464	0.33922	5.48845	Ccl28;Gbp3
GO:0060087	relaxation of vascular associated smooth muscle	biological_process	2	1088	7	20900	0.0477464	0.33922	5.48845	Gucy1a1;Sod1
GO:0060235	lens induction in camera-type eye	biological_process	2	1088	7	20900	0.0477464	0.33922	5.48845	Hipk2;Pou2f1
GO:0060971	embryonic heart tube left/right pattern formation	biological_process	2	1088	7	20900	0.0477464	0.33922	5.48845	Cited2;Megf8
GO:0072673	lamellipodium morphogenesis	biological_process	2	1088	7	20900	0.0477464	0.33922	5.48845	Myo9b;Plekho1
GO:0097267	omega-hydroxylase P450 pathway	biological_process	2	1088	7	20900	0.0477464	0.33922	5.48845	Cyp4f13;Cyp4f15
GO:0099538	synaptic signaling via neuropeptide	biological_process	2	1088	7	20900	0.0477464	0.33922	5.48845	Nppa;Penk
GO:0150052	regulation of postsynapse assembly	biological_process	2	1088	7	20900	0.0477464	0.33922	5.48845	Numb;Vps35
GO:1900748	positive regulation of vascular endothelial growth factor signaling pathway	biological_process	2	1088	7	20900	0.0477464	0.33922	5.48845	Smoc2;Vegfa
GO:1901165	positive regulation of trophoblast cell migration	biological_process	2	1088	7	20900	0.0477464	0.33922	5.48845	Ago2;Vegfa
GO:0006883	intracellular sodium ion homeostasis	biological_process	4	1088	27	20900	0.0493752	0.348114	2.84586	Atp1b2;Scnn1a;Slc8a1;Spp1
GO:0009117	nucleotide metabolic process	biological_process	4	1088	27	20900	0.0493752	0.348114	2.84586	Gmpr2;Nme1;Nme7;Nt5m
GO:0043403	skeletal muscle tissue regeneration	biological_process	4	1088	27	20900	0.0493752	0.348114	2.84586	Dysf;Ifrd1;Naca;Wnt10b
GO:0048843	negative regulation of axon extension involved in axon guidance	biological_process	4	1088	27	20900	0.0493752	0.348114	2.84586	Plxna3;Sema3c;Sema3e;Sema4g
GO:0007218	neuropeptide signaling pathway	biological_process	9	1088	92	20900	0.0499531	0.351116	1.8792	Crhr1;Gipr;Glra1;Mchr1;Nppa;Oprd1;Penk;Scg5;Sorl1
GO:0010508	positive regulation of autophagy	biological_process	9	1088	92	20900	0.0499531	0.351116	1.8792	Dapk1;Deptor;Irgm1;Irgm2;Plk2;Trim12c;Trim30d;Tsc2;Xbp1
GO:0055007	cardiac muscle cell differentiation	biological_process	5	1088	39	20900	0.0503604	0.351837	2.46276	Akap13;Arid1a;Itgb1;Kdm6b;Nrg1
GO:0045893	positive regulation of DNA-templated transcription	biological_process	47	1088	707	20900	0.0512835	0.357745	1.27701	Arid1a;Atf4;Casz1;Cited2;Cited4;Dyrk1b;Ep400;Etv1;Fezf1;Fgf1;Foxj1;Fzd1;Hcfc1;Hipk2;Hivep3;Hmbox1;Igf1r;Inhba;Insr;Irf7;Kat6a;Kmt2b;Map3k1;Med13;Med30;Morf4l1;Mrtfa;Mta3;Mycn;Ncoa3;Nfil3;Nr1d2;Otx2;Rai1;Rnf14;Rnf6;Sfr1;Sox4;Spen;Spp1;Stat1;Taf12;Tmsb4x;Wnt7a;Yeats4;Ywhah;Zfp711
GO:0045944	positive regulation of transcription by RNA polymerase II	biological_process	76	1088	1212	20900	0.0520358	0.362445	1.20456	Aamdc;Agap2;Ago2;Akirin1;Arf4;Arid3a;Atf4;Bmp3;Bptf;Casz1;Chd6;Cited2;Crtc1;Crtc3;Dot1l;Ebf4;Etv1;Fgf1;Foxd2;Foxj1;Grin1;Hcfc1;Hif3a;Hipk2;Hivep1;Hivep2;Ifrd1;Inhba;Irf5;Irf7;Irf9;Itga6;Kat6a;Kdm6b;Klf12;Kmt2d;Ldb1;Lmo3;Maml3;Map3k1;Med13;Med6;Mesp2;Mllt10;Mrtfa;Mycn;Naca;Ncoa2;Ncoa3;Ncoa7;Nfat5;Notch2;Npnt;Nr1d2;Nr2f1;Osr1;Otx2;Pou2f1;Psmc3;Rapgef3;Sox4;Stat1;Taf12;Tcf20;Tef;Tnks;Tsc2;Vdr;Vegfa;…
GO:0060412	ventricular septum morphogenesis	biological_process	5	1088	40	20900	0.0551921	0.374229	2.40119	Cited2;Fzd1;Nos3;Sav1;Sox4
GO:0017156	calcium-ion regulated exocytosis	biological_process	4	1088	28	20900	0.0553213	0.374229	2.74422	Cacna1a;Rab3a;Syt6;Syt7
GO:0035335	peptidyl-tyrosine dephosphorylation	biological_process	4	1088	28	20900	0.0553213	0.374229	2.74422	Dusp1;Dusp6;Ptpn5;Ptprj
GO:0044331	cell-cell adhesion mediated by cadherin	biological_process	4	1088	28	20900	0.0553213	0.374229	2.74422	Cdh18;Cdh26;Cdh6;Cdh8
GO:0045648	positive regulation of erythrocyte differentiation	biological_process	4	1088	28	20900	0.0553213	0.374229	2.74422	Inhba;Isg15;Prmt1;Stat1
GO:0048168	regulation of neuronal synaptic plasticity	biological_process	4	1088	28	20900	0.0553213	0.374229	2.74422	Grin1;Grin2b;Grin2c;Snca
GO:0099170	postsynaptic modulation of chemical synaptic transmission	biological_process	4	1088	28	20900	0.0553213	0.374229	2.74422	Ghsr;Igf1r;Iqsec1;Nrgn
GO:0010832	negative regulation of myotube differentiation	biological_process	3	1088	17	20900	0.0554293	0.374229	3.38992	Ankrd2;Ccn3;Xbp1
GO:0032094	response to food	biological_process	3	1088	17	20900	0.0554293	0.374229	3.38992	Gh;Ghsr;Tmem126b
GO:0040019	positive regulation of embryonic development	biological_process	3	1088	17	20900	0.0554293	0.374229	3.38992	Hspa5;Otx2;Zbed3
GO:0050918	positive chemotaxis	biological_process	3	1088	17	20900	0.0554293	0.374229	3.38992	Ptprj;Tsc2;Vegfa
GO:0051246	regulation of protein metabolic process	biological_process	3	1088	17	20900	0.0554293	0.374229	3.38992	Ssh1;Vps35;Wnt10b
GO:1904355	positive regulation of telomere capping	biological_process	3	1088	17	20900	0.0554293	0.374229	3.38992	Mapk15;Nek7;Tnks
GO:0097009	energy homeostasis	biological_process	6	1088	53	20900	0.0563092	0.377959	2.17467	C1qtnf9;Crtc1;Crtc3;Fmo2;Nr1d2;Pm20d1
GO:0007623	circadian rhythm	biological_process	8	1088	81	20900	0.0595845	0.381543	1.89724	Aanat;Atf4;Cry2;Ncoa2;Nfil3;Ntrk2;Per3;Suv39h2
GO:0045732	positive regulation of protein catabolic process	biological_process	8	1088	81	20900	0.0595845	0.381543	1.89724	Amer1;Apc2;Gpc3;Mapk15;Plk2;Sorl1;Tiparp;Vps35
GO:0072593	reactive oxygen species metabolic process	biological_process	5	1088	41	20900	0.0602818	0.381543	2.34263	Bnip3;Cyba;ND2;Nnt;Sod1
GO:0001558	regulation of cell growth	biological_process	6	1088	54	20900	0.0606873	0.381543	2.1344	Igfbp3;Igfbp4;Mtor;Sbf1;Tsg101;Xbp1
GO:0033674	positive regulation of kinase activity	biological_process	6	1088	54	20900	0.0606873	0.381543	2.1344	Flt4;Igf1r;Insr;Ntrk2;Ror1;Zfp622
GO:0006204	IMP catabolic process	biological_process	2	1088	8	20900	0.0615061	0.381543	4.80239	Pnp;Xdh
GO:0006517	protein deglycosylation	biological_process	2	1088	8	20900	0.0615061	0.381543	4.80239	Aga;Man2a2
GO:0008064	regulation of actin polymerization or depolymerization	biological_process	2	1088	8	20900	0.0615061	0.381543	4.80239	Brk1;Cit
GO:0010637	negative regulation of mitochondrial fusion	biological_process	2	1088	8	20900	0.0615061	0.381543	4.80239	Bnip3;Huwe1
GO:0010766	negative regulation of sodium ion transport	biological_process	2	1088	8	20900	0.0615061	0.381543	4.80239	Wnk1;Wnk2
GO:0014808	release of sequestered calcium ion into cytosol by sarcoplasmic reticulum	biological_process	2	1088	8	20900	0.0615061	0.381543	4.80239	Ryr1;Tmem38a
GO:0015918	sterol transport	biological_process	2	1088	8	20900	0.0615061	0.381543	4.80239	Abcg4;Npc2
GO:0032289	central nervous system myelin formation	biological_process	2	1088	8	20900	0.0615061	0.381543	4.80239	Abca2;Tenm4
GO:0032984	protein-containing complex disassembly	biological_process	2	1088	8	20900	0.0615061	0.381543	4.80239	Hspa8;Nrg1
GO:0038007	netrin-activated signaling pathway	biological_process	2	1088	8	20900	0.0615061	0.381543	4.80239	Dscam;Tubb3
GO:0045602	negative regulation of endothelial cell differentiation	biological_process	2	1088	8	20900	0.0615061	0.381543	4.80239	Notch4;Xdh
GO:0046822	regulation of nucleocytoplasmic transport	biological_process	2	1088	8	20900	0.0615061	0.381543	4.80239	Nup214;Tmem53
GO:0048639	positive regulation of developmental growth	biological_process	2	1088	8	20900	0.0615061	0.381543	4.80239	Igf1r;Insr
GO:0050915	sensory perception of sour taste	biological_process	2	1088	8	20900	0.0615061	0.381543	4.80239	Asic1;Scnn1a
GO:0060113	inner ear receptor cell differentiation	biological_process	2	1088	8	20900	0.0615061	0.381543	4.80239	Atp2b2;Myo7a
GO:0060335	positive regulation of type II interferon-mediated signaling pathway	biological_process	2	1088	8	20900	0.0615061	0.381543	4.80239	Irgm1;Irgm2
GO:0060430	lung saccule development	biological_process	2	1088	8	20900	0.0615061	0.381543	4.80239	Ltbp3;Tnrc6c
GO:0061762	CAMKK-AMPK signaling cascade	biological_process	2	1088	8	20900	0.0615061	0.381543	4.80239	Irgm1;Irgm2
GO:0071895	odontoblast differentiation	biological_process	2	1088	8	20900	0.0615061	0.381543	4.80239	Map1b;Tubb5
GO:0090140	regulation of mitochondrial fission	biological_process	2	1088	8	20900	0.0615061	0.381543	4.80239	Inf2;Irgm1
GO:0097151	positive regulation of inhibitory postsynaptic potential	biological_process	2	1088	8	20900	0.0615061	0.381543	4.80239	Igsf9b;Nlgn3
GO:1902036	regulation of hematopoietic stem cell differentiation	biological_process	2	1088	8	20900	0.0615061	0.381543	4.80239	Eif2ak2;Ythdf2
GO:1903169	regulation of calcium ion transmembrane transport	biological_process	2	1088	8	20900	0.0615061	0.381543	4.80239	Sumo1;Tspan13
GO:1904428	negative regulation of tubulin deacetylation	biological_process	2	1088	8	20900	0.0615061	0.381543	4.80239	Dysf;Fry
GO:1904491	protein localization to ciliary transition zone	biological_process	2	1088	8	20900	0.0615061	0.381543	4.80239	Mapk15;Tctn1
GO:1905039	carboxylic acid transmembrane transport	biological_process	2	1088	8	20900	0.0615061	0.381543	4.80239	Abcc1;Slc27a1
GO:1905832	positive regulation of spindle assembly	biological_process	2	1088	8	20900	0.0615061	0.381543	4.80239	Mapk15;Numa1
GO:2001236	regulation of extrinsic apoptotic signaling pathway	biological_process	2	1088	8	20900	0.0615061	0.381543	4.80239	Deptor;Ptprc
GO:0010906	regulation of glucose metabolic process	biological_process	4	1088	29	20900	0.0616351	0.381543	2.64959	Igfbp3;Igfbp4;Ncoa2;Pdk1
GO:0032480	negative regulation of type I interferon production	biological_process	4	1088	29	20900	0.0616351	0.381543	2.64959	Gbp3;Irgm1;Irgm2;Traf3ip1
GO:0005975	carbohydrate metabolic process	biological_process	15	1088	186	20900	0.0619072	0.382202	1.54916	Chst11;Chst12;Fut2;Gaa;Galm;Lancl2;Man1a;Man2a2;Man2c1;Pdk1;Pgghg;Pgm2l1;Phka1;Ppp1cb;Pygm
GO:0006909	phagocytosis	biological_process	8	1088	82	20900	0.0631619	0.388909	1.8741	Adgrb1;Fcgr2b;Itgal;Itgb1;Lrp1;Myo7a;Pld4;Syt7
GO:0009410	response to xenobiotic stimulus	biological_process	13	1088	156	20900	0.0638122	0.390592	1.6008	Abcc1;Casp1;Cftr;Errfi1;Fzd1;Pnp;Ptprm;Shank2;Slc12a5;Slc1a2;Snca;Sod1;Xbp1
GO:0015813	L-glutamate transmembrane transport	biological_process	3	1088	18	20900	0.0640273	0.390592	3.20159	Arl6ip5;Slc1a2;Slc7a11
GO:0060074	synapse maturation	biological_process	3	1088	18	20900	0.0640273	0.390592	3.20159	Sez6l;Sez6l2;Shank1
GO:0051897	positive regulation of phosphatidylinositol 3-kinase/protein kinase B signal transduction	biological_process	15	1088	187	20900	0.0642286	0.391265	1.54087	Igf1r;Insr;Itgb1;Itsn1;Mtor;Nrg1;Ntrk2;P2rx4;Pik3ap1;Plxnb1;Prr5l;Ptprj;Ror1;Sema3e;Vegfa
GO:0043123	positive regulation of canonical NF-kappaB signal transduction	biological_process	12	1088	141	20900	0.0643071	0.391265	1.63486	Akap13;Casp1;Clec4n;Ddx1;Eda2r;Irak2;Ltf;Map3k14;Ror1;Trim12c;Trim25;Trim30d
GO:0000381	regulation of alternative mRNA splicing, via spliceosome	biological_process	6	1088	55	20900	0.0652617	0.394689	2.09559	Celf3;Rbm20;Rbm7;Srrm4;Tia1;Tra2b
GO:0021549	cerebellum development	biological_process	5	1088	42	20900	0.065629	0.394689	2.28685	Atp2b2;Fcgr2b;Igf1r;Ldb1;Rere
GO:0043627	response to estrogen	biological_process	5	1088	42	20900	0.065629	0.394689	2.28685	Cited2;Cited4;Kmt2d;Trim25;Wnt7a
GO:0048675	axon extension	biological_process	5	1088	42	20900	0.065629	0.394689	2.28685	Itgb1;Map1b;Nlgn3;Rnf6;Tnr
GO:1990573	potassium ion import across plasma membrane	biological_process	5	1088	42	20900	0.065629	0.394689	2.28685	Atp1b2;Kcnj10;Kcnj15;Kcnj6;Slc12a5
GO:0071346	cellular response to type II interferon	biological_process	9	1088	97	20900	0.0656391	0.394689	1.78233	Casp1;Ccl8;Dapk1;Gbp3;Gbp9;Irgm1;Mrc1;Rab7b;Stat1
GO:0001764	neuron migration	biological_process	12	1088	142	20900	0.0670855	0.401296	1.62334	Acap3;Bbs1;Cdkl5;Dcdc2a;Gpm6a;Mrtfa;Nav1;Nr2f1;Nrg1;Ntrk2;Tuba1a;Ywhae
GO:0001894	tissue homeostasis	biological_process	4	1088	30	20900	0.0683116	0.405479	2.56127	Ankrd11;Col11a2;Errfi1;Itgb1
GO:0006904	vesicle docking involved in exocytosis	biological_process	4	1088	30	20900	0.0683116	0.405479	2.56127	Cftr;Kcnb1;Rab3a;Ykt6
GO:0043950	positive regulation of cAMP-mediated signaling	biological_process	4	1088	30	20900	0.0683116	0.405479	2.56127	Crhr1;Ece1;Gipr;Pebp1
GO:0046034	ATP metabolic process	biological_process	4	1088	30	20900	0.0683116	0.405479	2.56127	Ak5;Atp5a1;Atp6v1b2;Hspa8
GO:0060337	type I interferon-mediated signaling pathway	biological_process	4	1088	30	20900	0.0683116	0.405479	2.56127	Ifitm3;Irf7;Oas1a;Stat1
GO:0048286	lung alveolus development	biological_process	6	1088	56	20900	0.0700324	0.408426	2.05817	Cic;Errfi1;Flt4;Gh;Slc7a11;Vegfa
GO:0030334	regulation of cell migration	biological_process	10	1088	113	20900	0.0701482	0.408426	1.69996	Dock10;Ldb1;Map3k1;Plxna3;Plxna4;Plxnb1;Srcin1;Tmsb10;Tmsb4x;Tnr
GO:0051402	neuron apoptotic process	biological_process	10	1088	113	20900	0.0701482	0.408426	1.69996	Bnip3;Cacna1a;Cit;Epha7;Hipk2;Itsn1;Snca;Syngap1;Tuba1a;Vegfa
GO:0007204	positive regulation of cytosolic calcium ion concentration	biological_process	14	1088	174	20900	0.0705571	0.408426	1.5456	Adcy5;Adm;Cacna1a;Cacna1g;Ccl28;Cd52;Crhr1;Fis1;Gipr;Gng3;Lrp1;Mchr1;Slc8a1;Trhr
GO:0015031	protein transport	biological_process	41	1088	621	20900	0.0706448	0.408426	1.26826	Ap1s2;Ap2s1;Ap3b2;Ap4m1;Arf4;Arfgap2;Arhgap33;Arl6ip5;Arl8b;Atg16l2;Atp13a1;Bbs1;Btf3;Chmp1b;Chmp2b;Fuz;Gpr89;Itsn1;Naca;Necap1;Nup214;Pom121;Rab15;Rab36;Rab3a;Rab7b;Sec13;Serp2;Snx12;Stx12;Timm13;Tnks;Tomm22;Tsg101;Vps26a;Vps29;Vps33b;Vps35;Vti1b;Xbp1;Ykt6
GO:0007616	long-term memory	biological_process	5	1088	43	20900	0.0712322	0.408426	2.23367	Adcy1;Grin1;Mtor;Ntrk2;Shank1
GO:0031667	response to nutrient levels	biological_process	5	1088	43	20900	0.0712322	0.408426	2.23367	Atf4;Gh;Insr;Mtor;Sod1
GO:0060612	adipose tissue development	biological_process	5	1088	43	20900	0.0712322	0.408426	2.23367	Amer1;Ap1s2;Dyrk1b;Vps13b;Xbp1
GO:0060976	coronary vasculature development	biological_process	5	1088	43	20900	0.0712322	0.408426	2.23367	Fuz;Gpc3;Lrp1;Megf8;Pde2a
GO:0071902	positive regulation of protein serine/threonine kinase activity	biological_process	5	1088	43	20900	0.0712322	0.408426	2.23367	C1qtnf9;Irgm1;Irgm2;Ltf;Snca
GO:0051649	establishment of localization in cell	biological_process	16	1088	206	20900	0.0721504	0.408426	1.492	Ap1s2;Asic1;Atp2b2;Cacna1a;Cftr;Cyba;Fcgr2b;Kcnj10;Kcnu1;Nos3;Pla2g4a;Pld4;Rab3a;Spef2;Trarg1;Zwint
GO:0003279	cardiac septum development	biological_process	3	1088	19	20900	0.0731975	0.408426	3.03309	Fuz;Lrp1;Pde2a
GO:0006123	mitochondrial electron transport, cytochrome c to oxygen	biological_process	3	1088	19	20900	0.0731975	0.408426	3.03309	Cox4i1;Cox6a1;Cox7b
GO:0007088	regulation of mitotic nuclear division	biological_process	3	1088	19	20900	0.0731975	0.408426	3.03309	Cdk11b;Rcc1;Ywhah
GO:0008631	intrinsic apoptotic signaling pathway in response to oxidative stress	biological_process	3	1088	19	20900	0.0731975	0.408426	3.03309	Arl6ip5;Pdk1;Zfp622
GO:0009190	cyclic nucleotide biosynthetic process	biological_process	3	1088	19	20900	0.0731975	0.408426	3.03309	Adcy1;Adcy5;Gucy1a1
GO:0010469	regulation of signaling receptor activity	biological_process	3	1088	19	20900	0.0731975	0.408426	3.03309	Errfi1;Slc24a4;Tafa1
GO:0015701	bicarbonate transport	biological_process	3	1088	19	20900	0.0731975	0.408426	3.03309	Cftr;Slc26a7;Slc4a8
GO:0022010	central nervous system myelination	biological_process	3	1088	19	20900	0.0731975	0.408426	3.03309	Cntnap1;Kcnj10;Plp1
GO:0035457	cellular response to interferon-alpha	biological_process	3	1088	19	20900	0.0731975	0.408426	3.03309	Ifi204;Ifit1;Oas1a
GO:1903428	positive regulation of reactive oxygen species biosynthetic process	biological_process	3	1088	19	20900	0.0731975	0.408426	3.03309	Adgrb1;Cyba;Grin1
GO:2000059	negative regulation of ubiquitin-dependent protein catabolic process	biological_process	3	1088	19	20900	0.0731975	0.408426	3.03309	Hipk2;Rpl5;Rps7
GO:0030198	extracellular matrix organization	biological_process	14	1088	175	20900	0.0732098	0.408426	1.53676	Adamts2;Col15a1;Col19a1;Col24a1;Col27a1;Col4a1;Col4a2;Col7a1;Col8a2;Hpse2;Npnt;Smoc2;Tnfrsf11b;Tnr
GO:0006887	exocytosis	biological_process	10	1088	114	20900	0.0734947	0.408426	1.68505	Ccl8;Itsn1;Kcnb1;Nkd2;Rab3a;Rala;Snap47;Srcin1;Syt7;Unc13a
GO:0016311	dephosphorylation	biological_process	10	1088	114	20900	0.0734947	0.408426	1.68505	Dusp1;Dusp14;Dusp6;Ptpn14;Ptpn5;Ptprc;Ptprj;Ptprm;Ssh1;Ssh2
GO:0006865	amino acid transport	biological_process	6	1088	57	20900	0.0749988	0.408426	2.02206	Slc17a5;Slc1a2;Slc38a2;Slc7a1;Slc7a10;Slc7a11
GO:0031648	protein destabilization	biological_process	6	1088	57	20900	0.0749988	0.408426	2.02206	Irgm1;Irgm2;Mtor;Snca;Vps35;Xbp1
GO:0071230	cellular response to amino acid stimulus	biological_process	6	1088	57	20900	0.0749988	0.408426	2.02206	Col4a1;Dnmt3a;Glra1;Mtor;Ntrk2;Xbp1
GO:0007214	gamma-aminobutyric acid signaling pathway	biological_process	4	1088	31	20900	0.0753447	0.408426	2.47865	Atf4;Cacna1a;Phf24;Shisa7
GO:0007288	sperm axoneme assembly	biological_process	4	1088	31	20900	0.0753447	0.408426	2.47865	Cfap65;Cfap69;Spef2;Ttll5
GO:0032148	activation of protein kinase B activity	biological_process	4	1088	31	20900	0.0753447	0.408426	2.47865	Fgf1;Insr;Notch2;Nrg1
GO:0035050	embryonic heart tube development	biological_process	4	1088	31	20900	0.0753447	0.408426	2.47865	Ece1;Plxna4;Slc8a1;Traf3ip1
GO:0055013	cardiac muscle cell development	biological_process	4	1088	31	20900	0.0753447	0.408426	2.47865	Mtor;Myh11;Slc8a1;Vegfa
GO:0098655	monoatomic cation transmembrane transport	biological_process	4	1088	31	20900	0.0753447	0.408426	2.47865	Grin1;P2rx4;Slc47a1;Trpm3
GO:0007264	small GTPase mediated signal transduction	biological_process	9	1088	100	20900	0.0763889	0.408426	1.72886	Arhgap32;Arhgap33;Dock10;Dock3;Dock5;Dock9;Itsn1;Rapgef3;Rhof
GO:0006228	UTP biosynthetic process	biological_process	2	1088	9	20900	0.0764141	0.408426	4.26879	Nme1;Nme7
GO:0007215	glutamate receptor signaling pathway	biological_process	2	1088	9	20900	0.0764141	0.408426	4.26879	Grik3;Kcnb1
GO:0010642	negative regulation of platelet-derived growth factor receptor signaling pathway	biological_process	2	1088	9	20900	0.0764141	0.408426	4.26879	Ptprj;Snca
GO:0010807	regulation of synaptic vesicle priming	biological_process	2	1088	9	20900	0.0764141	0.408426	4.26879	Rab3a;Unc13a
GO:0010881	regulation of cardiac muscle contraction by regulation of the release of sequestered calcium ion	biological_process	2	1088	9	20900	0.0764141	0.408426	4.26879	Slc8a1;Tmem38a
GO:0019941	modification-dependent protein catabolic process	biological_process	2	1088	9	20900	0.0764141	0.408426	4.26879	Isg15;Uba7
GO:0021796	cerebral cortex regionalization	biological_process	2	1088	9	20900	0.0764141	0.408426	4.26879	Nr2f1;Tra2b
GO:0030223	neutrophil differentiation	biological_process	2	1088	9	20900	0.0764141	0.408426	4.26879	Fasn;Lbr
GO:0030836	positive regulation of actin filament depolymerization	biological_process	2	1088	9	20900	0.0764141	0.408426	4.26879	Cfl2;Dstn
GO:0031000	response to caffeine	biological_process	2	1088	9	20900	0.0764141	0.408426	4.26879	Fkbp1a;Ryr1
GO:0031670	cellular response to nutrient	biological_process	2	1088	9	20900	0.0764141	0.408426	4.26879	Mtor;Xbp1
GO:0032264	IMP salvage	biological_process	2	1088	9	20900	0.0764141	0.408426	4.26879	Gmpr2;Pnp
GO:0032606	type I interferon production	biological_process	2	1088	9	20900	0.0764141	0.408426	4.26879	Irf7;Irf9
GO:0034214	protein hexamerization	biological_process	2	1088	9	20900	0.0764141	0.408426	4.26879	Lrrc8a;Yme1l1
GO:0035356	intracellular triglyceride homeostasis	biological_process	2	1088	9	20900	0.0764141	0.408426	4.26879	Fundc2;Xbp1
GO:0035767	endothelial cell chemotaxis	biological_process	2	1088	9	20900	0.0764141	0.408426	4.26879	Ccn3;Vegfa
GO:0038203	TORC2 signaling	biological_process	2	1088	9	20900	0.0764141	0.408426	4.26879	Mtor;Prr5l
GO:0042596	fear response	biological_process	2	1088	9	20900	0.0764141	0.408426	4.26879	Crhr1;Grin2b
GO:0044788	modulation by host of viral process	biological_process	2	1088	9	20900	0.0764141	0.408426	4.26879	Fasn;Hspa8
GO:0045927	positive regulation of growth	biological_process	2	1088	9	20900	0.0764141	0.408426	4.26879	Gh;Ghsr
GO:0048671	negative regulation of collateral sprouting	biological_process	2	1088	9	20900	0.0764141	0.408426	4.26879	Epha7;Ifrd1
GO:0050869	negative regulation of B cell activation	biological_process	2	1088	9	20900	0.0764141	0.408426	4.26879	Foxj1;Laptm5
GO:0060019	radial glial cell differentiation	biological_process	2	1088	9	20900	0.0764141	0.408426	4.26879	Casz1;Gap43
GO:0060296	regulation of cilium beat frequency involved in ciliary motility	biological_process	2	1088	9	20900	0.0764141	0.408426	4.26879	Bbs1;Ttll6
GO:0097107	postsynaptic density assembly	biological_process	2	1088	9	20900	0.0764141	0.408426	4.26879	C1ql2;Shank3
GO:1901098	positive regulation of autophagosome maturation	biological_process	2	1088	9	20900	0.0764141	0.408426	4.26879	Irgm1;Irgm2
GO:1903608	protein localization to cytoplasmic stress granule	biological_process	2	1088	9	20900	0.0764141	0.408426	4.26879	Ddx1;Tia1
GO:1904037	positive regulation of epithelial cell apoptotic process	biological_process	2	1088	9	20900	0.0764141	0.408426	4.26879	Mtor;Tia1
GO:2000048	negative regulation of cell-cell adhesion mediated by cadherin	biological_process	2	1088	9	20900	0.0764141	0.408426	4.26879	Notch4;Vegfa
GO:2000969	positive regulation of AMPA receptor activity	biological_process	2	1088	9	20900	0.0764141	0.408426	4.26879	Nlgn3;Shank3
GO:0002052	positive regulation of neuroblast proliferation	biological_process	5	1088	44	20900	0.0770893	0.410137	2.1829	Acan;Dct;Itgb1;Notch2;Vegfa
GO:0045582	positive regulation of T cell differentiation	biological_process	5	1088	44	20900	0.0770893	0.410137	2.1829	Arid1a;Ptprc;Wnt10b;Xbp1;Zmiz1
GO:0046676	negative regulation of insulin secretion	biological_process	5	1088	44	20900	0.0770893	0.410137	2.1829	Ccn3;Ghsr;Kcnb1;Kcnj6;Vsnl1
GO:0043524	negative regulation of neuron apoptotic process	biological_process	15	1088	193	20900	0.0793854	0.420898	1.49297	Agap2;Cacna1a;Crhr1;Grin1;Hipk2;Itsn1;Lrp1;Ntrk2;Pcdhgc5;Pcp4;Sema3e;Snca;Sod1;Syngap1;Vegfa
GO:0031397	negative regulation of protein ubiquitination	biological_process	6	1088	58	20900	0.0801602	0.422247	1.9872	Adgrb1;Bex2;Isg15;Mtor;Sox4;Wnk1
GO:0042311	vasodilation	biological_process	6	1088	58	20900	0.0801602	0.422247	1.9872	Cftr;Nppa;Npr3;P2rx4;Ptprm;Vegfa
GO:0043588	skin development	biological_process	6	1088	58	20900	0.0801602	0.422247	1.9872	Adamts2;Col5a1;Errfi1;Gpr89;Krt9;Ryr1
GO:0001843	neural tube closure	biological_process	9	1088	101	20900	0.0801979	0.422247	1.71174	Adm;Arid1a;Cited2;Enah;Fuz;Mthfd1;Rala;Rps7;Tsc2
GO:0007417	central nervous system development	biological_process	9	1088	101	20900	0.0801979	0.422247	1.71174	Acan;Aldh5a1;Cited2;Cox7b;Marcksl1;Msi2;Otx2;Trp53bp2;Vps13b
GO:0006812	monoatomic cation transport	biological_process	7	1088	72	20900	0.0802799	0.422247	1.8676	Asic1;Atp13a1;Grin1;Grin2b;Slc47a1;Tmem63c;Trpm3
GO:0002092	positive regulation of receptor internalization	biological_process	4	1088	32	20900	0.0827268	0.426422	2.40119	Insr;Plk2;Ptpn5;Vegfa
GO:0006355	regulation of DNA-templated transcription	biological_process	65	1088	1050	20900	0.0828507	0.426422	1.18916	Abcg4;Acvr2b;Ago2;Arid3a;Atf4;Bptf;Casz1;Celsr2;Cited2;Cited4;Cux2;Ebf4;Etv1;Foxd2;Foxj1;Hcfc1;Hif3a;Hivep2;Ifi204;Insr;Irf5;Irf7;Irf9;Irx1;Kat6a;Klf12;Kmt2b;Mafk;Mesp2;Morf4l1;Mta3;Mycn;Ncoa2;Ncoa3;Nfat5;Nfil3;Notch2;Notch4;Nr1d2;Nr2f1;Otx2;Pou2f1;Rere;Rnf14;Rnf6;Satb1;Scrt1;Scrt2;Setbp1;Sox4;Srcap;Stat1;Sub1;Sumo1;Taf12;Tef;Tgif2;Tle2;Vdr;Vsx1;Xbp1;Yeats4;Zbtb24;Zfp46;Zfp641
GO:0003016	respiratory system process	biological_process	3	1088	20	20900	0.0829139	0.426422	2.88143	Flt4;Hipk2;Rab3a
GO:0045598	regulation of fat cell differentiation	biological_process	3	1088	20	20900	0.0829139	0.426422	2.88143	Alms1;Dlk2;Wnt10b
GO:0046827	positive regulation of protein export from nucleus	biological_process	3	1088	20	20900	0.0829139	0.426422	2.88143	Emd;Rapgef3;Ywhae
GO:0048148	behavioral response to cocaine	biological_process	3	1088	20	20900	0.0829139	0.426422	2.88143	Crhr1;Homer2;Snca
GO:0048513	animal organ development	biological_process	3	1088	20	20900	0.0829139	0.426422	2.88143	Gh;Nrg1;Nrg2
GO:0061028	establishment of endothelial barrier	biological_process	3	1088	20	20900	0.0829139	0.426422	2.88143	Pde2a;Ppp1r16b;Rapgef3
GO:1901379	regulation of potassium ion transmembrane transport	biological_process	3	1088	20	20900	0.0829139	0.426422	2.88143	Kcnc1;Kcnip1;Rgs4
GO:1901673	regulation of mitotic spindle assembly	biological_process	3	1088	20	20900	0.0829139	0.426422	2.88143	Cep97;Chmp1b;Chmp2b
GO:0010811	positive regulation of cell-substrate adhesion	biological_process	5	1088	45	20900	0.0831976	0.426422	2.1344	Itga6;Itgb1;Npnt;Smoc2;Spp1
GO:0043409	negative regulation of MAPK cascade	biological_process	5	1088	45	20900	0.0831976	0.426422	2.1344	Dusp1;Dusp6;Igf1r;Pebp1;Spred3
GO:0045471	response to ethanol	biological_process	5	1088	45	20900	0.0831976	0.426422	2.1344	Grin1;Grin2b;Hpgd;Igf1r;Sod1
GO:0046326	positive regulation of glucose import	biological_process	5	1088	45	20900	0.0831976	0.426422	2.1344	Gpc3;Insr;Repin1;Slc1a2;Sorbs1
GO:0009791	post-embryonic development	biological_process	9	1088	102	20900	0.0841199	0.430671	1.69496	Acvr2b;Ago2;Aldh5a1;Chst11;Mtor;Rab3a;Sema3c;Slc8a1;Tiparp
GO:0032922	circadian regulation of gene expression	biological_process	7	1088	73	20900	0.0850221	0.433369	1.84201	Atf4;Cry2;Huwe1;Ncoa2;Per3;Ppp1cb;Rai1
GO:0043484	regulation of RNA splicing	biological_process	7	1088	73	20900	0.0850221	0.433369	1.84201	Clk1;Pqbp1;Rbm20;Son;Srrm4;Taf12;Tra2b
GO:0035556	intracellular signal transduction	biological_process	27	1088	393	20900	0.0869145	0.438493	1.31974	Adcy1;Adcy5;Arhgef12;Dapk1;Dcdc2a;Deptor;Dgki;Dusp1;Gucy1a1;Irak2;Itsn1;Kalrn;Mapk15;Mast4;Myo9b;Notch2;Nrg1;Nrg2;Nrgn;Pde2a;Pdk1;Plch2;Rapgef3;Rasal1;Sik3;Wnk1;Wnk2
GO:0001944	vasculature development	biological_process	4	1088	33	20900	0.0904494	0.438493	2.32843	Cited2;Flt4;Notch4;Vegfa
GO:0032418	lysosome localization	biological_process	4	1088	33	20900	0.0904494	0.438493	2.32843	Arl8b;Borcs7;Rab3a;Vps33b
GO:0048009	insulin-like growth factor receptor signaling pathway	biological_process	4	1088	33	20900	0.0904494	0.438493	2.32843	Ghsr;Gigyf1;Igf1r;Tsc2
GO:0002315	marginal zone B cell differentiation	biological_process	2	1088	10	20900	0.0923137	0.438493	3.84191	Dock10;Notch2
GO:0006013	mannose metabolic process	biological_process	2	1088	10	20900	0.0923137	0.438493	3.84191	Man2a2;Man2c1
GO:0006084	acetyl-CoA metabolic process	biological_process	2	1088	10	20900	0.0923137	0.438493	3.84191	Acot12;Fasn
GO:0006196	AMP catabolic process	biological_process	2	1088	10	20900	0.0923137	0.438493	3.84191	Pnp;Xdh
GO:0006241	CTP biosynthetic process	biological_process	2	1088	10	20900	0.0923137	0.438493	3.84191	Nme1;Nme7
GO:0006388	tRNA splicing, via endonucleolytic cleavage and ligation	biological_process	2	1088	10	20900	0.0923137	0.438493	3.84191	Ddx1;Rtcb
GO:0006614	SRP-dependent cotranslational protein targeting to membrane	biological_process	2	1088	10	20900	0.0923137	0.438493	3.84191	Srp72;Ssr3
GO:0006896	Golgi to vacuole transport	biological_process	2	1088	10	20900	0.0923137	0.438493	3.84191	Vps29;Vti1b
GO:0007158	neuron cell-cell adhesion	biological_process	2	1088	10	20900	0.0923137	0.438493	3.84191	Nlgn3;Tnr
GO:0016051	carbohydrate biosynthetic process	biological_process	2	1088	10	20900	0.0923137	0.438493	3.84191	Chst11;Chst12
GO:0021612	facial nerve structural organization	biological_process	2	1088	10	20900	0.0923137	0.438493	3.84191	Plxna3;Plxna4
GO:0021707	cerebellar granule cell differentiation	biological_process	2	1088	10	20900	0.0923137	0.438493	3.84191	Atp2b2;Wnt7a
GO:0032964	collagen biosynthetic process	biological_process	2	1088	10	20900	0.0923137	0.438493	3.84191	Col5a1;Serpinh1
GO:0034340	response to type I interferon	biological_process	2	1088	10	20900	0.0923137	0.438493	3.84191	Isg15;Stat1
GO:0035360	positive regulation of peroxisome proliferator activated receptor signaling pathway	biological_process	2	1088	10	20900	0.0923137	0.438493	3.84191	Cited2;Lmo3
GO:0042135	neurotransmitter catabolic process	biological_process	2	1088	10	20900	0.0923137	0.438493	3.84191	Ache;Aldh5a1
GO:0044027	negative regulation of gene expression via CpG island methylation	biological_process	2	1088	10	20900	0.0923137	0.438493	3.84191	Dnmt3a;Hells
GO:0044406	adhesion of symbiont to host	biological_process	2	1088	10	20900	0.0923137	0.438493	3.84191	Gbp3;Gbp9
GO:0045039	protein insertion into mitochondrial inner membrane	biological_process	2	1088	10	20900	0.0923137	0.438493	3.84191	Romo1;Timm13
GO:0045324	late endosome to vacuole transport	biological_process	2	1088	10	20900	0.0923137	0.438493	3.84191	Chmp1b;Chmp2b
GO:0046055	dGMP catabolic process	biological_process	2	1088	10	20900	0.0923137	0.438493	3.84191	Pnp;Xdh
GO:0050665	hydrogen peroxide biosynthetic process	biological_process	2	1088	10	20900	0.0923137	0.438493	3.84191	Cyba;Sod1
GO:0060040	retinal bipolar neuron differentiation	biological_process	2	1088	10	20900	0.0923137	0.438493	3.84191	Casz1;Vsx1
GO:0060346	bone trabecula formation	biological_process	2	1088	10	20900	0.0923137	0.438493	3.84191	Vegfa;Wnt10b
GO:0061371	determination of heart left/right asymmetry	biological_process	2	1088	10	20900	0.0923137	0.438493	3.84191	Cited2;Megf8
GO:0098887	neurotransmitter receptor transport, endosome to postsynaptic membrane	biological_process	2	1088	10	20900	0.0923137	0.438493	3.84191	Grip2;Vps35
GO:1900408	negative regulation of cellular response to oxidative stress	biological_process	2	1088	10	20900	0.0923137	0.438493	3.84191	Ncoa7;Rnf146
GO:1900426	positive regulation of defense response to bacterium	biological_process	2	1088	10	20900	0.0923137	0.438493	3.84191	Cyba;Lgals9
GO:1902966	positive regulation of protein localization to early endosome	biological_process	2	1088	10	20900	0.0923137	0.438493	3.84191	Sorl1;Vegfa
GO:1903265	positive regulation of tumor necrosis factor-mediated signaling pathway	biological_process	2	1088	10	20900	0.0923137	0.438493	3.84191	Casp1;Laptm5
GO:1903589	positive regulation of blood vessel endothelial cell proliferation involved in sprouting angiogenesis	biological_process	2	1088	10	20900	0.0923137	0.438493	3.84191	Ppp1r16b;Vegfa
GO:1904667	negative regulation of ubiquitin protein ligase activity	biological_process	2	1088	10	20900	0.0923137	0.438493	3.84191	Rpl5;Rps7
GO:1905274	regulation of modification of postsynaptic actin cytoskeleton	biological_process	2	1088	10	20900	0.0923137	0.438493	3.84191	Itsn1;Kalrn
GO:2000344	positive regulation of acrosome reaction	biological_process	2	1088	10	20900	0.0923137	0.438493	3.84191	Cacna1h;Glra1
GO:2001056	positive regulation of cysteine-type endopeptidase activity	biological_process	2	1088	10	20900	0.0923137	0.438493	3.84191	Grin1;Grin2b
GO:0001502	cartilage condensation	biological_process	3	1088	21	20900	0.0931489	0.438493	2.74422	Acan;Mycn;Wnt7a
GO:0001913	T cell mediated cytotoxicity	biological_process	3	1088	21	20900	0.0931489	0.438493	2.74422	B2m;H2-D1;H2-K1
GO:0006754	ATP biosynthetic process	biological_process	3	1088	21	20900	0.0931489	0.438493	2.74422	Atp5a1;Atp5j2;ATP8
GO:0016082	synaptic vesicle priming	biological_process	3	1088	21	20900	0.0931489	0.438493	2.74422	Snap47;Snca;Unc13a
GO:0021510	spinal cord development	biological_process	3	1088	21	20900	0.0931489	0.438493	2.74422	Fuz;Mtor;Sox4
GO:0031668	cellular response to extracellular stimulus	biological_process	3	1088	21	20900	0.0931489	0.438493	2.74422	Itga6;Ptprc;Slc1a2
GO:0042026	protein refolding	biological_process	3	1088	21	20900	0.0931489	0.438493	2.74422	B2m;Hspa5;Hspa8
GO:0046849	bone remodeling	biological_process	3	1088	21	20900	0.0931489	0.438493	2.74422	Dock5;Ltbp3;Notch2
GO:0050773	regulation of dendrite development	biological_process	3	1088	21	20900	0.0931489	0.438493	2.74422	Cdkl5;Kalrn;Ntrk2
GO:1904754	positive regulation of vascular associated smooth muscle cell migration	biological_process	3	1088	21	20900	0.0931489	0.438493	2.74422	Dock5;Lrp1;Ssh1
GO:2000737	negative regulation of stem cell differentiation	biological_process	3	1088	21	20900	0.0931489	0.438493	2.74422	Bbs12;Ncoa3;Ythdf2
GO:0006006	glucose metabolic process	biological_process	7	1088	75	20900	0.0949751	0.446634	1.79289	Galm;Hectd4;Kbtbd2;Oas1a;Pdk1;Pgm2l1;Tpi1
GO:0019233	sensory perception of pain	biological_process	5	1088	47	20900	0.0961535	0.451257	2.04357	Grin1;Grm1;Kcna2;P2rx4;Penk
GO:0045773	positive regulation of axon extension	biological_process	5	1088	47	20900	0.0961535	0.451257	2.04357	Arhgap32;Cdkl5;Lrp1;Map1b;Rpl4
GO:0010595	positive regulation of endothelial cell migration	biological_process	6	1088	61	20900	0.0967997	0.45245	1.88946	Fgf1;Flt4;Sash1;Smoc2;Vegfa;Wnt7a
GO:0032456	endocytic recycling	biological_process	6	1088	61	20900	0.0967997	0.45245	1.88946	Fcgr2b;Snx12;Stx12;Vps26a;Vps29;Vps35
GO:0046907	intracellular transport	biological_process	4	1088	34	20900	0.0985031	0.458094	2.25995	Ap3b2;Hps3;Map1b;Ranbp3l
GO:0071277	cellular response to calcium ion	biological_process	8	1088	91	20900	0.101273	0.469559	1.68875	Cpne7;Hpca;Kcnb1;Rasal1;Syt6;Syt7;Tuba1a;Wnk1
GO:0030968	endoplasmic reticulum unfolded protein response	biological_process	5	1088	48	20900	0.102993	0.471137	2.001	Atf4;Eif2ak2;Hspa5;Serp2;Xbp1
GO:0043408	regulation of MAPK cascade	biological_process	5	1088	48	20900	0.102993	0.471137	2.001	Flt4;Grin2b;Ntrk2;Pik3ap1;Syngap1
GO:0017158	regulation of calcium ion-dependent exocytosis	biological_process	3	1088	22	20900	0.103874	0.471137	2.61949	Cacna1a;Syt6;Syt7
GO:0043032	positive regulation of macrophage activation	biological_process	3	1088	22	20900	0.103874	0.471137	2.61949	Irgm1;Lgals9;Pla2g4a
GO:0060996	dendritic spine development	biological_process	3	1088	22	20900	0.103874	0.471137	2.61949	Arf4;Iqsec1;Slc12a5
GO:0071397	cellular response to cholesterol	biological_process	3	1088	22	20900	0.103874	0.471137	2.61949	Gramd1a;Gramd1b;Inhba
GO:1900006	positive regulation of dendrite development	biological_process	3	1088	22	20900	0.103874	0.471137	2.61949	Crtc1;Lrp8;Zdhhc15
GO:0043066	negative regulation of apoptotic process	biological_process	35	1088	539	20900	0.105389	0.471137	1.24737	Aamdc;Agap2;Akr1a1;Arf4;Aven;Bnip3;Chst11;Cited2;Dapk1;Dusp1;Eif2ak2;Flt4;Fstl1;Hells;Hspa5;Ifit3;Ifit3b;Igf1r;Itgb1;Lrp1;Mcl1;Mtor;Ncoa3;Nnt;Osr1;Plk2;Snca;Sod1;Son;Spp1;Vegfa;Wnt7a;Xbp1;Yme1l1;Ywhah
GO:0002244	hematopoietic progenitor cell differentiation	biological_process	9	1088	107	20900	0.105419	0.471137	1.61576	Cited2;Col24a1;Gpatch4;Inhba;Pld4;Prrc2c;Ptprc;Sipa1l3;Zbtb24
GO:0001937	negative regulation of endothelial cell proliferation	biological_process	4	1088	35	20900	0.106877	0.471137	2.19538	Atp5a1;Ptprm;Stat1;Xdh
GO:0006099	tricarboxylic acid cycle	biological_process	4	1088	35	20900	0.106877	0.471137	2.19538	Mdh2;Sdhb;Sdhd;Sucla2
GO:0007043	cell-cell junction assembly	biological_process	4	1088	35	20900	0.106877	0.471137	2.19538	Cdh18;Cdh26;Cdh6;Cdh8
GO:0045746	negative regulation of Notch signaling pathway	biological_process	4	1088	35	20900	0.106877	0.471137	2.19538	Dlk2;Notch4;Numb;Tspan15
GO:0008283	cell population proliferation	biological_process	20	1088	285	20900	0.108395	0.471137	1.34804	Adm;Btg1;Cited2;H3f3a;Hipk2;Hpse2;Itgb1;Lgr6;Marcksl1;Morf4l1;Mta3;Mycn;Notch2;Nrg1;Pdk1;Stat1;Tsc2;Vegfa;Wnt10b;Yme1l1
GO:0000578	embryonic axis specification	biological_process	2	1088	11	20900	0.109061	0.471137	3.49265	Frat1;Wnt7a
GO:0001542	ovulation from ovarian follicle	biological_process	2	1088	11	20900	0.109061	0.471137	3.49265	Nos3;Pla2g4a
GO:0001956	positive regulation of neurotransmitter secretion	biological_process	2	1088	11	20900	0.109061	0.471137	3.49265	Snca;Unc13a
GO:0002357	defense response to tumor cell	biological_process	2	1088	11	20900	0.109061	0.471137	3.49265	Dapk1;Laptm5
GO:0005513	detection of calcium ion	biological_process	2	1088	11	20900	0.109061	0.471137	3.49265	Calm2;Kcnmb3
GO:0006171	cAMP biosynthetic process	biological_process	2	1088	11	20900	0.109061	0.471137	3.49265	Adcy1;Adcy5
GO:0006750	glutathione biosynthetic process	biological_process	2	1088	11	20900	0.109061	0.471137	3.49265	Ggt7;Slc1a2
GO:0007191	adenylate cyclase-activating dopamine receptor signaling pathway	biological_process	2	1088	11	20900	0.109061	0.471137	3.49265	Adcy5;Oprd1
GO:0010447	response to acidic pH	biological_process	2	1088	11	20900	0.109061	0.471137	3.49265	Asic1;Gpr151
GO:0010738	regulation of protein kinase A signaling	biological_process	2	1088	11	20900	0.109061	0.471137	3.49265	Grin2b;Pde10a
GO:0010960	magnesium ion homeostasis	biological_process	2	1088	11	20900	0.109061	0.471137	3.49265	Ank3;Cnnm2
GO:0030856	regulation of epithelial cell differentiation	biological_process	2	1088	11	20900	0.109061	0.471137	3.49265	Foxj1;Xdh
GO:0032509	endosome transport via multivesicular body sorting pathway	biological_process	2	1088	11	20900	0.109061	0.471137	3.49265	Chmp1b;Chmp2b
GO:0034115	negative regulation of heterotypic cell-cell adhesion	biological_process	2	1088	11	20900	0.109061	0.471137	3.49265	Mbp;Wnk1
GO:0035308	negative regulation of protein dephosphorylation	biological_process	2	1088	11	20900	0.109061	0.471137	3.49265	Ppp1r16b;Ywhae
GO:0035865	cellular response to potassium ion	biological_process	2	1088	11	20900	0.109061	0.471137	3.49265	Kcnj10;Nek7
GO:0042759	long-chain fatty acid biosynthetic process	biological_process	2	1088	11	20900	0.109061	0.471137	3.49265	Fads1;Plp1
GO:0045760	positive regulation of action potential	biological_process	2	1088	11	20900	0.109061	0.471137	3.49265	Ank3;Kcnip1
GO:0046599	regulation of centriole replication	biological_process	2	1088	11	20900	0.109061	0.471137	3.49265	Alms1;Plk2
GO:0046761	viral budding from plasma membrane	biological_process	2	1088	11	20900	0.109061	0.471137	3.49265	Chmp1b;Chmp2b
GO:0048680	positive regulation of axon regeneration	biological_process	2	1088	11	20900	0.109061	0.471137	3.49265	Igf1r;Nrg1
GO:0050764	regulation of phagocytosis	biological_process	2	1088	11	20900	0.109061	0.471137	3.49265	Ptprc;Syt7
GO:0051220	cytoplasmic sequestering of protein	biological_process	2	1088	11	20900	0.109061	0.471137	3.49265	Cops9;Ptprm
GO:0051451	myoblast migration	biological_process	2	1088	11	20900	0.109061	0.471137	3.49265	Naca;Plekho1
GO:0051469	vesicle fusion with vacuole	biological_process	2	1088	11	20900	0.109061	0.471137	3.49265	Chmp1b;Chmp2b
GO:0051561	positive regulation of mitochondrial calcium ion concentration	biological_process	2	1088	11	20900	0.109061	0.471137	3.49265	Bnip3;Fis1
GO:0060314	regulation of ryanodine-sensitive calcium-release channel activity	biological_process	2	1088	11	20900	0.109061	0.471137	3.49265	Calm2;Fkbp1a
GO:0060379	cardiac muscle cell myoblast differentiation	biological_process	2	1088	11	20900	0.109061	0.471137	3.49265	Itgb1;Nrg1
GO:0061763	multivesicular body-lysosome fusion	biological_process	2	1088	11	20900	0.109061	0.471137	3.49265	Chmp1b;Chmp2b
GO:0070431	nucleotide-binding oligomerization domain containing 2 signaling pathway	biological_process	2	1088	11	20900	0.109061	0.471137	3.49265	Irgm1;Irgm2
GO:0075522	IRES-dependent viral translational initiation	biological_process	2	1088	11	20900	0.109061	0.471137	3.49265	Eif3a;Eif3b
GO:0090037	positive regulation of protein kinase C signaling	biological_process	2	1088	11	20900	0.109061	0.471137	3.49265	Flt4;Vegfa
GO:0097435	supramolecular fiber organization	biological_process	2	1088	11	20900	0.109061	0.471137	3.49265	Col5a1;Ltbp2
GO:0120197	mucociliary clearance	biological_process	2	1088	11	20900	0.109061	0.471137	3.49265	Nek10;Spef2
GO:0140115	export across plasma membrane	biological_process	2	1088	11	20900	0.109061	0.471137	3.49265	Abcc1;Slc27a1
GO:1902260	negative regulation of delayed rectifier potassium channel activity	biological_process	2	1088	11	20900	0.109061	0.471137	3.49265	Ank3;Sumo1
GO:1904179	positive regulation of adipose tissue development	biological_process	2	1088	11	20900	0.109061	0.471137	3.49265	Ncoa2;Sorl1
GO:1905820	positive regulation of chromosome separation	biological_process	2	1088	11	20900	0.109061	0.471137	3.49265	Numa1;Smc4
GO:0035774	positive regulation of insulin secretion involved in cellular response to glucose stimulus	biological_process	5	1088	49	20900	0.110066	0.474589	1.96016	Cftr;Hcfc1;Lrp1;Oxct1;Vsnl1
GO:0051604	protein maturation	biological_process	5	1088	49	20900	0.110066	0.474589	1.96016	Casp1;Serpinh1;Sorl1;Tspan15;Tspan17
GO:0001938	positive regulation of endothelial cell proliferation	biological_process	7	1088	78	20900	0.111058	0.478419	1.72393	Aggf1;Cyba;Dysf;Flt4;Mtor;Ppp1r16b;Vegfa
GO:0006809	nitric oxide biosynthetic process	biological_process	3	1088	23	20900	0.115057	0.486471	2.50559	Klrk1;Nos3;P2rx4
GO:0022011	myelination in peripheral nervous system	biological_process	3	1088	23	20900	0.115057	0.486471	2.50559	Cntnap1;Nrg1;Ntrk2
GO:0033198	response to ATP	biological_process	3	1088	23	20900	0.115057	0.486471	2.50559	Casp1;P2rx4;Slc8a1
GO:0035162	embryonic hemopoiesis	biological_process	3	1088	23	20900	0.115057	0.486471	2.50559	Atf4;Kat6a;Tnrc6c
GO:0035640	exploration behavior	biological_process	3	1088	23	20900	0.115057	0.486471	2.50559	Ptpn5;Shank2;Shank3
GO:0044790	suppression of viral release by host	biological_process	3	1088	23	20900	0.115057	0.486471	2.50559	Trim12c;Trim25;Trim30d
GO:0048010	vascular endothelial growth factor receptor signaling pathway	biological_process	3	1088	23	20900	0.115057	0.486471	2.50559	Flt4;Vegfa;Xbp1
GO:0095500	acetylcholine receptor signaling pathway	biological_process	3	1088	23	20900	0.115057	0.486471	2.50559	Ache;Ly6e;Sorbs1
GO:0098703	calcium ion import across plasma membrane	biological_process	3	1088	23	20900	0.115057	0.486471	2.50559	Cacna1a;Slc24a4;Slc8a1
GO:0010506	regulation of autophagy	biological_process	6	1088	64	20900	0.115127	0.486471	1.8009	Casp1;Mapk15;Mtcl1;Mtor;Soga1;Xbp1
GO:0032981	mitochondrial respiratory chain complex I assembly	biological_process	6	1088	64	20900	0.115127	0.486471	1.8009	Lyrm2;ND2;ND5;Ndufb9;Ndufc1;Tmem126b
GO:0000184	nuclear-transcribed mRNA catabolic process, nonsense-mediated decay	biological_process	4	1088	36	20900	0.115561	0.486471	2.1344	Ctif;Dhx34;Etf1;Pnrc1
GO:0048026	positive regulation of mRNA splicing, via spliceosome	biological_process	4	1088	36	20900	0.115561	0.486471	2.1344	Celf3;Hspa8;Slirp;Tra2b
GO:0050919	negative chemotaxis	biological_process	4	1088	36	20900	0.115561	0.486471	2.1344	Plxna3;Sema3c;Sema3e;Sema4g
GO:0051091	positive regulation of DNA-binding transcription factor activity	biological_process	10	1088	125	20900	0.116809	0.491277	1.53676	Fcgr2b;Fzd1;Hipk2;Ifrd1;Ncoa3;Sav1;Trim12c;Trim25;Trim30d;Wnt10b
GO:0002218	activation of innate immune response	biological_process	5	1088	50	20900	0.117368	0.492285	1.92096	Gbp3;Ifi204;Pqbp1;Trim12c;Trim30d
GO:0030182	neuron differentiation	biological_process	16	1088	222	20900	0.118202	0.494473	1.38447	Atp2b2;Bahcc1;Casz1;Cops2;Fezf1;Hipk2;Irx1;Itgb1;Ldb1;Nbl1;Ntrk2;Tgif2;Tuba1a;Tubb3;Wnt10b;Wnt7a
GO:0006886	intracellular protein transport	biological_process	18	1088	256	20900	0.121057	0.494473	1.35067	Ap1s2;Ap2s1;Ap3b2;Ap4m1;Arf4;Laptm5;Myo7a;Scg5;Sorcs2;Stx12;Tomm22;Tuba1a;Vps26a;Vps29;Vps33b;Vps35;Vti1b;Ywhah
GO:0007160	cell-matrix adhesion	biological_process	8	1088	95	20900	0.121586	0.494473	1.61765	Cntn2;Itga6;Itga7;Itgal;Itgb1;Itgbl1;Mkln1;Npnt
GO:0031640	killing of cells of another organism	biological_process	6	1088	65	20900	0.121598	0.494473	1.77319	Ccl28;Ccl8;Fgl2;Irgm2;Ltf;Romo1
GO:0006468	protein phosphorylation	biological_process	39	1088	617	20900	0.121829	0.494473	1.21422	Acvr2b;Cdk11b;Cdkl5;Cit;Clk1;Cops2;Csnk1g1;Dapk1;Dyrk1b;Eif2ak2;Epha7;Errfi1;Flt4;Fnip2;Frk;Hipk2;Igf1r;Igfbp3;Insr;Irak2;Kalrn;Klhl3;Ksr2;Map3k1;Map3k14;Mapk15;Mast4;Mtor;Nek10;Nek7;Ntrk2;Pdk1;Plk2;Prr5l;Ror1;Sik3;Trib2;Wnk1;Wnk2
GO:0043406	positive regulation of MAP kinase activity	biological_process	7	1088	80	20900	0.122529	0.494473	1.68084	Akap13;Fgf1;Insr;Map3k1;Nek10;Ptprc;Vegfa
GO:0060021	roof of mouth development	biological_process	7	1088	80	20900	0.122529	0.494473	1.68084	Acvr2b;Col11a2;Fuz;Inhba;Osr1;Sumo1;Tiparp
GO:0001701	in utero embryonic development	biological_process	22	1088	324	20900	0.123413	0.494473	1.30435	Ankrd11;Brk1;Btf3;Chst11;Cited2;Eif2s2;Grin2b;Itgb1;Kmt2d;Ly6e;Ncor2;Nos3;Notch2;Prmt1;Prrc2b;Rtcb;Sp2;Ssr2;Syf2;Tctn1;Vegfa;Zmiz1
GO:0001501	skeletal system development	biological_process	9	1088	111	20900	0.124455	0.494473	1.55753	Acan;Acvr2b;Col11a2;Col27a1;Errfi1;Ltbp3;Npr3;Rai1;Vdr
GO:0030833	regulation of actin filament polymerization	biological_process	4	1088	37	20900	0.124541	0.494473	2.07671	Arhgap40;Arpc5l;Daam2;Pfn2
GO:0043542	endothelial cell migration	biological_process	4	1088	37	20900	0.124541	0.494473	2.07671	Fstl1;Nos3;S100a9;Vegfa
GO:0048514	blood vessel morphogenesis	biological_process	4	1088	37	20900	0.124541	0.494473	2.07671	Col4a1;Flt4;Itga7;Vegfa
GO:0097352	autophagosome maturation	biological_process	4	1088	37	20900	0.124541	0.494473	2.07671	Chmp1b;Chmp2b;Irgm1;Lix1
GO:0001974	blood vessel remodeling	biological_process	5	1088	51	20900	0.124893	0.494473	1.88329	Acvr2b;Nos3;Npr3;Sema3c;Vegfa
GO:0000255	allantoin metabolic process	biological_process	2	1088	12	20900	0.126526	0.494473	3.20159	Pnp;Xdh
GO:0002011	morphogenesis of an epithelial sheet	biological_process	2	1088	12	20900	0.126526	0.494473	3.20159	Map3k1;Notch2
GO:0005979	regulation of glycogen biosynthetic process	biological_process	2	1088	12	20900	0.126526	0.494473	3.20159	Mtor;Ppp1cb
GO:0006182	cGMP biosynthetic process	biological_process	2	1088	12	20900	0.126526	0.494473	3.20159	Gucy1a1;Nppa
GO:0006880	intracellular sequestering of iron ion	biological_process	2	1088	12	20900	0.126526	0.494473	3.20159	Fth1;Ftl1
GO:0007093	mitotic cell cycle checkpoint signaling	biological_process	2	1088	12	20900	0.126526	0.494473	3.20159	Nabp1;Zwint
GO:0008090	retrograde axonal transport	biological_process	2	1088	12	20900	0.126526	0.494473	3.20159	Bsn;Sod1
GO:0010572	positive regulation of platelet activation	biological_process	2	1088	12	20900	0.126526	0.494473	3.20159	Pla2g4a;Ptprj
GO:0014824	artery smooth muscle contraction	biological_process	2	1088	12	20900	0.126526	0.494473	3.20159	Cacna1g;Grip2
GO:0016043	cellular component organization	biological_process	2	1088	12	20900	0.126526	0.494473	3.20159	Daam2;Inf2
GO:0016486	peptide hormone processing	biological_process	2	1088	12	20900	0.126526	0.494473	3.20159	Ece1;Scg5
GO:0021756	striatum development	biological_process	2	1088	12	20900	0.126526	0.494473	3.20159	Bbs1;Slc7a11
GO:0030042	actin filament depolymerization	biological_process	2	1088	12	20900	0.126526	0.494473	3.20159	Cfl2;Dstn
GO:0031664	regulation of lipopolysaccharide-mediated signaling pathway	biological_process	2	1088	12	20900	0.126526	0.494473	3.20159	Trim12c;Trim30d
GO:0031953	negative regulation of protein autophosphorylation	biological_process	2	1088	12	20900	0.126526	0.494473	3.20159	Errfi1;Ptprc
GO:0035195	miRNA-mediated post-transcriptional gene silencing	biological_process	2	1088	12	20900	0.126526	0.494473	3.20159	Tnrc6b;Tnrc6c
GO:0035331	negative regulation of hippo signaling	biological_process	2	1088	12	20900	0.126526	0.494473	3.20159	Cit;Shank2
GO:0038063	collagen-activated tyrosine kinase receptor signaling pathway	biological_process	2	1088	12	20900	0.126526	0.494473	3.20159	Col4a1;Col4a2
GO:0039702	viral budding via host ESCRT complex	biological_process	2	1088	12	20900	0.126526	0.494473	3.20159	Chmp1b;Chmp2b
GO:0040011	locomotion	biological_process	2	1088	12	20900	0.126526	0.494473	3.20159	Atp2b2;Shank3
GO:0042246	tissue regeneration	biological_process	2	1088	12	20900	0.126526	0.494473	3.20159	Gap43;Lgr6
GO:0042989	sequestering of actin monomers	biological_process	2	1088	12	20900	0.126526	0.494473	3.20159	Tmsb10;Tmsb4x
GO:0045056	transcytosis	biological_process	2	1088	12	20900	0.126526	0.494473	3.20159	Igf1r;Vps35
GO:0045588	positive regulation of gamma-delta T cell differentiation	biological_process	2	1088	12	20900	0.126526	0.494473	3.20159	Ptprc;Sox4
GO:0046166	glyceraldehyde-3-phosphate biosynthetic process	biological_process	2	1088	12	20900	0.126526	0.494473	3.20159	Mdh2;Tpi1
GO:0046688	response to copper ion	biological_process	2	1088	12	20900	0.126526	0.494473	3.20159	Aanat;Sod1
GO:0050774	negative regulation of dendrite morphogenesis	biological_process	2	1088	12	20900	0.126526	0.494473	3.20159	Cit;Ywhah
GO:0060013	righting reflex	biological_process	2	1088	12	20900	0.126526	0.494473	3.20159	Glra1;Shank1
GO:0060287	epithelial cilium movement involved in determination of left/right asymmetry	biological_process	2	1088	12	20900	0.126526	0.494473	3.20159	Ccdc40;Megf8
GO:0060426	lung vasculature development	biological_process	2	1088	12	20900	0.126526	0.494473	3.20159	Errfi1;Vegfa
GO:0060700	regulation of ribonuclease activity	biological_process	2	1088	12	20900	0.126526	0.494473	3.20159	Oas1a;Oasl2
GO:0061061	muscle structure development	biological_process	2	1088	12	20900	0.126526	0.494473	3.20159	Pdlim3;Pdlim7
GO:0070593	dendrite self-avoidance	biological_process	2	1088	12	20900	0.126526	0.494473	3.20159	Dscam;Dscaml1
GO:0071361	cellular response to ethanol	biological_process	2	1088	12	20900	0.126526	0.494473	3.20159	Glra1;Itpr2
GO:0086009	membrane repolarization	biological_process	2	1088	12	20900	0.126526	0.494473	3.20159	Atp1b2;Slc24a4
GO:0090160	Golgi to lysosome transport	biological_process	2	1088	12	20900	0.126526	0.494473	3.20159	Ap4m1;Laptm5
GO:0097062	dendritic spine maintenance	biological_process	2	1088	12	20900	0.126526	0.494473	3.20159	Igf1r;Insr
GO:0097091	synaptic vesicle clustering	biological_process	2	1088	12	20900	0.126526	0.494473	3.20159	Bsn;Rab3a
GO:0098885	modification of postsynaptic actin cytoskeleton	biological_process	2	1088	12	20900	0.126526	0.494473	3.20159	Kalrn;Pfn2
GO:1902533	positive regulation of intracellular signal transduction	biological_process	2	1088	12	20900	0.126526	0.494473	3.20159	Clec4n;Fgf1
GO:1903377	negative regulation of oxidative stress-induced neuron intrinsic apoptotic signaling pathway	biological_process	2	1088	12	20900	0.126526	0.494473	3.20159	Atf4;Fzd1
GO:1904417	positive regulation of xenophagy	biological_process	2	1088	12	20900	0.126526	0.494473	3.20159	Irgm1;Irgm2
GO:2000009	negative regulation of protein localization to cell surface	biological_process	2	1088	12	20900	0.126526	0.494473	3.20159	Leprot;Plk2
GO:0003333	amino acid transmembrane transport	biological_process	3	1088	24	20900	0.12667	0.494473	2.40119	Slc38a2;Slc7a10;Slc7a11
GO:0007019	microtubule depolymerization	biological_process	3	1088	24	20900	0.12667	0.494473	2.40119	Arhgef1;Stmn2;Stmn4
GO:0010763	positive regulation of fibroblast migration	biological_process	3	1088	24	20900	0.12667	0.494473	2.40119	Itgb1;Slc8a1;Tsc2
GO:0021591	ventricular system development	biological_process	3	1088	24	20900	0.12667	0.494473	2.40119	Bbs1;Celsr2;Slc7a11
GO:0045859	regulation of protein kinase activity	biological_process	3	1088	24	20900	0.12667	0.494473	2.40119	Ccnyl1;Mtor;Sod1
GO:0046928	regulation of neurotransmitter secretion	biological_process	3	1088	24	20900	0.12667	0.494473	2.40119	Kcnc3;Ntrk2;Snca
GO:0071456	cellular response to hypoxia	biological_process	7	1088	81	20900	0.128483	0.500284	1.66009	Bnip3;Hif3a;Mtor;Oprd1;Sdhd;Suv39h2;Vegfa
GO:1990830	cellular response to leukemia inhibitory factor	biological_process	10	1088	128	20900	0.130662	0.508337	1.50075	Abcg4;Enah;Hells;Laptm5;Nme7;Otx2;Rps16;Spp1;Trim25;Xbp1
GO:0043547	positive regulation of GTPase activity	biological_process	13	1088	177	20900	0.133582	0.518387	1.41087	Ccl8;Cdkl5;Chn1;Dock10;Dock9;Itga6;Itgb1;Kalrn;Myo9b;Plxnb1;Rapgef3;Rgs4;Tsc2
GO:0005977	glycogen metabolic process	biological_process	4	1088	38	20900	0.133806	0.518387	2.02206	Gaa;Phka1;Ppp1cb;Pygm
GO:0050775	positive regulation of dendrite morphogenesis	biological_process	4	1088	38	20900	0.133806	0.518387	2.02206	Ache;Cdkl5;Cux2;Numb
GO:0018107	peptidyl-threonine phosphorylation	biological_process	6	1088	67	20900	0.135062	0.520631	1.72026	Clk1;Dyrk1b;Hipk2;Mtor;Tnks;Wnk1
GO:1902476	chloride transmembrane transport	biological_process	6	1088	67	20900	0.135062	0.520631	1.72026	Cftr;Clcn1;Glra1;Lrrc8a;Slc12a5;Slc4a8
GO:0008285	negative regulation of cell population proliferation	biological_process	25	1088	380	20900	0.136763	0.525755	1.26379	Adm;Btg1;Cldn19;Clmn;Dusp1;Fezf1;Fnip2;Fuz;Gpc3;Ifit3;Ifit3b;Ifitm3;Igfbp3;Inhba;Itgb1;Nos3;Ptpn14;Ptprj;Sav1;Sox4;Tes;Tsc2;Tsg101;Vdr;Wnk2
GO:0018105	peptidyl-serine phosphorylation	biological_process	13	1088	178	20900	0.137681	0.525755	1.40295	Clk1;Csnk1g1;Dyrk1b;Hipk2;Map3k1;Mast4;Mtor;Nek7;Ntrk2;Pdk1;Plk2;Tnks;Wnk1
GO:0008380	RNA splicing	biological_process	19	1088	278	20900	0.137813	0.525755	1.31288	Arl6ip4;Celf3;Cript;Cwc15;Hspa8;Pqbp1;Prmt1;Prpf40b;Prpf8;Rbm20;Snrpd1;Son;Srrm1;Srrm2;Srrm4;Syf2;Tia1;Tra2b;Usb1
GO:0006622	protein targeting to lysosome	biological_process	3	1088	25	20900	0.13868	0.525755	2.30515	Ap4m1;Laptm5;Sorl1
GO:0032874	positive regulation of stress-activated MAPK cascade	biological_process	3	1088	25	20900	0.13868	0.525755	2.30515	Arl6ip5;Eif2ak2;Igfbp6
GO:0043162	ubiquitin-dependent protein catabolic process via the multivesicular body sorting pathway	biological_process	3	1088	25	20900	0.13868	0.525755	2.30515	Chmp1b;Chmp2b;Tsg101
GO:0044342	type B pancreatic cell proliferation	biological_process	3	1088	25	20900	0.13868	0.525755	2.30515	Ccn3;Igfbp3;Igfbp4
GO:0045821	positive regulation of glycolytic process	biological_process	3	1088	25	20900	0.13868	0.525755	2.30515	Insr;Mtor;Zbtb20
GO:0046697	decidualization	biological_process	3	1088	25	20900	0.13868	0.525755	2.30515	Cited2;Ghsr;Pla2g4a
GO:1903077	negative regulation of protein localization to plasma membrane	biological_process	3	1088	25	20900	0.13868	0.525755	2.30515	Numb;Ppfia1;Wnk1
GO:0030317	flagellated sperm motility	biological_process	9	1088	114	20900	0.139858	0.525755	1.51654	Ccdc40;Ccnyl1;Celf3;Cfap65;Cfap69;Slirp;Ttll3;Ttll5;Ttll9
GO:0140374	antiviral innate immune response	biological_process	5	1088	53	20900	0.140584	0.525755	1.81222	Eif2ak2;Ifit3;Ifit3b;Oas1a;Trim25
GO:0010977	negative regulation of neuron projection development	biological_process	7	1088	83	20900	0.140816	0.525755	1.62008	B2m;H2-D1;H2-K1;Lrp1;Nr2f1;Stmn2;Tnr
GO:0034599	cellular response to oxidative stress	biological_process	7	1088	83	20900	0.140816	0.525755	1.62008	Arl6ip5;Atf4;Prr5l;Slc7a11;Snca;Vkorc1l1;Xbp1
GO:0007265	Ras protein signal transduction	biological_process	6	1088	68	20900	0.142046	0.525755	1.69496	Dgki;Ksr2;Plk2;Rala;Rapgef3;Syngap1
GO:0007528	neuromuscular junction development	biological_process	4	1088	39	20900	0.143343	0.525755	1.97021	Col4a1;Kalrn;Pdzrn3;Unc13a
GO:0002087	regulation of respiratory gaseous exchange by nervous system process	biological_process	2	1088	13	20900	0.144588	0.525755	2.95532	Glra1;Nlgn3
GO:0002223	stimulatory C-type lectin receptor signaling pathway	biological_process	2	1088	13	20900	0.144588	0.525755	2.95532	Clec4n;Klrk1
GO:0002753	cytosolic pattern recognition receptor signaling pathway	biological_process	2	1088	13	20900	0.144588	0.525755	2.95532	Irf7;Trim25
GO:0003254	regulation of membrane depolarization	biological_process	2	1088	13	20900	0.144588	0.525755	2.95532	B2m;Cftr
GO:0006996	organelle organization	biological_process	2	1088	13	20900	0.144588	0.525755	2.95532	Atp2b2;Hps3
GO:0007035	vacuolar acidification	biological_process	2	1088	13	20900	0.144588	0.525755	2.95532	Atp6v0a4;Atp6v1b2
GO:0010389	regulation of G2/M transition of mitotic cell cycle	biological_process	2	1088	13	20900	0.144588	0.525755	2.95532	Kcnh5;Pkia
GO:0016242	negative regulation of macroautophagy	biological_process	2	1088	13	20900	0.144588	0.525755	2.95532	Mtor;Tsc2
GO:0019430	removal of superoxide radicals	biological_process	2	1088	13	20900	0.144588	0.525755	2.95532	Nos3;Sod1
GO:0030048	actin filament-based movement	biological_process	2	1088	13	20900	0.144588	0.525755	2.95532	Myo7a;Myo9b
GO:0031915	positive regulation of synaptic plasticity	biological_process	2	1088	13	20900	0.144588	0.525755	2.95532	Ssh1;Unc13a
GO:0033148	positive regulation of intracellular estrogen receptor signaling pathway	biological_process	2	1088	13	20900	0.144588	0.525755	2.95532	Kmt2d;Ncoa3
GO:0033689	negative regulation of osteoblast proliferation	biological_process	2	1088	13	20900	0.144588	0.525755	2.95532	Eif2ak2;Plxnb1
GO:0038084	vascular endothelial growth factor signaling pathway	biological_process	2	1088	13	20900	0.144588	0.525755	2.95532	Flt4;Vegfa
GO:0038133	ERBB2-ERBB3 signaling pathway	biological_process	2	1088	13	20900	0.144588	0.525755	2.95532	Nrg1;Nrg2
GO:0043267	negative regulation of potassium ion transport	biological_process	2	1088	13	20900	0.144588	0.525755	2.95532	Atf4;Nos3
GO:0043931	ossification involved in bone maturation	biological_process	2	1088	13	20900	0.144588	0.525755	2.95532	Plxnb1;Ryr1
GO:0046425	regulation of receptor signaling pathway via JAK-STAT	biological_process	2	1088	13	20900	0.144588	0.525755	2.95532	Dot1l;Ptprc
GO:0046548	retinal rod cell development	biological_process	2	1088	13	20900	0.144588	0.525755	2.95532	Alms1;Ntrk2
GO:0050891	multicellular organismal-level water homeostasis	biological_process	2	1088	13	20900	0.144588	0.525755	2.95532	Cftr;Scnn1a
GO:0051014	actin filament severing	biological_process	2	1088	13	20900	0.144588	0.525755	2.95532	Cfl2;Dstn
GO:0051549	positive regulation of keratinocyte migration	biological_process	2	1088	13	20900	0.144588	0.525755	2.95532	Iqsec1;Mtor
GO:0060402	calcium ion transport into cytosol	biological_process	2	1088	13	20900	0.144588	0.525755	2.95532	Cacna1g;Slc8a1
GO:0070986	left/right axis specification	biological_process	2	1088	13	20900	0.144588	0.525755	2.95532	Cited2;Notch2
GO:0071498	cellular response to fluid shear stress	biological_process	2	1088	13	20900	0.144588	0.525755	2.95532	Spp1;Xbp1
GO:0090394	negative regulation of excitatory postsynaptic potential	biological_process	2	1088	13	20900	0.144588	0.525755	2.95532	Nlgn3;Plk2
GO:0097186	amelogenesis	biological_process	2	1088	13	20900	0.144588	0.525755	2.95532	Cftr;Slc24a4
GO:0097475	motor neuron migration	biological_process	2	1088	13	20900	0.144588	0.525755	2.95532	Celsr2;Vegfa
GO:0098656	monoatomic anion transmembrane transport	biological_process	2	1088	13	20900	0.144588	0.525755	2.95532	Lrrc8a;Slc1a2
GO:1901385	regulation of voltage-gated calcium channel activity	biological_process	2	1088	13	20900	0.144588	0.525755	2.95532	Cacna1a;Hpca
GO:1990253	cellular response to leucine starvation	biological_process	2	1088	13	20900	0.144588	0.525755	2.95532	Atf4;Mtor
GO:1990535	neuron projection maintenance	biological_process	2	1088	13	20900	0.144588	0.525755	2.95532	Insr;Map1a
GO:1990845	adaptive thermogenesis	biological_process	2	1088	13	20900	0.144588	0.525755	2.95532	Pm20d1;Sorl1
GO:2000252	negative regulation of feeding behavior	biological_process	2	1088	13	20900	0.144588	0.525755	2.95532	Crhr1;Insr
GO:2000774	positive regulation of cellular senescence	biological_process	2	1088	13	20900	0.144588	0.525755	2.95532	B2m;Mtor
GO:0045599	negative regulation of fat cell differentiation	biological_process	5	1088	54	20900	0.148737	0.537422	1.77866	Bbs12;Ncor2;Trib2;Vegfa;Wnt10b
GO:0051209	release of sequestered calcium ion into cytosol	biological_process	5	1088	54	20900	0.148737	0.537422	1.77866	Fkbp1a;Itpr2;Plch2;Ptprc;Ryr1
GO:0007519	skeletal muscle tissue development	biological_process	6	1088	69	20900	0.149194	0.537422	1.6704	Cfl2;Col19a1;Dysf;Myl6;Pdlim3;Psma6
GO:0021766	hippocampus development	biological_process	6	1088	69	20900	0.149194	0.537422	1.6704	Bbs1;Kdm6b;Lrp8;Plxna3;Tuba1a;Ywhae
GO:0007015	actin filament organization	biological_process	11	1088	148	20900	0.149463	0.537422	1.42774	Brk1;Cfl2;Coro6;Enah;Marcksl1;Myo7a;Pdlim3;Rhof;Samd14;Tmsb4x;Zbed3
GO:0033138	positive regulation of peptidyl-serine phosphorylation	biological_process	8	1088	100	20900	0.149746	0.537422	1.53676	Fnip2;Irgm1;Irgm2;Ntrk2;Oprd1;Pfn2;Snca;Vegfa
GO:0042632	cholesterol homeostasis	biological_process	8	1088	100	20900	0.149746	0.537422	1.53676	Abcg4;Alms1;Errfi1;Gramd1b;Lipg;Med13;Npc2;Xbp1
GO:0090630	activation of GTPase activity	biological_process	8	1088	100	20900	0.149746	0.537422	1.53676	Agap2;Apc2;Foxj1;Grtp1;Iqsec3;Plekhg4;Sipa1l1;Sipa1l3
GO:0006814	sodium ion transport	biological_process	10	1088	132	20900	0.150434	0.537422	1.45527	Asic1;Atp1b2;Scn8a;Scnn1a;Slc24a4;Slc38a2;Slc4a8;Slc5a11;Slc5a9;Slc8a1
GO:0016192	vesicle-mediated transport	biological_process	17	1088	248	20900	0.150941	0.537422	1.31678	Ap1s2;Ap2s1;Ap3b2;Ap4m1;Arf4;Arfgap2;Cnih1;Fuz;Klhl12;Necap1;Rab36;Sec13;Stx12;Vps13b;Vps33b;Vti1b;Ykt6
GO:0001702	gastrulation with mouth forming second	biological_process	3	1088	26	20900	0.151055	0.537422	2.21649	Acvr2b;Ldb1;Tenm4
GO:0006120	mitochondrial electron transport, NADH to ubiquinone	biological_process	3	1088	26	20900	0.151055	0.537422	2.21649	ND2;ND5;Ndufb9
GO:0006884	cell volume homeostasis	biological_process	3	1088	26	20900	0.151055	0.537422	2.21649	Lrrc8a;Slc12a5;Wnk1
GO:0019934	cGMP-mediated signaling	biological_process	3	1088	26	20900	0.151055	0.537422	2.21649	Gucy1a1;Nppa;Pde2a
GO:0030837	negative regulation of actin filament polymerization	biological_process	3	1088	26	20900	0.151055	0.537422	2.21649	Pfn2;Ssh1;Ssh2
GO:0032703	negative regulation of interleukin-2 production	biological_process	3	1088	26	20900	0.151055	0.537422	2.21649	Homer2;Laptm5;Ptprc
GO:0034113	heterotypic cell-cell adhesion	biological_process	3	1088	26	20900	0.151055	0.537422	2.21649	Itga7;Itgb1;Ptprc
GO:0050900	leukocyte migration	biological_process	3	1088	26	20900	0.151055	0.537422	2.21649	Foxj1;Itga6;Itga7
GO:0055001	muscle cell development	biological_process	3	1088	26	20900	0.151055	0.537422	2.21649	Dysf;Slc8a1;Uchl1
GO:0060339	negative regulation of type I interferon-mediated signaling pathway	biological_process	3	1088	26	20900	0.151055	0.537422	2.21649	Isg15;Oas1a;Ythdf2
GO:2000779	regulation of double-strand break repair	biological_process	3	1088	26	20900	0.151055	0.537422	2.21649	Ep400;Morf4l1;Yeats4
GO:0000086	G2/M transition of mitotic cell cycle	biological_process	4	1088	40	20900	0.153138	0.542323	1.92096	Calm2;Cit;Mta3;Wnt10b
GO:0015914	phospholipid transport	biological_process	4	1088	40	20900	0.153138	0.542323	1.92096	Atp10a;Pitpnm2;Pitpnm3;Prelid3b
GO:0042073	intraciliary transport	biological_process	4	1088	40	20900	0.153138	0.542323	1.92096	Bbs12;Fuz;Nme7;Traf3ip1
GO:0071310	cellular response to organic substance	biological_process	4	1088	40	20900	0.153138	0.542323	1.92096	Casp1;Cux2;Cyba;Wnt10b
GO:0007166	cell surface receptor signaling pathway	biological_process	13	1088	182	20900	0.154755	0.547441	1.37211	Adgrb1;Celsr2;Crhr1;Fcgr1;Fcgr2b;Fzd1;Gipr;Hs1bp3;Itgal;Mchr1;Ms4a7;Nrg2;Pdk1
GO:0035264	multicellular organism growth	biological_process	10	1088	134	20900	0.160857	0.555103	1.43355	Ankrd11;H3f3a;Mtor;Ncoa3;Notch2;Rpl29;Sik3;Slc12a5;Slc1a2;Sp2
GO:0003215	cardiac right ventricle morphogenesis	biological_process	2	1088	14	20900	0.163138	0.555103	2.74422	Sema3c;Sox4
GO:0006515	protein quality control for misfolded or incompletely synthesized proteins	biological_process	2	1088	14	20900	0.163138	0.555103	2.74422	Yme1l1;Zer1
GO:0007175	negative regulation of epidermal growth factor-activated receptor activity	biological_process	2	1088	14	20900	0.163138	0.555103	2.74422	Errfi1;Tsg101
GO:0010917	negative regulation of mitochondrial membrane potential	biological_process	2	1088	14	20900	0.163138	0.555103	2.74422	Arl6ip5;Bnip3
GO:0021670	lateral ventricle development	biological_process	2	1088	14	20900	0.163138	0.555103	2.74422	Atp1b2;Numb
GO:0030238	male sex determination	biological_process	2	1088	14	20900	0.163138	0.555103	2.74422	Igf1r;Insr
GO:0030510	regulation of BMP signaling pathway	biological_process	2	1088	14	20900	0.163138	0.555103	2.74422	Fstl1;Prmt1
GO:0031115	negative regulation of microtubule polymerization	biological_process	2	1088	14	20900	0.163138	0.555103	2.74422	Snca;Stmn2
GO:0032525	somite rostral/caudal axis specification	biological_process	2	1088	14	20900	0.163138	0.555103	2.74422	Mesp2;Otx2
GO:0036258	multivesicular body assembly	biological_process	2	1088	14	20900	0.163138	0.555103	2.74422	Chmp1b;Chmp2b
GO:0051984	positive regulation of chromosome segregation	biological_process	2	1088	14	20900	0.163138	0.555103	2.74422	Numa1;Smc4
GO:0060429	epithelium development	biological_process	2	1088	14	20900	0.163138	0.555103	2.74422	Errfi1;Foxj1
GO:0060674	placenta blood vessel development	biological_process	2	1088	14	20900	0.163138	0.555103	2.74422	Arid1a;Notch2
GO:0061099	negative regulation of protein tyrosine kinase activity	biological_process	2	1088	14	20900	0.163138	0.555103	2.74422	Ptprc;Srcin1
GO:0061635	regulation of protein complex stability	biological_process	2	1088	14	20900	0.163138	0.555103	2.74422	Irgm1;Irgm2
GO:0070231	T cell apoptotic process	biological_process	2	1088	14	20900	0.163138	0.555103	2.74422	Ebf4;Pnp
GO:0070286	axonemal dynein complex assembly	biological_process	2	1088	14	20900	0.163138	0.555103	2.74422	Ccdc40;Drc1
GO:0072384	organelle transport along microtubule	biological_process	2	1088	14	20900	0.163138	0.555103	2.74422	Borcs7;Tuba1a
GO:0099527	postsynapse to nucleus signaling pathway	biological_process	2	1088	14	20900	0.163138	0.555103	2.74422	Crtc1;Nrg1
GO:0099565	chemical synaptic transmission, postsynaptic	biological_process	2	1088	14	20900	0.163138	0.555103	2.74422	Grin2c;Grm1
GO:2000036	regulation of stem cell population maintenance	biological_process	2	1088	14	20900	0.163138	0.555103	2.74422	Ncoa3;Sav1
GO:2000347	positive regulation of hepatocyte proliferation	biological_process	2	1088	14	20900	0.163138	0.555103	2.74422	Fgf1;Xbp1
GO:0001569	branching involved in blood vessel morphogenesis	biological_process	4	1088	41	20900	0.163176	0.555103	1.8741	Col4a1;Notch4;Sema3e;Vegfa
GO:0003351	epithelial cilium movement involved in extracellular fluid movement	biological_process	3	1088	27	20900	0.163765	0.555103	2.1344	Ccdc40;Nme7;Spef2
GO:0006479	protein methylation	biological_process	3	1088	27	20900	0.163765	0.555103	2.1344	Btg1;Etf1;Prmt1
GO:0007274	neuromuscular synaptic transmission	biological_process	3	1088	27	20900	0.163765	0.555103	2.1344	Cacna1a;Rab3a;Rimbp2
GO:0010460	positive regulation of heart rate	biological_process	3	1088	27	20900	0.163765	0.555103	2.1344	Adm;Nppa;Rgs4
GO:0035924	cellular response to vascular endothelial growth factor stimulus	biological_process	3	1088	27	20900	0.163765	0.555103	2.1344	Flt4;Vegfa;Xbp1
GO:0045780	positive regulation of bone resorption	biological_process	3	1088	27	20900	0.163765	0.555103	2.1344	Ltbp3;Spp1;Tmem64
GO:0046716	muscle cell cellular homeostasis	biological_process	3	1088	27	20900	0.163765	0.555103	2.1344	Cfl2;Gaa;Sod1
GO:0048854	brain morphogenesis	biological_process	3	1088	27	20900	0.163765	0.555103	2.1344	Bbs1;Shank3;Spef2
GO:0051262	protein tetramerization	biological_process	3	1088	27	20900	0.163765	0.555103	2.1344	Kcnc1;Kcnc3;Snca
GO:0006633	fatty acid biosynthetic process	biological_process	6	1088	71	20900	0.163958	0.555103	1.62334	Fads1;Fads6;Fasn;Lipg;Pla2g4a;Scd2
GO:0009790	embryo development	biological_process	6	1088	71	20900	0.163958	0.555103	1.62334	Atp5a1;Grin2b;Osr1;Slc4a8;Thbd;Tpi1
GO:0035914	skeletal muscle cell differentiation	biological_process	5	1088	56	20900	0.165619	0.559495	1.71514	Ankrd2;Cited2;Cops2;Emd;Hivep3
GO:0099171	presynaptic modulation of chemical synaptic transmission	biological_process	5	1088	56	20900	0.165619	0.559495	1.71514	Adcy1;Dgki;Grm4;Pfn2;Ywhah
GO:0030900	forebrain development	biological_process	7	1088	87	20900	0.1671	0.563671	1.5456	Arid1a;Fezf1;Mrtfa;Ncor2;Nr2f1;Numb;Otx2
GO:0051216	cartilage development	biological_process	7	1088	87	20900	0.1671	0.563671	1.5456	Bbs1;Bmp1;Bmp3;Chst11;Col11a2;Mgp;Wnt7a
GO:0032496	response to lipopolysaccharide	biological_process	9	1088	119	20900	0.167565	0.564418	1.45282	Adm;Casp1;Eif2ak2;Lgals9;Nos3;S100a8;S100a9;Snca;Stat1
GO:0035019	somatic stem cell population maintenance	biological_process	6	1088	72	20900	0.171566	0.57705	1.6008	Kat6a;Ldb1;Med30;Med6;Sox4;Wnt7a
GO:0045785	positive regulation of cell adhesion	biological_process	6	1088	72	20900	0.171566	0.57705	1.6008	Dysf;Ldb1;Nrg1;Ptprj;Tsc2;Vegfa
GO:0042832	defense response to protozoan	biological_process	4	1088	42	20900	0.173444	0.581252	1.82948	Gbp3;Gbp9;Irgm2;Tgtp1
GO:0043536	positive regulation of blood vessel endothelial cell migration	biological_process	4	1088	42	20900	0.173444	0.581252	1.82948	Atp5a1;Nos3;P2rx4;Vegfa
GO:0048873	homeostasis of number of cells within a tissue	biological_process	4	1088	42	20900	0.173444	0.581252	1.82948	Col14a1;Nos3;Tuba1a;Vegfa
GO:0055074	calcium ion homeostasis	biological_process	4	1088	42	20900	0.173444	0.581252	1.82948	Grin1;Slc24a4;Slc8a1;Spp1
GO:0030217	T cell differentiation	biological_process	5	1088	57	20900	0.174333	0.582539	1.68505	Gpr89;Hs1bp3;Ptprc;Sox4;Wnt10b
GO:0030514	negative regulation of BMP signaling pathway	biological_process	5	1088	57	20900	0.174333	0.582539	1.68505	Fzd1;Hipk2;Nbl1;Sorl1;Tmem53
GO:0035307	positive regulation of protein dephosphorylation	biological_process	3	1088	28	20900	0.176779	0.588158	2.05817	Calm2;Ppp1r16b;Ppp1r7
GO:0070584	mitochondrion morphogenesis	biological_process	3	1088	28	20900	0.176779	0.588158	2.05817	Fez1;Fis1;Slirp
GO:2000377	regulation of reactive oxygen species metabolic process	biological_process	3	1088	28	20900	0.176779	0.588158	2.05817	Arf4;Parl;Snca
GO:0030030	cell projection organization	biological_process	14	1088	204	20900	0.178225	0.588814	1.3183	Bbs1;Cep97;Cfap65;Cibar1;Cibar2;Dcdc2a;Foxj1;Fuz;Itgb1;Mtor;Myo7a;Tctn1;Traf3ip1;Tsc2
GO:0045892	negative regulation of DNA-templated transcription	biological_process	34	1088	553	20900	0.178923	0.588814	1.18106	Basp1;Cbx3;Cbx4;Cic;Cited2;Cops2;Cry2;Cux2;Dnmt3a;Eid1;Fzd1;Hivep1;Hmbox1;Hspa8;Kat6a;Lancl2;Ldb1;Mta3;Ncoa2;Ncor2;Nfil3;Nr1d2;Nrg1;Phc3;Pou2f1;Spen;Sumo1;Suv39h2;Tle2;Trim66;Vdr;Zbtb20;Zc3h4;Zmym2
GO:0042060	wound healing	biological_process	6	1088	73	20900	0.179316	0.588814	1.57887	Fgf1;Map3k1;Naca;Nbeal2;Notch2;Nrg1
GO:0000902	cell morphogenesis	biological_process	9	1088	121	20900	0.17932	0.588814	1.42881	Atp2b2;Cdh18;Cdh26;Cdh6;Cdh8;Fry;Nrg1;Ssh1;Vdr
GO:0001886	endothelial cell morphogenesis	biological_process	2	1088	15	20900	0.182076	0.588814	2.56127	Col27a1;Notch4
GO:0005980	glycogen catabolic process	biological_process	2	1088	15	20900	0.182076	0.588814	2.56127	Gaa;Pygm
GO:0006071	glycerol metabolic process	biological_process	2	1088	15	20900	0.182076	0.588814	2.56127	Dysf;Pla2g4a
GO:0006465	signal peptide processing	biological_process	2	1088	15	20900	0.182076	0.588814	2.56127	Parl;Sec11c
GO:0031110	regulation of microtubule polymerization or depolymerization	biological_process	2	1088	15	20900	0.182076	0.588814	2.56127	Stmn2;Stmn4
GO:0031468	nuclear membrane reassembly	biological_process	2	1088	15	20900	0.182076	0.588814	2.56127	Chmp1b;Chmp2b
GO:0033173	calcineurin-NFAT signaling cascade	biological_process	2	1088	15	20900	0.182076	0.588814	2.56127	Mtor;Nfat5
GO:0033690	positive regulation of osteoblast proliferation	biological_process	2	1088	15	20900	0.182076	0.588814	2.56127	Igf1r;Ltf
GO:0043117	positive regulation of vascular permeability	biological_process	2	1088	15	20900	0.182076	0.588814	2.56127	Pde2a;Vegfa
GO:0043951	negative regulation of cAMP-mediated signaling	biological_process	2	1088	15	20900	0.182076	0.588814	2.56127	Pde10a;Pde2a
GO:0045292	mRNA cis splicing, via spliceosome	biological_process	2	1088	15	20900	0.182076	0.588814	2.56127	Cwc15;Prpf40b
GO:0045948	positive regulation of translational initiation	biological_process	2	1088	15	20900	0.182076	0.588814	2.56127	Mtor;Ythdf2
GO:0048246	macrophage chemotaxis	biological_process	2	1088	15	20900	0.182076	0.588814	2.56127	Cklf;Myo9b
GO:0048791	calcium ion-regulated exocytosis of neurotransmitter	biological_process	2	1088	15	20900	0.182076	0.588814	2.56127	Cacna1a;Syt7
GO:0050798	activated T cell proliferation	biological_process	2	1088	15	20900	0.182076	0.588814	2.56127	Itgal;Satb1
GO:0051279	regulation of release of sequestered calcium ion into cytosol	biological_process	2	1088	15	20900	0.182076	0.588814	2.56127	Cyba;Lime1
GO:0051290	protein heterotetramerization	biological_process	2	1088	15	20900	0.182076	0.588814	2.56127	Grin1;Grin2b
GO:0060071	Wnt signaling pathway, planar cell polarity pathway	biological_process	2	1088	15	20900	0.182076	0.588814	2.56127	Gpc3;Wnt7a
GO:0060392	negative regulation of SMAD protein signal transduction	biological_process	2	1088	15	20900	0.182076	0.588814	2.56127	Ccn3;Lrp1
GO:0099151	regulation of postsynaptic density assembly	biological_process	2	1088	15	20900	0.182076	0.588814	2.56127	Cript;Sipa1l1
GO:1990000	amyloid fibril formation	biological_process	2	1088	15	20900	0.182076	0.588814	2.56127	B2m;Snca
GO:2000343	positive regulation of chemokine (C-X-C motif) ligand 2 production	biological_process	2	1088	15	20900	0.182076	0.588814	2.56127	Lrp1;Mbp
GO:0048704	embryonic skeletal system morphogenesis	biological_process	5	1088	58	20900	0.183217	0.58974	1.656	Chst11;Dscaml1;Fuz;Megf8;Mycn
GO:0000398	mRNA splicing, via spliceosome	biological_process	11	1088	155	20900	0.184976	0.58974	1.36326	Cwc15;Hspa8;Htatsf1;Prpf40b;Prpf8;Snrpd1;Srrm1;Srrm2;Syf2;Tra2b;Ubl5
GO:0001525	angiogenesis	biological_process	18	1088	275	20900	0.189154	0.58974	1.25735	Aggf1;Ccn3;Col27a1;Col4a1;Col4a2;Col8a2;Dysf;Fgf1;Flt4;Hif3a;Nos3;Npr3;Rapgef3;Sema3e;Thsd7a;Vegfa;Wnt7a;Xbp1
GO:0007159	leukocyte cell-cell adhesion	biological_process	3	1088	29	20900	0.190064	0.58974	1.9872	Itgal;Itgb1;Ptprc
GO:0030517	negative regulation of axon extension	biological_process	3	1088	29	20900	0.190064	0.58974	1.9872	Ifrd1;Rnf6;Tnr
GO:0045921	positive regulation of exocytosis	biological_process	3	1088	29	20900	0.190064	0.58974	1.9872	Cftr;Snca;Vsnl1
GO:0048708	astrocyte differentiation	biological_process	3	1088	29	20900	0.190064	0.58974	1.9872	Abcc1;Gap43;Mycn
GO:0061024	membrane organization	biological_process	3	1088	29	20900	0.190064	0.58974	1.9872	Cibar1;Mbp;Snca
GO:1900745	positive regulation of p38MAPK cascade	biological_process	3	1088	29	20900	0.190064	0.58974	1.9872	Sash1;Vegfa;Xdh
GO:0003151	outflow tract morphogenesis	biological_process	5	1088	59	20900	0.192263	0.58974	1.62793	Cited2;Fzd1;Ryr1;Sema3c;Vegfa
GO:0007169	transmembrane receptor protein tyrosine kinase signaling pathway	biological_process	8	1088	107	20900	0.193882	0.58974	1.43623	Epha7;Flt4;Frk;Igf1r;Insr;Nrg1;Ntrk2;Ror1
GO:0030336	negative regulation of cell migration	biological_process	10	1088	140	20900	0.194138	0.58974	1.37211	Acan;Bst2;Cited2;Cldn19;Fuz;Mapk15;Ptprj;Rap2a;Srgap3;Tmeff2
GO:0006513	protein monoubiquitination	biological_process	4	1088	44	20900	0.194611	0.58974	1.74632	Huwe1;Klhl12;Trim25;Tsg101
GO:0008277	regulation of G protein-coupled receptor signaling pathway	biological_process	4	1088	44	20900	0.194611	0.58974	1.74632	Homer2;Itgb1;Phf24;Slc24a4
GO:0048662	negative regulation of smooth muscle cell proliferation	biological_process	4	1088	44	20900	0.194611	0.58974	1.74632	Igfbp3;Nos3;Npr3;Ogn
GO:0050769	positive regulation of neurogenesis	biological_process	4	1088	44	20900	0.194611	0.58974	1.74632	Gh;Mtor;Numb;Spen
GO:0051480	regulation of cytosolic calcium ion concentration	biological_process	4	1088	44	20900	0.194611	0.58974	1.74632	Atp2b2;Ryr1;Tmem64;Ywhae
GO:0001570	vasculogenesis	biological_process	6	1088	75	20900	0.195223	0.58974	1.53676	Adm;Cited2;Ntrk2;Ptprj;Tiparp;Zmiz1
GO:0030512	negative regulation of transforming growth factor beta receptor signaling pathway	biological_process	7	1088	91	20900	0.195359	0.58974	1.47766	Chst11;Hspa5;Lrp1;Peg10;Ryr1;Spred3;Xbp1
GO:0001706	endoderm formation	biological_process	2	1088	16	20900	0.201311	0.58974	2.40119	Dusp1;Tnrc6c
GO:0008154	actin polymerization or depolymerization	biological_process	2	1088	16	20900	0.201311	0.58974	2.40119	Enah;Ghsr
GO:0019433	triglyceride catabolic process	biological_process	2	1088	16	20900	0.201311	0.58974	2.40119	Lipg;Pnpla3
GO:0030595	leukocyte chemotaxis	biological_process	2	1088	16	20900	0.201311	0.58974	2.40119	Cklf;S100a9
GO:0032924	activin receptor signaling pathway	biological_process	2	1088	16	20900	0.201311	0.58974	2.40119	Acvr2b;Inhba
GO:0034314	Arp2/3 complex-mediated actin nucleation	biological_process	2	1088	16	20900	0.201311	0.58974	2.40119	Arpc1a;Arpc5l
GO:0043068	positive regulation of programmed cell death	biological_process	2	1088	16	20900	0.201311	0.58974	2.40119	Bnip3;Mycn
GO:0043508	negative regulation of JUN kinase activity	biological_process	2	1088	16	20900	0.201311	0.58974	2.40119	Gstp-ps;Nppa
GO:0045947	negative regulation of translational initiation	biological_process	2	1088	16	20900	0.201311	0.58974	2.40119	Ago2;Paip2
GO:0046632	alpha-beta T cell differentiation	biological_process	2	1088	16	20900	0.201311	0.58974	2.40119	Pnp;Rpl22
GO:0048545	response to steroid hormone	biological_process	2	1088	16	20900	0.201311	0.58974	2.40119	Errfi1;Spp1
GO:0060044	negative regulation of cardiac muscle cell proliferation	biological_process	2	1088	16	20900	0.201311	0.58974	2.40119	Cited2;Sav1
GO:0060080	inhibitory postsynaptic potential	biological_process	2	1088	16	20900	0.201311	0.58974	2.40119	Glra1;Nlgn3
GO:0060259	regulation of feeding behavior	biological_process	2	1088	16	20900	0.201311	0.58974	2.40119	Ghsr;Mchr1
GO:0061029	eyelid development in camera-type eye	biological_process	2	1088	16	20900	0.201311	0.58974	2.40119	Inhba;Map3k1
GO:0061952	midbody abscission	biological_process	2	1088	16	20900	0.201311	0.58974	2.40119	Chmp1b;Chmp2b
GO:0070885	negative regulation of calcineurin-NFAT signaling cascade	biological_process	2	1088	16	20900	0.201311	0.58974	2.40119	Homer2;Mtor
GO:0071294	cellular response to zinc ion	biological_process	2	1088	16	20900	0.201311	0.58974	2.40119	Glra1;P2rx4
GO:0097623	potassium ion export across plasma membrane	biological_process	2	1088	16	20900	0.201311	0.58974	2.40119	Kcna2;Kcnb1
GO:1904322	cellular response to forskolin	biological_process	2	1088	16	20900	0.201311	0.58974	2.40119	Adcy5;Cftr
GO:0016197	endosomal transport	biological_process	5	1088	60	20900	0.201463	0.58974	1.6008	Agap2;Alms1;Arl8b;Itsn1;Nsg2
GO:0060261	positive regulation of transcription initiation by RNA polymerase II	biological_process	5	1088	60	20900	0.201463	0.58974	1.6008	Med13;Med30;Med6;Sub1;Taf12
GO:0051965	positive regulation of synapse assembly	biological_process	6	1088	76	20900	0.20337	0.58974	1.51654	Adgrb1;Cux2;Flrt1;Nlgn3;Ntrk2;Wnt7a
GO:0001892	embryonic placenta development	biological_process	3	1088	30	20900	0.203592	0.58974	1.92096	Bptf;Cited2;Slc8a1
GO:0006906	vesicle fusion	biological_process	3	1088	30	20900	0.203592	0.58974	1.92096	Dysf;Stx12;Syt7
GO:0010592	positive regulation of lamellipodium assembly	biological_process	3	1088	30	20900	0.203592	0.58974	1.92096	Akirin1;Brk1;Mtor
GO:0019226	transmission of nerve impulse	biological_process	3	1088	30	20900	0.203592	0.58974	1.92096	Cacna1a;Nfasc;Sod1
GO:0030511	positive regulation of transforming growth factor beta receptor signaling pathway	biological_process	3	1088	30	20900	0.203592	0.58974	1.92096	Cited2;Hipk2;Npnt
GO:0031507	heterochromatin formation	biological_process	3	1088	30	20900	0.203592	0.58974	1.92096	Cbx3;Hells;Kmt2d
GO:0032355	response to estradiol	biological_process	3	1088	30	20900	0.203592	0.58974	1.92096	Errfi1;Mapk15;Nos3
GO:0043129	surfactant homeostasis	biological_process	3	1088	30	20900	0.203592	0.58974	1.92096	Oas1a;Pla2g4a;Vegfa
GO:0051259	protein complex oligomerization	biological_process	3	1088	30	20900	0.203592	0.58974	1.92096	Oas1a;Snca;Tmem70
GO:0061003	positive regulation of dendritic spine morphogenesis	biological_process	3	1088	30	20900	0.203592	0.58974	1.92096	Cux2;Kalrn;Lrp8
GO:0061484	hematopoietic stem cell homeostasis	biological_process	3	1088	30	20900	0.203592	0.58974	1.92096	Ccn3;Fstl1;Sox4
GO:0099560	synaptic membrane adhesion	biological_process	3	1088	30	20900	0.203592	0.58974	1.92096	Cdh6;Igsf9b;Nrg1
GO:0007173	epidermal growth factor receptor signaling pathway	biological_process	4	1088	45	20900	0.205481	0.58974	1.70752	Arf4;Errfi1;Garem1;Nrg2
GO:0019369	arachidonic acid metabolic process	biological_process	4	1088	45	20900	0.205481	0.58974	1.70752	Cyp4f15;Dagla;Fads1;Pla2g4a
GO:0045494	photoreceptor cell maintenance	biological_process	4	1088	45	20900	0.205481	0.58974	1.70752	Atp1b2;Bbs1;Bbs12;Map1a
GO:0006469	negative regulation of protein kinase activity	biological_process	6	1088	77	20900	0.211637	0.58974	1.49685	Deptor;Gstp-ps;Pcp4;Pkia;Ptprc;Tsc2
GO:0006919	activation of cysteine-type endopeptidase activity involved in apoptotic process	biological_process	6	1088	77	20900	0.211637	0.58974	1.49685	Laptm5;S100a8;S100a9;Snca;Stat1;Xdh
GO:0050731	positive regulation of peptidyl-tyrosine phosphorylation	biological_process	8	1088	110	20900	0.214284	0.58974	1.39706	Clec4n;Itgb1;Lrp8;Mtor;Nrg1;Ptprc;Ptprj;Vegfa
GO:2000300	regulation of synaptic vesicle exocytosis	biological_process	4	1088	46	20900	0.216522	0.58974	1.6704	Cspg5;Pfn2;Rab3a;Wnt7a
GO:0015908	fatty acid transport	biological_process	3	1088	31	20900	0.217333	0.58974	1.85899	Acsl6;Slc27a1;Slc27a3
GO:0034142	toll-like receptor 4 signaling pathway	biological_process	3	1088	31	20900	0.217333	0.58974	1.85899	Irak2;Oas1a;Pik3ap1
GO:0050768	negative regulation of neurogenesis	biological_process	3	1088	31	20900	0.217333	0.58974	1.85899	B2m;Sorl1;Wnt7a
GO:0060038	cardiac muscle cell proliferation	biological_process	3	1088	31	20900	0.217333	0.58974	1.85899	Fgf1;Sav1;Tenm4
GO:0016525	negative regulation of angiogenesis	biological_process	7	1088	94	20900	0.217705	0.58974	1.4305	Adgrb1;Col4a2;Ngp;Plk2;Ptprm;Sema3e;Stat1
GO:0007611	learning or memory	biological_process	6	1088	78	20900	0.220018	0.58974	1.47766	Arl6ip5;B2m;Ghsr;Grin1;Grin2b;Shank3
GO:0000712	resolution of meiotic recombination intermediates	biological_process	2	1088	17	20900	0.220762	0.58974	2.25995	Cenps;Cenpx
GO:0001655	urogenital system development	biological_process	2	1088	17	20900	0.220762	0.58974	2.25995	Hells;Osr1
GO:0001921	positive regulation of receptor recycling	biological_process	2	1088	17	20900	0.220762	0.58974	2.25995	Ece1;Snca
GO:0002720	positive regulation of cytokine production involved in immune response	biological_process	2	1088	17	20900	0.220762	0.58974	2.25995	Irf5;Laptm5
GO:0003184	pulmonary valve morphogenesis	biological_process	2	1088	17	20900	0.220762	0.58974	2.25995	Nos3;Notch2
GO:0006024	glycosaminoglycan biosynthetic process	biological_process	2	1088	17	20900	0.220762	0.58974	2.25995	Hs3st1;Xylt2
GO:0006405	RNA export from nucleus	biological_process	2	1088	17	20900	0.220762	0.58974	2.25995	Nup214;Pom121
GO:0006699	bile acid biosynthetic process	biological_process	2	1088	17	20900	0.220762	0.58974	2.25995	Cyp27a1;Errfi1
GO:0006833	water transport	biological_process	2	1088	17	20900	0.220762	0.58974	2.25995	Aqp6;Cftr
GO:0007034	vacuolar transport	biological_process	2	1088	17	20900	0.220762	0.58974	2.25995	Chmp1b;Chmp2b
GO:0010524	positive regulation of calcium ion transport into cytosol	biological_process	2	1088	17	20900	0.220762	0.58974	2.25995	Grin1;P2rx4
GO:0010633	negative regulation of epithelial cell migration	biological_process	2	1088	17	20900	0.220762	0.58974	2.25995	Mcc;Pfn2
GO:0010954	positive regulation of protein processing	biological_process	2	1088	17	20900	0.220762	0.58974	2.25995	Fuz;Nkd2
GO:0021846	cell proliferation in forebrain	biological_process	2	1088	17	20900	0.220762	0.58974	2.25995	Ncor2;Wnt7a
GO:0033120	positive regulation of RNA splicing	biological_process	2	1088	17	20900	0.220762	0.58974	2.25995	Rbm20;Slc38a2
GO:0035278	miRNA-mediated gene silencing by inhibition of translation	biological_process	2	1088	17	20900	0.220762	0.58974	2.25995	Ago2;Tnrc6b
GO:0035987	endodermal cell differentiation	biological_process	2	1088	17	20900	0.220762	0.58974	2.25995	Col12a1;Inhba
GO:0035994	response to muscle stretch	biological_process	2	1088	17	20900	0.220762	0.58974	2.25995	Ankrd2;Slc8a1
GO:0045579	positive regulation of B cell differentiation	biological_process	2	1088	17	20900	0.220762	0.58974	2.25995	Pnp;Xbp1
GO:0048490	anterograde synaptic vesicle transport	biological_process	2	1088	17	20900	0.220762	0.58974	2.25995	Ap3b2;Bloc1s4
GO:1990869	cellular response to chemokine	biological_process	2	1088	17	20900	0.220762	0.58974	2.25995	Dusp1;Wnk1
GO:0050829	defense response to Gram-negative bacterium	biological_process	8	1088	111	20900	0.221261	0.58974	1.38447	Adgrb1;Adm;B2m;Casp1;Irgm1;Irgm2;Ltf;Romo1
GO:0042789	mRNA transcription by RNA polymerase II	biological_process	4	1088	47	20900	0.227719	0.58974	1.63486	Atf4;Ncoa2;Taf12;Vdr
GO:0120163	negative regulation of cold-induced thermogenesis	biological_process	4	1088	47	20900	0.227719	0.58974	1.63486	Acvr2b;Atf4;Npr3;Wnt10b
GO:0032755	positive regulation of interleukin-6 production	biological_process	8	1088	112	20900	0.22832	0.58974	1.37211	Cyba;Il17d;Laptm5;Lgals9;Mbp;Rab7b;Xbp1;Zbtb20
GO:0006911	phagocytosis, engulfment	biological_process	3	1088	32	20900	0.231258	0.58974	1.8009	Adgrb1;Fcgr1;Fcgr2b
GO:0008045	motor neuron axon guidance	biological_process	3	1088	32	20900	0.231258	0.58974	1.8009	Alcam;Chn1;Plxna4
GO:0031669	cellular response to nutrient levels	biological_process	3	1088	32	20900	0.231258	0.58974	1.8009	Kcnb1;Mtor;Sec13
GO:0033344	cholesterol efflux	biological_process	3	1088	32	20900	0.231258	0.58974	1.8009	Abcg4;Npc2;Stx12
GO:0043122	regulation of canonical NF-kappaB signal transduction	biological_process	3	1088	32	20900	0.231258	0.58974	1.8009	Gbp3;Lime1;Pik3ap1
GO:0043523	regulation of neuron apoptotic process	biological_process	3	1088	32	20900	0.231258	0.58974	1.8009	Grin1;Ptpn5;Snca
GO:0045840	positive regulation of mitotic nuclear division	biological_process	3	1088	32	20900	0.231258	0.58974	1.8009	Igf1r;Insr;Pebp1
GO:2001240	negative regulation of extrinsic apoptotic signaling pathway in absence of ligand	biological_process	3	1088	32	20900	0.231258	0.58974	1.8009	Agap2;Mcl1;Nrg1
GO:0000303	response to superoxide	biological_process	1	1088	5	20900	0.234582	0.58974	3.84191	Sod1
GO:0000425	pexophagy	biological_process	1	1088	5	20900	0.234582	0.58974	3.84191	Pjvk
GO:0000454	snoRNA guided rRNA pseudouridine synthesis	biological_process	1	1088	5	20900	0.234582	0.58974	3.84191	Nop10
GO:0001661	conditioned taste aversion	biological_process	1	1088	5	20900	0.234582	0.58974	3.84191	Grin1
GO:0002183	cytoplasmic translational initiation	biological_process	1	1088	5	20900	0.234582	0.58974	3.84191	Eif4a1
GO:0002296	T-helper 1 cell lineage commitment	biological_process	1	1088	5	20900	0.234582	0.58974	3.84191	Mtor
GO:0002328	pro-B cell differentiation	biological_process	1	1088	5	20900	0.234582	0.58974	3.84191	Sox4
GO:0002865	negative regulation of acute inflammatory response to antigenic stimulus	biological_process	1	1088	5	20900	0.234582	0.58974	3.84191	Fcgr2b
GO:0003100	regulation of systemic arterial blood pressure by endothelin	biological_process	1	1088	5	20900	0.234582	0.58974	3.84191	Nos3
GO:0003161	cardiac conduction system development	biological_process	1	1088	5	20900	0.234582	0.58974	3.84191	Nrg1
GO:0003289	atrial septum primum morphogenesis	biological_process	1	1088	5	20900	0.234582	0.58974	3.84191	Sox4
GO:0006001	fructose catabolic process	biological_process	1	1088	5	20900	0.234582	0.58974	3.84191	Aldh1a7
GO:0006147	guanine catabolic process	biological_process	1	1088	5	20900	0.234582	0.58974	3.84191	Xdh
GO:0006269	DNA replication, synthesis of RNA primer	biological_process	1	1088	5	20900	0.234582	0.58974	3.84191	Prim1
GO:0006449	regulation of translational termination	biological_process	1	1088	5	20900	0.234582	0.58974	3.84191	Etf1
GO:0006450	regulation of translational fidelity	biological_process	1	1088	5	20900	0.234582	0.58974	3.84191	Gatc
GO:0006527	arginine catabolic process	biological_process	1	1088	5	20900	0.234582	0.58974	3.84191	Nos3
GO:0006547	histidine metabolic process	biological_process	1	1088	5	20900	0.234582	0.58974	3.84191	Ftcd
GO:0006548	histidine catabolic process	biological_process	1	1088	5	20900	0.234582	0.58974	3.84191	Ftcd
GO:0006555	methionine metabolic process	biological_process	1	1088	5	20900	0.234582	0.58974	3.84191	Mthfd1
GO:0006650	glycerophospholipid metabolic process	biological_process	1	1088	5	20900	0.234582	0.58974	3.84191	Pnpla3
GO:0006663	platelet activating factor biosynthetic process	biological_process	1	1088	5	20900	0.234582	0.58974	3.84191	Pla2g4a
GO:0006684	sphingomyelin metabolic process	biological_process	1	1088	5	20900	0.234582	0.58974	3.84191	Abca2
GO:0007044	cell-substrate junction assembly	biological_process	1	1088	5	20900	0.234582	0.58974	3.84191	Tns1
GO:0007100	mitotic centrosome separation	biological_process	1	1088	5	20900	0.234582	0.58974	3.84191	Kif11
GO:0007171	activation of transmembrane receptor protein tyrosine kinase activity	biological_process	1	1088	5	20900	0.234582	0.58974	3.84191	Nrg1
GO:0007195	adenylate cyclase-inhibiting dopamine receptor signaling pathway	biological_process	1	1088	5	20900	0.234582	0.58974	3.84191	Adcy5
GO:0007284	spermatogonial cell division	biological_process	1	1088	5	20900	0.234582	0.58974	3.84191	Ythdf2
GO:0007567	parturition	biological_process	1	1088	5	20900	0.234582	0.58974	3.84191	Hpgd
GO:0008366	axon ensheathment	biological_process	1	1088	5	20900	0.234582	0.58974	3.84191	Plp1
GO:0009113	purine nucleobase biosynthetic process	biological_process	1	1088	5	20900	0.234582	0.58974	3.84191	Paics
GO:0009116	nucleoside metabolic process	biological_process	1	1088	5	20900	0.234582	0.58974	3.84191	Pnp
GO:0009229	thiamine diphosphate biosynthetic process	biological_process	1	1088	5	20900	0.234582	0.58974	3.84191	Slc25a19
GO:0009890	negative regulation of biosynthetic process	biological_process	1	1088	5	20900	0.234582	0.58974	3.84191	Gstp-ps
GO:0010560	positive regulation of glycoprotein biosynthetic process	biological_process	1	1088	5	20900	0.234582	0.58974	3.84191	Insr
GO:0010694	positive regulation of alkaline phosphatase activity	biological_process	1	1088	5	20900	0.234582	0.58974	3.84191	Npnt
GO:0010750	positive regulation of nitric oxide mediated signal transduction	biological_process	1	1088	5	20900	0.234582	0.58974	3.84191	Gucy1a1
GO:0010817	regulation of hormone levels	biological_process	1	1088	5	20900	0.234582	0.58974	3.84191	Cacna1a
GO:0010878	cholesterol storage	biological_process	1	1088	5	20900	0.234582	0.58974	3.84191	Npc2
GO:0010897	negative regulation of triglyceride catabolic process	biological_process	1	1088	5	20900	0.234582	0.58974	3.84191	Sorl1
GO:0014706	striated muscle tissue development	biological_process	1	1088	5	20900	0.234582	0.58974	3.84191	Ifrd1
GO:0014834	skeletal muscle satellite cell maintenance involved in skeletal muscle regeneration	biological_process	1	1088	5	20900	0.234582	0.58974	3.84191	Wnt7a
GO:0015015	heparan sulfate proteoglycan biosynthetic process, enzymatic modification	biological_process	1	1088	5	20900	0.234582	0.58974	3.84191	Hs3st5
GO:0015811	L-cystine transport	biological_process	1	1088	5	20900	0.234582	0.58974	3.84191	Slc7a11
GO:0015825	L-serine transport	biological_process	1	1088	5	20900	0.234582	0.58974	3.84191	Slc38a2
GO:0015990	electron transport coupled proton transport	biological_process	1	1088	5	20900	0.234582	0.58974	3.84191	ND5
GO:0016183	synaptic vesicle coating	biological_process	1	1088	5	20900	0.234582	0.58974	3.84191	Ap3b2
GO:0019532	oxalate transport	biological_process	1	1088	5	20900	0.234582	0.58974	3.84191	Slc26a7
GO:0019640	glucuronate catabolic process to xylulose 5-phosphate	biological_process	1	1088	5	20900	0.234582	0.58974	3.84191	Akr1a1
GO:0019885	antigen processing and presentation of endogenous peptide antigen via MHC class I	biological_process	1	1088	5	20900	0.234582	0.58974	3.84191	B2m
GO:0021678	third ventricle development	biological_process	1	1088	5	20900	0.234582	0.58974	3.84191	Atp1b2
GO:0021943	formation of radial glial scaffolds	biological_process	1	1088	5	20900	0.234582	0.58974	3.84191	Itgb1
GO:0022009	central nervous system vasculogenesis	biological_process	1	1088	5	20900	0.234582	0.58974	3.84191	Wnt7a
GO:0030951	establishment or maintenance of microtubule cytoskeleton polarity	biological_process	1	1088	5	20900	0.234582	0.58974	3.84191	Ank3
GO:0031077	post-embryonic camera-type eye development	biological_process	1	1088	5	20900	0.234582	0.58974	3.84191	Vegfa
GO:0031102	neuron projection regeneration	biological_process	1	1088	5	20900	0.234582	0.58974	3.84191	Adm
GO:0031133	regulation of axon diameter	biological_process	1	1088	5	20900	0.234582	0.58974	3.84191	Wnt7a
GO:0031284	positive regulation of guanylate cyclase activity	biological_process	1	1088	5	20900	0.234582	0.58974	3.84191	Nos3
GO:0031547	brain-derived neurotrophic factor receptor signaling pathway	biological_process	1	1088	5	20900	0.234582	0.58974	3.84191	Ntrk2
GO:0032374	regulation of cholesterol transport	biological_process	1	1088	5	20900	0.234582	0.58974	3.84191	Lrp1
GO:0032376	positive regulation of cholesterol transport	biological_process	1	1088	5	20900	0.234582	0.58974	3.84191	Lipg
GO:0032677	regulation of interleukin-8 production	biological_process	1	1088	5	20900	0.234582	0.58974	3.84191	Ptprc
GO:0032785	negative regulation of DNA-templated transcription, elongation	biological_process	1	1088	5	20900	0.234582	0.58974	3.84191	Zc3h4
GO:0033605	positive regulation of catecholamine secretion	biological_process	1	1088	5	20900	0.234582	0.58974	3.84191	Kcnb1
GO:0033864	positive regulation of NAD(P)H oxidase activity	biological_process	1	1088	5	20900	0.234582	0.58974	3.84191	Cyba
GO:0034112	positive regulation of homotypic cell-cell adhesion	biological_process	1	1088	5	20900	0.234582	0.58974	3.84191	Ank3
GO:0034154	toll-like receptor 7 signaling pathway	biological_process	1	1088	5	20900	0.234582	0.58974	3.84191	Pik3ap1
GO:0034767	positive regulation of monoatomic ion transmembrane transport	biological_process	1	1088	5	20900	0.234582	0.58974	3.84191	Kcnc1
GO:0035385	Roundabout signaling pathway	biological_process	1	1088	5	20900	0.234582	0.58974	3.84191	Myo9b
GO:0035437	maintenance of protein localization in endoplasmic reticulum	biological_process	1	1088	5	20900	0.234582	0.58974	3.84191	Hspa5
GO:0035469	determination of pancreatic left/right asymmetry	biological_process	1	1088	5	20900	0.234582	0.58974	3.84191	Ccdc40
GO:0035821	modulation of process of another organism	biological_process	1	1088	5	20900	0.234582	0.58974	3.84191	S100a9
GO:0035902	response to immobilization stress	biological_process	1	1088	5	20900	0.234582	0.58974	3.84191	Ptpn5
GO:0035973	aggrephagy	biological_process	1	1088	5	20900	0.234582	0.58974	3.84191	Wdfy3
GO:0036006	cellular response to macrophage colony-stimulating factor stimulus	biological_process	1	1088	5	20900	0.234582	0.58974	3.84191	Pde2a
GO:0038003	G protein-coupled opioid receptor signaling pathway	biological_process	1	1088	5	20900	0.234582	0.58974	3.84191	Oprd1
GO:0038020	insulin receptor recycling	biological_process	1	1088	5	20900	0.234582	0.58974	3.84191	Sorl1
GO:0038060	nitric oxide-cGMP-mediated signaling pathway	biological_process	1	1088	5	20900	0.234582	0.58974	3.84191	Gucy1a1
GO:0038135	ERBB2-ERBB4 signaling pathway	biological_process	1	1088	5	20900	0.234582	0.58974	3.84191	Nrg1
GO:0038157	granulocyte-macrophage colony-stimulating factor signaling pathway	biological_process	1	1088	5	20900	0.234582	0.58974	3.84191	Csf2ra
GO:0042745	circadian sleep/wake cycle	biological_process	1	1088	5	20900	0.234582	0.58974	3.84191	Nlgn3
GO:0043949	regulation of cAMP-mediated signaling	biological_process	1	1088	5	20900	0.234582	0.58974	3.84191	Pde2a
GO:0043968	histone H2A acetylation	biological_process	1	1088	5	20900	0.234582	0.58974	3.84191	Morf4l1
GO:0044857	plasma membrane raft organization	biological_process	1	1088	5	20900	0.234582	0.58974	3.84191	Colec12
GO:0045541	negative regulation of cholesterol biosynthetic process	biological_process	1	1088	5	20900	0.234582	0.58974	3.84191	Sod1
GO:0045601	regulation of endothelial cell differentiation	biological_process	1	1088	5	20900	0.234582	0.58974	3.84191	Vegfa
GO:0045607	regulation of inner ear auditory receptor cell differentiation	biological_process	1	1088	5	20900	0.234582	0.58974	3.84191	Mycn
GO:0045759	negative regulation of action potential	biological_process	1	1088	5	20900	0.234582	0.58974	3.84191	Sumo1
GO:0045923	positive regulation of fatty acid metabolic process	biological_process	1	1088	5	20900	0.234582	0.58974	3.84191	Ghsr
GO:0046068	cGMP metabolic process	biological_process	1	1088	5	20900	0.234582	0.58974	3.84191	Atp2b2
GO:0046340	diacylglycerol catabolic process	biological_process	1	1088	5	20900	0.234582	0.58974	3.84191	Dagla
GO:0046602	regulation of mitotic centrosome separation	biological_process	1	1088	5	20900	0.234582	0.58974	3.84191	Kif11
GO:0046633	alpha-beta T cell proliferation	biological_process	1	1088	5	20900	0.234582	0.58974	3.84191	Ptprc
GO:0046883	regulation of hormone secretion	biological_process	1	1088	5	20900	0.234582	0.58974	3.84191	Scg5
GO:0046929	negative regulation of neurotransmitter secretion	biological_process	1	1088	5	20900	0.234582	0.58974	3.84191	Asic1
GO:0048210	Golgi vesicle fusion to target membrane	biological_process	1	1088	5	20900	0.234582	0.58974	3.84191	Nkd2
GO:0048550	negative regulation of pinocytosis	biological_process	1	1088	5	20900	0.234582	0.58974	3.84191	Tsc2
GO:0048592	eye morphogenesis	biological_process	1	1088	5	20900	0.234582	0.58974	3.84191	Col5a1
GO:0048742	regulation of skeletal muscle fiber development	biological_process	1	1088	5	20900	0.234582	0.58974	3.84191	Naca
GO:0050849	negative regulation of calcium-mediated signaling	biological_process	1	1088	5	20900	0.234582	0.58974	3.84191	Slc24a4
GO:0051343	positive regulation of cyclic-nucleotide phosphodiesterase activity	biological_process	1	1088	5	20900	0.234582	0.58974	3.84191	Calm2
GO:0051495	positive regulation of cytoskeleton organization	biological_process	1	1088	5	20900	0.234582	0.58974	3.84191	Plxna3
GO:0051970	negative regulation of transmission of nerve impulse	biological_process	1	1088	5	20900	0.234582	0.58974	3.84191	Glra1
GO:0060023	soft palate development	biological_process	1	1088	5	20900	0.234582	0.58974	3.84191	Col11a2
GO:0060137	maternal process involved in parturition	biological_process	1	1088	5	20900	0.234582	0.58974	3.84191	Kalrn
GO:0060219	camera-type eye photoreceptor cell differentiation	biological_process	1	1088	5	20900	0.234582	0.58974	3.84191	Sdk2
GO:0060354	negative regulation of cell adhesion molecule production	biological_process	1	1088	5	20900	0.234582	0.58974	3.84191	Notch4
GO:0060666	dichotomous subdivision of terminal units involved in salivary gland branching	biological_process	1	1088	5	20900	0.234582	0.58974	3.84191	Sema3c
GO:0060841	venous blood vessel development	biological_process	1	1088	5	20900	0.234582	0.58974	3.84191	Acvr2b
GO:0060903	positive regulation of meiosis I	biological_process	1	1088	5	20900	0.234582	0.58974	3.84191	Eif4g3
GO:0060914	heart formation	biological_process	1	1088	5	20900	0.234582	0.58974	3.84191	Rbm20
GO:0060948	cardiac vascular smooth muscle cell development	biological_process	1	1088	5	20900	0.234582	0.58974	3.84191	Vegfa
GO:0060956	endocardial cell differentiation	biological_process	1	1088	5	20900	0.234582	0.58974	3.84191	Nrg1
GO:0060964	regulation of miRNA-mediated gene silencing	biological_process	1	1088	5	20900	0.234582	0.58974	3.84191	Tnrc6c
GO:0061073	ciliary body morphogenesis	biological_process	1	1088	5	20900	0.234582	0.58974	3.84191	Notch2
GO:0061333	renal tubule morphogenesis	biological_process	1	1088	5	20900	0.234582	0.58974	3.84191	Col4a1
GO:0061419	positive regulation of transcription from RNA polymerase II promoter in response to hypoxia	biological_process	1	1088	5	20900	0.234582	0.58974	3.84191	Vegfa
GO:0070169	positive regulation of biomineral tissue development	biological_process	1	1088	5	20900	0.234582	0.58974	3.84191	Atf4
GO:0070482	response to oxygen levels	biological_process	1	1088	5	20900	0.234582	0.58974	3.84191	Gucy1a1
GO:0070564	positive regulation of vitamin D receptor signaling pathway	biological_process	1	1088	5	20900	0.234582	0.58974	3.84191	Vdr
GO:0071236	cellular response to antibiotic	biological_process	1	1088	5	20900	0.234582	0.58974	3.84191	Pla2g4a
GO:0071376	cellular response to corticotropin-releasing hormone stimulus	biological_process	1	1088	5	20900	0.234582	0.58974	3.84191	Crhr1
GO:0071421	manganese ion transmembrane transport	biological_process	1	1088	5	20900	0.234582	0.58974	3.84191	Tmem165
GO:0071866	negative regulation of apoptotic process in bone marrow cell	biological_process	1	1088	5	20900	0.234582	0.58974	3.84191	Plk2
GO:0072044	collecting duct development	biological_process	1	1088	5	20900	0.234582	0.58974	3.84191	Spp1
GO:0072075	metanephric mesenchyme development	biological_process	1	1088	5	20900	0.234582	0.58974	3.84191	Osr1
GO:0072178	nephric duct morphogenesis	biological_process	1	1088	5	20900	0.234582	0.58974	3.84191	Epha7
GO:0072498	embryonic skeletal joint development	biological_process	1	1088	5	20900	0.234582	0.58974	3.84191	Osr1
GO:0086045	membrane depolarization during AV node cell action potential	biological_process	1	1088	5	20900	0.234582	0.58974	3.84191	Cacna1g
GO:0090114	COPII-coated vesicle budding	biological_process	1	1088	5	20900	0.234582	0.58974	3.84191	Sec13
GO:0090116	C-5 methylation of cytosine	biological_process	1	1088	5	20900	0.234582	0.58974	3.84191	Dnmt3a
GO:0090168	Golgi reassembly	biological_process	1	1088	5	20900	0.234582	0.58974	3.84191	Vps13b
GO:0090188	negative regulation of pancreatic juice secretion	biological_process	1	1088	5	20900	0.234582	0.58974	3.84191	Wnk1
GO:0090235	regulation of metaphase plate congression	biological_process	1	1088	5	20900	0.234582	0.58974	3.84191	Numa1
GO:0090330	regulation of platelet aggregation	biological_process	1	1088	5	20900	0.234582	0.58974	3.84191	Vps33b
GO:0090335	regulation of brown fat cell differentiation	biological_process	1	1088	5	20900	0.234582	0.58974	3.84191	Mtor
GO:0090461	intracellular glutamate homeostasis	biological_process	1	1088	5	20900	0.234582	0.58974	3.84191	Slc7a11
GO:0090666	scaRNA localization to Cajal body	biological_process	1	1088	5	20900	0.234582	0.58974	3.84191	Cct2
GO:0097112	gamma-aminobutyric acid receptor clustering	biological_process	1	1088	5	20900	0.234582	0.58974	3.84191	Shisa7
GO:0097411	hypoxia-inducible factor-1alpha signaling pathway	biological_process	1	1088	5	20900	0.234582	0.58974	3.84191	Pdk1
GO:0097638	L-arginine import across plasma membrane	biological_process	1	1088	5	20900	0.234582	0.58974	3.84191	Slc7a1
GO:0098735	positive regulation of the force of heart contraction	biological_process	1	1088	5	20900	0.234582	0.58974	3.84191	Slc8a1
GO:0098810	neurotransmitter reuptake	biological_process	1	1088	5	20900	0.234582	0.58974	3.84191	Slc1a2
GO:0098942	retrograde trans-synaptic signaling by trans-synaptic protein complex	biological_process	1	1088	5	20900	0.234582	0.58974	3.84191	Farp1
GO:0099610	action potential initiation	biological_process	1	1088	5	20900	0.234582	0.58974	3.84191	Sod1
GO:0110010	basolateral protein secretion	biological_process	1	1088	5	20900	0.234582	0.58974	3.84191	Slc4a8
GO:0140206	dipeptide import across plasma membrane	biological_process	1	1088	5	20900	0.234582	0.58974	3.84191	Slc7a11
GO:0140361	cyclic-GMP-AMP transmembrane import across plasma membrane	biological_process	1	1088	5	20900	0.234582	0.58974	3.84191	Lrrc8a
GO:0140467	integrated stress response signaling	biological_process	1	1088	5	20900	0.234582	0.58974	3.84191	Atf4
GO:1900037	regulation of cellular response to hypoxia	biological_process	1	1088	5	20900	0.234582	0.58974	3.84191	Usp19
GO:1900103	positive regulation of endoplasmic reticulum unfolded protein response	biological_process	1	1088	5	20900	0.234582	0.58974	3.84191	Xbp1
GO:1902177	positive regulation of oxidative stress-induced intrinsic apoptotic signaling pathway	biological_process	1	1088	5	20900	0.234582	0.58974	3.84191	Sod1
GO:1902474	positive regulation of protein localization to synapse	biological_process	1	1088	5	20900	0.234582	0.58974	3.84191	Nlgn3
GO:1902817	negative regulation of protein localization to microtubule	biological_process	1	1088	5	20900	0.234582	0.58974	3.84191	Map1a
GO:1902953	positive regulation of ER to Golgi vesicle-mediated transport	biological_process	1	1088	5	20900	0.234582	0.58974	3.84191	Sorl1
GO:1903052	positive regulation of proteolysis involved in protein catabolic process	biological_process	1	1088	5	20900	0.234582	0.58974	3.84191	Laptm5
GO:1903352	L-ornithine transmembrane transport	biological_process	1	1088	5	20900	0.234582	0.58974	3.84191	Slc7a1
GO:1903444	negative regulation of brown fat cell differentiation	biological_process	1	1088	5	20900	0.234582	0.58974	3.84191	Slc7a10
GO:1903599	positive regulation of autophagy of mitochondrion	biological_process	1	1088	5	20900	0.234582	0.58974	3.84191	Bnip3
GO:1903670	regulation of sprouting angiogenesis	biological_process	1	1088	5	20900	0.234582	0.58974	3.84191	Ppp1r16b
GO:1904045	cellular response to aldosterone	biological_process	1	1088	5	20900	0.234582	0.58974	3.84191	Scnn1a
GO:1904093	negative regulation of autophagic cell death	biological_process	1	1088	5	20900	0.234582	0.58974	3.84191	Laptm5
GO:1904117	cellular response to vasopressin	biological_process	1	1088	5	20900	0.234582	0.58974	3.84191	Scnn1a
GO:1904515	positive regulation of TORC2 signaling	biological_process	1	1088	5	20900	0.234582	0.58974	3.84191	Sik3
GO:1904778	positive regulation of protein localization to cell cortex	biological_process	1	1088	5	20900	0.234582	0.58974	3.84191	Numa1
GO:1905232	cellular response to L-glutamate	biological_process	1	1088	5	20900	0.234582	0.58974	3.84191	Hpca
GO:1905278	positive regulation of epithelial tube formation	biological_process	1	1088	5	20900	0.234582	0.58974	3.84191	Vegfa
GO:1905460	negative regulation of vascular associated smooth muscle cell apoptotic process	biological_process	1	1088	5	20900	0.234582	0.58974	3.84191	Cftr
GO:1905598	negative regulation of low-density lipoprotein receptor activity	biological_process	1	1088	5	20900	0.234582	0.58974	3.84191	Abca2
GO:1905821	positive regulation of chromosome condensation	biological_process	1	1088	5	20900	0.234582	0.58974	3.84191	Smc4
GO:1990182	exosomal secretion	biological_process	1	1088	5	20900	0.234582	0.58974	3.84191	Tsg101
GO:2000611	positive regulation of thyroid hormone generation	biological_process	1	1088	5	20900	0.234582	0.58974	3.84191	Slco1c1
GO:0003341	cilium movement	biological_process	4	1088	48	20900	0.239057	0.58974	1.6008	Ccdc40;Celsr2;Dnah7b;Ttll3
GO:0006612	protein targeting to membrane	biological_process	4	1088	48	20900	0.239057	0.58974	1.6008	Naca;Rtp2;Rtp4;Zdhhc15
GO:0048488	synaptic vesicle endocytosis	biological_process	4	1088	48	20900	0.239057	0.58974	1.6008	Ap2s1;Itsn1;Nlgn3;Snca
GO:0001967	suckling behavior	biological_process	2	1088	18	20900	0.240354	0.58974	2.1344	Grin1;Grin2b
GO:0006941	striated muscle contraction	biological_process	2	1088	18	20900	0.240354	0.58974	2.1344	Gaa;Ryr1
GO:0007263	nitric oxide mediated signal transduction	biological_process	2	1088	18	20900	0.240354	0.58974	2.1344	Gucy1a1;Nos3
GO:0018279	protein N-linked glycosylation via asparagine	biological_process	2	1088	18	20900	0.240354	0.58974	2.1344	Tusc3;Uggt2
GO:0032012	regulation of ARF protein signal transduction	biological_process	2	1088	18	20900	0.240354	0.58974	2.1344	Iqsec1;Iqsec3
GO:0032966	negative regulation of collagen biosynthetic process	biological_process	2	1088	18	20900	0.240354	0.58974	2.1344	Errfi1;Rapgef3
GO:0036159	inner dynein arm assembly	biological_process	2	1088	18	20900	0.240354	0.58974	2.1344	Ccdc40;Dnah7b
GO:0042308	negative regulation of protein import into nucleus	biological_process	2	1088	18	20900	0.240354	0.58974	2.1344	Pkia;Sumo1
GO:0042551	neuron maturation	biological_process	2	1088	18	20900	0.240354	0.58974	2.1344	Srrm4;Vsx1
GO:0043252	sodium-independent organic anion transport	biological_process	2	1088	18	20900	0.240354	0.58974	2.1344	Slco1c1;Slco5a1
GO:0045725	positive regulation of glycogen biosynthetic process	biological_process	2	1088	18	20900	0.240354	0.58974	2.1344	Insr;Sorbs1
GO:0045779	negative regulation of bone resorption	biological_process	2	1088	18	20900	0.240354	0.58974	2.1344	Tnfrsf11b;Vegfa
GO:0045945	positive regulation of transcription by RNA polymerase III	biological_process	2	1088	18	20900	0.240354	0.58974	2.1344	Ice1;Mtor
GO:0048485	sympathetic nervous system development	biological_process	2	1088	18	20900	0.240354	0.58974	2.1344	Plxna4;Sox4
GO:0050732	negative regulation of peptidyl-tyrosine phosphorylation	biological_process	2	1088	18	20900	0.240354	0.58974	2.1344	Errfi1;Ptprc
GO:0051131	chaperone-mediated protein complex assembly	biological_process	2	1088	18	20900	0.240354	0.58974	2.1344	Bbs12;Cct2
GO:0051489	regulation of filopodium assembly	biological_process	2	1088	18	20900	0.240354	0.58974	2.1344	Daam2;Gap43
GO:0060563	neuroepithelial cell differentiation	biological_process	2	1088	18	20900	0.240354	0.58974	2.1344	Otx2;Sox4
GO:0071985	multivesicular body sorting pathway	biological_process	2	1088	18	20900	0.240354	0.58974	2.1344	Chmp1b;Chmp2b
GO:2000310	regulation of NMDA receptor activity	biological_process	2	1088	18	20900	0.240354	0.58974	2.1344	Dapk1;Nlgn3
GO:0009887	animal organ morphogenesis	biological_process	10	1088	148	20900	0.24268	0.58974	1.29794	Fgf1;Gpc3;Igf1r;Insr;Nbl1;Notch2;Otx2;Vdr;Wnt10b;Wnt7a
GO:0001935	endothelial cell proliferation	biological_process	3	1088	33	20900	0.245339	0.58974	1.74632	Col8a2;Vegfa;Xbp1
GO:0006418	tRNA aminoacylation for protein translation	biological_process	3	1088	33	20900	0.245339	0.58974	1.74632	Dalrd3;Lars2;Vars
GO:0010719	negative regulation of epithelial to mesenchymal transition	biological_process	3	1088	33	20900	0.245339	0.58974	1.74632	Spred3;Tsc2;Vegfa
GO:0031663	lipopolysaccharide-mediated signaling pathway	biological_process	3	1088	33	20900	0.245339	0.58974	1.74632	Irak2;Nos3;Stat1
GO:0032691	negative regulation of interleukin-1 beta production	biological_process	3	1088	33	20900	0.245339	0.58974	1.74632	Errfi1;Ghsr;Gstp-ps
GO:0042273	ribosomal large subunit biogenesis	biological_process	3	1088	33	20900	0.245339	0.58974	1.74632	Rpl5;Rpl7;Zfp622
GO:0045595	regulation of cell differentiation	biological_process	3	1088	33	20900	0.245339	0.58974	1.74632	Apc2;Nrg1;Tnr
GO:0048589	developmental growth	biological_process	3	1088	33	20900	0.245339	0.58974	1.74632	Adm;Chst11;Zmiz1
GO:0048738	cardiac muscle tissue development	biological_process	3	1088	33	20900	0.245339	0.58974	1.74632	Mtor;Nrg1;Prmt1
GO:0051085	chaperone cofactor-dependent protein refolding	biological_process	3	1088	33	20900	0.245339	0.58974	1.74632	Dnajb14;Hspa5;Hspa8
GO:0061077	chaperone-mediated protein folding	biological_process	3	1088	33	20900	0.245339	0.58974	1.74632	Cct2;Hspa8;Unc45a
GO:0097746	blood vessel diameter maintenance	biological_process	3	1088	33	20900	0.245339	0.58974	1.74632	Ece1;Nos3;Nppa
GO:0032436	positive regulation of proteasomal ubiquitin-dependent protein catabolic process	biological_process	6	1088	81	20900	0.245791	0.58974	1.42293	Nkd2;Plk2;Rnf14;Sumo1;Trib2;Zer1
GO:0007346	regulation of mitotic cell cycle	biological_process	4	1088	49	20900	0.250523	0.58974	1.56813	Cdk11b;Nek7;Ttc28;Ywhae
GO:0030155	regulation of cell adhesion	biological_process	4	1088	49	20900	0.250523	0.58974	1.56813	Ppp1cb;Ptprj;Tnr;Ythdf2
GO:0045429	positive regulation of nitric oxide biosynthetic process	biological_process	4	1088	49	20900	0.250523	0.58974	1.56813	Insr;Klrk1;Mtor;Tlr5
GO:0098586	cellular response to virus	biological_process	4	1088	49	20900	0.250523	0.58974	1.56813	Irf5;Irgm1;Irgm2;Lgals9
GO:0071222	cellular response to lipopolysaccharide	biological_process	12	1088	184	20900	0.251547	0.58974	1.2528	B2m;Casp1;Gbp3;Irak2;Irgm1;Irgm2;Klrk1;Mrc1;Pde2a;Prpf8;Stat1;Xbp1
GO:0043433	negative regulation of DNA-binding transcription factor activity	biological_process	6	1088	82	20900	0.25457	0.58974	1.40558	Igf1r;Irak2;Kat6a;Med13;Sumo1;Trib2
GO:0050680	negative regulation of epithelial cell proliferation	biological_process	6	1088	82	20900	0.25457	0.58974	1.40558	B2m;Gpc3;Mcc;Sav1;Tsc2;Wnt10b
GO:0006351	DNA-templated transcription	biological_process	7	1088	99	20900	0.256804	0.58974	1.35825	Col4a2;Hivep2;Nfat5;Nfil3;Polr1d;Polr2i;Stat1
GO:0046330	positive regulation of JNK cascade	biological_process	7	1088	99	20900	0.256804	0.58974	1.35825	Eda2r;Fcgr2b;Flt4;Hipk2;Map3k1;Wnt7a;Zfp622
GO:0050766	positive regulation of phagocytosis	biological_process	5	1088	66	20900	0.259395	0.58974	1.45527	Cyba;Fcgr1;Fcgr2b;Lrp1;Sod1
GO:0070936	protein K48-linked ubiquitination	biological_process	5	1088	66	20900	0.259395	0.58974	1.45527	Klhl3;Rnf146;Rnf6;Ube2e2;Ube2e3
GO:0032481	positive regulation of type I interferon production	biological_process	3	1088	34	20900	0.259549	0.58974	1.69496	Irf5;Irf7;Pqbp1
GO:0035108	limb morphogenesis	biological_process	3	1088	34	20900	0.259549	0.58974	1.69496	Cibar1;Megf8;Sik3
GO:0050806	positive regulation of synaptic transmission	biological_process	3	1088	34	20900	0.259549	0.58974	1.69496	Grin2b;Lgi1;Snca
GO:0051225	spindle assembly	biological_process	3	1088	34	20900	0.259549	0.58974	1.69496	Kif11;Rcc1;Tubb5
GO:0001953	negative regulation of cell-matrix adhesion	biological_process	2	1088	19	20900	0.26002	0.58974	2.02206	Plet1;Sema3e
GO:0002523	leukocyte migration involved in inflammatory response	biological_process	2	1088	19	20900	0.26002	0.58974	2.02206	S100a8;S100a9
GO:0006376	mRNA splice site recognition	biological_process	2	1088	19	20900	0.26002	0.58974	2.02206	Celf3;Luc7l2
GO:0007340	acrosome reaction	biological_process	2	1088	19	20900	0.26002	0.58974	2.02206	Glra1;Syt6
GO:0010824	regulation of centrosome duplication	biological_process	2	1088	19	20900	0.26002	0.58974	2.02206	Chmp1b;Chmp2b
GO:0014912	negative regulation of smooth muscle cell migration	biological_process	2	1088	19	20900	0.26002	0.58974	2.02206	Igfbp3;Lrp1
GO:0015804	neutral amino acid transport	biological_process	2	1088	19	20900	0.26002	0.58974	2.02206	Slc38a2;Slc7a10
GO:0019886	antigen processing and presentation of exogenous peptide antigen via MHC class II	biological_process	2	1088	19	20900	0.26002	0.58974	2.02206	B2m;Fcgr2b
GO:0022408	negative regulation of cell-cell adhesion	biological_process	2	1088	19	20900	0.26002	0.58974	2.02206	Tnr;Vegfa
GO:0034138	toll-like receptor 3 signaling pathway	biological_process	2	1088	19	20900	0.26002	0.58974	2.02206	Colec12;Oas1a
GO:0035418	protein localization to synapse	biological_process	2	1088	19	20900	0.26002	0.58974	2.02206	Bsn;Shank1
GO:0035909	aorta morphogenesis	biological_process	2	1088	19	20900	0.26002	0.58974	2.02206	Kat6a;Lrp1
GO:0038083	peptidyl-tyrosine autophosphorylation	biological_process	2	1088	19	20900	0.26002	0.58974	2.02206	Igf1r;Insr
GO:0046426	negative regulation of receptor signaling pathway via JAK-STAT	biological_process	2	1088	19	20900	0.26002	0.58974	2.02206	Gbp3;Leprot
GO:0048489	synaptic vesicle transport	biological_process	2	1088	19	20900	0.26002	0.58974	2.02206	Rab3a;Snca
GO:0048596	embryonic camera-type eye morphogenesis	biological_process	2	1088	19	20900	0.26002	0.58974	2.02206	Cited2;Hipk2
GO:0051000	positive regulation of nitric-oxide synthase activity	biological_process	2	1088	19	20900	0.26002	0.58974	2.02206	Npr3;S100a1
GO:0055117	regulation of cardiac muscle contraction	biological_process	2	1088	19	20900	0.26002	0.58974	2.02206	Calm2;P2rx4
GO:0060749	mammary gland alveolus development	biological_process	2	1088	19	20900	0.26002	0.58974	2.02206	Agap2;Vegfa
GO:0061025	membrane fusion	biological_process	2	1088	19	20900	0.26002	0.58974	2.02206	Huwe1;Vps33b
GO:0098696	regulation of neurotransmitter receptor localization to postsynaptic specialization membrane	biological_process	2	1088	19	20900	0.26002	0.58974	2.02206	Ghsr;Kalrn
GO:1901741	positive regulation of myoblast fusion	biological_process	2	1088	19	20900	0.26002	0.58974	2.02206	Adgrb1;Ccl8
GO:1902430	negative regulation of amyloid-beta formation	biological_process	2	1088	19	20900	0.26002	0.58974	2.02206	Ntrk2;Sorl1
GO:1903232	melanosome assembly	biological_process	2	1088	19	20900	0.26002	0.58974	2.02206	Ap1s2;Hps3
GO:0016477	cell migration	biological_process	17	1088	274	20900	0.262013	0.58974	1.19183	Apc2;Arf4;Arpc5l;Cd151;Col5a1;Coro6;Dock5;Errfi1;Gpc3;Igfbp6;Itga7;Itgb1;Itgbl1;Rhof;Sorl1;Tgfbr3l;Vegfa
GO:0007157	heterophilic cell-cell adhesion via plasma membrane cell adhesion molecules	biological_process	4	1088	50	20900	0.262102	0.58974	1.53676	Alcam;Itgal;Lgals9;Tenm4
GO:0009636	response to toxic substance	biological_process	4	1088	50	20900	0.262102	0.58974	1.53676	Eif2ak2;Mbp;Scn8a;Slc7a11
GO:0006821	chloride transport	biological_process	6	1088	83	20900	0.263434	0.58974	1.38864	Cftr;Clcn1;Clic1;Glra1;Slc12a5;Slc26a7
GO:0007229	integrin-mediated signaling pathway	biological_process	6	1088	83	20900	0.263434	0.58974	1.38864	Isg15;Itga6;Itga7;Itgal;Itgb1;Itgbl1
GO:0002062	chondrocyte differentiation	biological_process	5	1088	67	20900	0.269422	0.58974	1.43355	Ccn3;Col11a2;Ltbp3;Osr1;Wnt7a
GO:0042752	regulation of circadian rhythm	biological_process	5	1088	67	20900	0.269422	0.58974	1.43355	Adcy1;Cry2;Mtor;Nr1d2;Ppp1cb
GO:0051603	proteolysis involved in protein catabolic process	biological_process	5	1088	67	20900	0.269422	0.58974	1.43355	Hspa5;Psma6;Psmb1;Psmb6;Psmb7
GO:0070374	positive regulation of ERK1 and ERK2 cascade	biological_process	15	1088	240	20900	0.269489	0.58974	1.2006	Acta2;Ccl8;Fgf1;Flt4;Garem1;Gpnmb;Inhba;Lrp1;Notch2;Npnt;Nrg1;Ntrk2;Ptprc;Ror1;Vegfa
GO:0007420	brain development	biological_process	13	1088	205	20900	0.271422	0.58974	1.21817	Bptf;Cic;Cntn2;Col4a1;Dscaml1;Epha7;Foxj1;Igf1r;Nfasc;Nme7;Pcdh18;Slc7a11;Tmx2
GO:0045727	positive regulation of translation	biological_process	6	1088	84	20900	0.272376	0.58974	1.37211	Ago2;Eif4g3;Mtor;Prmt1;Rpl5;Sox4
GO:0050673	epithelial cell proliferation	biological_process	6	1088	84	20900	0.272376	0.58974	1.37211	Alms1;Fgf1;Gpc3;Mycn;Sav1;Vegfa
GO:0050729	positive regulation of inflammatory response	biological_process	6	1088	84	20900	0.272376	0.58974	1.37211	Abcc1;Casp1;Pde2a;S100a8;S100a9;Snca
GO:0032728	positive regulation of interferon-beta production	biological_process	4	1088	51	20900	0.273779	0.58974	1.50663	Irf7;Isg15;Oas1a;Zbtb20
GO:0006611	protein export from nucleus	biological_process	3	1088	35	20900	0.273862	0.58974	1.64653	Frat1;Nup214;Ranbp3l
GO:0035116	embryonic hindlimb morphogenesis	biological_process	3	1088	35	20900	0.273862	0.58974	1.64653	Gpc3;Osr1;Wnt7a
GO:0051881	regulation of mitochondrial membrane potential	biological_process	3	1088	35	20900	0.273862	0.58974	1.64653	Clic1;Oprd1;Sod1
GO:0070527	platelet aggregation	biological_process	3	1088	35	20900	0.273862	0.58974	1.64653	Bloc1s4;Pdia3;Slc7a11
GO:0001834	trophectodermal cell proliferation	biological_process	1	1088	6	20900	0.274437	0.58974	3.20159	Cops2
GO:0002158	osteoclast proliferation	biological_process	1	1088	6	20900	0.274437	0.58974	3.20159	Npr3
GO:0002521	leukocyte differentiation	biological_process	1	1088	6	20900	0.274437	0.58974	3.20159	Cited2
GO:0002544	chronic inflammatory response	biological_process	1	1088	6	20900	0.274437	0.58974	3.20159	S100a9
GO:0003150	muscular septum morphogenesis	biological_process	1	1088	6	20900	0.274437	0.58974	3.20159	Fzd1
GO:0003357	noradrenergic neuron differentiation	biological_process	1	1088	6	20900	0.274437	0.58974	3.20159	Sox4
GO:0005981	regulation of glycogen catabolic process	biological_process	1	1088	6	20900	0.274437	0.58974	3.20159	Ppp1cb
GO:0006104	succinyl-CoA metabolic process	biological_process	1	1088	6	20900	0.274437	0.58974	3.20159	Sucla2
GO:0006166	purine ribonucleoside salvage	biological_process	1	1088	6	20900	0.274437	0.58974	3.20159	Pnp
GO:0006189	'de novo' IMP biosynthetic process	biological_process	1	1088	6	20900	0.274437	0.58974	3.20159	Paics
GO:0006207	'de novo' pyrimidine nucleobase biosynthetic process	biological_process	1	1088	6	20900	0.274437	0.58974	3.20159	Mtor
GO:0006231	dTMP biosynthetic process	biological_process	1	1088	6	20900	0.274437	0.58974	3.20159	Nme1
GO:0006640	monoacylglycerol biosynthetic process	biological_process	1	1088	6	20900	0.274437	0.58974	3.20159	Pla2g4a
GO:0006751	glutathione catabolic process	biological_process	1	1088	6	20900	0.274437	0.58974	3.20159	Ggt7
GO:0006903	vesicle targeting	biological_process	1	1088	6	20900	0.274437	0.58974	3.20159	Ykt6
GO:0007221	positive regulation of transcription of Notch receptor target	biological_process	1	1088	6	20900	0.274437	0.58974	3.20159	Maml3
GO:0007231	osmosensory signaling pathway	biological_process	1	1088	6	20900	0.274437	0.58974	3.20159	Casp1
GO:0008078	mesodermal cell migration	biological_process	1	1088	6	20900	0.274437	0.58974	3.20159	Mesp2
GO:0008355	olfactory learning	biological_process	1	1088	6	20900	0.274437	0.58974	3.20159	Grin1
GO:0008611	ether lipid biosynthetic process	biological_process	1	1088	6	20900	0.274437	0.58974	3.20159	Fasn
GO:0010032	meiotic chromosome condensation	biological_process	1	1088	6	20900	0.274437	0.58974	3.20159	Smc4
GO:0010430	fatty acid omega-oxidation	biological_process	1	1088	6	20900	0.274437	0.58974	3.20159	Cyp4f13
GO:0010701	positive regulation of norepinephrine secretion	biological_process	1	1088	6	20900	0.274437	0.58974	3.20159	Kcnb1
GO:0010742	macrophage derived foam cell differentiation	biological_process	1	1088	6	20900	0.274437	0.58974	3.20159	Stat1
GO:0010891	negative regulation of sequestering of triglyceride	biological_process	1	1088	6	20900	0.274437	0.58974	3.20159	Abhd5
GO:0014005	microglia development	biological_process	1	1088	6	20900	0.274437	0.58974	3.20159	Tspan2
GO:0014051	gamma-aminobutyric acid secretion	biological_process	1	1088	6	20900	0.274437	0.58974	3.20159	Cacna1a
GO:0014910	regulation of smooth muscle cell migration	biological_process	1	1088	6	20900	0.274437	0.58974	3.20159	Sorl1
GO:0015734	taurine transport	biological_process	1	1088	6	20900	0.274437	0.58974	3.20159	Lrrc8a
GO:0015938	coenzyme A catabolic process	biological_process	1	1088	6	20900	0.274437	0.58974	3.20159	Nudt19
GO:0016266	O-glycan processing	biological_process	1	1088	6	20900	0.274437	0.58974	3.20159	Galnt10
GO:0016338	calcium-independent cell-cell adhesion via plasma membrane cell-adhesion molecules	biological_process	1	1088	6	20900	0.274437	0.58974	3.20159	Dscaml1
GO:0019218	regulation of steroid metabolic process	biological_process	1	1088	6	20900	0.274437	0.58974	3.20159	Abca2
GO:0019853	L-ascorbic acid biosynthetic process	biological_process	1	1088	6	20900	0.274437	0.58974	3.20159	Akr1a1
GO:0030204	chondroitin sulfate metabolic process	biological_process	1	1088	6	20900	0.274437	0.58974	3.20159	Chst11
GO:0030210	heparin biosynthetic process	biological_process	1	1088	6	20900	0.274437	0.58974	3.20159	Xylt2
GO:0030252	growth hormone secretion	biological_process	1	1088	6	20900	0.274437	0.58974	3.20159	Ghsr
GO:0030522	intracellular receptor signaling pathway	biological_process	1	1088	6	20900	0.274437	0.58974	3.20159	Vdr
GO:0031630	regulation of synaptic vesicle fusion to presynaptic active zone membrane	biological_process	1	1088	6	20900	0.274437	0.58974	3.20159	Rab3a
GO:0031665	negative regulation of lipopolysaccharide-mediated signaling pathway	biological_process	1	1088	6	20900	0.274437	0.58974	3.20159	Ltf
GO:0031952	regulation of protein autophosphorylation	biological_process	1	1088	6	20900	0.274437	0.58974	3.20159	Epha7
GO:0031998	regulation of fatty acid beta-oxidation	biological_process	1	1088	6	20900	0.274437	0.58974	3.20159	Mtor
GO:0032053	ciliary basal body organization	biological_process	1	1088	6	20900	0.274437	0.58974	3.20159	Foxj1
GO:0032100	positive regulation of appetite	biological_process	1	1088	6	20900	0.274437	0.58974	3.20159	Ghsr
GO:0032328	alanine transport	biological_process	1	1088	6	20900	0.274437	0.58974	3.20159	Slc38a2
GO:0032388	positive regulation of intracellular transport	biological_process	1	1088	6	20900	0.274437	0.58974	3.20159	Numa1
GO:0032483	regulation of Rab protein signal transduction	biological_process	1	1088	6	20900	0.274437	0.58974	3.20159	Dennd4b
GO:0032527	protein exit from endoplasmic reticulum	biological_process	1	1088	6	20900	0.274437	0.58974	3.20159	Sec13
GO:0032649	regulation of type II interferon production	biological_process	1	1088	6	20900	0.274437	0.58974	3.20159	Isg15
GO:0032811	negative regulation of epinephrine secretion	biological_process	1	1088	6	20900	0.274437	0.58974	3.20159	Crhr1
GO:0033631	cell-cell adhesion mediated by integrin	biological_process	1	1088	6	20900	0.274437	0.58974	3.20159	Npnt
GO:0034103	regulation of tissue remodeling	biological_process	1	1088	6	20900	0.274437	0.58974	3.20159	Gpnmb
GO:0034134	toll-like receptor 2 signaling pathway	biological_process	1	1088	6	20900	0.274437	0.58974	3.20159	Pik3ap1
GO:0035878	nail development	biological_process	1	1088	6	20900	0.274437	0.58974	3.20159	Itga6
GO:0036324	vascular endothelial growth factor receptor-2 signaling pathway	biological_process	1	1088	6	20900	0.274437	0.58974	3.20159	Vegfa
GO:0036499	PERK-mediated unfolded protein response	biological_process	1	1088	6	20900	0.274437	0.58974	3.20159	Atf4
GO:0038033	positive regulation of endothelial cell chemotaxis by VEGF-activated vascular endothelial growth factor receptor signaling pathway	biological_process	1	1088	6	20900	0.274437	0.58974	3.20159	Vegfa
GO:0042373	vitamin K metabolic process	biological_process	1	1088	6	20900	0.274437	0.58974	3.20159	Vkorc1l1
GO:0043516	regulation of DNA damage response, signal transduction by p53 class mediator	biological_process	1	1088	6	20900	0.274437	0.58974	3.20159	Sox4
GO:0044242	cellular lipid catabolic process	biological_process	1	1088	6	20900	0.274437	0.58974	3.20159	Lrp1
GO:0044770	cell cycle phase transition	biological_process	1	1088	6	20900	0.274437	0.58974	3.20159	Ptprc
GO:0045040	protein insertion into mitochondrial outer membrane	biological_process	1	1088	6	20900	0.274437	0.58974	3.20159	Tomm22
GO:0045833	negative regulation of lipid metabolic process	biological_process	1	1088	6	20900	0.274437	0.58974	3.20159	Ccdc3
GO:0045925	positive regulation of female receptivity	biological_process	1	1088	6	20900	0.274437	0.58974	3.20159	Ncoa2
GO:0048263	determination of dorsal identity	biological_process	1	1088	6	20900	0.274437	0.58974	3.20159	Nbl1
GO:0048642	negative regulation of skeletal muscle tissue development	biological_process	1	1088	6	20900	0.274437	0.58974	3.20159	Usp19
GO:0048659	smooth muscle cell proliferation	biological_process	1	1088	6	20900	0.274437	0.58974	3.20159	Ccn3
GO:0048793	pronephros development	biological_process	1	1088	6	20900	0.274437	0.58974	3.20159	Osr1
GO:0050434	positive regulation of viral transcription	biological_process	1	1088	6	20900	0.274437	0.58974	3.20159	Map3k1
GO:0051013	microtubule severing	biological_process	1	1088	6	20900	0.274437	0.58974	3.20159	Ttll6
GO:0051054	positive regulation of DNA metabolic process	biological_process	1	1088	6	20900	0.274437	0.58974	3.20159	Igf1r
GO:0051222	positive regulation of protein transport	biological_process	1	1088	6	20900	0.274437	0.58974	3.20159	Lrp1
GO:0051224	negative regulation of protein transport	biological_process	1	1088	6	20900	0.274437	0.58974	3.20159	Snx12
GO:0051293	establishment of spindle localization	biological_process	1	1088	6	20900	0.274437	0.58974	3.20159	Zbed3
GO:0051580	regulation of neurotransmitter uptake	biological_process	1	1088	6	20900	0.274437	0.58974	3.20159	Arl6ip5
GO:0051882	mitochondrial depolarization	biological_process	1	1088	6	20900	0.274437	0.58974	3.20159	Casp1
GO:0055092	sterol homeostasis	biological_process	1	1088	6	20900	0.274437	0.58974	3.20159	Xbp1
GO:0060179	male mating behavior	biological_process	1	1088	6	20900	0.274437	0.58974	3.20159	Grin1
GO:0060267	positive regulation of respiratory burst	biological_process	1	1088	6	20900	0.274437	0.58974	3.20159	Insr
GO:0060372	regulation of atrial cardiac muscle cell membrane repolarization	biological_process	1	1088	6	20900	0.274437	0.58974	3.20159	Nppa
GO:0060706	cell differentiation involved in embryonic placenta development	biological_process	1	1088	6	20900	0.274437	0.58974	3.20159	Krt8
GO:0060744	mammary gland branching involved in thelarche	biological_process	1	1088	6	20900	0.274437	0.58974	3.20159	Ncoa3
GO:0060836	lymphatic endothelial cell differentiation	biological_process	1	1088	6	20900	0.274437	0.58974	3.20159	Acvr2b
GO:0060978	angiogenesis involved in coronary vascular morphogenesis	biological_process	1	1088	6	20900	0.274437	0.58974	3.20159	Vegfa
GO:0061038	uterus morphogenesis	biological_process	1	1088	6	20900	0.274437	0.58974	3.20159	Wnt7a
GO:0061156	pulmonary artery morphogenesis	biological_process	1	1088	6	20900	0.274437	0.58974	3.20159	Cited2
GO:0061304	retinal blood vessel morphogenesis	biological_process	1	1088	6	20900	0.274437	0.58974	3.20159	Col4a1
GO:0062176	R-loop processing	biological_process	1	1088	6	20900	0.274437	0.58974	3.20159	Nfat5
GO:0070175	positive regulation of enamel mineralization	biological_process	1	1088	6	20900	0.274437	0.58974	3.20159	Cftr
GO:0070197	meiotic attachment of telomere to nuclear envelope	biological_process	1	1088	6	20900	0.274437	0.58974	3.20159	Sun1
GO:0070293	renal absorption	biological_process	1	1088	6	20900	0.274437	0.58974	3.20159	Klhl3
GO:0070296	sarcoplasmic reticulum calcium ion transport	biological_process	1	1088	6	20900	0.274437	0.58974	3.20159	Ryr1
GO:0070475	rRNA base methylation	biological_process	1	1088	6	20900	0.274437	0.58974	3.20159	Fdxacb1
GO:0070665	positive regulation of leukocyte proliferation	biological_process	1	1088	6	20900	0.274437	0.58974	3.20159	Csf2ra
GO:0070779	D-aspartate import across plasma membrane	biological_process	1	1088	6	20900	0.274437	0.58974	3.20159	Slc1a2
GO:0070925	organelle assembly	biological_process	1	1088	6	20900	0.274437	0.58974	3.20159	Ythdf2
GO:0071286	cellular response to magnesium ion	biological_process	1	1088	6	20900	0.274437	0.58974	3.20159	Ank3
GO:0071499	cellular response to laminar fluid shear stress	biological_process	1	1088	6	20900	0.274437	0.58974	3.20159	Xbp1
GO:0071704	organic substance metabolic process	biological_process	1	1088	6	20900	0.274437	0.58974	3.20159	Pgm2l1
GO:0071716	leukotriene transport	biological_process	1	1088	6	20900	0.274437	0.58974	3.20159	Abcc1
GO:0071763	nuclear membrane organization	biological_process	1	1088	6	20900	0.274437	0.58974	3.20159	Emd
GO:0071910	determination of liver left/right asymmetry	biological_process	1	1088	6	20900	0.274437	0.58974	3.20159	Ccdc40
GO:0072015	podocyte development	biological_process	1	1088	6	20900	0.274437	0.58974	3.20159	Notch2
GO:0086015	SA node cell action potential	biological_process	1	1088	6	20900	0.274437	0.58974	3.20159	Cacna1g
GO:0090119	vesicle-mediated cholesterol transport	biological_process	1	1088	6	20900	0.274437	0.58974	3.20159	Syt7
GO:0090156	intracellular sphingolipid homeostasis	biological_process	1	1088	6	20900	0.274437	0.58974	3.20159	Abca2
GO:0097070	ductus arteriosus closure	biological_process	1	1088	6	20900	0.274437	0.58974	3.20159	Hpgd
GO:0097113	AMPA glutamate receptor clustering	biological_process	1	1088	6	20900	0.274437	0.58974	3.20159	Shank3
GO:0097114	NMDA glutamate receptor clustering	biological_process	1	1088	6	20900	0.274437	0.58974	3.20159	Shank3
GO:0097237	cellular response to toxic substance	biological_process	1	1088	6	20900	0.274437	0.58974	3.20159	Oprd1
GO:0097485	neuron projection guidance	biological_process	1	1088	6	20900	0.274437	0.58974	3.20159	Plxna3
GO:0097647	amylin receptor signaling pathway	biological_process	1	1088	6	20900	0.274437	0.58974	3.20159	Adm
GO:0098779	positive regulation of mitophagy in response to mitochondrial depolarization	biological_process	1	1088	6	20900	0.274437	0.58974	3.20159	Huwe1
GO:0099150	regulation of postsynaptic specialization assembly	biological_process	1	1088	6	20900	0.274437	0.58974	3.20159	Gap43
GO:0099502	calcium-dependent activation of synaptic vesicle fusion	biological_process	1	1088	6	20900	0.274437	0.58974	3.20159	Syt7
GO:0110053	regulation of actin filament organization	biological_process	1	1088	6	20900	0.274437	0.58974	3.20159	Rgs4
GO:0120183	positive regulation of focal adhesion disassembly	biological_process	1	1088	6	20900	0.274437	0.58974	3.20159	Iqsec1
GO:0120193	tight junction organization	biological_process	1	1088	6	20900	0.274437	0.58974	3.20159	Cldn19
GO:0140009	L-aspartate import across plasma membrane	biological_process	1	1088	6	20900	0.274437	0.58974	3.20159	Slc1a2
GO:0140058	neuron projection arborization	biological_process	1	1088	6	20900	0.274437	0.58974	3.20159	Tuba1a
GO:0140448	signaling receptor ligand precursor processing	biological_process	1	1088	6	20900	0.274437	0.58974	3.20159	Casp1
GO:0140639	positive regulation of pyroptosis	biological_process	1	1088	6	20900	0.274437	0.58974	3.20159	Gbp3
GO:1900028	negative regulation of ruffle assembly	biological_process	1	1088	6	20900	0.274437	0.58974	3.20159	Pfn2
GO:1900078	positive regulation of cellular response to insulin stimulus	biological_process	1	1088	6	20900	0.274437	0.58974	3.20159	C1qtnf9
GO:1901653	cellular response to peptide	biological_process	1	1088	6	20900	0.274437	0.58974	3.20159	Fis1
GO:1901896	positive regulation of ATPase-coupled calcium transmembrane transporter activity	biological_process	1	1088	6	20900	0.274437	0.58974	3.20159	Sumo1
GO:1902083	negative regulation of peptidyl-cysteine S-nitrosylation	biological_process	1	1088	6	20900	0.274437	0.58974	3.20159	Ncoa7
GO:1902512	positive regulation of apoptotic DNA fragmentation	biological_process	1	1088	6	20900	0.274437	0.58974	3.20159	Igfbp3
GO:1902514	regulation of calcium ion transmembrane transport via high voltage-gated calcium channel	biological_process	1	1088	6	20900	0.274437	0.58974	3.20159	Nppa
GO:1902747	negative regulation of lens fiber cell differentiation	biological_process	1	1088	6	20900	0.274437	0.58974	3.20159	Spred3
GO:1902951	negative regulation of dendritic spine maintenance	biological_process	1	1088	6	20900	0.274437	0.58974	3.20159	Grin2b
GO:1903038	negative regulation of leukocyte cell-cell adhesion	biological_process	1	1088	6	20900	0.274437	0.58974	3.20159	Wnk1
GO:1903214	regulation of protein targeting to mitochondrion	biological_process	1	1088	6	20900	0.274437	0.58974	3.20159	Parl
GO:1903237	negative regulation of leukocyte tethering or rolling	biological_process	1	1088	6	20900	0.274437	0.58974	3.20159	Ccl28
GO:1903490	positive regulation of mitotic cytokinesis	biological_process	1	1088	6	20900	0.274437	0.58974	3.20159	Wnk1
GO:1904141	positive regulation of microglial cell migration	biological_process	1	1088	6	20900	0.274437	0.58974	3.20159	P2rx4
GO:1904960	positive regulation of cytochrome-c oxidase activity	biological_process	1	1088	6	20900	0.274437	0.58974	3.20159	Ndufa4
GO:1905516	positive regulation of fertilization	biological_process	1	1088	6	20900	0.274437	0.58974	3.20159	Cfap69
GO:1905563	negative regulation of vascular endothelial cell proliferation	biological_process	1	1088	6	20900	0.274437	0.58974	3.20159	Tsc2
GO:1990034	calcium ion export across plasma membrane	biological_process	1	1088	6	20900	0.274437	0.58974	3.20159	Slc24a4
GO:2000110	negative regulation of macrophage apoptotic process	biological_process	1	1088	6	20900	0.274437	0.58974	3.20159	Ghsr
GO:2000323	negative regulation of glucocorticoid receptor signaling pathway	biological_process	1	1088	6	20900	0.274437	0.58974	3.20159	Cry2
GO:2000821	regulation of grooming behavior	biological_process	1	1088	6	20900	0.274437	0.58974	3.20159	Shank3
GO:2001137	positive regulation of endocytic recycling	biological_process	1	1088	6	20900	0.274437	0.58974	3.20159	Sorl1
GO:0042593	glucose homeostasis	biological_process	10	1088	153	20900	0.275018	0.590714	1.25553	Alms1;Cacna1a;Cry2;Hectd4;Insr;Kcnb1;Ncor2;Oas1a;Ptprj;Sox4
GO:0042098	T cell proliferation	biological_process	5	1088	68	20900	0.279531	0.593739	1.41247	Cd151;Fkbp1a;Pnp;Ptprc;Tsc2
GO:0000027	ribosomal large subunit assembly	biological_process	2	1088	20	20900	0.279698	0.593739	1.92096	Rpl5;Rpl6
GO:0001736	establishment of planar polarity	biological_process	2	1088	20	20900	0.279698	0.593739	1.92096	Alms1;Fuz
GO:0002042	cell migration involved in sprouting angiogenesis	biological_process	2	1088	20	20900	0.279698	0.593739	1.92096	Itgb1;Vegfa
GO:0006801	superoxide metabolic process	biological_process	2	1088	20	20900	0.279698	0.593739	1.92096	Cyba;Sod1
GO:0008209	androgen metabolic process	biological_process	2	1088	20	20900	0.279698	0.593739	1.92096	Adm;Tiparp
GO:0030889	negative regulation of B cell proliferation	biological_process	2	1088	20	20900	0.279698	0.593739	1.92096	Fcgr2b;Tsc2
GO:0031290	retinal ganglion cell axon guidance	biological_process	2	1088	20	20900	0.279698	0.593739	1.92096	Epha7;Ptprm
GO:0034755	iron ion transmembrane transport	biological_process	2	1088	20	20900	0.279698	0.593739	1.92096	Heph;Ltf
GO:0042554	superoxide anion generation	biological_process	2	1088	20	20900	0.279698	0.593739	1.92096	Cyba;Sod1
GO:0045576	mast cell activation	biological_process	2	1088	20	20900	0.279698	0.593739	1.92096	Cd48;Fcgr2b
GO:0046328	regulation of JNK cascade	biological_process	2	1088	20	20900	0.279698	0.593739	1.92096	Igf1r;Rap2a
GO:0050765	negative regulation of phagocytosis	biological_process	2	1088	20	20900	0.279698	0.593739	1.92096	Dysf;Fcgr2b
GO:0051145	smooth muscle cell differentiation	biological_process	2	1088	20	20900	0.279698	0.593739	1.92096	Mrtfa;Npnt
GO:0060134	prepulse inhibition	biological_process	2	1088	20	20900	0.279698	0.593739	1.92096	Grin1;Nlgn3
GO:0071470	cellular response to osmotic stress	biological_process	2	1088	20	20900	0.279698	0.593739	1.92096	Dysf;Mtor
GO:0007010	cytoskeleton organization	biological_process	8	1088	119	20900	0.27977	0.593739	1.2914	Cntnap1;Cspg5;Ftcd;Gan;Mast4;Mtor;Sipa1l3;Ywhah
GO:0048812	neuron projection morphogenesis	biological_process	6	1088	85	20900	0.28139	0.596903	1.35597	Atxn2;Cntnap1;Gpm6a;Nbl1;Plxna4;Plxnb1
GO:0001822	kidney development	biological_process	10	1088	154	20900	0.281639	0.597158	1.24737	Acvr2b;Amer1;Anxa4;Cited2;Frem2;Gpc3;Hells;Tiparp;Traf3ip1;Vegfa
GO:0072659	protein localization to plasma membrane	biological_process	11	1088	172	20900	0.284638	0.599014	1.22852	Ank3;Arl6ip5;Efr3b;Errfi1;Kcnb1;Nfasc;Nkd2;Rab3a;Rap2a;Trarg1;Tspan15
GO:0006749	glutathione metabolic process	biological_process	4	1088	52	20900	0.285541	0.599014	1.47766	Arl6ip5;Gstp-ps;Slc7a11;Sod1
GO:0007040	lysosome organization	biological_process	4	1088	52	20900	0.285541	0.599014	1.47766	Gaa;Mtor;Myo7a;Vps35
GO:0055088	lipid homeostasis	biological_process	4	1088	52	20900	0.285541	0.599014	1.47766	Abhd5;Nr1d2;Pnpla3;Zbtb20
GO:1904263	positive regulation of TORC1 signaling	biological_process	4	1088	52	20900	0.285541	0.599014	1.47766	Fnip2;Otub1;Sec13;Sik3
GO:0002486	antigen processing and presentation of endogenous peptide antigen via MHC class I via ER pathway, TAP-independent	biological_process	3	1088	36	20900	0.288253	0.599014	1.6008	H2-D1;H2-K1;Mill2
GO:0006693	prostaglandin metabolic process	biological_process	3	1088	36	20900	0.288253	0.599014	1.6008	Gstp-ps;Hpgd;Pla2g4a
GO:0035904	aorta development	biological_process	3	1088	36	20900	0.288253	0.599014	1.6008	Fuz;Gaa;Pde2a
GO:0048013	ephrin receptor signaling pathway	biological_process	3	1088	36	20900	0.288253	0.599014	1.6008	Chn1;Epha7;Sipa1l1
GO:0000209	protein polyubiquitination	biological_process	10	1088	155	20900	0.288306	0.599014	1.23933	Dysf;Dzip3;Huwe1;Klhl3;Map3k1;Rnf14;Sash1;Tnks;Trim12c;Trim30d
GO:0032956	regulation of actin cytoskeleton organization	biological_process	6	1088	86	20900	0.290469	0.599014	1.3402	Bst2;Daam2;Lrp1;Mtor;Rala;Rapgef3
GO:0051092	positive regulation of NF-kappaB transcription factor activity	biological_process	10	1088	156	20900	0.295015	0.599014	1.23138	Eda2r;Eif2ak2;Irak2;Ltf;Psma6;Rab7b;Ror1;Trim12c;Trim25;Trim30d
GO:0006366	transcription by RNA polymerase II	biological_process	14	1088	227	20900	0.295237	0.599014	1.18473	Aamdc;Atf4;Cic;Grin1;Hif3a;Inhba;Ldb1;Med13l;Nfil3;Polr2i;Pou2f1;Tsc2;Wnt10b;Xbp1
GO:0001541	ovarian follicle development	biological_process	4	1088	53	20900	0.297375	0.599014	1.44978	Inhba;Kmt2b;Sod1;Vegfa
GO:0002639	positive regulation of immunoglobulin production	biological_process	4	1088	53	20900	0.297375	0.599014	1.44978	H2-D1;H2-K1;Ptprc;Xbp1
GO:0097191	extrinsic apoptotic signaling pathway	biological_process	4	1088	53	20900	0.297375	0.599014	1.44978	Inhba;Krt8;Pdia3;Ptprc
GO:0000302	response to reactive oxygen species	biological_process	2	1088	21	20900	0.299335	0.599014	1.82948	Pjvk;Sod1
GO:0006626	protein targeting to mitochondrion	biological_process	2	1088	21	20900	0.299335	0.599014	1.82948	Fis1;Tomm22
GO:0014009	glial cell proliferation	biological_process	2	1088	21	20900	0.299335	0.599014	1.82948	Shank3;Sox4
GO:0019432	triglyceride biosynthetic process	biological_process	2	1088	21	20900	0.299335	0.599014	1.82948	Acsl6;Pnpla3
GO:0030521	androgen receptor signaling pathway	biological_process	2	1088	21	20900	0.299335	0.599014	1.82948	Arid1a;Zmiz1
GO:0032693	negative regulation of interleukin-10 production	biological_process	2	1088	21	20900	0.299335	0.599014	1.82948	Fcgr2b;Trib2
GO:0051481	negative regulation of cytosolic calcium ion concentration	biological_process	2	1088	21	20900	0.299335	0.599014	1.82948	Lrp1;Slc8a1
GO:0060065	uterus development	biological_process	2	1088	21	20900	0.299335	0.599014	1.82948	Errfi1;Wnt7a
GO:0060155	platelet dense granule organization	biological_process	2	1088	21	20900	0.299335	0.599014	1.82948	Ap1s2;Hps3
GO:0090050	positive regulation of cell migration involved in sprouting angiogenesis	biological_process	2	1088	21	20900	0.299335	0.599014	1.82948	Plk2;Vegfa
GO:0099509	regulation of presynaptic cytosolic calcium ion concentration	biological_process	2	1088	21	20900	0.299335	0.599014	1.82948	Cacna1a;Marcksl1
GO:2000060	positive regulation of ubiquitin-dependent protein catabolic process	biological_process	2	1088	21	20900	0.299335	0.599014	1.82948	Laptm5;Sumo3
GO:0034976	response to endoplasmic reticulum stress	biological_process	6	1088	87	20900	0.299608	0.599014	1.3248	Atf4;Cftr;Fis1;Hspa5;Pdia3;Xbp1
GO:0000045	autophagosome assembly	biological_process	5	1088	70	20900	0.299961	0.599014	1.37211	Ap4m1;Atg16l2;Irgm1;Irgm2;Stx12
GO:0021987	cerebral cortex development	biological_process	5	1088	70	20900	0.299961	0.599014	1.37211	Bbs1;Grin1;Ntrk2;Tuba1a;Ywhae
GO:0001818	negative regulation of cytokine production	biological_process	3	1088	37	20900	0.302698	0.599014	1.55753	Gbp3;Gpnmb;Tia1
GO:0002040	sprouting angiogenesis	biological_process	3	1088	37	20900	0.302698	0.599014	1.55753	Flt4;Sema3e;Vegfa
GO:0002476	antigen processing and presentation of endogenous peptide antigen via MHC class Ib	biological_process	3	1088	37	20900	0.302698	0.599014	1.55753	H2-D1;H2-K1;Mill2
GO:0031333	negative regulation of protein-containing complex assembly	biological_process	3	1088	37	20900	0.302698	0.599014	1.55753	Oprd1;Sorl1;Traf3ip1
GO:0042755	eating behavior	biological_process	3	1088	37	20900	0.302698	0.599014	1.55753	Bbs12;Oprd1;Uchl1
GO:0060349	bone morphogenesis	biological_process	3	1088	37	20900	0.302698	0.599014	1.55753	Cited2;Ltbp3;Ltf
GO:0006631	fatty acid metabolic process	biological_process	12	1088	193	20900	0.305068	0.599014	1.19438	Abhd5;Acot12;Acsl6;Fads1;Fads6;Fasn;Hpgd;Pla2g4a;Scd2;Slc27a1;Slc27a3;Snca
GO:0007565	female pregnancy	biological_process	4	1088	54	20900	0.309266	0.599014	1.42293	Hpgd;Lgals9;Nppa;Thbd
GO:0048144	fibroblast proliferation	biological_process	4	1088	54	20900	0.309266	0.599014	1.42293	Brk1;Morf4l1;Rpl29;Sp2
GO:0042274	ribosomal small subunit biogenesis	biological_process	5	1088	71	20900	0.310264	0.599014	1.35279	Nol7;Rps13;Rps16;Rps7;Utp20
GO:0051260	protein homooligomerization	biological_process	8	1088	123	20900	0.310456	0.599014	1.2494	Kcna2;Kcna3;Kcnb1;Kcnc1;Kcnc3;Peg10;Prmt1;Tmem70
GO:0002068	glandular epithelial cell development	biological_process	1	1088	7	20900	0.312219	0.599014	2.74422	Fasn
GO:0002071	glandular epithelial cell maturation	biological_process	1	1088	7	20900	0.312219	0.599014	2.74422	Xbp1
GO:0002735	positive regulation of myeloid dendritic cell cytokine production	biological_process	1	1088	7	20900	0.312219	0.599014	2.74422	Ddx1
GO:0002860	positive regulation of natural killer cell mediated cytotoxicity directed against tumor cell target	biological_process	1	1088	7	20900	0.312219	0.599014	2.74422	Klrk1
GO:0003231	cardiac ventricle development	biological_process	1	1088	7	20900	0.312219	0.599014	2.74422	Naca
GO:0003407	neural retina development	biological_process	1	1088	7	20900	0.312219	0.599014	2.74422	Gpm6a
GO:0006012	galactose metabolic process	biological_process	1	1088	7	20900	0.312219	0.599014	2.74422	Galm
GO:0006085	acetyl-CoA biosynthetic process	biological_process	1	1088	7	20900	0.312219	0.599014	2.74422	Acss1
GO:0006369	termination of RNA polymerase II transcription	biological_process	1	1088	7	20900	0.312219	0.599014	2.74422	Ssu72
GO:0006729	tetrahydrobiopterin biosynthetic process	biological_process	1	1088	7	20900	0.312219	0.599014	2.74422	Qdpr
GO:0006999	nuclear pore organization	biological_process	1	1088	7	20900	0.312219	0.599014	2.74422	Pom121
GO:0007006	mitochondrial membrane organization	biological_process	1	1088	7	20900	0.312219	0.599014	2.74422	Snca
GO:0007091	metaphase/anaphase transition of mitotic cell cycle	biological_process	1	1088	7	20900	0.312219	0.599014	2.74422	Cit
GO:0007167	enzyme-linked receptor protein signaling pathway	biological_process	1	1088	7	20900	0.312219	0.599014	2.74422	Lrp1
GO:0008063	Toll signaling pathway	biological_process	1	1088	7	20900	0.312219	0.599014	2.74422	Irak2
GO:0010543	regulation of platelet activation	biological_process	1	1088	7	20900	0.312219	0.599014	2.74422	Fundc2
GO:0010632	regulation of epithelial cell migration	biological_process	1	1088	7	20900	0.312219	0.599014	2.74422	Sash1
GO:0010815	bradykinin catabolic process	biological_process	1	1088	7	20900	0.312219	0.599014	2.74422	Ece1
GO:0010922	positive regulation of phosphatase activity	biological_process	1	1088	7	20900	0.312219	0.599014	2.74422	Rpl5
GO:0014046	dopamine secretion	biological_process	1	1088	7	20900	0.312219	0.599014	2.74422	Xlr4a
GO:0015014	heparan sulfate proteoglycan biosynthetic process, polysaccharide chain biosynthetic process	biological_process	1	1088	7	20900	0.312219	0.599014	2.74422	Ndst4
GO:0015695	organic cation transport	biological_process	1	1088	7	20900	0.312219	0.599014	2.74422	Slc47a1
GO:0015807	L-amino acid transport	biological_process	1	1088	7	20900	0.312219	0.599014	2.74422	Slc7a1
GO:0016071	mRNA metabolic process	biological_process	1	1088	7	20900	0.312219	0.599014	2.74422	Atxn2l
GO:0021516	dorsal spinal cord development	biological_process	1	1088	7	20900	0.312219	0.599014	2.74422	Daam2
GO:0021696	cerebellar cortex morphogenesis	biological_process	1	1088	7	20900	0.312219	0.599014	2.74422	Tuba1a
GO:0021782	glial cell development	biological_process	1	1088	7	20900	0.312219	0.599014	2.74422	Sox4
GO:0021942	radial glia guided migration of Purkinje cell	biological_process	1	1088	7	20900	0.312219	0.599014	2.74422	Rere
GO:0022029	telencephalon cell migration	biological_process	1	1088	7	20900	0.312219	0.599014	2.74422	Tnr
GO:0030049	muscle filament sliding	biological_process	1	1088	7	20900	0.312219	0.599014	2.74422	Myl6
GO:0030578	PML body organization	biological_process	1	1088	7	20900	0.312219	0.599014	2.74422	Sumo1
GO:0031340	positive regulation of vesicle fusion	biological_process	1	1088	7	20900	0.312219	0.599014	2.74422	Pla2g4a
GO:0032364	intracellular oxygen homeostasis	biological_process	1	1088	7	20900	0.312219	0.599014	2.74422	Nnt
GO:0032400	melanosome localization	biological_process	1	1088	7	20900	0.312219	0.599014	2.74422	Vps33b
GO:0032608	interferon-beta production	biological_process	1	1088	7	20900	0.312219	0.599014	2.74422	Traf3ip1
GO:0032808	lacrimal gland development	biological_process	1	1088	7	20900	0.312219	0.599014	2.74422	Igsf3
GO:0032815	negative regulation of natural killer cell activation	biological_process	1	1088	7	20900	0.312219	0.599014	2.74422	Lgals9
GO:0032957	inositol trisphosphate metabolic process	biological_process	1	1088	7	20900	0.312219	0.599014	2.74422	Ipmk
GO:0033119	negative regulation of RNA splicing	biological_process	1	1088	7	20900	0.312219	0.599014	2.74422	Rps13
GO:0033211	adiponectin-activated signaling pathway	biological_process	1	1088	7	20900	0.312219	0.599014	2.74422	Slc27a1
GO:0033615	mitochondrial proton-transporting ATP synthase complex assembly	biological_process	1	1088	7	20900	0.312219	0.599014	2.74422	Tmem70
GO:0034137	positive regulation of toll-like receptor 2 signaling pathway	biological_process	1	1088	7	20900	0.312219	0.599014	2.74422	Cyba
GO:0034316	negative regulation of Arp2/3 complex-mediated actin nucleation	biological_process	1	1088	7	20900	0.312219	0.599014	2.74422	Gmfb
GO:0035654	clathrin-coated vesicle cargo loading, AP-3-mediated	biological_process	1	1088	7	20900	0.312219	0.599014	2.74422	Ap3b2
GO:0035751	regulation of lysosomal lumen pH	biological_process	1	1088	7	20900	0.312219	0.599014	2.74422	Tmem165
GO:0036498	IRE1-mediated unfolded protein response	biological_process	1	1088	7	20900	0.312219	0.599014	2.74422	Hspa5
GO:0038113	interleukin-9-mediated signaling pathway	biological_process	1	1088	7	20900	0.312219	0.599014	2.74422	Stat1
GO:0040012	regulation of locomotion	biological_process	1	1088	7	20900	0.312219	0.599014	2.74422	Snca
GO:0042297	vocal learning	biological_process	1	1088	7	20900	0.312219	0.599014	2.74422	Shank3
GO:0042754	negative regulation of circadian rhythm	biological_process	1	1088	7	20900	0.312219	0.599014	2.74422	Cry2
GO:0043045	post-fertilization epigenetic regulation of gene expression	biological_process	1	1088	7	20900	0.312219	0.599014	2.74422	Dnmt3a
GO:0043462	regulation of ATP-dependent activity	biological_process	1	1088	7	20900	0.312219	0.599014	2.74422	Tmem64
GO:0043549	regulation of kinase activity	biological_process	1	1088	7	20900	0.312219	0.599014	2.74422	Ldb1
GO:0043587	tongue morphogenesis	biological_process	1	1088	7	20900	0.312219	0.599014	2.74422	Fuz
GO:0043619	regulation of transcription from RNA polymerase II promoter in response to oxidative stress	biological_process	1	1088	7	20900	0.312219	0.599014	2.74422	Ankrd2
GO:0044314	protein K27-linked ubiquitination	biological_process	1	1088	7	20900	0.312219	0.599014	2.74422	Rnf6
GO:0045185	maintenance of protein location	biological_process	1	1088	7	20900	0.312219	0.599014	2.74422	Lgals9
GO:0045652	regulation of megakaryocyte differentiation	biological_process	1	1088	7	20900	0.312219	0.599014	2.74422	Prmt1
GO:0045794	negative regulation of cell volume	biological_process	1	1088	7	20900	0.312219	0.599014	2.74422	Shank3
GO:0045899	positive regulation of RNA polymerase II transcription preinitiation complex assembly	biological_process	1	1088	7	20900	0.312219	0.599014	2.74422	Wnt10b
GO:0045920	negative regulation of exocytosis	biological_process	1	1088	7	20900	0.312219	0.599014	2.74422	Snca
GO:0046079	dUMP catabolic process	biological_process	1	1088	7	20900	0.312219	0.599014	2.74422	Nt5m
GO:0046655	folic acid metabolic process	biological_process	1	1088	7	20900	0.312219	0.599014	2.74422	Aldh1l2
GO:0047484	regulation of response to osmotic stress	biological_process	1	1088	7	20900	0.312219	0.599014	2.74422	Ryr1
GO:0047497	mitochondrion transport along microtubule	biological_process	1	1088	7	20900	0.312219	0.599014	2.74422	Map1b
GO:0048102	autophagic cell death	biological_process	1	1088	7	20900	0.312219	0.599014	2.74422	Bnip3
GO:0048633	positive regulation of skeletal muscle tissue growth	biological_process	1	1088	7	20900	0.312219	0.599014	2.74422	Naca
GO:0050878	regulation of body fluid levels	biological_process	1	1088	7	20900	0.312219	0.599014	2.74422	Scnn1a
GO:0050920	regulation of chemotaxis	biological_process	1	1088	7	20900	0.312219	0.599014	2.74422	P2rx4
GO:0050957	equilibrioception	biological_process	1	1088	7	20900	0.312219	0.599014	2.74422	Myo7a
GO:0051101	regulation of DNA binding	biological_process	1	1088	7	20900	0.312219	0.599014	2.74422	Traf3ip1
GO:0051155	positive regulation of striated muscle cell differentiation	biological_process	1	1088	7	20900	0.312219	0.599014	2.74422	Nrg1
GO:0051707	response to other organism	biological_process	1	1088	7	20900	0.312219	0.599014	2.74422	Krt8
GO:0051798	positive regulation of hair follicle development	biological_process	1	1088	7	20900	0.312219	0.599014	2.74422	Numa1
GO:0051964	negative regulation of synapse assembly	biological_process	1	1088	7	20900	0.312219	0.599014	2.74422	Epha7
GO:0051971	positive regulation of transmission of nerve impulse	biological_process	1	1088	7	20900	0.312219	0.599014	2.74422	Tnr
GO:0055012	ventricular cardiac muscle cell differentiation	biological_process	1	1088	7	20900	0.312219	0.599014	2.74422	Nrg1
GO:0060059	embryonic retina morphogenesis in camera-type eye	biological_process	1	1088	7	20900	0.312219	0.599014	2.74422	Hipk2
GO:0060428	lung epithelium development	biological_process	1	1088	7	20900	0.312219	0.599014	2.74422	Errfi1
GO:0060712	spongiotrophoblast layer development	biological_process	1	1088	7	20900	0.312219	0.599014	2.74422	Adm
GO:0060754	positive regulation of mast cell chemotaxis	biological_process	1	1088	7	20900	0.312219	0.599014	2.74422	Vegfa
GO:0061042	vascular wound healing	biological_process	1	1088	7	20900	0.312219	0.599014	2.74422	Vegfa
GO:0061072	iris morphogenesis	biological_process	1	1088	7	20900	0.312219	0.599014	2.74422	Hipk2
GO:0061684	chaperone-mediated autophagy	biological_process	1	1088	7	20900	0.312219	0.599014	2.74422	Hspa8
GO:0061975	articular cartilage development	biological_process	1	1088	7	20900	0.312219	0.599014	2.74422	Ogn
GO:0070168	negative regulation of biomineral tissue development	biological_process	1	1088	7	20900	0.312219	0.599014	2.74422	Nos3
GO:0070309	lens fiber cell morphogenesis	biological_process	1	1088	7	20900	0.312219	0.599014	2.74422	Atf4
GO:0071219	cellular response to molecule of bacterial origin	biological_process	1	1088	7	20900	0.312219	0.599014	2.74422	Fcgr2b
GO:0071281	cellular response to iron ion	biological_process	1	1088	7	20900	0.312219	0.599014	2.74422	B2m
GO:0071321	cellular response to cGMP	biological_process	1	1088	7	20900	0.312219	0.599014	2.74422	Pde2a
GO:0071702	organic substance transport	biological_process	1	1088	7	20900	0.312219	0.599014	2.74422	Slc7a11
GO:0071800	podosome assembly	biological_process	1	1088	7	20900	0.312219	0.599014	2.74422	Dock5
GO:0090324	negative regulation of oxidative phosphorylation	biological_process	1	1088	7	20900	0.312219	0.599014	2.74422	Pde2a
GO:0090370	negative regulation of cholesterol efflux	biological_process	1	1088	7	20900	0.312219	0.599014	2.74422	Abca2
GO:0090559	regulation of membrane permeability	biological_process	1	1088	7	20900	0.312219	0.599014	2.74422	Mtor
GO:0098698	postsynaptic specialization assembly	biological_process	1	1088	7	20900	0.312219	0.599014	2.74422	Nlgn3
GO:0098977	inhibitory chemical synaptic transmission	biological_process	1	1088	7	20900	0.312219	0.599014	2.74422	Tsc2
GO:0140014	mitotic nuclear division	biological_process	1	1088	7	20900	0.312219	0.599014	2.74422	Igf1r
GO:0150037	regulation of calcium-dependent activation of synaptic vesicle fusion	biological_process	1	1088	7	20900	0.312219	0.599014	2.74422	Rimbp2
GO:0150093	amyloid-beta clearance by transcytosis	biological_process	1	1088	7	20900	0.312219	0.599014	2.74422	Lrp1
GO:0150103	reactive gliosis	biological_process	1	1088	7	20900	0.312219	0.599014	2.74422	Itgb1
GO:1900122	positive regulation of receptor binding	biological_process	1	1088	7	20900	0.312219	0.599014	2.74422	B2m
GO:1900223	positive regulation of amyloid-beta clearance	biological_process	1	1088	7	20900	0.312219	0.599014	2.74422	Lrp1
GO:1901016	regulation of potassium ion transmembrane transporter activity	biological_process	1	1088	7	20900	0.312219	0.599014	2.74422	Ywhae
GO:1901018	positive regulation of potassium ion transmembrane transporter activity	biological_process	1	1088	7	20900	0.312219	0.599014	2.74422	Atp1b2
GO:1902255	positive regulation of intrinsic apoptotic signaling pathway by p53 class mediator	biological_process	1	1088	7	20900	0.312219	0.599014	2.74422	Rps7
GO:1902462	positive regulation of mesenchymal stem cell proliferation	biological_process	1	1088	7	20900	0.312219	0.599014	2.74422	Ltbp3
GO:1902692	regulation of neuroblast proliferation	biological_process	1	1088	7	20900	0.312219	0.599014	2.74422	Tafa1
GO:1902749	regulation of cell cycle G2/M phase transition	biological_process	1	1088	7	20900	0.312219	0.599014	2.74422	Nek10
GO:1902952	positive regulation of dendritic spine maintenance	biological_process	1	1088	7	20900	0.312219	0.599014	2.74422	Grin1
GO:1903243	negative regulation of cardiac muscle hypertrophy in response to stress	biological_process	1	1088	7	20900	0.312219	0.599014	2.74422	Errfi1
GO:1903753	negative regulation of p38MAPK cascade	biological_process	1	1088	7	20900	0.312219	0.599014	2.74422	Dusp1
GO:1904357	negative regulation of telomere maintenance via telomere lengthening	biological_process	1	1088	7	20900	0.312219	0.599014	2.74422	Tnks
GO:1904382	mannose trimming involved in glycoprotein ERAD pathway	biological_process	1	1088	7	20900	0.312219	0.599014	2.74422	Man1a
GO:1905806	regulation of synapse pruning	biological_process	1	1088	7	20900	0.312219	0.599014	2.74422	Itgb1
GO:2000117	negative regulation of cysteine-type endopeptidase activity	biological_process	1	1088	7	20900	0.312219	0.599014	2.74422	Ltf
GO:2000646	positive regulation of receptor catabolic process	biological_process	1	1088	7	20900	0.312219	0.599014	2.74422	Laptm5
GO:2001014	regulation of skeletal muscle cell differentiation	biological_process	1	1088	7	20900	0.312219	0.599014	2.74422	Nr1d2
GO:0007059	chromosome segregation	biological_process	7	1088	106	20900	0.314494	0.602878	1.26856	Arl8b;Cenps;Cenpx;Nuf2;Numa1;Ppp1r7;Rcc1
GO:0000422	autophagy of mitochondrion	biological_process	3	1088	38	20900	0.317174	0.603769	1.51654	Fbxl4;Fis1;Fundc2
GO:1905168	positive regulation of double-strand break repair via homologous recombination	biological_process	3	1088	38	20900	0.317174	0.603769	1.51654	Ep400;Morf4l1;Yeats4
GO:0001975	response to amphetamine	biological_process	2	1088	22	20900	0.318881	0.603769	1.74632	Asic1;Grin1
GO:0002063	chondrocyte development	biological_process	2	1088	22	20900	0.318881	0.603769	1.74632	Acan;Chst11
GO:0007422	peripheral nervous system development	biological_process	2	1088	22	20900	0.318881	0.603769	1.74632	Cited2;Nrg1
GO:0007585	respiratory gaseous exchange by respiratory system	biological_process	2	1088	22	20900	0.318881	0.603769	1.74632	Chst11;Flt4
GO:0008589	regulation of smoothened signaling pathway	biological_process	2	1088	22	20900	0.318881	0.603769	1.74632	Fuz;Tctn1
GO:0014902	myotube differentiation	biological_process	2	1088	22	20900	0.318881	0.603769	1.74632	Ankrd2;Dysf
GO:0035023	regulation of Rho protein signal transduction	biological_process	2	1088	22	20900	0.318881	0.603769	1.74632	Akap13;Myo9b
GO:0042692	muscle cell differentiation	biological_process	2	1088	22	20900	0.318881	0.603769	1.74632	H3f3a;Ifrd1
GO:0043149	stress fiber assembly	biological_process	2	1088	22	20900	0.318881	0.603769	1.74632	Itgb1;Sorbs1
GO:0045088	regulation of innate immune response	biological_process	2	1088	22	20900	0.318881	0.603769	1.74632	Irf7;Lrp8
GO:0045197	establishment or maintenance of epithelial cell apical/basal polarity	biological_process	2	1088	22	20900	0.318881	0.603769	1.74632	Arf4;Mtcl1
GO:0050910	detection of mechanical stimulus involved in sensory perception of sound	biological_process	2	1088	22	20900	0.318881	0.603769	1.74632	Atp2b2;Pjvk
GO:0098719	sodium ion import across plasma membrane	biological_process	2	1088	22	20900	0.318881	0.603769	1.74632	Scnn1a;Slc8a1
GO:0001817	regulation of cytokine production	biological_process	5	1088	72	20900	0.320615	0.604902	1.334	Ankrd2;Bcl6b;Ltf;Zbtb20;Zbtb24
GO:0007596	blood coagulation	biological_process	5	1088	72	20900	0.320615	0.604902	1.334	Nbeal2;Ptprj;Serping1;Tfpi;Thbd
GO:0034220	monoatomic ion transmembrane transport	biological_process	5	1088	72	20900	0.320615	0.604902	1.334	Asic1;Glra1;Grin2c;Kcnj6;P2rx4
GO:1901224	positive regulation of non-canonical NF-kappaB signal transduction	biological_process	5	1088	72	20900	0.320615	0.604902	1.334	Ank3;Eif2ak2;Laptm5;Nfat5;Sash1
GO:0048477	oogenesis	biological_process	4	1088	55	20900	0.321201	0.604902	1.39706	H3f3a;Kmt2d;Mcmdc2;Ythdf2
GO:0051592	response to calcium ion	biological_process	4	1088	55	20900	0.321201	0.604902	1.39706	Calm2;Gipr;Pde1c;Pla2g4a
GO:0070534	protein K63-linked ubiquitination	biological_process	4	1088	55	20900	0.321201	0.604902	1.39706	Trim12c;Trim30d;Ube2e2;Ube2e3
GO:0001503	ossification	biological_process	7	1088	107	20900	0.322937	0.604902	1.2567	Atp6v0a4;Bmp1;Bmp3;Ltf;Mgp;Pdlim7;Spp1
GO:0010628	positive regulation of gene expression	biological_process	31	1088	543	20900	0.322995	0.604902	1.09668	Ago2;Ank3;Atf4;Cited2;Cldn19;Cux2;Fgf1;Hcfc1;Inhba;Kat6a;Lgals9;Mtor;Mycn;Ncoa3;Nfat5;Nfil3;Nos3;Nrg1;Ntrk2;Osr1;Pde2a;Plp1;Rpl5;Rps7;Slc24a4;Slc38a2;Vdr;Vegfa;Vps35;Vstm2a;Wnt7a
GO:0007219	Notch signaling pathway	biological_process	8	1088	125	20900	0.326056	0.604902	1.22941	Anxa4;Cdh6;Grip2;Maml3;Mesp2;Notch2;Notch4;Spen
GO:0010498	proteasomal protein catabolic process	biological_process	3	1088	39	20900	0.33166	0.604902	1.47766	Psma6;Psmb6;Psmb7
GO:0061512	protein localization to cilium	biological_process	3	1088	39	20900	0.33166	0.604902	1.47766	Arf4;Bbs1;Ccdc40
GO:2001244	positive regulation of intrinsic apoptotic signaling pathway	biological_process	3	1088	39	20900	0.33166	0.604902	1.47766	Fis1;S100a8;S100a9
GO:0007193	adenylate cyclase-inhibiting G protein-coupled receptor signaling pathway	biological_process	4	1088	56	20900	0.333169	0.604902	1.37211	Adcy5;Npr3;Oprd1;Pde2a
GO:1903078	positive regulation of protein localization to plasma membrane	biological_process	4	1088	56	20900	0.333169	0.604902	1.37211	Itgb1;Lrp1;Nkd2;Sorbs1
GO:0031647	regulation of protein stability	biological_process	6	1088	91	20900	0.336632	0.604902	1.26656	Hspa8;Sox4;Sumo1;Usp19;Vps35;Xbp1
GO:0016310	phosphorylation	biological_process	35	1088	621	20900	0.33727	0.604902	1.08266	Acvr2b;Ak5;Cdk11b;Cdkl5;Cit;Clk1;Csnk1g1;Dapk1;Dgki;Dyrk1b;Eif2ak2;Epha7;Flt4;Frk;Hipk2;Igf1r;Insr;Ipmk;Kalrn;Ksr2;Map3k1;Map3k14;Mapk15;Mast4;Mtor;Nek10;Nek7;Nme1;Nme7;Ntrk2;Pdk1;Plk2;Sik3;Wnk1;Wnk2
GO:0001815	positive regulation of antibody-dependent cellular cytotoxicity	biological_process	2	1088	23	20900	0.338293	0.604902	1.6704	H2-D1;H2-K1
GO:0002715	regulation of natural killer cell mediated immunity	biological_process	2	1088	23	20900	0.338293	0.604902	1.6704	H2-D1;H2-K1
GO:0006807	nitrogen compound metabolic process	biological_process	2	1088	23	20900	0.338293	0.604902	1.6704	Pm20d1;Tiparp
GO:0007178	transmembrane receptor protein serine/threonine kinase signaling pathway	biological_process	2	1088	23	20900	0.338293	0.604902	1.6704	Acvr2b;Ppm1l
GO:0007423	sensory organ development	biological_process	2	1088	23	20900	0.338293	0.604902	1.6704	Grin2b;Myo7a
GO:0008361	regulation of cell size	biological_process	2	1088	23	20900	0.338293	0.604902	1.6704	Atp2b2;Mtor
GO:0042491	inner ear auditory receptor cell differentiation	biological_process	2	1088	23	20900	0.338293	0.604902	1.6704	Mcoln3;Myo7a
GO:0043277	apoptotic cell clearance	biological_process	2	1088	23	20900	0.338293	0.604902	1.6704	Adgrb1;Lrp1
GO:0045333	cellular respiration	biological_process	2	1088	23	20900	0.338293	0.604902	1.6704	Coq10b;Uqcr10
GO:0048678	response to axon injury	biological_process	2	1088	23	20900	0.338293	0.604902	1.6704	P2rx4;Sod1
GO:0061744	motor behavior	biological_process	2	1088	23	20900	0.338293	0.604902	1.6704	Atp1b2;Tuba1a
GO:0070555	response to interleukin-1	biological_process	2	1088	23	20900	0.338293	0.604902	1.6704	Irak2;Snca
GO:2001187	positive regulation of CD8-positive, alpha-beta T cell activation	biological_process	2	1088	23	20900	0.338293	0.604902	1.6704	H2-D1;H2-K1
GO:2001224	positive regulation of neuron migration	biological_process	2	1088	23	20900	0.338293	0.604902	1.6704	Arhgap32;Zfp609
GO:0001819	positive regulation of cytokine production	biological_process	5	1088	74	20900	0.341425	0.604902	1.29794	Casp1;Clec4n;Eif2ak2;Lgals9;Sod1
GO:0030593	neutrophil chemotaxis	biological_process	5	1088	74	20900	0.341425	0.604902	1.29794	Ccl8;Cklf;S100a8;S100a9;Spp1
GO:0042552	myelination	biological_process	5	1088	74	20900	0.341425	0.604902	1.29794	Cntnap1;Mbp;Nrg1;Plp1;Tspan2
GO:0050728	negative regulation of inflammatory response	biological_process	8	1088	127	20900	0.341789	0.604902	1.21005	Ccn3;Ghsr;Irgm1;Irgm2;Lgals9;Nr1d2;Sod1;Vps35
GO:0006869	lipid transport	biological_process	10	1088	163	20900	0.342988	0.604902	1.1785	Abca2;Abcc1;Atp10a;Gramd1a;Gramd1b;Npc2;Slc27a1;Slc27a3;Slco1c1;Vps13b
GO:0051898	negative regulation of phosphatidylinositol 3-kinase/protein kinase B signal transduction	biological_process	4	1088	57	20900	0.345157	0.604902	1.34804	Igf1r;Ptprj;Tsc2;Xdh
GO:0030307	positive regulation of cell growth	biological_process	6	1088	92	20900	0.345976	0.604902	1.2528	Cyba;Flt4;Lgi1;Mtor;Ncoa3;Nrg1
GO:0030513	positive regulation of BMP signaling pathway	biological_process	3	1088	40	20900	0.346135	0.604902	1.44072	Gpc3;Notch2;Numa1
GO:0032689	negative regulation of type II interferon production	biological_process	3	1088	40	20900	0.346135	0.604902	1.44072	Irgm1;Laptm5;Lgals9
GO:0033209	tumor necrosis factor-mediated signaling pathway	biological_process	3	1088	40	20900	0.346135	0.604902	1.44072	Eda2r;Krt8;Stat1
GO:0045214	sarcomere organization	biological_process	3	1088	40	20900	0.346135	0.604902	1.44072	Cfl2;Itgb1;Krt8
GO:0070372	regulation of ERK1 and ERK2 cascade	biological_process	3	1088	40	20900	0.346135	0.604902	1.44072	Ece1;Epha7;Nek10
GO:0000375	RNA splicing, via transesterification reactions	biological_process	1	1088	8	20900	0.348035	0.604902	2.40119	Srrm1
GO:0001738	morphogenesis of a polarized epithelium	biological_process	1	1088	8	20900	0.348035	0.604902	2.40119	Traf3ip1
GO:0001919	regulation of receptor recycling	biological_process	1	1088	8	20900	0.348035	0.604902	2.40119	Ache
GO:0001960	negative regulation of cytokine-mediated signaling pathway	biological_process	1	1088	8	20900	0.348035	0.604902	2.40119	Ptprc
GO:0002023	reduction of food intake in response to dietary excess	biological_process	1	1088	8	20900	0.348035	0.604902	2.40119	Cntn2
GO:0002381	immunoglobulin production involved in immunoglobulin-mediated immune response	biological_process	1	1088	8	20900	0.348035	0.604902	2.40119	Fgl2
GO:0002925	positive regulation of humoral immune response mediated by circulating immunoglobulin	biological_process	1	1088	8	20900	0.348035	0.604902	2.40119	Ptprc
GO:0003091	renal water homeostasis	biological_process	1	1088	8	20900	0.348035	0.604902	2.40119	Nfat5
GO:0003179	heart valve morphogenesis	biological_process	1	1088	8	20900	0.348035	0.604902	2.40119	Mtor
GO:0003229	ventricular cardiac muscle tissue development	biological_process	1	1088	8	20900	0.348035	0.604902	2.40119	Col14a1
GO:0003356	regulation of cilium beat frequency	biological_process	1	1088	8	20900	0.348035	0.604902	2.40119	Ccdc40
GO:0006108	malate metabolic process	biological_process	1	1088	8	20900	0.348035	0.604902	2.40119	Mdh2
GO:0006415	translational termination	biological_process	1	1088	8	20900	0.348035	0.604902	2.40119	Etf1
GO:0006584	catecholamine metabolic process	biological_process	1	1088	8	20900	0.348035	0.604902	2.40119	Aoc2
GO:0006707	cholesterol catabolic process	biological_process	1	1088	8	20900	0.348035	0.604902	2.40119	Cyp27a1
GO:0006868	glutamine transport	biological_process	1	1088	8	20900	0.348035	0.604902	2.40119	Slc38a2
GO:0008594	photoreceptor cell morphogenesis	biological_process	1	1088	8	20900	0.348035	0.604902	2.40119	Bbs1
GO:0010518	positive regulation of phospholipase activity	biological_process	1	1088	8	20900	0.348035	0.604902	2.40119	Hpca
GO:0010700	negative regulation of norepinephrine secretion	biological_process	1	1088	8	20900	0.348035	0.604902	2.40119	Ghsr
GO:0010793	regulation of mRNA export from nucleus	biological_process	1	1088	8	20900	0.348035	0.604902	2.40119	Wnk1
GO:0010972	negative regulation of G2/M transition of mitotic cell cycle	biological_process	1	1088	8	20900	0.348035	0.604902	2.40119	Aven
GO:0014029	neural crest formation	biological_process	1	1088	8	20900	0.348035	0.604902	2.40119	Klhl12
GO:0015705	iodide transport	biological_process	1	1088	8	20900	0.348035	0.604902	2.40119	Slc26a7
GO:0015889	cobalamin transport	biological_process	1	1088	8	20900	0.348035	0.604902	2.40119	Abcc1
GO:0017185	peptidyl-lysine hydroxylation	biological_process	1	1088	8	20900	0.348035	0.604902	2.40119	Vps33b
GO:0021532	neural tube patterning	biological_process	1	1088	8	20900	0.348035	0.604902	2.40119	Traf3ip1
GO:0021960	anterior commissure morphogenesis	biological_process	1	1088	8	20900	0.348035	0.604902	2.40119	Plxna4
GO:0021978	telencephalon regionalization	biological_process	1	1088	8	20900	0.348035	0.604902	2.40119	Otx2
GO:0023052	signaling	biological_process	1	1088	8	20900	0.348035	0.604902	2.40119	Dlgap2
GO:0030321	transepithelial chloride transport	biological_process	1	1088	8	20900	0.348035	0.604902	2.40119	Cftr
GO:0030422	siRNA processing	biological_process	1	1088	8	20900	0.348035	0.604902	2.40119	Ago2
GO:0031509	subtelomeric heterochromatin formation	biological_process	1	1088	8	20900	0.348035	0.604902	2.40119	H3f3a
GO:0032049	cardiolipin biosynthetic process	biological_process	1	1088	8	20900	0.348035	0.604902	2.40119	Slc27a1
GO:0032507	maintenance of protein location in cell	biological_process	1	1088	8	20900	0.348035	0.604902	2.40119	Ank3
GO:0032730	positive regulation of interleukin-1 alpha production	biological_process	1	1088	8	20900	0.348035	0.604902	2.40119	Casp1
GO:0032927	positive regulation of activin receptor signaling pathway	biological_process	1	1088	8	20900	0.348035	0.604902	2.40119	Acvr2b
GO:0033085	negative regulation of T cell differentiation in thymus	biological_process	1	1088	8	20900	0.348035	0.604902	2.40119	Foxj1
GO:0033292	T-tubule organization	biological_process	1	1088	8	20900	0.348035	0.604902	2.40119	Dysf
GO:0033601	positive regulation of mammary gland epithelial cell proliferation	biological_process	1	1088	8	20900	0.348035	0.604902	2.40119	Agap2
GO:0034162	toll-like receptor 9 signaling pathway	biological_process	1	1088	8	20900	0.348035	0.604902	2.40119	Pik3ap1
GO:0035148	tube formation	biological_process	1	1088	8	20900	0.348035	0.604902	2.40119	Vegfa
GO:0036438	maintenance of lens transparency	biological_process	1	1088	8	20900	0.348035	0.604902	2.40119	Vps13b
GO:0038026	reelin-mediated signaling pathway	biological_process	1	1088	8	20900	0.348035	0.604902	2.40119	Lrp8
GO:0042136	neurotransmitter biosynthetic process	biological_process	1	1088	8	20900	0.348035	0.604902	2.40119	Dagla
GO:0042541	hemoglobin biosynthetic process	biological_process	1	1088	8	20900	0.348035	0.604902	2.40119	Inhba
GO:0042796	snRNA transcription by RNA polymerase III	biological_process	1	1088	8	20900	0.348035	0.604902	2.40119	Ice1
GO:0043266	regulation of potassium ion transport	biological_process	1	1088	8	20900	0.348035	0.604902	2.40119	Ank3
GO:0043297	apical junction assembly	biological_process	1	1088	8	20900	0.348035	0.604902	2.40119	Cldn19
GO:0043374	CD8-positive, alpha-beta T cell differentiation	biological_process	1	1088	8	20900	0.348035	0.604902	2.40119	Satb1
GO:0044208	'de novo' AMP biosynthetic process	biological_process	1	1088	8	20900	0.348035	0.604902	2.40119	Paics
GO:0044209	AMP salvage	biological_process	1	1088	8	20900	0.348035	0.604902	2.40119	Pnp
GO:0044539	long-chain fatty acid import into cell	biological_process	1	1088	8	20900	0.348035	0.604902	2.40119	Slc27a1
GO:0044725	epigenetic programming in the zygotic pronuclei	biological_process	1	1088	8	20900	0.348035	0.604902	2.40119	Suv39h2
GO:0045187	regulation of circadian sleep/wake cycle, sleep	biological_process	1	1088	8	20900	0.348035	0.604902	2.40119	Per3
GO:0045646	regulation of erythrocyte differentiation	biological_process	1	1088	8	20900	0.348035	0.604902	2.40119	B2m
GO:0045730	respiratory burst	biological_process	1	1088	8	20900	0.348035	0.604902	2.40119	Cyba
GO:0046641	positive regulation of alpha-beta T cell proliferation	biological_process	1	1088	8	20900	0.348035	0.604902	2.40119	Ptprc
GO:0046755	viral budding	biological_process	1	1088	8	20900	0.348035	0.604902	2.40119	Tsg101
GO:0048512	circadian behavior	biological_process	1	1088	8	20900	0.348035	0.604902	2.40119	Nr1d2
GO:0048935	peripheral nervous system neuron development	biological_process	1	1088	8	20900	0.348035	0.604902	2.40119	Ntrk2
GO:0050803	regulation of synapse structure or activity	biological_process	1	1088	8	20900	0.348035	0.604902	2.40119	Syngap1
GO:0051152	positive regulation of smooth muscle cell differentiation	biological_process	1	1088	8	20900	0.348035	0.604902	2.40119	Tmsb4x
GO:0051353	positive regulation of oxidoreductase activity	biological_process	1	1088	8	20900	0.348035	0.604902	2.40119	Lgals9
GO:0051568	histone H3-K4 methylation	biological_process	1	1088	8	20900	0.348035	0.604902	2.40119	Kmt2b
GO:0051775	response to redox state	biological_process	1	1088	8	20900	0.348035	0.604902	2.40119	Slc7a11
GO:0051938	L-glutamate import	biological_process	1	1088	8	20900	0.348035	0.604902	2.40119	Kcnj10
GO:0060008	Sertoli cell differentiation	biological_process	1	1088	8	20900	0.348035	0.604902	2.40119	Safb2
GO:0060315	negative regulation of ryanodine-sensitive calcium-release channel activity	biological_process	1	1088	8	20900	0.348035	0.604902	2.40119	Calm2
GO:0060316	positive regulation of ryanodine-sensitive calcium-release channel activity	biological_process	1	1088	8	20900	0.348035	0.604902	2.40119	Calm2
GO:0060396	growth hormone receptor signaling pathway	biological_process	1	1088	8	20900	0.348035	0.604902	2.40119	Gh
GO:0060538	skeletal muscle organ development	biological_process	1	1088	8	20900	0.348035	0.604902	2.40119	Des
GO:0060831	smoothened signaling pathway involved in dorsal/ventral neural tube patterning	biological_process	1	1088	8	20900	0.348035	0.604902	2.40119	Traf3ip1
GO:0061002	negative regulation of dendritic spine morphogenesis	biological_process	1	1088	8	20900	0.348035	0.604902	2.40119	Nlgn3
GO:0062196	regulation of lysosome size	biological_process	1	1088	8	20900	0.348035	0.604902	2.40119	Borcs7
GO:0071218	cellular response to misfolded protein	biological_process	1	1088	8	20900	0.348035	0.604902	2.40119	Dnajb14
GO:0071314	cellular response to cocaine	biological_process	1	1088	8	20900	0.348035	0.604902	2.40119	Slc1a2
GO:0071316	cellular response to nicotine	biological_process	1	1088	8	20900	0.348035	0.604902	2.40119	B2m
GO:0071394	cellular response to testosterone stimulus	biological_process	1	1088	8	20900	0.348035	0.604902	2.40119	Spp1
GO:0071447	cellular response to hydroperoxide	biological_process	1	1088	8	20900	0.348035	0.604902	2.40119	Dapk1
GO:0071474	cellular hyperosmotic response	biological_process	1	1088	8	20900	0.348035	0.604902	2.40119	Wnk1
GO:0072488	ammonium transmembrane transport	biological_process	1	1088	8	20900	0.348035	0.604902	2.40119	Slc12a5
GO:0072574	hepatocyte proliferation	biological_process	1	1088	8	20900	0.348035	0.604902	2.40119	Notch2
GO:0072594	establishment of protein localization to organelle	biological_process	1	1088	8	20900	0.348035	0.604902	2.40119	Tspan17
GO:0072655	establishment of protein localization to mitochondrion	biological_process	1	1088	8	20900	0.348035	0.604902	2.40119	Rala
GO:0080135	regulation of cellular response to stress	biological_process	1	1088	8	20900	0.348035	0.604902	2.40119	Slc38a2
GO:0090312	positive regulation of protein deacetylation	biological_process	1	1088	8	20900	0.348035	0.604902	2.40119	Ncor2
GO:0090494	dopamine uptake	biological_process	1	1088	8	20900	0.348035	0.604902	2.40119	Mapk15
GO:0090521	podocyte cell migration	biological_process	1	1088	8	20900	0.348035	0.604902	2.40119	Daam2
GO:0097104	postsynaptic membrane assembly	biological_process	1	1088	8	20900	0.348035	0.604902	2.40119	Nlgn3
GO:0097294	'de novo' XMP biosynthetic process	biological_process	1	1088	8	20900	0.348035	0.604902	2.40119	Paics
GO:0097345	mitochondrial outer membrane permeabilization	biological_process	1	1088	8	20900	0.348035	0.604902	2.40119	Bnip3
GO:0097402	neuroblast migration	biological_process	1	1088	8	20900	0.348035	0.604902	2.40119	Tnr
GO:0098967	exocytic insertion of neurotransmitter receptor to postsynaptic membrane	biological_process	1	1088	8	20900	0.348035	0.604902	2.40119	Snap47
GO:0099525	presynaptic dense core vesicle exocytosis	biological_process	1	1088	8	20900	0.348035	0.604902	2.40119	Unc13a
GO:0099641	anterograde axonal protein transport	biological_process	1	1088	8	20900	0.348035	0.604902	2.40119	Map1a
GO:0140694	non-membrane-bounded organelle assembly	biological_process	1	1088	8	20900	0.348035	0.604902	2.40119	Wnk1
GO:0150094	amyloid-beta clearance by cellular catabolic process	biological_process	1	1088	8	20900	0.348035	0.604902	2.40119	Lrp1
GO:0150104	transport across blood-brain barrier	biological_process	1	1088	8	20900	0.348035	0.604902	2.40119	Lrp1
GO:1901621	negative regulation of smoothened signaling pathway involved in dorsal/ventral neural tube patterning	biological_process	1	1088	8	20900	0.348035	0.604902	2.40119	Traf3ip1
GO:1903944	negative regulation of hepatocyte apoptotic process	biological_process	1	1088	8	20900	0.348035	0.604902	2.40119	Igf1r
GO:1903955	positive regulation of protein targeting to mitochondrion	biological_process	1	1088	8	20900	0.348035	0.604902	2.40119	Ptpn5
GO:1990314	cellular response to insulin-like growth factor stimulus	biological_process	1	1088	8	20900	0.348035	0.604902	2.40119	Igf1r
GO:1990962	xenobiotic transport across blood-brain barrier	biological_process	1	1088	8	20900	0.348035	0.604902	2.40119	Abcc1
GO:2000096	positive regulation of Wnt signaling pathway, planar cell polarity pathway	biological_process	1	1088	8	20900	0.348035	0.604902	2.40119	Gpc3
GO:2000480	negative regulation of cAMP-dependent protein kinase activity	biological_process	1	1088	8	20900	0.348035	0.604902	2.40119	Pkia
GO:2000623	negative regulation of nuclear-transcribed mRNA catabolic process, nonsense-mediated decay	biological_process	1	1088	8	20900	0.348035	0.604902	2.40119	Dhx34
GO:2000650	negative regulation of sodium ion transmembrane transporter activity	biological_process	1	1088	8	20900	0.348035	0.604902	2.40119	Osr1
GO:2000809	positive regulation of synaptic vesicle clustering	biological_process	1	1088	8	20900	0.348035	0.604902	2.40119	Nlgn3
GO:0042147	retrograde transport, endosome to Golgi	biological_process	5	1088	75	20900	0.351868	0.611104	1.28064	Vps26a;Vps29;Vps35;Vti1b;Ykt6
GO:0061844	antimicrobial humoral immune response mediated by antimicrobial peptide	biological_process	7	1088	111	20900	0.357028	0.614013	1.21141	Adm;B2m;Ccl28;Ccl8;Ltf;Romo1;S100a9
GO:0001942	hair follicle development	biological_process	4	1088	58	20900	0.357152	0.614013	1.3248	Fuz;Inhba;Ldb1;Sav1
GO:0043280	positive regulation of cysteine-type endopeptidase activity involved in apoptotic process	biological_process	4	1088	58	20900	0.357152	0.614013	1.3248	Arl6ip5;Casp1;Dapk1;Fis1
GO:0071407	cellular response to organic cyclic compound	biological_process	4	1088	58	20900	0.357152	0.614013	1.3248	Arl6ip5;Stat1;Tiparp;Wnt10b
GO:0001779	natural killer cell differentiation	biological_process	2	1088	24	20900	0.357531	0.614013	1.6008	Nfil3;Ptprc
GO:0002477	antigen processing and presentation of exogenous peptide antigen via MHC class Ib	biological_process	2	1088	24	20900	0.357531	0.614013	1.6008	H2-D1;H2-K1
GO:0002519	natural killer cell tolerance induction	biological_process	2	1088	24	20900	0.357531	0.614013	1.6008	H2-D1;H2-K1
GO:0008637	apoptotic mitochondrial changes	biological_process	2	1088	24	20900	0.357531	0.614013	1.6008	Map3k1;Pnp
GO:0009948	anterior/posterior axis specification	biological_process	2	1088	24	20900	0.357531	0.614013	1.6008	Gpc3;Ldb1
GO:0010332	response to gamma radiation	biological_process	2	1088	24	20900	0.357531	0.614013	1.6008	Pnp;Ptprc
GO:0016573	histone acetylation	biological_process	2	1088	24	20900	0.357531	0.614013	1.6008	Kat6a;Yeats4
GO:0032759	positive regulation of TRAIL production	biological_process	2	1088	24	20900	0.357531	0.614013	1.6008	H2-D1;H2-K1
GO:0036037	CD8-positive, alpha-beta T cell activation	biological_process	2	1088	24	20900	0.357531	0.614013	1.6008	H2-D1;H2-K1
GO:0042220	response to cocaine	biological_process	2	1088	24	20900	0.357531	0.614013	1.6008	Mtor;Xlr4a
GO:0044255	cellular lipid metabolic process	biological_process	2	1088	24	20900	0.357531	0.614013	1.6008	Bbs1;Pm20d1
GO:0048015	phosphatidylinositol-mediated signaling	biological_process	2	1088	24	20900	0.357531	0.614013	1.6008	Npr3;Plch2
GO:0071711	basement membrane organization	biological_process	2	1088	24	20900	0.357531	0.614013	1.6008	Col4a1;Itgb1
GO:1904019	epithelial cell apoptotic process	biological_process	2	1088	24	20900	0.357531	0.614013	1.6008	Agap2;Alms1
GO:1904036	negative regulation of epithelial cell apoptotic process	biological_process	2	1088	24	20900	0.357531	0.614013	1.6008	Agap2;Alms1
GO:2000010	positive regulation of protein localization to cell surface	biological_process	2	1088	24	20900	0.357531	0.614013	1.6008	Agap2;Map1a
GO:2000573	positive regulation of DNA biosynthetic process	biological_process	2	1088	24	20900	0.357531	0.614013	1.6008	Smoc2;Vegfa
GO:0001707	mesoderm formation	biological_process	3	1088	41	20900	0.360579	0.61787	1.40558	Ahdc1;Inhba;Mesp2
GO:0002682	regulation of immune system process	biological_process	3	1088	41	20900	0.360579	0.61787	1.40558	Bcl6b;Zbtb20;Zbtb24
GO:0007259	receptor signaling pathway via JAK-STAT	biological_process	3	1088	41	20900	0.360579	0.61787	1.40558	Agap2;Csf2ra;Stat1
GO:0007492	endoderm development	biological_process	3	1088	41	20900	0.360579	0.61787	1.40558	Bptf;Otx2;Tnrc6c
GO:0061564	axon development	biological_process	3	1088	41	20900	0.360579	0.61787	1.40558	Ank3;Plp1;Tspan2
GO:0043491	phosphatidylinositol 3-kinase/protein kinase B signal transduction	biological_process	6	1088	94	20900	0.364728	0.61787	1.22614	Igf1r;Kbtbd2;Nrg1;Prr5l;Tsc2;Xbp1
GO:0010629	negative regulation of gene expression	biological_process	18	1088	313	20900	0.365938	0.61787	1.1047	Ccdc3;Cited2;Cldn19;Dysf;Insr;Lgals9;Lrp1;Mycn;Nme1;Notch2;Oprd1;Pou2f1;Snx12;Tiparp;Vegfa;Vps35;Xdh;Zbtb20
GO:0000281	mitotic cytokinesis	biological_process	4	1088	59	20900	0.369144	0.61787	1.30234	Ank3;Cit;Rtkn;Son
GO:0006417	regulation of translation	biological_process	9	1088	149	20900	0.372411	0.61787	1.16031	Ago2;Ctif;Dapk1;Eif4g3;Msi2;Paip2;S100a9;Tnrc6b;Tnrc6c
GO:0098609	cell-cell adhesion	biological_process	12	1088	204	20900	0.373926	0.61787	1.12997	Cdh26;Cdh6;Cdh8;Celsr2;Cntn2;Fat3;Icos;Itga6;Itga7;Itgal;Nfasc;Vegfa
GO:0016485	protein processing	biological_process	6	1088	95	20900	0.374124	0.61787	1.21324	Adamts2;Afg3l1;Bmp1;Casp1;Cpm;Ece1
GO:0002027	regulation of heart rate	biological_process	3	1088	42	20900	0.374974	0.61787	1.37211	Cacna1g;Calm2;Slc8a1
GO:0006605	protein targeting	biological_process	3	1088	42	20900	0.374974	0.61787	1.37211	Ap4m1;Sorl1;Ywhae
GO:0048147	negative regulation of fibroblast proliferation	biological_process	3	1088	42	20900	0.374974	0.61787	1.37211	Emd;Fth1;Tsc2
GO:0060325	face morphogenesis	biological_process	3	1088	42	20900	0.374974	0.61787	1.37211	Ankrd11;Kat6a;Tiparp
GO:0002021	response to dietary excess	biological_process	2	1088	25	20900	0.376562	0.61787	1.53676	Cntn2;Pnpla3
GO:0002717	positive regulation of natural killer cell mediated immunity	biological_process	2	1088	25	20900	0.376562	0.61787	1.53676	H2-D1;H2-K1
GO:0003382	epithelial cell morphogenesis	biological_process	2	1088	25	20900	0.376562	0.61787	1.53676	Map3k1;Sipa1l3
GO:0006810	transport	biological_process	2	1088	25	20900	0.376562	0.61787	1.53676	Cnnm2;Oscp1
GO:0006997	nucleus organization	biological_process	2	1088	25	20900	0.376562	0.61787	1.53676	Chmp1b;Chmp2b
GO:0008610	lipid biosynthetic process	biological_process	2	1088	25	20900	0.376562	0.61787	1.53676	Ccdc3;Fasn
GO:0010596	negative regulation of endothelial cell migration	biological_process	2	1088	25	20900	0.376562	0.61787	1.53676	Adgrb1;Ptprm
GO:0010666	positive regulation of cardiac muscle cell apoptotic process	biological_process	2	1088	25	20900	0.376562	0.61787	1.53676	Bnip3;Igfbp3
GO:0010759	positive regulation of macrophage chemotaxis	biological_process	2	1088	25	20900	0.376562	0.61787	1.53676	Akirin1;Ptprj
GO:0031018	endocrine pancreas development	biological_process	2	1088	25	20900	0.376562	0.61787	1.53676	Gipr;Sox4
GO:0032930	positive regulation of superoxide anion generation	biological_process	2	1088	25	20900	0.376562	0.61787	1.53676	Cyba;Sod1
GO:0048593	camera-type eye morphogenesis	biological_process	2	1088	25	20900	0.376562	0.61787	1.53676	Col8a2;Vegfa
GO:0050860	negative regulation of T cell receptor signaling pathway	biological_process	2	1088	25	20900	0.376562	0.61787	1.53676	Laptm5;Ptprj
GO:0050868	negative regulation of T cell activation	biological_process	2	1088	25	20900	0.376562	0.61787	1.53676	Gpnmb;Laptm5
GO:2000566	positive regulation of CD8-positive, alpha-beta T cell proliferation	biological_process	2	1088	25	20900	0.376562	0.61787	1.53676	H2-D1;H2-K1
GO:0030282	bone mineralization	biological_process	4	1088	60	20900	0.381122	0.61787	1.28064	Atf4;Gpc3;Ltbp3;Spp1
GO:0001731	formation of translation preinitiation complex	biological_process	1	1088	9	20900	0.381988	0.61787	2.1344	Eif2s2
GO:0001867	complement activation, lectin pathway	biological_process	1	1088	9	20900	0.381988	0.61787	2.1344	Fcna
GO:0001973	G protein-coupled adenosine receptor signaling pathway	biological_process	1	1088	9	20900	0.381988	0.61787	2.1344	Adcy5
GO:0002029	desensitization of G protein-coupled receptor signaling pathway	biological_process	1	1088	9	20900	0.381988	0.61787	2.1344	Gipr
GO:0002090	regulation of receptor internalization	biological_process	1	1088	9	20900	0.381988	0.61787	2.1344	Mkln1
GO:0006144	purine nucleobase metabolic process	biological_process	1	1088	9	20900	0.381988	0.61787	2.1344	Gmpr2
GO:0006177	GMP biosynthetic process	biological_process	1	1088	9	20900	0.381988	0.61787	2.1344	Paics
GO:0006559	L-phenylalanine catabolic process	biological_process	1	1088	9	20900	0.381988	0.61787	2.1344	Qdpr
GO:0006687	glycosphingolipid metabolic process	biological_process	1	1088	9	20900	0.381988	0.61787	2.1344	Abca2
GO:0006828	manganese ion transport	biological_process	1	1088	9	20900	0.381988	0.61787	2.1344	Tmem165
GO:0007270	neuron-neuron synaptic transmission	biological_process	1	1088	9	20900	0.381988	0.61787	2.1344	Cacna1a
GO:0008088	axo-dendritic transport	biological_process	1	1088	9	20900	0.381988	0.61787	2.1344	Bsn
GO:0009308	amine metabolic process	biological_process	1	1088	9	20900	0.381988	0.61787	2.1344	Aoc2
GO:0009404	toxin metabolic process	biological_process	1	1088	9	20900	0.381988	0.61787	2.1344	Fmo2
GO:0010753	positive regulation of cGMP-mediated signaling	biological_process	1	1088	9	20900	0.381988	0.61787	2.1344	Nppa
GO:0014016	neuroblast differentiation	biological_process	1	1088	9	20900	0.381988	0.61787	2.1344	Tafa1
GO:0014037	Schwann cell differentiation	biological_process	1	1088	9	20900	0.381988	0.61787	2.1344	Nrg1
GO:0014047	glutamate secretion	biological_process	1	1088	9	20900	0.381988	0.61787	2.1344	Ntrk2
GO:0016559	peroxisome fission	biological_process	1	1088	9	20900	0.381988	0.61787	2.1344	Fis1
GO:0021513	spinal cord dorsal/ventral patterning	biological_process	1	1088	9	20900	0.381988	0.61787	2.1344	Fuz
GO:0021554	optic nerve development	biological_process	1	1088	9	20900	0.381988	0.61787	2.1344	Nav2
GO:0022898	regulation of transmembrane transporter activity	biological_process	1	1088	9	20900	0.381988	0.61787	2.1344	Snca
GO:0031204	post-translational protein targeting to membrane, translocation	biological_process	1	1088	9	20900	0.381988	0.61787	2.1344	Hspa5
GO:0031394	positive regulation of prostaglandin biosynthetic process	biological_process	1	1088	9	20900	0.381988	0.61787	2.1344	Pla2g4a
GO:0032287	peripheral nervous system myelin maintenance	biological_process	1	1088	9	20900	0.381988	0.61787	2.1344	Sod1
GO:0032471	negative regulation of endoplasmic reticulum calcium ion concentration	biological_process	1	1088	9	20900	0.381988	0.61787	2.1344	Fis1
GO:0032494	response to peptidoglycan	biological_process	1	1088	9	20900	0.381988	0.61787	2.1344	Irf5
GO:0032741	positive regulation of interleukin-18 production	biological_process	1	1088	9	20900	0.381988	0.61787	2.1344	Casp1
GO:0033081	regulation of T cell differentiation in thymus	biological_process	1	1088	9	20900	0.381988	0.61787	2.1344	Lgals9
GO:0034144	negative regulation of toll-like receptor 4 signaling pathway	biological_process	1	1088	9	20900	0.381988	0.61787	2.1344	Rab7b
GO:0035194	regulatory ncRNA-mediated post-transcriptional gene silencing	biological_process	1	1088	9	20900	0.381988	0.61787	2.1344	Helz
GO:0042428	serotonin metabolic process	biological_process	1	1088	9	20900	0.381988	0.61787	2.1344	Atp2b2
GO:0042446	hormone biosynthetic process	biological_process	1	1088	9	20900	0.381988	0.61787	2.1344	Cacna1a
GO:0042492	gamma-delta T cell differentiation	biological_process	1	1088	9	20900	0.381988	0.61787	2.1344	Ptprc
GO:0044387	negative regulation of protein kinase activity by regulation of protein phosphorylation	biological_process	1	1088	9	20900	0.381988	0.61787	2.1344	Errfi1
GO:0044828	negative regulation by host of viral genome replication	biological_process	1	1088	9	20900	0.381988	0.61787	2.1344	Ccl8
GO:0044849	estrous cycle	biological_process	1	1088	9	20900	0.381988	0.61787	2.1344	Igf1r
GO:0045743	positive regulation of fibroblast growth factor receptor signaling pathway	biological_process	1	1088	9	20900	0.381988	0.61787	2.1344	Smoc2
GO:0045838	positive regulation of membrane potential	biological_process	1	1088	9	20900	0.381988	0.61787	2.1344	Ank3
GO:0046010	positive regulation of circadian sleep/wake cycle, non-REM sleep	biological_process	1	1088	9	20900	0.381988	0.61787	2.1344	Casp1
GO:0046620	regulation of organ growth	biological_process	1	1088	9	20900	0.381988	0.61787	2.1344	Sav1
GO:0048170	positive regulation of long-term neuronal synaptic plasticity	biological_process	1	1088	9	20900	0.381988	0.61787	2.1344	Shank3
GO:0048280	vesicle fusion with Golgi apparatus	biological_process	1	1088	9	20900	0.381988	0.61787	2.1344	Vti1b
GO:0048539	bone marrow development	biological_process	1	1088	9	20900	0.381988	0.61787	2.1344	Ptprc
GO:0048660	regulation of smooth muscle cell proliferation	biological_process	1	1088	9	20900	0.381988	0.61787	2.1344	Pde1a
GO:0048664	neuron fate determination	biological_process	1	1088	9	20900	0.381988	0.61787	2.1344	Otx2
GO:0048845	venous blood vessel morphogenesis	biological_process	1	1088	9	20900	0.381988	0.61787	2.1344	Notch4
GO:0050650	chondroitin sulfate proteoglycan biosynthetic process	biological_process	1	1088	9	20900	0.381988	0.61787	2.1344	Xylt2
GO:0051055	negative regulation of lipid biosynthetic process	biological_process	1	1088	9	20900	0.381988	0.61787	2.1344	Ccdc3
GO:0051346	negative regulation of hydrolase activity	biological_process	1	1088	9	20900	0.381988	0.61787	2.1344	Nos3
GO:0051771	negative regulation of nitric-oxide synthase biosynthetic process	biological_process	1	1088	9	20900	0.381988	0.61787	2.1344	Gstp-ps
GO:0055119	relaxation of cardiac muscle	biological_process	1	1088	9	20900	0.381988	0.61787	2.1344	P2rx4
GO:0060054	positive regulation of epithelial cell proliferation involved in wound healing	biological_process	1	1088	9	20900	0.381988	0.61787	2.1344	Wnt7a
GO:0060075	regulation of resting membrane potential	biological_process	1	1088	9	20900	0.381988	0.61787	2.1344	Kcnj10
GO:0060174	limb bud formation	biological_process	1	1088	9	20900	0.381988	0.61787	2.1344	Sema3c
GO:0060285	cilium-dependent cell motility	biological_process	1	1088	9	20900	0.381988	0.61787	2.1344	Drc1
GO:0060323	head morphogenesis	biological_process	1	1088	9	20900	0.381988	0.61787	2.1344	Ankrd11
GO:0060333	type II interferon-mediated signaling pathway	biological_process	1	1088	9	20900	0.381988	0.61787	2.1344	Stat1
GO:0060371	regulation of atrial cardiac muscle cell membrane depolarization	biological_process	1	1088	9	20900	0.381988	0.61787	2.1344	Cacna1g
GO:0060452	positive regulation of cardiac muscle contraction	biological_process	1	1088	9	20900	0.381988	0.61787	2.1344	Nppa
GO:0060509	type I pneumocyte differentiation	biological_process	1	1088	9	20900	0.381988	0.61787	2.1344	Ncor2
GO:0060575	intestinal epithelial cell differentiation	biological_process	1	1088	9	20900	0.381988	0.61787	2.1344	Sav1
GO:0060732	positive regulation of inositol phosphate biosynthetic process	biological_process	1	1088	9	20900	0.381988	0.61787	2.1344	Snca
GO:0061000	negative regulation of dendritic spine development	biological_process	1	1088	9	20900	0.381988	0.61787	2.1344	Plk2
GO:0061384	heart trabecula morphogenesis	biological_process	1	1088	9	20900	0.381988	0.61787	2.1344	Naca
GO:0061469	regulation of type B pancreatic cell proliferation	biological_process	1	1088	9	20900	0.381988	0.61787	2.1344	Errfi1
GO:0061909	autophagosome-lysosome fusion	biological_process	1	1088	9	20900	0.381988	0.61787	2.1344	Arl8b
GO:0070212	protein poly-ADP-ribosylation	biological_process	1	1088	9	20900	0.381988	0.61787	2.1344	Tnks
GO:0070262	peptidyl-serine dephosphorylation	biological_process	1	1088	9	20900	0.381988	0.61787	2.1344	Dusp1
GO:0070863	positive regulation of protein exit from endoplasmic reticulum	biological_process	1	1088	9	20900	0.381988	0.61787	2.1344	Sorl1
GO:0070995	NADPH oxidation	biological_process	1	1088	9	20900	0.381988	0.61787	2.1344	Fmo2
GO:0071257	cellular response to electrical stimulus	biological_process	1	1088	9	20900	0.381988	0.61787	2.1344	Grm1
GO:0071875	adrenergic receptor signaling pathway	biological_process	1	1088	9	20900	0.381988	0.61787	2.1344	Akap13
GO:0086036	regulation of cardiac muscle cell membrane potential	biological_process	1	1088	9	20900	0.381988	0.61787	2.1344	Slc8a1
GO:0090279	regulation of calcium ion import	biological_process	1	1088	9	20900	0.381988	0.61787	2.1344	Dysf
GO:0097094	craniofacial suture morphogenesis	biological_process	1	1088	9	20900	0.381988	0.61787	2.1344	Megf8
GO:0097105	presynaptic membrane assembly	biological_process	1	1088	9	20900	0.381988	0.61787	2.1344	Nlgn3
GO:0097300	programmed necrotic cell death	biological_process	1	1088	9	20900	0.381988	0.61787	2.1344	Casp1
GO:0099159	regulation of modification of postsynaptic structure	biological_process	1	1088	9	20900	0.381988	0.61787	2.1344	Chmp2b
GO:0150077	regulation of neuroinflammatory response	biological_process	1	1088	9	20900	0.381988	0.61787	2.1344	Dagla
GO:1900015	regulation of cytokine production involved in inflammatory response	biological_process	1	1088	9	20900	0.381988	0.61787	2.1344	Pld4
GO:1900076	regulation of cellular response to insulin stimulus	biological_process	1	1088	9	20900	0.381988	0.61787	2.1344	Ncoa2
GO:1901838	positive regulation of transcription of nucleolar large rRNA by RNA polymerase I	biological_process	1	1088	9	20900	0.381988	0.61787	2.1344	Mtor
GO:1903146	regulation of autophagy of mitochondrion	biological_process	1	1088	9	20900	0.381988	0.61787	2.1344	Parl
GO:1905461	positive regulation of vascular associated smooth muscle cell apoptotic process	biological_process	1	1088	9	20900	0.381988	0.61787	2.1344	Atf4
GO:1990416	cellular response to brain-derived neurotrophic factor stimulus	biological_process	1	1088	9	20900	0.381988	0.61787	2.1344	Ntrk2
GO:2000020	positive regulation of male gonad development	biological_process	1	1088	9	20900	0.381988	0.61787	2.1344	Cited2
GO:2000318	positive regulation of T-helper 17 type immune response	biological_process	1	1088	9	20900	0.381988	0.61787	2.1344	Clec4n
GO:2000601	positive regulation of Arp2/3 complex-mediated actin nucleation	biological_process	1	1088	9	20900	0.381988	0.61787	2.1344	Brk1
GO:2000727	positive regulation of cardiac muscle cell differentiation	biological_process	1	1088	9	20900	0.381988	0.61787	2.1344	Nrg1
GO:0045665	negative regulation of neuron differentiation	biological_process	5	1088	78	20900	0.383254	0.619701	1.23138	Casz1;Cit;Disp3;Itgb1;Shoc2
GO:0014911	positive regulation of smooth muscle cell migration	biological_process	3	1088	43	20900	0.389303	0.628542	1.3402	Rapgef3;S100a11;Tmsb4x
GO:0006952	defense response	biological_process	7	1088	115	20900	0.391418	0.628542	1.16928	F830016B08Rik;Fcgr2b;Irgm1;Irgm2;Ngp;Stat1;Tgtp1
GO:0007200	phospholipase C-activating G protein-coupled receptor signaling pathway	biological_process	6	1088	97	20900	0.392929	0.628542	1.18822	Crhr1;Grm1;Npr3;Oprd1;Plch2;Trhr
GO:0045444	fat cell differentiation	biological_process	6	1088	97	20900	0.392929	0.628542	1.18822	Ap1s2;Bbs1;Bbs12;Cntn2;Dysf;Wnt10b
GO:0007266	Rho protein signal transduction	biological_process	4	1088	61	20900	0.393073	0.628542	1.25964	Arhgap32;Arhgef12;Myo9b;Rtkn
GO:0010033	response to organic substance	biological_process	4	1088	61	20900	0.393073	0.628542	1.25964	Pla2g4a;Pygm;Sod1;Spp1
GO:0006914	autophagy	biological_process	12	1088	207	20900	0.393078	0.628542	1.1136	Atg16l2;Chmp1b;Chmp2b;Gramd1a;Hspa8;Irgm1;S100a8;S100a9;Trim12c;Trim30d;Wdfy3;Xbp1
GO:0007267	cell-cell signaling	biological_process	5	1088	79	20900	0.39371	0.628542	1.21579	Ccl8;Fzd1;Gpnmb;Wnt10b;Wnt7a
GO:0001556	oocyte maturation	biological_process	2	1088	26	20900	0.395354	0.628542	1.47766	H3f3a;Ythdf2
GO:0001836	release of cytochrome c from mitochondria	biological_process	2	1088	26	20900	0.395354	0.628542	1.47766	Fis1;Mcl1
GO:0007205	protein kinase C-activating G protein-coupled receptor signaling pathway	biological_process	2	1088	26	20900	0.395354	0.628542	1.47766	Dgki;Lrp1
GO:0007498	mesoderm development	biological_process	2	1088	26	20900	0.395354	0.628542	1.47766	Acvr2b;Vegfa
GO:0016601	Rac protein signal transduction	biological_process	2	1088	26	20900	0.395354	0.628542	1.47766	Brk1;Dock5
GO:0030261	chromosome condensation	biological_process	2	1088	26	20900	0.395354	0.628542	1.47766	H1f3;Smc4
GO:0030301	cholesterol transport	biological_process	2	1088	26	20900	0.395354	0.628542	1.47766	Cftr;Npc2
GO:0035567	non-canonical Wnt signaling pathway	biological_process	2	1088	26	20900	0.395354	0.628542	1.47766	Fzd1;Wnt7a
GO:0035855	megakaryocyte development	biological_process	2	1088	26	20900	0.395354	0.628542	1.47766	Nbeal2;Vps33b
GO:0046580	negative regulation of Ras protein signal transduction	biological_process	2	1088	26	20900	0.395354	0.628542	1.47766	Rasal1;Syngap1
GO:0050966	detection of mechanical stimulus involved in sensory perception of pain	biological_process	2	1088	26	20900	0.395354	0.628542	1.47766	Grin2b;Phf24
GO:0051179	localization	biological_process	2	1088	26	20900	0.395354	0.628542	1.47766	Snca;Srrm1
GO:0051247	positive regulation of protein metabolic process	biological_process	2	1088	26	20900	0.395354	0.628542	1.47766	Inhba;Wnt7a
GO:0071425	hematopoietic stem cell proliferation	biological_process	2	1088	26	20900	0.395354	0.628542	1.47766	Wnt10b;Ythdf2
GO:0090316	positive regulation of intracellular protein transport	biological_process	2	1088	26	20900	0.395354	0.628542	1.47766	Ice1;Prr5l
GO:0000278	mitotic cell cycle	biological_process	7	1088	116	20900	0.40003	0.628542	1.1592	Cit;Gem;Plk2;Tuba1a;Tuba1b;Tubb3;Tubb5
GO:0001662	behavioral fear response	biological_process	3	1088	44	20900	0.403548	0.628542	1.30974	Asic1;Grin2b;Penk
GO:0045880	positive regulation of smoothened signaling pathway	biological_process	3	1088	44	20900	0.403548	0.628542	1.30974	Cibar1;Dcdc2a;Gpc3
GO:0048568	embryonic organ development	biological_process	3	1088	44	20900	0.403548	0.628542	1.30974	Sp2;Syf2;Tnrc6c
GO:0051781	positive regulation of cell division	biological_process	3	1088	44	20900	0.403548	0.628542	1.30974	Fgf1;Garem1;Vegfa
GO:0031398	positive regulation of protein ubiquitination	biological_process	5	1088	80	20900	0.40415	0.628542	1.2006	Amer1;Hspa5;Huwe1;Laptm5;Mapk15
GO:0008544	epidermis development	biological_process	4	1088	62	20900	0.40499	0.628542	1.23933	Igf1r;Insr;Ncor2;Satb1
GO:0030879	mammary gland development	biological_process	4	1088	62	20900	0.40499	0.628542	1.23933	Fasn;Igf1r;Nme1;Notch4
GO:0008203	cholesterol metabolic process	biological_process	7	1088	117	20900	0.40864	0.628542	1.14929	Abca2;Cyp27a1;Disp3;Errfi1;Lbr;Lrp1;Npc2
GO:0006338	chromatin remodeling	biological_process	12	1088	210	20900	0.412299	0.628542	1.09769	Arid1a;Bptf;Chd6;Dot1l;Hcfc1;Kdm6b;Morf4l1;Mta3;Rere;Satb1;Suv39h2;Yeats4
GO:0006958	complement activation, classical pathway	biological_process	2	1088	27	20900	0.413881	0.628542	1.42293	C2;Serping1
GO:0010575	positive regulation of vascular endothelial growth factor production	biological_process	2	1088	27	20900	0.413881	0.628542	1.42293	Atf4;Flt4
GO:0031116	positive regulation of microtubule polymerization	biological_process	2	1088	27	20900	0.413881	0.628542	1.42293	Map1b;Numa1
GO:0032781	positive regulation of ATP-dependent activity	biological_process	2	1088	27	20900	0.413881	0.628542	1.42293	Atp1b2;Pfn2
GO:0034612	response to tumor necrosis factor	biological_process	2	1088	27	20900	0.413881	0.628542	1.42293	Insr;Tuba1a
GO:0036342	post-anal tail morphogenesis	biological_process	2	1088	27	20900	0.413881	0.628542	1.42293	Chst11;Traf3ip1
GO:0046628	positive regulation of insulin receptor signaling pathway	biological_process	2	1088	27	20900	0.413881	0.628542	1.42293	Sorbs1;Sorl1
GO:0048247	lymphocyte chemotaxis	biological_process	2	1088	27	20900	0.413881	0.628542	1.42293	Ccl8;Cklf
GO:0050850	positive regulation of calcium-mediated signaling	biological_process	2	1088	27	20900	0.413881	0.628542	1.42293	Itgal;P2rx4
GO:0060391	positive regulation of SMAD protein signal transduction	biological_process	2	1088	27	20900	0.413881	0.628542	1.42293	Inhba;Lgals9
GO:0071108	protein K48-linked deubiquitination	biological_process	2	1088	27	20900	0.413881	0.628542	1.42293	Otub1;Usp19
GO:0090148	membrane fission	biological_process	2	1088	27	20900	0.413881	0.628542	1.42293	Chmp1b;Chmp2b
GO:2001222	regulation of neuron migration	biological_process	2	1088	27	20900	0.413881	0.628542	1.42293	Scrt1;Scrt2
GO:0000244	spliceosomal tri-snRNP complex assembly	biological_process	1	1088	10	20900	0.414174	0.628542	1.92096	Prpf8
GO:0001823	mesonephros development	biological_process	1	1088	10	20900	0.414174	0.628542	1.92096	Osr1
GO:0002237	response to molecule of bacterial origin	biological_process	1	1088	10	20900	0.414174	0.628542	1.92096	B2m
GO:0002503	peptide antigen assembly with MHC class II protein complex	biological_process	1	1088	10	20900	0.414174	0.628542	1.92096	B2m
GO:0002638	negative regulation of immunoglobulin production	biological_process	1	1088	10	20900	0.414174	0.628542	1.92096	Fcgr2b
GO:0002819	regulation of adaptive immune response	biological_process	1	1088	10	20900	0.414174	0.628542	1.92096	Irf7
GO:0003143	embryonic heart tube morphogenesis	biological_process	1	1088	10	20900	0.414174	0.628542	1.92096	Megf8
GO:0003149	membranous septum morphogenesis	biological_process	1	1088	10	20900	0.414174	0.628542	1.92096	Fzd1
GO:0003183	mitral valve morphogenesis	biological_process	1	1088	10	20900	0.414174	0.628542	1.92096	Sox4
GO:0006283	transcription-coupled nucleotide-excision repair	biological_process	1	1088	10	20900	0.414174	0.628542	1.92096	Polr2i
GO:0006474	N-terminal protein amino acid acetylation	biological_process	1	1088	10	20900	0.414174	0.628542	1.92096	Aanat
GO:0006646	phosphatidylethanolamine biosynthetic process	biological_process	1	1088	10	20900	0.414174	0.628542	1.92096	Slc27a1
GO:0006892	post-Golgi vesicle-mediated transport	biological_process	1	1088	10	20900	0.414174	0.628542	1.92096	Sorl1
GO:0007007	inner mitochondrial membrane organization	biological_process	1	1088	10	20900	0.414174	0.628542	1.92096	Cibar1
GO:0008343	adult feeding behavior	biological_process	1	1088	10	20900	0.414174	0.628542	1.92096	Ghsr
GO:0009165	nucleotide biosynthetic process	biological_process	1	1088	10	20900	0.414174	0.628542	1.92096	Pnp
GO:0010172	embryonic body morphogenesis	biological_process	1	1088	10	20900	0.414174	0.628542	1.92096	Fuz
GO:0010501	RNA secondary structure unwinding	biological_process	1	1088	10	20900	0.414174	0.628542	1.92096	Ago2
GO:0010586	miRNA metabolic process	biological_process	1	1088	10	20900	0.414174	0.628542	1.92096	Ago2
GO:0010669	epithelial structure maintenance	biological_process	1	1088	10	20900	0.414174	0.628542	1.92096	Ldb1
GO:0018216	peptidyl-arginine methylation	biological_process	1	1088	10	20900	0.414174	0.628542	1.92096	Prmt1
GO:0021517	ventral spinal cord development	biological_process	1	1088	10	20900	0.414174	0.628542	1.92096	Lrp8
GO:0021695	cerebellar cortex development	biological_process	1	1088	10	20900	0.414174	0.628542	1.92096	Nav2
GO:0021860	pyramidal neuron development	biological_process	1	1088	10	20900	0.414174	0.628542	1.92096	Plxna3
GO:0021930	cerebellar granule cell precursor proliferation	biological_process	1	1088	10	20900	0.414174	0.628542	1.92096	Rere
GO:0023035	CD40 signaling pathway	biological_process	1	1088	10	20900	0.414174	0.628542	1.92096	Itgb1
GO:0031666	positive regulation of lipopolysaccharide-mediated signaling pathway	biological_process	1	1088	10	20900	0.414174	0.628542	1.92096	Sash1
[truncated: 2,619 more rows]
