# Supplementary material for: Vitamin D Regulates Olfactory Function via Dual Transcriptional and mTOR‐Dependent Translational Control of Synaptic Proteins
Source: Adv Sci (Weinh). 2025 Dec 16;13(13):e07181. doi: 10.1002/advs.202507181 (PMC12955992; doi:10.1002/advs.202507181)
Supplement: Supplementary file 2 — Supplemental Tables 1–18 [file ADVS-13-e07181-s002.zip › Table S17_Chip_promotersites.xlsx]

## Sheet: Promoter VDR Peaks in VDD
chr	start	end	length	abs_summit	pileup	#NAME?	fold_enrichment	#NAME?	name	GeneFeature	GeneInside	Gene
1	3321126	3321509	384	3321449	9	3.21896	2.6545	0.19328	A_peak_35	Xkr4:Other_intron;Gm18956:Promoter_1kb_2kb	Gm18956:1:3322979-3323459:+:-1530	Gm18956(ENSMUSG00000102851)
1	3441189	3441473	285	3441290	7	1.85235	1.9544	0.05831	A_peak_52	Gm37180:Promoter_2kb_3kb;Xkr4:Other_intron	Gm37180:1:3435953-3438772:-:-2517	Gm37180(ENSMUSG00000103377)
1	3448653	3449156	504	3448805	7	1.96413	2.02529	0.05831	A_peak_54	Xkr4:Other_intron;Gm37363:Promoter_0kb_1kb	Gm37363:1:3445778-3448011:-:-793	Gm37363(ENSMUSG00000104017)
1	3538676	3539042	367	3538763	7	2.56153	2.40785	0.11338	A_peak_66	Gm37686:Promoter_1kb_2kb;Gm1992:First_intron;Xkr4:First_intron	Gm37686:1:3535199-3537508:-:-1254	Gm37686(ENSMUSG00000103025)
1	3856612	3856901	290	3856809	7	2.23603	2.19858	0.11338	A_peak_96	Gm27396:Promoter_2kb_3kb	Gm27396:1:3854098-3854156:-:-2652	Gm27396(ENSMUSG00000088333)
1	4059349	4059745	397	4059356	6	1.78999	1.96104	0.05831	A_peak_128	Gm37381:Promoter_2kb_3kb	Gm37381:1:3975961-4056438:-:-2917	Gm37381(ENSMUSG00000102343)
1	4565367	4565611	245	4565418	7	1.96413	2.02529	0.05831	A_peak_186	Gm37587:Promoter_1kb_2kb;Sox17:five_prime_UTR;Sox17:Other_exon	Gm37587:1:4566773-4569781:+:-1355	Gm37587(ENSMUSG00000104238)
1	4590891	4591295	405	4591088	7	2.57492	2.4165	0.11338	A_peak_190	Gm7357:Promoter_2kb_3kb	Gm7357:1:4593127-4596960:+:-2039	Gm7357(ENSMUSG00000102269)
1	4597474	4597724	251	4597522	6	1.77387	1.95024	0.05831	A_peak_191	Gm22307:Promoter_1kb_2kb	Gm22307:1:4599239-4599346:+:-1717	Gm22307(ENSMUSG00000118917)
1	4656609	4657041	433	4656860	7	2.57492	2.4165	0.11338	A_peak_199	Gm37323:Promoter_0kb_1kb	Gm37323:1:4653351-4656475:-:-384	Gm37323(ENSMUSG00000104328)
1	4658483	4658979	497	4658634	8	3.17886	2.71857	0.17567	A_peak_200	Gm37323:Promoter_2kb_3kb	Gm37323:1:4653351-4656475:-:-2158	Gm37323(ENSMUSG00000104328)
1	4793717	4794558	842	4794344	9	3.82599	3.02063	0.24382	A_peak_219	Gm56275:Promoter_0kb_1kb	Gm56275:1:4793499-4793602:-:-741	Gm56275(ENSMUSG00002075947)
1	4796209	4796526	318	4796422	7	2.34308	2.26718	0.11338	A_peak_220	Gm56275:Promoter_2kb_3kb	Gm56275:1:4793499-4793602:-:-2819	Gm56275(ENSMUSG00002075947)
1	4839134	4839532	399	4839216	8	3.17886	2.71857	0.17567	A_peak_226	Gm6123:Promoter_2kb_3kb	Gm6123:1:4841353-4842422:+:-2137	Gm6123(ENSMUSG00000103922)
1	4840012	4840299	288	4840036	7	1.65566	1.83004	0.05831	A_peak_227	Gm6123:Promoter_1kb_2kb	Gm6123:1:4841353-4842422:+:-1317	Gm6123(ENSMUSG00000103922)
1	4874775	4875734	960	4875263	8	3.17886	2.71857	0.17567	A_peak_232	Lypla1:Promoter_2kb_3kb;Gm37988:Promoter_2kb_3kb	Lypla1:1:4878010-4918633:+:-2747	Lypla1(ENSMUSG00000025903)
1	4925377	4926110	734	4925762	7	2.20824	2.18081	0.11338	A_peak_238	Tcea1:Promoter_2kb_3kb;Gm37988:Other_intron	Tcea1:1:4928036-4968132:+:-2274	Tcea1(ENSMUSG00000033813)
1	4999038	4999984	947	4999250	8	3.17886	2.71857	0.17567	A_peak_248	Rgs20:Other_intron;Gm17100:Promoter_1kb_2kb	Gm17100:1:4997250-4997522:-:-1727	Gm17100(ENSMUSG00000091305)
1	5011761	5012101	341	5012055	8	2.10351	2.0588	0.09451	A_peak_251	Rgs20:Other_intron;Gm37079:Promoter_1kb_2kb	Gm37079:1:5008798-5010933:-:-1121	Gm37079(ENSMUSG00000102653)
1	5038876	5039802	927	5039353	11	4.59572	3.25368	0.41121	A_peak_254	Rgs20:Other_intron;Gm16041:Promoter_1kb_2kb	Gm16041:1:5041079-5047043:+:-1726	Gm16041(ENSMUSG00000085623)
1	5138237	5138548	312	5138354	9	3.65163	2.91445	0.24382	A_peak_263	Rgs20:First_intron;Atp6v1h:Promoter_1kb_2kb	Atp6v1h:1:5140240-5232752:+:-1886	Atp6v1h(ENSMUSG00000033793)
1	5138837	5139312	476	5139181	7	2.34308	2.26718	0.11338	A_peak_264	Rgs20:First_intron;Atp6v1h:Promoter_1kb_2kb	Atp6v1h:1:5140240-5232752:+:-1059	Atp6v1h(ENSMUSG00000033793)
1	5141460	5141719	260	5141618	7	2.50687	2.37256	0.11338	A_peak_265	Rgs20:Promoter_1kb_2kb;Atp6v1h:First_intron	Rgs20:1:4979798-5140508:-:-1109	Rgs20(ENSMUSG00000002459)
1	5915933	5916439	507	5916043	7	2.4122	2.31159	0.11338	A_peak_358	Gm37429:Promoter_1kb_2kb	Gm37429:1:5913096-5914895:-:-1147	Gm37429(ENSMUSG00000103519)
1	6121527	6122097	571	6121643	7	2.57265	2.41503	0.11338	A_peak_382	Gm19214:Promoter_1kb_2kb	Gm19214:1:6119186-6120269:-:-1373	Gm19214(ENSMUSG00000103090)
1	6285770	6286898	1129	6286352	9	2.24203	2.08641	0.11338	A_peak_395	4732440D04Rik:Promoter_0kb_1kb;Rb1cc1:First_intron	4732440D04Rik:1:6234352-6285517:-:-834	4732440D04Rik(ENSMUSG00000090031)
1	6288096	6288488	393	6288431	6	1.56543	1.81065	0.02935	A_peak_396	4732440D04Rik:Promoter_2kb_3kb;Rb1cc1:First_intron	4732440D04Rik:1:6234352-6285517:-:-2913	4732440D04Rik(ENSMUSG00000090031)
1	6427956	6428204	249	6428189	7	1.96413	2.02529	0.05831	A_peak_413	Alkal1:Promoter_1kb_2kb	Alkal1:1:6429441-6464955:+:-1252	Alkal1(ENSMUSG00000087247)
1	6429314	6429566	253	6429342	6	1.82391	1.98378	0.05831	A_peak_414	Alkal1:Promoter_0kb_1kb	Alkal1:1:6429441-6464955:+:-99	Alkal1(ENSMUSG00000087247)
1	6449262	6449589	328	6449422	6	1.56543	1.81065	0.02935	A_peak_417	Alkal1:First_intron;Gm2147:Promoter_1kb_2kb	Gm2147:1:6450617-6451256:+:-1195	Gm2147(ENSMUSG00000103355)
1	6455885	6456161	277	6456077	7	2.34308	2.26718	0.11338	A_peak_418	Alkal1:First_intron;Gm7417:Promoter_2kb_3kb	Gm7417:1:6452857-6453330:-:-2746	Gm7417(ENSMUSG00000102706)
1	6512167	6512494	328	6512321	10	4.25509	3.16938	0.35488	A_peak_429	Gm19026:Promoter_0kb_1kb	Gm19026:1:6499878-6511520:-:-800	Gm19026(ENSMUSG00000103845)
1	6979213	6979517	305	6979287	10	2.72087	2.29505	0.17567	A_peak_483	Gm7449:Promoter_1kb_2kb	Gm7449:1:6980783-6981446:+:-1496	Gm7449(ENSMUSG00000104385)
1	7103732	7104121	390	7103769	7	1.40067	1.66913	0.00067	A_peak_497	Gm5694:Promoter_2kb_3kb	Gm5694:1:7106138-7107441:+:-2369	Gm5694(ENSMUSG00000103629)
1	7158776	7159168	393	7158921	6	1.9255	2.05194	0.05831	A_peak_503	Pcmtd1:Promoter_0kb_1kb;Gm57122:First_exon	Gm57122:1:7158446-7159048:-:127	Gm57122(ENSMUSG00000120372)
1	7159851	7160261	411	7160177	9	3.21896	2.6545	0.19328	A_peak_504	Pcmtd1:First_intron;Gm57122:Promoter_1kb_2kb	Pcmtd1:1:7159143-7243852:+:1033	Pcmtd1(ENSMUSG00000051285)
1	7384477	7384926	450	7384640	6	1.83105	1.98857	0.05831	A_peak_529	Gm19002:Promoter_1kb_2kb	Gm19002:1:7385674-7386686:+:-1034	Gm19002(ENSMUSG00000102768)
1	7732751	7733145	395	7732955	11	4.80031	3.37111	0.48862	A_peak_560	Rps2-ps2:Promoter_1kb_2kb	Rps2-ps2:1:7734304-7735185:+:-1349	Rps2-ps2(ENSMUSG00000103903)
1	7801659	7801905	247	7801774	8	2.5478	2.32797	0.11338	A_peak_568	Gm38216:Promoter_0kb_1kb	Gm38216:1:7799084-7800789:-:-984	Gm38216(ENSMUSG00000103557)
1	8659088	8659556	469	8659524	5	1.39001	1.72384	0.00067	A_peak_674	Gm54704:Promoter_0kb_1kb;Sntg1:Other_intron	Gm54704:1:8658838-8658948:-:-575	Gm54704(ENSMUSG00002074990)
1	8661054	8662261	1208	8661404	9	2.99531	2.52216	0.17567	A_peak_675	Gm54704:Promoter_2kb_3kb;Sntg1:Other_intron	Gm54704:1:8658838-8658948:-:-2455	Gm54704(ENSMUSG00002074990)
1	8715564	8716483	920	8716452	8	2.10351	2.0588	0.09451	A_peak_683	Gm37005:Promoter_1kb_2kb;Sntg1:Other_intron	Gm37005:1:8713919-8715083:-:-1368	Gm37005(ENSMUSG00000103884)
1	8862958	8863205	248	8863190	7	2.30256	2.24119	0.11338	A_peak_702	Gm15452:Promoter_0kb_1kb;Sntg1:Other_intron	Gm15452:1:8862146-8862386:-:-803	Gm15452(ENSMUSG00000084353)
1	8865034	8865399	366	8865156	8	3.01383	2.61547	0.17567	A_peak_703	Gm15452:Promoter_2kb_3kb;Sntg1:Other_intron	Gm15452:1:8862146-8862386:-:-2769	Gm15452(ENSMUSG00000084353)
1	8928407	8928760	354	8928488	8	2.46663	2.27845	0.11338	A_peak_711	Gm6152:Promoter_1kb_2kb;Sntg1:Other_intron	Gm7445:1:8926986-8927326:+:1501	Gm7445(ENSMUSG00000104504)
1	8929057	8929416	360	8929308	7	2.57492	2.4165	0.11338	A_peak_712	Gm6152:Promoter_2kb_3kb;Sntg1:Other_intron	Gm7445:1:8926986-8927326:+:2321	Gm7445(ENSMUSG00000104504)
1	9329059	9329687	629	9329655	7	1.65566	1.83004	0.05831	A_peak_756	Gm38008:Promoter_0kb_1kb;Sntg1:First_intron	Gm38008:1:9328841-9329359:-:-295	Gm38008(ENSMUSG00000103819)
1	9355148	9355478	331	9355258	8	3.07495	2.65358	0.17567	A_peak_761	Gm37143:Promoter_1kb_2kb;Sntg1:First_intron	Gm37143:1:9357146-9360405:+:-1888	Gm37143(ENSMUSG00000102871)
1	9372381	9372623	243	9372471	6	1.93439	2.0579	0.05831	A_peak_764	Sntg1:Promoter_2kb_3kb	Sntg1:1:8431698-9370103:-:-2367	Sntg1(ENSMUSG00000025909)
1	9526679	9527031	353	9526973	7	2.2833	2.22884	0.11338	A_peak_785	Gm24765:Promoter_1kb_2kb	Gm24765:1:9528894-9528997:+:-1921	Gm24765(ENSMUSG00000065625)
1	9614891	9615476	586	9615302	11	4.21425	3.03793	0.35488	A_peak_800	Adhfe1:Promoter_2kb_3kb;Rrs1:Promoter_0kb_1kb	Rrs1:1:9615632-9617680:+:-330	Rrs1(ENSMUSG00000061024)
1	9617439	9617689	251	9617615	9	3.82599	3.02063	0.24382	A_peak_801	Adhfe1:Promoter_0kb_1kb;Rrs1:three_prime_UTR;Rrs1:First_exon	Adhfe1:1:9618172-9650898:+:-557	Adhfe1(ENSMUSG00000025911)
1	9669068	9669462	395	9669300	7	2.34308	2.26718	0.11338	A_peak_810	2610203C22Rik:Other_intron;Vxn:Promoter_2kb_3kb	Vxn:1:9671423-9697368:+:-2123	Vxn(ENSMUSG00000067879)
1	9669737	9670086	350	9669887	7	1.96413	2.02529	0.05831	A_peak_811	2610203C22Rik:Other_intron;Vxn:Promoter_1kb_2kb	Vxn:1:9671423-9697368:+:-1536	Vxn(ENSMUSG00000067879)
1	9816280	9816584	305	9816460	7	1.96413	2.02529	0.05831	A_peak_826	Vcpip1:First_exon;1700034P13Rik:Promoter_1kb_2kb	1700034P13Rik:1:9817872-9862152:+:-1412	1700034P13Rik(ENSMUSG00000097893)
1	9976391	9976659	269	9976514	8	3.09986	2.66913	0.17567	A_peak_848	Snhg6:Other_intron;Mcmdc2:Promoter_2kb_3kb	Mcmdc2:1:9978862-10012310:+:-2348	Mcmdc2(ENSMUSG00000046101)
1	10014063	10014320	258	10014275	8	1.54588	1.726	0.0215	A_peak_854	Snord87:Promoter_1kb_2kb;Snhg6:First_exon	Snhg6:1:9926808-10014398:-:123	Snhg6(ENSMUSG00000098234)
1	10035379	10035637	259	10035402	6	1.63638	1.85815	0.05831	A_peak_858	E330040D14Rik:Promoter_2kb_3kb;Tcf24:First_intron	E330040D14Rik:1:10037538-10038912:+:-2136	E330040D14Rik(ENSMUSG00000104025)
1	10304236	10304528	293	10304254	6	1.78999	1.96104	0.05831	A_peak_895	Arfgef1:Promoter_1kb_2kb	Arfgef1:1:10207795-10302895:-:-1358	Arfgef1(ENSMUSG00000067851)
1	10522082	10523247	1166	10522548	6	1.87326	2.01688	0.05831	A_peak_922	Cpa6:Other_intron;Gm38005:Promoter_0kb_1kb	Gm38005:1:10519469-10522214:-:-333	Gm38005(ENSMUSG00000103810)
1	10764987	10765411	425	10765276	7	2.2833	2.22884	0.11338	A_peak_961	Gm15603:Promoter_0kb_1kb;Cpa6:First_intron	Gm15603:1:10765347-10765839:+:-71	Gm15603(ENSMUSG00000081417)
1	10854995	10855539	545	10855453	7	2.57492	2.4165	0.11338	A_peak_973	Gm37133:Promoter_0kb_1kb	Gm37133:1:10852680-10854602:-:-850	Gm37133(ENSMUSG00000103448)
1	10874961	10875408	448	10875103	7	2.34308	2.26718	0.11338	A_peak_977	Gm5522:Promoter_0kb_1kb	Gm5522:1:10875504-10876746:+:-401	Gm5522(ENSMUSG00000100212)
1	10936933	10937263	331	10937042	6	1.78999	1.96104	0.05831	A_peak_982	Gm28659:Promoter_1kb_2kb	Gm28659:1:10938911-10939670:+:-1869	Gm28659(ENSMUSG00000100648)
1	11062461	11062939	479	11062832	7	1.96815	2.02784	0.05831	A_peak_1003	Prex2:Promoter_0kb_1kb	Prex2:1:11063688-11373905:+:-856	Prex2(ENSMUSG00000048960)
1	12441831	12443149	1319	12443074	7	2.48542	2.35874	0.11338	A_peak_1154	Gm22633:Promoter_2kb_3kb	Gm22633:1:12445159-12445266:+:-2085	Gm22633(ENSMUSG00000118923)
1	12444671	12444977	307	12444881	7	2.34308	2.26718	0.11338	A_peak_1155	Gm22633:Promoter_0kb_1kb	Gm22633:1:12445159-12445266:+:-278	Gm22633(ENSMUSG00000118923)
1	13062887	13063388	502	13063225	8	3.17886	2.71857	0.17567	A_peak_1241	Slco5a1:Promoter_0kb_1kb	Slco5a1:1:12936772-13062874:-:-350	Slco5a1(ENSMUSG00000025938)
1	13136946	13137612	667	13137546	6	1.82391	1.98378	0.05831	A_peak_1258	Gm29283:Promoter_1kb_2kb	Gm29283:1:13139061-13148886:+:-1515	Gm29283(ENSMUSG00000099498)
1	13309109	13309593	485	13309160	7	2.11863	2.1236	0.09451	A_peak_1288	Ncoa2:Other_intron;Gm37409:Promoter_2kb_3kb	Gm37409:1:13305032-13306658:-:-2501	Gm37409(ENSMUSG00000103495)
1	13405579	13405821	243	13405678	6	1.71114	1.90821	0.05831	A_peak_1305	Gm23169:Promoter_0kb_1kb;Ncoa2:First_intron	Gm23169:1:13404721-13404833:-:-844	Gm23169(ENSMUSG00000087782)
1	13420060	13420332	273	13420180	8	2.90939	2.55057	0.17567	A_peak_1307	Gm38120:Promoter_1kb_2kb;Ncoa2:First_intron	Gm38120:1:13413786-13418428:-:-1751	Gm38120(ENSMUSG00000103085)
1	13429057	13429445	389	13429088	6	1.50789	1.77213	0.00067	A_peak_1311	Ncoa2:First_intron;Gm38380:Promoter_2kb_3kb	Gm38380:1:13424706-13426954:-:-2133	Gm38380(ENSMUSG00000102664)
1	13444884	13445540	657	13444994	8	2.46663	2.27845	0.11338	A_peak_1314	Gm29570:Promoter_1kb_2kb;Ncoa2:Promoter_0kb_1kb	Ncoa2:1:13209328-13444307:-:-686	Ncoa2(ENSMUSG00000005886)
1	13446152	13446464	313	13446413	7	2.34308	2.26718	0.11338	A_peak_1315	Gm29570:First_exon;Ncoa2:Promoter_2kb_3kb	Gm29570:1:13446293-13458637:+:119	Gm29570(ENSMUSG00000101476)
1	13845126	13845414	289	13845204	6	1.56543	1.81065	0.02935	A_peak_1363	Gm26273:Promoter_0kb_1kb	Gm26273:1:13844557-13844688:-:-515	Gm26273(ENSMUSG00000077368)
1	13857218	13857820	603	13857798	8	1.54588	1.726	0.0215	A_peak_1368	Gm5523:Promoter_0kb_1kb	Gm5523:1:13856106-13857103:-:-694	Gm5523(ENSMUSG00000097711)
1	13920775	13921560	786	13921372	8	2.10351	2.0588	0.09451	A_peak_1376	Gm36947:Promoter_2kb_3kb	Gm36947:1:13917094-13919343:-:-2028	Gm36947(ENSMUSG00000102166)
1	14821329	14821717	389	14821353	6	1.50789	1.77213	0.00067	A_peak_1505	Gm9947:Promoter_1kb_2kb	Gm9947:1:14823160-14847155:+:-1807	Gm9947(ENSMUSG00000054493)
1	14828159	14828607	449	14828413	7	1.65566	1.83004	0.05831	A_peak_1507	Gm9947:Other_intron;Msc:Promoter_2kb_3kb	Msc:1:14823569-14826216:-:-2196	Msc(ENSMUSG00000025930)
1	14991449	14991857	409	14991575	8	2.57722	2.34597	0.11338	A_peak_1528	Trpa1:Promoter_2kb_3kb	Trpa1:1:14942871-14989086:-:-2488	Trpa1(ENSMUSG00000032769)
1	15431588	15432196	609	15432102	7	2.25479	2.21058	0.11338	A_peak_1579	Gm38116:Promoter_2kb_3kb;Kcnb2:Other_intron	Gm38116:1:15434525-15436058:+:-2423	Gm38116(ENSMUSG00000102937)
1	15829177	15829541	365	15829423	6	1.86473	2.01115	0.05831	A_peak_1628	Gm28669:Promoter_1kb_2kb	Gm25168:1:15828055-15828187:+:1367	Gm25168(ENSMUSG00000077377)
1	15962937	15963811	875	15963618	8	2.80651	2.48691	0.17567	A_peak_1649	Sbspon:Promoter_0kb_1kb	Sbspon:1:15924085-15962946:-:-671	Sbspon(ENSMUSG00000032719)
1	16163645	16163936	292	16163797	6	2.01856	2.11444	0.05831	A_peak_1672	4930444P10Rik:Promoter_0kb_1kb	4930444P10Rik:1:16136202-16163549:-:-247	4930444P10Rik(ENSMUSG00000067795)
1	16174626	16174945	320	16174861	6	1.57933	1.81995	0.04066	A_peak_1674	Rpl7:First_exon;Rpl7:five_prime_UTR;Rdh10:Promoter_1kb_2kb	Rpl7:1:16171518-16174886:-:25	Rpl7(ENSMUSG00000043716)
1	16298296	16298614	319	16298453	9	3.73595	2.9657	0.24382	A_peak_1688	Gm28095:Promoter_0kb_1kb	Gm28095:1:16298729-16314286:+:-276	Gm28095(ENSMUSG00000100868)
1	16592439	16593447	1009	16593111	9	3.51858	2.83397	0.24382	A_peak_1724	Stau2:Promoter_2kb_3kb	Stau2:1:16298897-16590336:-:-2774	Stau2(ENSMUSG00000025920)
1	16685762	16686232	471	16685923	8	2.90939	2.55057	0.17567	A_peak_1745	Ube2w:First_intron;Gm38342:Promoter_2kb_3kb	Gm38342:1:16688783-16691763:+:-2860	Gm38342(ENSMUSG00000102457)
1	16688573	16689123	551	16688587	6	2.01856	2.11444	0.05831	A_peak_1746	Gm38342:Promoter_0kb_1kb;Ube2w:First_intron	Gm38342:1:16688783-16691763:+:-196	Gm38342(ENSMUSG00000102457)
1	16690841	16691083	243	16690924	6	2.01856	2.11444	0.05831	A_peak_1748	Gm38342:First_exon;Ube2w:Promoter_1kb_2kb	Ube2w:1:16611013-16689713:-:-1210	Ube2w(ENSMUSG00000025939)
1	16727084	16727333	250	16727228	7	2.4122	2.31159	0.11338	A_peak_1752	D030040B21Rik:Promoter_0kb_1kb	Eloc:1:16711948-16727266:-:38	Eloc(ENSMUSG00000079658)
1	16727649	16727902	254	16727896	6	1.50789	1.77213	0.00067	A_peak_1753	Eloc:Promoter_0kb_1kb;D030040B21Rik:First_exon	D030040B21Rik:1:16727775-16732502:+:120	D030040B21Rik(ENSMUSG00000097744)
1	16733441	16733739	299	16733560	8	2.60707	2.36424	0.12141	A_peak_1755	Tmem70:Promoter_1kb_2kb;Idi1-ps5:First_exon	Idi1-ps5:1:16733203-16733886:-:326	Idi1-ps5(ENSMUSG00000100959)
1	16831075	16832150	1076	16831560	9	3.51858	2.83397	0.24382	A_peak_1766	Gm29649:Promoter_2kb_3kb	Gm29649:1:16828428-16828847:-:-2712	Gm29649(ENSMUSG00000100093)
1	16841901	16842240	340	16842067	8	2.45266	2.26995	0.11338	A_peak_1767	Gm5828:Promoter_1kb_2kb	Gm5828:1:16838502-16840362:-:-1704	Gm5828(ENSMUSG00000091020)
1	17236454	17236948	495	17236570	7	2.09262	2.10701	0.09451	A_peak_1810	Gm28784:Promoter_2kb_3kb	Gm28784:1:17238626-17243327:+:-2056	Gm28784(ENSMUSG00000099899)
1	17321766	17322025	260	17321896	7	1.76539	1.89937	0.05831	A_peak_1820	Gm28785:Promoter_1kb_2kb	Gm28785:1:17320337-17320716:-:-1179	Gm28785(ENSMUSG00000100272)
1	17472044	17472316	273	17472132	6	2.01856	2.11444	0.05831	A_peak_1833	Rbm6-ps1:Promoter_1kb_2kb	Rbm6-ps1:1:17467635-17470505:-:-1626	Rbm6-ps1(ENSMUSG00000101589)
1	17670933	17671212	280	17671076	6	1.50789	1.77213	0.00067	A_peak_1856	Pi15:Promoter_1kb_2kb	Pi15:1:17672124-17701163:+:-1048	Pi15(ENSMUSG00000067780)
1	18063660	18064079	420	18063899	10	3.70024	2.8453	0.24382	A_peak_1899	Gm17969:Promoter_0kb_1kb;Gm18775:Other_exon	Gm17969:1:18064036-18067707:+:-137	Gm17969(ENSMUSG00000099591)
1	18129767	18130259	493	18130047	7	2.48542	2.35874	0.11338	A_peak_1909	Gm45784:Promoter_1kb_2kb;Gm28756:Promoter_0kb_1kb	Gm28756:1:18064685-18129280:-:-766	Gm28756(ENSMUSG00000109887)
1	18131250	18131514	265	18131330	7	1.65566	1.83004	0.05831	A_peak_1910	Gm45784:Promoter_2kb_3kb;Gm28756:Promoter_2kb_3kb	Gm28756:1:18064685-18129280:-:-2049	Gm28756(ENSMUSG00000109887)
1	18295808	18296223	416	18295960	8	2.1124	2.06414	0.09451	A_peak_1930	Defb44-ps:Promoter_2kb_3kb	Defb44-ps:1:18280276-18293788:-:-2171	Defb44-ps(ENSMUSG00000070977)
1	18308750	18309129	380	18308970	8	3.0018	2.60798	0.17567	A_peak_1934	Defb18:Promoter_1kb_2kb	Defb18:1:18306696-18307667:-:-1302	Defb18(ENSMUSG00000073735)
1	18333410	18333660	251	18333627	7	2.0334	2.06931	0.06145	A_peak_1940	Gm17837:Promoter_0kb_1kb;Defb41:First_intron	Gm17837:1:18332618-18333603:-:-23	Gm17837(ENSMUSG00000101685)
1	18777617	18778197	581	18777773	8	2.80651	2.48691	0.17567	A_peak_1996	Gm5252:Promoter_0kb_1kb	Gm5252:1:18778651-18779560:+:-878	Gm5252(ENSMUSG00000101306)
1	19042549	19042974	426	19042666	9	3.30228	2.70415	0.24382	A_peak_2028	Gm24075:Promoter_2kb_3kb	Gm24075:1:19039985-19040057:-:-2608	Gm24075(ENSMUSG00000088800)
1	19130185	19130430	246	19130217	7	1.96413	2.02529	0.05831	A_peak_2042	Gm28344:Promoter_2kb_3kb	Gm28344:1:19133080-19133359:+:-2863	Gm28344(ENSMUSG00000099433)
1	19131169	19131877	709	19131321	7	2.57492	2.4165	0.11338	A_peak_2043	Gm28344:Promoter_1kb_2kb	Gm28344:1:19133080-19133359:+:-1759	Gm28344(ENSMUSG00000099433)
1	19176187	19176467	281	19176265	7	2.55048	2.40071	0.11338	A_peak_2048	Gm15825:Promoter_1kb_2kb;Tfap2d:Other_intron	Gm15825:1:19133523-19175064:-:-1200	Gm15825(ENSMUSG00000089787)
1	19225345	19225678	334	19225497	9	3.82599	3.02063	0.24382	A_peak_2056	Gm10075:Promoter_1kb_2kb;Tfap2d:Other_intron	Gm10075:1:19223645-19224190:-:-1306	Gm10075(ENSMUSG00000100720)
1	19390748	19391132	385	19391071	8	2.10351	2.0588	0.09451	A_peak_2082	Gm28341:Promoter_0kb_1kb	Gm28341:1:19390449-19390921:-:-149	Gm28341(ENSMUSG00000101117)
1	19400675	19400947	273	19400783	8	3.17886	2.71857	0.17567	A_peak_2084	Gm4849:Promoter_0kb_1kb	Gm4849:1:19401162-19403408:+:-379	Gm4849(ENSMUSG00000100204)
1	20138399	20138678	280	20138552	8	2.6272	2.37658	0.137	A_peak_2186	Gm37315:Promoter_2kb_3kb;Pkhd1:Other_intron	Gm37315:1:20132293-20135772:-:-2779	Gm37315(ENSMUSG00000104095)
1	20517762	20518268	507	20517834	8	2.10351	2.0588	0.09451	A_peak_2237	Gm24162:Promoter_2kb_3kb;Gm15795:Promoter_2kb_3kb;Pkhd1:Other_intron	Gm24162:1:20515034-20515136:-:-2697	Gm24162(ENSMUSG00000070175)
1	20690583	20690868	286	20690622	6	2.00729	2.10687	0.05831	A_peak_2257	Pkhd1:Promoter_2kb_3kb	Pkhd1:1:20128002-20688288:-:-2333	Pkhd1(ENSMUSG00000043760)
1	20739425	20739767	343	20739503	5	1.39693	1.72875	0.00067	A_peak_2265	Lincmd1:Promoter_0kb_1kb	Lincmd1:1:20740105-20754522:+:-602	Lincmd1(ENSMUSG00000099906)
1	20751146	20751388	243	20751317	7	2.44324	2.33156	0.11338	A_peak_2267	Mir133b:Promoter_1kb_2kb;Lincmd1:Other_intron	Mir133b:1:20752992-20753111:+:-1675	Mir133b(ENSMUSG00000065480)
1	20799701	20800244	544	20799858	6	1.71114	1.90821	0.05831	A_peak_2272	Il17a:Promoter_1kb_2kb	Il17a:1:20801128-20804720:+:-1270	Il17a(ENSMUSG00000025929)
1	20890774	20891436	663	20890988	9	2.59291	2.28755	0.11338	A_peak_2284	Mcm3:Promoter_0kb_1kb;Gm20587:Promoter_0kb_1kb	Mcm3:1:20873191-20890536:-:-451	Mcm3(ENSMUSG00000041859)
1	20957868	20958127	260	20958049	11	2.84985	2.30134	0.17567	A_peak_2289	Paqr8:Promoter_2kb_3kb	6720483E21Rik:1:20958873-20960697:-:2648	6720483E21Rik(ENSMUSG00000097934)
1	20959564	20959962	399	20959953	8	2.81754	2.49372	0.17567	A_peak_2290	Paqr8:Promoter_0kb_1kb;6720483E21Rik:Other_intron	6720483E21Rik:1:20958873-20960697:-:744	6720483E21Rik(ENSMUSG00000097934)
1	20962629	20962875	247	20962780	9	2.89084	2.46082	0.17567	A_peak_2291	Paqr8:First_intron;6720483E21Rik:Promoter_2kb_3kb	Paqr8:1:20960829-21009874:+:1950	Paqr8(ENSMUSG00000025931)
1	20986822	20987293	472	20987218	8	1.80095	1.87777	0.05831	A_peak_2298	Paqr8:First_intron;Gm24171:Promoter_1kb_2kb	Gm24171:1:20985633-20985764:-:-1453	Gm24171(ENSMUSG00000077314)
1	21013391	21013783	393	21013672	8	2.5478	2.32797	0.11338	A_peak_2303	Gm28064:Promoter_2kb_3kb	Gm28064:1:21015934-21017138:+:-2262	Gm28064(ENSMUSG00000100929)
1	21147374	21147717	344	21147456	8	3.01383	2.61547	0.17567	A_peak_2327	Tram2:First_intron;Gm28287:Promoter_2kb_3kb	Tram2:1:21066522-21149453:-:1997	Tram2(ENSMUSG00000041779)
1	21304329	21304595	267	21304455	6	1.82391	1.98378	0.05831	A_peak_2341	Gm38224:Promoter_0kb_1kb	Gm38224:1:21304945-21307045:+:-490	Gm38224(ENSMUSG00000102633)
1	21307994	21308416	423	21308246	8	2.40672	2.242	0.11338	A_peak_2342	Gsta3:Promoter_2kb_3kb	Gsta3:1:21310812-21335885:+:-2566	Gsta3(ENSMUSG00000025934)
1	21309624	21309875	252	21309691	9	1.94423	1.91778	0.05831	A_peak_2343	Gsta3:Promoter_1kb_2kb	Gsta3:1:21310812-21335885:+:-1121	Gsta3(ENSMUSG00000025934)
1	21446945	21447285	341	21447148	7	2.57492	2.4165	0.11338	A_peak_2353	Gm16533:Promoter_2kb_3kb	Gm16533:1:21449778-21450006:+:-2630	Gm16533(ENSMUSG00000094926)
1	21452758	21453412	655	21453319	7	2.57492	2.4165	0.11338	A_peak_2354	Khdc1b:Promoter_0kb_1kb	Khdc1b:1:21453779-21456597:+:-460	Khdc1b(ENSMUSG00000085079)
1	21911018	21911278	261	21911147	10	3.8962	2.95875	0.29357	A_peak_2417	Gm38243:Promoter_0kb_1kb;Kcnq5:First_intron	Gm38243:1:21909171-21910738:-:-408	Gm38243(ENSMUSG00000103748)
1	21913270	21913655	386	21913352	10	3.63781	2.80939	0.24382	A_peak_2418	Kcnq5:First_intron;Gm38243:Promoter_2kb_3kb	Gm38243:1:21909171-21910738:-:-2613	Gm38243(ENSMUSG00000103748)
1	22776433	22777432	1000	22777356	7	2.52855	2.38655	0.11338	A_peak_2540	Rims1:First_intron;Gm26866:Promoter_2kb_3kb	Gm26866:1:22779844-22780646:+:-2488	Gm26866(ENSMUSG00000097642)
1	22847707	22847941	235	22847878	6	1.82391	1.98378	0.05831	A_peak_2547	Rims1:Promoter_2kb_3kb	Rims1:1:22356474-22845203:-:-2674	Rims1(ENSMUSG00000041670)
1	23277278	23277750	473	23277374	8	1.80095	1.87777	0.05831	A_peak_2611	Gm29506:Promoter_2kb_3kb	Gm29506:1:23087375-23274754:-:-2619	Gm29506(ENSMUSG00000101227)
1	23296511	23297004	494	23296935	9	2.24203	2.08641	0.11338	A_peak_2615	Gm6420:Promoter_1kb_2kb	Gm6420:1:23294765-23295488:-:-1446	Gm6420(ENSMUSG00000102766)
1	23329034	23329306	273	23329200	9	3.51858	2.83397	0.24382	A_peak_2618	Mir30c-2:Promoter_1kb_2kb;Gm27028:Promoter_1kb_2kb	Gm27028:1:23330617-23331016:+:-1417	Gm27028(ENSMUSG00000097970)
1	23516078	23516332	255	23516118	8	1.80095	1.87777	0.05831	A_peak_2646	Gm7784:Promoter_2kb_3kb	Gm7784:1:23518619-23519608:+:-2501	Gm7784(ENSMUSG00000097920)
1	23799461	23800452	992	23799950	7	2.37159	2.28548	0.11338	A_peak_2673	B3gat2:Promoter_0kb_1kb	B3gat2:1:23800833-23888239:+:-883	B3gat2(ENSMUSG00000026156)
1	24137078	24138068	991	24137414	7	2.42249	2.31821	0.11338	A_peak_2722	Fam135a:First_intron;Gm37580:Promoter_2kb_3kb	Fam135a:1:24050173-24139422:-:2008	Fam135a(ENSMUSG00000026153)
1	24214043	24214469	427	24214089	6	1.4339	1.72258	0.00067	A_peak_2726	Col9a1:Promoter_2kb_3kb	Col9a1:1:24216690-24291765:+:-2601	Col9a1(ENSMUSG00000026147)
1	24589589	24589912	324	24589724	6	2.01856	2.11444	0.05831	A_peak_2771	Col19a1:Other_intron;Gm26418:Promoter_1kb_2kb	Gm26418:1:24587921-24588058:-:-1665	Gm26418(ENSMUSG00000077463)
1	24634342	24634804	463	24634743	7	2.23603	2.19858	0.11338	A_peak_2777	Tubb4b-ps2:Promoter_0kb_1kb	Tubb4b-ps2:1:24633167-24634504:-:-238	Tubb4b-ps2(ENSMUSG00000099997)
1	25325589	25325899	311	25325717	6	2.01856	2.11444	0.05831	A_peak_2857	Adgrb3:Other_intron;Gm37543:Promoter_1kb_2kb	Gm37543:1:25323298-25324329:-:-1387	Gm37543(ENSMUSG00000102296)
1	25389853	25390191	339	25390002	8	2.27499	2.16216	0.11338	A_peak_2866	Adgrb3:Other_intron;Gm38286:Promoter_1kb_2kb	Gm38286:1:25385058-25388163:-:-1838	Gm38286(ENSMUSG00000103214)
1	25406401	25406654	254	25406575	8	2.90939	2.55057	0.17567	A_peak_2869	Gm37880:Promoter_1kb_2kb;Adgrb3:Other_intron	Gm37880:1:25401644-25404901:-:-1673	Gm37880(ENSMUSG00000104100)
1	25651069	25651309	241	25651141	8	2.30063	2.17767	0.11338	A_peak_2910	Gm37011:Promoter_0kb_1kb;Adgrb3:Other_intron	Gm37011:1:25647330-25650265:-:-875	Gm37011(ENSMUSG00000103889)
1	25798377	25798803	427	25798759	6	1.90789	2.04012	0.05831	A_peak_2920	Gm37077:Promoter_0kb_1kb;Adgrb3:Other_intron	Gm37077:1:25794423-25798114:-:-644	Gm37077(ENSMUSG00000102659)
1	25819552	25819897	346	25819852	8	2.65777	2.39533	0.1485	A_peak_2926	Gm37895:Promoter_0kb_1kb;Adgrb3:Other_intron	Gm37895:1:25814837-25819387:-:-464	Gm37895(ENSMUSG00000103924)
1	25866457	25866696	240	25866651	8	2.48074	2.28705	0.11338	A_peak_2928	2900002M20Rik:Promoter_2kb_3kb;Adgrb3:First_intron	Adgrb3:1:25106556-25868788:-:2137	Adgrb3(ENSMUSG00000033569)
1	27000289	27000922	634	27000618	7	1.96815	2.02784	0.05831	A_peak_3064	n-R5s209:Promoter_2kb_3kb	n-R5s209:1:26998183-26998302:-:-2315	n-R5s209(ENSMUSG00000119695)
1	27378115	27378632	518	27378198	8	2.59707	2.35811	0.11561	A_peak_3111	Gm19641:Promoter_2kb_3kb	Gm19641:1:27375432-27375849:-:-2348	Gm19641(ENSMUSG00000100310)
1	28607886	28608287	402	28608216	8	2.45266	2.26995	0.11338	A_peak_3261	Gm38089:Promoter_0kb_1kb	Gm38089:1:28608998-28610512:+:-782	Gm38089(ENSMUSG00000103241)
1	28621291	28621777	487	28621734	7	2.11863	2.1236	0.09451	A_peak_3264	Gm7846:Promoter_1kb_2kb	Gm7846:1:28619579-28619853:-:-1880	Gm7846(ENSMUSG00000086240)
1	28819183	28819498	316	28819411	8	1.54588	1.726	0.0215	A_peak_3288	Gm597:Promoter_0kb_1kb	Gm597:1:28815197-28819333:-:-77	Gm597(ENSMUSG00000048411)
1	28820865	28821523	659	28821063	6	1.81449	1.97746	0.05831	A_peak_3289	Gm597:Promoter_1kb_2kb	Gm597:1:28815197-28819333:-:-1729	Gm597(ENSMUSG00000048411)
1	29320637	29321042	406	29320942	11	4.94955	3.45751	0.52426	A_peak_3355	Gm55767:Promoter_0kb_1kb	Gm55767:1:29320044-29320156:-:-785	Gm55767(ENSMUSG00002075209)
1	29526001	29526311	311	29526176	9	2.24203	2.08641	0.11338	A_peak_3384	Gm5525:Promoter_1kb_2kb	Gm5525:1:29523684-29524996:-:-1179	Gm5525(ENSMUSG00000099492)
1	29527381	29527625	245	29527602	7	1.96413	2.02529	0.05831	A_peak_3385	Gm5525:Promoter_2kb_3kb	Gm5525:1:29523684-29524996:-:-2605	Gm5525(ENSMUSG00000099492)
1	30024750	30025009	260	30024880	7	2.34308	2.26718	0.11338	A_peak_3448	Gm55771:Promoter_0kb_1kb	Gm55771:1:30025014-30025124:+:-134	Gm55771(ENSMUSG00002075317)
1	30375012	30375402	391	30375051	5	1.51503	1.81238	0.00067	A_peak_3493	Gm55772:Promoter_2kb_3kb	Gm55772:1:30372371-30372478:-:-2572	Gm55772(ENSMUSG00002075289)
1	30759966	30760208	243	30760170	7	2.57492	2.4165	0.11338	A_peak_3540	Gm9898:Promoter_1kb_2kb	Gm9898:1:30757640-30759043:-:-1126	Gm9898(ENSMUSG00000053185)
1	30807603	30808676	1074	30808513	9	2.89084	2.46082	0.17567	A_peak_3543	Gm6473:Promoter_0kb_1kb	Gm6473:1:30808767-30810896:+:-254	Gm6473(ENSMUSG00000100261)
1	30877688	30877934	247	30877788	7	2.0334	2.06931	0.06145	A_peak_3564	Gm37522:Promoter_2kb_3kb;Phf3:Other_intron	Gm37522:1:30872628-30875512:-:-2275	Gm37522(ENSMUSG00000103783)
1	30878330	30878812	483	30878385	6	1.50789	1.77213	0.00067	A_peak_3565	Gm37522:Promoter_2kb_3kb;Phf3:Other_intron	Gm37522:1:30872628-30875512:-:-2872	Gm37522(ENSMUSG00000103783)
1	31080777	31081062	286	31080829	8	2.53808	2.32204	0.11338	A_peak_3588	4931428L18Rik:Other_intron;Gm28644:Promoter_0kb_1kb	Gm28644:1:31080999-31082756:+:-170	Gm28644(ENSMUSG00000100237)
1	31174500	31175400	901	31174664	10	4.50922	3.32067	0.35488	A_peak_3598	4931428L18Rik:Other_intron;Gm29128:Promoter_0kb_1kb	Gm29128:1:31175106-31189186:+:-442	Gm29128(ENSMUSG00000100910)
1	31202895	31203273	379	31203166	8	2.46663	2.27845	0.11338	A_peak_3602	4931428L18Rik:Other_intron;Gm7893:Promoter_0kb_1kb	Gm7893:1:31203629-31203854:+:-463	Gm7893(ENSMUSG00000099796)
1	31263864	31264543	680	31264480	7	1.96413	2.02529	0.05831	A_peak_3612	4931428L18Rik:Promoter_2kb_3kb	Dnaaf6rt:1:31261918-31263369:+:2561	Dnaaf6rt(ENSMUSG00000026063)
1	31595074	31596007	934	31595874	7	2.53948	2.39361	0.11338	A_peak_3645	Eef1a1-ps2:Promoter_2kb_3kb	Eef1a1-ps2:1:31598620-31600481:+:-2746	Eef1a1-ps2(ENSMUSG00000101093)
1	31596712	31597059	348	31596828	6	1.79811	1.96648	0.05831	A_peak_3646	Eef1a1-ps2:Promoter_1kb_2kb	Eef1a1-ps2:1:31598620-31600481:+:-1792	Eef1a1-ps2(ENSMUSG00000101093)
1	31597814	31598141	328	31598000	7	2.34308	2.26718	0.11338	A_peak_3647	Eef1a1-ps2:Promoter_0kb_1kb	Eef1a1-ps2:1:31598620-31600481:+:-620	Eef1a1-ps2(ENSMUSG00000101093)
1	31653772	31654234	463	31654202	6	1.82391	1.98378	0.05831	A_peak_3660	Gm19680:Promoter_0kb_1kb	Gm19680:1:31654229-31655742:+:-27	Gm19680(ENSMUSG00000070960)
1	31696753	31696988	236	31696928	6	1.82391	1.98378	0.05831	A_peak_3666	Gm23032:Promoter_1kb_2kb	Gm23032:1:31695712-31695819:-:-1108	Gm23032(ENSMUSG00000088620)
1	32522621	32523531	911	32523188	7	2.34308	2.26718	0.11338	A_peak_3797	Gm37110:Promoter_1kb_2kb;Khdrbs2:Other_intron	Gm37110:1:32524395-32526023:+:-1207	Gm37110(ENSMUSG00000104498)
1	32562006	32562464	459	32562361	7	2.40196	2.305	0.11338	A_peak_3802	Gm9839:Promoter_2kb_3kb;Khdrbs2:Other_intron	Gm9839:1:32558643-32560080:-:-2280	Gm9839(ENSMUSG00000102865)
1	32609888	32610205	318	32610033	8	2.93092	2.56393	0.17567	A_peak_3810	Khdrbs2:Other_intron;Gm24732:Promoter_2kb_3kb	Gm24732:1:32607439-32607502:-:-2530	Gm24732(ENSMUSG00000089489)
1	33013052	33013632	581	33013126	8	2.46663	2.27845	0.11338	A_peak_3857	Gm37151:Promoter_1kb_2kb	Gm37151:1:33006564-33011571:-:-1554	Gm37151(ENSMUSG00000102926)
1	33228089	33228336	248	33228181	7	2.57492	2.4165	0.11338	A_peak_3874	Gm24901:Promoter_2kb_3kb	Gm24901:1:33231073-33231183:+:-2892	Gm24901(ENSMUSG00000088750)
1	33696075	33696404	330	33696131	7	2.34308	2.26718	0.11338	A_peak_3922	Prim2:Other_intron;Gm17813:Promoter_0kb_1kb	Gm17813:1:33696861-33697189:+:-730	Gm17813(ENSMUSG00000102093)
1	33706346	33706750	405	33706447	5	1.51503	1.81238	0.00067	A_peak_3924	1700001G17Rik:Promoter_2kb_3kb;Prim2:Other_intron	Prim2:1:33492890-33708876:-:2429	Prim2(ENSMUSG00000026134)
1	33707780	33708130	351	33707846	5	1.43933	1.7588	0.00067	A_peak_3925	Prim2:Other_intron;1700001G17Rik:Promoter_1kb_2kb	Prim2:1:33492890-33708876:-:1030	Prim2(ENSMUSG00000026134)
1	33759094	33759557	464	33759497	7	2.25479	2.21058	0.11338	A_peak_3934	Gm57180:Promoter_0kb_1kb;Rab23:First_intron	Gm57180:1:33758491-33759167:-:-329	Gm57180(ENSMUSG00000121274)
1	33784898	33785218	321	33785145	6	1.97042	2.0821	0.05831	A_peak_3941	Bag2:three_prime_UTR;Bag2:Other_exon;Gm37905:Promoter_1kb_2kb	Gm37905:1:33787087-33787428:+:-1942	Gm37905(ENSMUSG00000103072)
1	33855307	33855540	234	33855458	8	2.72026	2.43374	0.17567	A_peak_3956	Zfp451:Promoter_1kb_2kb	Zfp451:1:33800625-33853676:-:-1781	Zfp451(ENSMUSG00000042197)
1	33944719	33945017	299	33944734	6	1.97956	2.08823	0.05831	A_peak_3967	Dst:Promoter_2kb_3kb;Bend6:First_intron	Bend6:1:33891132-33946897:-:2163	Bend6(ENSMUSG00000042182)
1	33947633	33948274	642	33948001	7	2.34308	2.26718	0.11338	A_peak_3968	Bend6:Promoter_1kb_2kb;Dst:First_intron	Dst:1:33947305-34347742:+:695	Dst(ENSMUSG00000026131)
1	33960287	33960770	484	33960291	8	1.80095	1.87777	0.05831	A_peak_3971	Dst:Other_intron;Gm37354:Promoter_1kb_2kb	Gm37354:1:33961535-33963919:+:-1244	Gm37354(ENSMUSG00000103596)
1	34003305	34003545	241	34003468	7	2.42249	2.31821	0.11338	A_peak_3974	Dst:Other_intron;Gm28631:Promoter_0kb_1kb	Gm28631:1:34002432-34002766:-:-701	Gm28631(ENSMUSG00000099382)
1	34371111	34371450	340	34371291	10	3.95079	2.99055	0.32334	A_peak_4032	Gm37958:Promoter_1kb_2kb	Gm37958:1:34368513-34369388:-:-1902	Gm37958(ENSMUSG00000104397)
1	34455187	34455587	401	34455566	6	1.71114	1.90821	0.05831	A_peak_4042	Gm3052:Promoter_0kb_1kb;ENSMUSG00000121838:First_exon	Gm3052:1:34454130-34454959:-:-606	Gm3052(ENSMUSG00000101462)
1	34472802	34473461	660	34473384	7	2.20824	2.18081	0.11338	A_peak_4044	Mir5103:Promoter_1kb_2kb;Gm37233:Promoter_0kb_1kb	Gm37233:1:34466082-34472421:-:-962	Gm37233(ENSMUSG00000102336)
1	34478622	34478998	377	34478871	9	3.61043	2.88948	0.24382	A_peak_4045	Imp4:Promoter_0kb_1kb;Gm28306:Other_exon;Ccdc115:Promoter_0kb_1kb	Imp4:1:34478931-34488437:+:-60	Imp4(ENSMUSG00000026127)
1	34486345	34486689	345	34486525	8	2.10351	2.0588	0.09451	A_peak_4046	Gm28306:Promoter_2kb_3kb;Imp4:three_prime_UTR;Imp4:Other_exon	Gm28306:1:34478591-34483811:-:-2713	Gm28306(ENSMUSG00000101711)
1	34512922	34513172	251	34512922	6	1.50789	1.77213	0.00067	A_peak_4049	Gm28417:Promoter_0kb_1kb	Gm28417:1:34507914-34512275:-:-646	Gm28417(ENSMUSG00000100280)
1	34620499	34620734	236	34620679	5	1.35694	1.70038	0.00067	A_peak_4065	1700101I19Rik:Promoter_1kb_2kb;Amer3:First_intron	1700101I19Rik:1:34618282-34618792:-:-1886	1700101I19Rik(ENSMUSG00000045815)
1	34652618	34653145	528	34652860	8	3.17886	2.71857	0.17567	A_peak_4070	Gm29730:Promoter_1kb_2kb;Gm36984:Promoter_2kb_3kb	Gm29730:1:34649988-34651384:-:-1475	Gm29730(ENSMUSG00000103521)
1	34678011	34678315	305	34678216	9	1.68915	1.77437	0.05831	A_peak_4074	AA619741:Promoter_2kb_3kb	AA619741:1:34674624-34675270:-:-2945	AA619741(ENSMUSG00000104098)
1	34861254	34861862	609	34861680	9	3.06028	2.56046	0.17567	A_peak_4102	Gm37127:Promoter_0kb_1kb;Fam168b:Other_intron	Gm37127:1:34862605-34865641:+:-925	Gm37127(ENSMUSG00000104358)
1	34887470	34887752	283	34887663	7	1.95223	2.01773	0.05831	A_peak_4104	Plekhb2:Promoter_1kb_2kb	Plekhb2:1:34889056-34918661:+:-1393	Plekhb2(ENSMUSG00000026123)
1	34966630	34967073	444	34966690	5	1.356	1.69971	0.00067	A_peak_4114	Gm19430:Promoter_0kb_1kb	Gm19430:1:34967589-34969726:+:-899	Gm19430(ENSMUSG00000103716)
1	35006273	35006660	388	35006490	8	2.8735	2.52833	0.17567	A_peak_4122	Gm8009:Promoter_2kb_3kb	Gm37670:1:35008707-35008936:-:2446	Gm37670(ENSMUSG00000103548)
1	35024607	35025064	458	35024707	7	1.40067	1.66913	0.00067	A_peak_4124	Gm38027:Promoter_0kb_1kb	Gm38027:1:35024736-35024971:+:-29	Gm38027(ENSMUSG00000103997)
1	35218529	35219084	556	35218893	6	2.01856	2.11444	0.05831	A_peak_4143	Gm25096:Promoter_0kb_1kb	Gm25096:1:35218036-35218165:-:-727	Gm25096(ENSMUSG00000077231)
1	35845280	35845754	475	35845634	8	2.46663	2.27845	0.11338	A_peak_4220	Gm28415:Promoter_0kb_1kb	Gm28415:1:35846054-35849543:+:-420	Gm28415(ENSMUSG00000101714)
1	35916511	35916845	335	35916597	7	2.00046	2.04836	0.05831	A_peak_4234	1110002O04Rik:Promoter_2kb_3kb	1110002O04Rik:1:35918925-35920200:+:-2328	1110002O04Rik(ENSMUSG00000102531)
1	36104715	36104963	249	36104897	6	1.49801	1.76551	0.00067	A_peak_4262	Hs6st1:Promoter_2kb_3kb	Hs6st1:1:36107480-36145527:+:-2583	Hs6st1(ENSMUSG00000045216)
1	36106436	36107213	778	36106548	8	3.17886	2.71857	0.17567	A_peak_4263	Hs6st1:Promoter_0kb_1kb	Hs6st1:1:36107480-36145527:+:-932	Hs6st1(ENSMUSG00000045216)
1	36168972	36169489	518	36169274	6	2.01665	2.11315	0.05831	A_peak_4275	Gm33280:Promoter_1kb_2kb	Gm33280:1:36171098-36177827:+:-1824	Gm33280(ENSMUSG00000102202)
1	36184253	36184550	298	36184389	9	3.21896	2.6545	0.19328	A_peak_4280	Mir6897:Promoter_0kb_1kb;Uggt1:Other_intron	Mir6897:1:36183332-36183394:-:-994	Mir6897(ENSMUSG00000098752)
1	36185247	36185563	317	36185445	7	2.48542	2.35874	0.11338	A_peak_4281	Mir6897:Promoter_2kb_3kb;Uggt1:Other_intron	Mir6897:1:36183332-36183394:-:-2050	Mir6897(ENSMUSG00000098752)
1	36314027	36314273	247	36314257	7	1.66319	1.83479	0.05831	A_peak_4301	Neurl3:Promoter_0kb_1kb	Neurl3:1:36303677-36313760:-:-496	Neurl3(ENSMUSG00000047180)
1	36343668	36344056	389	36343983	8	2.8622	2.52133	0.17567	A_peak_4304	Arid5a:Promoter_2kb_3kb	Arid5a:1:36346813-36363110:+:-2830	Arid5a(ENSMUSG00000037447)
1	36345458	36345737	280	36345489	7	2.53948	2.39361	0.11338	A_peak_4305	Arid5a:Promoter_1kb_2kb	Arid5a:1:36346813-36363110:+:-1324	Arid5a(ENSMUSG00000037447)
1	36346616	36346888	273	36346658	7	2.40196	2.305	0.11338	A_peak_4306	Arid5a:Promoter_0kb_1kb	Arid5a:1:36346813-36363110:+:-155	Arid5a(ENSMUSG00000037447)
1	36408590	36409015	426	36408681	6	1.80628	1.97196	0.05831	A_peak_4317	Kansl3:Promoter_0kb_1kb;Fer1l5:Promoter_2kb_3kb	Kansl3:1:36374810-36408262:-:-418	Kansl3(ENSMUSG00000010453)
1	36485955	36486209	255	36486130	8	2.80651	2.48691	0.17567	A_peak_4327	Lman2l:Promoter_1kb_2kb	Lman2l:1:36458951-36484352:-:-1777	Lman2l(ENSMUSG00000001143)
1	36486827	36487125	299	36486974	8	2.80651	2.48691	0.17567	A_peak_4328	Lman2l:Promoter_2kb_3kb	Lman2l:1:36458951-36484352:-:-2621	Lman2l(ENSMUSG00000001143)
1	36511886	36512242	357	36512224	9	2.24203	2.08641	0.11338	A_peak_4334	Cnnm4:First_intron;Gm37909:Promoter_0kb_1kb	Gm37909:1:36513032-36515191:+:-808	Gm37909(ENSMUSG00000104316)
1	36576876	36577123	248	36576955	10	4.28574	3.18753	0.35488	A_peak_4343	Ankrd39:Other_exon;Gm42417:First_intron;Ankrd23:Promoter_0kb_1kb;Ankrd39:three_prime_UTR	Ankrd23:1:36569268-36575964:-:-990	Ankrd23(ENSMUSG00000067653)
1	36596143	36596690	548	36596505	7	1.95223	2.01773	0.05831	A_peak_4346	Sema4c:First_intron;D430040D24Rik:Promoter_0kb_1kb	D430040D24Rik:1:36596781-36604694:+:-276	D430040D24Rik(ENSMUSG00000087589)
1	36597810	36598100	291	36597956	5	1.41794	1.74365	0.00067	A_peak_4347	D430040D24Rik:First_intron;Sema4c:Promoter_0kb_1kb	Sema4c:1:36587719-36597430:-:-525	Sema4c(ENSMUSG00000026121)
1	36598725	36599012	288	36598952	5	1.34267	1.69025	0.00067	A_peak_4348	D430040D24Rik:First_intron;Sema4c:Promoter_1kb_2kb	Sema4c:1:36587719-36597430:-:-1521	Sema4c(ENSMUSG00000026121)
1	36701078	36701651	574	36701177	8	3.08737	2.66133	0.17567	A_peak_4360	Fam178b:First_intron;Gm56095:Promoter_1kb_2kb	Gm56095:1:36703045-36703120:+:-1868	Gm56095(ENSMUSG00002075377)
1	36728886	36729240	355	36729008	6	1.97956	2.08823	0.05831	A_peak_4364	Cox5b:Promoter_1kb_2kb	Cox5b:1:36730529-36732762:+:-1521	Cox5b(ENSMUSG00000061518)
1	36804142	36804562	421	36804484	6	2.01856	2.11444	0.05831	A_peak_4374	Gm18828:First_exon;Zap70:First_intron;ENSMUSG00000121718:Promoter_0kb_1kb	gene_ENSMUSG00000121718:1:36803943-36804253:-:-230	gene_ENSMUSG00000121718
1	36805193	36805884	692	36805837	7	2.57492	2.4165	0.11338	A_peak_4375	Zap70:First_intron;Gm18828:Promoter_0kb_1kb;ENSMUSG00000121718:Promoter_1kb_2kb	Gm18828:1:36804098-36804955:-:-881	Gm18828(ENSMUSG00000097291)
1	36911524	36911925	402	36911751	7	1.96413	2.02529	0.05831	A_peak_4389	Tmem131:Other_intron;Gm37506:Promoter_0kb_1kb	Gm37506:1:36910983-36911126:-:-624	Gm37506(ENSMUSG00000103016)
1	36912238	36912681	444	36912294	9	2.24203	2.08641	0.11338	A_peak_4390	Gm37506:Promoter_1kb_2kb;Tmem131:Other_intron	Gm37506:1:36910983-36911126:-:-1167	Gm37506(ENSMUSG00000103016)
1	36966907	36967459	553	36967024	6	1.50789	1.77213	0.00067	A_peak_4397	Tmem131:Other_intron;F830112A20Rik:Promoter_1kb_2kb	F830112A20Rik:1:36961877-36965429:-:-1594	F830112A20Rik(ENSMUSG00000103159)
1	36967980	36968422	443	36968033	7	2.52855	2.38655	0.11338	A_peak_4398	F830112A20Rik:Promoter_2kb_3kb;Tmem131:Other_intron	F830112A20Rik:1:36961877-36965429:-:-2603	F830112A20Rik(ENSMUSG00000103159)
1	36998805	36999115	311	36999029	8	3.17886	2.71857	0.17567	A_peak_4403	Rpl12-ps1:Promoter_1kb_2kb	Rpl12-ps1:1:36997010-36997508:-:-1520	Rpl12-ps1(ENSMUSG00000080054)
1	37370945	37371186	242	37371001	6	2.01856	2.11444	0.05831	A_peak_4461	Inpp4a:First_intron;4930439A04Rik:Other_intron;Gm37135:Promoter_0kb_1kb	Gm37135:1:37370051-37370585:-:-415	Gm37135(ENSMUSG00000102879)
1	37375337	37375756	420	37375610	6	2.00729	2.10687	0.05831	A_peak_4462	Inpp4a:First_intron;4930439A04Rik:Promoter_2kb_3kb	4930439A04Rik:1:37368747-37373253:-:-2356	4930439A04Rik(ENSMUSG00000086064)
1	37530914	37531224	311	37530918	6	1.74217	1.92899	0.05831	A_peak_4488	Gm43213:Promoter_2kb_3kb;Mgat4a:Other_intron	Gm43213:1:37526273-37528063:-:-2854	Gm43213(ENSMUSG00000087233)
1	37580556	37580867	312	37580756	8	2.8622	2.52133	0.17567	A_peak_4495	Mgat4a:Promoter_0kb_1kb	Mgat4a:1:37478420-37580097:-:-658	Mgat4a(ENSMUSG00000026110)
1	37736084	37736534	451	37736240	5	1.32296	1.67625	0.00067	A_peak_4519	Gm19863:Promoter_0kb_1kb;Cracdl:First_intron	Gm19863:1:37733527-37735745:-:-494	Gm19863(ENSMUSG00000102650)
1	37737721	37738454	734	37738389	7	2.20824	2.18081	0.11338	A_peak_4520	Cracdl:First_intron;Gm19863:Promoter_2kb_3kb	Gm19863:1:37733527-37735745:-:-2643	Gm19863(ENSMUSG00000102650)
1	37910491	37911054	564	37910771	10	3.12061	2.51631	0.17567	A_peak_4545	Lipt1:Promoter_0kb_1kb	Lipt1:1:37910818-37915309:+:-47	Lipt1(ENSMUSG00000037216)
1	38011074	38011601	528	38011278	8	3.17622	2.71691	0.17567	A_peak_4565	Gm56189:Promoter_1kb_2kb	Gm56189:1:38013047-38013284:+:-1769	Gm56189(ENSMUSG00002076708)
1	38035363	38036072	710	38035777	10	4.5126	3.32269	0.35488	A_peak_4570	Eif5b:Promoter_1kb_2kb;Txndc9:First_intron	Txndc9:1:38024269-38036974:-:1197	Txndc9(ENSMUSG00000058407)
1	38116901	38117293	393	38117078	8	2.10351	2.0588	0.09451	A_peak_4583	Rev1:Other_intron;Gm37062:Promoter_0kb_1kb	Gm37062:1:38115375-38116386:-:-691	Gm37062(ENSMUSG00000103804)
1	38272881	38273439	559	38273072	7	2.43284	2.32486	0.11338	A_peak_4604	Gm16150:Promoter_1kb_2kb;Aff3:Other_intron	Gm16150:1:38274500-38285747:+:-1428	Gm16150(ENSMUSG00000085391)
1	38273737	38274459	723	38274230	8	2.10351	2.0588	0.09451	A_peak_4605	Aff3:Other_intron;Gm16150:Promoter_0kb_1kb	Gm16150:1:38274500-38285747:+:-270	Gm16150(ENSMUSG00000085391)
1	38706168	38707071	904	38706631	6	2.01856	2.11444	0.05831	A_peak_4673	Aff3:Promoter_2kb_3kb	Aff3:1:38216406-38704036:-:-2594	Aff3(ENSMUSG00000037138)
1	38922167	38922531	365	38922333	6	1.87326	2.01688	0.05831	A_peak_4714	Gm37707:Promoter_1kb_2kb;Chst10:Other_intron	Gm37707:1:38923834-38927153:+:-1501	Gm37707(ENSMUSG00000103647)
1	38944013	38944483	471	38944342	10	4.16703	3.11737	0.35488	A_peak_4717	Gm6621:Promoter_2kb_3kb	Gm6621:1:38947025-38947797:+:-2683	Gm6621(ENSMUSG00000102447)
1	38945498	38945871	374	38945759	7	1.73055	1.87735	0.05831	A_peak_4718	Gm6621:Promoter_1kb_2kb	Gm6621:1:38947025-38947797:+:-1266	Gm6621(ENSMUSG00000102447)
1	39028862	39029261	400	39029100	11	4.73603	3.33409	0.48862	A_peak_4726	Pdcl3:First_intron;Gm37309:Promoter_2kb_3kb	Gm37309:1:39031758-39033397:+:-2658	Gm37309(ENSMUSG00000103046)
1	39096737	39097050	314	39096800	5	1.51503	1.81238	0.00067	A_peak_4737	Gm37821:Promoter_0kb_1kb	Gm37821:1:39087728-39096718:-:-81	Gm37821(ENSMUSG00000104188)
1	39124675	39124991	317	39124902	8	2.10351	2.0588	0.09451	A_peak_4741	Gm37091:Promoter_2kb_3kb	Gm37091:1:39120332-39122419:-:-2482	Gm37091(ENSMUSG00000103182)
1	39461432	39462124	693	39461596	11	3.68375	2.74506	0.24382	A_peak_4794	Tbc1d8:Other_intron;Gm37265:Promoter_2kb_3kb	Gm37265:1:39458128-39459013:-:-2582	Gm37265(ENSMUSG00000102607)
1	39519285	39519788	504	39519343	8	2.46663	2.27845	0.11338	A_peak_4801	Tbc1d8:Promoter_1kb_2kb	Tbc1d8:1:39410572-39517836:-:-1506	Tbc1d8(ENSMUSG00000003134)
1	39555644	39556481	838	39555998	9	3.33884	2.72601	0.24382	A_peak_4807	Gm24826:Promoter_2kb_3kb	Gm24826:1:39558613-39558828:+:-2615	Gm24826(ENSMUSG00000065629,ENSMUSG00002076218)
1	39558320	39558642	323	39558584	7	2.50687	2.37256	0.11338	A_peak_4808	Gm24826:Promoter_0kb_1kb	Gm24826:1:39558613-39558828:+:-29	Gm24826(ENSMUSG00000065629,ENSMUSG00002076218)
1	39592544	39592792	249	39592560	6	1.37287	1.68168	0.00067	A_peak_4815	Gm15832:Promoter_1kb_2kb;Rnf149:Other_intron	Gm15832:1:39586650-39591083:-:-1476	Gm15832(ENSMUSG00000085894)
1	39614847	39615095	249	39614874	6	1.47844	1.75241	0.00067	A_peak_4818	Gm23722:Promoter_1kb_2kb;Rnf149:First_intron	Rnf149:1:39590376-39616486:-:1612	Rnf149(ENSMUSG00000048234)
1	39617128	39617479	352	39617262	7	1.90537	1.988	0.05831	A_peak_4819	Rnf149:Promoter_0kb_1kb	Rnf149:1:39590376-39616486:-:-775	Rnf149(ENSMUSG00000048234)
1	39686390	39686758	369	39686515	9	3.50361	2.82495	0.24382	A_peak_4833	Creg2:Other_intron;D930019O06Rik:Promoter_2kb_3kb	D930019O06Rik:1:39689343-39696550:+:-2828	D930019O06Rik(ENSMUSG00000097083)
1	39691779	39692027	249	39691827	7	1.40067	1.66913	0.00067	A_peak_4834	D930019O06Rik:First_intron;Creg2:Promoter_1kb_2kb	Creg2:1:39657573-39690642:-:-1184	Creg2(ENSMUSG00000050967)
1	39692705	39693533	829	39693118	7	2.32202	2.25367	0.11338	A_peak_4835	D930019O06Rik:First_intron;Creg2:Promoter_2kb_3kb	Creg2:1:39657573-39690642:-:-2475	Creg2(ENSMUSG00000050967)
1	39886832	39887220	389	39887070	6	2.01856	2.11444	0.05831	A_peak_4867	1700066B17Rik:Promoter_0kb_1kb	1700066B17Rik:1:39878334-39886494:-:-575	1700066B17Rik(ENSMUSG00000101634)
1	39888697	39889020	324	39888757	7	2.57492	2.4165	0.11338	A_peak_4868	1700066B17Rik:Promoter_2kb_3kb	1700066B17Rik:1:39878334-39886494:-:-2262	1700066B17Rik(ENSMUSG00000101634)
1	40362173	40362675	503	40362607	6	1.83105	1.98857	0.05831	A_peak_4950	Il1rl2:Promoter_1kb_2kb	Il1rl2:1:40363769-40406722:+:-1162	Il1rl2(ENSMUSG00000070942)
1	40616412	40616810	399	40616607	8	2.10351	2.0588	0.09451	A_peak_4976	Gm35801:First_intron;Slc9a4:Promoter_2kb_3kb	Slc9a4:1:40619240-40669885:+:-2633	Slc9a4(ENSMUSG00000026065)
1	40621873	40622338	466	40622125	6	1.82275	1.983	0.05831	A_peak_4977	Gm35801:Promoter_2kb_3kb;Gm37435:First_exon;Slc9a4:First_intron	Gm35801:1:40611347-40619822:-:-2302	Gm35801(ENSMUSG00000104441)
1	40626938	40627272	335	40627192	6	1.80628	1.97196	0.05831	A_peak_4978	Gm37435:Promoter_1kb_2kb;Slc9a4:Other_intron	Gm37435:1:40622054-40626001:-:-1190	Gm37435(ENSMUSG00000102676)
1	40830075	40830336	262	40830245	6	1.81449	1.97746	0.05831	A_peak_5008	Mfsd9:Promoter_0kb_1kb	Mfsd9:1:40811197-40829847:-:-397	Mfsd9(ENSMUSG00000041945)
1	40905777	40906083	307	40905800	6	1.82275	1.983	0.05831	A_peak_5015	Gm5973:Promoter_2kb_3kb	Gm5973:1:40902896-40903392:-:-2407	Gm5973(ENSMUSG00000094136)
1	42296907	42297480	574	42297387	9	2.51506	2.24266	0.11338	A_peak_5200	Gm28175:Promoter_1kb_2kb	Gm28175:1:42298928-42343592:+:-1541	Gm28175(ENSMUSG00000101299)
1	42529705	42530068	364	42529844	7	1.65566	1.83004	0.05831	A_peak_5235	Gm37047:Promoter_1kb_2kb	Gm37047:1:42530972-42534823:+:-1128	Gm37047(ENSMUSG00000103106)
1	42789068	42789310	243	42789115	10	3.45853	2.70691	0.24382	A_peak_5277	Dalir:Promoter_0kb_1kb	Dalir:1:42789871-42792041:+:-756	Dalir(ENSMUSG00000099784)
1	43234201	43234512	312	43234355	9	3.30228	2.70415	0.24382	A_peak_5347	Fhl2:First_intron;Gm30307:Promoter_1kb_2kb	Gm30307:1:43236115-43306587:+:-1760	Gm30307(ENSMUSG00000120601)
1	43307546	43308177	632	43308092	8	2.90939	2.55057	0.17567	A_peak_5355	Gm29610:Promoter_1kb_2kb;Gm29040:Other_intron	Gm29610:1:43309842-43310295:+:-1750	Gm29610(ENSMUSG00000099694)
1	43308530	43309113	584	43308658	9	2.24203	2.08641	0.11338	A_peak_5356	Gm29610:Promoter_1kb_2kb;Gm29040:Other_intron	Gm29610:1:43309842-43310295:+:-1184	Gm29610(ENSMUSG00000099694)
1	43344903	43345199	297	43345045	10	4.15019	3.10744	0.35488	A_peak_5364	Gm29040:Promoter_2kb_3kb	Gm29040:1:43289315-43342085:-:-2959	Gm29040(ENSMUSG00000099576)
1	43480652	43480977	326	43480823	6	1.50789	1.77213	0.00067	A_peak_5380	Nck2:Promoter_2kb_3kb	Nck2:1:43483738-43609675:+:-2915	Nck2(ENSMUSG00000066877)
1	43481719	43482042	324	43481769	6	2.01665	2.11315	0.05831	A_peak_5381	Nck2:Promoter_1kb_2kb	Nck2:1:43483738-43609675:+:-1969	Nck2(ENSMUSG00000066877)
1	43767832	43768094	263	43767940	6	1.9523	2.06993	0.05831	A_peak_5405	Ecrg4:Promoter_1kb_2kb	Ecrg4:1:43769761-43781738:+:-1821	Ecrg4(ENSMUSG00000026051)
1	43769334	43769685	352	43769439	6	2.01856	2.11444	0.05831	A_peak_5406	Ecrg4:Promoter_0kb_1kb	Ecrg4:1:43769761-43781738:+:-322	Ecrg4(ENSMUSG00000026051)
1	43779627	43780076	450	43779926	7	2.20824	2.18081	0.11338	A_peak_5410	Ecrg4:Other_intron;Gm29157:Promoter_2kb_3kb	Gm29157:1:43782074-43782686:+:-2148	Gm29157(ENSMUSG00000100635)
1	43924841	43925175	335	43925104	8	2.90939	2.55057	0.17567	A_peak_5430	Gm19587:Promoter_2kb_3kb	Gm19587:1:43927210-43927755:+:-2106	Gm19587(ENSMUSG00000100701)
1	43936413	43936813	401	43936659	8	2.46663	2.27845	0.11338	A_peak_5432	Gm8241:Promoter_0kb_1kb	Gm8241:1:43937453-43938269:+:-794	Gm8241(ENSMUSG00000101395)
1	43941639	43942072	434	43941935	8	2.10351	2.0588	0.09451	A_peak_5434	Gm26352:Promoter_0kb_1kb	Gm26352:1:43942087-43942212:+:-152	Gm26352(ENSMUSG00000088848)
1	43959485	43959821	337	43959649	8	1.32897	1.59693	0.00067	A_peak_5435	Gm54687:Promoter_1kb_2kb	Gm54687:1:43957936-43958046:-:-1602	Gm54687(ENSMUSG00002075225)
1	43960205	43960803	599	43960748	9	3.01136	2.53161	0.17567	A_peak_5436	Gm54687:Promoter_2kb_3kb	Gm54687:1:43957936-43958046:-:-2701	Gm54687(ENSMUSG00002075225)
1	43972013	43972409	397	43972103	8	1.96315	1.97463	0.05831	A_peak_5439	Tpp2:Promoter_0kb_1kb;Gm57117:First_exon	Tpp2:1:43972806-44042160:+:-703	Tpp2(ENSMUSG00000041763)
1	43973684	43973965	282	43973887	6	1.75794	1.93956	0.05831	A_peak_5440	Tpp2:First_intron;Gm57117:Promoter_0kb_1kb	Gm57117:1:43971764-43973093:-:-793	Gm57117(ENSMUSG00000120105)
1	44059471	44060157	687	44059599	9	3.51858	2.83397	0.24382	A_peak_5456	Mettl21c:Promoter_0kb_1kb;Gm15838:Promoter_1kb_2kb	Mettl21c:1:44048567-44059194:-:-404	Mettl21c(ENSMUSG00000047343)
1	44143510	44143764	255	44143710	8	2.10351	2.0588	0.09451	A_peak_5465	Gm29247:Other_intron;Tex30:Promoter_2kb_3kb	Tex30:1:44125772-44141601:-:-2108	Tex30(ENSMUSG00000026049)
1	44144555	44144947	393	44144585	7	2.2833	2.22884	0.11338	A_peak_5466	Gm29247:Other_intron;Tex30:Promoter_2kb_3kb	Tex30:1:44125772-44141601:-:-2983	Tex30(ENSMUSG00000026049)
1	44158393	44158649	257	44158491	9	3.27819	2.68978	0.22992	A_peak_5468	Bivm:First_exon;Poglut2:Promoter_0kb_1kb;Bivm:five_prime_UTR	Bivm:1:44158116-44183930:+:374	Bivm(ENSMUSG00000041684)
1	44248908	44249366	459	44249170	8	2.8735	2.52833	0.17567	A_peak_5480	Gm15833:Promoter_2kb_3kb;Mettl21e:Other_intron	Gm15833:1:44251321-44252278:+:-2151	Gm15833(ENSMUSG00000089703)
1	44430107	44430352	246	44430224	5	1.51503	1.81238	0.00067	A_peak_5494	Gm28893:Promoter_1kb_2kb	Gm28893:1:44431968-44433607:+:-1744	Gm28893(ENSMUSG00000100769)
1	44503711	44504488	778	44503999	8	3.17886	2.71857	0.17567	A_peak_5507	Txn-ps1:Promoter_0kb_1kb	Txn-ps1:1:44503082-44503391:-:-607	Txn-ps1(ENSMUSG00000101567)
1	44505468	44505983	516	44505593	8	2.90939	2.55057	0.17567	A_peak_5508	Txn-ps1:Promoter_2kb_3kb	Txn-ps1:1:44503082-44503391:-:-2201	Txn-ps1(ENSMUSG00000101567)
1	44786168	44786470	303	44786312	5	1.36272	1.70449	0.00067	A_peak_5534	4930521E06Rik:Promoter_2kb_3kb;Gulp1:Other_intron	4930521E06Rik:1:44778835-44784109:-:-2202	4930521E06Rik(ENSMUSG00000101701)
1	45561635	45562283	649	45561723	7	2.34169	2.26628	0.11338	A_peak_5645	Gm7063:Promoter_1kb_2kb	Gm7063:1:45558933-45559914:-:-1808	Gm7063(ENSMUSG00000100361)
1	45724623	45724897	275	45724825	8	2.42497	2.2531	0.11338	A_peak_5669	Gm23216:Promoter_0kb_1kb	Gm23216:1:45724615-45724722:-:-102	Gm23216(ENSMUSG00000119267)
1	45784358	45784848	491	45784576	8	2.96608	2.58577	0.17567	A_peak_5679	Gm23974:Promoter_1kb_2kb	Gm23974:1:45786054-45786185:+:-1478	Gm23974(ENSMUSG00000065255)
1	45805881	45806235	355	45806030	8	2.55756	2.33394	0.11338	A_peak_5682	Gm8307:Promoter_1kb_2kb	Gm8307:1:45807496-45808646:+:-1466	Gm8307(ENSMUSG00000100843)
1	45811329	45811855	527	45811544	7	1.40067	1.66913	0.00067	A_peak_5683	Gm23984:Promoter_0kb_1kb	Gm23984:1:45812121-45812324:+:-577	Gm23984(ENSMUSG00000087764)
1	45832358	45832654	297	45832563	8	3.09986	2.66913	0.17567	A_peak_5685	Wdr75:Promoter_1kb_2kb	Wdr75:1:45834325-45862779:+:-1762	Wdr75(ENSMUSG00000025995)
1	45833321	45833617	297	45833431	6	2.01856	2.11444	0.05831	A_peak_5686	Wdr75:Promoter_0kb_1kb	Wdr75:1:45834325-45862779:+:-894	Wdr75(ENSMUSG00000025995)
1	46008224	46008841	618	46008814	7	1.87486	1.96866	0.05831	A_peak_5715	Gm9496:Promoter_1kb_2kb	Gm9496:1:46010341-46016135:+:-1527	Gm9496(ENSMUSG00000099946)
1	46017789	46018284	496	46018078	12	5.99214	3.92682	0.85972	A_peak_5716	Rpl23a-ps1:Promoter_2kb_3kb	Rpl23a-ps1:1:46020707-46021172:+:-2629	Rpl23a-ps1(ENSMUSG00000070896)
1	46018603	46019057	455	46019042	6	1.50789	1.77213	0.00067	A_peak_5717	Rpl23a-ps1:Promoter_1kb_2kb	Rpl23a-ps1:1:46020707-46021172:+:-1665	Rpl23a-ps1(ENSMUSG00000070896)
1	46020097	46020621	525	46020180	6	1.50789	1.77213	0.00067	A_peak_5718	Rpl23a-ps1:Promoter_0kb_1kb	Rpl23a-ps1:1:46020707-46021172:+:-527	Rpl23a-ps1(ENSMUSG00000070896)
1	46054055	46054304	250	46054058	6	1.50789	1.77213	0.00067	A_peak_5723	Gm3852:Promoter_2kb_3kb	Gm3852:1:46050916-46051180:-:-2877	Gm3852(ENSMUSG00000090682)
1	46451789	46452466	678	46452262	9	3.82599	3.02063	0.24382	A_peak_5748	Gm8326:Promoter_1kb_2kb	Gm8326:1:46453661-46456092:+:-1399	Gm8326(ENSMUSG00000101262)
1	47192027	47192384	358	47192186	6	1.90789	2.04012	0.05831	A_peak_5825	Gm28826:Promoter_0kb_1kb	Gm28826:1:47192620-47228231:+:-434	Gm28826(ENSMUSG00000101447)
1	47406461	47406905	445	47406523	7	1.65566	1.83004	0.05831	A_peak_5853	Gm4852:Promoter_0kb_1kb	Gm4852:1:47404802-47405531:-:-991	Gm4852(ENSMUSG00000081185)
1	47516820	47517241	422	47517056	8	2.77377	2.4667	0.17567	A_peak_5867	Gm18117:Promoter_0kb_1kb	Gm18117:1:47518026-47519357:+:-970	Gm18117(ENSMUSG00000100530)
1	47956688	47957057	370	47956959	6	1.89048	2.02843	0.05831	A_peak_5928	Gm19206:Promoter_1kb_2kb	Gm19206:1:47954147-47954974:-:-1984	Gm19206(ENSMUSG00000101996)
1	47957497	47957785	289	47957590	7	2.26425	2.21664	0.11338	A_peak_5929	Gm19206:Promoter_2kb_3kb	Gm19206:1:47954147-47954974:-:-2615	Gm19206(ENSMUSG00000101996)
1	48821179	48821645	467	48821290	8	2.47134	2.28132	0.11338	A_peak_6045	Gm19124:Promoter_1kb_2kb	Gm19124:1:48822821-48823752:+:-1531	Gm19124(ENSMUSG00000099376)
1	48821921	48822194	274	48822053	7	1.96413	2.02529	0.05831	A_peak_6046	Gm19124:Promoter_0kb_1kb	Gm19124:1:48822821-48823752:+:-768	Gm19124(ENSMUSG00000099376)
1	49131678	49131932	255	49131879	6	1.96133	2.07599	0.05831	A_peak_6090	Gm54872:Promoter_2kb_3kb	Gm54872:1:49134602-49135044:+:-2723	Gm54872(ENSMUSG00002076043)
1	49134357	49135596	1240	49134440	8	1.54588	1.726	0.0215	A_peak_6091	Gm54872:Promoter_0kb_1kb	Gm54872:1:49134602-49135044:+:-162	Gm54872(ENSMUSG00002076043)
1	49275085	49275344	260	49275204	6	1.78999	1.96104	0.05831	A_peak_6118	Gm8367:Promoter_0kb_1kb	Gm8367:1:49275410-49276403:+:-206	Gm8367(ENSMUSG00000099454)
1	49442512	49442781	270	49442528	8	2.77377	2.4667	0.17567	A_peak_6138	Gm6757:Promoter_2kb_3kb	Gm6757:1:49438182-49439888:-:-2639	Gm6757(ENSMUSG00000099627)
1	50144069	50144403	335	50144221	10	4.5126	3.32269	0.35488	A_peak_6242	4933411E06Rik:Promoter_2kb_3kb	4933411E06Rik:1:50146628-50148121:+:-2407	4933411E06Rik(ENSMUSG00000099608)
1	50262202	50262694	493	50262616	9	2.24203	2.08641	0.11338	A_peak_6259	Gm54883:Promoter_0kb_1kb	Gm54883:1:50261547-50261679:-:-936	Gm54883(ENSMUSG00002075839)
1	50598391	50598988	598	50598853	10	4.04882	3.04788	0.35488	A_peak_6310	Gm54885:Promoter_0kb_1kb	Gm54885:1:50598920-50599234:+:-67	Gm54885(ENSMUSG00002075589)
1	51180888	51181132	245	51181052	7	2.34169	2.26628	0.11338	A_peak_6386	Tmeff2:Other_intron;Gm28319:Promoter_0kb_1kb	Gm28319:1:51177439-51180381:-:-670	Gm28319(ENSMUSG00000101242)
1	51182119	51182488	370	51182280	9	2.69505	2.34668	0.17417	A_peak_6387	Tmeff2:Other_intron;Gm28319:Promoter_1kb_2kb	Gm28319:1:51177439-51180381:-:-1898	Gm28319(ENSMUSG00000101242)
1	51516071	51516372	302	51516202	11	3.23474	2.50369	0.20109	A_peak_6425	Gm57109:Promoter_1kb_2kb;Nabp1:Other_intron	Nabp1:1:51505020-51517584:-:1382	Nabp1(ENSMUSG00000026107)
1	51787940	51788209	270	51788058	9	2.59291	2.28755	0.11338	A_peak_6464	Gm28055:Promoter_1kb_2kb	Gm28055:1:51735482-51786219:-:-1838	Gm28055(ENSMUSG00000101741)
1	51788470	51788704	235	51788590	7	2.30256	2.24119	0.11338	A_peak_6465	Gm28055:Promoter_2kb_3kb	Gm28055:1:51735482-51786219:-:-2370	Gm28055(ENSMUSG00000101741)
1	51920471	51920964	494	51920736	7	2.4537	2.3383	0.11338	A_peak_6484	Gm28323:Promoter_1kb_2kb;Myo1b:Other_intron	Gm28323:1:51916268-51918767:-:-1968	Gm28323(ENSMUSG00000100313)
1	52115902	52116369	468	52116160	8	2.8735	2.52833	0.17567	A_peak_6520	Stat4:Other_intron;Gm28177:Promoter_0kb_1kb	Gm28177:1:52116419-52195246:+:-259	Gm28177(ENSMUSG00000101628)
1	52274140	52275209	1070	52274190	8	3.17886	2.71857	0.17567	A_peak_6541	Gls:Promoter_1kb_2kb	Gls:1:52202606-52272391:-:-1798	Gls(ENSMUSG00000026103)
1	52484902	52485268	367	52485112	9	3.31441	2.7114	0.24382	A_peak_6576	Gm23460:Promoter_1kb_2kb	Gm23460:1:52483594-52483703:-:-1408	Gm23460(ENSMUSG00000065192)
1	52620717	52621022	306	52620844	8	2.90777	2.54957	0.17567	A_peak_6590	Gm5527:Promoter_2kb_3kb;Gm53065:Other_intron;Gm28178:Promoter_1kb_2kb	Gm28178:1:52609172-52619450:-:-1393	Gm28178(ENSMUSG00000099878)
1	52623513	52623750	238	52623601	6	1.85624	2.00546	0.05831	A_peak_6591	Gm5527:Promoter_0kb_1kb	Gm5527:1:52623676-52624318:+:-75	Gm5527(ENSMUSG00000100007)
1	52745142	52745597	456	52745556	6	1.97042	2.0821	0.05831	A_peak_6608	Mfsd6:Other_intron;Gm29670:Promoter_1kb_2kb	Gm29670:1:52741430-52743921:-:-1634	Gm29670(ENSMUSG00000100302)
1	52793294	52793650	357	52793428	8	2.90777	2.54957	0.17567	A_peak_6616	Gm28650:Promoter_2kb_3kb	Gm28650:1:52795877-52796288:+:-2449	Gm28650(ENSMUSG00000100230)
1	52794173	52794447	275	52794340	10	4.03461	3.03955	0.35488	A_peak_6617	Gm28650:Promoter_1kb_2kb	Gm28650:1:52795877-52796288:+:-1537	Gm28650(ENSMUSG00000100230)
1	52915735	52916045	311	52915816	7	1.95223	2.01773	0.05831	A_peak_6637	Hibch:Other_intron;Gm16107:Promoter_2kb_3kb	Gm16107:1:52912295-52913157:-:-2658	Gm16107(ENSMUSG00000089802)
1	53138786	53139026	241	53138888	8	2.10351	2.0588	0.09451	A_peak_6668	Gm24349:Promoter_0kb_1kb	Gm24349:1:53139208-53139309:+:-320	Gm24349(ENSMUSG00000089334)
1	53227256	53228054	799	53227717	10	4.15019	3.10744	0.35488	A_peak_6682	1700019A02Rik:Promoter_0kb_1kb	1700019A02Rik:1:53197735-53226795:-:-921	1700019A02Rik(ENSMUSG00000060715)
1	53228921	53229294	374	53229136	6	1.91667	2.04601	0.05831	A_peak_6683	1700019A02Rik:Promoter_2kb_3kb;Pms1:Other_intron	1700019A02Rik:1:53197735-53226795:-:-2340	1700019A02Rik(ENSMUSG00000060715)
1	53352381	53352697	317	53352533	6	2.01856	2.11444	0.05831	A_peak_6698	Gm28778:Other_intron;Osgepl1:Promoter_0kb_1kb	Osgepl1:1:53352782-53365502:+:-249	Osgepl1(ENSMUSG00000026096)
1	53392962	53393301	340	53393072	7	2.0334	2.06931	0.06145	A_peak_6702	Asnsd1:Promoter_1kb_2kb;Gm28551:Promoter_1kb_2kb;Asdurf:Promoter_1kb_2kb	Asnsd1:1:53383775-53391911:-:-1160	Asnsd1(ENSMUSG00000026095)
1	53393677	53393980	304	53393848	7	2.34308	2.26718	0.11338	A_peak_6703	Asnsd1:Promoter_1kb_2kb;Asdurf:Promoter_2kb_3kb;Gm28551:Promoter_2kb_3kb	Asnsd1:1:53383775-53391911:-:-1936	Asnsd1(ENSMUSG00000026095)
1	53399839	53400124	286	53399890	6	1.98875	2.09441	0.05831	A_peak_6704	Gm6799:Promoter_2kb_3kb	Gm28779:1:53401307-53401630:-:1740	Gm28779(ENSMUSG00000100267)
1	53401156	53401448	293	53401258	8	2.90939	2.55057	0.17567	A_peak_6705	Gm6799:Promoter_1kb_2kb	Gm28779:1:53401307-53401630:-:372	Gm28779(ENSMUSG00000100267)
1	53402028	53402782	755	53402596	7	2.57492	2.4165	0.11338	A_peak_6706	Gm6799:First_exon;Gm28779:Promoter_0kb_1kb	Gm6799:1:53402272-53402845:+:323	Gm6799(ENSMUSG00000099450)
1	53427833	53428583	751	53427924	10	2.37974	2.10956	0.11338	A_peak_6708	Gm6801:Promoter_1kb_2kb	Gm6801:1:53429573-53431744:+:-1649	Gm6801(ENSMUSG00000100069)
1	53827939	53828173	235	53828072	7	1.73055	1.87735	0.05831	A_peak_6743	Gm37863:Promoter_2kb_3kb	Gm37863:1:53830359-53831816:+:-2287	Gm37863(ENSMUSG00000102405)
1	54195105	54195493	389	54195403	9	2.51506	2.24266	0.11338	A_peak_6782	Hecw2:First_intron;Gm37633:Promoter_1kb_2kb	Gm37633:1:54191555-54194255:-:-1147	Gm37633(ENSMUSG00000102868)
1	54196440	54196787	348	54196561	9	3.31441	2.7114	0.24382	A_peak_6783	Hecw2:First_intron;Gm37633:Promoter_2kb_3kb	Gm37633:1:54191555-54194255:-:-2305	Gm37633(ENSMUSG00000102868)
1	54497332	54497864	533	54497345	7	2.11863	2.1236	0.09451	A_peak_6812	Gm34066:Promoter_1kb_2kb	Gm34066:1:54482562-54495922:-:-1422	Gm34066(ENSMUSG00000109809)
1	54598102	54598339	238	54598273	8	2.63734	2.38279	0.14086	A_peak_6822	Pgap1:Promoter_1kb_2kb	Pgap1:1:54512152-54596843:-:-1429	Pgap1(ENSMUSG00000073678)
1	54598763	54599028	266	54598796	7	2.22672	2.19262	0.11338	A_peak_6823	Pgap1:Promoter_1kb_2kb	Pgap1:1:54512152-54596843:-:-1952	Pgap1(ENSMUSG00000073678)
1	54720703	54720971	269	54720879	8	2.03621	2.01839	0.06174	A_peak_6844	4930444A19Rik:Promoter_0kb_1kb;Ankrd44:Other_intron	4930444A19Rik:1:54720887-54806683:+:-8	4930444A19Rik(ENSMUSG00000101674)
1	54777713	54777982	270	54777881	8	2.46663	2.27845	0.11338	A_peak_6857	Ankrd44:Other_intron;4930444A19Rik:Other_intron;Gm37370:Promoter_0kb_1kb	Gm37370:1:54776324-54777734:-:-146	Gm37370(ENSMUSG00000102503)
1	54968214	54968859	646	54968506	8	2.63734	2.38279	0.14086	A_peak_6884	Ankrd44:Promoter_2kb_3kb	Ankrd44:1:54684498-54965546:-:-2959	Ankrd44(ENSMUSG00000052331)
1	55163078	55163511	434	55163460	6	2.01856	2.11444	0.05831	A_peak_6903	Gm16581:Promoter_2kb_3kb	Gm16581:1:55166455-55167446:+:-2995	Gm16581(ENSMUSG00000089670)
1	55165691	55166024	334	55165811	6	1.87326	2.01688	0.05831	A_peak_6904	Gm16581:Promoter_0kb_1kb	Gm16581:1:55166455-55167446:+:-644	Gm16581(ENSMUSG00000089670)
1	55166333	55166575	243	55166413	7	2.50687	2.37256	0.11338	A_peak_6905	Gm16581:Promoter_0kb_1kb	Gm16581:1:55166455-55167446:+:-42	Gm16581(ENSMUSG00000089670)
1	55201942	55202204	263	55202181	9	3.51858	2.83397	0.24382	A_peak_6909	Gm6822:Promoter_1kb_2kb	Gm6822:1:55199905-55200212:-:-1968	Gm6822(ENSMUSG00000061863)
1	55371549	55371850	302	55371732	10	3.5949	2.78477	0.24382	A_peak_6936	Gm8292:Promoter_2kb_3kb;Boll:Other_intron	Gm8292:1:55374559-55374955:+:-2827	Gm8292(ENSMUSG00000100215)
1	55409854	55410132	279	55410046	7	2.57492	2.4165	0.11338	A_peak_6945	Btf3-ps17:Promoter_0kb_1kb	Btf3-ps17:1:55409174-55409522:-:-523	Btf3-ps17(ENSMUSG00000101945)
1	55443092	55443612	521	55443459	8	2.94258	2.57117	0.17567	A_peak_6946	Plcl1:Promoter_1kb_2kb	Plcl1:1:55445079-55793444:+:-1620	Plcl1(ENSMUSG00000038349)
1	55486029	55486315	287	55486154	9	3.82599	3.02063	0.24382	A_peak_6952	Gm6644:Promoter_1kb_2kb;Plcl1:First_intron	Gm6644:1:55483232-55484183:-:-1970	Gm6644(ENSMUSG00000100309)
1	55486799	55487137	339	55486889	8	3.17886	2.71857	0.17567	A_peak_6953	Plcl1:First_intron;Gm6644:Promoter_2kb_3kb	Gm6644:1:55483232-55484183:-:-2705	Gm6644(ENSMUSG00000100309)
1	56056175	56056731	557	56056627	7	1.96413	2.02529	0.05831	A_peak_7018	1700003I22Rik:Promoter_1kb_2kb	1700003I22Rik:1:56058136-56059362:+:-1509	1700003I22Rik(ENSMUSG00000100372)
1	57008273	57008592	320	57008432	10	4.06309	3.05625	0.35488	A_peak_7154	Satb2:Other_intron;9130024F11Rik:Promoter_2kb_3kb	9130024F11Rik:1:57010570-57089243:+:-2138	9130024F11Rik(ENSMUSG00000087022)
1	57018882	57019164	283	57018916	9	2.89084	2.46082	0.17567	A_peak_7156	Satb2:Promoter_1kb_2kb;9130024F11Rik:First_intron	Satb2:1:56833139-57017809:-:-1106	Satb2(ENSMUSG00000038331)
1	57041117	57041406	290	57041240	7	2.57492	2.4165	0.11338	A_peak_7161	Gm55536:Promoter_2kb_3kb;9130024F11Rik:First_intron	Gm55536:1:57038313-57038434:-:-2805	Gm55536(ENSMUSG00002075847)
1	57163577	57163839	263	57163763	8	2.40672	2.242	0.11338	A_peak_7174	1700126A01Rik:Promoter_2kb_3kb	1700126A01Rik:1:57166498-57168559:+:-2735	1700126A01Rik(ENSMUSG00000099945)
1	57254095	57254410	316	57254341	8	2.75221	2.45341	0.17567	A_peak_7189	BC055402:Promoter_0kb_1kb	BC055402:1:57239803-57254152:-:-188	BC055402(ENSMUSG00000101429)
1	57463350	57463720	371	57463550	5	1.43933	1.7588	0.00067	A_peak_7216	Gm22371:Promoter_2kb_3kb	Gm22371:1:57461402-57461532:-:-2017	Gm22371(ENSMUSG00000077776)
1	57504598	57504912	315	57504859	8	2.78463	2.4734	0.17567	A_peak_7223	Gm55546:Promoter_2kb_3kb	Gm55546:1:57507028-57507185:+:-2169	Gm55546(ENSMUSG00002076848)
1	57564404	57564926	523	57564490	6	1.82391	1.98378	0.05831	A_peak_7231	Gm37373:Promoter_1kb_2kb	Gm37373:1:57559989-57562801:-:-1688	Gm37373(ENSMUSG00000102685)
1	57614529	57615017	489	57614783	7	2.51768	2.37954	0.11338	A_peak_7239	Gm57188:Promoter_1kb_2kb	Gm57188:1:57615855-57618965:+:-1072	Gm57188(ENSMUSG00000121279)
1	57956331	57956706	376	57956602	6	1.50789	1.77213	0.00067	A_peak_7294	Spats2l:Other_intron;Gm17234:Promoter_0kb_1kb	Gm17234:1:57948993-57956270:-:-331	Gm17234(ENSMUSG00000091283)
1	58034559	58034933	375	58034695	8	2.98983	2.60053	0.17567	A_peak_7307	Kctd18:Other_intron;Sgo2a:Promoter_0kb_1kb	Sgo2a:1:58035129-58065058:+:-434	Sgo2a(ENSMUSG00000026039)
1	58149069	58149578	510	58149416	7	2.57492	2.4165	0.11338	A_peak_7332	Aox3:Promoter_2kb_3kb	Aox3:1:58152288-58239857:+:-2872	Aox3(ENSMUSG00000064294)
1	58425611	58425887	277	58425843	6	2.01856	2.11444	0.05831	A_peak_7379	Gm37607:Promoter_0kb_1kb	Gm37607:1:58422670-58425293:-:-549	Gm37607(ENSMUSG00000103839)
1	58428041	58428364	324	58428160	8	2.97792	2.59313	0.17567	A_peak_7380	Gm37607:Promoter_2kb_3kb	Gm37607:1:58422670-58425293:-:-2866	Gm37607(ENSMUSG00000103839)
1	58542540	58542804	265	58542594	10	2.72087	2.29505	0.17567	A_peak_7395	Orc2:First_intron;Gm15834:Promoter_1kb_2kb	Orc2:1:58501929-58544268:-:1674	Orc2(ENSMUSG00000026037)
1	58545424	58546112	689	58545970	7	2.18088	2.16332	0.11338	A_peak_7396	Orc2:Promoter_1kb_2kb;Gm15834:First_intron	Gm15834:1:58544306-58562389:+:1663	Gm15834(ENSMUSG00000085054)
1	58622321	58622912	592	58622786	7	1.96815	2.02784	0.05831	A_peak_7410	Ndufb3:Promoter_2kb_3kb;Hycc2:First_intron	Hycc2:1:58561964-58625482:-:2696	Hycc2(ENSMUSG00000038174)
1	58665443	58665867	425	58665637	7	1.65566	1.83004	0.05831	A_peak_7414	Gm29389:Promoter_0kb_1kb	Gm29389:1:58664372-58664724:-:-912	Gm29389(ENSMUSG00000100202)
1	58690739	58691074	336	58690964	9	3.73595	2.9657	0.24382	A_peak_7416	Gm20257:Promoter_0kb_1kb;Flacc1:Other_intron	Gm20257:1:58691750-58694992:+:-786	Gm20257(ENSMUSG00000121483,ENSMUSG00000102059)
1	58831507	58831800	294	58831691	7	2.33183	2.25996	0.11338	A_peak_7435	Casp8:Promoter_2kb_3kb	Casp8:1:58834532-58886662:+:-2841	Casp8(ENSMUSG00000026029)
1	59011636	59011921	286	59011817	7	1.73055	1.87735	0.05831	A_peak_7453	Trak2:First_intron;Stradb:Promoter_0kb_1kb	Trak2:1:58939607-59012589:-:772	Trak2(ENSMUSG00000026028)
1	59108809	59109385	577	59109172	8	3.09986	2.66913	0.17567	A_peak_7462	C2cd6:Other_intron;Gm25502:Promoter_0kb_1kb	Gm25502:1:59110146-59110277:+:-974	Gm25502(ENSMUSG00000077616)
1	59162064	59162653	590	59162343	8	2.94258	2.57117	0.17567	A_peak_7469	Tmem237:Promoter_2kb_3kb;Mpp4:Other_intron	Tmem237:1:59139748-59159567:-:-2775	Tmem237(ENSMUSG00000038079)
1	59188633	59188896	264	59188825	7	1.96413	2.02529	0.05831	A_peak_7474	Gm29017:Promoter_1kb_2kb;Mpp4:Other_intron	Gm29017:1:59190205-59208479:+:-1380	Gm29017(ENSMUSG00000101586)
1	59277777	59278025	249	59277887	8	2.64753	2.38905	0.14086	A_peak_7487	Gm33667:Other_exon;Als2:Promoter_1kb_2kb	Gm33667:1:59276625-59278197:+:1261	Gm33667(ENSMUSG00000120458)
1	59294084	59294564	481	59294487	7	2.33183	2.25996	0.11338	A_peak_7490	Cdk15:Promoter_1kb_2kb	Cdk15:1:59296064-59392152:+:-1577	Cdk15(ENSMUSG00000026023)
1	59415482	59415871	390	59415812	6	1.78999	1.96104	0.05831	A_peak_7515	Gm29016:Promoter_2kb_3kb	Gm29016:1:59418088-59431458:+:-2276	Gm29016(ENSMUSG00000099922)
1	59664100	59664376	277	59664200	10	3.80309	2.9047	0.24382	A_peak_7548	Sumo1:Other_intron;Gm55879:Promoter_1kb_2kb;Gm973:Other_intron	Gm55879:1:59665738-59665823:+:-1538	Gm55879(ENSMUSG00002075401)
1	59687875	59688123	249	59687997	6	1.8478	1.9998	0.05831	A_peak_7551	Sumo1:Other_intron;D430013B06Rik:Promoter_0kb_1kb	D430013B06Rik:1:59685358-59687230:-:-766	D430013B06Rik(ENSMUSG00000103821)
1	59688541	59688821	281	59688710	9	3.63783	2.90608	0.24382	A_peak_7552	Sumo1:Other_intron;D430013B06Rik:Promoter_1kb_2kb	D430013B06Rik:1:59685358-59687230:-:-1479	D430013B06Rik(ENSMUSG00000103821)
1	59712303	59712553	251	59712500	8	2.46663	2.27845	0.11338	A_peak_7556	Gm29596:First_exon;Sumo1:Promoter_2kb_3kb	Gm29596:1:59712399-59712784:+:100	Gm29596(ENSMUSG00000101400)
1	59723506	59723818	313	59723701	8	2.64753	2.38905	0.14086	A_peak_7558	Nop58:Promoter_0kb_1kb	Nop58:1:59724129-59758203:+:-428	Nop58(ENSMUSG00000026020)
1	59730362	59730804	443	59730516	7	1.65566	1.83004	0.05831	A_peak_7561	Snord70:Promoter_0kb_1kb;Gm26293:Promoter_1kb_2kb;Nop58:Other_intron	Snord70:1:59731092-59731179:+:-576	Snord70(ENSMUSG00000077345)
1	59800539	59800800	262	59800570	10	2.08586	1.95181	0.09451	A_peak_7573	Bmpr2:Promoter_1kb_2kb	B430105G09Rik:1:59801224-59802558:-:1988	B430105G09Rik(ENSMUSG00000119961)
1	59803976	59804293	318	59804129	8	2.19193	2.11201	0.11338	A_peak_7574	Bmpr2:First_intron;B430105G09Rik:Promoter_1kb_2kb	Bmpr2:1:59802558-59918173:+:1570	Bmpr2(ENSMUSG00000067336)
12,biological_process regulation of cellular macromolecule biosynthetic process;GO:2000113,biological_process negative regulation of cellular macromolecule biosynthetic process;GO:2000136,biological_process regulation of cell proliferation involved in heart morphogenesis;GO:2000137,biological_process negative regulation of cell proliferation involved in heart morphogenesis;GO:2000145,biological_p…	BMPR2; bone morphogenetic protein receptor type-2 [EC:2.7.11.30]; K04671	map04060,map04350,map04360,map04390,map04550,map05206,map05418	NP_031587.1 bone morphogenetic protein receptor type-2 precursor [Mus musculus]	NA
1	59838743	59839338	596	59838897	8	2.90939	2.55057	0.17567	A_peak_7579	Gm38125:Promoter_1kb_2kb;Bmpr2:First_intron	Gm38125:1:59840421-59843859:+:-1524	Gm38125(ENSMUSG00000104052)
1	59950468	59950791	324	59950714	6	1.89916	2.03426	0.05831	A_peak_7589	Fam117b:Promoter_1kb_2kb	Fam117b:1:59952164-60024505:+:-1450	Fam117b(ENSMUSG00000041040)
1	59965805	59966417	613	59966127	7	2.49612	2.36563	0.11338	A_peak_7592	Fam117b:First_intron;Gm37531:Promoter_2kb_3kb	Gm37531:1:59968846-59974261:+:-2719	Gm37531(ENSMUSG00000103696)
1	60218155	60218605	451	60218205	8	2.66806	2.40165	0.15573	A_peak_7624	Nbeal1:Promoter_1kb_2kb	Nbeal1:1:60219757-60377487:+:-1552	Nbeal1(ENSMUSG00000073664)
1	60307814	60308054	241	60307854	8	1.32897	1.59693	0.00067	A_peak_7633	Gm29332:Promoter_1kb_2kb;Nbeal1:Other_intron	Gm29332:1:60306560-60306787:-:-1066	Gm29332(ENSMUSG00000100516)
1	60445873	60446222	350	60446138	6	1.82391	1.98378	0.05831	A_peak_7650	Abi2:Promoter_2kb_3kb	Abi2:1:60448777-60520317:+:-2639	Abi2(ENSMUSG00000026782)
1	60447756	60447993	238	60447889	5	1.51503	1.81238	0.00067	A_peak_7651	Abi2:Promoter_0kb_1kb	Abi2:1:60448777-60520317:+:-888	Abi2(ENSMUSG00000026782)
1	60632256	60632674	419	60632405	9	3.82599	3.02063	0.24382	A_peak_7686	Gm11578:Promoter_0kb_1kb	Gm11578:1:60631409-60631868:-:-536	Gm11578(ENSMUSG00000082160)
1	60635969	60636258	290	60636224	6	1.37287	1.68168	0.00067	A_peak_7687	Gm38388:Promoter_0kb_1kb	Gm38388:1:60633965-60635395:-:-828	Gm38388(ENSMUSG00000103215)
1	60636585	60637062	478	60636680	9	3.01136	2.53161	0.17567	A_peak_7688	Gm38388:Promoter_1kb_2kb	Gm38388:1:60633965-60635395:-:-1284	Gm38388(ENSMUSG00000103215)
1	60918442	60918695	254	60918618	8	2.63734	2.38279	0.14086	A_peak_7723	Gm38137:Promoter_0kb_1kb	Gm38137:1:60919496-60920897:+:-878	Gm38137(ENSMUSG00000102549)
1	61236950	61237208	259	61237016	8	2.73086	2.44026	0.17567	A_peak_7775	Gm11591:Promoter_0kb_1kb	Gm11591:1:61235699-61236401:-:-614	Gm11591(ENSMUSG00000080785)
1	61339379	61339710	332	61339482	6	1.87326	2.01688	0.05831	A_peak_7789	Gm11587:Promoter_1kb_2kb	Gm11587:1:61341067-61346905:+:-1585	Gm11587(ENSMUSG00000085248)
1	61417210	61417476	267	61417265	7	2.06699	2.09069	0.0862	A_peak_7801	9530026F06Rik:Promoter_0kb_1kb	9530026F06Rik:1:61417590-61435063:+:-325	9530026F06Rik(ENSMUSG00000085447)
1	61507620	61507860	241	61507801	9	3.51858	2.83397	0.24382	A_peak_7821	Gm55971:Promoter_1kb_2kb;Gm11588:Other_intron	Gm55971:1:61509599-61509702:+:-1798	Gm55971(ENSMUSG00002075578)
1	61584724	61585178	455	61585077	10	3.5949	2.78477	0.24382	A_peak_7826	Gm36943:First_exon;Gm28094:Promoter_2kb_3kb	Gm36943:1:61585040-61585322:+:36	Gm36943(ENSMUSG00000102168)
1	61690792	61691112	321	61690977	9	3.51858	2.83397	0.24382	A_peak_7842	Gm37205:Promoter_2kb_3kb;Pard3b:First_intron	Gm37205:1:61693581-61696317:+:-2604	Gm37205(ENSMUSG00000103656)
1	61692296	61692584	289	61692500	7	2.57492	2.4165	0.11338	A_peak_7843	Pard3b:First_intron;Gm37205:Promoter_1kb_2kb	Gm37205:1:61693581-61696317:+:-1081	Gm37205(ENSMUSG00000103656)
1	61692830	61693379	550	61692951	8	3.17886	2.71857	0.17567	A_peak_7844	Gm37205:Promoter_0kb_1kb;Pard3b:First_intron	Gm37205:1:61693581-61696317:+:-630	Gm37205(ENSMUSG00000103656)
1	61843256	61843731	476	61843383	8	2.90777	2.54957	0.17567	A_peak_7861	Gm38075:Promoter_0kb_1kb;Pard3b:Other_intron;Pard3bos1:Other_intron	Gm38075:1:61844379-61845299:+:-996	Gm38075(ENSMUSG00000103002)
1	62176392	62176633	242	62176480	8	2.81754	2.49372	0.17567	A_peak_7903	Pard3bos2:Promoter_1kb_2kb;Pard3b:Other_intron	Pard3bos2:1:62170353-62175268:-:-1211	Pard3bos2(ENSMUSG00000085019)
1	62740433	62740719	287	62740564	8	2.46663	2.27845	0.11338	A_peak_7974	Nrp2:Promoter_1kb_2kb	Nrp2:1:62742443-62857854:+:-1879	Nrp2(ENSMUSG00000025969)
1	62847611	62848535	925	62847945	8	2.46663	2.27845	0.11338	A_peak_7994	Gm37121:Promoter_0kb_1kb;Nrp2:Other_intron	Gm37121:1:62848460-62851016:+:-515	Gm37121(ENSMUSG00000103032)
1	63062559	63062887	329	63062805	8	2.10351	2.0588	0.09451	A_peak_8016	Ino80d:Other_intron;Gm44468:Promoter_2kb_3kb	Gm44468:1:63064900-63065005:+:-2095	Gm44468(ENSMUSG00000104991)
1	63112720	63113198	479	63112796	7	2.27375	2.22272	0.11338	A_peak_8024	Rps27-ps1:Promoter_0kb_1kb;Ino80d:Other_intron	Rps27-ps1:1:63112932-63113178:+:-136	Rps27-ps1(ENSMUSG00000081429)
1	63216256	63216974	719	63216710	7	2.2833	2.22884	0.11338	A_peak_8042	Gm26457:Promoter_1kb_2kb;Ndufs1:Promoter_0kb_1kb;Snora41:Promoter_1kb_2kb;Eef1b2:First_intron;Gm56065:Promoter_0kb_1kb	Gm56065:1:63217141-63217317:+:-431	Gm56065(ENSMUSG00002076939)
1	63288594	63289100	507	63288664	7	2.20824	2.18081	0.11338	A_peak_8056	1700039I01Rik:Promoter_1kb_2kb	1700039I01Rik:1:63287179-63287658:-:-1005	1700039I01Rik(ENSMUSG00000102536)
1	63405237	63405844	608	63405537	7	2.57492	2.4165	0.11338	A_peak_8071	Gm11605:Promoter_1kb_2kb	Gm11605:1:63403878-63404524:-:-1012	Gm11605(ENSMUSG00000081643)
1	63482808	63483194	387	63482929	7	2.37159	2.28548	0.11338	A_peak_8078	Adam23:Promoter_2kb_3kb	Adam23:1:63485049-63635435:+:-2120	Adam23(ENSMUSG00000025964)
1	63709496	63709829	334	63709587	10	4.10632	3.08163	0.35488	A_peak_8117	Dytn:Other_intron;Gm12748:Promoter_1kb_2kb	Gm12748:1:63710626-63711130:+:-1039	Gm12748(ENSMUSG00000083066)
1	63728348	63728906	559	63728499	9	3.46465	2.80148	0.24382	A_peak_8120	Dytn:Promoter_2kb_3kb	Dytn:1:63662009-63726086:-:-2412	Dytn(ENSMUSG00000069085)
1	63955097	63955389	293	63955311	6	1.59337	1.82935	0.05169	A_peak_8150	Gm13754:Promoter_1kb_2kb	Gm13754:1:63957006-63975091:+:-1695	Gm13754(ENSMUSG00000082373)
1	64115233	64115660	428	64115557	7	2.34308	2.26718	0.11338	A_peak_8170	Gm13748:Promoter_2kb_3kb;Klf7:Other_intron	Gm13748:1:64117812-64129941:+:-2255	Gm13748(ENSMUSG00000086836)
1	64116950	64117282	333	64117185	6	1.89048	2.02843	0.05831	A_peak_8171	Klf7:Other_intron;Gm13748:Promoter_0kb_1kb	Gm13748:1:64117812-64129941:+:-627	Gm13748(ENSMUSG00000086836)
1	64162663	64163024	362	64162866	8	2.91931	2.55673	0.17567	A_peak_8181	Klf7:Promoter_1kb_2kb	Klf7:1:64068605-64161441:-:-1424	Klf7(ENSMUSG00000025959)
1	64185998	64186500	503	64186402	8	2.78463	2.4734	0.17567	A_peak_8185	Gm13750:Promoter_2kb_3kb	Gm13750:1:64189359-64189824:+:-2957	Gm13750(ENSMUSG00000086721)
1	64344079	64345009	931	64344674	8	2.96608	2.58577	0.17567	A_peak_8204	Gm28981:Promoter_2kb_3kb	Gm28981:1:64225149-64342202:-:-2471	Gm28981(ENSMUSG00000101895)
1	64432861	64433163	303	64432988	8	2.27499	2.16216	0.11338	A_peak_8214	Gm56116:Promoter_2kb_3kb	Gm56116:1:64435492-64435562:+:-2504	Gm56116(ENSMUSG00002076107)
1	64654218	64654566	349	64654276	8	2.52841	2.31613	0.11338	A_peak_8251	Gm28982:Promoter_2kb_3kb;Mettl21a:Other_exon	Mettl21a:1:64645631-64656401:-:2125	Mettl21a(ENSMUSG00000025956)
1	64687700	64688127	428	64687948	9	3.01136	2.53161	0.17567	A_peak_8256	Gm29152:Promoter_1kb_2kb	Gm29152:1:64689093-64691915:+:-1145	Gm29152(ENSMUSG00000100437)
1	64729604	64729892	289	64729865	6	1.98875	2.09441	0.05831	A_peak_8261	2810408I11Rik:Promoter_0kb_1kb;Ccnyl1:First_intron	2810408I11Rik:1:64719012-64729842:-:-22	2810408I11Rik(ENSMUSG00000087213)
1	64731465	64731737	273	64731485	5	1.32949	1.68089	0.00067	A_peak_8262	2810408I11Rik:Promoter_1kb_2kb;Ccnyl1:Other_intron	2810408I11Rik:1:64719012-64729842:-:-1642	2810408I11Rik(ENSMUSG00000087213)
1	64778168	64778549	382	64778371	9	2.59291	2.28755	0.11338	A_peak_8274	Gm38058:First_exon;Fzd5:Promoter_1kb_2kb	Fzd5:1:64769716-64776910:-:-1460	Fzd5(ENSMUSG00000045005)
1	64995784	64996218	435	64996147	7	2.37159	2.28548	0.11338	A_peak_8304	Plekhm3:Promoter_0kb_1kb	Plekhm3:1:64825141-64995983:-:-163	Plekhm3(ENSMUSG00000051344)
1	65033921	65034161	241	65034104	6	2.01856	2.11444	0.05831	A_peak_8310	Rpl10a-ps1:Promoter_0kb_1kb	Rpl10a-ps1:1:65033109-65033763:-:-340	Rpl10a-ps1(ENSMUSG00000084416)
1	65073915	65074416	502	65074245	7	2.11863	2.1236	0.09451	A_peak_8317	Akr1cl:Promoter_2kb_3kb	Akr1cl:1:65051847-65071918:-:-2326	Akr1cl(ENSMUSG00000025955)
1	65121607	65121868	262	65121668	7	2.57492	2.4165	0.11338	A_peak_8329	Crygb:Promoter_0kb_1kb	Crygb:1:65119377-65121447:-:-220	Crygb(ENSMUSG00000073658)
1	65122570	65122842	273	65122621	5	1.46845	1.77942	0.00067	A_peak_8330	Crygb:Promoter_1kb_2kb	Crygb:1:65119377-65121447:-:-1173	Crygb(ENSMUSG00000073658)
1	65143439	65143702	264	65143595	5	1.50585	1.80589	0.00067	A_peak_8334	Gm28845:Other_intron;Cryga:Promoter_1kb_2kb	Cryga:1:65139547-65142532:-:-1062	Cryga(ENSMUSG00000044429)
1	65158886	65159311	426	65158929	7	2.0334	2.06931	0.06145	A_peak_8336	D630023F18Rik:Other_intron;Gm28845:Promoter_0kb_1kb	Gm28845:1:65139777-65158717:-:-211	Gm28845(ENSMUSG00000100846)
1	65223481	65223893	413	65223635	6	2.01856	2.11444	0.05831	A_peak_8344	Idh1:First_intron;Pikfyve:Promoter_2kb_3kb	Idh1:1:65197774-65225659:-:2024	Idh1(ENSMUSG00000025950)
1	65319885	65320206	322	65320181	7	1.65566	1.83004	0.05831	A_peak_8359	Pth2r:Promoter_1kb_2kb	Pth2r:1:65321214-65428403:+:-1033	Pth2r(ENSMUSG00000025946)
1	65461513	65462357	845	65462125	9	3.46465	2.80148	0.24382	A_peak_8379	Gm28925:Promoter_1kb_2kb;Gm28927:Promoter_1kb_2kb;Gm28926:Promoter_1kb_2kb	Gm28925:1:65460928-65461096:-:-1028	Gm28925(ENSMUSG00000099383)
1	65477866	65478341	476	65478170	9	3.49056	2.81708	0.24382	A_peak_8384	Gm28923:Promoter_0kb_1kb	Gm28923:1:65477822-65478144:-:-25	Gm28923(ENSMUSG00000100340)
1	65511082	65511451	370	65511226	6	2.01856	2.11444	0.05831	A_peak_8391	Gm28922:Promoter_1kb_2kb	Gm28922:1:65509359-65509667:-:-1558	Gm28922(ENSMUSG00000100439)
1	65589083	65589540	458	65589203	6	1.97042	2.0821	0.05831	A_peak_8397	Gm8805:Promoter_2kb_3kb	Gm5255:1:65589622-65590396:-:1193	Gm5255(ENSMUSG00000082565)
1	65590150	65590441	292	65590303	8	2.36182	2.21474	0.11338	A_peak_8398	Gm8805:Promoter_1kb_2kb;Gm5255:First_intron	Gm5255:1:65589622-65590396:-:93	Gm5255(ENSMUSG00000082565)
1	65962940	65963393	454	65962992	8	1.54588	1.726	0.0215	A_peak_8443	Crygf:Promoter_2kb_3kb	Crygf:1:65965678-65967466:+:-2686	Crygf(ENSMUSG00000025945)
1	66737998	66738254	257	66738053	8	2.90939	2.55057	0.17567	A_peak_8521	Rpe:Promoter_1kb_2kb;Unc80:three_prime_UTR;Unc80:Other_exon	Rpe:1:66739989-66758964:+:-1936	Rpe(ENSMUSG00000026005)
1	66813807	66814245	439	66813930	8	2.53808	2.32204	0.11338	A_peak_8531	Gm38162:Promoter_0kb_1kb;Kansl1l:Other_intron;Gm38387:Promoter_2kb_3kb	Gm38162:1:66814669-66819266:+:-739	Gm38162(ENSMUSG00000102776)
1	66822300	66822535	236	66822467	9	2.51506	2.24266	0.11338	A_peak_8533	Kansl1l:Other_intron;Gm15789:Promoter_0kb_1kb	Gm15789:1:66823071-66825604:+:-604	Gm15789(ENSMUSG00000082057)
1	66836305	66836642	338	66836399	9	3.35115	2.73337	0.24382	A_peak_8538	6820402A03Rik:Promoter_0kb_1kb;Kansl1l:Other_intron	6820402A03Rik:1:66832803-66835457:-:-941	6820402A03Rik(ENSMUSG00000103706)
1	66889022	66889699	678	66889656	9	3.21896	2.6545	0.19328	A_peak_8546	Gm15793:Promoter_0kb_1kb;Acadl:Other_intron	Gm15793:1:66888266-66888761:-:-894	Gm15793(ENSMUSG00000082769)
1	66893311	66893623	313	66893429	10	2.72087	2.29505	0.17567	A_peak_8547	Acadl:Other_intron;Gm27934:Promoter_2kb_3kb	Gm27934:1:66895799-66895862:+:-2370	Gm27934(ENSMUSG00000089420)
1	66894612	66895142	531	66894813	8	2.91931	2.55673	0.17567	A_peak_8548	Acadl:Other_intron;Gm27934:Promoter_0kb_1kb	Gm27934:1:66895799-66895862:+:-986	Gm27934(ENSMUSG00000089420)
1	66990597	66991172	576	66990736	10	4.41147	3.26227	0.35488	A_peak_8565	Gm15826:Promoter_0kb_1kb;Rpl31-ps14:Promoter_2kb_3kb	Gm15826:1:66990987-66992628:+:-251	Gm15826(ENSMUSG00000082212)
1	67078436	67078694	259	67078622	9	3.18408	2.63377	0.17859	A_peak_8575	Lancl1:Promoter_0kb_1kb	Lancl1:1:67039675-67078031:-:-590	Lancl1(ENSMUSG00000026000)
1	67159745	67160449	705	67160115	8	2.5478	2.32797	0.11338	A_peak_8586	Cps1:Promoter_2kb_3kb	Cps1:1:67162184-67270418:+:-2069	Cps1(ENSMUSG00000025991)
1	67286394	67287051	658	67286834	6	1.94332	2.06389	0.05831	A_peak_8603	Gm15668:Promoter_1kb_2kb	Gm15668:1:67288358-67362768:+:-1524	Gm15668(ENSMUSG00000086204)
1	67938882	67940167	1286	67939672	9	3.01136	2.53161	0.17567	A_peak_8677	Gm37957:Promoter_2kb_3kb	Gm37957:1:67942388-67944691:+:-2716	Gm37957(ENSMUSG00000104395)
1	68061771	68062133	363	68061916	7	1.65566	1.83004	0.05831	A_peak_8692	Gm15671:Promoter_1kb_2kb	Gm15671:1:68063401-68064922:+:-1485	Gm15671(ENSMUSG00000087329)
1	68634216	68634778	563	68634237	6	2.01856	2.11444	0.05831	A_peak_8773	Erbb4:Other_intron;Gm19335:Promoter_1kb_2kb	Gm19335:1:68630776-68632845:-:-1391	Gm19335(ENSMUSG00000103307)
1	68754490	68754923	434	68754784	9	2.99531	2.52216	0.17567	A_peak_8786	Erbb4:Other_intron;Gm37769:Promoter_2kb_3kb	Gm37769:1:68750195-68752564:-:-2219	Gm37769(ENSMUSG00000103642)
1	69639247	69639521	275	69639380	11	3.17503	2.47203	0.17567	A_peak_8898	Ikzf2:Other_intron;Gm29112:Promoter_1kb_2kb	Gm29112:1:69634194-69637681:-:-1698	Gm29112(ENSMUSG00000100815)
1	69702523	69702823	301	69702664	9	3.21896	2.6545	0.19328	A_peak_8905	Ikzf2:Other_intron;Gm28112:Promoter_1kb_2kb	Gm28112:1:69699345-69701220:-:-1443	Gm28112(ENSMUSG00000099954)
1	69962400	69962653	254	69962421	6	1.78191	1.95562	0.05831	A_peak_8942	Gm56236:Promoter_1kb_2kb;Spag16:Other_intron	Gm56236:1:69960631-69960906:-:-1514	Gm56236(ENSMUSG00002076719)
1	69995751	69996005	255	69995846	6	1.90789	2.04012	0.05831	A_peak_8948	Gm23879:Promoter_1kb_2kb;Spag16:Other_intron	Gm23879:1:69994162-69994288:-:-1557	Gm23879(ENSMUSG00000080524)
1	70617716	70617953	238	70617896	9	2.59291	2.28755	0.11338	A_peak_9017	Spag16:Other_intron;Gm37456:Promoter_1kb_2kb	Gm37456:1:70610593-70616430:-:-1465	Gm37456(ENSMUSG00000104287)
1	70762604	70763537	934	70762721	8	2.68879	2.41438	0.17098	A_peak_9035	Vwc2l:Promoter_2kb_3kb;Spag16:Other_intron	Vwc2l:1:70764873-70924556:+:-2152	Vwc2l(ENSMUSG00000045648)
1	71143076	71143540	465	71143080	9	1.94423	1.91778	0.05831	A_peak_9092	Bard1:Promoter_0kb_1kb	Bard1:1:71066656-71142305:-:-774	Bard1(ENSMUSG00000026196)
1	71593704	71594284	581	71594040	5	1.35694	1.70038	0.00067	A_peak_9157	Atic:Promoter_2kb_3kb	Atic:1:71596308-71618790:+:-2268	Atic(ENSMUSG00000026192)
1	71595150	71595424	275	71595356	7	1.96413	2.02529	0.05831	A_peak_9158	Atic:Promoter_0kb_1kb	Atic:1:71596308-71618790:+:-952	Atic(ENSMUSG00000026192)
1	71750578	71750861	284	71750658	7	2.57492	2.4165	0.11338	A_peak_9182	Gm5829:Promoter_1kb_2kb	Gm5829:1:71748863-71749214:-:-1443	Gm5829(ENSMUSG00000101834)
1	71751486	71751755	270	71751650	6	1.96133	2.07599	0.05831	A_peak_9183	Gm5829:Promoter_2kb_3kb	Gm5256:1:71753206-71754083:-:2433	Gm5256(ENSMUSG00000100319)
1	71754582	71755036	455	71754844	6	2.01856	2.11444	0.05831	A_peak_9184	Gm5256:Promoter_0kb_1kb	Gm5256:1:71753206-71754083:-:-760	Gm5256(ENSMUSG00000100319)
1	71886340	71886612	273	71886482	9	3.51858	2.83397	0.24382	A_peak_9205	Gm37217:Promoter_0kb_1kb	Gm37217:1:71882248-71885769:-:-712	Gm37217(ENSMUSG00000102689)
1	71887143	71887403	261	71887320	8	2.46663	2.27845	0.11338	A_peak_9206	Gm37217:Promoter_1kb_2kb	Gm37217:1:71882248-71885769:-:-1550	Gm37217(ENSMUSG00000102689)
1	72042516	72042760	245	72042607	7	2.43284	2.32486	0.11338	A_peak_9236	4933417E11Rik:First_intron;Gm5528:Promoter_0kb_1kb;4930556G22Rik:First_intron	Gm5528:1:72043446-72043926:+:-839	Gm5528(ENSMUSG00000059483)
1	72045131	72045412	282	72045206	7	1.66319	1.83479	0.05831	A_peak_9237	4933417E11Rik:Promoter_0kb_1kb;4930556G22Rik:First_intron	4933417E11Rik:1:71998156-72044354:-:-851	4933417E11Rik(ENSMUSG00000101848)
1	72160732	72161535	804	72161164	8	2.75221	2.45341	0.17567	A_peak_9246	Gm4319:Promoter_0kb_1kb	Gm4319:1:72146313-72161160:-:-3	Gm4319(ENSMUSG00000102123)
1	72162269	72162566	298	72162400	7	2.0334	2.06931	0.06145	A_peak_9247	Gm4319:Promoter_1kb_2kb	Gm4319:1:72146313-72161160:-:-1239	Gm4319(ENSMUSG00000102123)
1	72252667	72253148	482	72252935	7	1.65566	1.83004	0.05831	A_peak_9258	Mreg:Promoter_1kb_2kb	Mreg:1:72198600-72251466:-:-1468	Mreg(ENSMUSG00000039395)
1	72253868	72254112	245	72253975	8	2.90939	2.55057	0.17567	A_peak_9259	Mreg:Promoter_2kb_3kb	Mreg:1:72198600-72251466:-:-2508	Mreg(ENSMUSG00000039395)
1	72262950	72263331	382	72263302	6	1.78999	1.96104	0.05831	A_peak_9262	Gm25360:Promoter_2kb_3kb	Gm25360:1:72265398-72265589:+:-2096	Gm25360(ENSMUSG00000118839)
1	72293486	72293726	241	72293583	7	2.27375	2.22272	0.11338	A_peak_9267	Gm57184:Other_intron;Gm25939:Promoter_0kb_1kb	Gm25939:1:72294166-72294357:+:-583	Gm25939(ENSMUSG00000118790)
1	72320361	72320765	405	72320741	6	2.01856	2.11444	0.05831	A_peak_9274	Tmem169:Promoter_2kb_3kb;Pecr:First_intron	Pecr:1:72298325-72323473:-:2732	Pecr(ENSMUSG00000026189)
1	72324077	72324389	313	72324238	8	2.97792	2.59313	0.17567	A_peak_9275	Pecr:Promoter_0kb_1kb;Tmem169:First_intron	Tmem169:1:72323527-72342263:+:710	Tmem169(ENSMUSG00000026188)
1	72325873	72326351	479	72326000	6	1.82391	1.98378	0.05831	A_peak_9276	Tmem169:First_intron;Pecr:Promoter_2kb_3kb	Tmem169:1:72323527-72342263:+:2472	Tmem169(ENSMUSG00000026188)
1	72495659	72496242	584	72496087	6	1.98875	2.09441	0.05831	A_peak_9306	Gm15843:Promoter_2kb_3kb;Marchf4:First_intron	Gm15843:1:72498657-72499186:+:-2570	Gm15843(ENSMUSG00000085812)
1	72496683	72496934	252	72496820	6	1.9523	2.06993	0.05831	A_peak_9307	Marchf4:First_intron;Gm15843:Promoter_1kb_2kb	Gm15843:1:72498657-72499186:+:-1837	Gm15843(ENSMUSG00000085812)
1	72498106	72498376	271	72498258	8	2.90939	2.55057	0.17567	A_peak_9308	Marchf4:First_intron;Gm15843:Promoter_0kb_1kb	Gm15843:1:72498657-72499186:+:-399	Gm15843(ENSMUSG00000085812)
1	72577238	72577724	487	72577684	6	1.87326	2.01688	0.05831	A_peak_9326	Marchf4:Promoter_1kb_2kb	Marchf4:1:72466270-72576089:-:-1594	Marchf4(ENSMUSG00000039372)
1	72578592	72578935	344	72578824	9	1.46914	1.65092	0.00067	A_peak_9327	Marchf4:Promoter_2kb_3kb	Marchf4:1:72466270-72576089:-:-2734	Marchf4(ENSMUSG00000039372)
1	72678324	72678610	287	72678371	6	1.78191	1.95562	0.05831	A_peak_9342	Gm39662:Promoter_1kb_2kb	Gm39662:1:72680346-72682122:+:-1975	Gm39662(ENSMUSG00000110712)
1	72746911	72747240	330	72746965	8	2.45266	2.26995	0.11338	A_peak_9349	Gm45859:Promoter_1kb_2kb	Gm45859:1:72745447-72745661:-:-1303	Gm45859(ENSMUSG00000110596)
1	72748171	72748569	399	72748314	9	2.89084	2.46082	0.17567	A_peak_9350	Gm45859:Promoter_2kb_3kb;Rpl37a:Promoter_2kb_3kb	Rpl37a:1:72750448-72752972:+:-2134	Rpl37a(ENSMUSG00000046330)
1	72809683	72809919	237	72809881	8	2.46663	2.27845	0.11338	A_peak_9364	Gm30788:Promoter_1kb_2kb	Gm30788:1:72784312-72808825:-:-1055	Gm30788(ENSMUSG00000120056)
1	72915624	72915939	316	72915638	7	1.65566	1.83004	0.05831	A_peak_9386	Igfbp5:Promoter_1kb_2kb	Igfbp5:1:72897090-72914043:-:-1594	Igfbp5(ENSMUSG00000026185)
1	73021709	73022124	416	73022085	6	1.94332	2.06389	0.05831	A_peak_9403	Teshl:Promoter_1kb_2kb	Teshl:1:73024002-73064666:+:-1917	Teshl(ENSMUSG00000101968)
1	73055587	73056279	693	73055646	7	2.32202	2.25367	0.11338	A_peak_9409	Teshl:First_intron;Tnp1:Promoter_0kb_1kb	Tnp1:1:73054232-73055068:-:-577	Tnp1(ENSMUSG00000026182)
1	73057265	73057692	428	73057382	7	2.30256	2.24119	0.11338	A_peak_9410	Teshl:First_intron;Tnp1:Promoter_2kb_3kb	Tnp1:1:73054232-73055068:-:-2313	Tnp1(ENSMUSG00000026182)
1	73248397	73248672	276	73248655	8	2.63734	2.38279	0.14086	A_peak_9449	Gm38106:Promoter_0kb_1kb	Gm38106:1:73246048-73248582:-:-72	Gm38106(ENSMUSG00000102266)
1	73250395	73250641	247	73250613	6	1.78999	1.96104	0.05831	A_peak_9450	Gm38106:Promoter_2kb_3kb	Gm38106:1:73246048-73248582:-:-2030	Gm38106(ENSMUSG00000102266)
1	73802307	73802912	606	73802806	7	1.40067	1.66913	0.00067	A_peak_9522	6030407O03Rik:Other_intron;Gm29183:Other_intron;Gm56310:Promoter_0kb_1kb	Gm56310:1:73802868-73802994:+:-62	Gm56310(ENSMUSG00002076885)
1	73906025	73906277	253	73906060	9	2.99531	2.52216	0.17567	A_peak_9533	6030407O03Rik:Promoter_2kb_3kb	6030407O03Rik:1:73657246-73903625:-:-2434	6030407O03Rik(ENSMUSG00000100301)
1	74191562	74192684	1123	74191758	9	3.73595	2.9657	0.24382	A_peak_9573	Cxcr2:Promoter_1kb_2kb	Cxcr2:1:74193149-74200405:+:-1391	Cxcr2(ENSMUSG00000026180)
1	74235130	74236036	907	74235904	11	4.85166	3.40077	0.48862	A_peak_9577	Cxcr1:Promoter_2kb_3kb	Cxcr1:1:74230943-74233790:-:-2113	Cxcr1(ENSMUSG00000048480)
1	74246436	74246714	279	74246509	9	3.01136	2.53161	0.17567	A_peak_9581	Mir1928:Promoter_0kb_1kb	Mir1928:1:74245712-74245779:-:-729	Mir1928(ENSMUSG00000087820)
1	74315748	74316103	356	74316095	6	1.49801	1.76551	0.00067	A_peak_9593	Gpbar1:Promoter_1kb_2kb	Gpbar1:1:74317708-74318783:+:-1613	Gpbar1(ENSMUSG00000064272)
1	74318898	74319189	292	74319111	7	2.11863	2.1236	0.09451	A_peak_9594	Aamp:Other_exon;Gm28364:Promoter_1kb_2kb;Aamp:three_prime_UTR	Gm28364:1:74320319-74321025:+:-1208	Gm28364(ENSMUSG00000101503)
1	74319657	74320357	701	74320225	7	2.57265	2.41503	0.11338	A_peak_9595	Aamp:Other_intron;Gm28364:Promoter_0kb_1kb	Gm28364:1:74320319-74321025:+:-94	Gm28364(ENSMUSG00000101503)
1	74328568	74329551	984	74329375	10	4.41147	3.26227	0.35488	A_peak_9596	Tmbim1:Other_intron;Gm37503:Promoter_2kb_3kb;Pnkd:Other_intron	Gm37503:1:74326700-74327019:-:-2355	Gm37503(ENSMUSG00000103013)
1	74331793	74332244	452	74332139	8	2.96608	2.58577	0.17567	A_peak_9597	Tmbim1:Other_intron;Pnkd:Other_intron;Gm29358:Promoter_2kb_3kb	Gm29358:1:74334761-74338026:+:-2622	Gm29358(ENSMUSG00000099931)
1	74333033	74333642	610	74333194	7	1.65566	1.83004	0.05831	A_peak_9598	Tmbim1:Other_intron;Gm29358:Promoter_1kb_2kb;Pnkd:Other_intron	Gm29358:1:74334761-74338026:+:-1567	Gm29358(ENSMUSG00000099931)
1	74412673	74412945	273	74412833	7	2.48542	2.35874	0.11338	A_peak_9613	Slc11a1:Promoter_1kb_2kb	Slc11a1:1:74414353-74425221:+:-1520	Slc11a1(ENSMUSG00000026177)
transmembrane transport;GO:0098662,biological_process inorganic cation transmembrane transport;GO:0098705,biological_process copper ion import across plasma membrane;GO:0098739,biological_process import across plasma membrane;GO:0098771,biological_process inorganic ion homeostasis;GO:0098791,cellular_component Golgi subcompartment;GO:0098805,cellular_component whole membrane;GO:0098852,cellular_c…	SLC11A1, NRAMP1; natural resistance-associated macrophage protein 1; K12347; SLC11A2, DMT1, NRAMP2; natural resistance-associated macrophage protein 2; K21398	map04142,map04216,map04978,map05010,map05012	NP_038640.2 natural resistance-associated macrophage protein 1 [Mus musculus]	NA
1	74447626	74448015	390	74447815	7	1.40067	1.66913	0.00067	A_peak_9616	Vil1:Promoter_0kb_1kb	Vil1:1:74448534-74474718:+:-719	Vil1(ENSMUSG00000026175)
1	74543473	74544243	771	74543945	8	2.10351	2.0588	0.09451	A_peak_9629	Gm37733:Promoter_1kb_2kb;Usp37:Other_intron;Cnot9:Promoter_1kb_2kb	Cnot9:1:74545216-74570001:+:-1271	Cnot9(ENSMUSG00000026174)
1	74580852	74581415	564	74581037	6	1.79811	1.96648	0.05831	A_peak_9638	Usp37:First_intron;Plcd4:Promoter_1kb_2kb	Plcd4:1:74582046-74606953:+:-1009	Plcd4(ENSMUSG00000026173)
1	74625171	74625540	370	74625286	6	1.90789	2.04012	0.05831	A_peak_9646	Bcs1l:Promoter_2kb_3kb;Zfp142:First_intron	Gm56341:1:74626054-74626131:-:845	Gm56341(ENSMUSG00002075545)
1	74639326	74639569	244	74639459	5	1.32949	1.68089	0.00067	A_peak_9649	Rnf25:First_intron;Stk36:Promoter_1kb_2kb	Rnf25:1:74632906-74640556:-:1097	Rnf25(ENSMUSG00000026171)
1	74642824	74643124	301	74643034	6	1.96133	2.07599	0.05831	A_peak_9650	Rnf25:Promoter_2kb_3kb;Stk36:Other_intron	Stk36:1:74640603-74676053:+:2430	Stk36(ENSMUSG00000033276)
1	74750270	74750672	403	74750433	6	2.01665	2.11315	0.05831	A_peak_9666	Cyp27a1:Promoter_2kb_3kb	Cyp27a1:1:74752732-74777051:+:-2299	Cyp27a1(ENSMUSG00000026170)
1	74750995	74751233	239	74751097	7	2.57492	2.4165	0.11338	A_peak_9667	Cyp27a1:Promoter_1kb_2kb	Cyp27a1:1:74752732-74777051:+:-1635	Cyp27a1(ENSMUSG00000026170)
1	74828904	74829361	458	74828997	8	2.97792	2.59313	0.17567	A_peak_9673	Wnt10a:Promoter_1kb_2kb	Wnt10a:1:74830674-74843338:+:-1677	Wnt10a(ENSMUSG00000026167)
1	74887003	74887287	285	74887072	7	2.34308	2.26718	0.11338	A_peak_9681	Gm16582:Promoter_2kb_3kb	Gm16582:1:74890053-74919112:+:-2981	Gm16582(ENSMUSG00000089964)
1	74893372	74893713	342	74893510	8	3.09986	2.66913	0.17567	A_peak_9682	Cdk5r2:Promoter_0kb_1kb;Gm16582:Other_exon	Cdk5r2:1:74894092-74896891:+:-582	Cdk5r2(ENSMUSG00000090071)
1	74934903	74935233	331	74935137	7	1.96413	2.02529	0.05831	A_peak_9695	Cryba2:Promoter_2kb_3kb	Cryba2:1:74929092-74932302:-:-2834	Cryba2(ENSMUSG00000006546)
1	74938595	74938851	257	74938659	8	2.97792	2.59313	0.17567	A_peak_9696	Gm15841:Promoter_2kb_3kb	Mir375:1:74939816-74939880:-:1221	Mir375(ENSMUSG00000065616)
1	74940773	74941242	470	74940860	5	1.43216	1.75372	0.00067	A_peak_9697	Gm15841:Promoter_0kb_1kb;Mir375:Promoter_0kb_1kb	Gm15841:1:74941529-74946812:+:-669	Gm15841(ENSMUSG00000089653)
1	74976158	74976398	241	74976226	8	2.75221	2.45341	0.17567	A_peak_9703	Cfap65:Promoter_1kb_2kb	Cfap65:1:74941229-74974758:-:-1467	Cfap65(ENSMUSG00000047021)
1	75117092	75118202	1111	75117507	7	2.34308	2.26718	0.11338	A_peak_9723	Gm57175:Promoter_0kb_1kb;Cnppd1:Other_intron;Retreg2:Promoter_1kb_2kb	Gm57175:1:75118293-75118883:+:-786	Gm57175(ENSMUSG00000121256)
1	75157547	75158035	489	75157604	9	3.01136	2.53161	0.17567	A_peak_9730	Gm29253:Other_exon;Abcb6:Promoter_0kb_1kb;Atg9a:Other_exon;Atg9a:three_prime_UTR	Abcb6:1:75148360-75157036:-:-567	Abcb6(ENSMUSG00000026198)
1	75158375	75159272	898	75158852	7	2.40196	2.305	0.11338	A_peak_9731	Atg9a:Other_intron;Gm29253:Other_intron;Abcb6:Promoter_1kb_2kb	Abcb6:1:75148360-75157036:-:-1815	Abcb6(ENSMUSG00000026198)
1	75166201	75166745	545	75166577	7	1.73055	1.87735	0.05831	A_peak_9732	Atg9a:Other_intron;Ankzf1:Promoter_2kb_3kb	Ankzf1:1:75168794-75176031:+:-2217	Ankzf1(ENSMUSG00000026199)
1	75184331	75184707	377	75184703	6	1.56543	1.81065	0.02935	A_peak_9735	Stk16:Promoter_2kb_3kb;Glb1l:Other_intron	Gm56348:1:75186256-75186372:-:1669	Gm56348(ENSMUSG00002076477)
1	75188805	75189587	783	75189458	7	2.18088	2.16332	0.11338	A_peak_9736	Stk16:Other_intron;Glb1l:Promoter_2kb_3kb	Stk16:1:75187481-75192250:+:1976	Stk16(ENSMUSG00000026201)
1	75203599	75203843	245	75203638	8	2.36182	2.21474	0.11338	A_peak_9740	Gm50472:Promoter_2kb_3kb;A630095N17Rik:First_intron	Gm50472:1:75206195-75206423:+:-2557	Gm50472(ENSMUSG00000118482)
1	75225971	75226277	307	75226099	6	1.93439	2.0579	0.05831	A_peak_9744	Gm28294:Promoter_2kb_3kb;Ptprn:Other_intron	Gm28294:1:75228965-75234071:+:-2866	Gm28294(ENSMUSG00000101840)
1	75242249	75242504	256	75242420	9	3.18408	2.63377	0.17859	A_peak_9746	Ptprn:Promoter_1kb_2kb	Ptprn:1:75223670-75241146:-:-1273	Ptprn(ENSMUSG00000026204)
1	75248632	75248956	325	75248786	7	2.30256	2.24119	0.11338	A_peak_9747	Gm28902:Promoter_0kb_1kb	Gm28902:1:75249248-75252296:+:-462	Gm28902(ENSMUSG00000100556)
1	75296323	75296603	281	75296365	9	2.79084	2.4024	0.17567	A_peak_9754	Dnpep:Promoter_1kb_2kb	Dnpep:1:75284539-75294634:-:-1730	Dnpep(ENSMUSG00000026209)
1	75334128	75334444	317	75334392	11	3.23474	2.50369	0.20109	A_peak_9760	Des:Promoter_2kb_3kb	Des:1:75336972-75345223:+:-2580	Des(ENSMUSG00000026208)
1	75374496	75374945	450	75374708	8	1.80095	1.87777	0.05831	A_peak_9765	Speg:Other_intron;Gm15178:Promoter_1kb_2kb	Gm15178:1:75368774-75373007:-:-1700	Gm15178(ENSMUSG00000086053)
1	75375198	75375457	260	75375255	6	1.50789	1.77213	0.00067	A_peak_9766	Speg:Other_intron;Gm15178:Promoter_2kb_3kb	Gm15178:1:75368774-75373007:-:-2247	Gm15178(ENSMUSG00000086053)
1	75456560	75456838	279	75456732	8	1.32897	1.59693	0.00067	A_peak_9781	Tmem198:First_intron;Chpf:Promoter_0kb_1kb	Tmem198:1:75456175-75462349:+:556	Tmem198(ENSMUSG00000051703)
1	75498019	75498451	433	75498163	6	1.90789	2.04012	0.05831	A_peak_9785	Stk11ip:Promoter_0kb_1kb	Stk11ip:1:75498172-75513979:+:-9	Stk11ip(ENSMUSG00000026213)
1	75516190	75516584	395	75516547	9	2.24203	2.08641	0.11338	A_peak_9788	Gm15183:Promoter_2kb_3kb	Gm15183:1:75518854-75519202:+:-2307	Gm15183(ENSMUSG00000082059)
1	75542728	75543142	415	75542923	11	5.23556	3.62476	0.52814	A_peak_9790	Gm15180:Promoter_1kb_2kb	Gm15180:1:75544726-75545218:+:-1803	Gm15180(ENSMUSG00000083244)
1	75543881	75544400	520	75544116	7	1.96413	2.02529	0.05831	A_peak_9791	Gm15180:Promoter_0kb_1kb	Gm15180:1:75544726-75545218:+:-610	Gm15180(ENSMUSG00000083244)
1	76485191	76485724	534	76485441	7	2.57492	2.4165	0.11338	A_peak_9913	Mir6343:Promoter_0kb_1kb;Gm29069:First_intron	Mir6343:1:76486196-76486280:+:-755	Mir6343(ENSMUSG00000098611)
1	77544493	77544801	309	77544552	7	2.53948	2.39361	0.11338	A_peak_10064	Gm28385:Promoter_2kb_3kb	Gm28385:1:77547308-77547600:+:-2756	Gm28385(ENSMUSG00000101506)
1	77876695	77877222	528	77876880	5	1.38313	1.71896	0.00067	A_peak_10100	Gm26263:Promoter_1kb_2kb	Gm26263:1:77874919-77875083:-:-1796	Gm26263(ENSMUSG00000065215)
1	78174138	78174472	335	78174312	6	1.50789	1.77213	0.00067	A_peak_10146	Pax3:Promoter_0kb_1kb	Pax3:1:78077903-78173771:-:-540	Pax3(ENSMUSG00000004872)
1	78316750	78317023	274	78316882	7	2.57492	2.4165	0.11338	A_peak_10163	Sgpp2:First_intron;Gm28410:Promoter_0kb_1kb	Gm28410:1:78302264-78316743:-:-138	Gm28410(ENSMUSG00000099561)
1	78407385	78407899	515	78407694	6	1.97042	2.0821	0.05831	A_peak_10184	Farsb:Other_intron;Gm28995:Promoter_2kb_3kb	Gm28995:1:78409988-78410249:+:-2294	Gm28995(ENSMUSG00000101798)
1	78444486	78444814	329	78444723	8	3.17886	2.71857	0.17567	A_peak_10195	Farsb:Other_intron;4833412K13Rik:Promoter_1kb_2kb	4833412K13Rik:1:78442084-78443563:-:-1159	4833412K13Rik(ENSMUSG00000104018)
1	78764930	78765398	469	78765234	6	2.01856	2.11444	0.05831	A_peak_10235	Gm6159:Promoter_2kb_3kb	Gm6159:1:78760852-78762576:-:-2657	Gm6159(ENSMUSG00000099377)
1	78796743	78797177	435	78796845	9	3.30228	2.70415	0.24382	A_peak_10238	Gm29187:Promoter_2kb_3kb;Kcne4:three_prime_UTR;Gm29536:Other_intron;Kcne4:Other_exon	Gm29187:1:78798974-78800369:+:-2129	Gm29187(ENSMUSG00000101324)
1	78798203	78798845	643	78798717	8	2.1124	2.06414	0.09451	A_peak_10239	Gm29536:Other_intron;Gm29187:Promoter_0kb_1kb	Gm29187:1:78798974-78800369:+:-257	Gm29187(ENSMUSG00000101324)
1	79204477	79204749	273	79204621	8	2.10351	2.0588	0.09451	A_peak_10298	Gm29536:Promoter_2kb_3kb	Gm29536:1:78769339-79202228:-:-2392	Gm29536(ENSMUSG00000099706)
1	79418092	79418414	323	79418320	8	2.45266	2.26995	0.11338	A_peak_10317	Scg2:Promoter_0kb_1kb	Scg2:1:79412385-79417837:-:-482	Scg2(ENSMUSG00000050711)
1	79419723	79420019	297	79419789	8	2.75221	2.45341	0.17567	A_peak_10318	Scg2:Promoter_1kb_2kb	Scg2:1:79412385-79417837:-:-1951	Scg2(ENSMUSG00000050711)
1	79599959	79600450	492	79600440	7	1.47807	1.71797	0.00067	A_peak_10343	Ap1s3:Other_intron;Gm37886:Promoter_1kb_2kb	Gm37886:1:79597238-79598751:-:-1688	Gm37886(ENSMUSG00000102235)
1	79738130	79738465	336	79738320	10	4.07743	3.06466	0.35488	A_peak_10362	Wdfy1:First_intron;Gm10555:Promoter_2kb_3kb	Gm10555:1:79740433-79742224:+:-2113	Gm10555(ENSMUSG00000104497)
1	80236060	80236502	443	80236370	9	3.51858	2.83397	0.24382	A_peak_10425	Gm37932:Promoter_2kb_3kb	Gm37932:1:80232747-80233914:-:-2455	Gm37932(ENSMUSG00000103404)
1	80709560	80709822	263	80709608	5	1.51503	1.81238	0.00067	A_peak_10473	Gm38062:Promoter_1kb_2kb;Dock10:First_intron	Gm38062:1:80706525-80708381:-:-1226	Gm38062(ENSMUSG00000104488)
1	80726806	80727316	511	80726814	7	1.40067	1.66913	0.00067	A_peak_10476	A630081D01Rik:Promoter_0kb_1kb;Dock10:First_intron	A630081D01Rik:1:80724938-80726771:-:-42	A630081D01Rik(ENSMUSG00000102721)
1	80728147	80728473	327	80728326	6	1.75003	1.93426	0.05831	A_peak_10477	A630081D01Rik:Promoter_1kb_2kb;Dock10:First_intron	A630081D01Rik:1:80724938-80726771:-:-1554	A630081D01Rik(ENSMUSG00000102721)
1	80737169	80737446	278	80737370	10	3.12061	2.51631	0.17567	A_peak_10478	Dock10:Promoter_1kb_2kb	Dock10:1:80478789-80736244:-:-1125	Dock10(ENSMUSG00000038608)
1	80924624	80925188	565	80925017	10	4.5126	3.32269	0.35488	A_peak_10501	Gm28066:Promoter_2kb_3kb	Gm28066:1:80927142-80927614:+:-2125	Gm28066(ENSMUSG00000099918)
1	81535302	81535640	339	81535505	8	2.97792	2.59313	0.17567	A_peak_10572	Gm6198:Promoter_0kb_1kb	Gm6198:1:81531871-81535198:-:-306	Gm6198(ENSMUSG00000101986)
1	82081110	82081396	287	82081240	8	2.45266	2.26995	0.11338	A_peak_10649	Gm37114:Promoter_1kb_2kb	Gm37114:1:82082900-82084704:+:-1660	Gm37114(ENSMUSG00000103571)
1	82291716	82292481	766	82291947	7	1.80104	1.92192	0.05831	A_peak_10677	Rhbdd1:Promoter_2kb_3kb	Rhbdd1:1:82294172-82423087:+:-2225	Rhbdd1(ENSMUSG00000026142)
1	82381957	82382536	580	82382143	9	3.01136	2.53161	0.17567	A_peak_10684	Rhbdd1:Other_intron;Gm28940:Promoter_1kb_2kb	Gm28940:1:82370213-82380467:-:-1675	Gm28940(ENSMUSG00000100786)
1	82566255	82566654	400	82566529	8	3.17886	2.71857	0.17567	A_peak_10711	Col4a4:Promoter_1kb_2kb;Col4a3:First_intron	Col4a3:1:82564641-82699780:+:1887	Col4a3(ENSMUSG00000079465)
1	82747444	82747936	493	82747582	7	2.10992	2.11804	0.09451	A_peak_10732	Tm4sf20:Promoter_1kb_2kb	Gm47791:1:82748544-82748964:-:1382	Gm47791(ENSMUSG00000114299)
1	82756299	82756719	421	82756370	7	2.11863	2.1236	0.09451	A_peak_10734	Gm19257:Promoter_1kb_2kb	Gm19257:1:82754748-82754931:-:-1438	Gm19257(ENSMUSG00000099771)
1	82785342	82785714	373	82785522	8	3.01383	2.61547	0.17567	A_peak_10739	Gm36999:Promoter_0kb_1kb	Gm36999:1:82784143-82785189:-:-332	Gm36999(ENSMUSG00000102280)
1	82796795	82797039	245	82796922	7	2.26425	2.21664	0.11338	A_peak_10741	Gm28942:Promoter_0kb_1kb	Gm28942:1:82797555-82798098:+:-633	Gm28942(ENSMUSG00000100170)
1	82814502	82814742	241	82814721	7	1.96413	2.02529	0.05831	A_peak_10747	Agfg1:Promoter_2kb_3kb;Gm54947:Promoter_2kb_3kb	Gm54947:1:82817166-82817219:+:-2445	Gm54947(ENSMUSG00002074851)
1	82889772	82891065	1294	82890278	11	5.10551	3.54844	0.52814	A_peak_10757	A030005L19Rik:Promoter_0kb_1kb	A030005L19Rik:1:82891045-82891851:+:-767	A030005L19Rik(ENSMUSG00000113880)
1	82901902	82902143	242	82901932	5	1.40389	1.73369	0.00067	A_peak_10759	A030014E15Rik:Promoter_0kb_1kb	A030014E15Rik:1:82902637-82903433:+:-705	A030014E15Rik(ENSMUSG00000113973)
1	82910751	82911253	503	82911033	10	4.5126	3.32269	0.35488	A_peak_10760	Gm6217:Promoter_1kb_2kb	Gm6217:1:82908291-82909120:-:-1912	Gm6217(ENSMUSG00000113846)
1	82976169	82976404	236	82976344	7	2.57492	2.4165	0.11338	A_peak_10766	Gm47959:Promoter_1kb_2kb	Gm47959:1:82978268-82979201:+:-1924	Gm47959(ENSMUSG00000113097)
1	82983693	82984057	365	82983925	7	2.20824	2.18081	0.11338	A_peak_10767	Gm7553:Promoter_1kb_2kb	Gm7553:1:82981202-82982628:-:-1296	Gm7553(ENSMUSG00000101784)
1	83021074	83021376	303	83021375	8	1.32897	1.59693	0.00067	A_peak_10773	Gm47969:Promoter_1kb_2kb;Krtap28-10:Promoter_1kb_2kb	Krtap28-10:1:83019244-83020201:-:-1173	Krtap28-10(ENSMUSG00000100190)
1	83194528	83194809	282	83194627	8	2.10351	2.0588	0.09451	A_peak_10787	Gm55129:Promoter_0kb_1kb	Gm55129:1:83194391-83194512:-:-114	Gm55129(ENSMUSG00002075005)
1	83196847	83197193	347	83196931	7	1.65566	1.83004	0.05831	A_peak_10788	Gm55129:Promoter_2kb_3kb	Gm55129:1:83194391-83194512:-:-2418	Gm55129(ENSMUSG00002075005)
1	83388604	83388868	265	83388626	6	1.97042	2.0821	0.05831	A_peak_10812	Sphkap:Promoter_2kb_3kb	Sphkap:1:83231859-83385921:-:-2704	Sphkap(ENSMUSG00000026163)
1	84198620	84198884	265	84198870	8	2.57722	2.34597	0.11338	A_peak_10899	Pid1:First_intron;Mir6353:Promoter_2kb_3kb	Mir6353:1:84196569-84196682:-:-2187	Mir6353(ENSMUSG00000098851)
1	84788662	84789201	540	84789089	8	2.46663	2.27845	0.11338	A_peak_10973	Gm38374:Promoter_2kb_3kb;Trip12:Other_intron	Gm38374:1:84784878-84786911:-:-2177	Gm38374(ENSMUSG00000103505)
1	84818112	84818599	488	84818262	6	2.01856	2.11444	0.05831	A_peak_10978	Fbxo36:First_intron;Trip12:Promoter_0kb_1kb	Trip12:1:84698909-84818237:-:-24	Trip12(ENSMUSG00000026219)
1	85679192	85679439	248	85679414	6	2.00729	2.10687	0.05831	A_peak_11020	A630001G21Rik:Other_intron;Mir8096:Promoter_0kb_1kb	Mir8096:1:85679668-85679795:+:-254	Mir8096(ENSMUSG00000098634)
1	85689464	85689711	248	85689590	7	1.73055	1.87735	0.05831	A_peak_11023	A630001G21Rik:Other_intron;Gm55355:Promoter_1kb_2kb	Gm55355:1:85691514-85691592:+:-1924	Gm55355(ENSMUSG00002076791)
1	85699893	85700332	440	85700123	5	1.33606	1.68556	0.00067	A_peak_11024	A630001G21Rik:Other_intron;9930111H07Rik:Promoter_2kb_3kb	9930111H07Rik:1:85702991-85712415:+:-2868	9930111H07Rik(ENSMUSG00000100217)
1	85700698	85700993	296	85700767	8	2.46663	2.27845	0.11338	A_peak_11025	A630001G21Rik:Other_intron;9930111H07Rik:Promoter_2kb_3kb	9930111H07Rik:1:85702991-85712415:+:-2224	9930111H07Rik(ENSMUSG00000100217)
1	85702037	85702621	585	85702332	8	3.15049	2.7008	0.17567	A_peak_11026	A630001G21Rik:Other_intron;9930111H07Rik:Promoter_0kb_1kb	9930111H07Rik:1:85702991-85712415:+:-659	9930111H07Rik(ENSMUSG00000100217)
1	85706421	85706736	316	85706557	8	3.17886	2.71857	0.17567	A_peak_11027	A630001G21Rik:Promoter_0kb_1kb;9930111H07Rik:Other_intron	A630001G21Rik:1:85644803-85706364:-:-192	A630001G21Rik(ENSMUSG00000052760)
1	85711100	85711540	441	85711277	8	3.0018	2.60798	0.17567	A_peak_11028	Gm55356:Promoter_1kb_2kb;9930111H07Rik:Other_intron	Gm55356:1:85712433-85712683:+:-1156	Gm55356(ENSMUSG00002075989)
1	85819390	85820075	686	85819975	7	2.32202	2.25367	0.11338	A_peak_11040	Itm2c:Promoter_2kb_3kb	Itm2c:1:85822001-85836396:+:-2026	Itm2c(ENSMUSG00000026223)
1	85853760	85854274	515	85853893	7	2.33183	2.25996	0.11338	A_peak_11045	4933407L21Rik:Promoter_2kb_3kb	4933407L21Rik:1:85856203-85868346:+:-2310	4933407L21Rik(ENSMUSG00000026224)
1	85865796	85866116	321	85865930	9	3.33884	2.72601	0.24382	A_peak_11050	Gm28884:Promoter_0kb_1kb;4933407L21Rik:Other_intron	Gm28884:1:85860967-85865053:-:-876	Gm28884(ENSMUSG00000099767)
1	85943958	85944320	363	85944156	6	2.01856	2.11444	0.05831	A_peak_11059	Spata3:Promoter_0kb_1kb;Gm18180:Promoter_0kb_1kb	Spata3:1:85944537-85957680:+:-381	Spata3(ENSMUSG00000026226)
1	85971165	85971621	457	85971515	7	2.34308	2.26718	0.11338	A_peak_11065	2810459M11Rik:Promoter_2kb_3kb	2810459M11Rik:1:85973584-85983178:+:-2069	2810459M11Rik(ENSMUSG00000026227)
1	86012464	86012712	249	86012485	6	1.81449	1.97746	0.05831	A_peak_11075	Psmd1:Other_intron;Gm22786:Promoter_2kb_3kb	Gm22786:1:86015022-86015144:+:-2537	Gm22786(ENSMUSG00000077274)
1	86058619	86058879	261	86058764	7	2.57492	2.4165	0.11338	A_peak_11084	Gm21972:Promoter_2kb_3kb;Psmd1:Other_intron	Gm21972:1:86061358-86090510:+:-2594	Gm21972(ENSMUSG00000094638)
1	86080008	86080619	612	86080433	7	1.96413	2.02529	0.05831	A_peak_11087	Gm21972:Other_intron;Armc9:Promoter_2kb_3kb	Armc9:1:86082501-86206006:+:-2068	Armc9(ENSMUSG00000062590)
1	86228596	86228991	396	86228770	8	2.66806	2.40165	0.15573	A_peak_11112	Gm16341:First_intron;B3gnt7:Promoter_1kb_2kb	Gm16341:1:86203230-86229097:-:327	Gm16341(ENSMUSG00000087538)
1	86253026	86253551	526	86253484	7	2.57492	2.4165	0.11338	A_peak_11117	Gm28627:Promoter_2kb_3kb	Gm28627:1:86255760-86256595:+:-2276	Gm28627(ENSMUSG00000101853)
1	86255316	86255845	530	86255701	7	2.57492	2.4165	0.11338	A_peak_11118	Gm28627:Promoter_0kb_1kb	Gm28627:1:86255760-86256595:+:-59	Gm28627(ENSMUSG00000101853)
1	86279950	86280203	254	86280027	9	1.94423	1.91778	0.05831	A_peak_11120	Mir3535:Promoter_0kb_1kb;Ncl:Other_exon;Gm55462:Promoter_0kb_1kb;Snora75:Promoter_1kb_2kb	Mir3535:1:86279702-86279849:-:-177	Mir3535(ENSMUSG00000104627)
1	86282386	86282661	276	86282415	7	1.73055	1.87735	0.05831	A_peak_11121	Mir3535:Promoter_2kb_3kb;Gm55462:Promoter_2kb_3kb;Ncl:Other_intron	Snord82:1:86283982-86284052:-:1637	Snord82(ENSMUSG00000064823)
1	86400284	86400691	408	86400530	8	1.80095	1.87777	0.05831	A_peak_11135	Rpl30-ps6:Promoter_0kb_1kb	Rpl30-ps6:1:86401380-86401728:+:-850	Rpl30-ps6(ENSMUSG00000101328)
1	86414781	86415066	286	86414977	9	3.33884	2.72601	0.24382	A_peak_11139	Gm57170:Promoter_0kb_1kb	Gm57170:1:86415503-86417119:+:-526	Gm57170(ENSMUSG00000121071)
1	86452530	86453117	588	86452873	7	1.89004	1.97828	0.05831	A_peak_11144	Gm57135:First_exon;Ptma:Promoter_1kb_2kb	Gm57135:1:86452535-86453005:-:132	Gm57135(ENSMUSG00000120832)
1	86455607	86455875	269	86455685	9	2.24203	2.08641	0.11338	A_peak_11145	Gm57144:Promoter_1kb_2kb;Gm57135:Promoter_2kb_3kb;Ptma:First_intron	Ptma:1:86454447-86458434:+:1237	Ptma(ENSMUSG00000026238)
1	86598234	86598569	336	86598495	9	3.40098	2.76323	0.24382	A_peak_11162	Nppc:Promoter_0kb_1kb	Nppc:1:86594012-86598293:-:-201	Nppc(ENSMUSG00000026241)
1	86629695	86630038	344	86629877	8	2.76296	2.46004	0.17567	A_peak_11167	Dis3l2:Promoter_1kb_2kb	Dis3l2:1:86631529-86977817:+:-1652	Dis3l2(ENSMUSG00000053333)
1	86701511	86701818	308	86701658	9	3.51858	2.83397	0.24382	A_peak_11181	Dis3l2:Other_intron;Gm29055:Promoter_0kb_1kb	Gm29055:1:86702540-86704250:+:-882	Gm29055(ENSMUSG00000100768)
1	86750948	86751201	254	86751101	6	1.4339	1.72258	0.00067	A_peak_11186	Dis3l2:Other_intron;Gm38142:Promoter_2kb_3kb	Gm38142:1:86753822-86757377:+:-2721	Gm38142(ENSMUSG00000102383)
1	86761885	86762137	253	86762046	8	2.6272	2.37658	0.137	A_peak_11189	Dis3l2:Other_intron;Gm38010:Promoter_0kb_1kb	Gm38010:1:86762716-86765500:+:-670	Gm38010(ENSMUSG00000104400)
1	86799006	86799441	436	86799290	8	2.10351	2.0588	0.09451	A_peak_11195	Dis3l2:Other_intron;Gm37541:Promoter_2kb_3kb	Gm37541:1:86802071-86804386:+:-2781	Gm37541(ENSMUSG00000102293)
1	86818910	86819154	245	86819088	7	2.42249	2.31821	0.11338	A_peak_11200	Dis3l2:Other_intron;Gm38021:Promoter_2kb_3kb	Gm38021:1:86821294-86822854:+:-2206	Gm38021(ENSMUSG00000102649)
1	86819717	86820006	290	86819864	6	1.94332	2.06389	0.05831	A_peak_11201	Dis3l2:Other_intron;Gm38021:Promoter_1kb_2kb	Gm38021:1:86821294-86822854:+:-1430	Gm38021(ENSMUSG00000102649)
1	86839628	86840116	489	86839810	10	4.16703	3.11737	0.35488	A_peak_11202	Dis3l2:Other_intron;Gm6136:Promoter_2kb_3kb	Gm6136:1:86836514-86837405:-:-2404	Gm6136(ENSMUSG00000084106)
1	86961744	86962339	596	86961790	7	2.48542	2.35874	0.11338	A_peak_11218	Gm28375:Other_intron;Dis3l2:Other_intron;Gm37447:Promoter_2kb_3kb	Gm37447:1:86964444-86967372:+:-2654	Gm37447(ENSMUSG00000103984)
1	86985307	86985763	457	86985413	7	2.4537	2.3383	0.11338	A_peak_11222	Gm28375:Promoter_0kb_1kb	Gm28375:1:86857108-86985318:-:-94	Gm28375(ENSMUSG00000099401)
1	86986056	86986517	462	86986195	7	2.34308	2.26718	0.11338	A_peak_11223	Gm28375:Promoter_0kb_1kb	Gm28375:1:86857108-86985318:-:-876	Gm28375(ENSMUSG00000099401)
1	86995174	86995487	314	86995381	8	2.45266	2.26995	0.11338	A_peak_11224	ENSMUSG00000121351:Promoter_0kb_1kb;Akp-ps1:Promoter_0kb_1kb	gene_ENSMUSG00000121351:1:86995393-86998820:+:-12	gene_ENSMUSG00000121351
1	87019403	87019661	259	87019519	10	4.16703	3.11737	0.35488	A_peak_11226	Alppl2:Promoter_1kb_2kb;Gm29371:First_intron	Alppl2:1:87014415-87017650:-:-1868	Alppl2(ENSMUSG00000026246)
1	87046370	87046992	623	87046919	7	2.57492	2.4165	0.11338	A_peak_11230	Gm29372:Promoter_2kb_3kb	Gm29372:1:87044042-87044880:-:-2038	Gm29372(ENSMUSG00000100940)
1	87049816	87050104	289	87049899	7	2.49612	2.36563	0.11338	A_peak_11232	Akp3:Promoter_2kb_3kb	Akp3:1:87052694-87055634:+:-2795	Akp3(ENSMUSG00000036500)
1	87052431	87052680	250	87052659	5	1.34931	1.69497	0.00067	A_peak_11233	Akp3:Promoter_0kb_1kb	Akp3:1:87052694-87055634:+:-35	Akp3(ENSMUSG00000036500)
1	87076967	87077286	320	87077120	7	2.42249	2.31821	0.11338	A_peak_11239	Ecel1:Other_intron;Gm29374:Promoter_2kb_3kb	Gm29374:1:87070595-87074705:-:-2414	Gm29374(ENSMUSG00000099839)
1	87086405	87086832	428	87086537	10	2.08586	1.95181	0.09451	A_peak_11241	Ecel1:Promoter_2kb_3kb	Ecel1:1:87075376-87084243:-:-2293	Ecel1(ENSMUSG00000026247)
1	87130552	87131767	1216	87130614	7	2.20824	2.18081	0.11338	A_peak_11253	Chrng:Promoter_1kb_2kb	Chrng:1:87132378-87140416:+:-1764	Chrng(ENSMUSG00000026253)
1	87132040	87132278	239	87132251	5	1.39693	1.72875	0.00067	A_peak_11254	Chrng:Promoter_0kb_1kb	Chrng:1:87132378-87140416:+:-127	Chrng(ENSMUSG00000026253)
1	87139976	87140219	244	87140043	8	2.8735	2.52833	0.17567	A_peak_11255	Chrng:Other_exon;Chrng:three_prime_UTR;Eif4e2:Promoter_1kb_2kb	Eif4e2:1:87141635-87168210:+:-1592	Eif4e2(ENSMUSG00000026254)
1	87343725	87344086	362	87343847	10	3.12061	2.51631	0.17567	A_peak_11280	Gm55682:Promoter_0kb_1kb;Gigyf2:Other_intron	Gm55682:1:87342976-87343071:-:-775	Gm55682(ENSMUSG00002076368)
1	87396593	87397393	801	87396678	7	2.34308	2.26718	0.11338	A_peak_11284	Snorc:Promoter_1kb_2kb	Snorc:1:87397992-87403204:+:-1314	Snorc(ENSMUSG00000026258)
1	87435383	87436140	758	87435418	7	1.80104	1.92192	0.05831	A_peak_11295	Neu2:Promoter_2kb_3kb;Ngef:Other_intron	Neu2:1:87437610-87525567:+:-2192	Neu2(ENSMUSG00000079434)
1	87440583	87441019	437	87440866	6	1.77387	1.95024	0.05831	A_peak_11296	Neu2:First_intron;Gm17181:Promoter_1kb_2kb;Ngef:Other_intron	Gm17181:1:87441896-87442019:+:-1030	Gm17181(ENSMUSG00000091123)
1	87474204	87474751	548	87474425	7	2.57492	2.4165	0.11338	A_peak_11300	Neu2:First_intron;Ngef:First_intron;Gm6153:Promoter_2kb_3kb	Gm6153:1:87471356-87472414:-:-2010	Gm6153(ENSMUSG00000090994)
1	87501872	87502338	467	87501930	7	2.10992	2.11804	0.09451	A_peak_11302	Neu2:First_intron;Ngef:Promoter_0kb_1kb	Ngef:1:87404555-87501592:-:-337	Ngef(ENSMUSG00000026259)
1	87701334	87702094	761	87701729	10	4.20969	3.14254	0.35488	A_peak_11342	Gm25395:Promoter_2kb_3kb;Atg16l1:Other_intron	Gm25395:1:87704659-87704931:+:-2930	Gm25395(ENSMUSG00000087968)
1	87948476	87948926	451	87948787	10	4.41147	3.26227	0.35488	A_peak_11372	Gm5832:Promoter_1kb_2kb	Gm5832:1:87950102-87951684:+:-1315	Gm5832(ENSMUSG00000084021)
1	87996833	87997292	460	87997153	9	3.51858	2.83397	0.24382	A_peak_11373	Gm20528:First_intron;Ugt1a10:First_intron;Ugt1a9:Promoter_1kb_2kb	Ugt1a9:1:87998521-88146719:+:-1368	Ugt1a9(ENSMUSG00000090175)
1	88013701	88013944	244	88013858	7	1.65566	1.83004	0.05831	A_peak_11377	Gm20528:First_intron;Ugt1a10:First_intron;Ugt1a8:Promoter_1kb_2kb;Ugt1a9:First_intron	Ugt1a8:1:88015534-88146726:+:-1676	Ugt1a8(ENSMUSG00000089675)
1	88030370	88030699	330	88030457	8	3.17886	2.71857	0.17567	A_peak_11378	Gm20528:First_intron;Ugt1a10:First_intron;Ugt1a6b:Promoter_0kb_1kb;Ugt1a7c:First_intron;Ugt1a8:First_intron;Ugt1a9:First_intron	Ugt1a6b:1:88030973-88146725:+:-516	Ugt1a6b(ENSMUSG00000090145)
1	88079387	88079730	344	88079474	6	2.01856	2.11444	0.05831	A_peak_11379	Gm20528:First_intron;Ugt1a10:First_intron;Gm15374:First_exon;Ugt1a6b:Other_intron;Ugt1a7c:First_intron;Ugt1a9:First_intron;Ugt1a6a:Other_intron;Gm15371:Promoter_2kb_3kb;Ugt1a8:First_intron	Gm15374:1:88078759-88079603:+:714	Gm15374(ENSMUSG00000082513)
1	88113352	88113653	302	88113512	9	3.12703	2.59993	0.17567	A_peak_11381	Gm20528:First_intron;Ugt1a10:First_intron;Ugt1a5:First_intron;Ugt1a6b:Other_intron;Ugt1a7c:First_intron;Ugt1a9:First_intron;Gm15368:Promoter_0kb_1kb;Ugt1a6a:Other_intron;Ugt1a8:First_intron	Gm15368:1:88114383-88115241:+:-871	Gm15368(ENSMUSG00000081488)
1	88125144	88125705	562	88125364	8	1.54588	1.726	0.0215	A_peak_11383	Gm20528:First_intron;Ugt1a10:First_intron;Ugt1a5:First_intron;Ugt1a2:Promoter_2kb_3kb;Ugt1a6b:Other_intron;Ugt1a7c:First_intron;Ugt1a9:First_intron;Ugt1a6a:Other_intron;Ugt1a8:First_intron	Ugt1a2:1:88128322-88146719:+:-2958	Ugt1a2(ENSMUSG00000090171)
1	88203565	88203807	243	88203675	20	1.84523	1.58434	0.05831	A_peak_11396	Hjurp:Other_intron;Trpm8:Promoter_1kb_2kb	Hjurp:1:88190192-88205355:-:1680	Hjurp(ENSMUSG00000044783)
1	88207787	88208180	394	88208159	22	1.84538	1.55547	0.05831	A_peak_11397	Hjurp:Promoter_2kb_3kb	Trpm8:1:88205382-88317015:+:2776	Trpm8(ENSMUSG00000036251)
1	88281841	88282683	843	88282216	6	2.01856	2.11444	0.05831	A_peak_11410	4930453O03Rik:Promoter_1kb_2kb;Trpm8:Other_exon	4930453O03Rik:1:88275210-88280652:-:-1563	4930453O03Rik(ENSMUSG00000085420)
1	88859025	88859288	264	88859144	8	2.5478	2.32797	0.11338	A_peak_11472	Gm4753:Promoter_0kb_1kb	Gm4753:1:88860040-88861295:+:-896	Gm4753(ENSMUSG00000101333)
1	88974315	88975059	745	88974977	9	3.51858	2.83397	0.24382	A_peak_11494	Gm18699:Promoter_1kb_2kb	Gm18699:1:88976695-88976938:+:-1718	Gm18699(ENSMUSG00000099544)
1	88996620	88996881	262	88996769	7	2.34308	2.26718	0.11338	A_peak_11500	Sh3bp4:Promoter_1kb_2kb	Gm57145:1:88997227-88997725:-:956	Gm57145(ENSMUSG00000120921)
1	88998327	88998803	477	88998630	9	3.73595	2.9657	0.24382	A_peak_11501	Gm57145:Promoter_0kb_1kb;Sh3bp4:First_intron	Sh3bp4:1:88998136-89082790:+:493	Sh3bp4(ENSMUSG00000036206)
1	89033227	89033502	276	89033304	6	2.01856	2.11444	0.05831	A_peak_11505	Gm34331:Promoter_2kb_3kb;Sh3bp4:First_intron	Gm34331:1:89029827-89030640:-:-2663	Gm34331(ENSMUSG00000120521)
1	89186123	89186997	875	89186505	8	2.5478	2.32797	0.11338	A_peak_11523	Gm5259:Promoter_1kb_2kb	Gm5259:1:89183903-89184703:-:-1801	Gm5259(ENSMUSG00000102083)
1	89286078	89286367	290	89286295	5	1.38313	1.71896	0.00067	A_peak_11546	Gm28342:Promoter_0kb_1kb	Gm28342:1:89230440-89285866:-:-428	Gm28342(ENSMUSG00000101288)
1	89380385	89380631	247	89380490	10	2.08586	1.95181	0.09451	A_peak_11561	Agap1:Promoter_2kb_3kb	Agap1:1:89382527-89825339:+:-2037	Agap1(ENSMUSG00000055013)
1	89609565	89610150	586	89609719	7	2.4537	2.3383	0.11338	A_peak_11598	4933400F21Rik:First_intron;Agap1:Other_intron;Gm55949:Promoter_2kb_3kb	4933400F21Rik:1:89578250-89611630:-:1911	4933400F21Rik(ENSMUSG00000102009)
1	89750112	89750939	828	89750533	8	3.07495	2.65358	0.17567	A_peak_11622	Agap1:Other_intron;Gm37521:Promoter_2kb_3kb	Gm37521:1:89753202-89755247:+:-2669	Gm37521(ENSMUSG00000103252)
1	89752217	89752802	586	89752415	7	2.32202	2.25367	0.11338	A_peak_11623	Agap1:Other_intron;Gm37521:Promoter_0kb_1kb	Gm37521:1:89753202-89755247:+:-787	Gm37521(ENSMUSG00000103252)
1	89860659	89860892	234	89860755	8	2.19193	2.11201	0.11338	A_peak_11639	Gbx2:Promoter_1kb_2kb;D130058E05Rik:Other_intron	Gbx2:1:89855677-89858901:-:-1853	Gbx2(ENSMUSG00000034486)
1	89861717	89862046	330	89861858	8	2.5478	2.32797	0.11338	A_peak_11640	Gbx2:Promoter_2kb_3kb;D130058E05Rik:Other_exon	Gbx2:1:89855677-89858901:-:-2956	Gbx2(ENSMUSG00000034486)
1	90078165	90078574	410	90078354	7	1.96413	2.02529	0.05831	A_peak_11666	Iqca1:First_intron;4930434B07Rik:Promoter_2kb_3kb	Iqca1:1:89969853-90081123:-:2769	Iqca1(ENSMUSG00000026301)
1	90080391	90080624	234	90080445	6	1.93439	2.0579	0.05831	A_peak_11667	4930434B07Rik:Promoter_0kb_1kb;Iqca1:First_intron	Iqca1:1:89969853-90081123:-:678	Iqca1(ENSMUSG00000026301)
1	90081085	90081712	628	90081167	8	3.05031	2.6382	0.17567	A_peak_11668	4930434B07Rik:Promoter_0kb_1kb;Iqca1:Promoter_0kb_1kb	Iqca1:1:89969853-90081123:-:-43	Iqca1(ENSMUSG00000026301)
1	90131558	90132157	600	90131676	11	3.68375	2.74506	0.24382	A_peak_11674	Ackr3:Promoter_0kb_1kb	Ackr3:1:90131701-90144473:+:-25	Ackr3(ENSMUSG00000044337)
1	90207408	90207723	316	90207491	7	2.39178	2.29846	0.11338	A_peak_11684	Gm28723:Promoter_0kb_1kb	Gm28723:1:90208179-90211634:+:-688	Gm28723(ENSMUSG00000101028)
1	90252391	90252656	266	90252553	6	2.01856	2.11444	0.05831	A_peak_11693	Gm55965:Promoter_2kb_3kb	Gm55965:1:90255033-90255140:+:-2480	Gm55965(ENSMUSG00002075783)
1	90252919	90253161	243	90253134	6	1.9255	2.05194	0.05831	A_peak_11694	Gm55965:Promoter_1kb_2kb	Gm55965:1:90255033-90255140:+:-1899	Gm55965(ENSMUSG00002075783)
1	90382957	90383237	281	90382976	9	2.24203	2.08641	0.11338	A_peak_11718	Gm28722:Promoter_0kb_1kb	Gm28722:1:90381115-90382223:-:-752	Gm28722(ENSMUSG00000101997)
1	90528627	90528925	299	90528798	8	3.17886	2.71857	0.17567	A_peak_11735	Cops8:Promoter_1kb_2kb	Cops8:1:90530702-90541063:+:-1904	Cops8(ENSMUSG00000034432)
1	90600690	90600944	255	90600723	6	1.88185	2.02264	0.05831	A_peak_11750	Gm9991:Promoter_2kb_3kb	Gm9991:1:90602882-90607515:+:-2159	Gm9991(ENSMUSG00000056128)
1	90769169	90769792	624	90769552	6	1.89916	2.03426	0.05831	A_peak_11777	Col6a3:First_intron;Gm36970:Promoter_2kb_3kb	Col6a3:1:90693644-90771693:-:2141	Col6a3(ENSMUSG00000048126)
1	90925368	90925666	299	90925628	7	1.65566	1.83004	0.05831	A_peak_11805	Lrrfip1:Promoter_0kb_1kb	Lrrfip1:1:90926458-91056666:+:-830	Lrrfip1(ENSMUSG00000026305)
1	90925903	90926240	338	90926100	8	3.09986	2.66913	0.17567	A_peak_11806	Lrrfip1:Promoter_0kb_1kb	Lrrfip1:1:90926458-91056666:+:-358	Lrrfip1(ENSMUSG00000026305)
1	91099906	91100495	590	91099976	6	1.67327	1.88284	0.05831	A_peak_11833	Gm7776:Promoter_0kb_1kb	Gm7776:1:91099150-91099870:-:-105	Gm7776(ENSMUSG00000100018)
1	91177824	91178107	284	91177918	6	1.78999	1.96104	0.05831	A_peak_11847	Ube2f:Promoter_0kb_1kb	Ube2f:1:91178025-91218059:+:-107	Ube2f(ENSMUSG00000034343)
1	91221070	91222143	1074	91221426	9	3.01136	2.53161	0.17567	A_peak_11860	Gm7785:Promoter_2kb_3kb	Gm7785:1:91223766-91224658:+:-2340	Gm7785(ENSMUSG00000083064)
1	91251282	91251573	292	91251474	6	2.01665	2.11315	0.05831	A_peak_11866	Espnl:Other_intron;Gm17090:Promoter_2kb_3kb	Espnl:1:91249796-91276028:+:1677	Espnl(ENSMUSG00000049515)
1	91293009	91293576	568	91293221	12	5.99214	3.92682	0.85972	A_peak_11873	Erfe:Promoter_0kb_1kb	Erfe:1:91294151-91301939:+:-930	Erfe(ENSMUSG00000047443)
1	91335078	91335609	532	91335105	7	2.30256	2.24119	0.11338	A_peak_11878	1700020N18Rik:Promoter_1kb_2kb	1700020N18Rik:1:91332600-91333751:-:-1353	1700020N18Rik(ENSMUSG00000100253)
1	91343032	91343551	520	91343168	7	1.87486	1.96866	0.05831	A_peak_11880	Hes6:Promoter_1kb_2kb;Gm57139:Other_exon	Hes6:1:91339204-91341760:-:-1407	Hes6(ENSMUSG00000067071)
1	91420015	91420269	255	91420066	8	2.45266	2.26995	0.11338	A_peak_11887	Traf3ip1:Promoter_2kb_3kb;Gm19085:Promoter_2kb_3kb	Traf3ip1:1:91422368-91457029:+:-2302	Traf3ip1(ENSMUSG00000034292)
1	91420989	91421233	245	91421121	7	2.20824	2.18081	0.11338	A_peak_11888	Traf3ip1:Promoter_1kb_2kb	Traf3ip1:1:91422368-91457029:+:-1247	Traf3ip1(ENSMUSG00000034292)
1	91467599	91467839	241	91467645	6	1.82391	1.98378	0.05831	A_peak_11899	Asb1:Promoter_0kb_1kb	Asb1:1:91468265-91487311:+:-620	Asb1(ENSMUSG00000026311)
1	91728376	91728663	288	91728540	6	1.50789	1.77213	0.00067	A_peak_11950	Gm29100:First_exon;Twist2:Promoter_0kb_1kb	Twist2:1:91729182-91775750:+:-642	Twist2(ENSMUSG00000007805)
1	91748456	91748777	322	91748644	8	3.02592	2.62301	0.17567	A_peak_11954	Twist2:First_intron;Gm29101:Promoter_1kb_2kb	Gm29101:1:91750236-91751707:+:-1592	Gm29101(ENSMUSG00000101414)
1	91903222	91903595	374	91903302	8	3.05031	2.6382	0.17567	A_peak_11976	Hdac4:Other_exon;Gm37048:Promoter_0kb_1kb	Gm37048:1:91903708-91909286:+:-406	Gm37048(ENSMUSG00000103101)
1	92251859	92252146	288	92251927	7	2.42249	2.31821	0.11338	A_peak_12045	Gm29099:Promoter_0kb_1kb	Gm29099:1:92252231-92257610:+:-304	Gm29099(ENSMUSG00000101265)
1	92403271	92403726	456	92403706	6	1.50789	1.77213	0.00067	A_peak_12068	Or6b2:Other_exon;Ndufa10:Promoter_2kb_3kb;Or6b2:three_prime_UTR	Ndufa10:1:92366731-92401582:-:-2123	Ndufa10(ENSMUSG00000026260)
1	92404104	92404563	460	92404430	6	2.01856	2.11444	0.05831	A_peak_12069	Or6b2:Other_exon;Ndufa10:Promoter_2kb_3kb;Or6b2:three_prime_UTR	Ndufa10:1:92366731-92401582:-:-2847	Ndufa10(ENSMUSG00000026260)
1	92425006	92425567	562	92425493	8	2.46663	2.27845	0.11338	A_peak_12074	Or6b2b:Promoter_1kb_2kb	Or6b2b:1:92416822-92423823:-:-1669	Or6b2b(ENSMUSG00000057464)
1	92498923	92500011	1089	92499472	8	3.17622	2.71691	0.17567	A_peak_12085	Or9s23:First_intron;Gm28478:Promoter_2kb_3kb	Or9s23:1:92499043-92502119:+:428	Or9s23(ENSMUSG00000058904)
1	92501279	92501513	235	92501334	7	2.30256	2.24119	0.11338	A_peak_12086	Gm28478:Promoter_1kb_2kb;1700054K02Rik:Promoter_0kb_1kb;Or9s23:Other_exon	1700054K02Rik:1:92500095-92500471:-:-862	1700054K02Rik(ENSMUSG00000097001)
1	92520837	92521635	799	92521448	8	3.08737	2.66133	0.17567	A_peak_12088	Gm44099:Promoter_1kb_2kb;Or9s15:Promoter_0kb_1kb	Or9s15:1:92522132-92525475:+:-684	Or9s15(ENSMUSG00000062497)
1	92544227	92544797	571	92544385	8	3.17886	2.71857	0.17567	A_peak_12093	Or9s13:Promoter_1kb_2kb	Or9s13:1:92545509-92551134:+:-1124	Or9s13(ENSMUSG00000061616)
1	92571075	92571466	392	92571261	8	3.17886	2.71857	0.17567	A_peak_12099	Cops9:Promoter_1kb_2kb	Cops9:1:92564866-92569707:-:-1553	Cops9(ENSMUSG00000073616)
1	92779080	92779634	555	92779480	7	2.34169	2.26628	0.11338	A_peak_12130	Gm29480:Promoter_2kb_3kb;Gpc1:First_intron	Mir149:1:92778099-92778165:+:1380	Mir149(ENSMUSG00000065470)
1	92832394	92832711	318	92832454	6	2.01856	2.11444	0.05831	A_peak_12142	Ankmy1:Promoter_1kb_2kb;Dusp28:Promoter_2kb_3kb	Ankmy1:1:92787524-92830628:-:-1825	Ankmy1(ENSMUSG00000034212)
1	92833146	92833437	292	92833208	9	3.82599	3.02063	0.24382	A_peak_12143	Ankmy1:Promoter_2kb_3kb;Dusp28:Promoter_1kb_2kb	Dusp28:1:92834702-92836157:+:-1494	Dusp28(ENSMUSG00000047067)
1	92838789	92839107	319	92838937	7	2.38166	2.29195	0.11338	A_peak_12145	5033417F24Rik:Promoter_0kb_1kb;Rnpepl1:First_exon	Rnpepl1:1:92838504-92852106:+:432	Rnpepl1(ENSMUSG00000026269)
1	92859097	92859348	252	92859262	6	1.87326	2.01688	0.05831	A_peak_12149	Capn10:Promoter_2kb_3kb	Capn10:1:92862097-92875663:+:-2835	Capn10(ENSMUSG00000026270)
1	92878656	92878978	323	92878765	8	2.46663	2.27845	0.11338	A_peak_12153	Gpr35:First_intron;9430060I03Rik:Promoter_0kb_1kb	Gpr35:1:92878586-92914113:+:178	Gpr35(ENSMUSG00000026271)
1	92880537	92880818	282	92880698	8	2.85095	2.51437	0.17567	A_peak_12154	9430060I03Rik:Promoter_2kb_3kb;Gpr35:First_intron	Gpr35:1:92878586-92914113:+:2111	Gpr35(ENSMUSG00000026271)
1	93030166	93030409	244	93030184	8	2.10351	2.0588	0.09451	A_peak_12171	Kif1a:Promoter_0kb_1kb	Kif1a:1:92943185-93029673:-:-510	Kif1a(ENSMUSG00000014602)
1	93060169	93060883	715	93060333	7	2.34308	2.26718	0.11338	A_peak_12178	Agxt:Promoter_2kb_3kb	Agxt:1:93062961-93073143:+:-2628	Agxt(ENSMUSG00000026272)
1	93095970	93096239	270	93096017	6	1.87326	2.01688	0.05831	A_peak_12187	Crocc2:Promoter_0kb_1kb	Crocc2:1:93096446-93158794:+:-429	Crocc2(ENSMUSG00000084989)
1	93160465	93161210	746	93161063	7	2.57492	2.4165	0.11338	A_peak_12200	Sned1:Promoter_2kb_3kb	Sned1:1:93163562-93228787:+:-2499	Sned1(ENSMUSG00000047793)
1	93163133	93163532	400	93163280	7	2.57492	2.4165	0.11338	A_peak_12201	Sned1:Promoter_0kb_1kb	Sned1:1:93163562-93228787:+:-282	Sned1(ENSMUSG00000047793)
1	93269823	93270139	317	93269942	8	2.75221	2.45341	0.17567	A_peak_12216	Pask:First_intron;Ppp1r7:Promoter_0kb_1kb	Ppp1r7:1:93270575-93301211:+:-633	Ppp1r7(ENSMUSG00000026275)
1	93278746	93279043	298	93278920	6	1.59337	1.82935	0.05169	A_peak_12217	Mir6345:Promoter_0kb_1kb;Ppp1r7:Other_intron	Mir6345:1:93279879-93280007:+:-959	Mir6345(ENSMUSG00000098689)
1	93348192	93348808	617	93348337	8	2.46663	2.27845	0.11338	A_peak_12228	Gm17415:Promoter_1kb_2kb;Hdlbp:Other_intron	Gm17415:1:93349421-93350210:+:-1084	Gm17415(ENSMUSG00000090489)
1	93404532	93405028	497	93404566	7	1.59877	1.79413	0.05456	A_peak_12240	Hdlbp:First_intron;Septin2:Promoter_2kb_3kb	Hdlbp:1:93333661-93406537:-:1971	Hdlbp(ENSMUSG00000034088)
1	93406209	93406505	297	93406342	8	2.46663	2.27845	0.11338	A_peak_12241	Hdlbp:First_intron;Septin2:Promoter_0kb_1kb	Hdlbp:1:93333661-93406537:-:195	Hdlbp(ENSMUSG00000034088)
1	93457645	93457938	294	93457773	7	2.40196	2.305	0.11338	A_peak_12245	Farp2:Other_intron;Gm37250:Promoter_1kb_2kb	Gm37250:1:93459536-93461924:+:-1763	Gm37250(ENSMUSG00000103854)
1	93682677	93683040	364	93682783	6	1.96133	2.07599	0.05831	A_peak_12290	Atg4b:First_intron;Thap4:Promoter_0kb_1kb	Thap4:1:93629656-93682586:-:-196	Thap4(ENSMUSG00000026279)
1	93732029	93732797	769	93732340	7	2.37159	2.28548	0.11338	A_peak_12293	Gm57164:Promoter_0kb_1kb;Ing5:First_intron;Dtymk:Promoter_2kb_3kb	Ing5:1:93731686-93749823:+:653	Ing5(ENSMUSG00000026283)
1	93785916	93786188	273	93786108	7	2.20824	2.18081	0.11338	A_peak_12299	Gal3st2:Promoter_2kb_3kb	Gal3st2:1:93789027-93804216:+:-2919	Gal3st2(ENSMUSG00000094651)
1	93945711	93946009	299	93945908	6	1.86473	2.01115	0.05831	A_peak_12302	Neu4:Promoter_2kb_3kb	Neu4:1:93948172-93956056:+:-2264	Neu4(ENSMUSG00000034000)
1	93981406	93982287	882	93981588	6	1.97042	2.0821	0.05831	A_peak_12310	Pdcd1:Promoter_1kb_2kb	Pdcd1:1:93966026-93980278:-:-1309	Pdcd1(ENSMUSG00000026285)
1	94544703	94545491	789	94545346	8	2.46663	2.27845	0.11338	A_peak_12376	Gm23389:Promoter_1kb_2kb	Gm23389:1:94543360-94543429:-:-1916	Gm23389(ENSMUSG00000077413)
1	94722938	94723435	498	94723052	9	2.6032	2.29349	0.11954	A_peak_12399	4930440C22Rik:Promoter_1kb_2kb	4930440C22Rik:1:94724807-94730197:+:-1755	4930440C22Rik(ENSMUSG00000100518)
1	95184789	95185105	317	95184928	7	2.57492	2.4165	0.11338	A_peak_12465	Gm5264:Promoter_0kb_1kb	Gm5264:1:95183687-95184535:-:-392	Gm5264(ENSMUSG00000099592)
1	95423663	95423960	298	95423797	7	2.20824	2.18081	0.11338	A_peak_12490	Gm15427:Promoter_2kb_3kb	Gm15427:1:95426345-95426876:+:-2548	Gm15427(ENSMUSG00000081051)
1	95593237	95593982	746	95593802	7	2.30256	2.24119	0.11338	A_peak_12511	St8sia4:First_intron;Gm30431:Promoter_1kb_2kb	St8sia4:1:95515406-95595296:-:1494	St8sia4(ENSMUSG00000040710)
1	95759950	95760296	347	95760292	8	1.80095	1.87777	0.05831	A_peak_12530	Gm22360:Promoter_0kb_1kb	Gm22360:1:95759853-95759960:-:-331	Gm22360(ENSMUSG00000119061)
1	96195810	96196048	239	96195894	7	1.40067	1.66913	0.00067	A_peak_12587	Gm56203:Promoter_1kb_2kb	Gm56203:1:96194577-96194666:-:-1227	Gm56203(ENSMUSG00002076073)
1	96486857	96487167	311	96486944	8	2.64753	2.38905	0.14086	A_peak_12627	Gm29601:Promoter_2kb_3kb	Gm29601:1:96470783-96484428:-:-2515	Gm29601(ENSMUSG00000100336)
1	96542065	96542669	605	96542128	6	1.77387	1.95024	0.05831	A_peak_12633	4930533P14Rik:Other_intron;Gm26245:Promoter_2kb_3kb	Gm26245:1:96544823-96544930:+:-2695	Gm26245(ENSMUSG00000119190)
1	96544556	96544809	254	96544644	9	3.01136	2.53161	0.17567	A_peak_12634	4930533P14Rik:First_intron;Gm26245:Promoter_0kb_1kb	Gm26245:1:96544823-96544930:+:-179	Gm26245(ENSMUSG00000119190)
1	96571623	96571891	269	96571773	8	2.90939	2.55057	0.17567	A_peak_12637	4930533P14Rik:First_intron;Gm1833:Promoter_1kb_2kb	Gm1833:1:96573144-96573895:+:-1371	Gm1833(ENSMUSG00000100362)
1	96686622	96686860	239	96686790	7	2.48542	2.35874	0.11338	A_peak_12651	Gm26078:Promoter_2kb_3kb	Gm26078:1:96689755-96689883:+:-2965	Gm26078(ENSMUSG00000077255)
1	96687097	96687929	833	96687600	12	5.49542	3.64193	0.69573	A_peak_12652	Gm26078:Promoter_2kb_3kb	Gm26078:1:96689755-96689883:+:-2155	Gm26078(ENSMUSG00000077255)
1	96801673	96802556	884	96802163	8	3.05031	2.6382	0.17567	A_peak_12666	Panct2:Other_intron;Slco4c1:Promoter_2kb_3kb	Slco4c1:1:96743994-96799896:-:-2266	Slco4c1(ENSMUSG00000040693)
1	96931751	96932014	264	96931991	6	1.80628	1.97196	0.05831	A_peak_12683	Gm9499:Promoter_1kb_2kb	Gm9499:1:96929544-96930508:-:-1482	Gm9499(ENSMUSG00000097480)
1	96950146	96950444	299	96950413	6	1.82391	1.98378	0.05831	A_peak_12687	Gm6430:Promoter_1kb_2kb	Gm6430:1:96952405-96953653:+:-1992	Gm6430(ENSMUSG00000044757)
1	97088251	97088547	297	97088314	6	2.01856	2.11444	0.05831	A_peak_12705	Gm7133:Promoter_2kb_3kb	Gm7133:1:97090584-97238389:+:-2270	Gm7133(ENSMUSG00000100484)
1	97590836	97591179	344	97591027	7	2.34308	2.26718	0.11338	A_peak_12766	Macir:Promoter_1kb_2kb	Macir:1:97534042-97589799:-:-1227	Macir(ENSMUSG00000044768)
1	97878320	97878660	341	97878373	8	1.80095	1.87777	0.05831	A_peak_12807	Pam:Other_intron;Btf3-ps1:Promoter_1kb_2kb	Btf3-ps1:1:97876625-97877114:-:-1258	Btf3-ps1(ENSMUSG00000089782)
1	98058009	98058268	260	98058063	10	3.79003	2.89714	0.24382	A_peak_12834	1810006J02Rik:Promoter_1kb_2kb	1810006J02Rik:1:98059153-98073990:+:-1090	1810006J02Rik(ENSMUSG00000100182)
1	98192361	98192599	239	98192477	5	1.42503	1.74867	0.00067	A_peak_12851	Gm29462:Promoter_2kb_3kb	Gm7952:1:98191247-98192231:+:1229	Gm7952(ENSMUSG00000097608)
1	98384225	98384476	252	98384354	9	2.59291	2.28755	0.11338	A_peak_12873	Gm3555:Promoter_1kb_2kb;Slco6d1:Other_intron	Gm3555:1:98385492-98386887:+:-1138	Gm3555(ENSMUSG00000089791)
1	98692520	98692763	244	98692537	9	2.59291	2.28755	0.11338	A_peak_12908	Gm29460:Promoter_0kb_1kb	Gm29460:1:98692565-98693279:+:-28	Gm29460(ENSMUSG00000099686)
1	98943609	98944102	494	98943628	8	2.10351	2.0588	0.09451	A_peak_12939	Gm23434:Promoter_1kb_2kb	Gm23434:1:98945088-98945188:+:-1460	Gm23434(ENSMUSG00000087804)
1	99774620	99775226	607	99775188	9	2.59291	2.28755	0.11338	A_peak_13058	Cntnap5b:First_intron;Gm37877:Promoter_0kb_1kb	Gm37877:1:99775708-99778417:+:-520	Gm37877(ENSMUSG00000104104)
1	99775533	99776173	641	99775551	7	1.95223	2.01773	0.05831	A_peak_13059	Cntnap5b:First_intron;Gm37877:Promoter_0kb_1kb	Gm37877:1:99775708-99778417:+:-157	Gm37877(ENSMUSG00000104104)
1	99932052	99932297	246	99932200	7	2.55048	2.40071	0.11338	A_peak_13085	Cntnap5b:Other_intron;Gm19029:Promoter_1kb_2kb	Gm19029:1:99933745-99934309:+:-1545	Gm19029(ENSMUSG00000100662)
1	100522026	100522325	300	100522109	9	3.54317	2.84881	0.24382	A_peak_13167	Gm18700:Promoter_2kb_3kb	Gm18700:1:100524799-100525352:+:-2690	Gm18700(ENSMUSG00000099427)
1	100571034	100571267	234	100571222	6	1.87326	2.01688	0.05831	A_peak_13173	Gm18185:Promoter_0kb_1kb	Gm18185:1:100571306-100571973:+:-84	Gm18185(ENSMUSG00000099892)
1	101810343	101811269	927	101811046	9	3.51858	2.83397	0.24382	A_peak_13318	Gm28188:Promoter_2kb_3kb	Gm28188:1:101808230-101808466:-:-2579	Gm28188(ENSMUSG00000100349)
1	102375953	102376351	399	102375995	8	2.34414	2.20402	0.11338	A_peak_13364	Gm53054:Promoter_1kb_2kb	Gm53054:1:102377077-102465381:+:-1082	Gm53054(ENSMUSG00000101890)
1	103651030	103651498	469	103651337	6	1.74217	1.92899	0.05831	A_peak_13533	Gm37789:Promoter_0kb_1kb	Gm37789:1:103652069-103654958:+:-732	Gm37789(ENSMUSG00000102325)
1	104236501	104236802	302	104236556	9	3.37594	2.74822	0.24382	A_peak_13602	Gm18447:Promoter_2kb_3kb	Gm18447:1:104239445-104239752:+:-2889	Gm18447(ENSMUSG00000101297)
1	104536285	104536721	437	104536587	10	3.50521	2.7335	0.24382	A_peak_13647	Gm29592:Promoter_0kb_1kb	Gm29592:1:104537248-104538608:+:-661	Gm29592(ENSMUSG00000100935)
1	104700684	104700938	255	104700918	9	1.68915	1.77437	0.05831	A_peak_13662	Cdh20:First_intron;Gm38031:Promoter_2kb_3kb	Gm38031:1:104703838-104706853:+:-2920	Gm38031(ENSMUSG00000103991)
1	105042710	105042946	237	105042793	9	3.38843	2.75571	0.24382	A_peak_13711	Gm29012:Promoter_1kb_2kb	Gm29012:1:105044178-105055091:+:-1385	Gm29012(ENSMUSG00000099669)
1	105170510	105170769	260	105170692	8	1.54588	1.726	0.0215	A_peak_13722	Gm29013:Promoter_1kb_2kb	Gm29013:1:105172149-105172386:+:-1457	Gm29013(ENSMUSG00000099702)
1	105280955	105281341	387	105281018	6	2.01856	2.11444	0.05831	A_peak_13738	Rnf152:First_intron;Gm17634:Promoter_2kb_3kb	Gm17634:1:105283731-105289578:+:-2713	Gm17634(ENSMUSG00000097482)
1	105590830	105591779	950	105591301	7	2.38166	2.29195	0.11338	A_peak_13780	Relch:Promoter_0kb_1kb;Pign:First_exon;Pign:five_prime_UTR	Pign:1:105446146-105591402:-:101	Pign(ENSMUSG00000056536)
1	105593664	105593915	252	105593825	10	3.12061	2.51631	0.17567	A_peak_13781	Pign:Promoter_2kb_3kb;Relch:First_intron	Relch:1:105591585-105682916:+:2239	Relch(ENSMUSG00000026319)
1	105634143	105634382	240	105634304	8	2.68879	2.41438	0.17098	A_peak_13786	Relch:Other_intron;Gm37566:Promoter_1kb_2kb	Gm37566:1:105636297-105640652:+:-1993	Gm37566(ENSMUSG00000104044)
1	106096828	106097358	531	106096939	8	2.90939	2.55057	0.17567	A_peak_13857	Gm20753:First_intron;Phlpp1:Promoter_2kb_3kb	Gm20753:1:106080354-106099254:-:2315	Gm20753(ENSMUSG00000101583)
1	106100387	106100686	300	106100534	8	2.97792	2.59313	0.17567	A_peak_13858	Gm20753:Promoter_1kb_2kb;Phlpp1:First_exon	Phlpp1:1:106099481-106321980:+:1052	Phlpp1(ENSMUSG00000044340)
1	106467381	106467678	298	106467538	8	3.17886	2.71857	0.17567	A_peak_13896	Bcl2:Other_exon;D630008O14Rik:Promoter_2kb_3kb;Bcl2:three_prime_UTR	D630008O14Rik:1:106469672-106502775:+:-2134	D630008O14Rik(ENSMUSG00000054006)
1	106468717	106469022	306	106468865	7	2.57492	2.4165	0.11338	A_peak_13897	Bcl2:Other_exon;D630008O14Rik:Promoter_0kb_1kb;Bcl2:three_prime_UTR	D630008O14Rik:1:106469672-106502775:+:-807	D630008O14Rik(ENSMUSG00000054006)
1	106476328	106476604	277	106476362	8	2.10351	2.0588	0.09451	A_peak_13898	Bcl2:First_intron;D630008O14Rik:Other_intron;Mir3473f:Promoter_2kb_3kb	Mir3473f:1:106474225-106474361:-:-2000	Mir3473f(ENSMUSG00000098344)
1	106643423	106643664	242	106643576	7	1.96413	2.02529	0.05831	A_peak_13923	Bcl2:Promoter_1kb_2kb	Bcl2:1:106465907-106642004:-:-1571	Bcl2(ENSMUSG00000057329)
t;GO:0044424,cellular_component intracellular part;GO:0044425,cellular_component membrane part;GO:0044428,cellular_component nuclear part;GO:0044429,cellular_component mitochondrial part;GO:0044430,cellular_component cytoskeletal part;GO:0044432,cellular_component endoplasmic reticulum part;GO:0044444,cellular_component cytoplasmic part;GO:0044446,cellular_component intracellular organelle part;G…	BCL2; apoptosis regulator Bcl-2; K02161; BCL2L1, bcl-xL; Bcl-2-like 1 (apoptosis regulator Bcl-X); K04570; BCLW; apoptosis regulator BCL-W; K02163	map01521,map01522,map01524,map04014,map04064,map04066,map04071,map04115,map04137,map04140,map04141,map04151,map04210,map04215,map04217,map04261,map04340,map04510,map04621,map04630,map04722,map04725,map04915,map04928,map04933,map05012,map05014,map05131,map05132,map05145,map05152,map05161,map05162,map05166,map05168,map05169,map05170,map05200,map05202,map05206,map05210,map05212,map05215,map05220,map…	NP_033871.2 apoptosis regulator Bcl-2 isoform 1 [Mus musculus]; NP_803129.2 apoptosis regulator Bcl-2 isoform 2 [Mus musculus]	NA
1	106643985	106644687	703	106644099	7	2.57265	2.41503	0.11338	A_peak_13924	Bcl2:Promoter_2kb_3kb	Bcl2:1:106465907-106642004:-:-2094	Bcl2(ENSMUSG00000057329)
t;GO:0044424,cellular_component intracellular part;GO:0044425,cellular_component membrane part;GO:0044428,cellular_component nuclear part;GO:0044429,cellular_component mitochondrial part;GO:0044430,cellular_component cytoskeletal part;GO:0044432,cellular_component endoplasmic reticulum part;GO:0044444,cellular_component cytoplasmic part;GO:0044446,cellular_component intracellular organelle part;G…	BCL2; apoptosis regulator Bcl-2; K02161; BCL2L1, bcl-xL; Bcl-2-like 1 (apoptosis regulator Bcl-X); K04570; BCLW; apoptosis regulator BCL-W; K02163	map01521,map01522,map01524,map04014,map04064,map04066,map04071,map04115,map04137,map04140,map04141,map04151,map04210,map04215,map04217,map04261,map04340,map04510,map04621,map04630,map04722,map04725,map04915,map04928,map04933,map05012,map05014,map05131,map05132,map05145,map05152,map05161,map05162,map05166,map05168,map05169,map05170,map05200,map05202,map05206,map05210,map05212,map05215,map05220,map…	NP_033871.2 apoptosis regulator Bcl-2 isoform 1 [Mus musculus]; NP_803129.2 apoptosis regulator Bcl-2 isoform 2 [Mus musculus]	NA
1	106724641	106724968	328	106724777	7	2.57492	2.4165	0.11338	A_peak_13940	Vps4b:Promoter_0kb_1kb	Vps4b:1:106691800-106724458:-:-318	Vps4b(ENSMUSG00000009907)
1	106725394	106725745	352	106725544	8	3.17886	2.71857	0.17567	A_peak_13941	Vps4b:Promoter_1kb_2kb	Vps4b:1:106691800-106724458:-:-1085	Vps4b(ENSMUSG00000009907)
1	106726099	106726542	444	106726449	6	1.71114	1.90821	0.05831	A_peak_13942	Vps4b:Promoter_1kb_2kb	Vps4b:1:106691800-106724458:-:-1990	Vps4b(ENSMUSG00000009907)
1	106982167	106983034	868	106982680	8	2.75221	2.45341	0.17567	A_peak_13969	Serpinb3a:Promoter_2kb_3kb	Serpinb3a:1:106973316-106980033:-:-2646	Serpinb3a(ENSMUSG00000044594)
1	107208799	107209075	277	107209024	7	2.34308	2.26718	0.11338	A_peak_13984	Serpinb3c:Promoter_2kb_3kb;Serpinb3b:Promoter_2kb_3kb	Serpinb3c:1:107198930-107206101:-:-2922	Serpinb3c(ENSMUSG00000073601)
1	107231168	107231412	245	107231206	6	1.74217	1.92899	0.05831	A_peak_13987	Gm8089:Promoter_1kb_2kb	Gm8089:1:107218070-107230084:-:-1121	Gm8089(ENSMUSG00000084189)
1	107326459	107326727	269	107326511	6	2.01856	2.11444	0.05831	A_peak_14001	Serpinb7:Promoter_0kb_1kb	Serpinb7:1:107327384-107380419:+:-873	Serpinb7(ENSMUSG00000067001)
1	107327148	107327393	246	107327226	6	1.99799	2.10062	0.05831	A_peak_14002	Serpinb7:Promoter_0kb_1kb	Serpinb7:1:107327384-107380419:+:-158	Serpinb7(ENSMUSG00000067001)
1	107368277	107369070	794	107368682	8	2.60707	2.36424	0.12141	A_peak_14011	Gm24553:Promoter_0kb_1kb	Gm24553:1:107367776-107367907:-:-774	Gm24553(ENSMUSG00000089278)
1	107514989	107515242	254	107515117	5	1.38313	1.71896	0.00067	A_peak_14030	Serpinb8:Promoter_2kb_3kb	Serpinb8:1:107517735-107538214:+:-2618	Serpinb8(ENSMUSG00000026315)
1	108927531	108927791	261	108927661	7	1.87486	1.96866	0.05831	A_peak_14212	Gm17847:Promoter_1kb_2kb	Gm17847:1:108925363-108926490:-:-1170	Gm17847(ENSMUSG00000100831)
1	109550711	109551349	639	109551324	8	2.5478	2.32797	0.11338	A_peak_14289	Gm22159:Promoter_0kb_1kb	Gm22159:1:109550737-109550867:-:-456	Gm22159(ENSMUSG00000089037)
1	109908853	109909231	379	109908881	6	2.00729	2.10687	0.05831	A_peak_14330	Cdh7:Promoter_1kb_2kb	Cdh7:1:109910160-110067887:+:-1279	Cdh7(ENSMUSG00000026312)
1	110906726	110907007	282	110906843	9	3.02758	2.54117	0.17567	A_peak_14438	Cdh19:Promoter_1kb_2kb	Cdh19:1:110816055-110905314:-:-1528	Cdh19(ENSMUSG00000047216)
1	111735712	111735961	250	111735882	5	1.51503	1.81238	0.00067	A_peak_14535	Gm8173:Promoter_0kb_1kb	Gm8173:1:111732663-111735505:-:-376	Gm8173(ENSMUSG00000100555)
1	111758690	111758941	252	111758705	6	1.50789	1.77213	0.00067	A_peak_14539	Gm37934:Promoter_2kb_3kb	Gm37934:1:111761552-111761954:+:-2847	Gm37934(ENSMUSG00000102728)
1	111811257	111811546	290	111811309	5	1.51503	1.81238	0.00067	A_peak_14548	Gm6028:Promoter_2kb_3kb	Gm6028:1:111808464-111809038:-:-2270	Gm6028(ENSMUSG00000101875)
1	112064371	112064906	536	112064495	7	2.40196	2.305	0.11338	A_peak_14576	Gm6717:Promoter_1kb_2kb	Gm6717:1:112065597-112066435:+:-1102	Gm6717(ENSMUSG00000101220)
1	112077396	112077740	345	112077684	6	1.60756	1.83885	0.05831	A_peak_14578	Gm19086:Promoter_1kb_2kb	Gm19086:1:112078818-112079483:+:-1134	Gm19086(ENSMUSG00000100020)
1	112394119	112394411	293	112394336	9	2.79084	2.4024	0.17567	A_peak_14617	Gm22331:Promoter_1kb_2kb	Gm22331:1:112395640-112395776:+:-1304	Gm22331(ENSMUSG00000088691)
1	112394846	112395209	364	112394936	10	3.57675	2.77438	0.24382	A_peak_14618	Gm22331:Promoter_0kb_1kb	Gm22331:1:112395640-112395776:+:-704	Gm22331(ENSMUSG00000088691)
1	112897543	112897861	319	112897612	9	3.50361	2.82495	0.24382	A_peak_14659	Gm28190:Promoter_2kb_3kb	Gm28190:1:112893271-112894661:-:-2950	Gm28190(ENSMUSG00000100304)
1	116560053	116560547	495	116560174	6	2.01856	2.11444	0.05831	A_peak_15076	Gm28263:Promoter_1kb_2kb	Gm28263:1:116561506-116561906:+:-1332	Gm28263(ENSMUSG00000102033)
1	117321317	117321963	647	117321868	8	3.11242	2.67698	0.17567	A_peak_15167	Gm17777:Promoter_0kb_1kb	Gm17777:1:117319986-117321262:-:-605	Gm17777(ENSMUSG00000101154)
1	117461550	117461937	388	117461635	8	2.64753	2.38905	0.14086	A_peak_15187	Gm24030:Promoter_2kb_3kb	Gm24030:1:117464030-117464194:+:-2395	Gm24030(ENSMUSG00000065865)
1	117503045	117503356	312	117503219	8	2.46663	2.27845	0.11338	A_peak_15190	Gm28361:Promoter_2kb_3kb	Gm28361:1:117506120-117506594:+:-2901	Gm28361(ENSMUSG00000101573)
1	117680258	117680536	279	117680296	8	2.90939	2.55057	0.17567	A_peak_15200	Gm28359:First_intron;Gm18182:Promoter_1kb_2kb	Gm18182:1:117674760-117679102:-:-1193	Gm18182(ENSMUSG00000099571)
1	117890915	117891224	310	117891042	9	3.82599	3.02063	0.24382	A_peak_15207	Gm7145:Promoter_2kb_3kb	Gm7145:1:117893668-117914614:+:-2626	Gm7145(ENSMUSG00000100617)
1	118174496	118174999	504	118174637	7	2.34308	2.26718	0.11338	A_peak_15220	Gm7200:Promoter_2kb_3kb	Gm7200:1:118177592-118178755:+:-2955	Gm7200(ENSMUSG00000099870)
1	118240572	118240835	264	118240598	6	1.78999	1.96104	0.05831	A_peak_15230	Tsn:Promoter_1kb_2kb	Tsn:1:118222507-118239469:-:-1128	Tsn(ENSMUSG00000026374)
1	118315676	118316132	457	118315783	8	2.8622	2.52133	0.17567	A_peak_15242	Gm57162:First_exon;Clasp1:Promoter_1kb_2kb	Gm57162:1:118315701-118316650:-:867	Gm57162(ENSMUSG00000120092)
1	118606456	118606909	454	118606613	9	2.59291	2.28755	0.11338	A_peak_15275	Tfcp2l1:Other_exon;Tfcp2l1:three_prime_UTR;Gm23497:Promoter_2kb_3kb	Gm23497:1:118609550-118609680:+:-2937	Gm23497(ENSMUSG00000088363)
1	118608154	118609094	941	118608948	9	3.70755	2.94842	0.24382	A_peak_15276	Tfcp2l1:Other_exon;Gm23497:Promoter_0kb_1kb;Tfcp2l1:three_prime_UTR	Gm23497:1:118609550-118609680:+:-602	Gm23497(ENSMUSG00000088363)
1	119083830	119084219	390	119084175	7	2.34308	2.26718	0.11338	A_peak_15353	Gm8321:Promoter_1kb_2kb	Gm8321:1:119085315-119086295:+:-1140	Gm8321(ENSMUSG00000096939)
1	119170689	119170970	282	119170862	8	1.54588	1.726	0.0215	A_peak_15369	Gm3508:Promoter_0kb_1kb	Gm3508:1:119169691-119170483:-:-378	Gm3508(ENSMUSG00000100767)
1	119256145	119256431	287	119256336	9	3.61043	2.88948	0.24382	A_peak_15380	Gm29455:Promoter_0kb_1kb;Gm29456:Promoter_1kb_2kb	Gm29455:1:119256929-119313311:+:-593	Gm29455(ENSMUSG00000101179)
1	119352277	119352635	359	119352473	8	2.8622	2.52133	0.17567	A_peak_15400	Inhbb:Promoter_2kb_3kb	Inhbb:1:119343194-119349978:-:-2494	Inhbb(ENSMUSG00000037035)
1	119434932	119435507	576	119435212	9	3.65163	2.91445	0.24382	A_peak_15415	Ralb:Promoter_2kb_3kb	Ralb:1:119398034-119432524:-:-2687	Ralb(ENSMUSG00000004451)
1	119561409	119561754	346	119561456	8	2.56737	2.33994	0.11338	A_peak_15435	Gm37219:Promoter_2kb_3kb;Epb41l5:Other_intron	Gm37219:1:119558473-119559399:-:-2056	Gm37219(ENSMUSG00000102687)
1	119577032	119577445	414	119577265	8	2.44339	2.2643	0.11338	A_peak_15436	Epb41l5:Promoter_0kb_1kb	Epb41l5:1:119472766-119576730:-:-534	Epb41l5(ENSMUSG00000026383)
1	119718630	119719128	499	119718931	7	2.34308	2.26718	0.11338	A_peak_15455	Gm29657:Promoter_2kb_3kb;Gm37745:First_exon;Ptpn4:Other_intron	Gm29657:1:119721249-119721959:+:-2318	Gm29657(ENSMUSG00000100436)
1	119824975	119825578	604	119825038	8	2.94258	2.57117	0.17567	A_peak_15466	Gm3551:Promoter_0kb_1kb	Gm3551:1:119825190-119825854:+:-152	Gm3551(ENSMUSG00000100636)
1	119830431	119831097	667	119830463	6	2.01856	2.11444	0.05831	A_peak_15467	Gm28209:Promoter_0kb_1kb	Gm28209:1:119830859-119834627:+:-396	Gm28209(ENSMUSG00000101224)
1	119840942	119841255	314	119841121	8	2.27499	2.16216	0.11338	A_peak_15471	Tmem177:Promoter_0kb_1kb	Tmem177:1:119835619-119840938:-:-182	Tmem177(ENSMUSG00000036975)
1	119912053	119912344	292	119912127	6	1.50789	1.77213	0.00067	A_peak_15488	Gm17973:Promoter_2kb_3kb;Cfap221:Other_intron	Gm17973:1:119914524-119915044:+:-2397	Gm17973(ENSMUSG00000092245)
1	119914237	119914496	260	119914283	7	1.96413	2.02529	0.05831	A_peak_15489	Cfap221:Other_intron;Gm17973:Promoter_0kb_1kb	Gm17973:1:119914524-119915044:+:-241	Gm17973(ENSMUSG00000092245)
1	120003215	120003687	473	120003471	9	3.63783	2.90608	0.24382	A_peak_15505	Tmem37:Promoter_1kb_2kb	Tmem37:1:119995106-120001804:-:-1666	Tmem37(ENSMUSG00000050777)
1	120046105	120046532	428	120046159	7	1.96413	2.02529	0.05831	A_peak_15514	3110009E18Rik:Promoter_2kb_3kb;Dbi:Other_intron	Dbi:1:120041009-120048808:-:2649	Dbi(ENSMUSG00000026385)
1	120265393	120265725	333	120265614	7	2.29291	2.235	0.11338	A_peak_15551	C1ql2:Promoter_2kb_3kb	C1ql2:1:120268311-120270903:+:-2697	C1ql2(ENSMUSG00000036907)
1	120266963	120267297	335	120267262	7	2.20824	2.18081	0.11338	A_peak_15552	C1ql2:Promoter_1kb_2kb	C1ql2:1:120268311-120270903:+:-1049	C1ql2(ENSMUSG00000036907)
1	120528012	120528926	915	120528323	6	1.93439	2.0579	0.05831	A_peak_15598	En1:Promoter_1kb_2kb	En1:1:120530146-120535721:+:-1823	En1(ENSMUSG00000058665)
1	120741280	120741664	385	120741642	7	1.40067	1.66913	0.00067	A_peak_15628	Gm29345:Promoter_2kb_3kb	Gm29345:1:120744228-120764726:+:-2586	Gm29345(ENSMUSG00000101922)
1	120754903	120755364	462	120755273	6	1.9523	2.06993	0.05831	A_peak_15629	Gm29345:Other_intron;Gm29344:Promoter_2kb_3kb	Gm29344:1:120752975-120753185:-:-2087	Gm29344(ENSMUSG00000100761)
1	120795004	120795697	694	120795150	10	4.10632	3.08163	0.35488	A_peak_15637	Gm37043:Promoter_1kb_2kb	Gm37043:1:120796724-120799829:+:-1574	Gm37043(ENSMUSG00000102360)
1	120795947	120797109	1163	120796365	7	2.46422	2.34507	0.11338	A_peak_15638	Gm37043:Promoter_0kb_1kb	Gm37043:1:120796724-120799829:+:-359	Gm37043(ENSMUSG00000102360)
1	121151241	121151815	575	121151622	9	3.45179	2.79375	0.24382	A_peak_15682	Gm29359:Promoter_0kb_1kb	Gm29359:1:121152004-121155255:+:-382	Gm29359(ENSMUSG00000101700)
1	121262750	121262990	241	121262888	6	1.82391	1.98378	0.05831	A_peak_15697	Insig2:Promoter_2kb_3kb	Insig2:1:121232081-121260318:-:-2569	Insig2(ENSMUSG00000003721)
1	121288729	121289364	636	121288775	7	1.65566	1.83004	0.05831	A_peak_15701	2210011K15Rik:Promoter_1kb_2kb	2210011K15Rik:1:121282844-121287629:-:-1145	2210011K15Rik(ENSMUSG00000101791)
1	121421538	121421962	425	121421906	7	2.30256	2.24119	0.11338	A_peak_15724	Ccdc93:Other_intron;Gm15392:Promoter_0kb_1kb	Gm15392:1:121417024-121420932:-:-973	Gm15392(ENSMUSG00000085857)
1	122127305	122127619	315	122127375	6	1.94332	2.06389	0.05831	A_peak_15803	Gm55335:Promoter_1kb_2kb	Gm55335:1:122129187-122129270:+:-1812	Gm55335(ENSMUSG00002076253)
1	122129937	122130286	350	122130114	8	2.98983	2.60053	0.17567	A_peak_15804	Gm28590:Promoter_2kb_3kb	Gm55335:1:122129187-122129270:+:926	Gm55335(ENSMUSG00002076253)
1	122435864	122436258	395	122436031	7	2.55048	2.40071	0.11338	A_peak_15839	Gm24547:Promoter_2kb_3kb	Gm24547:1:122438277-122438426:+:-2246	Gm24547(ENSMUSG00000089274)
1	123130894	123131846	953	123131299	7	1.96413	2.02529	0.05831	A_peak_15928	Gm28911:Promoter_1kb_2kb	Gm28911:1:123132877-123132994:+:-1578	Gm28911(ENSMUSG00000100405)
1	123213060	123213560	501	123213481	7	1.65566	1.83004	0.05831	A_peak_15937	Gm28912:Promoter_1kb_2kb	Gm28912:1:123215302-123215536:+:-1821	Gm28912(ENSMUSG00000101495)
1	123213817	123214208	392	123214025	8	2.75221	2.45341	0.17567	A_peak_15938	Gm28912:Promoter_1kb_2kb	Gm28912:1:123215302-123215536:+:-1277	Gm28912(ENSMUSG00000101495)
1	123295790	123296071	282	123295817	7	1.59877	1.79413	0.05456	A_peak_15951	Gm37478:Promoter_0kb_1kb;Dpp10:Other_intron	Gm37478:1:123291468-123294963:-:-853	Gm37478(ENSMUSG00000102801)
1	123296756	123297025	270	123296872	9	2.59291	2.28755	0.11338	A_peak_15952	Gm37478:Promoter_1kb_2kb;Dpp10:Other_intron	Gm37478:1:123291468-123294963:-:-1908	Gm37478(ENSMUSG00000102801)
1	123317761	123318372	612	123318353	7	1.90537	1.988	0.05831	A_peak_15954	Gm24791:Promoter_0kb_1kb;Dpp10:Other_intron	Gm24791:1:123317529-123317660:-:-692	Gm24791(ENSMUSG00000077472)
1	123400438	123400749	312	123400459	7	2.0334	2.06931	0.06145	A_peak_15971	Gm37396:Promoter_2kb_3kb;Dpp10:Other_intron	Gm37396:1:123396178-123397673:-:-2785	Gm37396(ENSMUSG00000104205)
1	123733324	123733812	489	123733530	7	2.20824	2.18081	0.11338	A_peak_16005	Gm18875:Promoter_0kb_1kb;Dpp10:Other_intron	Gm18875:1:123732268-123733150:-:-379	Gm18875(ENSMUSG00000101994)
1	123736017	123736318	302	123736117	7	2.36157	2.27905	0.11338	A_peak_16006	Gm18875:Promoter_2kb_3kb;Dpp10:Other_intron	Gm18875:1:123732268-123733150:-:-2966	Gm18875(ENSMUSG00000101994)
1	123759142	123759777	636	123759602	6	1.83105	1.98857	0.05831	A_peak_16009	Gm37551:Promoter_1kb_2kb;Dpp10:Other_intron	Gm37551:1:123755027-123757888:-:-1713	Gm37551(ENSMUSG00000102940)
1	124416259	124416661	403	124416422	10	3.5949	2.78477	0.24382	A_peak_16103	Dpp10:First_intron;Gm25578:Promoter_2kb_3kb	Gm25578:1:124418592-124418696:+:-2170	Gm25578(ENSMUSG00000065340)
1	125360801	125361100	300	125360913	7	2.37159	2.28548	0.11338	A_peak_16230	Actr3:Other_intron;Gm57176:Promoter_2kb_3kb	Actr3:1:125320641-125363464:-:2551	Actr3(ENSMUSG00000026341)
1	125365202	125365490	289	125365299	9	3.01136	2.53161	0.17567	A_peak_16231	Actr3:Promoter_1kb_2kb	Gm57176:1:125363742-125364241:+:1556	Gm57176(ENSMUSG00000121266)
1	125369734	125370003	270	125369848	6	1.8394	1.99417	0.05831	A_peak_16232	Gm28706:Promoter_2kb_3kb	Gm28706:1:125372303-125375135:+:-2455	Gm28706(ENSMUSG00000102063)
1	125370767	125371279	513	125370878	9	3.54317	2.84881	0.24382	A_peak_16233	Gm28706:Promoter_1kb_2kb	Gm28706:1:125372303-125375135:+:-1425	Gm28706(ENSMUSG00000102063)
1	125487731	125488054	324	125487960	7	2.22672	2.19262	0.11338	A_peak_16249	Slc35f5:Promoter_0kb_1kb	Slc35f5:1:125488331-125523557:+:-371	Slc35f5(ENSMUSG00000026342)
1	125603053	125603360	308	125603190	7	2.06699	2.09069	0.0862	A_peak_16269	Gpr39:Promoter_1kb_2kb	Gpr39:1:125604731-125801599:+:-1541	Gpr39(ENSMUSG00000026343)
1	125843020	125843425	406	125843262	8	2.19193	2.11201	0.11338	A_peak_16302	Lypd1:Promoter_2kb_3kb;Nckap5:Other_intron	Lypd1:1:125795358-125840838:-:-2423	Lypd1(ENSMUSG00000026344)
1	126253340	126254124	785	126253502	7	2.53948	2.39361	0.11338	A_peak_16362	Gm38177:Promoter_1kb_2kb;Nckap5:Other_intron	Gm38177:1:126251371-126252411:-:-1090	Gm38177(ENSMUSG00000103824)
1	126759063	126759475	413	126759379	8	3.17886	2.71857	0.17567	A_peak_16438	Nckap5:Promoter_0kb_1kb	Nckap5:1:125841356-126758536:-:-842	Nckap5(ENSMUSG00000049690)
1	126761334	126761923	590	126761500	6	1.50789	1.77213	0.00067	A_peak_16439	Nckap5:Promoter_2kb_3kb	Nckap5:1:125841356-126758536:-:-2963	Nckap5(ENSMUSG00000049690)
1	126804943	126805214	272	126805188	7	2.11863	2.1236	0.09451	A_peak_16445	4930599A14Rik:Promoter_0kb_1kb	4930599A14Rik:1:126799939-126804352:-:-835	4930599A14Rik(ENSMUSG00000101600)
1	127168209	127168443	235	127168315	8	2.46663	2.27845	0.11338	A_peak_16496	Mgat5:First_intron;Gm37772:Promoter_1kb_2kb	Gm37772:1:127169827-127171221:+:-1512	Gm37772(ENSMUSG00000104039)
1	127196572	127196878	307	127196778	11	3.68375	2.74506	0.24382	A_peak_16498	Mgat5:Other_intron;Gm37510:Promoter_1kb_2kb	Gm37510:1:127198260-127203022:+:-1482	Gm37510(ENSMUSG00000104378)
1	127212865	127213398	534	127213274	6	2.01856	2.11444	0.05831	A_peak_16499	Mgat5:Other_intron;Gm8451:Promoter_2kb_3kb	Gm8451:1:127210398-127210845:-:-2428	Gm8451(ENSMUSG00000099471)
1	127608179	127608604	426	127608305	6	2.00729	2.10687	0.05831	A_peak_16556	Tmem163:Promoter_1kb_2kb	Tmem163:1:127414282-127607285:-:-1019	Tmem163(ENSMUSG00000026347)
1	127660800	127661702	903	127660869	6	1.81449	1.97746	0.05831	A_peak_16566	Acmsd:First_intron;Gm35993:Promoter_0kb_1kb	Gm35993:1:127657026-127660300:-:-568	Gm35993(ENSMUSG00000121232)
1	127700856	127701260	405	127701131	10	2.37974	2.10956	0.11338	A_peak_16572	Ccnt2:Promoter_0kb_1kb;2900009J06Rik:First_intron	2900009J06Rik:1:127681352-127701829:-:698	2900009J06Rik(ENSMUSG00000102014)
1	127702587	127703007	421	127702651	5	1.44655	1.76391	0.00067	A_peak_16573	2900009J06Rik:Promoter_0kb_1kb;Ccnt2:First_intron	Ccnt2:1:127701900-127735798:+:750	Ccnt2(ENSMUSG00000026349)
1	127703611	127703909	299	127703882	6	1.91667	2.04601	0.05831	A_peak_16574	2900009J06Rik:Promoter_2kb_3kb;Ccnt2:Other_intron	Ccnt2:1:127701900-127735798:+:1981	Ccnt2(ENSMUSG00000026349)
1	127704231	127704495	265	127704341	10	4.42755	3.27186	0.35488	A_peak_16575	2900009J06Rik:Promoter_2kb_3kb;Ccnt2:Other_intron	Ccnt2:1:127701900-127735798:+:2440	Ccnt2(ENSMUSG00000026349)
1	128017904	128018148	245	128018108	8	1.80095	1.87777	0.05831	A_peak_16623	Zranb3:Other_intron;Gm37625:Promoter_1kb_2kb	Gm37625:1:128012196-128017068:-:-1039	Gm37625(ENSMUSG00000102782)
1	128030405	128030819	415	128030536	10	4.16703	3.11737	0.35488	A_peak_16625	R3hdm1:Promoter_0kb_1kb;Zranb3:five_prime_UTR;Gm38026:Promoter_1kb_2kb;Zranb3:First_exon	Zranb3:1:127881920-128030784:-:248	Zranb3(ENSMUSG00000036086)
1	128031808	128032627	820	128032520	6	1.8478	1.9998	0.05831	A_peak_16626	Zranb3:Promoter_1kb_2kb;R3hdm1:First_intron	R3hdm1:1:128031037-128165473:+:1482	R3hdm1(ENSMUSG00000056211)
1	128070063	128070360	298	128070136	10	3.23659	2.58135	0.20109	A_peak_16633	Gm37868:Promoter_1kb_2kb;R3hdm1:First_intron	Gm37868:1:128071350-128074085:+:-1214	Gm37868(ENSMUSG00000102179)
1	128171234	128171715	482	128171389	10	3.50521	2.7335	0.24382	A_peak_16646	Ubxn4:Promoter_0kb_1kb	Ubxn4:1:128171700-128207115:+:-311	Ubxn4(ENSMUSG00000026353)
1	128346047	128346281	235	128346095	8	2.27499	2.16216	0.11338	A_peak_16671	Dars1:Promoter_0kb_1kb	Dars1:1:128291443-128345105:-:-989	Dars1(ENSMUSG00000026356)
1	128346757	128347096	340	128347045	9	2.99531	2.52216	0.17567	A_peak_16672	Dars1:Promoter_1kb_2kb	Dars1:1:128291443-128345105:-:-1939	Dars1(ENSMUSG00000026356)
1	129199240	129199598	359	129199341	8	3.17886	2.71857	0.17567	A_peak_16794	Thsd7b:Promoter_1kb_2kb	Thsd7b:1:129201038-130147015:+:-1697	Thsd7b(ENSMUSG00000042581)
1	129208519	129208922	404	129208843	9	3.31441	2.7114	0.24382	A_peak_16795	Thsd7b:First_intron;Gm38240:Promoter_2kb_3kb	Gm38240:1:129210843-129213330:+:-2000	Gm38240(ENSMUSG00000103742)
1	129760425	129760728	304	129760578	9	3.12703	2.59993	0.17567	A_peak_16855	Thsd7b:Other_intron;Gm37479:Promoter_0kb_1kb	Gm37479:1:129760884-129764725:+:-306	Gm37479(ENSMUSG00000102800)
1	130208977	130209371	395	130209274	5	1.39001	1.72384	0.00067	A_peak_16913	Gm16081:Promoter_0kb_1kb	Gm16081:1:130197686-130208995:-:-278	Gm16081(ENSMUSG00000086633)
1	130347921	130348327	407	130348221	8	3.17886	2.71857	0.17567	A_peak_16932	Cd55os:Promoter_2kb_3kb;Cd55b:Other_intron	Cd55os:1:130350560-130365651:+:-2339	Cd55os(ENSMUSG00000087691)
1	130400533	130401127	595	130400806	7	2.36157	2.27905	0.11338	A_peak_16934	Gm37283:Promoter_0kb_1kb;Gm16083:First_intron	Gm37283:1:130401479-130403050:+:-673	Gm37283(ENSMUSG00000103751)
1	130525076	130525452	377	130525158	6	1.50789	1.77213	0.00067	A_peak_16957	Gm23623:Promoter_1kb_2kb;Zp3r:Other_intron	Gm23623:1:130523306-130523413:-:-1744	Gm23623(ENSMUSG00000064395)
1	130559832	130560079	248	130560012	12	4.29435	2.98154	0.35488	A_peak_16963	Zp3r:Promoter_2kb_3kb	Zp3r:1:130504449-130557358:-:-2653	Zp3r(ENSMUSG00000042554)
1	130591973	130592370	398	130592282	8	1.54588	1.726	0.0215	A_peak_16967	C4bp:Promoter_2kb_3kb	C4bp:1:130562509-130589369:-:-2912	C4bp(ENSMUSG00000026405)
1	130644674	130644942	269	130644859	7	2.20824	2.18081	0.11338	A_peak_16973	Yod1:Promoter_0kb_1kb;Gm29427:Promoter_1kb_2kb;Pfkfb2:Other_intron	Yod1:1:130645063-130652095:+:-204	Yod1(ENSMUSG00000046404)
1	130658384	130658722	339	130658661	6	1.86473	2.01115	0.05831	A_peak_16977	AA986860:Promoter_1kb_2kb;Pfkfb2:Promoter_1kb_2kb;Gm37163:Promoter_2kb_3kb	AA986860:1:130659712-130672359:+:-1051	AA986860(ENSMUSG00000042510)
1	130727816	130728851	1036	130727885	7	2.34308	2.26718	0.11338	A_peak_16985	Fcamr:Promoter_0kb_1kb	Fcamr:1:130728638-130742477:+:-753	Fcamr(ENSMUSG00000026415)
1	130793165	130793488	324	130793332	8	3.09986	2.66913	0.17567	A_peak_16998	Fcmr:Promoter_0kb_1kb	Fcmr:1:130793405-130808528:+:-73	Fcmr(ENSMUSG00000042474)
1	130839531	130839882	352	130839746	7	1.96413	2.02529	0.05831	A_peak_17007	Il20:Promoter_0kb_1kb	Il20:1:130834721-130839188:-:-557	Il20(ENSMUSG00000026416)
1	130946109	130946503	395	130946260	7	1.95223	2.01773	0.05831	A_peak_17024	Il10:Promoter_1kb_2kb	Il10:1:130947581-130952711:+:-1321	Il10(ENSMUSG00000016529)
e-induced neuron death;GO:1903426,biological_process regulation of reactive oxygen species biosynthetic process;GO:1903427,biological_process negative regulation of reactive oxygen species biosynthetic process;GO:1903506,biological_process regulation of nucleic acid-templated transcription;GO:1903508,biological_process positive regulation of nucleic acid-templated transcription;GO:1903530,biologi…	IL10, CSIF; interleukin 10; K05443	map04060,map04061,map04068,map04625,map04630,map04660,map04672,map05133,map05135,map05140,map05142,map05143,map05144,map05145,map05146,map05150,map05152,map05310,map05320,map05321,map05322,map05330	NP_034678.1 interleukin-10 precursor [Mus musculus]	NA
1	130946959	130947199	241	130947020	9	3.21896	2.6545	0.19328	A_peak_17025	Il10:Promoter_0kb_1kb	Il10:1:130947581-130952711:+:-561	Il10(ENSMUSG00000016529)
e-induced neuron death;GO:1903426,biological_process regulation of reactive oxygen species biosynthetic process;GO:1903427,biological_process negative regulation of reactive oxygen species biosynthetic process;GO:1903506,biological_process regulation of nucleic acid-templated transcription;GO:1903508,biological_process positive regulation of nucleic acid-templated transcription;GO:1903530,biologi…	IL10, CSIF; interleukin 10; K05443	map04060,map04061,map04068,map04625,map04630,map04660,map04672,map05133,map05135,map05140,map05142,map05143,map05144,map05145,map05146,map05150,map05152,map05310,map05320,map05321,map05322,map05330	NP_034678.1 interleukin-10 precursor [Mus musculus]	NA
1	131001473	131001723	251	131001579	7	1.96413	2.02529	0.05831	A_peak_17044	Mapkapk2:First_intron;Gm25549:Promoter_0kb_1kb	Gm25549:1:131001394-131001488:-:-90	Gm25549(ENSMUSG00000088705)
1	131020148	131020644	497	131020157	6	1.50789	1.77213	0.00067	A_peak_17048	Gm37084:Promoter_0kb_1kb;Mapkapk2:First_intron	Gm37084:1:131013988-131019886:-:-270	Gm37084(ENSMUSG00000102856)
1	131022371	131022672	302	131022544	6	1.50789	1.77213	0.00067	A_peak_17049	Mapkapk2:First_intron;Gm37084:Promoter_2kb_3kb	Gm37084:1:131013988-131019886:-:-2657	Gm37084(ENSMUSG00000102856)
1	131066683	131066927	245	131066796	7	2.44324	2.33156	0.11338	A_peak_17057	Dyrk3:Promoter_0kb_1kb	Dyrk3:1:131055191-131066077:-:-718	Dyrk3(ENSMUSG00000016526)
1	131141756	131142393	638	131141963	6	2.01856	2.11444	0.05831	A_peak_17070	Gm17796:Promoter_2kb_3kb;Rassf5:First_intron	Gm17796:1:131144613-131145826:+:-2650	Gm17796(ENSMUSG00000101729)
1	131188561	131188803	243	131188611	7	2.49612	2.36563	0.11338	A_peak_17078	Gm28913:Promoter_2kb_3kb;Ikbke:Other_intron	Gm28914:1:131187243-131188290:+:1367	Gm28914(ENSMUSG00000102027)
1	131189566	131189888	323	131189776	8	1.80095	1.87777	0.05831	A_peak_17079	Ikbke:Other_intron;Gm28913:Promoter_1kb_2kb	Gm28913:1:131191066-131194486:+:-1290	Gm28913(ENSMUSG00000102055)
1	131270364	131270600	237	131270455	6	1.87326	2.01688	0.05831	A_peak_17087	Srgap2:Other_intron;Gm38262:Promoter_0kb_1kb	Gm38262:1:131269039-131270421:-:-33	Gm38262(ENSMUSG00000102733)
1	131271562	131271822	261	131271727	5	1.35694	1.70038	0.00067	A_peak_17088	Srgap2:Other_intron;Gm38262:Promoter_1kb_2kb	Gm38262:1:131269039-131270421:-:-1305	Gm38262(ENSMUSG00000102733)
1	131307591	131307888	298	131307787	6	1.78999	1.96104	0.05831	A_peak_17091	Srgap2:Other_intron;Gm37954:Promoter_1kb_2kb	Gm37954:1:131304198-131306269:-:-1517	Gm37954(ENSMUSG00000104060)
1	131376449	131376710	262	131376569	6	1.49801	1.76551	0.00067	A_peak_17105	Srgap2:Other_intron;Gm29487:Promoter_1kb_2kb	Gm29487:1:131375177-131375433:-:-1135	Gm29487(ENSMUSG00000099959)
1	131563911	131564512	602	131564033	10	3.45853	2.70691	0.24382	A_peak_17137	Ctse:Promoter_2kb_3kb	Ctse:1:131566043-131603243:+:-2010	Ctse(ENSMUSG00000004552)
1	131839229	131839469	241	131839269	6	1.63638	1.85815	0.05831	A_peak_17180	Nucks1:First_intron;Gm38067:Promoter_2kb_3kb	Nucks1:1:131838271-131864059:+:997	Nucks1(ENSMUSG00000026434)
1	131889734	131890082	349	131889999	5	1.356	1.69971	0.00067	A_peak_17187	Slc45a3:Promoter_0kb_1kb;Gm29103:Promoter_0kb_1kb	Gm29103:1:131890691-131942224:+:-692	Gm29103(ENSMUSG00000100037)
1	132026250	132026528	279	132026391	8	3.13773	2.69281	0.17567	A_peak_17211	Gm55850:Promoter_1kb_2kb	Gm55850:1:132028376-132028492:+:-1985	Gm55850(ENSMUSG00002075658)
1	132028973	132029675	703	132029116	8	3.0018	2.60798	0.17567	A_peak_17212	Gm37120:Promoter_0kb_1kb	Gm55850:1:132028376-132028492:+:739	Gm55850(ENSMUSG00002075658)
1	132117549	132117941	393	132117768	8	2.46663	2.27845	0.11338	A_peak_17232	Lemd1:Promoter_1kb_2kb;Gm29695:Promoter_1kb_2kb	Lemd1:1:132119168-132186965:+:-1400	Lemd1(ENSMUSG00000079330)
1	132123121	132124019	899	132123816	9	3.47757	2.80926	0.24382	A_peak_17234	Gm29695:First_intron;Lemd1:First_intron;Mir135b:Promoter_2kb_3kb	Mir135b:1:132125825-132125922:+:-2009	Mir135b(ENSMUSG00000065435)
1	132126535	132126844	310	132126639	7	2.4122	2.31159	0.11338	A_peak_17235	Gm29695:First_intron;Lemd1:First_intron;ENSMUSG00000121918:Promoter_2kb_3kb	Mir135b:1:132125825-132125922:+:813	Mir135b(ENSMUSG00000065435)
1	132210969	132211206	238	132211133	5	1.33606	1.68556	0.00067	A_peak_17251	Gm29630:Promoter_2kb_3kb;Gm7241:Promoter_1kb_2kb	Gm7241:1:132212190-132212547:+:-1057	Gm7241(ENSMUSG00000089808)
1	132242134	132242738	605	132242559	8	1.80095	1.87777	0.05831	A_peak_17259	Nuak2:Promoter_1kb_2kb	Nuak2:1:132243863-132261226:+:-1304	Nuak2(ENSMUSG00000009772)
1	132307301	132307547	247	132307358	7	2.30256	2.24119	0.11338	A_peak_17273	Tmcc2:Other_intron;Gm15849:Promoter_1kb_2kb	Gm15849:1:132308866-132310247:+:-1508	Gm15849(ENSMUSG00000090079)
1	132342092	132342336	245	132342299	6	2.01856	2.11444	0.05831	A_peak_17282	Dstyk:Promoter_2kb_3kb	Dstyk:1:132345292-132394696:+:-2993	Dstyk(ENSMUSG00000042046)
1	132472147	132472663	517	132472541	6	2.01856	2.11444	0.05831	A_peak_17300	Cntn2:Promoter_1kb_2kb	Cntn2:1:132437164-132470994:-:-1546	Cntn2(ENSMUSG00000053024)
1	132655787	132656052	266	132655884	6	1.80628	1.97196	0.05831	A_peak_17324	Gm10538:Promoter_1kb_2kb;Nfasc:First_intron	Gm10538:1:132657092-132660564:+:-1208	Gm10538(ENSMUSG00000101126)
1	132743053	132743379	327	132743143	6	1.87326	2.01688	0.05831	A_peak_17340	Gm22609:Promoter_1kb_2kb	Gm22609:1:132741965-132742086:-:-1056	Gm22609(ENSMUSG00000088911)
1	132805427	132806211	785	132805654	7	2.57492	2.4165	0.11338	A_peak_17356	Lrrn2:Promoter_2kb_3kb	Lrrn2:1:132808010-132867743:+:-2356	Lrrn2(ENSMUSG00000026443)
1	132874140	132874479	340	132874241	9	2.86038	2.443	0.17567	A_peak_17364	Gm38308:Promoter_1kb_2kb	Gm38308:1:132871249-132873058:-:-1182	Gm38308(ENSMUSG00000102709)
1	132958207	132958742	536	132958698	7	1.96413	2.02529	0.05831	A_peak_17381	Mdm4:Promoter_0kb_1kb	Mdm4:1:132887221-132958299:-:-398	Mdm4(ENSMUSG00000054387)
1	132996393	132996784	392	132996675	8	2.91931	2.55673	0.17567	A_peak_17388	Gm28609:Promoter_0kb_1kb;Pik3c2b:Other_intron	Gm28609:1:132974433-132996143:-:-531	Gm28609(ENSMUSG00000101102)
1	133056114	133056482	369	133056294	6	1.74217	1.92899	0.05831	A_peak_17397	Ppp1r15b:Promoter_2kb_3kb	Ppp1r15b:1:133058880-133067521:+:-2586	Ppp1r15b(ENSMUSG00000046062)
1	133056912	133057575	664	133057082	9	1.94423	1.91778	0.05831	A_peak_17398	Ppp1r15b:Promoter_1kb_2kb;Gm26616:First_exon	Ppp1r15b:1:133058880-133067521:+:-1798	Ppp1r15b(ENSMUSG00000046062)
1	133235486	133235969	484	133235854	7	2.57492	2.4165	0.11338	A_peak_17425	Gm28040:Promoter_1kb_2kb;Golt1a:Promoter_1kb_2kb	Golt1a:1:133237537-133250764:+:-1683	Golt1a(ENSMUSG00000103421)
1	133253376	133253695	320	133253519	6	1.82391	1.98378	0.05831	A_peak_17430	Kiss1:Promoter_1kb_2kb;Gm28040:Other_intron	Kiss1:1:133254949-133257460:+:-1430	Kiss1(ENSMUSG00000116158)
1	133353669	133353926	258	133353865	6	1.79811	1.96648	0.05831	A_peak_17443	Sox13:Promoter_1kb_2kb	Sox13:1:133310040-133352115:-:-1749	Sox13(ENSMUSG00000070643)
1	133540132	133540485	354	133540231	7	2.26425	2.21664	0.11338	A_peak_17471	Snrpe:Promoter_2kb_3kb	Snrpe:1:133531608-133538029:-:-2201	Snrpe(ENSMUSG00000090553)
1	133618043	133618388	346	133618094	6	2.01856	2.11444	0.05831	A_peak_17487	Lax1:Promoter_0kb_1kb	Lax1:1:133606828-133617846:-:-247	Lax1(ENSMUSG00000051998)
1	133618738	133619204	467	133619195	6	1.50789	1.77213	0.00067	A_peak_17488	Lax1:Promoter_1kb_2kb	Lax1:1:133606828-133617846:-:-1348	Lax1(ENSMUSG00000051998)
1	133656230	133656800	571	133656534	6	2.01856	2.11444	0.05831	A_peak_17494	Mir6903:Promoter_2kb_3kb;Atp2b4:Other_exon	Mir6903:1:133654295-133654383:-:-2150	Mir6903(ENSMUSG00000098606)
1	133729597	133730169	573	133730063	7	1.40067	1.66913	0.00067	A_peak_17504	Atp2b4:Promoter_1kb_2kb	Atp2b4:1:133627194-133728779:-:-1283	Atp2b4(ENSMUSG00000026463)
0099634,cellular_component postsynaptic specialization membrane;GO:0106056,biological_process regulation of calcineurin-mediated signaling;GO:0106057,biological_process negative regulation of calcineurin-mediated signaling;GO:0106070,biological_process regulation of adenylate cyclase-activating G protein-coupled receptor signaling pathway;GO:0106072,biological_process negative regulation of adeny…	ATP2B; P-type Ca2+ transporter type 2B [EC:7.2.2.10]; K05850	map04020,map04022,map04024,map04261,map04925,map04961,map04970,map04972,map04978	AAI09174.1 ATPase, Ca++ transporting, plasma membrane 4 [Mus musculus]; NP_001161421.1 plasma membrane calcium-transporting ATPase 4 isoform a [Mus musculus]; NP_998781.1 plasma membrane calcium-transporting ATPase 4 isoform b [Mus musculus]; XP_006529790.1 PREDICTED: plasma membrane calcium-transporting ATPase 4 isoform X3 [Mus musculus]	NA
1	133755543	133756114	572	133755964	7	1.96413	2.02529	0.05831	A_peak_17508	Gm10537:Promoter_1kb_2kb	Gm10537:1:133757265-133758963:+:-1301	Gm10537(ENSMUSG00000103166)
1	133831615	133831851	237	133831820	7	2.20824	2.18081	0.11338	A_peak_17519	Gm15851:Promoter_2kb_3kb;Optc:Other_intron	Gm15851:1:133834268-133842560:+:-2448	Gm15851(ENSMUSG00000090208)
1	133833661	133833992	332	133833937	6	2.01856	2.11444	0.05831	A_peak_17520	Gm15851:Promoter_0kb_1kb;Optc:Other_intron	Gm15851:1:133834268-133842560:+:-331	Gm15851(ENSMUSG00000090208)
1	133837948	133838652	705	133838085	6	1.78999	1.96104	0.05831	A_peak_17523	Prelp:Other_exon;Optc:Promoter_2kb_3kb;Prelp:three_prime_UTR;Gm15851:First_intron	Optc:1:133824936-133835737:-:-2347	Optc(ENSMUSG00000010311)
1	133889155	133889622	468	133889383	12	5.99214	3.92682	0.85972	A_peak_17529	Gm1627:Promoter_0kb_1kb	Gm1627:1:133889899-133899676:+:-516	Gm1627(ENSMUSG00000100987)
1	133903405	133903678	274	133903663	6	1.87326	2.01688	0.05831	A_peak_17531	Bmncr:Promoter_1kb_2kb	Bmncr:1:133905261-133918369:+:-1598	Bmncr(ENSMUSG00000120798)
1	133904845	133905100	256	133904875	5	1.4109	1.73865	0.00067	A_peak_17532	Bmncr:Promoter_0kb_1kb	Bmncr:1:133905261-133918369:+:-386	Bmncr(ENSMUSG00000120798)
1	133986680	133987109	430	133986949	10	3.5949	2.78477	0.24382	A_peak_17548	Gm57140:Promoter_1kb_2kb	Gm19497:1:133987388-133988720:-:1771	Gm19497(ENSMUSG00000120043)
1	134008119	134008498	380	134008151	7	2.04173	2.07461	0.06584	A_peak_17550	Btg2:Promoter_1kb_2kb;Gm31974:Promoter_2kb_3kb	Btg2:1:134002907-134006858:-:-1292	Btg2(ENSMUSG00000020423)
1	134010032	134010321	290	134010259	8	2.64753	2.38905	0.14086	A_peak_17551	Gm31974:Promoter_0kb_1kb	Gm31974:1:134011014-134012340:+:-755	Gm31974(ENSMUSG00000121237)
1	134034533	134034777	245	134034587	8	1.80095	1.87777	0.05831	A_peak_17554	Gm8618:Promoter_2kb_3kb	Gm8618:1:134037105-134037537:+:-2518	Gm8618(ENSMUSG00000073559)
1	134038309	134038580	272	134038509	8	2.27499	2.16216	0.11338	A_peak_17555	Chit1:Promoter_0kb_1kb	Chit1:1:134038979-134079278:+:-470	Chit1(ENSMUSG00000026450)
1	134163632	134164128	497	134163979	7	2.57492	2.4165	0.11338	A_peak_17583	Adora1:Promoter_0kb_1kb	Adora1:1:134126962-134163169:-:-809	Adora1(ENSMUSG00000042429)
1	134261464	134261936	473	134261834	7	1.96413	2.02529	0.05831	A_peak_17602	Ppfia4:Promoter_1kb_2kb	Ppfia4:1:134224520-134260666:-:-1167	Ppfia4(ENSMUSG00000026458)
1	134272958	134273287	330	134272971	7	2.30256	2.24119	0.11338	A_peak_17603	Gm57107:Promoter_0kb_1kb	Gm57107:1:134271155-134272454:-:-516	Gm57107(ENSMUSG00000120099)
1	134312250	134312578	329	134312473	7	2.50687	2.37256	0.11338	A_peak_17609	Mgat4f:Promoter_1kb_2kb	Mgat4f:1:134313677-134318719:+:-1204	Mgat4f(ENSMUSG00000050526)
1	134422263	134422549	287	134422355	6	1.90789	2.04012	0.05831	A_peak_17619	Rabif:Promoter_0kb_1kb	Rabif:1:134422385-134436512:+:-30	Rabif(ENSMUSG00000042229)
1	134444416	134444840	425	134444634	7	2.48542	2.35874	0.11338	A_peak_17624	Gm15454:Promoter_1kb_2kb	Gm15454:1:134445818-134446301:+:-1184	Gm15454(ENSMUSG00000096712)
1	134446557	134446974	418	134446825	9	2.99531	2.52216	0.17567	A_peak_17625	Tuba5-ps:Promoter_0kb_1kb	Tuba5-ps:1:134447715-134451877:+:-890	Tuba5-ps(ENSMUSG00000101955)
1	134479769	134480256	488	134480096	7	2.57492	2.4165	0.11338	A_peak_17637	Mgat4e:Promoter_2kb_3kb	Mgat4e:1:134468678-134477420:-:-2675	Mgat4e(ENSMUSG00000046367)
1	134486350	134486620	271	134486522	8	3.02592	2.62301	0.17567	A_peak_17638	Gm57134:Promoter_1kb_2kb;Kdm5b:Promoter_1kb_2kb	Kdm5b:1:134487908-134563023:+:-1386	Kdm5b(ENSMUSG00000042207)
1	134573939	134574284	346	134574124	7	1.96413	2.02529	0.05831	A_peak_17654	Gm26783:First_intron;Syt2:Promoter_0kb_1kb	Gm26783:1:134569991-134574258:-:134	Gm26783(ENSMUSG00000097435)
1	134576620	134576907	288	134576695	8	2.10351	2.0588	0.09451	A_peak_17655	Syt2:First_intron;Gm26783:Promoter_2kb_3kb	Syt2:1:134574414-134690331:+:2280	Syt2(ENSMUSG00000026452)
1	134729565	134729948	384	134729918	6	2.01856	2.11444	0.05831	A_peak_17679	Ppp1r12b:Other_intron;Gm37949:Promoter_0kb_1kb	Gm37949:1:134727632-134729723:-:-194	Gm37949(ENSMUSG00000103614)
1	134759260	134759657	398	134759378	9	3.21896	2.6545	0.19328	A_peak_17684	Gm28892:Promoter_2kb_3kb;Ppp1r12b:Other_intron	Gm28892:1:134761879-134774153:+:-2501	Gm28892(ENSMUSG00000101168)
1	134760969	134761315	347	134760976	7	1.95223	2.01773	0.05831	A_peak_17685	Ppp1r12b:Other_intron;Gm28892:Promoter_0kb_1kb	Gm28892:1:134761879-134774153:+:-903	Gm28892(ENSMUSG00000101168)
1	135033808	135034430	623	135034377	7	2.52855	2.38655	0.11338	A_peak_17741	Gm10535:Promoter_2kb_3kb;Lgr6:Promoter_1kb_2kb	Lgr6:1:134911038-135033014:-:-1362	Lgr6(ENSMUSG00000042793)
1	135073752	135074268	517	135073776	8	2.75221	2.45341	0.17567	A_peak_17745	Arl8a:Promoter_0kb_1kb	Arl8a:1:135074561-135084007:+:-785	Arl8a(ENSMUSG00000026426)
1	135156285	135156903	619	135156806	8	3.17622	2.71691	0.17567	A_peak_17758	Gm4204:Promoter_2kb_3kb	Gm4204:1:135159732-135160963:+:-2926	Gm4204(ENSMUSG00000079139)
1	135158521	135158769	249	135158730	6	1.82391	1.98378	0.05831	A_peak_17759	Gm4204:Promoter_1kb_2kb	Gm4204:1:135159732-135160963:+:-1002	Gm4204(ENSMUSG00000079139)
1	135174316	135174689	374	135174515	7	2.57265	2.41503	0.11338	A_peak_17760	Gm26642:Promoter_1kb_2kb	Gm26642:1:135176298-135194181:+:-1783	Gm26642(ENSMUSG00000097680)
1	135175313	135175546	234	135175327	7	1.96413	2.02529	0.05831	A_peak_17761	Gm26642:Promoter_0kb_1kb	Gm26642:1:135176298-135194181:+:-971	Gm26642(ENSMUSG00000097680)
1	135249413	135249953	541	135249925	6	2.01665	2.11315	0.05831	A_peak_17772	Lmod1:Promoter_2kb_3kb	Lmod1:1:135252544-135295803:+:-2619	Lmod1(ENSMUSG00000048096)
1	135283491	135283993	503	135283934	6	1.75003	1.93426	0.05831	A_peak_17776	Lmod1:First_intron;Gm56137:Promoter_2kb_3kb	Gm56137:1:135281454-135281560:-:-2373	Gm56137(ENSMUSG00002075633)
1	135303286	135303555	270	135303341	6	1.83105	1.98857	0.05831	A_peak_17781	Shisa4:Promoter_0kb_1kb	Shisa4:1:135298794-135302975:-:-365	Shisa4(ENSMUSG00000041889)
1	135453244	135453673	430	135453354	7	2.06699	2.09069	0.0862	A_peak_17809	Nav1:Other_intron;Gm37333:Promoter_0kb_1kb	Gm37333:1:135450825-135453076:-:-277	Gm37333(ENSMUSG00000104524)
1	135743219	135743512	294	135743438	6	1.82391	1.98378	0.05831	A_peak_17865	Lad1:Promoter_2kb_3kb	Lad1:1:135746335-135761080:+:-2897	Lad1(ENSMUSG00000041782)
1	135745080	135745317	238	135745132	6	2.01856	2.11444	0.05831	A_peak_17866	Lad1:Promoter_1kb_2kb	Lad1:1:135746335-135761080:+:-1203	Lad1(ENSMUSG00000041782)
1	135745572	135746052	481	135745651	7	2.51768	2.37954	0.11338	A_peak_17867	Lad1:Promoter_0kb_1kb	Lad1:1:135746335-135761080:+:-684	Lad1(ENSMUSG00000041782)
1	135796812	135797084	273	135796969	7	2.42249	2.31821	0.11338	A_peak_17876	Gm28883:Promoter_0kb_1kb	Gm28883:1:135797519-135797888:+:-550	Gm28883(ENSMUSG00000101482)
1	135828089	135828619	531	135828458	9	3.56987	2.86494	0.24382	A_peak_17881	Pkp1:Other_intron;Gm36938:Promoter_1kb_2kb	Gm36938:1:135824131-135826827:-:-1630	Gm36938(ENSMUSG00000102414)
1	135933916	135934181	266	135933958	9	1.68915	1.77437	0.05831	A_peak_17899	Tmem9:Promoter_1kb_2kb;Igfn1:First_intron	Igfn1:1:135881315-135934080:-:122	Igfn1(ENSMUSG00000051985)
1	135968484	135969363	880	135968863	7	2.38166	2.29195	0.11338	A_peak_17907	Gm57112:Promoter_0kb_1kb	Gm57112:1:135967872-135968655:-:-207	Gm57112(ENSMUSG00000120377)
1	135979189	135979789	601	135979654	7	1.65566	1.83004	0.05831	A_peak_17908	Cacna1s:Promoter_0kb_1kb	Cacna1s:1:135980487-136047560:+:-833	Cacna1s(ENSMUSG00000026407)
1	135982703	135982981	279	135982809	6	2.01856	2.11444	0.05831	A_peak_17910	Cacna1s:Other_intron;Gm37014:Promoter_2kb_3kb	Gm37014:1:135984918-135987171:+:-2109	Gm37014(ENSMUSG00000102838)
1	136047683	136048053	371	136048014	6	1.50789	1.77213	0.00067	A_peak_17921	Gm37759:Promoter_0kb_1kb	Gm37759:1:136044314-136047560:-:-453	Gm37759(ENSMUSG00000102717)
1	136049470	136049825	356	136049579	9	3.52992	2.84081	0.24382	A_peak_17922	Gm37759:Promoter_2kb_3kb	Gm37759:1:136044314-136047560:-:-2018	Gm37759(ENSMUSG00000102717)
1	136163653	136163976	324	136163724	6	2.01856	2.11444	0.05831	A_peak_17942	Inava:Promoter_1kb_2kb	Inava:1:136141268-136162002:-:-1721	Inava(ENSMUSG00000041605)
1	136184817	136185053	237	136184893	6	1.78999	1.96104	0.05831	A_peak_17946	Gm26781:Promoter_2kb_3kb;Gm37552:Promoter_1kb_2kb	Gm37552:1:136180408-136183584:-:-1308	Gm37552(ENSMUSG00000102941)
1	136186429	136186854	426	136186646	10	2.72087	2.29505	0.17567	A_peak_17947	Gm26781:Promoter_0kb_1kb	Gm26781:1:136187144-136202144:+:-498	Gm26781(ENSMUSG00000097433)
1	136191208	136191693	486	136191321	6	1.89048	2.02843	0.05831	A_peak_17948	Gpr25:Promoter_2kb_3kb;Gm26781:First_intron	Gpr25:1:136187534-136188611:-:-2709	Gpr25(ENSMUSG00000052759)
1	136274620	136274976	357	136274731	7	1.96413	2.02529	0.05831	A_peak_17968	Camsap2:Promoter_0kb_1kb	Camsap2:1:136195860-136273842:-:-888	Camsap2(ENSMUSG00000041570)
1	136449932	136450194	263	136450024	8	2.5478	2.32797	0.11338	A_peak_17990	Gm29485:Promoter_1kb_2kb;Kif14:Other_intron	Gm29485:1:136451621-136451903:+:-1597	Gm29485(ENSMUSG00000101413)
1	136450670	136450919	250	136450832	6	1.82391	1.98378	0.05831	A_peak_17991	Gm29485:Promoter_0kb_1kb;Kif14:Other_intron	Gm29485:1:136451621-136451903:+:-789	Gm29485(ENSMUSG00000101413)
1	136466991	136467300	310	136467198	9	3.37594	2.74822	0.24382	A_peak_17995	Gm37799:Promoter_2kb_3kb	Gm37799:1:136469342-136483611:+:-2144	Gm37799(ENSMUSG00000104414)
1	136533143	136533418	276	136533319	6	2.01856	2.11444	0.05831	A_peak_18008	4933409D19Rik:Promoter_0kb_1kb	4933409D19Rik:1:136530770-136533206:-:-112	4933409D19Rik(ENSMUSG00000104366)
1	136534299	136534590	292	136534441	8	2.46663	2.27845	0.11338	A_peak_18009	4933409D19Rik:Promoter_1kb_2kb	4933409D19Rik:1:136530770-136533206:-:-1234	4933409D19Rik(ENSMUSG00000104366)
1	136552315	136553239	925	136552347	7	1.96413	2.02529	0.05831	A_peak_18011	Platr23:First_exon;Zfp281:Promoter_0kb_1kb	Platr23:1:136549835-136552388:-:41	Platr23(ENSMUSG00000097229)
1	136623412	136623844	433	136623772	8	3.17886	2.71857	0.17567	A_peak_18025	Gm24086:Promoter_1kb_2kb;Platr22:Promoter_0kb_1kb	Platr22:1:136623948-136653880:+:-176	Platr22(ENSMUSG00000097448)
1	136687468	136687706	239	136687535	6	1.82391	1.98378	0.05831	A_peak_18038	Gm56264:Promoter_2kb_3kb	Gm56264:1:136685247-136685347:-:-2187	Gm56264(ENSMUSG00002076813)
1	136718846	136719222	377	136718878	10	2.37974	2.10956	0.11338	A_peak_18042	Gm29718:Promoter_1kb_2kb;Mif-ps1:Promoter_1kb_2kb	Mif-ps1:1:136716919-136717258:-:-1619	Mif-ps1(ENSMUSG00000104360)
1	136920706	136921000	295	136920987	6	1.82391	1.98378	0.05831	A_peak_18065	Rnu7-ps3:Promoter_2kb_3kb	Rnu7-ps3:1:136917948-136918008:-:-2978	Rnu7-ps3(ENSMUSG00000088970)
1	137460812	137461046	235	137460924	7	2.57492	2.4165	0.11338	A_peak_18142	Gm37903:Promoter_1kb_2kb	Gm37903:1:137456587-137458968:-:-1955	Gm37903(ENSMUSG00000103070)
1	137834478	137834999	522	137834702	10	3.80309	2.9047	0.24382	A_peak_18200	Gm4258:First_intron;Gm37298:Promoter_2kb_3kb	Gm37298:1:137837028-137840896:+:-2326	Gm37298(ENSMUSG00000104118)
1	137854311	137854893	583	137854776	9	3.6241	2.89776	0.24382	A_peak_18201	A130050O07Rik:Promoter_0kb_1kb;Gm4258:First_intron	A130050O07Rik:1:137854988-137858011:+:-212	A130050O07Rik(ENSMUSG00000102277)
1	137874231	137874716	486	137874306	8	2.32662	2.1934	0.11338	A_peak_18205	Gm26936:First_intron;Gm37534:Promoter_2kb_3kb;Gm4258:First_intron	Gm37534:1:137877159-137882381:+:-2853	Gm37534(ENSMUSG00000103427)
1	137891738	137892085	348	137891926	9	3.10457	2.58664	0.17567	A_peak_18207	Gm26936:First_intron;Mir181b-1:Promoter_2kb_3kb;Mir181a-1hg:Promoter_2kb_3kb;Gm4258:First_intron;Mir181a-1:Promoter_2kb_3kb	Mir181a-1:1:137894192-137894279:+:-2266	Mir181a-1(ENSMUSG00000065565)
1	137893485	137893789	305	137893601	8	2.82862	2.50057	0.17567	A_peak_18208	Gm26936:First_intron;Mir181b-1:Promoter_0kb_1kb;Mir181a-1:Promoter_0kb_1kb;Gm4258:First_intron;Mir181a-1hg:Promoter_0kb_1kb	Mir181a-1:1:137894192-137894279:+:-591	Mir181a-1(ENSMUSG00000065565)
1	137898372	137898707	336	137898600	8	2.46663	2.27845	0.11338	A_peak_18209	Gm26936:Promoter_1kb_2kb;Gm4258:First_intron;Gm37632:Promoter_0kb_1kb	Gm37632:1:137898911-137900053:+:-311	Gm37632(ENSMUSG00000104197)
1	138098111	138098433	323	138098390	7	1.65566	1.83004	0.05831	A_peak_18236	Ptprc:Other_intron;A130071D04Rik:Promoter_2kb_3kb	A130071D04Rik:1:138089557-138095421:-:-2968	A130071D04Rik(ENSMUSG00000104291)
1	138104774	138105077	304	138104934	7	1.96413	2.02529	0.05831	A_peak_18238	Ptprc:Promoter_1kb_2kb	Ptprc:1:137990598-138103446:-:-1487	Ptprc(ENSMUSG00000026395)
1	138188068	138188476	409	138188145	9	3.09342	2.58004	0.17567	A_peak_18246	1700113B19Rik:Promoter_1kb_2kb	1700113B19Rik:1:138189379-138189799:+:-1234	1700113B19Rik(ENSMUSG00000102822)
1	138199231	138199558	328	138199394	7	2.33183	2.25996	0.11338	A_peak_18247	Atp6v1g3:Promoter_2kb_3kb	Atp6v1g3:1:138201475-138217200:+:-2081	Atp6v1g3(ENSMUSG00000026394)
1	138304104	138304453	350	138304339	5	1.32296	1.67625	0.00067	A_peak_18264	Gm28500:Promoter_0kb_1kb	Gm28500:1:138305001-138305152:+:-662	Gm28500(ENSMUSG00000101793)
1	138440855	138441156	302	138440982	9	2.99531	2.52216	0.17567	A_peak_18280	Nek7:Other_intron;Gm28501:Promoter_2kb_3kb	Gm28501:1:138443352-138477747:+:-2370	Gm28501(ENSMUSG00000099510)
1	138484011	138484702	692	138484172	9	3.61043	2.88948	0.24382	A_peak_18287	Nek7:Other_intron;Gm37080:Promoter_1kb_2kb	Gm37080:1:138480042-138482446:-:-1725	Gm37080(ENSMUSG00000102651)
1	138501714	138502153	440	138502077	10	3.5949	2.78477	0.24382	A_peak_18288	Nek7:First_intron;Gm37101:Promoter_2kb_3kb	Gm37101:1:138495434-138499094:-:-2982	Gm37101(ENSMUSG00000102448)
1	138610226	138610559	334	138610307	8	1.80095	1.87777	0.05831	A_peak_18312	Gm5833:Promoter_0kb_1kb	Gm5833:1:138567832-138609815:-:-491	Gm5833(ENSMUSG00000100459)
1	138618520	138618753	234	138618636	6	1.83105	1.98857	0.05831	A_peak_18314	Gm8790:Promoter_1kb_2kb	Gm8790:1:138617261-138617583:-:-1052	Gm8790(ENSMUSG00000103152)
1	138806003	138806241	239	138806150	7	2.52855	2.38655	0.11338	A_peak_18338	Gm56301:Promoter_0kb_1kb;1700019P21Rik:Promoter_1kb_2kb	Gm56301:1:138805999-138806115:-:-34	Gm56301(ENSMUSG00002076567)
1	138903622	138903913	292	138903888	7	2.48542	2.35874	0.11338	A_peak_18351	4930596I21Rik:Promoter_1kb_2kb;Dennd1b:Other_intron	4930596I21Rik:1:138905393-138906984:+:-1505	4930596I21Rik(ENSMUSG00000104900)
1	138921178	138921581	404	138921517	6	2.01856	2.11444	0.05831	A_peak_18356	Dennd1b:Other_intron;Gm16305:Promoter_1kb_2kb	Gm16305:1:138919251-138919807:-:-1709	Gm16305(ENSMUSG00000085361)
1	138921832	138922204	373	138922004	7	2.57492	2.4165	0.11338	A_peak_18357	Gm16305:Promoter_2kb_3kb;Dennd1b:Other_intron	Gm16305:1:138919251-138919807:-:-2196	Gm16305(ENSMUSG00000085361)
1	138955150	138955400	251	138955264	7	2.11863	2.1236	0.09451	A_peak_18364	Dennd1b:Other_intron;Gm37470:Promoter_2kb_3kb	Gm37470:1:138957922-138960720:+:-2658	Gm37470(ENSMUSG00000102157)
1	138995564	138995938	375	138995645	6	1.75794	1.93956	0.05831	A_peak_18374	Dennd1b:Other_intron;Gm43544:Promoter_2kb_3kb	Gm43544:1:138997950-139000422:+:-2305	Gm43544(ENSMUSG00000105936)
1	139304114	139304651	538	139304596	6	2.01856	2.11444	0.05831	A_peak_18415	4933436E23Rik:Promoter_2kb_3kb;Crb1:First_exon	Crb1:1:139124793-139304838:-:242	Crb1(ENSMUSG00000063681)
1	139334240	139334478	239	139334326	6	2.01856	2.11444	0.05831	A_peak_18421	Gm34816:Promoter_1kb_2kb	Gm34816:1:139336015-139341602:+:-1689	Gm34816(ENSMUSG00000102661)
1	139488069	139488336	268	139488122	7	1.80104	1.92192	0.05831	A_peak_18434	Cfhr1:Promoter_0kb_1kb	Cfhr1:1:139474790-139488010:-:-111	Cfhr1(ENSMUSG00000057037)
1	139923723	139924117	395	139923927	6	1.50789	1.77213	0.00067	A_peak_18472	Gm5834:Promoter_1kb_2kb	Gm5834:1:139867338-139921943:-:-1983	Gm5834(ENSMUSG00000085867)
1	139928476	139928813	338	139928668	8	2.9543	2.57845	0.17567	A_peak_18473	Gm26048:Promoter_2kb_3kb;Gm38266:First_exon	Gm38266:1:139928286-139928707:+:381	Gm38266(ENSMUSG00000102905)
1	139977869	139978411	543	139978223	7	2.57492	2.4165	0.11338	A_peak_18478	Gm38019:Promoter_1kb_2kb	Gm38019:1:139966170-139976767:-:-1455	Gm38019(ENSMUSG00000103691)
1	139978954	139979509	556	139979157	8	3.09986	2.66913	0.17567	A_peak_18479	Gm38019:Promoter_2kb_3kb	Gm38019:1:139966170-139976767:-:-2389	Gm38019(ENSMUSG00000103691)
1	140194110	140195184	1075	140194164	8	1.54588	1.726	0.0215	A_peak_18499	Gm37777:Promoter_0kb_1kb;Kcnt2:First_intron	Gm37777:1:140194224-140197590:+:-60	Gm37777(ENSMUSG00000102698)
1	140586771	140587026	256	140586926	6	1.74217	1.92899	0.05831	A_peak_18553	4930590L20Rik:Promoter_2kb_3kb	4930590L20Rik:1:140497913-140584142:-:-2783	4930590L20Rik(ENSMUSG00000102368)
1	141185362	141185840	479	141185650	7	2.57492	2.4165	0.11338	A_peak_18644	Gm4845:Promoter_0kb_1kb	Gm4845:1:141184333-141184895:-:-754	Gm4845(ENSMUSG00000095238)
1	141187270	141187812	543	141187388	9	3.21896	2.6545	0.19328	A_peak_18645	Gm4845:Promoter_2kb_3kb	Gm4845:1:141184333-141184895:-:-2492	Gm4845(ENSMUSG00000095238)
1	141223878	141224268	391	141224053	10	2.72087	2.29505	0.17567	A_peak_18652	Gm25457:Promoter_1kb_2kb	Gm25457:1:141225837-141225944:+:-1784	Gm25457(ENSMUSG00000118759)
1	142680928	142681571	644	142680978	9	2.24203	2.08641	0.11338	A_peak_18853	Gm37796:Promoter_1kb_2kb	Gm37796:1:142682930-142683064:+:-1952	Gm37796(ENSMUSG00000102818)
1	143514967	143515334	368	143515082	7	2.30256	2.24119	0.11338	A_peak_18956	B3galt2:Promoter_1kb_2kb;Cdc73:Other_intron	B3galt2:1:143516401-143530352:+:-1319	B3galt2(ENSMUSG00000033849)
1	143578726	143579059	334	143579043	6	1.74217	1.92899	0.05831	A_peak_18971	Cdc73:Promoter_0kb_1kb	Cdc73:1:143474537-143578631:-:-411	Cdc73(ENSMUSG00000026361)
1	143655066	143655304	239	143655235	7	2.24539	2.20456	0.11338	A_peak_18983	Gm29170:First_exon;Uchl5:First_intron;Ro60:Promoter_2kb_3kb	Gm25663:1:143654665-143654800:+:569	Gm25663(ENSMUSG00000088323)
1	143880976	143881495	520	143881152	7	1.96413	2.02529	0.05831	A_peak_19014	Rgs2:Promoter_1kb_2kb	Rgs2:1:143875075-143879899:-:-1252	Rgs2(ENSMUSG00000026360)
1	144053517	144054008	492	144053791	8	2.43416	2.25869	0.11338	A_peak_19039	Rgs13:Promoter_0kb_1kb	Rgs13:1:144014391-144053110:-:-680	Rgs13(ENSMUSG00000051079)
1	144125910	144126169	260	144125919	6	1.50789	1.77213	0.00067	A_peak_19045	Rgs1:Promoter_0kb_1kb	Rgs1:1:144118033-144124980:-:-938	Rgs1(ENSMUSG00000026358)
1	144189664	144189920	257	144189773	10	3.12061	2.51631	0.17567	A_peak_19055	Gm7266:Promoter_1kb_2kb	Gm7266:1:144187769-144188174:-:-1598	Gm7266(ENSMUSG00000100441)
1	144485497	144485788	292	144485594	7	1.40067	1.66913	0.00067	A_peak_19086	Gm56327:Promoter_0kb_1kb	Gm56327:1:144484741-144484848:-:-745	Gm56327(ENSMUSG00002075314)
1	144486139	144486505	367	144486244	9	3.01136	2.53161	0.17567	A_peak_19087	Gm56327:Promoter_1kb_2kb	Gm56327:1:144484741-144484848:-:-1395	Gm56327(ENSMUSG00002075314)
1	145044041	145044315	275	145044161	8	3.17886	2.71857	0.17567	A_peak_19167	Gm6550:Promoter_2kb_3kb	Gm6550:1:145040688-145041681:-:-2479	Gm6550(ENSMUSG00000099617)
1	145169972	145170401	430	145170171	8	2.8735	2.52833	0.17567	A_peak_19180	Gm25460:Promoter_2kb_3kb	Gm25460:1:145167091-145167218:-:-2952	Gm25460(ENSMUSG00000088579)
1	145193525	145193851	327	145193727	9	2.8403	2.43126	0.17567	A_peak_19186	Gm28392:Promoter_2kb_3kb	Gm28392:1:145190893-145191286:-:-2440	Gm28392(ENSMUSG00000101661)
1	146599649	146599939	291	146599766	8	2.75221	2.45341	0.17567	A_peak_19358	Gm15583:Promoter_1kb_2kb;Brinp3:Other_intron	Gm15583:1:146601318-146604828:+:-1552	Gm15583(ENSMUSG00000080078)
1	146685321	146686101	781	146685817	8	2.64753	2.38905	0.14086	A_peak_19368	Gm15584:Other_exon;Brinp3:Other_intron;A230059L01Rik:Promoter_2kb_3kb	A230059L01Rik:1:146678702-146683078:-:-2738	A230059L01Rik(ENSMUSG00000087627)
1	147390504	147390833	330	147390538	7	2.52855	2.38655	0.11338	A_peak_19458	Gm38284:Promoter_0kb_1kb	Gm38284:1:147391463-147396002:+:-925	Gm38284(ENSMUSG00000104331)
1	147391321	147391593	273	147391396	8	3.02592	2.62301	0.17567	A_peak_19459	Gm38284:Promoter_0kb_1kb	Gm38284:1:147391463-147396002:+:-67	Gm38284(ENSMUSG00000104331)
1	148203014	148203307	294	148203201	5	1.35694	1.70038	0.00067	A_peak_19558	Gm22966:Promoter_0kb_1kb	Gm22966:1:148202717-148202846:-:-354	Gm22966(ENSMUSG00000088582)
1	148528313	148528606	294	148528490	12	2.65298	2.14619	0.14615	A_peak_19601	Gm18505:Promoter_1kb_2kb	Gm18505:1:148526086-148526876:-:-1613	Gm18505(ENSMUSG00000101735)
1	148816632	148816880	249	148816832	7	2.11863	2.1236	0.09451	A_peak_19630	Gm4034:Promoter_2kb_3kb	Gm29022:1:148816838-148817063:-:231	Gm29022(ENSMUSG00000101074)
1	148849973	148850221	249	148850093	8	3.05031	2.6382	0.17567	A_peak_19635	Gm5703:Promoter_1kb_2kb	Gm5703:1:148851263-148855236:+:-1170	Gm5703(ENSMUSG00000101564)
1	148903224	148903490	267	148903245	7	1.40067	1.66913	0.00067	A_peak_19643	Gm15443:Promoter_1kb_2kb	Gm15443:1:148900969-148901789:-:-1455	Gm15443(ENSMUSG00000082588)
1	148903870	148904244	375	148904153	7	2.57492	2.4165	0.11338	A_peak_19644	Gm15443:Promoter_2kb_3kb	Gm15443:1:148900969-148901789:-:-2363	Gm15443(ENSMUSG00000082588)
1	148912283	148912960	678	148912554	8	2.78463	2.4734	0.17567	A_peak_19645	Gm18751:Promoter_0kb_1kb	Gm18751:1:148913325-148915338:+:-771	Gm18751(ENSMUSG00000100917)
1	148979204	148979488	285	148979485	6	1.4339	1.72258	0.00067	A_peak_19650	Gm29020:Promoter_2kb_3kb	Gm29020:1:148981856-149003062:+:-2371	Gm29020(ENSMUSG00000102074)
1	149288238	149288708	471	149288600	7	2.0334	2.06931	0.06145	A_peak_19683	Gm38189:Promoter_0kb_1kb;Gm37630:Promoter_2kb_3kb	Gm38189:1:149286464-149287921:-:-678	Gm38189(ENSMUSG00000102309)
1	149325692	149326113	422	149325719	8	2.46663	2.27845	0.11338	A_peak_19695	Gm29398:Promoter_0kb_1kb	Gm29398:1:149289001-149325717:-:-1	Gm29398(ENSMUSG00000101011)
1	149583188	149583455	268	149583379	7	2.32202	2.25367	0.11338	A_peak_19724	Gm23535:Promoter_0kb_1kb	Gm23535:1:149583127-149583233:-:-145	Gm23535(ENSMUSG00000088167)
1	149714420	149714716	297	149714577	9	3.20728	2.64755	0.19328	A_peak_19740	Gm56332:Promoter_2kb_3kb;Pla2g4a:Other_intron	Gm56332:1:149717280-149717412:+:-2703	Gm56332(ENSMUSG00002076362)
1	149902112	149902524	413	149902113	7	1.65566	1.83004	0.05831	A_peak_19761	Gm19136:Promoter_2kb_3kb	Gm19136:1:149897940-149900007:-:-2105	Gm19136(ENSMUSG00000099701)
1	149973673	149973958	286	149973842	8	2.46663	2.27845	0.11338	A_peak_19767	Ptgs2os:First_intron;Ptgs2:Promoter_1kb_2kb	Ptgs2os:1:149950623-149975714:-:1872	Ptgs2os(ENSMUSG00000097028)
1	150147394	150147738	345	150147621	7	2.20824	2.18081	0.11338	A_peak_19779	Gm4322:Promoter_2kb_3kb	Gm4322:1:150144676-150145012:-:-2608	Gm4322(ENSMUSG00000100690)
1	150343826	150344122	297	150343959	6	1.85624	2.00546	0.05831	A_peak_19805	Prg4:Promoter_2kb_3kb	Prg4:1:150325162-150341916:-:-2042	Prg4(ENSMUSG00000006014)
1	150423423	150424246	824	150423692	10	3.5949	2.78477	0.24382	A_peak_19815	Ska2l-ps:Promoter_1kb_2kb	Ska2l-ps:1:150425067-150425427:+:-1375	Ska2l-ps(ENSMUSG00000101519)
1	150954443	150954868	426	150954785	6	1.87326	2.01688	0.05831	A_peak_19905	Gm37671:Promoter_1kb_2kb	Gm37671:1:150956200-150958296:+:-1415	Gm37671(ENSMUSG00000102628)
1	150955343	150955739	397	150955560	6	2.01856	2.11444	0.05831	A_peak_19906	Gm37671:Promoter_0kb_1kb	Gm37671:1:150956200-150958296:+:-640	Gm37671(ENSMUSG00000102628)
1	150981055	150981454	400	150981190	7	2.38166	2.29195	0.11338	A_peak_19911	Gm19087:Promoter_2kb_3kb	Gm19087:1:150983665-150984611:+:-2475	Gm19087(ENSMUSG00000100595)
1	151012640	151012879	240	151012740	8	2.74151	2.44682	0.17567	A_peak_19915	C730036E19Rik:Promoter_1kb_2kb;Gm8941:First_exon	Gm8941:1:151012257-151013531:+:482	Gm8941(ENSMUSG00000097426)
1	151056260	151056501	242	151056289	5	1.51503	1.81238	0.00067	A_peak_19921	Gm47985:Promoter_1kb_2kb	Gm47985:1:151058287-151059994:+:-1998	Gm47985(ENSMUSG00000114212)
1	151319028	151319289	262	151319258	7	2.04173	2.07461	0.06584	A_peak_19960	Gm37893:Promoter_1kb_2kb;Trmt1l:Other_intron	Mir7682:1:151318143-151318201:+:1114	Mir7682(ENSMUSG00000106406)
1	151381992	151382269	278	151382157	8	2.46663	2.27845	0.11338	A_peak_19971	Gm29072:Promoter_2kb_3kb	Gm29072:1:151384974-151385843:+:-2817	Gm29072(ENSMUSG00000100981)
1	151631886	151632242	357	151632153	6	2.01856	2.11444	0.05831	A_peak_20000	2810414N06Rik:Promoter_1kb_2kb;Edem3:First_intron	Edem3:1:151631121-151697802:+:1031	Edem3(ENSMUSG00000043019)
1	151633517	151633822	306	151633572	6	2.01856	2.11444	0.05831	A_peak_20001	Edem3:First_intron;2810414N06Rik:Promoter_2kb_3kb	Edem3:1:151631121-151697802:+:2450	Edem3(ENSMUSG00000043019)
1	152168254	152168574	321	152168344	9	3.33884	2.72601	0.24382	A_peak_20073	Gm38238:Promoter_0kb_1kb	Gm38238:1:152167933-152168279:-:-64	Gm38238(ENSMUSG00000103744)
1	152265028	152265276	249	152265226	8	2.10351	2.0588	0.09451	A_peak_20087	Tsen15:Promoter_2kb_3kb	Tsen15:1:152246485-152262439:-:-2786	Tsen15(ENSMUSG00000014980)
1	152641774	152642015	242	152641988	12	3.78125	2.71233	0.24382	A_peak_20135	Rgl1:First_exon;Arpc5:Promoter_0kb_1kb;Rgl1:five_prime_UTR	Rgl1:1:152392510-152642102:-:114	Rgl1(ENSMUSG00000026482)
1	152674213	152674480	268	152674257	5	1.32949	1.68089	0.00067	A_peak_20142	Ncf2:Promoter_1kb_2kb	Ncf2:1:152675944-152712742:+:-1687	Ncf2(ENSMUSG00000026480)
1	152757492	152757731	240	152757549	6	1.78191	1.95562	0.05831	A_peak_20151	Gm28791:Promoter_1kb_2kb;Smg7:First_intron	Gm28791:1:152754270-152756049:-:-1499	Gm28791(ENSMUSG00000100394)
1	152779505	152780145	641	152779857	10	4.41147	3.26227	0.35488	A_peak_20153	Smg7:Promoter_1kb_2kb	Smg7:1:152712745-152778397:-:-1459	Smg7(ENSMUSG00000042772)
1	152830453	152830711	259	152830496	6	2.01856	2.11444	0.05831	A_peak_20161	Nmnat2:Promoter_0kb_1kb	Nmnat2:1:152830743-152995007:+:-247	Nmnat2(ENSMUSG00000042751)
1	153209361	153210055	695	153209459	8	2.90939	2.55057	0.17567	A_peak_20229	Lamc1:Promoter_0kb_1kb	Lamc1:1:153094667-153208532:-:-926	Lamc1(ENSMUSG00000026478)
1	153316556	153316844	289	153316701	8	2.9543	2.57845	0.17567	A_peak_20237	Shcbp1l:Other_intron;Gm37669:Promoter_2kb_3kb	Gm25588:1:153315824-153315964:+:876	Gm25588(ENSMUSG00000064435)
1	153317347	153318196	850	153318062	7	2.34169	2.26628	0.11338	A_peak_20238	Shcbp1l:Other_intron;Gm37669:Promoter_1kb_2kb	Gm37669:1:153319226-153320046:+:-1164	Gm37669(ENSMUSG00000103543)
1	153318822	153319134	313	153318891	6	1.88185	2.02264	0.05831	A_peak_20239	Gm37669:Promoter_0kb_1kb;Shcbp1l:Other_intron	Gm37669:1:153319226-153320046:+:-335	Gm37669(ENSMUSG00000103543)
1	153364456	153364768	313	153364516	7	2.50687	2.37256	0.11338	A_peak_20243	Dhx9:Promoter_1kb_2kb	Dhx9:1:153331503-153363406:-:-1109	Dhx9(ENSMUSG00000042699)
O:2000112,biological_process regulation of cellular macromolecule biosynthetic process;GO:2000371,biological_process regulation of DNA topoisomerase (ATP-hydrolyzing) activity;GO:2000373,biological_process positive regulation of DNA topoisomerase (ATP-hydrolyzing) activity;GO:2000637,biological_process positive regulation of gene silencing by miRNA;GO:2000765,biological_process regulation of cyto…	NA	NA	AAH89159.1 Dhx9 protein [Mus musculus]; EDL39437.1 DEAH (Asp-Glu-Ala-His) box polypeptide 9, isoform CRA_b, partial [Mus musculus]; XP_008563023.1 PREDICTED: ATP-dependent RNA helicase A-like, partial [Galeopterus variegatus]; XP_011246220.1 PREDICTED: ATP-dependent RNA helicase A isoform X1 [Mus musculus]	NA
1	153365134	153366021	888	153365926	6	1.50789	1.77213	0.00067	A_peak_20244	Dhx9:Promoter_2kb_3kb	Dhx9:1:153331503-153363406:-:-2519	Dhx9(ENSMUSG00000042699)
O:2000112,biological_process regulation of cellular macromolecule biosynthetic process;GO:2000371,biological_process regulation of DNA topoisomerase (ATP-hydrolyzing) activity;GO:2000373,biological_process positive regulation of DNA topoisomerase (ATP-hydrolyzing) activity;GO:2000637,biological_process positive regulation of gene silencing by miRNA;GO:2000765,biological_process regulation of cyto…	NA	NA	AAH89159.1 Dhx9 protein [Mus musculus]; EDL39437.1 DEAH (Asp-Glu-Ala-His) box polypeptide 9, isoform CRA_b, partial [Mus musculus]; XP_008563023.1 PREDICTED: ATP-dependent RNA helicase A-like, partial [Galeopterus variegatus]; XP_011246220.1 PREDICTED: ATP-dependent RNA helicase A isoform X1 [Mus musculus]	NA
1	153426228	153426487	260	153426402	9	3.2902	2.69695	0.23849	A_peak_20251	Npl:Promoter_0kb_1kb	Npl:1:153378760-153425791:-:-610	Npl(ENSMUSG00000042684)
1	153497928	153498184	257	153498151	8	2.69923	2.4208	0.17541	A_peak_20264	Gm6652:Promoter_1kb_2kb	Gm6652:1:153495349-153496419:-:-1731	Gm6652(ENSMUSG00000099858)
1	153526094	153526397	304	153526325	7	1.65566	1.83004	0.05831	A_peak_20266	Rgs8:Promoter_2kb_3kb	Rgs8:1:153528770-153576069:+:-2445	Rgs8(ENSMUSG00000042671)
1	153526675	153527105	431	153526800	6	2.00729	2.10687	0.05831	A_peak_20267	Rgs8:Promoter_1kb_2kb	Rgs8:1:153528770-153576069:+:-1970	Rgs8(ENSMUSG00000042671)
1	153613764	153614048	285	153613785	8	2.74151	2.44682	0.17567	A_peak_20281	Rgs16:Promoter_2kb_3kb;C230024C17Rik:Promoter_0kb_1kb	C230024C17Rik:1:153596985-153613575:-:-209	C230024C17Rik(ENSMUSG00000100334)
1	153748633	153748955	323	153748726	6	1.82391	1.98378	0.05831	A_peak_20304	Teddm1b:Promoter_1kb_2kb;Teddm2:First_intron	Teddm1b:1:153750090-153752617:+:-1364	Teddm1b(ENSMUSG00000043282)
1	153765284	153765737	454	153765397	9	3.01136	2.53161	0.17567	A_peak_20305	Teddm2:First_intron;Teddm1a:Promoter_2kb_3kb	Teddm1a:1:153767487-153768804:+:-2090	Teddm1a(ENSMUSG00000047053)
1	153766443	153766773	331	153766519	7	2.50687	2.37256	0.11338	A_peak_20306	Gm38352:First_exon;Teddm2:First_intron;Teddm1a:Promoter_0kb_1kb	Teddm1a:1:153767487-153768804:+:-968	Teddm1a(ENSMUSG00000047053)
1	153772744	153772993	250	153772873	9	3.82599	3.02063	0.24382	A_peak_20307	Teddm2:First_intron;Mir8114:Promoter_2kb_3kb;Glul:Promoter_2kb_3kb	Mir8114:1:153775671-153775782:+:-2798	Mir8114(ENSMUSG00000099227)
1	153775006	153775399	394	153775098	6	1.50789	1.77213	0.00067	A_peak_20308	Mir8114:Promoter_0kb_1kb;Teddm2:First_intron;Glul:Promoter_0kb_1kb	Mir8114:1:153775671-153775782:+:-573	Mir8114(ENSMUSG00000099227)
1	153777513	153777874	362	153777653	5	1.35694	1.70038	0.00067	A_peak_20309	Glul:First_intron;Teddm2:Promoter_1kb_2kb	Teddm2:1:153725287-153775974:-:-1678	Teddm2(ENSMUSG00000045968)
1	153882491	153882724	234	153882711	5	1.34931	1.69497	0.00067	A_peak_20329	Gm29291:Promoter_0kb_1kb	Gm29291:1:153879141-153881967:-:-743	Gm29291(ENSMUSG00000101903)
1	153995861	153996134	274	153996024	6	1.87326	2.01688	0.05831	A_peak_20349	A830008E24Rik:Promoter_2kb_3kb	A830008E24Rik:1:153913342-153993697:-:-2326	A830008E24Rik(ENSMUSG00000100627)
1	154760953	154761377	425	154761293	8	3.02592	2.62301	0.17567	A_peak_20442	Cacna1e:Promoter_1kb_2kb	Cacna1e:1:154266476-154760247:-:-1045	Cacna1e(ENSMUSG00000004110)
1	154905124	154905832	709	154905233	8	1.80095	1.87777	0.05831	A_peak_20464	Gm29282:First_intron;Gm29441:Promoter_2kb_3kb	Gm29441:1:154907484-154907695:+:-2251	Gm29441(ENSMUSG00000101433)
1	154906107	154906346	240	154906206	7	2.57492	2.4165	0.11338	A_peak_20465	Gm29441:Promoter_1kb_2kb;Gm29282:First_intron	Gm29441:1:154907484-154907695:+:-1278	Gm29441(ENSMUSG00000101433)
1	155032327	155032888	562	155032673	7	2.43284	2.32486	0.11338	A_peak_20486	Stx6:Promoter_1kb_2kb	Stx6:1:155034460-155084002:+:-1787	Stx6(ENSMUSG00000026470)
1	155106174	155106633	460	155106515	13	6.78003	4.22888	1.43449	A_peak_20502	Gm37622:Promoter_0kb_1kb;BC034090:Other_intron	Gm37622:1:155107049-155108905:+:-534	Gm37622(ENSMUSG00000103670)
1	155189789	155190045	257	155189888	5	1.35694	1.70038	0.00067	A_peak_20514	Gm54950:Promoter_1kb_2kb;Xpr1:Other_intron	Gm54950:1:155191711-155191835:+:-1823	Gm54950(ENSMUSG00002076398)
1	155191610	155191868	259	155191698	7	2.34308	2.26718	0.11338	A_peak_20515	Gm54950:Promoter_0kb_1kb;Xpr1:Other_intron	Gm54950:1:155191711-155191835:+:-13	Gm54950(ENSMUSG00002076398)
1	155405136	155405374	239	155405312	7	2.57492	2.4165	0.11338	A_peak_20547	Gm5532:Promoter_2kb_3kb	Gm5532:1:155395917-155402965:-:-2346	Gm5532(ENSMUSG00000073535)
1	155431836	155432506	671	155432010	6	1.82391	1.98378	0.05831	A_peak_20551	Acbd6:Promoter_1kb_2kb	Acbd6:1:155433865-155567076:+:-1855	Acbd6(ENSMUSG00000033701)
1	155628871	155629520	650	155628900	8	2.45266	2.26995	0.11338	A_peak_20579	Lhx4:Promoter_1kb_2kb	Lhx4:1:155573776-155627430:-:-1469	Lhx4(ENSMUSG00000026468)
1	155828182	155828680	499	155828518	9	3.46465	2.80148	0.24382	A_peak_20609	Cep350:Other_intron;Gm23744:Promoter_1kb_2kb	Gm23744:1:155830319-155830468:+:-1801	Gm23744(ENSMUSG00000077419)
1	156118379	156118693	315	156118548	8	2.90939	2.55057	0.17567	A_peak_20659	A430050A11Rik:Promoter_0kb_1kb;Tdrd5:Other_intron	A430050A11Rik:1:156117671-156118317:-:-230	A430050A11Rik(ENSMUSG00000102372)
1	156128711	156129099	389	156128789	9	2.59291	2.28755	0.11338	A_peak_20661	4930518J20Rik:Promoter_2kb_3kb;Tdrd5:Other_intron	4930518J20Rik:1:156131058-156132536:+:-2269	4930518J20Rik(ENSMUSG00000103705)
1	156129480	156129795	316	156129656	7	1.96413	2.02529	0.05831	A_peak_20662	Tdrd5:Other_intron;4930518J20Rik:Promoter_1kb_2kb	4930518J20Rik:1:156131058-156132536:+:-1402	4930518J20Rik(ENSMUSG00000103705)
1	156250678	156251020	343	156250768	8	2.24969	2.14687	0.11338	A_peak_20675	Axdnd1:Promoter_2kb_3kb	Axdnd1:1:156151078-156248729:-:-2038	Axdnd1(ENSMUSG00000026601)
1	156502697	156502965	269	156502796	9	3.01136	2.53161	0.17567	A_peak_20708	Tor3a:Promoter_0kb_1kb	Tor3a:1:156481186-156501926:-:-869	Tor3a(ENSMUSG00000060519)
1	156937176	156937547	372	156937306	8	2.94258	2.57117	0.17567	A_peak_20771	Tex35:Promoter_1kb_2kb	Tex35:1:156926708-156936250:-:-1055	Tex35(ENSMUSG00000026592)
1	157178690	157179016	327	157178892	9	2.24203	2.08641	0.11338	A_peak_20809	Rasal2:First_intron;Gm37788:Promoter_1kb_2kb	Gm37788:1:157174908-157177613:-:-1278	Gm37788(ENSMUSG00000102326)
1	157234458	157234768	311	157234588	8	2.10351	2.0588	0.09451	A_peak_20823	Gm37060:Promoter_0kb_1kb;Rasal2:First_intron	Gm37060:1:157231894-157234291:-:-296	Gm37060(ENSMUSG00000103808)
1	157241696	157241986	291	157241724	8	3.17886	2.71857	0.17567	A_peak_20824	Rasal2:Promoter_1kb_2kb;2810025M15Rik:Other_intron	Rasal2:1:156962751-157240165:-:-1558	Rasal2(ENSMUSG00000070565)
bstance metabolic process;GO:0071840,biological_process cellular component organization or biogenesis;GO:0071889,molecular_function 14-3-3 protein binding;GO:0071900,biological_process regulation of protein serine/threonine kinase activity;GO:0071901,biological_process negative regulation of protein serine/threonine kinase activity;GO:0071902,biological_process positive regulation of protein seri…	DAB2IP, AIP1; disabled homolog 2-interacting protein; K19901; RASAL2; RAS protein activator-like 2; K17633; SYNGAP, RASA5; Ras/Rap GTPase-activating protein SynGAP; K17631	map04014,map04210,map04668	NP_808312.3 ras GTPase-activating protein nGAP [Mus musculus]; XP_006496815.1 PREDICTED: ras GTPase-activating protein nGAP isoform X3 [Mus musculus]; XP_006496816.1 PREDICTED: ras GTPase-activating protein nGAP isoform X4 [Mus musculus]; XP_006496817.1 PREDICTED: ras GTPase-activating protein nGAP isoform X5 [Mus musculus]; XP_006496818.1 PREDICTED: ras GTPase-activating protein nGAP isoform X6 …	NA
1	157242553	157243540	988	157242997	9	3.82599	3.02063	0.24382	A_peak_20825	2810025M15Rik:Other_intron;Rasal2:Promoter_2kb_3kb	Rasal2:1:156962751-157240165:-:-2831	Rasal2(ENSMUSG00000070565)
bstance metabolic process;GO:0071840,biological_process cellular component organization or biogenesis;GO:0071889,molecular_function 14-3-3 protein binding;GO:0071900,biological_process regulation of protein serine/threonine kinase activity;GO:0071901,biological_process negative regulation of protein serine/threonine kinase activity;GO:0071902,biological_process positive regulation of protein seri…	DAB2IP, AIP1; disabled homolog 2-interacting protein; K19901; RASAL2; RAS protein activator-like 2; K17633; SYNGAP, RASA5; Ras/Rap GTPase-activating protein SynGAP; K17631	map04014,map04210,map04668	NP_808312.3 ras GTPase-activating protein nGAP [Mus musculus]; XP_006496815.1 PREDICTED: ras GTPase-activating protein nGAP isoform X3 [Mus musculus]; XP_006496816.1 PREDICTED: ras GTPase-activating protein nGAP isoform X4 [Mus musculus]; XP_006496817.1 PREDICTED: ras GTPase-activating protein nGAP isoform X5 [Mus musculus]; XP_006496818.1 PREDICTED: ras GTPase-activating protein nGAP isoform X6 …	NA
1	157332062	157332834	773	157332212	6	1.97042	2.0821	0.05831	A_peak_20835	Gm15486:First_intron;Sec16b:Promoter_2kb_3kb	Sec16b:1:157334297-157395995:+:-2085	Sec16b(ENSMUSG00000026589)
1	157430757	157431054	298	157430946	9	2.69505	2.34668	0.17417	A_peak_20853	Gm7412:Promoter_1kb_2kb	Gm7412:1:157428380-157428985:-:-1960	Gm7412(ENSMUSG00000103501)
1	157766084	157766335	252	157766126	7	2.34308	2.26718	0.11338	A_peak_20901	Gm38256:Promoter_1kb_2kb	Gm38256:1:157767954-157968888:+:-1828	Gm38256(ENSMUSG00000102789)
1	157766580	157766904	325	157766686	7	2.2833	2.22884	0.11338	A_peak_20902	Gm38256:Promoter_1kb_2kb	Gm38256:1:157767954-157968888:+:-1268	Gm38256(ENSMUSG00000102789)
1	158185085	158185465	381	158185230	11	5.08784	3.5381	0.52814	A_peak_20964	Brinp2:Promoter_1kb_2kb	Brinp2:1:158072838-158183896:-:-1333	Brinp2(ENSMUSG00000004031)
1	158185863	158186101	239	158185998	8	3.13773	2.69281	0.17567	A_peak_20965	Brinp2:Promoter_2kb_3kb	Brinp2:1:158072838-158183896:-:-2101	Brinp2(ENSMUSG00000004031)
1	158186690	158187001	312	158186768	6	2.01856	2.11444	0.05831	A_peak_20966	Brinp2:Promoter_2kb_3kb	Brinp2:1:158072838-158183896:-:-2871	Brinp2(ENSMUSG00000004031)
1	158188759	158189025	267	158188848	7	2.34308	2.26718	0.11338	A_peak_20967	Astn1:Promoter_0kb_1kb	Astn1:1:158189842-158519351:+:-994	Astn1(ENSMUSG00000026587)
1	158201452	158201841	390	158201626	9	3.01136	2.53161	0.17567	A_peak_20970	Astn1:First_intron;Gm37861:Promoter_1kb_2kb	Gm37861:1:158203505-158206374:+:-1879	Gm37861(ENSMUSG00000103762)
1	158380016	158380254	239	158380244	6	1.78999	1.96104	0.05831	A_peak_20993	Gm37848:Promoter_0kb_1kb;Gm37679:First_intron;Astn1:Other_intron	Gm37848:1:158376433-158379536:-:-707	Gm37848(ENSMUSG00000102618)
1	158958894	158959323	430	158959091	7	2.16287	2.15182	0.11338	A_peak_21054	4930562F17Rik:Promoter_2kb_3kb	4930562F17Rik:1:158961841-158993957:+:-2750	4930562F17Rik(ENSMUSG00000104014)
1	158961456	158961718	263	158961577	8	2.10351	2.0588	0.09451	A_peak_21055	4930562F17Rik:Promoter_0kb_1kb	4930562F17Rik:1:158961841-158993957:+:-264	4930562F17Rik(ENSMUSG00000104014)
1	159040840	159041259	420	159041071	7	2.31227	2.24741	0.11338	A_peak_21071	Gm7430:Promoter_2kb_3kb	Gm7430:1:159036704-159038711:-:-2359	Gm7430(ENSMUSG00000104169)
1	159058553	159058859	307	159058803	7	2.50687	2.37256	0.11338	A_peak_21073	Cop1:Promoter_1kb_2kb	Cop1:1:159059889-159175210:+:-1086	Cop1(ENSMUSG00000040782)
1	159062700	159063113	414	159062874	6	1.62912	1.85328	0.05831	A_peak_21074	Gm37115:Promoter_0kb_1kb;Cop1:First_intron	Gm37115:1:159063279-159066128:+:-405	Gm37115(ENSMUSG00000103572)
1	159254066	159254642	577	159254169	7	1.80104	1.92192	0.05831	A_peak_21105	Gm37757:Promoter_2kb_3kb	Gm37757:1:159256529-159256739:+:-2360	Gm37757(ENSMUSG00000103389)
1	159814009	159814325	317	159814158	7	1.65566	1.83004	0.05831	A_peak_21183	Gm24719:Promoter_2kb_3kb	Gm24719:1:159811065-159811175:-:-2982	Gm24719(ENSMUSG00000088145)
1	159908140	159908548	409	159908334	8	2.85095	2.51437	0.17567	A_peak_21192	4930562F07Rik:Promoter_2kb_3kb	4930562F07Rik:1:159902304-159905555:-:-2778	4930562F07Rik(ENSMUSG00000026729)
1	160039274	160039510	237	160039444	6	1.98875	2.09441	0.05831	A_peak_21211	Cacybp:First_intron;4933417C20Rik:Promoter_1kb_2kb	Cacybp:1:160029936-160040445:-:1001	Cacybp(ENSMUSG00000014226)
1	160156171	160156439	269	160156433	7	1.96017	2.02277	0.05831	A_peak_21225	Rabgap1l:Other_intron;Gm37529:Promoter_1kb_2kb;Gm36975:Other_intron	Gm37529:1:160149255-160154648:-:-1784	Gm37529(ENSMUSG00000103693)
1	160407856	160408147	292	160407963	6	2.01856	2.11444	0.05831	A_peak_21270	Rabgap1l:Other_intron;Gpr52:Promoter_2kb_3kb	Gpr52:1:160403907-160405544:-:-2418	Gpr52(ENSMUSG00000118401)
1	160436376	160436625	250	160436527	7	2.1362	2.1348	0.10712	A_peak_21276	Rabgap1l:Other_intron;6720464F23Rik:First_exon;Gm38302:Promoter_2kb_3kb	Gm38302:1:160431684-160433760:-:-2766	Gm38302(ENSMUSG00000103391)
1	160555551	160556018	468	160555726	8	1.80095	1.87777	0.05831	A_peak_21295	Rabgap1l:Other_intron;Gm38329:First_exon;Gm37328:Promoter_1kb_2kb	Gm38329:1:160555303-160555730:-:4	Gm38329(ENSMUSG00000103632)
1	160666133	160666607	475	160666363	10	4.5126	3.32269	0.35488	A_peak_21308	Gm38060:Promoter_0kb_1kb	Gm38060:1:160666737-160667201:+:-374	Gm38060(ENSMUSG00000103631)
1	160737006	160737262	257	160737089	8	2.75221	2.45341	0.17567	A_peak_21321	Rc3h1:First_intron;Gm37052:Promoter_1kb_2kb	Gm37052:1:160738358-160740189:+:-1269	Gm37052(ENSMUSG00000103343)
1	160811694	160812066	373	160811928	8	3.17886	2.71857	0.17567	A_peak_21333	Gm37729:Promoter_1kb_2kb;Serpinc1:First_intron	Gm37729:1:160813327-160814499:+:-1399	Gm37729(ENSMUSG00000103222)
1	160829519	160830117	599	160829608	7	2.33183	2.25996	0.11338	A_peak_21338	Gm37072:Promoter_0kb_1kb;Serpinc1:Other_intron	Gm37072:1:160828578-160829415:-:-192	Gm37072(ENSMUSG00000103680)
1	160831010	160831313	304	160831022	7	2.32202	2.25367	0.11338	A_peak_21339	Serpinc1:three_prime_UTR;Serpinc1:Other_exon;Zbtb37:three_prime_UTR;Gm37072:Promoter_1kb_2kb;Zbtb37:Other_exon	Gm37072:1:160828578-160829415:-:-1606	Gm37072(ENSMUSG00000103680)
1	160896030	160896481	452	160896453	9	1.68915	1.77437	0.05831	A_peak_21351	Cenpl:Promoter_1kb_2kb;Dars2:Other_intron	Dars2:1:160868170-160898228:-:1775	Dars2(ENSMUSG00000026709)
1	160897748	160898259	512	160898064	8	2.8622	2.52133	0.17567	A_peak_21352	Cenpl:Promoter_0kb_1kb;Dars2:five_prime_UTR;Dars2:First_exon	Dars2:1:160868170-160898228:-:164	Dars2(ENSMUSG00000026709)
1	160969325	160969978	654	160969516	7	1.65566	1.83004	0.05831	A_peak_21360	Ankrd45:Promoter_0kb_1kb	Ankrd45:1:160970260-160998068:+:-744	Ankrd45(ENSMUSG00000044835)
1	160988329	160988574	246	160988456	8	3.17886	2.71857	0.17567	A_peak_21364	Ankrd45:Other_intron;Tex50:Promoter_1kb_2kb	Tex50:1:160982127-160986884:-:-1571	Tex50(ENSMUSG00000049160)
1	161000658	161000941	284	161000701	9	3.35115	2.73337	0.24382	A_peak_21365	SLC9C2:Promoter_2kb_3kb	SLC9C2:1:161003170-161064877:+:-2469	SLC9C2(ENSMUSG00000121369)
1	161128653	161128940	288	161128762	7	1.65566	1.83004	0.05831	A_peak_21394	Gm19057:Promoter_2kb_3kb	Gm19057:1:161125388-161126585:-:-2176	Gm19057(ENSMUSG00000104163)
1	161616122	161616582	461	161616370	8	1.80095	1.87777	0.05831	A_peak_21462	Fasl:Promoter_0kb_1kb	Fasl:1:161608257-161616064:-:-305	Fasl(ENSMUSG00000000817)
1	161831605	161832103	499	161831705	8	2.03621	2.01839	0.06174	A_peak_21485	Gm38304:First_intron;2810442N19Rik:Promoter_0kb_1kb;Dnm3:Other_intron	2810442N19Rik:1:161832537-161844063:+:-832	2810442N19Rik(ENSMUSG00000090260)
1	161917965	161918383	419	161917992	7	2.34308	2.26718	0.11338	A_peak_21495	Gm37767:Promoter_1kb_2kb;Dnm3:Other_intron	Gm37767:1:161914203-161916037:-:-1954	Gm37767(ENSMUSG00000102994)
1	162049081	162049589	509	162049472	8	1.80095	1.87777	0.05831	A_peak_21515	Mir214:Promoter_1kb_2kb;Dnm3:Other_intron;Dnm3os:First_exon	Mir214:1:162050936-162051046:+:-1464	Mir214(ENSMUSG00000065516)
1	162049986	162050246	261	162050159	7	1.80104	1.92192	0.05831	A_peak_21516	Mir214:Promoter_0kb_1kb;Dnm3:Other_intron;Dnm3os:First_exon	Mir214:1:162050936-162051046:+:-777	Mir214(ENSMUSG00000065516)
1	162304915	162305247	333	162305073	10	3.12061	2.51631	0.17567	A_peak_21550	Dnm3:First_intron;Gm10176:Promoter_0kb_1kb	Gm10176:1:162305248-162307512:+:-175	Gm10176(ENSMUSG00000066752)
1	162376133	162376474	342	162376384	7	2.51768	2.37954	0.11338	A_peak_21563	Mettl13:Promoter_0kb_1kb	Mettl13:1:162359695-162376120:-:-263	Mettl13(ENSMUSG00000026694)
1	162464626	162465273	648	162465181	8	2.6784	2.408	0.16342	A_peak_21574	Myoc:Promoter_1kb_2kb	Myoc:1:162466723-162477262:+:-1542	Myoc(ENSMUSG00000026697)
1	162643561	162643801	241	162643730	7	1.96413	2.02529	0.05831	A_peak_21594	Fmo4:Promoter_2kb_3kb	Fmo4:1:162620756-162641541:-:-2188	Fmo4(ENSMUSG00000026692)
1	162696533	162697150	618	162697008	8	2.85095	2.51437	0.17567	A_peak_21599	Fmo1:Promoter_2kb_3kb	Fmo1:1:162657129-162694179:-:-2828	Fmo1(ENSMUSG00000040181)
1	162808091	162808671	581	162808326	6	2.01856	2.11444	0.05831	A_peak_21616	Fmo3:Other_intron;Gm37273:Promoter_2kb_3kb	Gm37273:1:162810582-162894251:+:-2256	Gm37273(ENSMUSG00000103288)
1	162884389	162884728	340	162884639	7	2.18996	2.16912	0.11338	A_peak_21629	Gm37273:Other_intron;Gm22671:Promoter_2kb_3kb;Mroh9:Other_intron	Gm22671:1:162882386-162882520:-:-2118	Gm22671(ENSMUSG00000077608)
1	162915858	162916115	258	162916052	7	1.40067	1.66913	0.00067	A_peak_21633	Mroh9:Promoter_2kb_3kb	Mroh9:1:162851870-162913239:-:-2812	Mroh9(ENSMUSG00000071890)
1	162933831	162934275	445	162934231	8	2.64753	2.38905	0.14086	A_peak_21636	Gm37049:Promoter_2kb_3kb	Gm37049:1:162936561-162938544:+:-2330	Gm37049(ENSMUSG00000103102)
1	163105560	163105869	310	163105574	7	1.40067	1.66913	0.00067	A_peak_21665	Prrx1:First_intron;Gm20471:Promoter_2kb_3kb	Gm20471:1:163107924-163114614:+:-2350	Gm20471(ENSMUSG00000092188)
1	163138739	163139026	288	163138788	7	1.95223	2.01773	0.05831	A_peak_21671	Prrx1:First_intron;Gm37644:Promoter_2kb_3kb	Gm37644:1:163134366-163136636:-:-2151	Gm37644(ENSMUSG00000103195)
1	163143018	163143968	951	163143765	8	2.90939	2.55057	0.17567	A_peak_21672	Prrx1:Promoter_2kb_3kb	Prrx1:1:163072687-163141279:-:-2485	Prrx1(ENSMUSG00000026586)
1	163227748	163228014	267	163227907	8	3.17886	2.71857	0.17567	A_peak_21692	Gm24940:Promoter_1kb_2kb;Gorab:First_intron	Gm24940:1:163229851-163229959:+:-1944	Gm24940(ENSMUSG00000088951)
1	163231303	163231652	350	163231461	9	3.01136	2.53161	0.17567	A_peak_21693	Gorab:Promoter_0kb_1kb	Gorab:1:163212476-163231238:-:-222	Gorab(ENSMUSG00000040124)
1	163555341	163555578	238	163555417	8	2.6784	2.408	0.16342	A_peak_21744	Gm2343:Promoter_1kb_2kb;Ntmt2:Promoter_2kb_3kb	Gm2343:1:163557137-163558179:+:-1720	Gm2343(ENSMUSG00000089700)
1	163606348	163606631	284	163606486	6	2.01856	2.11444	0.05831	A_peak_21749	Kifap3:Promoter_0kb_1kb	Kifap3:1:163607151-163744678:+:-665	Kifap3(ENSMUSG00000026585)
1	163874520	163875107	588	163874971	8	2.46663	2.27845	0.11338	A_peak_21787	Sele:Promoter_0kb_1kb	Sele:1:163875772-163885246:+:-801	Sele(ENSMUSG00000026582)
1	163888425	163888708	284	163888692	7	1.65566	1.83004	0.05831	A_peak_21790	Sell:Promoter_0kb_1kb	Sell:1:163889550-163911750:+:-858	Sell(ENSMUSG00000026581)
1	163889178	163889566	389	163889420	9	3.13834	2.60663	0.17567	A_peak_21791	Sell:Promoter_0kb_1kb	Sell:1:163889550-163911750:+:-130	Sell(ENSMUSG00000026581)
1	163975782	163976202	421	163976001	8	2.8622	2.52133	0.17567	A_peak_21803	Gm16587:Promoter_2kb_3kb;Selp:Other_intron	Gm16587:1:163971000-163973935:-:-2065	Gm16587(ENSMUSG00000090081)
1	163978693	163978935	243	163978717	6	1.93439	2.0579	0.05831	A_peak_21804	F5:Promoter_0kb_1kb;Gm16548:First_intron	F5:1:163979406-164047846:+:-689	F5(ENSMUSG00000026579)
1	164075219	164075832	614	164075428	8	2.55756	2.33394	0.11338	A_peak_21814	Slc19a2:Promoter_1kb_2kb	Slc19a2:1:164076614-164092954:+:-1186	Slc19a2(ENSMUSG00000040918)
1	164251236	164251581	346	164251495	7	2.34308	2.26718	0.11338	A_peak_21835	Nme7:Other_intron;Gm37411:Promoter_0kb_1kb	Gm37411:1:164252281-164254563:+:-786	Gm37411(ENSMUSG00000103493)
1	164283876	164284477	602	164283982	8	3.17886	2.71857	0.17567	A_peak_21844	Atp1b1:First_intron;Gm32391:Promoter_2kb_3kb	Atp1b1:1:164264677-164285924:-:1942	Atp1b1(ENSMUSG00000026576)
1	164286639	164287289	651	164286836	7	2.57492	2.4165	0.11338	A_peak_21845	Atp1b1:Promoter_0kb_1kb;Gm32391:First_exon	Gm32391:1:164286041-164292059:+:794	Gm32391(ENSMUSG00000104011)
1	164288675	164289118	444	164288757	8	2.10351	2.0588	0.09451	A_peak_21846	Atp1b1:Promoter_2kb_3kb;Gm32391:First_intron	Gm32391:1:164286041-164292059:+:2715	Gm32391(ENSMUSG00000104011)
1	164400403	164400751	349	164400410	5	1.42503	1.74867	0.00067	A_peak_21865	D630023O14Rik:Promoter_2kb_3kb	D630023O14Rik:1:164403023-164406122:+:-2613	D630023O14Rik(ENSMUSG00000102389)
1	164508577	164509008	432	164508826	8	2.70972	2.42725	0.17567	A_peak_21883	Gm37853:First_intron;Gm37184:Promoter_0kb_1kb	Gm37184:1:164509550-164540340:+:-724	Gm37184(ENSMUSG00000102761)
1	164528199	164528495	297	164528407	9	2.59291	2.28755	0.11338	A_peak_21887	Gm37853:Promoter_2kb_3kb;Gm37184:First_intron	Gm37853:1:164468521-164525802:-:-2604	Gm37853(ENSMUSG00000102897)
1	164542791	164543057	267	164542878	7	1.98422	2.03805	0.05831	A_peak_21891	Gm36945:Promoter_2kb_3kb	Gm36945:1:164532987-164540110:-:-2767	Gm36945(ENSMUSG00000102163)
1	164786655	164786902	248	164786660	7	1.40067	1.66913	0.00067	A_peak_21912	1700029M03Rik:Promoter_1kb_2kb	1700029M03Rik:1:164788489-164790394:+:-1829	1700029M03Rik(ENSMUSG00000101189)
1	165064004	165064581	578	165064140	7	1.85235	1.9544	0.05831	A_peak_21949	Tiprl:First_intron;Gm38190:Promoter_1kb_2kb	Tiprl:1:165039854-165064565:-:425	Tiprl(ENSMUSG00000040843)
1	165065433	165065668	236	165065603	7	1.36725	1.64802	0.00067	A_peak_21950	Gm38190:Promoter_2kb_3kb;Tiprl:Promoter_1kb_2kb	Tiprl:1:165039854-165064565:-:-1037	Tiprl(ENSMUSG00000040843)
1	165122607	165122851	245	165122777	6	1.82391	1.98378	0.05831	A_peak_21960	Gpr161:Promoter_0kb_1kb	Gpr161:1:165123357-165154314:+:-580	Gpr161(ENSMUSG00000040836)
1	165206268	165206553	286	165206302	6	1.97042	2.0821	0.05831	A_peak_21968	Gm38368:Promoter_0kb_1kb;Dcaf6:Other_intron	Gm38368:1:165207087-165208422:+:-785	Gm38368(ENSMUSG00000104427)
1	165282988	165283251	264	165283115	7	1.65566	1.83004	0.05831	A_peak_21983	Dcaf6:First_intron;Gm37864:Promoter_0kb_1kb	Gm37864:1:165279123-165282198:-:-916	Gm37864(ENSMUSG00000102401)
1	165292860	165293115	256	165292968	9	3.2902	2.69695	0.23849	A_peak_21984	Gm37860:Promoter_2kb_3kb;Mpc2:First_intron	Gm37860:1:165295068-165296102:+:-2100	Gm37860(ENSMUSG00000103763)
1	165326978	165327314	337	165327083	8	2.69923	2.4208	0.17541	A_peak_21992	Gm56075:Promoter_1kb_2kb;Adcy10:First_intron	Gm56075:1:165325567-165325818:-:-1264	Gm56075(ENSMUSG00002076323)
1	165462613	165463156	544	165462784	8	3.17886	2.71857	0.17567	A_peak_22011	Mpzl1:Promoter_0kb_1kb	Mpzl1:1:165419808-165462107:-:-676	Mpzl1(ENSMUSG00000026566)
1	165464221	165464911	691	165464777	8	2.90939	2.55057	0.17567	A_peak_22012	Mpzl1:Promoter_2kb_3kb	Mpzl1:1:165419808-165462107:-:-2669	Mpzl1(ENSMUSG00000026566)
1	165474031	165474339	309	165474145	7	1.65566	1.83004	0.05831	A_peak_22015	Rcsd1:Other_exon;Rcsd1:three_prime_UTR;Gm18407:Promoter_1kb_2kb	Gm18407:1:165471467-165472257:-:-1887	Gm18407(ENSMUSG00000104517)
1	165474796	165475447	652	165474963	12	5.62199	3.71391	0.73063	A_peak_22016	Rcsd1:Other_exon;Rcsd1:three_prime_UTR;Gm18407:Promoter_2kb_3kb	Gm18407:1:165471467-165472257:-:-2705	Gm18407(ENSMUSG00000104517)
1	165588884	165589333	450	165588995	9	2.89084	2.46082	0.17567	A_peak_22038	Creg1:Promoter_2kb_3kb	Creg1:1:165591314-165602877:+:-2319	Creg1(ENSMUSG00000040713)
1	165604580	165604900	321	165604762	5	1.51503	1.81238	0.00067	A_peak_22040	Gm36972:Promoter_0kb_1kb	Gm36972:1:165603436-165604724:-:-37	Gm36972(ENSMUSG00000104306)
1	165605196	165605484	289	165605286	10	4.5126	3.32269	0.35488	A_peak_22041	Gm36972:Promoter_0kb_1kb	Gm36972:1:165603436-165604724:-:-561	Gm36972(ENSMUSG00000104306)
1	165614005	165614397	393	165614387	7	2.0334	2.06931	0.06145	A_peak_22044	Cd247:Promoter_1kb_2kb;Gm16565:Other_intron;Gm56086:Promoter_0kb_1kb	Gm56086:1:165613402-165613520:-:-866	Gm56086(ENSMUSG00002076221)
1	165639357	165639763	407	165639667	6	1.50789	1.77213	0.00067	A_peak_22046	Gm23402:Promoter_2kb_3kb;Cd247:First_intron	Gm23402:1:165637204-165637311:-:-2355	Gm23402(ENSMUSG00000118799)
1	165672934	165673437	504	165673274	6	1.82391	1.98378	0.05831	A_peak_22055	Cd247:First_intron;Gm32999:Promoter_1kb_2kb;Gm37856:First_exon	Gm37856:1:165672655-165673654:-:380	Gm37856(ENSMUSG00000103768)
1	165677180	165677565	386	165677444	8	2.97792	2.59313	0.17567	A_peak_22056	Cd247:First_intron;Gm37469:Promoter_0kb_1kb	Gm37469:1:165675723-165676613:-:-830	Gm37469(ENSMUSG00000102154)
1	165678330	165678622	293	165678454	9	3.01136	2.53161	0.17567	A_peak_22057	Cd247:First_intron;Gm37469:Promoter_1kb_2kb	Gm37469:1:165675723-165676613:-:-1840	Gm37469(ENSMUSG00000102154)
1	165871537	165871780	244	165871758	5	1.43216	1.75372	0.00067	A_peak_22087	Gm7626:Promoter_0kb_1kb	Gm7626:1:165870907-165871260:-:-497	Gm7626(ENSMUSG00000102890)
1	165878043	165878399	357	165878279	7	2.57492	2.4165	0.11338	A_peak_22089	Gm57142:Promoter_1kb_2kb	Gm57142:1:165874546-165876901:-:-1377	Gm57142(ENSMUSG00000120395)
1	165917547	165917980	434	165917712	8	2.8622	2.52133	0.17567	A_peak_22093	Gm37923:Promoter_2kb_3kb	Gm37923:1:165919983-165920144:+:-2271	Gm37923(ENSMUSG00000102484)
1	166166456	166166734	279	166166648	8	2.90939	2.55057	0.17567	A_peak_22129	Gm57148:Promoter_0kb_1kb	Gm57148:1:166166942-166175190:+:-294	Gm57148(ENSMUSG00000120355)
1	166206143	166206649	507	166206296	7	1.95223	2.01773	0.05831	A_peak_22135	Gm15853:Other_exon;Tada1:Promoter_0kb_1kb	Tada1:1:166206665-166221190:+:-369	Tada1(ENSMUSG00000026563)
1	166210473	166210962	490	166210735	7	2.20824	2.18081	0.11338	A_peak_22136	Tada1:Other_intron;Gm15853:Promoter_2kb_3kb	Gm15853:1:166205446-166208062:-:-2672	Gm15853(ENSMUSG00000103400)
1	166260814	166261188	375	166261129	7	2.57492	2.4165	0.11338	A_peak_22146	Gm16418:Promoter_1kb_2kb	Gm16418:1:166259273-166259444:-:-1684	Gm16418(ENSMUSG00000084093)
1	166261481	166261840	360	166261691	7	2.57492	2.4165	0.11338	A_peak_22147	Gm16418:Promoter_2kb_3kb	Gm16418:1:166259273-166259444:-:-2246	Gm16418(ENSMUSG00000084093)
1	166262104	166262455	352	166262296	6	1.89048	2.02843	0.05831	A_peak_22148	Gm16418:Promoter_2kb_3kb	Gm16418:1:166259273-166259444:-:-2851	Gm16418(ENSMUSG00000084093)
1	166327214	166327533	320	166327397	8	3.17886	2.71857	0.17567	A_peak_22159	Gm4846:Promoter_2kb_3kb	Gm4846:1:166311181-166325157:-:-2239	Gm4846(ENSMUSG00000086056)
1	166476577	166476836	260	166476751	7	2.34169	2.26628	0.11338	A_peak_22168	Gm4847:Promoter_1kb_2kb	Gm4847:1:166456539-166475262:-:-1488	Gm4847(ENSMUSG00000051081)
1	166477435	166477720	286	166477606	8	2.96608	2.58577	0.17567	A_peak_22169	Gm4847:Promoter_2kb_3kb	Gm4847:1:166456539-166475262:-:-2343	Gm4847(ENSMUSG00000051081)
1	167109621	167110003	383	167109861	8	3.12504	2.68487	0.17567	A_peak_22252	Uck2:First_intron;Gm2453:Promoter_2kb_3kb	Gm2453:1:167112636-167117425:+:-2775	Gm2453(ENSMUSG00000102909)
1	167110354	167110902	549	167110538	10	3.13229	2.52284	0.17567	A_peak_22253	Uck2:First_intron;Gm2453:Promoter_2kb_3kb	Gm2453:1:167112636-167117425:+:-2098	Gm2453(ENSMUSG00000102909)
1	167116518	167116940	423	167116571	7	2.57492	2.4165	0.11338	A_peak_22254	Gm2453:First_intron;Mir6347:Promoter_1kb_2kb	Mir6347:1:167117693-167117794:+:-1122	Mir6347(ENSMUSG00000098379)
1	167123717	167124370	654	167123984	8	2.90939	2.55057	0.17567	A_peak_22256	Gm37232:Promoter_0kb_1kb	Gm37232:1:167123601-167123968:-:-15	Gm37232(ENSMUSG00000102337)
1	167134751	167135177	427	167134970	6	1.78191	1.95562	0.05831	A_peak_22257	Tmco1:Promoter_0kb_1kb	Tmco1:1:167135946-167161547:+:-976	Tmco1(ENSMUSG00000052428)
1	167169866	167170188	323	167169916	6	1.82391	1.98378	0.05831	A_peak_22265	Gm56171:Promoter_1kb_2kb	Gm56171:1:167167937-167167993:-:-1922	Gm56171(ENSMUSG00002075501)
1	167515343	167515765	423	167515603	8	2.70972	2.42725	0.17567	A_peak_22306	Lmx1a:Promoter_1kb_2kb	Lmx1a:1:167516805-167676310:+:-1202	Lmx1a(ENSMUSG00000026686)
1	168166061	168166485	425	168166327	7	2.39178	2.29846	0.11338	A_peak_22409	Pbx1:Other_intron;Gm37524:Promoter_1kb_2kb	Gm37524:1:168163548-168165240:-:-1086	Gm37524(ENSMUSG00000103780)
1	168166836	168167069	234	168166878	7	2.43284	2.32486	0.11338	A_peak_22410	Pbx1:Other_intron;Gm37524:Promoter_1kb_2kb	Gm37524:1:168163548-168165240:-:-1637	Gm37524(ENSMUSG00000103780)
1	168260045	168260568	524	168260451	7	1.96017	2.02277	0.05831	A_peak_22428	Pbx1:Promoter_0kb_1kb	Pbx1:1:167946932-168259839:-:-611	Pbx1(ENSMUSG00000052534)
1	168315025	168315419	395	168315311	8	2.93092	2.56393	0.17567	A_peak_22436	Mir6348:Promoter_2kb_3kb	Mir6348:1:168318211-168318331:+:-2900	Mir6348(ENSMUSG00000098407)
1	168505381	168506206	826	168506004	10	3.34525	2.64264	0.24382	A_peak_22458	1700063I16Rik:Promoter_2kb_3kb	1700063I16Rik:1:168502840-168503451:-:-2552	1700063I16Rik(ENSMUSG00000103463)
1	168848925	168849177	253	168848933	7	1.66319	1.83479	0.05831	A_peak_22504	Mir6354:Promoter_2kb_3kb	Mir6354:1:168846542-168846658:-:-2274	Mir6354(ENSMUSG00000098829)
1	169177933	169178771	839	169178097	6	1.94332	2.06389	0.05831	A_peak_22547	Gm37839:Promoter_2kb_3kb	Gm37839:1:169156097-169175201:-:-2895	Gm37839(ENSMUSG00000103530)
1	169360073	169360400	328	169360312	9	3.01136	2.53161	0.17567	A_peak_22570	Nuf2:Promoter_1kb_2kb	Nuf2:1:169325502-169359033:-:-1278	Nuf2(ENSMUSG00000026683)
1	169628729	169629468	740	169629399	7	1.96413	2.02529	0.05831	A_peak_22600	Gm22114:Promoter_2kb_3kb	Gm22114:1:169627018-169627125:-:-2273	Gm22114(ENSMUSG00000119314)
1	170004771	170005513	743	170004944	11	4.19399	3.0266	0.35488	A_peak_22649	Uap1:Promoter_2kb_3kb;Gm37502:First_intron	Gm37502:1:170002950-170005341:-:397	Gm37502(ENSMUSG00000103908)
1	170007472	170007866	395	170007655	7	2.33183	2.25996	0.11338	A_peak_22650	Gm37502:Promoter_2kb_3kb	Gm37502:1:170002950-170005341:-:-2313	Gm37502(ENSMUSG00000103908)
1	170040798	170041144	347	170040856	8	2.80651	2.48691	0.17567	A_peak_22658	4930500M09Rik:Promoter_1kb_2kb;Uhmk1:First_intron	4930500M09Rik:1:170042428-170043991:+:-1572	4930500M09Rik(ENSMUSG00000044306)
1	170103490	170103723	234	170103576	6	1.82391	1.98378	0.05831	A_peak_22663	Sh2d1b1:Promoter_1kb_2kb	Sh2d1b1:1:170104888-170114338:+:-1312	Sh2d1b1(ENSMUSG00000102418)
1	170420249	170420545	297	170420382	8	3.15049	2.7008	0.17567	A_peak_22724	Nos1ap:Promoter_2kb_3kb	Nos1ap:1:170130236-170417430:-:-2951	Nos1ap(ENSMUSG00000038473)
1	170470803	170471072	270	170470904	7	2.4122	2.31159	0.11338	A_peak_22731	Olfml2b:Promoter_1kb_2kb	Olfml2b:1:170472100-170510358:+:-1196	Olfml2b(ENSMUSG00000038463)
1	170471384	170471837	454	170471622	6	1.90789	2.04012	0.05831	A_peak_22732	Olfml2b:Promoter_0kb_1kb	Olfml2b:1:170472100-170510358:+:-478	Olfml2b(ENSMUSG00000038463)
1	170713196	170713461	266	170713236	9	2.51506	2.24266	0.11338	A_peak_22760	Dusp12:Promoter_0kb_1kb;Gm26620:three_prime_UTR;Gm26620:First_exon	Dusp12:1:170701066-170713109:-:-126	Dusp12(ENSMUSG00000026659)
1	170755135	170755517	383	170755498	8	2.10351	2.0588	0.09451	A_peak_22768	Gm2962:Promoter_2kb_3kb;Fcrla:Promoter_0kb_1kb	Fcrla:1:170745144-170755152:-:-345	Fcrla(ENSMUSG00000038421)
1	170845063	170845661	599	170845341	6	1.50789	1.77213	0.00067	A_peak_22779	Fcgr4:Promoter_1kb_2kb	Fcgr4:1:170846488-170857330:+:-1147	Fcgr4(ENSMUSG00000059089)
1	170853467	170854310	844	170853656	6	2.01856	2.11444	0.05831	A_peak_22780	Gm26110:Promoter_1kb_2kb;Fcgr4:Other_intron	Gm26110:1:170855533-170855698:+:-1877	Gm26110(ENSMUSG00000065905)
1	170976760	170977032	273	170976981	6	1.56543	1.81065	0.02935	A_peak_22794	Sdhc:First_intron;Mpz:Promoter_1kb_2kb	Sdhc:1:170954733-170978172:-:1191	Sdhc(ENSMUSG00000058076)
1	170978683	170979095	413	170978966	10	3.12061	2.51631	0.17567	A_peak_22795	Sdhc:Promoter_0kb_1kb;Mpz:First_intron	Mpz:1:170978279-170988699:+:686	Mpz(ENSMUSG00000056569)
1	171080283	171080662	380	171080464	7	2.40196	2.305	0.11338	A_peak_22814	Adamts4:Other_intron;Ndufs2:Promoter_1kb_2kb	Ndufs2:1:171062421-171078957:-:-1506	Ndufs2(ENSMUSG00000013593)
1	171106338	171107341	1004	171106868	8	2.85095	2.51437	0.17567	A_peak_22816	Gm57119:Promoter_2kb_3kb;Ppox:Other_exon	Ppox:1:171103562-171108760:-:1892	Ppox(ENSMUSG00000062729)
1	171108537	171108797	261	171108746	10	2.37974	2.10956	0.11338	A_peak_22817	Gm57119:Promoter_0kb_1kb;Ppox:First_exon	Ppox:1:171103562-171108760:-:14	Ppox(ENSMUSG00000062729)
1	171115501	171115774	274	171115742	7	2.46422	2.34507	0.11338	A_peak_22818	Usp21:Promoter_0kb_1kb	Usp21:1:171109518-171115564:-:-177	Usp21(ENSMUSG00000053483)
1	171118342	171118671	330	171118459	8	2.73086	2.44026	0.17567	A_peak_22819	Usp21:Promoter_2kb_3kb;Ufc1:Other_intron	Usp21:1:171109518-171115564:-:-2894	Usp21(ENSMUSG00000053483)
1	171154781	171155045	265	171154870	8	2.78463	2.4734	0.17567	A_peak_22823	Dedd:Promoter_1kb_2kb;Gm20045:Promoter_1kb_2kb	Gm20045:1:171148168-171153745:-:-1124	Gm20045(ENSMUSG00000103983)
1	171174881	171175160	280	171175059	7	2.06699	2.09069	0.0862	A_peak_22827	Nit1:Promoter_1kb_2kb;Pfdn2:First_intron	Pfdn2:1:171173237-171186822:+:1821	Pfdn2(ENSMUSG00000006412)
1	171179621	171180116	496	171179736	8	2.46663	2.27845	0.11338	A_peak_22828	Gm37154:Promoter_1kb_2kb;Pfdn2:First_intron	Gm37154:1:171181693-171182983:+:-1957	Gm37154(ENSMUSG00000102929)
1	171194840	171195414	575	171195024	9	3.73595	2.9657	0.24382	A_peak_22831	Nectin4:Promoter_2kb_3kb	Nectin4:1:171197666-171216166:+:-2642	Nectin4(ENSMUSG00000006411)
1	171237392	171237628	237	171237567	6	1.86473	2.01115	0.05831	A_peak_22836	Usf1:Promoter_1kb_2kb;Arhgap30:Other_exon	Usf1:1:171238880-171246710:+:-1313	Usf1(ENSMUSG00000026641)
1	171264741	171265151	411	171264896	8	2.46663	2.27845	0.11338	A_peak_22844	Gm26641:First_exon;F11r:Promoter_0kb_1kb	Gm26641:1:171250747-171264929:-:33	Gm26641(ENSMUSG00000120584)
1	171267795	171268196	402	171267879	6	2.01856	2.11444	0.05831	A_peak_22845	Gm26641:Promoter_2kb_3kb;F11r:First_intron	F11r:1:171265102-171292171:+:2776	F11r(ENSMUSG00000038235)
1	171328437	171328973	537	171328961	7	1.65566	1.83004	0.05831	A_peak_22859	B930036N10Rik:First_exon;Alyref2:Promoter_2kb_3kb	Gm24871:1:171330615-171330731:-:1770	Gm24871(ENSMUSG00000119640)
1	171332058	171332741	684	171332381	6	2.00729	2.10687	0.05831	A_peak_22860	Gm24871:Promoter_1kb_2kb;B930036N10Rik:Promoter_0kb_1kb	B930036N10Rik:1:171328135-171331679:-:-701	B930036N10Rik(ENSMUSG00000091993)
1	171333860	171334682	823	171334595	7	1.65566	1.83004	0.05831	A_peak_22861	B930036N10Rik:Promoter_2kb_3kb	B930036N10Rik:1:171328135-171331679:-:-2915	B930036N10Rik(ENSMUSG00000091993)
1	171383839	171384102	264	171383995	8	2.27499	2.16216	0.11338	A_peak_22871	Cd244a:Promoter_2kb_3kb	Cd244a:1:171386760-171437314:+:-2765	Cd244a(ENSMUSG00000004709)
1	171460286	171460546	261	171460536	8	2.64753	2.38905	0.14086	A_peak_22874	Slamf7:three_prime_UTR;Gm37787:Promoter_1kb_2kb;Slamf7:Other_exon	Gm37787:1:171462446-171463590:+:-1910	Gm37787(ENSMUSG00000103219)
1	171481046	171481361	316	171481238	7	2.0334	2.06931	0.06145	A_peak_22876	Slamf7:Promoter_0kb_1kb	Slamf7:1:171459970-171480603:-:-634	Slamf7(ENSMUSG00000038179)
1	171561868	171562321	454	171562276	6	1.83105	1.98857	0.05831	A_peak_22882	Gm56305:Promoter_2kb_3kb;Gm22950:Promoter_1kb_2kb	Gm22950:1:171560866-171560973:-:-1302	Gm22950(ENSMUSG00000119062)
1	171591427	171591980	554	171591780	9	3.01136	2.53161	0.17567	A_peak_22890	Slamf1:Promoter_2kb_3kb	Slamf1:1:171594694-171628752:+:-2914	Slamf1(ENSMUSG00000015316)
1	171914127	171914617	491	171914454	6	1.9255	2.05194	0.05831	A_peak_22933	Copa:First_intron;Gm38164:Promoter_1kb_2kb	Gm38164:1:171916040-171916370:+:-1586	Gm38164(ENSMUSG00000102779)
1	171972798	171973203	406	171972938	8	3.15049	2.7008	0.17567	A_peak_22943	Dcaf8:Promoter_2kb_3kb;Gm10171:Promoter_0kb_1kb	Gm10171:1:171971840-171972468:-:-469	Gm10171(ENSMUSG00000089803)
1	172127840	172128475	636	172128308	7	2.38166	2.29195	0.11338	A_peak_22969	Igsf8:Other_intron;Atp1a2:Promoter_2kb_3kb	Atp1a2:1:172099275-172125631:-:-2676	Atp1a2(ENSMUSG00000007097)
GO:1903959,biological_process regulation of anion transmembrane transport;GO:1904062,biological_process regulation of cation transmembrane transport;GO:1904063,biological_process negative regulation of cation transmembrane transport;GO:1904645,biological_process response to amyloid-beta;GO:1904646,biological_process cellular response to amyloid-beta;GO:1904949,cellular_component ATPase complex;GO…	ATP1A; sodium/potassium-transporting ATPase subunit alpha [EC:7.2.2.13]; K01539	map04022,map04024,map04260,map04261,map04911,map04918,map04919,map04925,map04960,map04961,map04964,map04970,map04971,map04972,map04973,map04974,map04976,map04978	NP_036637.1 sodium/potassium-transporting ATPase subunit alpha-2 precursor [Rattus norvegicus]; XP_021054982.1 sodium/potassium-transporting ATPase subunit alpha-2 isoform X2 [Mus pahari]	NA
1	172150421	172150669	249	172150498	8	2.64753	2.38905	0.14086	A_peak_22975	Gm36937:Promoter_0kb_1kb;Kcnj9:Other_exon	Gm36937:1:172150560-172151228:+:-62	Gm36937(ENSMUSG00000102413)
1	172167859	172168103	245	172167909	8	2.36182	2.21474	0.11338	A_peak_22979	Gm57153:First_exon;Kcnj10:Promoter_0kb_1kb	Gm57153:1:172167819-172168641:-:732	Gm57153(ENSMUSG00000120194)
1	172168773	172169038	266	172168930	9	3.33884	2.72601	0.24382	A_peak_22980	Kcnj10:First_exon;Gm57153:Promoter_0kb_1kb;Kcnj10:five_prime_UTR	Kcnj10:1:172168776-172201652:+:153	Kcnj10(ENSMUSG00000044708)
1	172203525	172203769	245	172203584	6	1.55167	1.80144	0.02615	A_peak_22986	Pigm:Promoter_0kb_1kb	Gm57172:1:172203714-172203862:-:278	Gm57172(ENSMUSG00000121223)
1	172283082	172283374	293	172283186	6	1.72657	1.91854	0.05831	A_peak_22998	ENSMUSG00000121748:Promoter_2kb_3kb	gene_ENSMUSG00000121748:1:172286135-172302536:+:-2949	gene_ENSMUSG00000121748
1	172284405	172284696	292	172284484	8	2.80651	2.48691	0.17567	A_peak_22999	ENSMUSG00000121748:Promoter_1kb_2kb	gene_ENSMUSG00000121748:1:172286135-172302536:+:-1651	gene_ENSMUSG00000121748
1	172299006	172299328	323	172299219	7	2.34308	2.26718	0.11338	A_peak_23003	ENSMUSG00000121748:Other_intron;Gm7804:Promoter_2kb_3kb	Gm7804:1:172301600-172302454:+:-2381	Gm7804(ENSMUSG00000103357)
1	172301286	172301800	515	172301742	9	1.46914	1.65092	0.00067	A_peak_23004	ENSMUSG00000121748:Other_intron;Gm7804:First_exon;Slamf9:Promoter_1kb_2kb	Gm7804:1:172301600-172302454:+:141	Gm7804(ENSMUSG00000103357)
1	172388059	172388496	438	172388181	5	1.32949	1.68089	0.00067	A_peak_23013	4933439K11Rik:Promoter_2kb_3kb;Vsig8:Other_exon	4933439K11Rik:1:172365699-172385696:-:-2484	4933439K11Rik(ENSMUSG00000085184)
1	172431257	172431823	567	172431711	8	2.75221	2.45341	0.17567	A_peak_23026	Fcrl6:Promoter_1kb_2kb	Fcrl6:1:172424208-172430118:-:-1592	Fcrl6(ENSMUSG00000070504)
1	172461628	172462145	518	172462054	7	2.2833	2.22884	0.11338	A_peak_23030	Dusp23:Promoter_1kb_2kb	Dusp23:1:172458330-172460529:-:-1524	Dusp23(ENSMUSG00000026544)
1	172499824	172500147	324	172500082	7	2.57492	2.4165	0.11338	A_peak_23037	Gm2710:Promoter_2kb_3kb	Gm2710:1:172496600-172497203:-:-2878	Gm2710(ENSMUSG00000060128)
1	172815196	172815453	258	172815374	6	1.81449	1.97746	0.05831	A_peak_23075	Gm35742:Promoter_2kb_3kb	Gm35742:1:172817854-172827339:+:-2480	Gm35742(ENSMUSG00000120473)
1	172903093	172903332	240	172903193	6	1.50789	1.77213	0.00067	A_peak_23082	Gm42475:Promoter_1kb_2kb	Gm42475:1:172904542-172904837:+:-1349	Gm42475(ENSMUSG00000107139)
1	173161430	173162117	688	173161965	10	4.45997	3.29121	0.35488	A_peak_23111	Ackr1:Promoter_0kb_1kb;Cadm3:Other_exon;Cadm3:three_prime_UTR	Ackr1:1:173159452-173161317:-:-647	Ackr1(ENSMUSG00000037872)
1	173162791	173163060	270	173162920	6	1.80628	1.97196	0.05831	A_peak_23112	Ackr1:Promoter_1kb_2kb;Cadm3:Other_exon;Cadm3:three_prime_UTR	Ackr1:1:173159452-173161317:-:-1602	Ackr1(ENSMUSG00000037872)
1	173627503	173627898	396	173627784	5	1.51503	1.81238	0.00067	A_peak_23148	Ifi203-ps:Promoter_1kb_2kb	Ifi203-ps:1:173604094-173625836:-:-1947	Ifi203-ps(ENSMUSG00000090222)
1	173865433	173866001	569	173865608	9	3.51858	2.83397	0.24382	A_peak_23159	Or10aa1:Promoter_2kb_3kb	Or10aa1:1:173868270-173871977:+:-2662	Or10aa1(ENSMUSG00000045381)
1	173892271	173892556	286	173892362	7	1.65566	1.83004	0.05831	A_peak_23161	Or6n2:Promoter_1kb_2kb	Or6n2:1:173894170-173899839:+:-1808	Or6n2(ENSMUSG00000050134)
1	173893654	173893920	267	173893785	9	3.46465	2.80148	0.24382	A_peak_23162	Or6n2:Promoter_0kb_1kb	Or6n2:1:173894170-173899839:+:-385	Or6n2(ENSMUSG00000050134)
1	173936633	173936997	365	173936924	6	1.74217	1.92899	0.05831	A_peak_23166	Olfr1566-ps1:Promoter_1kb_2kb	Olfr1566-ps1:1:173938465-173938919:+:-1541	Olfr1566-ps1(ENSMUSG00000103863)
1	173956598	173957626	1029	173957040	10	4.5126	3.32269	0.35488	A_peak_23170	Or6k4:Promoter_2kb_3kb	Or6k4:1:173959082-173965823:+:-2042	Or6k4(ENSMUSG00000051528)
1	173969452	173969896	445	173969511	8	1.54588	1.726	0.0215	A_peak_23172	Or6k3:Promoter_0kb_1kb;ENSMUSG00000121436:First_intron	Or6k3:1:173969825-173970716:+:-314	Or6k3(ENSMUSG00000102371)
1	174079489	174079956	468	174079874	7	2.11863	2.1236	0.09451	A_peak_23181	Or10z1:Promoter_0kb_1kb	Or10z1:1:174076079-174079627:-:-246	Or10z1(ENSMUSG00000050788)
1	174251227	174251692	466	174251439	9	2.24203	2.08641	0.11338	A_peak_23197	Or6p1:Promoter_0kb_1kb	Or6p1:1:174251629-174262313:+:-190	Or6p1(ENSMUSG00000051509)
1	175209467	175209939	473	175209921	7	2.07549	2.0961	0.093	A_peak_23306	5730408A14Rik:Promoter_1kb_2kb;Rgs7:Other_intron	5730408A14Rik:1:175206418-175208242:-:-1678	5730408A14Rik(ENSMUSG00000104343)
1	175400270	175400780	511	175400550	7	2.0251	2.06403	0.06145	A_peak_23332	Gm36307:Promoter_1kb_2kb	Gm36307:1:175401874-175405991:+:-1324	Gm36307(ENSMUSG00000103079)
1	175707342	175707811	470	175707650	6	1.85624	2.00546	0.05831	A_peak_23368	Exo1:Promoter_0kb_1kb	Exo1:1:175708146-175741055:+:-496	Exo1(ENSMUSG00000039748)
1	175785314	175785804	491	175785685	8	2.58712	2.35202	0.11338	A_peak_23381	Gm37668:Promoter_0kb_1kb	Gm37668:1:175783020-175784964:-:-720	Gm37668(ENSMUSG00000103540)
1	175806722	175806964	243	175806887	6	1.83105	1.98857	0.05831	A_peak_23384	Rbm8a2:Promoter_0kb_1kb;Pld5:Other_intron	Rbm8a2:1:175805342-175806680:-:-206	Rbm8a2(ENSMUSG00000078184)
1	176169397	176169648	252	176169512	8	2.8622	2.52133	0.17567	A_peak_23436	Gm17965:Promoter_2kb_3kb	Gm17965:1:176166692-176167209:-:-2302	Gm17965(ENSMUSG00000102446)
1	176202911	176203418	508	176203271	7	1.40067	1.66913	0.00067	A_peak_23441	Gm38152:Promoter_1kb_2kb	Gm38152:1:176197720-176201286:-:-1984	Gm38152(ENSMUSG00000104248)
1	176355496	176355825	330	176355541	7	2.50687	2.37256	0.11338	A_peak_23460	Gm36536:Promoter_0kb_1kb	Gm36536:1:176257676-176354839:-:-701	Gm36536(ENSMUSG00000104021)
1	176575154	176575503	350	176575429	9	2.89084	2.46082	0.17567	A_peak_23492	Cep170:Other_intron;3110062G12Rik:Promoter_0kb_1kb	3110062G12Rik:1:176573129-176574548:-:-880	3110062G12Rik(ENSMUSG00000103634)
1	176583559	176583801	243	176583629	8	1.87937	1.92455	0.05831	A_peak_23493	Cep170:Other_exon;Gm36992:First_intron;Gm38104:Promoter_2kb_3kb	Gm36992:1:176582082-176586442:+:1546	Gm36992(ENSMUSG00000103435)
1	176662564	176662864	301	176662734	7	1.96413	2.02529	0.05831	A_peak_23500	Gm38158:Promoter_0kb_1kb;Hmga2-ps1:First_exon;Sdccag8:Other_intron	Gm38158:1:176663289-176663628:+:-555	Gm38158(ENSMUSG00000103367)
1	176704822	176705059	238	176704862	6	1.49801	1.76551	0.00067	A_peak_23509	Gm54732:Promoter_2kb_3kb;Sdccag8:Other_intron	Gm54732:1:176707399-176707479:+:-2537	Gm54732(ENSMUSG00002076339)
1	176708649	176708897	249	176708683	9	3.33884	2.72601	0.24382	A_peak_23510	Sdccag8:Other_intron;Gm37246:Promoter_0kb_1kb	Gm37246:1:176709136-176709971:+:-453	Gm37246(ENSMUSG00000102475)
1	176715959	176716227	269	176716050	13	6.12289	3.85799	0.96737	A_peak_23511	Sdccag8:Other_intron;Gm37490:Promoter_1kb_2kb	Gm37490:1:176717072-176717796:+:-1022	Gm37490(ENSMUSG00000102211)
1	176762227	176762569	343	176762387	8	2.90939	2.55057	0.17567	A_peak_23518	Gm15423:Promoter_2kb_3kb;Sdccag8:Other_intron	Gm15423:1:176755564-176760277:-:-2109	Gm15423(ENSMUSG00000087082)
1	176865221	176865802	582	176865336	7	1.96413	2.02529	0.05831	A_peak_23532	Gm37960:Promoter_0kb_1kb;Akt3:Other_intron	Gm37960:1:176862605-176864502:-:-833	Gm37960(ENSMUSG00000104391)
1	176867138	176867797	660	176867347	7	2.57492	2.4165	0.11338	A_peak_23533	Gm37960:Promoter_2kb_3kb;Akt3:Other_intron	Gm37960:1:176862605-176864502:-:-2844	Gm37960(ENSMUSG00000104391)
1	177058367	177058612	246	177058416	8	3.0626	2.64587	0.17567	A_peak_23567	Gm37463:Promoter_0kb_1kb;Akt3:Other_intron	Gm37463:1:177057456-177058252:-:-163	Gm37463(ENSMUSG00000102427)
1	177269000	177269331	332	177269055	6	1.82391	1.98378	0.05831	A_peak_23598	Gm26801:First_intron;Zbtb18:Promoter_0kb_1kb	Zbtb18:1:177269916-177278330:+:-861	Zbtb18(ENSMUSG00000063659)
1	177271236	177271630	395	177271340	9	3.82599	3.02063	0.24382	A_peak_23599	Gm26801:Promoter_0kb_1kb	Gm26801:1:177255903-177270836:-:-503	Gm26801(ENSMUSG00000097892)
1	177293034	177293466	433	177293094	7	2.46422	2.34507	0.11338	A_peak_23603	Gm37306:Promoter_1kb_2kb	Gm37306:1:177294943-177303833:+:-1849	Gm37306(ENSMUSG00000103043)
1	177422276	177422600	325	177422485	8	2.46663	2.27845	0.11338	A_peak_23626	Gm37280:Promoter_0kb_1kb	Gm37280:1:177416586-177422088:-:-396	Gm37280(ENSMUSG00000102885)
1	177424108	177424344	237	177424129	6	1.78191	1.95562	0.05831	A_peak_23627	Gm37280:Promoter_2kb_3kb	Gm37280:1:177416586-177422088:-:-2040	Gm37280(ENSMUSG00000102885)
1	177557070	177557315	246	177557201	6	2.01856	2.11444	0.05831	A_peak_23639	Spmip3:Promoter_0kb_1kb	Spmip3:1:177557379-177580890:+:-178	Spmip3(ENSMUSG00000015962)
1	177612151	177612458	308	177612357	8	2.46663	2.27845	0.11338	A_peak_23646	Gm16585:Promoter_2kb_3kb;Adss2:Other_intron	Gm16585:1:177614421-177615031:+:-2064	Gm16585(ENSMUSG00000089657)
1	177626719	177627089	371	177626948	7	2.27375	2.22272	0.11338	A_peak_23647	Adss2:Promoter_2kb_3kb	Adss2:1:177590527-177624077:-:-2870	Adss2(ENSMUSG00000015961)
1	177808635	177808889	255	177808691	8	2.46663	2.27845	0.11338	A_peak_23654	Catspere2:Promoter_2kb_3kb	Catspere2:1:177810988-178000271:+:-2297	Catspere2(ENSMUSG00000091476)
1	178104528	178104823	296	178104608	5	1.35694	1.70038	0.00067	A_peak_23679	4930527J03Rik:Promoter_0kb_1kb	4930527J03Rik:1:178103612-178104206:-:-401	4930527J03Rik(ENSMUSG00000070489)
1	178125609	178125920	312	178125827	7	2.34308	2.26718	0.11338	A_peak_23686	B230369F24Rik:Other_intron;Gm37486:Promoter_1kb_2kb	Gm37486:1:178126960-178127365:+:-1133	Gm37486(ENSMUSG00000104126)
1	178145755	178146166	412	178145905	8	1.80095	1.87777	0.05831	A_peak_23688	Cox20:Promoter_0kb_1kb	B230369F24Rik:1:178105161-178146114:-:209	B230369F24Rik(ENSMUSG00000086350)
1	178191534	178191790	257	178191672	8	3.02592	2.62301	0.17567	A_peak_23694	Gm54783:Promoter_0kb_1kb	Gm54783:1:178190965-178191086:-:-585	Gm54783(ENSMUSG00002075531)
1	178355623	178355858	236	178355631	6	1.37287	1.68168	0.00067	A_peak_23710	Kif26b:Promoter_1kb_2kb	Kif26b:1:178356689-178766765:+:-1058	Kif26b(ENSMUSG00000026494)
1	178463097	178463420	324	178463102	6	2.01856	2.11444	0.05831	A_peak_23732	Gm24405:Promoter_1kb_2kb;Kif26b:Other_intron	Gm24405:1:178464469-178464636:+:-1367	Gm24405(ENSMUSG00000064967)
1	178582390	178582794	405	178582649	8	2.8622	2.52133	0.17567	A_peak_23745	Kif26b:Other_intron;Gm34176:Promoter_0kb_1kb	Gm34176:1:178583372-178583846:+:-723	Gm34176(ENSMUSG00000102922)
1	179346777	179347074	298	179346946	7	2.57492	2.4165	0.11338	A_peak_23867	Smyd3:Promoter_1kb_2kb	Smyd3:1:178779524-179345606:-:-1339	Smyd3(ENSMUSG00000055067)
1	179372941	179373337	397	179373068	10	4.16495	3.11614	0.35488	A_peak_23870	Cnst:Promoter_0kb_1kb;Tfb2m:First_intron	Tfb2m:1:179355619-179373832:-:764	Tfb2m(ENSMUSG00000026492)
1	179494706	179495177	472	179495082	6	1.82275	1.983	0.05831	A_peak_23894	Sccpdh:Promoter_0kb_1kb	Sccpdh:1:179495774-179514754:+:-692	Sccpdh(ENSMUSG00000038936)
1	179846197	179846493	297	179846316	10	3.80309	2.9047	0.24382	A_peak_23945	Cdc42bpa:Other_intron;Gm38169:Promoter_2kb_3kb	Gm38169:1:179848626-179851165:+:-2310	Gm38169(ENSMUSG00000102194)
1	180028643	180028923	281	180028766	5	1.51503	1.81238	0.00067	A_peak_23977	Coq8a:Promoter_1kb_2kb	Coq8a:1:179992802-180027167:-:-1598	Coq8a(ENSMUSG00000026489)
1	180090922	180091338	417	180091298	9	3.46465	2.80148	0.24382	A_peak_23988	Gm31728:Other_intron;Psen2:Promoter_0kb_1kb	Psen2:1:180054568-180091003:-:-294	Psen2(ENSMUSG00000010609)
ss animal organ development;GO:0048518,biological_process positive regulation of biological process;GO:0048519,biological_process negative regulation of biological process;GO:0048522,biological_process positive regulation of cellular process;GO:0048523,biological_process negative regulation of cellular process;GO:0048534,biological_process hematopoietic or lymphoid organ development;GO:0048538,bi…	PSEN1, PS1; presenilin 1 [EC:3.4.23.-]; K04505; PSEN2, PS2; presenilin 2 [EC:3.4.23.-]; K04522	map04310,map04330,map04361,map04722,map05010,map05165	NP_035313.2 presenilin-2 [Mus musculus]; XP_006496775.1 PREDICTED: presenilin-2 isoform X2 [Mus musculus]	NA
1	180158062	180158308	247	180158152	8	2.52841	2.31613	0.11338	A_peak_24000	Itpkb:First_exon;ENSMUSG00000121653:Promoter_0kb_1kb;Gm5069:Promoter_2kb_3kb;Itpkb:five_prime_UTR	gene_ENSMUSG00000121653:1:180154534-180158115:-:-36	gene_ENSMUSG00000121653
1	180197183	180197423	241	180197260	7	2.4122	2.31159	0.11338	A_peak_24005	Itpkb:Other_intron;Gm37390:Promoter_2kb_3kb	Gm37390:1:180200233-180201105:+:-2973	Gm37390(ENSMUSG00000103123)
1	180313285	180313629	345	180313528	10	3.82939	2.91994	0.24382	A_peak_24019	Stum:Promoter_2kb_3kb	Stum:1:180259951-180311069:-:-2458	Stum(ENSMUSG00000053963)
1	180545928	180546348	421	180546200	9	3.54317	2.84881	0.24382	A_peak_24055	Gm8101:Promoter_2kb_3kb	Gm8101:1:180549178-180549656:+:-2978	Gm8101(ENSMUSG00000104202)
1	180548078	180548321	244	180548157	8	2.46663	2.27845	0.11338	A_peak_24056	Gm8101:Promoter_1kb_2kb	Gm8101:1:180549178-180549656:+:-1021	Gm8101(ENSMUSG00000104202)
1	180583777	180584210	434	180583928	9	2.24203	2.08641	0.11338	A_peak_24063	Gm37768:Promoter_0kb_1kb	Gm37768:1:180570774-180583401:-:-526	Gm37768(ENSMUSG00000103649)
1	180596440	180597032	593	180596945	6	1.96133	2.07599	0.05831	A_peak_24065	Gm38293:Promoter_0kb_1kb	Gm38293:1:180591061-180596221:-:-723	Gm38293(ENSMUSG00000103156)
1	180598999	180599255	257	180599061	9	3.33884	2.72601	0.24382	A_peak_24066	Gm38293:Promoter_2kb_3kb	Gm38293:1:180591061-180596221:-:-2839	Gm38293(ENSMUSG00000103156)
1	180676140	180676401	262	180676240	5	1.32949	1.68089	0.00067	A_peak_24077	Sde2:Promoter_2kb_3kb	Sde2:1:180678691-180695678:+:-2451	Sde2(ENSMUSG00000038806)
1	180731002	180731642	641	180731494	6	1.50789	1.77213	0.00067	A_peak_24081	Pycr2:Promoter_0kb_1kb	Pycr2:1:180731857-180735653:+:-363	Pycr2(ENSMUSG00000026520)
1	180767898	180768464	567	180768382	6	2.01856	2.11444	0.05831	A_peak_24085	Tmem63a:Promoter_1kb_2kb	Tmem63a:1:180769908-180802677:+:-1526	Tmem63a(ENSMUSG00000026519)
1	180803862	180804173	312	180803938	6	1.71114	1.90821	0.05831	A_peak_24095	Gm36961:Promoter_0kb_1kb	Gm36961:1:180803722-180803854:-:-83	Gm36961(ENSMUSG00000103930)
1	180880919	180881215	297	180880995	7	1.40067	1.66913	0.00067	A_peak_24104	Degs1l:First_intron;Gm17967:Promoter_0kb_1kb	Gm17967:1:180880092-180880739:-:-255	Gm17967(ENSMUSG00000104390)
1	180970899	180971268	370	180971023	11	4.21425	3.03793	0.35488	A_peak_24115	Nvl:First_intron;Cnih4:Promoter_1kb_2kb	Nvl:1:180914702-180971769:-:746	Nvl(ENSMUSG00000026516)
1	181063349	181063582	234	181063492	7	2.43284	2.32486	0.11338	A_peak_24133	Gm57166:Promoter_1kb_2kb	Gm57166:1:181060983-181062058:-:-1433	Gm57166(ENSMUSG00000121026)
1	181107456	181107903	448	181107609	8	2.8622	2.52133	0.17567	A_peak_24141	Gm8146:Promoter_2kb_3kb	Gm8146:1:181109610-181111457:+:-2001	Gm8146(ENSMUSG00000103260)
1	181230126	181230641	516	181230612	7	2.34169	2.26628	0.11338	A_peak_24158	Cnih3:First_intron;Gm16547:Promoter_2kb_3kb	Gm16547:1:181228028-181228321:-:-2290	Gm16547(ENSMUSG00000089888)
1	181262354	181263253	900	181262683	6	1.89048	2.02843	0.05831	A_peak_24164	Cnih3:Other_intron;Gm16539:Promoter_2kb_3kb	Gm16539:1:181259287-181259965:-:-2717	Gm16539(ENSMUSG00000089927)
1	181641600	181641928	329	181641710	9	2.99531	2.52216	0.17567	A_peak_24222	Dnah14:Other_exon;Gm23690:Promoter_0kb_1kb	Gm23690:1:181641171-181641265:-:-444	Gm23690(ENSMUSG00000064970)
1	181671286	181671618	333	181671370	10	2.93575	2.41343	0.17567	A_peak_24227	Lbr:Promoter_0kb_1kb	Lbr:1:181642899-181670611:-:-758	Lbr(ENSMUSG00000004880)
1	181673186	181673445	260	181673279	9	2.59291	2.28755	0.11338	A_peak_24228	Lbr:Promoter_2kb_3kb	Lbr:1:181642899-181670611:-:-2667	Lbr(ENSMUSG00000004880)
1	181682107	181682581	475	181682259	7	2.57265	2.41503	0.11338	A_peak_24229	Gm5533:Promoter_1kb_2kb	Gm5533:1:181679138-181680754:-:-1504	Gm5533(ENSMUSG00000056699)
1	181797990	181798413	424	181798056	7	2.30256	2.24119	0.11338	A_peak_24243	Gm38359:Promoter_0kb_1kb;Enah:First_intron	Gm38359:1:181795263-181797488:-:-567	Gm38359(ENSMUSG00000103317)
1	181898629	181899253	625	181898954	7	2.39178	2.29846	0.11338	A_peak_24252	Gm37177:Promoter_0kb_1kb	Gm37177:1:181898967-181899384:+:-13	Gm37177(ENSMUSG00000103379)
1	181952020	181952333	314	181952131	9	3.21896	2.6545	0.19328	A_peak_24261	Srp9:Promoter_0kb_1kb	Srp9:1:181952301-181959972:+:-170	Srp9(ENSMUSG00000026511)
1	182171254	182171587	334	182171364	7	2.34308	2.26718	0.11338	A_peak_24292	Fbxo28:Promoter_2kb_3kb	Fbxo28:1:182140666-182169194:-:-2169	Fbxo28(ENSMUSG00000047539)
1	182222626	182222863	238	182222763	10	4.04882	3.04788	0.35488	A_peak_24300	Gm5706:Promoter_1kb_2kb	Gm5706:1:182220107-182221100:-:-1662	Gm5706(ENSMUSG00000097260)
1	182233925	182234182	258	182234036	7	2.20824	2.18081	0.11338	A_peak_24301	Trp53bp2:Promoter_2kb_3kb	Gm10517:1:182235828-182236586:-:2550	Gm10517(ENSMUSG00000073482)
1	182345520	182345806	287	182345627	7	2.31227	2.24741	0.11338	A_peak_24319	Capn2:Promoter_0kb_1kb	Capn2:1:182294824-182345173:-:-453	Capn2(ENSMUSG00000026509)
1	182346226	182346531	306	182346424	7	1.47807	1.71797	0.00067	A_peak_24320	Capn2:Promoter_1kb_2kb	Capn2:1:182294824-182345173:-:-1250	Capn2(ENSMUSG00000026509)
1	182504529	182505144	616	182505036	6	1.82391	1.98378	0.05831	A_peak_24341	Gm37516:Promoter_2kb_3kb	Gm37516:1:182507503-182509457:+:-2467	Gm37516(ENSMUSG00000104376)
1	182507389	182507634	246	182507470	7	2.57492	2.4165	0.11338	A_peak_24342	Gm37516:Promoter_0kb_1kb	Gm37516:1:182507503-182509457:+:-33	Gm37516(ENSMUSG00000104376)
1	182589951	182590453	503	182590109	6	2.01856	2.11444	0.05831	A_peak_24356	Susd4:Promoter_1kb_2kb	Susd4:1:182591424-182724156:+:-1315	Susd4(ENSMUSG00000038576)
1	182782160	182782428	269	182782228	6	2.01856	2.11444	0.05831	A_peak_24383	Tlr5:Promoter_0kb_1kb	Tlr5:1:182782352-182804010:+:-124	Tlr5(ENSMUSG00000079164)
1	183075865	183076187	323	183076105	8	2.97792	2.59313	0.17567	A_peak_24433	Aida:Promoter_2kb_3kb;Brox:Other_intron	Aida:1:183078133-183106331:+:-2028	Aida(ENSMUSG00000042901)
1	183080204	183080920	717	183080722	7	1.65566	1.83004	0.05831	A_peak_24434	Aida:First_intron;Brox:Promoter_1kb_2kb	Brox:1:183057915-183078813:-:-1908	Brox(ENSMUSG00000046836)
1	183125742	183126037	296	183125935	9	3.35115	2.73337	0.24382	A_peak_24443	Gm34102:Promoter_1kb_2kb;Mia3:Other_intron	Gm34102:1:183127016-183144103:+:-1081	Gm34102(ENSMUSG00000121189)
1	183126748	183127055	308	183126818	8	2.77377	2.4667	0.17567	A_peak_24444	Gm34102:Promoter_0kb_1kb;Mia3:Other_intron	Gm34102:1:183127016-183144103:+:-198	Gm34102(ENSMUSG00000121189)
1	183199027	183199261	235	183199086	6	1.63638	1.85815	0.05831	A_peak_24454	A430073I11Rik:Promoter_2kb_3kb;Hhipl2:Promoter_0kb_1kb	Hhipl2:1:183199146-183217717:+:-60	Hhipl2(ENSMUSG00000053461)
1	183200441	183200724	284	183200560	6	1.63638	1.85815	0.05831	A_peak_24455	Hhipl2:First_intron;A430073I11Rik:Promoter_1kb_2kb	A430073I11Rik:1:183201585-183203121:+:-1025	A430073I11Rik(ENSMUSG00000104022)
1	183293279	183293820	542	183293730	8	3.17886	2.71857	0.17567	A_peak_24467	Gm33973:Promoter_1kb_2kb	Gm33973:1:183295708-183296242:+:-1978	Gm33973(ENSMUSG00000103451)
1	183294417	183295242	826	183294911	8	2.90939	2.55057	0.17567	A_peak_24468	Gm33973:Promoter_0kb_1kb	Gm33973:1:183295708-183296242:+:-797	Gm33973(ENSMUSG00000103451)
1	183415105	183415517	413	183415303	7	1.89769	1.98313	0.05831	A_peak_24488	Gm8214:Promoter_0kb_1kb	Gm8214:1:183413977-183414328:-:-974	Gm8214(ENSMUSG00000090533)
1	183647560	183647890	331	183647875	8	1.54588	1.726	0.0215	A_peak_24530	Gm38332:Promoter_2kb_3kb	Gm38332:1:183650326-183650473:+:-2451	Gm38332(ENSMUSG00000104007)
1	183648664	183648915	252	183648700	8	2.43416	2.25869	0.11338	A_peak_24531	Gm38332:Promoter_1kb_2kb	Gm38332:1:183650326-183650473:+:-1626	Gm38332(ENSMUSG00000104007)
1	183743102	183743365	264	183743309	6	1.9255	2.05194	0.05831	A_peak_24547	Dusp10:Promoter_2kb_3kb	Dusp10:1:183745498-183807833:+:-2189	Dusp10(ENSMUSG00000039384)
1	183767918	183768156	239	183767941	6	1.80628	1.97196	0.05831	A_peak_24550	Dusp10:First_intron;1700056E22Rik:Promoter_1kb_2kb	1700056E22Rik:1:183765226-183766498:-:-1442	1700056E22Rik(ENSMUSG00000044854)
1	183768434	183768703	270	183768483	6	1.79811	1.96648	0.05831	A_peak_24551	Dusp10:First_intron;1700056E22Rik:Promoter_1kb_2kb	1700056E22Rik:1:183765226-183766498:-:-1984	1700056E22Rik(ENSMUSG00000044854)
1	184115136	184115456	321	184115188	5	1.51503	1.81238	0.00067	A_peak_24611	Gm37712:Promoter_0kb_1kb;Gm37223:Other_intron	Gm37712:1:184108540-184114638:-:-549	Gm37712(ENSMUSG00000102794)
1	184175035	184175328	294	184175107	8	3.17622	2.71691	0.17567	A_peak_24618	2900092O11Rik:Promoter_0kb_1kb	2900092O11Rik:1:184175176-184175931:+:-69	2900092O11Rik(ENSMUSG00000104419)
1	184290955	184291482	528	184291271	9	3.18408	2.63377	0.17859	A_peak_24634	1700112H15Rik:Promoter_1kb_2kb	1700112H15Rik:1:184260037-184289888:-:-1382	1700112H15Rik(ENSMUSG00000101574)
1	184346601	184347083	483	184347065	6	1.80628	1.97196	0.05831	A_peak_24641	Rpl21-ps1:Promoter_2kb_3kb;Gm37800:Other_intron	Rpl21-ps1:1:184349444-184349924:+:-2379	Rpl21-ps1(ENSMUSG00000102606)
1	184468344	184468598	255	184468531	6	1.90789	2.04012	0.05831	A_peak_24654	Gm34342:Promoter_0kb_1kb	Gm34342:1:184469173-184471717:+:-642	Gm34342(ENSMUSG00000102158)
1	184544138	184544987	850	184544590	6	2.01856	2.11444	0.05831	A_peak_24664	Mtarc1:Promoter_1kb_2kb	Mtarc1:1:184518963-184543394:-:-1195	Mtarc1(ENSMUSG00000026621)
1	184579907	184580288	382	184580074	5	1.35694	1.70038	0.00067	A_peak_24670	Mtarc2:Promoter_1kb_2kb	Mtarc2:1:184545264-184578648:-:-1425	Mtarc2(ENSMUSG00000073481)
1	184652562	184653053	492	184652820	7	2.57492	2.4165	0.11338	A_peak_24685	Mark1:Other_intron;Gm38251:Promoter_2kb_3kb	Gm38251:1:184655332-184674697:+:-2512	Gm38251(ENSMUSG00000102784)
1	184815819	184816125	307	184815873	7	2.31227	2.24741	0.11338	A_peak_24714	Gm34732:First_intron;4930433J02Rik:Promoter_2kb_3kb	Gm34732:1:184814934-184818161:-:2288	Gm34732(ENSMUSG00000103942)
1	184822725	184823028	304	184822932	7	2.31227	2.24741	0.11338	A_peak_24715	4930433J02Rik:Other_exon;Gm37662:Promoter_1kb_2kb	Gm37662:1:184824187-184831744:+:-1255	Gm37662(ENSMUSG00000104461)
1	184933999	184934233	235	184934093	7	2.57492	2.4165	0.11338	A_peak_24743	Rab3gap2:Promoter_2kb_3kb	Rab3gap2:1:184936313-185018956:+:-2220	Rab3gap2(ENSMUSG00000039318)
1	184972968	184973284	317	184973228	7	2.40196	2.305	0.11338	A_peak_24751	Rab3gap2:Other_intron;Mir664:Promoter_1kb_2kb;Snora36b:Promoter_1kb_2kb	Snora36b:1:184975103-184975235:+:-1875	Snora36b(ENSMUSG00002075146)
1	184974477	184975260	784	184974641	9	1.94423	1.91778	0.05831	A_peak_24752	Rab3gap2:Other_intron;Mir664:Promoter_0kb_1kb;Snora36b:Promoter_0kb_1kb	Snora36b:1:184975103-184975235:+:-462	Snora36b(ENSMUSG00002075146)
1	184980579	184981199	621	184980934	8	2.46663	2.27845	0.11338	A_peak_24754	Rab3gap2:Other_intron;Gm34882:Promoter_0kb_1kb	Gm34882:1:184975909-184980086:-:-847	Gm34882(ENSMUSG00000103613)
1	184981509	184981742	234	184981672	5	1.38313	1.71896	0.00067	A_peak_24755	Gm34882:Promoter_1kb_2kb;Rab3gap2:Other_intron	Gm34882:1:184975909-184980086:-:-1585	Gm34882(ENSMUSG00000103613)
1	185044169	185044771	603	185044509	7	1.96413	2.02529	0.05831	A_peak_24763	Iars2:Other_intron;Mir194-1:Promoter_1kb_2kb;Mir215:Promoter_1kb_2kb;2010103J01Rik:First_intron	2010103J01Rik:1:185044383-185046000:+:125	2010103J01Rik(ENSMUSG00000104368)
1	185094926	185095461	536	185095041	7	2.57492	2.4165	0.11338	A_peak_24768	Eprs1:Promoter_0kb_1kb;4930532G15Rik:First_exon	4930532G15Rik:1:185091657-185095062:-:21	4930532G15Rik(ENSMUSG00000097261)
1	185163599	185164038	440	185163726	7	2.40196	2.305	0.11338	A_peak_24779	Gm52958:Promoter_0kb_1kb;9630028B13Rik:Other_exon	Gm52958:1:185164209-185164617:+:-483	Gm52958(ENSMUSG00000118510)
1	185175012	185175318	307	185175148	9	3.82599	3.02063	0.24382	A_peak_24781	9630028B13Rik:Promoter_1kb_2kb	9630028B13Rik:1:185161551-185174016:-:-1131	9630028B13Rik(ENSMUSG00000051295)
1	185176228	185176551	324	185176340	7	2.57492	2.4165	0.11338	A_peak_24782	9630028B13Rik:Promoter_2kb_3kb	9630028B13Rik:1:185161551-185174016:-:-2323	9630028B13Rik(ENSMUSG00000051295)
1	185218884	185219456	573	185219000	7	2.57265	2.41503	0.11338	A_peak_24789	ENSMUSG00000121791:Promoter_0kb_1kb	gene_ENSMUSG00000121791:1:185219490-185230364:+:-490	gene_ENSMUSG00000121791
1	185226412	185226851	440	185226810	7	1.65566	1.83004	0.05831	A_peak_24791	ENSMUSG00000121791:First_intron;5033404E19Rik:Promoter_2kb_3kb	5033404E19Rik:1:185229584-185230214:+:-2774	5033404E19Rik(ENSMUSG00000102185)
1	185474834	185475167	334	185475017	7	1.80104	1.92192	0.05831	A_peak_24835	Gm38093:Promoter_1kb_2kb	Gm38093:1:185476999-185489969:+:-1982	Gm38093(ENSMUSG00000103799)
1	186078016	186078337	322	186078201	6	1.86473	2.01115	0.05831	A_peak_24937	Gm37491:Promoter_1kb_2kb	Gm37491:1:186079511-186080622:+:-1310	Gm37491(ENSMUSG00000102217)
1	186446743	186447173	431	186446798	7	2.19908	2.17495	0.11338	A_peak_24988	Gm37849:Promoter_1kb_2kb	Gm37849:1:186443414-186445295:-:-1502	Gm37849(ENSMUSG00000102619)
1	186806075	186806580	506	186806552	8	2.10351	2.0588	0.09451	A_peak_25030	Spata17:Other_intron;Gm15508:Promoter_1kb_2kb	Gm15508:1:186805207-186805532:-:-1019	Gm15508(ENSMUSG00000089831)
1	186807905	186808392	488	186808196	9	3.82599	3.02063	0.24382	A_peak_25031	Gm15508:Promoter_2kb_3kb;Spata17:Other_intron	Gm15508:1:186805207-186805532:-:-2663	Gm15508(ENSMUSG00000089831)
1	186817998	186818711	714	186818647	7	2.50687	2.37256	0.11338	A_peak_25032	Gm43497:Promoter_2kb_3kb;Spata17:Other_intron	Gm43497:1:186813765-186816081:-:-2565	Gm43497(ENSMUSG00000106839)
1	186948180	186949093	914	186948374	7	1.40067	1.66913	0.00067	A_peak_25049	Spata17:Promoter_0kb_1kb;Gpatch2:First_intron	Gpatch2:1:186947704-187083901:+:669	Gpatch2(ENSMUSG00000039210)
1	187339617	187340022	406	187339723	6	1.82391	1.98378	0.05831	A_peak_25106	Esrrg:Promoter_1kb_2kb	Esrrg:1:187340987-187947082:+:-1264	Esrrg(ENSMUSG00000026610)
1	187398232	187398526	295	187398372	8	2.74151	2.44682	0.17567	A_peak_25119	Gm37929:Promoter_2kb_3kb;Esrrg:First_intron	Gm37929:1:187395065-187395558:-:-2813	Gm37929(ENSMUSG00000103401)
1	187442036	187442587	552	187442207	6	2.01856	2.11444	0.05831	A_peak_25124	Esrrg:First_intron;Gm52967:Promoter_2kb_3kb	Gm52967:1:187445001-187445232:+:-2794	Gm52967(ENSMUSG00000118492)
1	187741494	187741749	256	187741649	9	3.46465	2.80148	0.24382	A_peak_25160	Esrrg:Other_intron;9330162B11Rik:Promoter_0kb_1kb	9330162B11Rik:1:187738772-187741187:-:-461	9330162B11Rik(ENSMUSG00000103577)
1	187742666	187742953	288	187742780	6	2.01856	2.11444	0.05831	A_peak_25161	Esrrg:Other_intron;9330162B11Rik:Promoter_1kb_2kb	9330162B11Rik:1:187738772-187741187:-:-1592	9330162B11Rik(ENSMUSG00000103577)
1	187991497	187991968	472	187991679	8	2.74151	2.44682	0.17567	A_peak_25199	Ush2a:Promoter_2kb_3kb	Ush2a:1:187994219-188697238:+:-2540	Ush2a(ENSMUSG00000026609)
1	188356090	188356960	871	188356664	8	3.05031	2.6382	0.17567	A_peak_25256	Gm25095:Promoter_1kb_2kb;Ush2a:Other_intron	Gm25095:1:188355119-188355250:-:-1413	Gm25095(ENSMUSG00000077235)
1	188489958	188490520	563	188490110	9	3.47757	2.80926	0.24382	A_peak_25273	Gm25269:Promoter_2kb_3kb;Ush2a:Other_intron	Gm25269:1:188492672-188492776:+:-2562	Gm25269(ENSMUSG00000084550)
1	188741589	188741905	317	188741699	7	1.40067	1.66913	0.00067	A_peak_25301	Kctd3:Promoter_1kb_2kb	Kctd3:1:188703291-188740038:-:-1660	Kctd3(ENSMUSG00000026608)
1	188812263	188812515	253	188812354	9	3.65163	2.91445	0.24382	A_peak_25315	Gm18698:Promoter_0kb_1kb	Gm18698:1:188810355-188811901:-:-452	Gm18698(ENSMUSG00000104464)
1	189073439	189073796	358	189073603	8	2.93092	2.56393	0.17567	A_peak_25357	A430027H14Rik:Promoter_2kb_3kb;Kcnk2:First_intron	A430027H14Rik:1:189075627-189077094:+:-2024	A430027H14Rik(ENSMUSG00000104507)
1	189458013	189458452	440	189458326	8	2.5478	2.32797	0.11338	A_peak_25410	Ptpn14:Promoter_2kb_3kb	Ptpn14:1:189460464-189608892:+:-2138	Ptpn14(ENSMUSG00000026604)
1	189460232	189460509	278	189460369	7	2.46422	2.34507	0.11338	A_peak_25411	Ptpn14:Promoter_0kb_1kb	Ptpn14:1:189460464-189608892:+:-95	Ptpn14(ENSMUSG00000026604)
1	189900813	189901050	238	189900928	6	1.9523	2.06993	0.05831	A_peak_25484	Prox1:First_intron;Gm57154:Promoter_1kb_2kb;Prox1os:Promoter_1kb_2kb;Gm28172:First_exon	Gm28172:1:189900866-189901830:+:61	Gm28172(ENSMUSG00000099404)
1	189904510	189904796	287	189904625	8	3.09986	2.66913	0.17567	A_peak_25486	Prox1:Promoter_1kb_2kb;Prox1os:First_intron;Gm57154:First_intron	Prox1:1:189850231-189902911:-:-1713	Prox1(ENSMUSG00000010175)
nesis;GO:0071696,biological_process ectodermal placode development;GO:0071697,biological_process ectodermal placode morphogenesis;GO:0071698,biological_process olfactory placode development;GO:0071699,biological_process olfactory placode morphogenesis;GO:0071840,biological_process cellular component organization or biogenesis;GO:0071900,biological_process regulation of protein serine/threonine ki…	PROX1; prospero homeobox 1; K20211	map04013	NP_032963.1 prospero homeobox protein 1 [Mus musculus]	HPD
1	190643987	190645247	1261	190644292	10	4.25509	3.16938	0.35488	A_peak_25600	Rps6kc1:Promoter_0kb_1kb	Rps6kc1:1:190432398-190643967:-:-324	Rps6kc1(ENSMUSG00000089872)
1	190712560	190713206	647	190712624	8	3.17886	2.71857	0.17567	A_peak_25615	Vash2:Promoter_1kb_2kb	Vash2:1:190679842-190711493:-:-1130	Vash2(ENSMUSG00000037568)
1	190734846	190735136	291	190734931	9	2.51506	2.24266	0.11338	A_peak_25620	Gm37095:Promoter_1kb_2kb;Gm8407:Promoter_0kb_1kb	Gm8407:1:190733621-190734048:-:-882	Gm8407(ENSMUSG00000103964)
1	190759317	190759626	310	190759476	7	2.30256	2.24119	0.11338	A_peak_25624	Flvcr1:Promoter_1kb_2kb;A230020J21Rik:First_intron	Flvcr1:1:190738043-190758355:-:-1120	Flvcr1(ENSMUSG00000066595)
1	190766196	190766444	249	190766366	9	3.46465	2.80148	0.24382	A_peak_25625	Spata45:Promoter_2kb_3kb	Spata45:1:190768835-190775139:+:-2469	Spata45(ENSMUSG00000057072)
1	190793156	190793426	271	190793384	7	1.95223	2.01773	0.05831	A_peak_25630	Nsl1:Promoter_1kb_2kb;Tatdn3:Other_intron	Tatdn3:1:190778022-190795129:-:1745	Tatdn3(ENSMUSG00000026632)
1	190828872	190829369	498	190829129	6	1.78999	1.96104	0.05831	A_peak_25633	Batf3:Promoter_0kb_1kb	Batf3:1:190830043-190841142:+:-914	Batf3(ENSMUSG00000026630)
1	190896842	190897290	449	190897146	6	1.78999	1.96104	0.05831	A_peak_25645	Garin4:Promoter_0kb_1kb	Garin4:1:190894780-190897014:-:-131	Garin4(ENSMUSG00000091017)
1	190953276	190953780	505	190953633	8	2.75221	2.45341	0.17567	A_peak_25651	D730003I15Rik:Promoter_2kb_3kb	D730003I15Rik:1:190956600-190958337:+:-2967	D730003I15Rik(ENSMUSG00000073478)
1	190955807	190956087	281	190955957	8	2.94258	2.57117	0.17567	A_peak_25652	D730003I15Rik:Promoter_0kb_1kb	D730003I15Rik:1:190956600-190958337:+:-643	D730003I15Rik(ENSMUSG00000073478)
1	190997968	190998262	295	190998064	6	1.75003	1.93426	0.05831	A_peak_25661	Gm37168:Promoter_1kb_2kb	Gm37168:1:190999300-191025888:+:-1236	Gm37168(ENSMUSG00000103174)
1	191050994	191051259	266	191051149	8	3.12504	2.68487	0.17567	A_peak_25673	Nenf:Promoter_0kb_1kb	Nenf:1:191038985-191050391:-:-757	Nenf(ENSMUSG00000037499)
1	191052145	191052575	431	191052162	6	1.88185	2.02264	0.05831	A_peak_25674	Nenf:Promoter_1kb_2kb	Nenf:1:191038985-191050391:-:-1770	Nenf(ENSMUSG00000037499)
1	191055797	191056065	269	191055994	9	1.46914	1.65092	0.00067	A_peak_25675	Pacc1:Promoter_2kb_3kb	Pacc1:1:191058108-191083111:+:-2114	Pacc1(ENSMUSG00000026627)
1	191207743	191208020	278	191207850	8	2.90939	2.55057	0.17567	A_peak_25700	Gm37688:Promoter_1kb_2kb	Gm37688:1:191209443-191209908:+:-1593	Gm37688(ENSMUSG00000104341)
1	191269642	191270283	642	191270240	8	2.83975	2.50745	0.17567	A_peak_25709	Dtl:three_prime_UTR;Dtl:Other_exon;9430037O13Rik:Promoter_1kb_2kb	9430037O13Rik:1:191267996-191269004:-:-1235	9430037O13Rik(ENSMUSG00000102246)
1	191270732	191270965	234	191270900	6	1.87326	2.01688	0.05831	A_peak_25710	Dtl:three_prime_UTR;Dtl:Other_exon;9430037O13Rik:Promoter_1kb_2kb	9430037O13Rik:1:191267996-191269004:-:-1895	9430037O13Rik(ENSMUSG00000102246)
1	191308108	191308999	892	191308143	7	2.32202	2.25367	0.11338	A_peak_25717	Ints7:First_intron;Dtl:Promoter_0kb_1kb	Ints7:1:191307747-191355800:+:395	Ints7(ENSMUSG00000037461)
1	191494609	191494868	260	191494691	8	2.1124	2.06414	0.09451	A_peak_25741	Gm22446:Promoter_0kb_1kb;Lpgat1:Other_intron	Gm22446:1:191494311-191494415:-:-275	Gm22446(ENSMUSG00000119660)
1	191496673	191497075	403	191496911	9	3.23069	2.66148	0.20109	A_peak_25742	Gm22446:Promoter_2kb_3kb;Lpgat1:Other_intron	Gm22446:1:191494311-191494415:-:-2495	Gm22446(ENSMUSG00000119660)
1	191547040	191547288	249	191547074	5	1.41794	1.74365	0.00067	A_peak_25746	5430414B12Rik:Promoter_2kb_3kb	5430414B12Rik:1:191549550-191551650:+:-2476	5430414B12Rik(ENSMUSG00000121164)
1	191641338	191641580	243	191641397	7	2.29291	2.235	0.11338	A_peak_25760	Slc30a1:Other_exon;1700034H15Rik:Promoter_1kb_2kb	1700034H15Rik:1:191618241-191639639:-:-1757	1700034H15Rik(ENSMUSG00000055833)
1	191731353	191731691	339	191731613	7	2.57492	2.4165	0.11338	A_peak_25773	Traf5:Other_intron;Mir3473c:Promoter_1kb_2kb	Mir3473c:1:191730514-191730595:-:-1017	Mir3473c(ENSMUSG00000093003)
1	192522424	192522740	317	192522462	9	3.01136	2.53161	0.17567	A_peak_25896	1700065J18Rik:Promoter_1kb_2kb	1700065J18Rik:1:192523968-192525048:+:-1506	1700065J18Rik(ENSMUSG00000100872)
1	192534130	192534445	316	192534265	6	1.56543	1.81065	0.02935	A_peak_25899	Sertad4:First_intron;Gm15867:Promoter_2kb_3kb	Gm15867:1:192537230-192539259:+:-2965	Gm15867(ENSMUSG00000089812)
1	192570239	192570831	593	192570345	9	3.13834	2.60663	0.17567	A_peak_25904	Gm2367:Promoter_0kb_1kb	Gm2367:1:192570878-192571350:+:-533	Gm2367(ENSMUSG00000102162)
1	192725032	192725344	313	192725209	7	2.23603	2.19858	0.11338	A_peak_25926	Gm31406:Promoter_0kb_1kb	Gm31406:1:192723280-192724713:-:-495	Gm31406(ENSMUSG00000103640)
1	192813015	192813289	275	192813167	9	3.01136	2.53161	0.17567	A_peak_25940	Utp25:Promoter_0kb_1kb	Utp25:1:192773411-192812580:-:-586	Utp25(ENSMUSG00000016181)
1	192847498	192848055	558	192847804	8	2.83975	2.50745	0.17567	A_peak_25954	A130010J15Rik:Promoter_2kb_3kb;Irf6:Other_intron	A130010J15Rik:1:192850353-192860140:+:-2549	A130010J15Rik(ENSMUSG00000079144)
1	192944272	192944761	490	192944315	7	2.39178	2.29846	0.11338	A_peak_25969	Lamb3:First_intron;Hsd11b1:First_intron;Gm38118:Promoter_0kb_1kb	Gm38118:1:192941923-192944145:-:-169	Gm38118(ENSMUSG00000103089)
1	192962669	192963106	438	192963092	8	2.59707	2.35811	0.11561	A_peak_25970	Lamb3:Other_exon;Lamb3:five_prime_UTR;Gm37691:Promoter_0kb_1kb	Gm37691:1:192963578-192966151:+:-486	Gm37691(ENSMUSG00000104348)
1	193173687	193174487	801	193174150	8	1.80095	1.87777	0.05831	A_peak_25999	Gm38322:Promoter_1kb_2kb	Gm38322:1:193175894-193178194:+:-1744	Gm38322(ENSMUSG00000102981)
1	193335664	193336028	365	193335701	6	2.01856	2.11444	0.05831	A_peak_26016	Gm31870:Promoter_2kb_3kb	Gm31870:1:193337930-193467219:+:-2229	Gm31870(ENSMUSG00000120108)
1	193336344	193337090	747	193336470	8	2.90939	2.55057	0.17567	A_peak_26017	Gm31870:Promoter_1kb_2kb	Gm31870:1:193337930-193467219:+:-1460	Gm31870(ENSMUSG00000120108)
1	193906167	193906787	621	193906344	6	1.78999	1.96104	0.05831	A_peak_26087	4930503O07Rik:Promoter_1kb_2kb	4930503O07Rik:1:193894494-193905067:-:-1276	4930503O07Rik(ENSMUSG00000103692)
1	194504058	194504291	234	194504259	8	2.5478	2.32797	0.11338	A_peak_26161	Mir3962:Promoter_0kb_1kb;Gm19777:Promoter_1kb_2kb	Mir3962:1:194504308-194504372:+:-49	Mir3962(ENSMUSG00000092633)
1	194618183	194618424	242	194618376	6	1.71114	1.90821	0.05831	A_peak_26172	Cd34:Promoter_2kb_3kb	Cd34:1:194621126-194643587:+:-2750	Cd34(ENSMUSG00000016494)
1	194679721	194680281	561	194679848	7	2.15394	2.14612	0.11338	A_peak_26187	A330023F24Rik:First_intron;Gm32250:Promoter_2kb_3kb	Gm32250:1:194671369-194677653:-:-2194	Gm32250(ENSMUSG00000104206)
1	194719340	194719615	276	194719416	9	3.27819	2.68978	0.22992	A_peak_26192	Cd46:three_prime_UTR;Mir29b-2:First_exon;Cd46:Other_exon;Mir29c:Promoter_0kb_1kb	Mir29b-2:1:194719347-194719428:+:68	Mir29b-2(ENSMUSG00000065412)
1	194775010	194775288	279	194775136	7	2.0334	2.06931	0.06145	A_peak_26197	Cd46:Promoter_0kb_1kb	Cd46:1:194719133-194774557:-:-578	Cd46(ENSMUSG00000016493)
1	194777236	194777606	371	194777388	7	1.96413	2.02529	0.05831	A_peak_26198	Cd46:Promoter_2kb_3kb	Cd46:1:194719133-194774557:-:-2830	Cd46(ENSMUSG00000016493)
1	194859020	194859267	248	194859185	7	1.96017	2.02277	0.05831	A_peak_26210	Cr2:Promoter_0kb_1kb	Cr2:1:194819118-194859024:-:-160	Cr2(ENSMUSG00000026616)
1	194860345	194861087	743	194860928	8	1.80095	1.87777	0.05831	A_peak_26211	Cr2:Promoter_1kb_2kb	Cr2:1:194819118-194859024:-:-1903	Cr2(ENSMUSG00000026616)
1	194909651	194910237	587	194909777	10	2.37974	2.10956	0.11338	A_peak_26219	Gm56030:Promoter_0kb_1kb	Gm56030:1:194910585-194910706:+:-808	Gm56030(ENSMUSG00002076810)
10	3084515	3084838	324	3084719	5	1.51503	1.81238	0.00067	A_peak_26236	B020014A21Rik:Promoter_1kb_2kb	B020014A21Rik:10:3075090-3083193:-:-1525	B020014A21Rik(ENSMUSG00000110909)
10	3123973	3124660	688	3124061	6	1.96133	2.07599	0.05831	A_peak_26243	Gm48097:Promoter_1kb_2kb	Gm48097:10:3126019-3126188:+:-1958	Gm48097(ENSMUSG00000111625)
10	3219696	3220016	321	3219886	8	2.75221	2.45341	0.17567	A_peak_26257	H60c:Promoter_2kb_3kb	H60c:10:3206207-3217771:-:-2114	H60c(ENSMUSG00000091618)
10	3315644	3316010	367	3315883	5	1.36949	1.70928	0.00067	A_peak_26272	Ppp1r14c:Promoter_0kb_1kb	Ppp1r14c:10:3316056-3414975:+:-173	Ppp1r14c(ENSMUSG00000040653)
10	3687440	3687889	450	3687628	8	3.17886	2.71857	0.17567	A_peak_26320	Plekhg1:Promoter_2kb_3kb	Plekhg1:10:3690363-3917303:+:-2735	Plekhg1(ENSMUSG00000040624)
10	3689091	3689538	448	3689362	7	2.57492	2.4165	0.11338	A_peak_26321	Plekhg1:Promoter_1kb_2kb	Plekhg1:10:3690363-3917303:+:-1001	Plekhg1(ENSMUSG00000040624)
10	3822434	3822738	305	3822474	9	3.40098	2.76323	0.24382	A_peak_26336	Plekhg1:Other_intron;Gm16149:Promoter_2kb_3kb	Gm16149:10:3819298-3819607:-:-2866	Gm16149(ENSMUSG00000082123)
10	4053976	4054262	287	4054219	7	2.57492	2.4165	0.11338	A_peak_26357	Gm25515:Promoter_0kb_1kb;Mthfd1l:Other_intron	Gm25515:10:4054312-4054469:+:-93	Gm25515(ENSMUSG00000065792)
10	4338655	4338889	235	4338704	8	3.17886	2.71857	0.17567	A_peak_26394	Gm21781:Promoter_2kb_3kb;Zbtb2:Promoter_0kb_1kb	Zbtb2:10:4317074-4338108:-:-595	Zbtb2(ENSMUSG00000075327)
10	4340630	4341209	580	4341084	9	3.82599	3.02063	0.24382	A_peak_26395	Gm21781:Promoter_0kb_1kb;Zbtb2:Promoter_2kb_3kb	Gm21781:10:4341586-4346424:+:-502	Gm21781(ENSMUSG00000095123)
10	4384491	4384748	258	4384586	9	2.59291	2.28755	0.11338	A_peak_26404	Armt1:First_intron;Rmnd1:Promoter_2kb_3kb	Armt1:10:4382466-4405141:+:2119	Armt1(ENSMUSG00000061759)
10	4431088	4431421	334	4431320	10	3.63781	2.80939	0.24382	A_peak_26413	Gm22739:Promoter_2kb_3kb;Ccdc170:Promoter_1kb_2kb	Ccdc170:10:4432501-4512231:+:-1181	Ccdc170(ENSMUSG00000019767)
10	4520747	4520984	238	4520892	8	2.8735	2.52833	0.17567	A_peak_26428	Gm3266:Promoter_0kb_1kb	Gm3266:10:4519632-4520223:-:-668	Gm3266(ENSMUSG00000112330)
10	4521392	4521649	258	4521470	5	1.30358	1.66248	0.00067	A_peak_26429	Gm3266:Promoter_1kb_2kb	Gm3266:10:4519632-4520223:-:-1246	Gm3266(ENSMUSG00000112330)
10	5305615	5306146	532	5305683	8	2.46663	2.27845	0.11338	A_peak_26537	Syne1:Other_intron;Gm23573:Promoter_1kb_2kb	Gm23573:10:5307172-5307279:+:-1489	Gm23573(ENSMUSG00000119411)
10	5503565	5504001	437	5503850	10	2.08586	1.95181	0.09451	A_peak_26564	Syne1:Promoter_2kb_3kb	Syne1:10:4970916-5501482:-:-2367	Syne1(ENSMUSG00000096054)
10	5540674	5540921	248	5540833	9	2.59291	2.28755	0.11338	A_peak_26566	Myct1:Promoter_2kb_3kb	Myct1:10:5543774-5556904:+:-2941	Myct1(ENSMUSG00000046916)
10	5776610	5776875	266	5776629	7	2.11863	2.1236	0.09451	A_peak_26589	Mtrf1l:Promoter_2kb_3kb;Rgs17:Other_exon;Rgs17:three_prime_UTR	Mtrf1l:10:5761886-5773910:-:-2718	Mtrf1l(ENSMUSG00000019774)
10	7159181	7159745	565	7159470	9	3.76465	2.98319	0.24382	A_peak_26756	Gm53610:Promoter_2kb_3kb;Cnksr3:First_intron	Cnksr3:10:7069062-7162237:-:2767	Cnksr3(ENSMUSG00000015202)
10	7164875	7165191	317	7165057	9	3.51858	2.83397	0.24382	A_peak_26757	Gm53610:Other_exon;Cnksr3:Promoter_2kb_3kb	Gm53610:10:7162264-7165108:+:2792	Gm53610(ENSMUSG00000119990)
10	7407549	7407788	240	7407727	7	2.57492	2.4165	0.11338	A_peak_26779	Ulbp1:First_intron;Gm46209:Promoter_0kb_1kb	Gm46209:10:7408355-7408908:+:-628	Gm46209(ENSMUSG00000112474)
10	7538825	7539107	283	7539071	6	1.73435	1.92375	0.05831	A_peak_26791	Pcmt1:First_intron;A630066F11Rik:Promoter_0kb_1kb	A630066F11Rik:10:7539085-7540395:+:-14	A630066F11Rik(ENSMUSG00000120335)
10	7540241	7540488	248	7540270	7	2.29291	2.235	0.11338	A_peak_26792	Pcmt1:First_intron;Nup43:Promoter_2kb_3kb;A630066F11Rik:First_exon	A630066F11Rik:10:7539085-7540395:+:1184	A630066F11Rik(ENSMUSG00000120335)
10	7542768	7543022	255	7542946	9	3.72171	2.95704	0.24382	A_peak_26793	Pcmt1:First_intron;Nup43:Promoter_0kb_1kb	Nup43:10:7543266-7554645:+:-320	Nup43(ENSMUSG00000040034)
10	7555657	7555913	257	7555680	6	1.87326	2.01688	0.05831	A_peak_26795	Pcmt1:First_intron;Lats1:Promoter_1kb_2kb	Pcmt1:10:7505136-7556900:-:1220	Pcmt1(ENSMUSG00000019795)
10	7558471	7558719	249	7558662	8	1.80095	1.87777	0.05831	A_peak_26796	Lats1:First_intron;Pcmt1:Promoter_1kb_2kb	Lats1:10:7556977-7592224:+:1684	Lats1(ENSMUSG00000040021)
10	7655353	7655636	284	7655598	6	1.50789	1.77213	0.00067	A_peak_26809	Ginm1:First_intron;B430219N15Rik:Promoter_0kb_1kb	B430219N15Rik:10:7655948-7657121:+:-350	B430219N15Rik(ENSMUSG00000085211)
10	7667411	7667722	312	7667696	8	2.68879	2.41438	0.17098	A_peak_26812	Ppil4:Promoter_0kb_1kb;Ginm1:First_intron	Ginm1:10:7643710-7668588:-:892	Ginm1(ENSMUSG00000040006)
10	7668221	7668509	289	7668410	9	3.36352	2.74078	0.24382	A_peak_26813	Ppil4:Promoter_0kb_1kb;Ginm1:First_exon	Ginm1:10:7643710-7668588:-:178	Ginm1(ENSMUSG00000040006)
10	7711694	7712176	483	7711906	7	2.39178	2.29846	0.11338	A_peak_26818	Zc3h12d:First_intron;Mir5104:Promoter_0kb_1kb	Mir5104:10:7712144-7712238:+:-238	Mir5104(ENSMUSG00000093060)
10	7898658	7898891	234	7898780	6	1.56543	1.81065	0.02935	A_peak_26847	Gm48614:Promoter_1kb_2kb	Gm48614:10:7877706-7897056:-:-1723	Gm48614(ENSMUSG00000112360)
10	8048433	8049222	790	8048974	8	1.54588	1.726	0.0215	A_peak_26864	Gm30906:Promoter_2kb_3kb	Gm30906:10:8051894-8069104:+:-2920	Gm30906(ENSMUSG00000112109)
10	8394866	8395364	499	8395157	8	2.97792	2.59313	0.17567	A_peak_26914	Ust:Promoter_0kb_1kb	Ust:10:8080519-8394589:-:-567	Ust(ENSMUSG00000047712)
10	8586649	8587075	427	8586983	7	2.19908	2.17495	0.11338	A_peak_26939	Gm48654:Promoter_2kb_3kb	Gm48654:10:8589004-8592837:+:-2021	Gm48654(ENSMUSG00000111215)
10	8738021	8738553	533	8738284	7	2.44324	2.33156	0.11338	A_peak_26964	4930553I21Rik:Promoter_1kb_2kb;Sash1:First_intron	4930553I21Rik:10:8736607-8737187:-:-1096	4930553I21Rik(ENSMUSG00000111165)
10	9210409	9211006	598	9210948	7	2.57492	2.4165	0.11338	A_peak_27021	Gm48748:First_intron;Gm48749:Promoter_1kb_2kb	Gm48748:10:9205594-9212362:-:1414	Gm48748(ENSMUSG00000112019)
10	9213171	9213426	256	9213229	6	1.82391	1.98378	0.05831	A_peak_27022	Gm48748:Promoter_0kb_1kb;Gm48749:First_intron	Gm48749:10:9212425-9271003:+:803	Gm48749(ENSMUSG00000111627)
10	9229663	9229913	251	9229781	8	2.97792	2.59313	0.17567	A_peak_27025	Gm48750:Promoter_2kb_3kb;Gm48749:Other_intron	Gm48750:10:9231898-9232276:+:-2117	Gm48750(ENSMUSG00000112048)
10	9231296	9231689	394	9231487	9	3.51858	2.83397	0.24382	A_peak_27026	Gm48750:Promoter_0kb_1kb;Gm48749:Other_intron	Gm48750:10:9231898-9232276:+:-411	Gm48750(ENSMUSG00000112048)
10	9364233	9364469	237	9364405	6	1.64368	1.86303	0.05831	A_peak_27041	Gm48751:Promoter_1kb_2kb	Gm48751:10:9358672-9362946:-:-1458	Gm48751(ENSMUSG00000112307)
10	9412973	9413449	477	9413371	9	3.01136	2.53161	0.17567	A_peak_27048	Gm9930:Promoter_1kb_2kb	Gm9930:10:9408274-9411425:-:-1945	Gm9930(ENSMUSG00000053980)
10	9423736	9424286	551	9423892	10	3.12061	2.51631	0.17567	A_peak_27050	Gm48755:Promoter_0kb_1kb	Gm48755:10:9421989-9423265:-:-626	Gm48755(ENSMUSG00000111951)
10	9469483	9469722	240	9469563	5	1.44655	1.76391	0.00067	A_peak_27054	Gm48759:Promoter_2kb_3kb	Gm48759:10:9472215-9475167:+:-2652	Gm48759(ENSMUSG00000112303)
10	9727919	9728668	750	9728487	8	3.17886	2.71857	0.17567	A_peak_27095	Stxbp5:Other_intron;Gm25635:Promoter_0kb_1kb	Gm25635:10:9727762-9727893:-:-593	Gm25635(ENSMUSG00000064609)
10	9775619	9776084	466	9775960	9	3.51858	2.83397	0.24382	A_peak_27105	Gm46210:Promoter_1kb_2kb;Stxbp5:First_intron	Stxbp5:10:9631290-9776823:-:863	Stxbp5(ENSMUSG00000019790)
10	9974137	9974398	262	9974177	7	1.73055	1.87735	0.05831	A_peak_27122	Gm28905:First_intron;Gm25682:Promoter_2kb_3kb	Gm25682:10:9976696-9976860:+:-2519	Gm25682(ENSMUSG00000065876)
10	9986417	9986687	271	9986437	6	1.90789	2.04012	0.05831	A_peak_27126	Gm48281:Promoter_0kb_1kb;Gm28905:First_intron	Gm48281:10:9976163-9985843:-:-593	Gm48281(ENSMUSG00000112713)
10	9988538	9988832	295	9988556	6	1.89916	2.03426	0.05831	A_peak_27127	Gm28905:First_intron;Gm48281:Promoter_2kb_3kb	Gm48281:10:9976163-9985843:-:-2712	Gm48281(ENSMUSG00000112713)
10	10173317	10173557	241	10173472	9	3.01136	2.53161	0.17567	A_peak_27146	Gm48324:Promoter_0kb_1kb	Gm48324:10:10146145-10172673:-:-798	Gm48324(ENSMUSG00000112573)
10	10173968	10174431	464	10174160	9	1.68915	1.77437	0.05831	A_peak_27147	Gm48324:Promoter_1kb_2kb	Gm48324:10:10146145-10172673:-:-1486	Gm48324(ENSMUSG00000112573)
10	10349102	10349386	285	10349227	7	2.4122	2.31159	0.11338	A_peak_27171	Adgb:Promoter_1kb_2kb	Adgb:10:10211452-10348070:-:-1156	Adgb(ENSMUSG00000050994)
10	10350289	10350623	335	10350333	7	1.40067	1.66913	0.00067	A_peak_27172	Adgb:Promoter_2kb_3kb	Adgb:10:10211452-10348070:-:-2262	Adgb(ENSMUSG00000050994)
10	10959597	10960196	600	10959989	7	2.52855	2.38655	0.11338	A_peak_27230	Grm1:Promoter_1kb_2kb	Grm1:10:10561802-10958100:-:-1888	Grm1(ENSMUSG00000019828)
hetic process;GO:2001141,biological_process regulation of RNA biosynthetic process;GO:2001225,biological_process regulation of chloride transport	GRM1; metabotropic glutamate receptor 1; K04603; GRM2; metabotropic glutamate receptor 2; K04605; GRM4; metabotropic glutamate receptor 4; K04607; GRM5; metabotropic glutamate receptor 5; K04604; GRM6; metabotropic glutamate receptor 6; K04608	map04020,map04068,map04072,map04080,map04540,map04720,map04723,map04724,map04730,map04742,map04915,map05010,map05016,map05030	NP_001107805.1 metabotropic glutamate receptor 1 isoform beta precursor [Mus musculus]; NP_058672.1 metabotropic glutamate receptor 1 isoform alpha precursor [Mus musculus]	NA
10	11217188	11217437	250	11217389	7	2.51768	2.37954	0.11338	A_peak_27260	Epm2a:Promoter_1kb_2kb	Epm2a:10:11219147-11335388:+:-1758	Epm2a(ENSMUSG00000055493)
10	11453734	11454509	776	11454014	12	4.27984	2.97382	0.35488	A_peak_27282	Gm48680:Promoter_1kb_2kb	Gm48680:10:11455829-11462988:+:-1815	Gm48680(ENSMUSG00000112151)
10	11714951	11715344	394	11715266	7	2.57492	2.4165	0.11338	A_peak_27316	Gm48697:First_intron;Gm48698:Promoter_0kb_1kb	Gm48698:10:11714366-11714639:-:-626	Gm48698(ENSMUSG00000112233)
10	11716895	11717158	264	11717113	7	2.57492	2.4165	0.11338	A_peak_27317	Gm48697:First_intron;Gm48698:Promoter_2kb_3kb	Gm48697:10:11700156-11717675:-:562	Gm48697(ENSMUSG00000111995)
10	11719058	11719309	252	11719228	9	3.73595	2.9657	0.24382	A_peak_27318	Gm48697:Promoter_1kb_2kb	Gm48697:10:11700156-11717675:-:-1552	Gm48697(ENSMUSG00000111995)
10	11719666	11720000	335	11719769	7	2.50687	2.37256	0.11338	A_peak_27319	Gm48697:Promoter_2kb_3kb	Gm48697:10:11700156-11717675:-:-2093	Gm48697(ENSMUSG00000111995)
10	11815608	11815851	244	11815707	8	2.58712	2.35202	0.11338	A_peak_27333	Gm55861:Promoter_1kb_2kb	Gm55861:10:11816716-11816811:+:-1009	Gm55861(ENSMUSG00002076949)
10	11832466	11833068	603	11832773	6	2.01856	2.11444	0.05831	A_peak_27335	Gm55862:Promoter_2kb_3kb	Gm55862:10:11835623-11835749:+:-2850	Gm55862(ENSMUSG00002076606)
10	11908298	11908549	252	11908538	7	2.57492	2.4165	0.11338	A_peak_27346	Gm48722:Promoter_1kb_2kb	Gm48722:10:11896603-11907184:-:-1353	Gm48722(ENSMUSG00000112775)
10	12205824	12206117	294	12205929	8	2.97792	2.59313	0.17567	A_peak_27394	Gm48724:Promoter_0kb_1kb	Gm48724:10:12200565-12204968:-:-960	Gm48724(ENSMUSG00000112131)
10	12237831	12238291	461	12238198	6	2.01856	2.11444	0.05831	A_peak_27400	Gm23680:Promoter_0kb_1kb	Gm23680:10:12239153-12239317:+:-955	Gm23680(ENSMUSG00000065096)
10	12297640	12298056	417	12297753	6	1.82275	1.983	0.05831	A_peak_27411	Utrn:Other_intron;Gm48798:Promoter_0kb_1kb	Gm48798:10:12296547-12297340:-:-412	Gm48798(ENSMUSG00000112816)
10	12672561	12672841	281	12672616	6	1.8394	1.99417	0.05831	A_peak_27467	Gm23044:Promoter_2kb_3kb;Utrn:Other_intron	Gm23044:10:12669618-12669718:-:-2897	Gm23044(ENSMUSG00000088516)
10	12745021	12745289	269	12745120	5	1.35694	1.70038	0.00067	A_peak_27475	Utrn:Promoter_0kb_1kb	Utrn:10:12257931-12745109:-:-10	Utrn(ENSMUSG00000019820)
10	12842172	12842535	364	12842334	8	2.66806	2.40165	0.15573	A_peak_27491	Stx11:Promoter_2kb_3kb	Stx11:10:12813952-12840042:-:-2291	Stx11(ENSMUSG00000039232)
10	12933891	12934530	640	12934095	7	2.34308	2.26718	0.11338	A_peak_27504	Plagl1:Promoter_2kb_3kb	Plagl1:10:12936247-13007438:+:-2152	Plagl1(ENSMUSG00000019817)
10	12935071	12935331	261	12935192	6	1.50789	1.77213	0.00067	A_peak_27505	Plagl1:Promoter_1kb_2kb	Plagl1:10:12936247-13007438:+:-1055	Plagl1(ENSMUSG00000019817)
10	13071505	13071795	291	13071652	11	4.34592	3.11192	0.35488	A_peak_27525	Ltv1:Promoter_2kb_3kb	Ltv1:10:13053883-13068912:-:-2739	Ltv1(ENSMUSG00000019814)
10	13350839	13351233	395	13351181	6	2.01856	2.11444	0.05831	A_peak_27562	Phactr2:Promoter_1kb_2kb	Phactr2:10:13083460-13350156:-:-1024	Phactr2(ENSMUSG00000062866)
10	13352268	13352548	281	13352495	6	1.78999	1.96104	0.05831	A_peak_27563	Phactr2:Promoter_2kb_3kb	Phactr2:10:13083460-13350156:-:-2338	Phactr2(ENSMUSG00000062866)
10	13373344	13373915	572	13373834	8	3.07495	2.65358	0.17567	A_peak_27566	Fuca2:Promoter_1kb_2kb	Fuca2:10:13375283-13394779:+:-1449	Fuca2(ENSMUSG00000019810)
10	13427074	13427332	259	13427302	6	1.49801	1.76551	0.00067	A_peak_27576	Pex3:First_intron;Adat2:Promoter_1kb_2kb	Adat2:10:13428637-13439120:+:-1335	Adat2(ENSMUSG00000019808)
10	13746103	13746636	534	13746152	8	1.32897	1.59693	0.00067	A_peak_27627	Aig1:Promoter_1kb_2kb;Gm32172:Promoter_0kb_1kb	Gm32172:10:13747023-13754952:+:-871	Gm32172(ENSMUSG00000112172)
10	14029835	14030438	604	14030411	7	1.95223	2.01773	0.05831	A_peak_27667	Gm28289:Promoter_0kb_1kb	Gm28289:10:14024827-14030190:-:-220	Gm28289(ENSMUSG00000101014)
10	14032601	14033046	446	14032651	6	1.75003	1.93426	0.05831	A_peak_27668	Gm28289:Promoter_2kb_3kb	Gm28289:10:14024827-14030190:-:-2460	Gm28289(ENSMUSG00000101014)
10	14108109	14108360	252	14108298	9	2.24203	2.08641	0.11338	A_peak_27674	Gm24343:Promoter_0kb_1kb;Gm48845:First_intron;Gm48844:First_intron	Gm24343:10:14109256-14109367:+:-958	Gm24343(ENSMUSG00000089333)
10	14424089	14424372	284	14424184	8	2.21647	2.12681	0.11338	A_peak_27715	Adgrg6:Promoter_2kb_3kb;Gm46212:First_intron	Adgrg6:10:14278326-14421403:-:-2780	Adgrg6(ENSMUSG00000039116)
10	14536809	14537216	408	14537136	6	2.01665	2.11315	0.05831	A_peak_27726	Vta1:Other_intron;Gm16234:Promoter_2kb_3kb	Gm16234:10:14539963-14544062:+:-2827	Gm16234(ENSMUSG00000085572)
10	14594068	14594344	277	14594306	6	1.50789	1.77213	0.00067	A_peak_27733	Nmbr:First_intron;Gje1:Promoter_0kb_1kb	Gje1:10:14591366-14593958:-:-347	Gje1(ENSMUSG00000019867)
10	14595594	14595871	278	14595643	6	1.82391	1.98378	0.05831	A_peak_27734	Nmbr:First_intron;Gje1:Promoter_1kb_2kb	Gje1:10:14591366-14593958:-:-1684	Gje1(ENSMUSG00000019867)
10	14646913	14647240	328	14647173	12	3.78125	2.71233	0.24382	A_peak_27744	Gm47698:Promoter_0kb_1kb	Gm47698:10:14647683-14650263:+:-510	Gm47698(ENSMUSG00000112113)
10	15009237	15009559	323	15009383	6	1.9523	2.06993	0.05831	A_peak_27788	Gm47703:Promoter_2kb_3kb	Gm47703:10:15011650-15012048:+:-2267	Gm47703(ENSMUSG00000112475)
10	15545063	15545556	494	15545153	9	1.94423	1.91778	0.05831	A_peak_27856	Gm46188:Promoter_1kb_2kb;Gm47712:First_intron	Gm46188:10:15546671-15547133:+:-1518	Gm46188(ENSMUSG00000112335)
10	15546467	15546717	251	15546580	10	4.16495	3.11614	0.35488	A_peak_27857	Gm46188:Promoter_0kb_1kb;Gm47712:First_intron	Gm46188:10:15546671-15547133:+:-91	Gm46188(ENSMUSG00000112335)
10	15614406	15614784	379	15614712	5	1.37629	1.71411	0.00067	A_peak_27862	Gm40604:First_intron;Gm47712:First_intron;Gm32283:Promoter_0kb_1kb	Gm32283:10:15610659-15614570:-:-141	Gm32283(ENSMUSG00000111963)
10	16237700	16238064	365	16237944	6	1.75794	1.93956	0.05831	A_peak_27960	Gm18557:Promoter_2kb_3kb	Gm18557:10:16240545-16242322:+:-2601	Gm18557(ENSMUSG00000112602)
10	16643074	16643627	554	16643473	7	2.34308	2.26718	0.11338	A_peak_27994	Gm5948:Promoter_1kb_2kb	Gm5948:10:16644687-16645526:+:-1214	Gm5948(ENSMUSG00000112903)
10	16662294	16662618	325	16662333	8	1.96315	1.97463	0.05831	A_peak_27996	Gm18039:Promoter_0kb_1kb	Gm18039:10:16661481-16662209:-:-123	Gm18039(ENSMUSG00000112118)
10	16670289	16670564	276	16670333	6	1.59337	1.82935	0.05169	A_peak_27998	Gm47736:Promoter_2kb_3kb	Gm47736:10:16672720-16673646:+:-2387	Gm47736(ENSMUSG00000112499)
10	16991359	16991725	367	16991497	9	2.27088	2.10284	0.11338	A_peak_28049	Gm55901:Promoter_1kb_2kb	Gm55901:10:16992551-16992648:+:-1054	Gm55901(ENSMUSG00002076853)
10	17208831	17209073	243	17208851	8	1.54588	1.726	0.0215	A_peak_28070	Gm47760:Promoter_0kb_1kb	Gm47760:10:17170445-17208625:-:-225	Gm47760(ENSMUSG00000111922)
10	17536329	17536621	293	17536448	9	3.51858	2.83397	0.24382	A_peak_28098	Gm47771:Promoter_2kb_3kb	Gm47771:10:17438490-17534261:-:-2186	Gm47771(ENSMUSG00000112629)
10	17670604	17670976	373	17670870	7	2.22672	2.19262	0.11338	A_peak_28113	Txlnb:Promoter_1kb_2kb;Gm20655:Other_intron	Txlnb:10:17671973-17721413:+:-1103	Txlnb(ENSMUSG00000039891)
10	17690713	17691199	487	17690955	8	3.17886	2.71857	0.17567	A_peak_28115	Gm7584:Promoter_2kb_3kb;Txlnb:Other_intron	Gm7584:10:17693126-17694066:+:-2171	Gm7584(ENSMUSG00000093537)
10	17825780	17826123	344	17826048	8	2.49018	2.29281	0.11338	A_peak_28136	Heca:Promoter_2kb_3kb	Heca:10:17744359-17823815:-:-2232	Heca(ENSMUSG00000039879)
10	18089101	18089627	527	18089401	7	1.40067	1.66913	0.00067	A_peak_28170	Ect2l:Promoter_2kb_3kb	Ect2l:10:18004650-18086638:-:-2762	Ect2l(ENSMUSG00000071392)
10	18110774	18111300	527	18110985	8	2.90939	2.55057	0.17567	A_peak_28175	Ccdc28a:Promoter_0kb_1kb	Gm10827:10:18110800-18121767:+:184	Gm10827(ENSMUSG00000096977)
10	18113471	18113903	433	18113714	7	2.57492	2.4165	0.11338	A_peak_28176	Ccdc28a:Promoter_2kb_3kb;Gm10827:First_intron	Gm10827:10:18110800-18121767:+:2913	Gm10827(ENSMUSG00000096977)
10	18192172	18192453	282	18192248	7	1.65566	1.83004	0.05831	A_peak_28190	Nhsl1:Promoter_2kb_3kb	Nhsl1:10:18194732-18409640:+:-2484	Nhsl1(ENSMUSG00000039835)
10	18442054	18442293	240	18442149	7	2.31227	2.24741	0.11338	A_peak_28225	Gm48297:Promoter_0kb_1kb	Gm48297:10:18441234-18441703:-:-445	Gm48297(ENSMUSG00000111173)
10	18719779	18720060	282	18719879	7	1.96413	2.02529	0.05831	A_peak_28264	Perp:Promoter_0kb_1kb	Perp:10:18720767-18732821:+:-888	Perp(ENSMUSG00000019851)
10	18965500	18966294	795	18965801	7	1.96413	2.02529	0.05831	A_peak_28308	1700124M09Rik:Promoter_2kb_3kb	1700124M09Rik:10:18962277-18962926:-:-2874	1700124M09Rik(ENSMUSG00000110938)
10	18978695	18978935	241	18978800	7	2.20824	2.18081	0.11338	A_peak_28312	Gm48545:Promoter_1kb_2kb	Gm48545:10:18969797-18977343:-:-1456	Gm48545(ENSMUSG00000111821)
10	19016435	19016956	522	19016611	6	2.01856	2.11444	0.05831	A_peak_28316	Gm20139:Promoter_0kb_1kb	Gm20139:10:19017498-19082450:+:-887	Gm20139(ENSMUSG00000111052)
10	19466322	19466555	234	19466552	7	1.96815	2.02784	0.05831	A_peak_28377	Ifngr1:Promoter_1kb_2kb	Ifngr1:10:19467696-19485977:+:-1144	Ifngr1(ENSMUSG00000020009)
10	19586034	19586275	242	19586235	7	2.11863	2.1236	0.09451	A_peak_28393	Il20ra:Promoter_2kb_3kb	Il20ra:10:19588317-19635801:+:-2082	Il20ra(ENSMUSG00000020007)
10	19727448	19727762	315	19727518	7	2.34169	2.26628	0.11338	A_peak_28409	Slc35d3:Promoter_0kb_1kb	Slc35d3:10:19723661-19727205:-:-312	Slc35d3(ENSMUSG00000050473)
10	19752035	19752383	349	19752266	5	1.31646	1.67163	0.00067	A_peak_28415	Pex7:Other_intron;Gm48714:Promoter_2kb_3kb	Gm48714:10:19748752-19750193:-:-2072	Gm48714(ENSMUSG00000111067)
10	19785661	19786014	354	19785827	9	3.82599	3.02063	0.24382	A_peak_28419	Pex7:Promoter_2kb_3kb	Pex7:10:19729645-19783435:-:-2391	Pex7(ENSMUSG00000020003)
10	20078499	20078761	263	20078516	6	1.49801	1.76551	0.00067	A_peak_28467	Map7:First_intron;4930405J17Rik:Promoter_0kb_1kb	4930405J17Rik:10:20074985-20077584:-:-931	4930405J17Rik(ENSMUSG00000110754)
10	20166204	20166571	368	20166287	8	3.17886	2.71857	0.17567	A_peak_28490	Gm30285:Promoter_2kb_3kb	Gm30285:10:20168530-20168952:+:-2243	Gm30285(ENSMUSG00000111064)
10	20186346	20186778	433	20186692	6	1.97042	2.0821	0.05831	A_peak_28495	4933406P04Rik:First_exon;Bclaf1:Promoter_1kb_2kb	4933406P04Rik:10:20186246-20188073:-:1381	4933406P04Rik(ENSMUSG00000069713)
10	20190385	20190706	322	20190523	8	1.80095	1.87777	0.05831	A_peak_28496	Bclaf1:First_intron;4933406P04Rik:Promoter_2kb_3kb	Bclaf1:10:20188214-20220359:+:2308	Bclaf1(ENSMUSG00000037608)
10	20241734	20242005	272	20241964	6	1.90789	2.04012	0.05831	A_peak_28511	Gm48537:Promoter_0kb_1kb	Gm48537:10:20240755-20241183:-:-780	Gm48537(ENSMUSG00000111351)
10	20602530	20602810	281	20602658	7	1.65566	1.83004	0.05831	A_peak_28572	Pde7b:Promoter_1kb_2kb	Pde7b:10:20273749-20600824:-:-1833	Pde7b(ENSMUSG00000019990)
10	20912008	20912314	307	20912055	6	1.93439	2.0579	0.05831	A_peak_28614	Gm10826:Promoter_2kb_3kb;Gm20149:Other_intron;Ahi1:Other_intron	Gm10826:10:20906388-20909692:-:-2362	Gm10826(ENSMUSG00000111006)
10	20975235	20975478	244	20975257	6	1.82391	1.98378	0.05831	A_peak_28627	Gm48189:Promoter_1kb_2kb	Gm48189:10:20976458-20978125:+:-1201	Gm48189(ENSMUSG00000111102)
10	21067280	21067814	535	21067401	7	2.34308	2.26718	0.11338	A_peak_28644	Gm40608:Promoter_2kb_3kb	Gm40608:10:21053525-21065081:-:-2319	Gm40608(ENSMUSG00000110967)
10	21128025	21128262	238	21128041	6	1.50789	1.77213	0.00067	A_peak_28657	Gm33728:Promoter_0kb_1kb	Gm33728:10:21073999-21128013:-:-27	Gm33728(ENSMUSG00000111200)
10	21164483	21164793	311	21164587	8	2.36182	2.21474	0.11338	A_peak_28660	Gm2467:Promoter_0kb_1kb	Gm2467:10:21165117-21166127:+:-530	Gm2467(ENSMUSG00000098102)
10	21170187	21170537	351	21170380	8	3.17886	2.71857	0.17567	A_peak_28662	Hbs1l:Promoter_1kb_2kb	Hbs1l:10:21171877-21244797:+:-1497	Hbs1l(ENSMUSG00000019977)
10	21170804	21171115	312	21170880	6	1.89048	2.02843	0.05831	A_peak_28663	Hbs1l:Promoter_0kb_1kb	Hbs1l:10:21171877-21244797:+:-997	Hbs1l(ENSMUSG00000019977)
10	21251619	21251870	252	21251729	6	1.87326	2.01688	0.05831	A_peak_28672	Aldh8a1:Promoter_1kb_2kb	Aldh8a1:10:21253189-21272484:+:-1460	Aldh8a1(ENSMUSG00000037542)
10	21722391	21722682	292	21722553	9	2.59291	2.28755	0.11338	A_peak_28732	Platr6:Promoter_1kb_2kb	Platr6:10:21706397-21720750:-:-1802	Platr6(ENSMUSG00000097107)
10	21723059	21723326	268	21723171	7	2.08403	2.10154	0.09451	A_peak_28733	Platr6:Promoter_2kb_3kb	Platr6:10:21706397-21720750:-:-2420	Platr6(ENSMUSG00000097107)
10	21754770	21755088	319	21754901	9	3.25433	2.67555	0.21328	A_peak_28738	Gm23839:Promoter_0kb_1kb	Gm23839:10:21754682-21754791:-:-109	Gm23839(ENSMUSG00000080607)
10	21756902	21757387	486	21756930	8	2.10351	2.0588	0.09451	A_peak_28739	Gm23839:Promoter_2kb_3kb;Sgk1:Promoter_1kb_2kb	Sgk1:10:21758082-21875802:+:-1152	Sgk1(ENSMUSG00000019970)
10	21935444	21935714	271	21935522	7	1.65566	1.83004	0.05831	A_peak_28757	Gm34267:Promoter_0kb_1kb	Gm34267:10:21930282-21934566:-:-955	Gm34267(ENSMUSG00000120118)
10	21949738	21950130	393	21949800	8	2.03621	2.01839	0.06174	A_peak_28758	ENSMUSG00000121429:Promoter_0kb_1kb	gene_ENSMUSG00000121429:10:21950135-21978158:+:-335	gene_ENSMUSG00000121429
10	22033110	22033443	334	22033203	6	1.50789	1.77213	0.00067	A_peak_28765	H60b:Promoter_1kb_2kb;Raet1e:Promoter_1kb_2kb;Gm4895:Promoter_2kb_3kb	Raet1e:10:22034467-22250038:+:-1264	Raet1e(ENSMUSG00000053219)
10	22140897	22141286	390	22141098	10	4.5126	3.32269	0.35488	A_peak_28766	Hmgb1-ps8:Promoter_1kb_2kb;H60b:First_intron;Gm26740:Other_intron;Raet1e:Other_intron	Hmgb1-ps8:10:22138640-22139266:-:-1831	Hmgb1-ps8(ENSMUSG00000097295)
10	22518321	22519087	767	22518882	10	4.03461	3.03955	0.35488	A_peak_28780	Slc2a12:Promoter_2kb_3kb	Slc2a12:10:22520909-22580184:+:-2027	Slc2a12(ENSMUSG00000037490)
10	22520099	22520455	357	22520249	7	2.43284	2.32486	0.11338	A_peak_28781	Slc2a12:Promoter_0kb_1kb	Slc2a12:10:22520909-22580184:+:-660	Slc2a12(ENSMUSG00000037490)
10	22664763	22665018	256	22664830	6	1.75794	1.93956	0.05831	A_peak_28801	Gm17794:Promoter_2kb_3kb	Gm17794:10:22667217-22668172:+:-2387	Gm17794(ENSMUSG00000112727)
10	22665934	22666280	347	22666127	7	2.50687	2.37256	0.11338	A_peak_28802	Gm17794:Promoter_1kb_2kb	Gm17794:10:22667217-22668172:+:-1090	Gm17794(ENSMUSG00000112727)
10	22696658	22696930	273	22696921	7	2.05853	2.0853	0.07933	A_peak_28808	Tcf21:Promoter_0kb_1kb;Gm10824:Other_intron	Tcf21:10:22693179-22696073:-:-847	Tcf21(ENSMUSG00000045680)
10	22697216	22697525	310	22697486	8	2.59707	2.35811	0.11561	A_peak_28809	Tcf21:Promoter_1kb_2kb;Gm10824:Other_intron	Tcf21:10:22693179-22696073:-:-1412	Tcf21(ENSMUSG00000045680)
10	22834867	22835181	315	22835039	7	1.98422	2.03805	0.05831	A_peak_28827	Gm47787:Promoter_2kb_3kb	Gm47787:10:22831799-22832483:-:-2555	Gm47787(ENSMUSG00000112091)
10	23043111	23043413	303	23043178	9	3.25433	2.67555	0.21328	A_peak_28849	Gm24655:Promoter_0kb_1kb;Eya4:Other_intron	Gm24655:10:23042762-23042869:-:-308	Gm24655(ENSMUSG00000119293)
10	23044289	23044556	268	23044306	9	1.94423	1.91778	0.05831	A_peak_28850	Eya4:Other_intron;Gm24655:Promoter_1kb_2kb	Gm24655:10:23042762-23042869:-:-1436	Gm24655(ENSMUSG00000119293)
10	23497760	23498128	369	23498080	7	2.57492	2.4165	0.11338	A_peak_28919	4930520K02Rik:Promoter_0kb_1kb	4930520K02Rik:10:23487160-23498046:-:-33	4930520K02Rik(ENSMUSG00000112868)
10	23794544	23795212	669	23794991	9	3.51858	2.83397	0.24382	A_peak_28968	Taar1:Promoter_1kb_2kb	Taar1:10:23796253-23797367:+:-1262	Taar1(ENSMUSG00000056379)
10	23811579	23812381	803	23812039	9	3.2902	2.69695	0.23849	A_peak_28972	Taar2:Promoter_2kb_3kb	Taar2:10:23814469-23817481:+:-2430	Taar2(ENSMUSG00000059763)
10	23822439	23822887	449	23822727	8	2.10351	2.0588	0.09451	A_peak_28974	Taar3:Promoter_2kb_3kb	Taar3:10:23825455-23826487:+:-2728	Taar3(ENSMUSG00000069708)
10	23836155	23836491	337	23836222	8	3.17886	2.71857	0.17567	A_peak_28976	Taar4:Promoter_0kb_1kb	Taar4:10:23836391-23837435:+:-169	Taar4(ENSMUSG00000069707)
10	23844214	23844728	515	23844626	7	2.53948	2.39361	0.11338	A_peak_28978	Taar5:Promoter_1kb_2kb	Taar5:10:23846603-23847617:+:-1977	Taar5(ENSMUSG00000069706)
10	23846239	23846494	256	23846447	5	1.49075	1.79521	0.00067	A_peak_28979	Taar5:Promoter_0kb_1kb	Taar5:10:23846603-23847617:+:-156	Taar5(ENSMUSG00000069706)
10	23862287	23862550	264	23862401	7	2.27375	2.22272	0.11338	A_peak_28985	Taar6:Promoter_0kb_1kb	Taar6:10:23860506-23861544:-:-856	Taar6(ENSMUSG00000045111)
10	23863931	23864328	398	23864202	8	2.46663	2.27845	0.11338	A_peak_28986	Taar6:Promoter_2kb_3kb	Taar6:10:23860506-23861544:-:-2657	Taar6(ENSMUSG00000045111)
10	23869511	23869785	275	23869785	6	1.50789	1.77213	0.00067	A_peak_28987	Taar7a:Promoter_0kb_1kb	Taar7a:10:23868302-23869379:-:-405	Taar7a(ENSMUSG00000095647)
10	23912169	23912406	238	23912334	9	3.46465	2.80148	0.24382	A_peak_28990	Taar7e:Promoter_1kb_2kb	Taar7e:10:23913511-23914588:+:-1177	Taar7e(ENSMUSG00000100689)
10	23918226	23918633	408	23918590	5	1.51503	1.81238	0.00067	A_peak_28991	Gm6884:Promoter_2kb_3kb	Gm6884:10:23921489-23922104:+:-2899	Gm6884(ENSMUSG00000082960)
10	23919857	23920136	280	23920061	6	1.63638	1.85815	0.05831	A_peak_28992	Gm6884:Promoter_1kb_2kb	Gm6884:10:23921489-23922104:+:-1428	Gm6884(ENSMUSG00000082960)
10	23986101	23986647	547	23986540	7	2.57492	2.4165	0.11338	A_peak_29001	Taar9:Promoter_1kb_2kb	Taar9:10:23984385-23985432:-:-1107	Taar9(ENSMUSG00000037424)
10	24023801	24024087	287	24024008	6	1.76588	1.94488	0.05831	A_peak_29009	Stx7:Promoter_1kb_2kb	Stx7:10:24025199-24066120:+:-1191	Stx7(ENSMUSG00000019998)
10	24320068	24321166	1099	24321030	7	2.34308	2.26718	0.11338	A_peak_29040	Gm15271:Promoter_2kb_3kb	Gm15271:10:24323387-24328555:+:-2357	Gm15271(ENSMUSG00000086148)
10	24590314	24590597	284	24590565	6	1.94332	2.06389	0.05831	A_peak_29073	Enpp1:Promoter_2kb_3kb	Enpp1:10:24513811-24588057:-:-2507	Enpp1(ENSMUSG00000037370)
lamellipodium morphogenesis	ENPP1_3, CD203; ectonucleotide pyrophosphatase/phosphodiesterase family member 1/3 [EC:3.1.4.1 3.6.1.9]; K01513; ENPP2; ectonucleotide pyrophosphatase/phosphodiesterase family member 2 [EC:3.1.4.39]; K01122	map00230,map00240,map00500,map00565,map00740,map00760,map00770	NP_001295256.1 ectonucleotide pyrophosphatase/phosphodiesterase family member 1 isoform 1 [Mus musculus]; NP_032839.3 ectonucleotide pyrophosphatase/phosphodiesterase family member 1 isoform 2 [Mus musculus]	NA
10	24719328	24719576	249	24719491	6	1.90789	2.04012	0.05831	A_peak_29093	Enpp3:Promoter_0kb_1kb	Enpp3:10:24648303-24718721:-:-769	Enpp3(ENSMUSG00000019989)
10	24720005	24720241	237	24720153	7	1.65566	1.83004	0.05831	A_peak_29094	Enpp3:Promoter_1kb_2kb	Enpp3:10:24648303-24718721:-:-1431	Enpp3(ENSMUSG00000019989)
10	24769014	24769297	284	24769031	7	2.11863	2.1236	0.09451	A_peak_29097	Med23:Other_intron;Gm23410:Promoter_0kb_1kb	Gm23410:10:24769877-24769984:+:-846	Gm23410(ENSMUSG00000119470)
10	24873111	24873476	366	24873377	8	3.07495	2.65358	0.17567	A_peak_29106	Gm47715:Promoter_2kb_3kb	Gm47715:10:24875917-24908148:+:-2540	Gm47715(ENSMUSG00000111970)
10	24875469	24875857	389	24875687	8	2.46663	2.27845	0.11338	A_peak_29107	Gm47715:Promoter_0kb_1kb	Gm47715:10:24875917-24908148:+:-230	Gm47715(ENSMUSG00000111970)
10	24927788	24928270	483	24927997	6	1.48493	1.75676	0.00067	A_peak_29114	Gm4777:Promoter_1kb_2kb;Gm55950:Promoter_2kb_3kb	Gm4777:10:24929256-24930583:+:-1259	Gm4777(ENSMUSG00000112597)
10	25183845	25184086	242	25184034	7	1.65566	1.83004	0.05831	A_peak_29157	Akap7:Promoter_0kb_1kb	Akap7:10:25044987-25183768:-:-265	Akap7(ENSMUSG00000039166)
10	25235466	25235719	254	25235568	7	2.50687	2.37256	0.11338	A_peak_29167	Epb41l2:Promoter_0kb_1kb	Epb41l2:10:25235695-25399417:+:-127	Epb41l2(ENSMUSG00000019978)
10	25293381	25293840	460	25293534	7	1.96413	2.02529	0.05831	A_peak_29179	Epb41l2:First_intron;Gm47830:Promoter_1kb_2kb	Gm47830:10:25291251-25292083:-:-1450	Gm47830(ENSMUSG00000112445)
10	25412381	25412847	467	25412819	8	2.45266	2.26995	0.11338	A_peak_29202	Gm29571:Other_intron;Smlr1:Promoter_0kb_1kb	Gm29571:10:25412214-25579239:+:604	Gm29571(ENSMUSG00000101537)
10	25507190	25507451	262	25507332	6	1.78999	1.96104	0.05831	A_peak_29214	Gm29571:Other_intron;Gm47924:Promoter_2kb_3kb	Gm47924:10:25503470-25504772:-:-2559	Gm47924(ENSMUSG00000112101)
10	25713927	25714234	308	25714035	8	2.75221	2.45341	0.17567	A_peak_29243	4930401C15Rik:Promoter_0kb_1kb	4930401C15Rik:10:25655211-25713335:-:-699	4930401C15Rik(ENSMUSG00000112444)
10	26253653	26253974	322	26253725	8	2.53808	2.32204	0.11338	A_peak_29309	L3mbtl3:Promoter_1kb_2kb	L3mbtl3:10:26150365-26251967:-:-1757	L3mbtl3(ENSMUSG00000039089)
10	26551403	26551992	590	26551901	7	2.34308	2.26718	0.11338	A_peak_29350	Gm8709:Promoter_1kb_2kb	Gm8709:10:26549596-26550608:-:-1292	Gm8709(ENSMUSG00000098179)
10	26825383	26825671	289	26825486	9	3.30228	2.70415	0.24382	A_peak_29381	Gm48084:Promoter_0kb_1kb	Gm48084:10:26825735-26858032:+:-249	Gm48084(ENSMUSG00000112751)
10	26841360	26841661	302	26841412	7	1.96413	2.02529	0.05831	A_peak_29383	Gm48084:Other_intron;Gm30534:Promoter_0kb_1kb	Gm30534:10:26842080-26842287:+:-668	Gm30534(ENSMUSG00000112804)
10	27155975	27156308	334	27156178	11	3.47634	2.63284	0.24382	A_peak_29437	Lama2:Other_intron;Gm17917:Promoter_0kb_1kb	Gm17917:10:27156713-27157666:+:-535	Gm17917(ENSMUSG00000112052)
10	27167108	27167574	467	27167157	6	2.00729	2.10687	0.05831	A_peak_29442	Gm48083:Promoter_2kb_3kb;Lama2:Other_intron	Gm48083:10:27169290-27169655:+:-2133	Gm48083(ENSMUSG00000112472)
10	27810654	27811181	528	27810902	6	2.01856	2.11444	0.05831	A_peak_29523	Gm10145:Promoter_1kb_2kb	Gm10145:10:27812359-27812821:+:-1457	Gm10145(ENSMUSG00000064208)
10	27942980	27943250	271	27943062	7	2.57492	2.4165	0.11338	A_peak_29541	Gm18507:Promoter_0kb_1kb	Gm18507:10:27941661-27942186:-:-875	Gm18507(ENSMUSG00000112432)
10	28799934	28800175	242	28800061	8	1.80095	1.87777	0.05831	A_peak_29657	ENSMUSG00000121770:Promoter_1kb_2kb;4930519F09Rik:Promoter_0kb_1kb	4930519F09Rik:10:28797952-28799503:-:-557	4930519F09Rik(ENSMUSG00000090126)
10	28830846	28831164	319	28830995	11	3.68375	2.74506	0.24382	A_peak_29659	Gm22811:Promoter_0kb_1kb	Gm22811:10:28830144-28830298:-:-696	Gm22811(ENSMUSG00000088093)
10	28863715	28864158	444	28864037	6	1.87326	2.01688	0.05831	A_peak_29665	2310057J18Rik:Promoter_1kb_2kb	2310057J18Rik:10:28848283-28862299:-:-1737	2310057J18Rik(ENSMUSG00000015519)
10	28867780	28868346	567	28868143	7	2.39178	2.29846	0.11338	A_peak_29666	Gm18508:Promoter_1kb_2kb	Gm18508:10:28864794-28866436:-:-1706	Gm18508(ENSMUSG00000110846)
10	28904815	28905133	319	28905042	9	2.59291	2.28755	0.11338	A_peak_29672	Gm9824:Promoter_1kb_2kb	Gm9824:10:28906123-28906684:+:-1081	Gm9824(ENSMUSG00000095478)
10	28913679	28914495	817	28913780	8	3.17886	2.71857	0.17567	A_peak_29674	Gm30619:Promoter_2kb_3kb	Gm30619:10:28905123-28911449:-:-2330	Gm30619(ENSMUSG00000111542)
10	29223696	29223933	238	29223874	8	2.10351	2.0588	0.09451	A_peak_29713	Gm25596:Promoter_1kb_2kb;Rnf146:Other_exon	Gm25596:10:29225580-29225687:+:-1706	Gm25596(ENSMUSG00000119317)
10	29270028	29270474	447	29270215	7	1.65566	1.83004	0.05831	A_peak_29720	Gm24286:Promoter_0kb_1kb	Gm24286:10:29271031-29271159:+:-816	Gm24286(ENSMUSG00000088257)
10	29299869	29300150	282	29299925	7	1.40067	1.66913	0.00067	A_peak_29726	Gm18903:Promoter_1kb_2kb	Gm18903:10:29301701-29302569:+:-1776	Gm18903(ENSMUSG00000111741)
10	29370574	29370838	265	29370639	7	2.0251	2.06403	0.06145	A_peak_29735	Rspo3:Other_intron;Gm20276:Promoter_1kb_2kb	Gm20276:10:29366769-29369417:-:-1221	Gm20276(ENSMUSG00000110986)
10	29409047	29409329	283	29409106	7	2.0251	2.06403	0.06145	A_peak_29738	Gm48159:Promoter_1kb_2kb;Rspo3:First_intron	Gm48159:10:29410712-29490467:+:-1606	Gm48159(ENSMUSG00000110831)
10	29886084	29886389	306	29886107	7	1.87486	1.96866	0.05831	A_peak_29799	Gm232:Promoter_0kb_1kb	Gm232:10:29886946-29893091:+:-839	Gm232(ENSMUSG00000111554)
10	30053608	30054047	440	30054016	9	2.24203	2.08641	0.11338	A_peak_29820	Gm2829:Promoter_1kb_2kb	Gm2829:10:30055721-30056220:+:-1705	Gm2829(ENSMUSG00000110776)
10	30368123	30368606	484	30368217	6	2.01856	2.11444	0.05831	A_peak_29856	Gm22623:Promoter_1kb_2kb	Gm22623:10:30369937-30370044:+:-1720	Gm22623(ENSMUSG00000118726)
10	30409490	30409827	338	30409571	7	2.11863	2.1236	0.09451	A_peak_29858	Gm48233:Promoter_1kb_2kb	Gm48233:10:30406909-30408026:-:-1544	Gm48233(ENSMUSG00000111211)
10	30477312	30477624	313	30477407	6	1.32041	1.6465	0.00067	A_peak_29865	Trmt11:Promoter_0kb_1kb	Trmt11:10:30410220-30476745:-:-661	Trmt11(ENSMUSG00000019792)
10	30621247	30621540	294	30621363	8	2.55756	2.33394	0.11338	A_peak_29879	Gm48335:Promoter_1kb_2kb;Ncoa7:Other_intron	Gm48335:10:30616147-30619958:-:-1404	Gm48335(ENSMUSG00000110894)
10	30658248	30658501	254	30658273	6	2.01856	2.11444	0.05831	A_peak_29886	Ncoa7:First_intron;Gm5171:Promoter_0kb_1kb	Gm5171:10:30656852-30658267:-:-5	Gm5171(ENSMUSG00000110744)
10	30659391	30660066	676	30659612	9	3.82599	3.02063	0.24382	A_peak_29887	Ncoa7:First_intron;Gm5171:Promoter_1kb_2kb	Gm5171:10:30656852-30658267:-:-1344	Gm5171(ENSMUSG00000110744)
10	30679568	30679867	300	30679653	8	2.47134	2.28132	0.11338	A_peak_29890	Ncoa7:Promoter_0kb_1kb	Ncoa7:10:30504994-30679322:-:-330	Ncoa7(ENSMUSG00000039697)
10	30820160	30820418	259	30820187	6	1.82391	1.98378	0.05831	A_peak_29918	Gm24168:Promoter_1kb_2kb	Gm24168:10:30818374-30818481:-:-1705	Gm24168(ENSMUSG00000119396)
10	31039839	31040357	519	31039927	7	2.57492	2.4165	0.11338	A_peak_29939	Gm23790:Promoter_0kb_1kb	Gm23790:10:31039521-31039628:-:-298	Gm23790(ENSMUSG00000118948)
10	31186332	31186977	646	31186552	9	3.33884	2.72601	0.24382	A_peak_29962	Hddc2:Promoter_2kb_3kb	Hddc2:10:31189378-31204200:+:-2826	Hddc2(ENSMUSG00000000295)
10	31188342	31189065	724	31189003	8	2.98983	2.60053	0.17567	A_peak_29963	Hddc2:Promoter_0kb_1kb	Hddc2:10:31189378-31204200:+:-375	Hddc2(ENSMUSG00000000295)
10	31195217	31195760	544	31195351	6	1.6584	1.87289	0.05831	A_peak_29965	Hddc2:Other_intron;Gm54769:Promoter_2kb_3kb;Gm48865:Promoter_2kb_3kb	Gm48865:10:31197413-31200018:+:-2062	Gm48865(ENSMUSG00000111664)
10	31291588	31291843	256	31291682	8	2.5478	2.32797	0.11338	A_peak_29979	Tpd52l1:First_intron;Supt4b:Promoter_1kb_2kb	Supt4b:10:31289810-31290161:-:-1520	Supt4b(ENSMUSG00000110960)
10	31323200	31323688	489	31323330	8	2.10351	2.0588	0.09451	A_peak_29985	Tpd52l1:Promoter_1kb_2kb	Tpd52l1:10:31208371-31321954:-:-1375	Tpd52l1(ENSMUSG00000000296)
10	31330503	31330958	456	31330584	9	3.82599	3.02063	0.24382	A_peak_29986	Gm47687:Promoter_2kb_3kb	Gm47687:10:31324252-31328078:-:-2505	Gm47687(ENSMUSG00000111865)
10	31486788	31487021	234	31486857	6	2.01856	2.11444	0.05831	A_peak_30010	Rnf217:Promoter_1kb_2kb	Rnf217:10:31369188-31485180:-:-1676	Rnf217(ENSMUSG00000063760)
10	32142869	32143173	305	32142968	8	1.80095	1.87777	0.05831	A_peak_30100	Nkain2:Other_intron;A230081H15Rik:Promoter_0kb_1kb	A230081H15Rik:10:32139606-32142535:-:-432	A230081H15Rik(ENSMUSG00000112367)
10	32768877	32769130	254	32768958	7	2.2833	2.22884	0.11338	A_peak_30179	Nkain2:Promoter_2kb_3kb	Nkain2:10:31565305-32766458:-:-2499	Nkain2(ENSMUSG00000069670)
10	32816325	32817064	740	32816879	8	3.17886	2.71857	0.17567	A_peak_30185	Gm47823:Promoter_1kb_2kb	Gm47823:10:32793203-32815681:-:-1197	Gm47823(ENSMUSG00000112469)
10	32954238	32954734	497	32954573	9	3.20728	2.64755	0.19328	A_peak_30205	Trdn:Promoter_1kb_2kb	Trdn:10:32956549-33352705:+:-1976	Trdn(ENSMUSG00000019787)
10	33086569	33086803	235	33086759	8	2.63734	2.38279	0.14086	A_peak_30220	Gm47845:Promoter_0kb_1kb;Trdn:Other_intron	Gm47845:10:33087080-33087628:+:-321	Gm47845(ENSMUSG00000112182)
10	33134317	33134749	433	33134658	5	1.39693	1.72875	0.00067	A_peak_30224	D830005E20Rik:Promoter_2kb_3kb;Trdn:Other_intron	D830005E20Rik:10:33098340-33132414:-:-2243	D830005E20Rik(ENSMUSG00000112707)
10	33135146	33136119	974	33135162	6	1.50789	1.77213	0.00067	A_peak_30225	D830005E20Rik:Promoter_2kb_3kb;Trdn:Other_intron	D830005E20Rik:10:33098340-33132414:-:-2747	D830005E20Rik(ENSMUSG00000112707)
10	33287322	33287883	562	33287439	8	2.37966	2.22557	0.11338	A_peak_30237	Trdn:Other_intron;Gm29884:Promoter_0kb_1kb	Gm29884:10:33288071-33288524:+:-632	Gm29884(ENSMUSG00000112521)
10	33315732	33316064	333	33315823	10	4.10632	3.08163	0.35488	A_peak_30239	Gm47844:Promoter_2kb_3kb;Trdn:Other_intron	Gm47844:10:33311477-33312849:-:-2973	Gm47844(ENSMUSG00000111958)
10	33337312	33337730	419	33337574	10	3.70024	2.8453	0.24382	A_peak_30244	Gm20304:Promoter_2kb_3kb;Trdn:Other_intron	Gm20304:10:33339900-33340344:+:-2326	Gm20304(ENSMUSG00000111980)
10	33338121	33338443	323	33338261	9	2.59291	2.28755	0.11338	A_peak_30245	Gm20304:Promoter_1kb_2kb;Trdn:Other_intron	Gm20304:10:33339900-33340344:+:-1639	Gm20304(ENSMUSG00000111980)
10	33354699	33355395	697	33355258	8	2.77377	2.4667	0.17567	A_peak_30247	Gm47908:Promoter_1kb_2kb	Gm47908:10:33353110-33353468:-:-1789	Gm47908(ENSMUSG00000112329)
10	33355885	33356253	369	33356151	8	2.82862	2.50057	0.17567	A_peak_30248	Gm47908:Promoter_2kb_3kb	Gm47908:10:33353110-33353468:-:-2682	Gm47908(ENSMUSG00000112329)
10	33501892	33502469	578	33502375	10	2.08586	1.95181	0.09451	A_peak_30259	Clvs2:Promoter_1kb_2kb;Gm15939:First_intron	Clvs2:10:33388281-33500765:-:-1609	Clvs2(ENSMUSG00000019785)
10	33664303	33664563	261	33664381	7	1.97617	2.03293	0.05831	A_peak_30279	Sult3a2:Promoter_1kb_2kb	Sult3a2:10:33642419-33662700:-:-1680	Sult3a2(ENSMUSG00000090298)
10	33827854	33828487	634	33828335	8	2.5478	2.32797	0.11338	A_peak_30292	Zup1:Promoter_1kb_2kb	Zup1:10:33795137-33827265:-:-1069	Zup1(ENSMUSG00000039531)
10	33892126	33892697	572	33892281	9	3.49056	2.81708	0.24382	A_peak_30297	Rwdd1:First_intron;Gm48045:Promoter_2kb_3kb	Gm48045:10:33894810-33896758:+:-2529	Gm48045(ENSMUSG00000111905)
10	33911293	33911716	424	33911498	12	3.7148	2.67803	0.24382	A_peak_30300	Trappc3l:Promoter_2kb_3kb	Trappc3l:10:33913592-33985811:+:-2094	Trappc3l(ENSMUSG00000071340)
10	34057413	34057814	402	34057708	8	2.93092	2.56393	0.17567	A_peak_30316	Dse:Other_intron;Gm47445:Promoter_1kb_2kb	Gm47445:10:34054230-34055924:-:-1783	Gm47445(ENSMUSG00000111361)
10	34092325	34092718	394	34092369	7	2.57492	2.4165	0.11338	A_peak_30321	Gm18346:Promoter_2kb_3kb	Gm18346:10:34089749-34090074:-:-2294	Gm18346(ENSMUSG00000111876)
10	34167336	34167715	380	34167563	10	4.10632	3.08163	0.35488	A_peak_30329	Gm47508:Promoter_1kb_2kb	Gm47508:10:34169553-34172569:+:-1990	Gm47508(ENSMUSG00000110791)
10	34172475	34172761	287	34172529	9	3.25433	2.67555	0.21328	A_peak_30330	Tspyl4:Promoter_0kb_1kb;Gm47508:First_exon;Gm47512:Other_exon	Tspyl4:10:34173437-34177316:+:-908	Tspyl4(ENSMUSG00000039485)
10	34263355	34263930	576	34263470	9	3.58332	2.87307	0.24382	A_peak_30345	Nt5dc1:Other_intron;Col10a1:Promoter_2kb_3kb	Col10a1:10:34265976-34273081:+:-2506	Col10a1(ENSMUSG00000039462)
10	34264396	34265079	684	34264853	6	1.82391	1.98378	0.05831	A_peak_30346	Nt5dc1:Other_intron;Col10a1:Promoter_1kb_2kb	Col10a1:10:34265976-34273081:+:-1123	Col10a1(ENSMUSG00000039462)
10	34358274	34358596	323	34358398	11	4.86584	3.40897	0.48862	A_peak_30361	Frk:Promoter_0kb_1kb	Frk:10:34359394-34487274:+:-996	Frk(ENSMUSG00000019779)
10	34754153	34754663	511	34754234	8	2.64753	2.38905	0.14086	A_peak_30398	ENSMUSG00000121645:Promoter_0kb_1kb	gene_ENSMUSG00000121645:10:34754619-34941308:+:-385	gene_ENSMUSG00000121645
10	35361450	35361700	251	35361668	7	2.18996	2.16912	0.11338	A_peak_30469	1700054O05Rik:Promoter_0kb_1kb	1700054O05Rik:10:35354822-35361392:-:-275	1700054O05Rik(ENSMUSG00000111753)
10	36382102	36382471	370	36382284	6	1.50789	1.77213	0.00067	A_peak_30580	Hs3st5:Promoter_0kb_1kb	Hs3st5:10:36382809-36710393:+:-525	Hs3st5(ENSMUSG00000044499)
10	37806724	37807032	309	37806945	6	2.01856	2.11444	0.05831	A_peak_30780	Gm54846:Promoter_0kb_1kb	Gm54846:10:37807675-37807776:+:-730	Gm54846(ENSMUSG00002076892)
10	38094043	38094419	377	38094189	6	2.01856	2.11444	0.05831	A_peak_30816	Gm48173:Promoter_1kb_2kb	Gm48173:10:38092574-38092868:-:-1320	Gm48173(ENSMUSG00000111048)
10	38191092	38191369	278	38191226	11	2.84985	2.30134	0.17567	A_peak_30823	Gm48197:Promoter_1kb_2kb	Gm48197:10:38171069-38189842:-:-1383	Gm48197(ENSMUSG00000111208)
10	38192499	38193024	526	38192541	7	1.96413	2.02529	0.05831	A_peak_30824	Gm48197:Promoter_2kb_3kb	Gm48197:10:38171069-38189842:-:-2698	Gm48197(ENSMUSG00000111208)
10	38699567	38700224	658	38700019	7	2.57492	2.4165	0.11338	A_peak_30889	Rfpl4b:Promoter_2kb_3kb	Rfpl4b:10:38696536-38697775:-:-2243	Rfpl4b(ENSMUSG00000094311)
10	39010050	39010283	234	39010181	12	3.93408	2.79171	0.31821	A_peak_30928	Fam229b:Promoter_0kb_1kb;Tube1:First_intron	Tube1:10:39009971-39028538:+:209	Tube1(ENSMUSG00000019845)
10	39039765	39040119	355	39040042	7	2.30256	2.24119	0.11338	A_peak_30930	Ccn6:Promoter_0kb_1kb	Ccn6:10:39026965-39039790:-:-251	Ccn6(ENSMUSG00000062074)
10	39040948	39041213	266	39041081	6	2.01856	2.11444	0.05831	A_peak_30931	Ccn6:Promoter_1kb_2kb	Ccn6:10:39026965-39039790:-:-1290	Ccn6(ENSMUSG00000062074)
10	39071883	39072618	736	39072465	11	4.85166	3.40077	0.48862	A_peak_30933	Gm6477:Promoter_2kb_3kb	Gm6477:10:39074533-39075297:+:-2068	Gm6477(ENSMUSG00000111877)
10	39073957	39074391	435	39074281	7	2.57492	2.4165	0.11338	A_peak_30934	Gm6477:Promoter_0kb_1kb	Gm6477:10:39074533-39075297:+:-252	Gm6477(ENSMUSG00000111877)
10	39119669	39119913	245	39119777	7	2.49612	2.36563	0.11338	A_peak_30943	Gm31562:Promoter_1kb_2kb	Gm31562:10:39121041-39131096:+:-1264	Gm31562(ENSMUSG00000111008)
10	39201167	39201404	238	39201206	5	1.50585	1.80589	0.00067	A_peak_30964	Gm48486:Promoter_1kb_2kb	Gm48486:10:39158336-39199413:-:-1792	Gm48486(ENSMUSG00000111183)
10	39535530	39535824	295	39535661	9	3.00602	2.52847	0.17567	A_peak_31035	E130307A14Rik:Other_intron;Gm8899:Promoter_2kb_3kb;2900078I11Rik:Promoter_1kb_2kb	2900078I11Rik:10:39533423-39534422:-:-1238	2900078I11Rik(ENSMUSG00000111358)
10	39630379	39630945	567	39630698	9	2.59291	2.28755	0.11338	A_peak_31048	Rev3l:First_intron;Gm16210:Promoter_1kb_2kb	Gm16210:10:39628254-39628864:-:-1833	Gm16210(ENSMUSG00000081608)
10	39773009	39773588	580	39773357	8	3.17886	2.71857	0.17567	A_peak_31069	Mfsd4b4:First_intron;4930547M16Rik:Promoter_1kb_2kb	Mfsd4b4:10:39766008-39775234:-:1877	Mfsd4b4(ENSMUSG00000096687)
10	39774004	39774314	311	39774175	7	2.57492	2.4165	0.11338	A_peak_31070	Mfsd4b4:First_intron;4930547M16Rik:Promoter_1kb_2kb	Mfsd4b4:10:39766008-39775234:-:1059	Mfsd4b4(ENSMUSG00000096687)
10	39775269	39775965	697	39775856	7	1.96413	2.02529	0.05831	A_peak_31071	4930547M16Rik:First_intron;Mfsd4b4:Promoter_0kb_1kb	4930547M16Rik:10:39775311-39783934:+:544	4930547M16Rik(ENSMUSG00000097890)
10	39777822	39778205	384	39778195	7	1.40067	1.66913	0.00067	A_peak_31072	4930547M16Rik:First_intron;Mfsd4b4:Promoter_2kb_3kb	4930547M16Rik:10:39775311-39783934:+:2883	4930547M16Rik(ENSMUSG00000097890)
10	39814691	39814980	290	39814813	8	2.10351	2.0588	0.09451	A_peak_31079	Mfsd4b2:Promoter_1kb_2kb;Gm31848:Other_exon	Mfsd4b2:10:39796375-39813309:-:-1503	Mfsd4b2(ENSMUSG00000121468,ENSMUSG00000039339)
10	39815706	39816412	707	39815833	6	1.85624	2.00546	0.05831	A_peak_31080	Gm31848:Other_exon;Mfsd4b2:Promoter_2kb_3kb	Mfsd4b2:10:39796375-39813309:-:-2523	Mfsd4b2(ENSMUSG00000121468,ENSMUSG00000039339)
10	39864523	39864845	323	39864720	6	1.81449	1.97746	0.05831	A_peak_31090	Mfsd4b5:Promoter_2kb_3kb	Mfsd4b5:10:39834031-39862642:-:-2077	Mfsd4b5(ENSMUSG00000038528)
10	39884972	39885420	449	39885331	7	1.96413	2.02529	0.05831	A_peak_31092	Gm8055:Promoter_2kb_3kb;Gm48839:Promoter_0kb_1kb;Mfsd4b1:First_intron	Gm48839:10:39885550-39885932:+:-219	Gm48839(ENSMUSG00000111608)
10	39902891	39903232	342	39902932	7	1.96413	2.02529	0.05831	A_peak_31093	Mfsd4b1:Promoter_1kb_2kb	Mfsd4b1:10:39877570-39901264:-:-1667	Mfsd4b1(ENSMUSG00000038522)
10	39983213	39983723	511	39983393	7	1.40067	1.66913	0.00067	A_peak_31109	Gm25613:Promoter_2kb_3kb;Slc16a10:First_intron	Gm25613:10:39985457-39985586:+:-2064	Gm25613(ENSMUSG00000077200)
10	39984251	39984629	379	39984380	6	1.71114	1.90821	0.05831	A_peak_31110	Slc16a10:First_intron;Gm25613:Promoter_1kb_2kb	Gm25613:10:39985457-39985586:+:-1077	Gm25613(ENSMUSG00000077200)
10	40018664	40019061	398	40018763	6	1.82391	1.98378	0.05831	A_peak_31115	Slc16a10:Promoter_0kb_1kb	Slc16a10:10:39909527-40018254:-:-508	Slc16a10(ENSMUSG00000019838)
10	40020546	40020851	306	40020781	7	2.57492	2.4165	0.11338	A_peak_31116	Slc16a10:Promoter_2kb_3kb	Slc16a10:10:39909527-40018254:-:-2526	Slc16a10(ENSMUSG00000019838)
10	40037167	40037446	280	40037436	6	1.96133	2.07599	0.05831	A_peak_31122	Gm31992:Promoter_2kb_3kb	Gm31992:10:40040105-40045755:+:-2669	Gm31992(ENSMUSG00000110781)
10	40038674	40039183	510	40038901	7	2.57492	2.4165	0.11338	A_peak_31123	Gm31992:Promoter_1kb_2kb	Gm31992:10:40040105-40045755:+:-1204	Gm31992(ENSMUSG00000110781)
10	40061344	40061623	280	40061456	9	3.10457	2.58664	0.17567	A_peak_31126	Gm47598:Promoter_1kb_2kb	Gm47598:10:40056652-40059688:-:-1767	Gm47598(ENSMUSG00000111045)
10	40124702	40125058	357	40124996	6	1.86473	2.01115	0.05831	A_peak_31133	Gtf3c6:three_prime_UTR;Gtf3c6:Other_exon;Rpf2:Promoter_1kb_2kb	Rpf2:10:40099241-40123032:-:-1963	Rpf2(ENSMUSG00000038510)
10	40159800	40160045	246	40159974	8	3.09986	2.66913	0.17567	A_peak_31138	Gm47867:Promoter_1kb_2kb	Gm47867:10:40156678-40158049:-:-1924	Gm47867(ENSMUSG00000111213)
10	40214783	40215095	313	40214892	10	3.12061	2.51631	0.17567	A_peak_31149	Cdk19:Promoter_0kb_1kb	Cdk19:10:40215559-40359814:+:-667	Cdk19(ENSMUSG00000038481)
10	40421684	40422233	550	40421956	6	1.82391	1.98378	0.05831	A_peak_31178	Gm18671:Promoter_2kb_3kb	Gm18671:10:40424887-40425570:+:-2931	Gm18671(ENSMUSG00000111251)
10	40423244	40423574	331	40423330	9	3.82599	3.02063	0.24382	A_peak_31179	Gm18671:Promoter_1kb_2kb	Gm18671:10:40424887-40425570:+:-1557	Gm18671(ENSMUSG00000111251)
10	40443511	40443876	366	40443813	8	2.64753	2.38905	0.14086	A_peak_31181	Slc22a16:Promoter_2kb_3kb;Gm17795:Promoter_1kb_2kb	Gm17795:10:40441911-40442668:-:-1144	Gm17795(ENSMUSG00000111108)
10	40504962	40505260	299	40505102	6	1.70348	1.90308	0.05831	A_peak_31185	Ddo:Promoter_0kb_1kb	Ddo:10:40506006-40557843:+:-904	Ddo(ENSMUSG00000063428)
10	40759123	40759668	546	40759277	8	3.17886	2.71857	0.17567	A_peak_31219	Cdc40:First_exon;Cdc40:five_prime_UTR;Wasf1:Promoter_0kb_1kb	Cdc40:10:40707616-40759307:-:30	Cdc40(ENSMUSG00000038446)
10	40909480	40909867	388	40909722	6	1.31472	1.64268	0.00067	A_peak_31245	Gm48057:Promoter_1kb_2kb	Gm48057:10:40911190-40913210:+:-1468	Gm48057(ENSMUSG00000111098)
10	40948727	40948990	264	40948739	8	1.54588	1.726	0.0215	A_peak_31252	Gm32284:Promoter_2kb_3kb;Gpr6:Promoter_0kb_1kb	Gpr6:10:40945972-40948281:-:-457	Gpr6(ENSMUSG00000046922)
10	40950161	40950419	259	40950264	8	2.75221	2.45341	0.17567	A_peak_31253	Gpr6:Promoter_1kb_2kb;Gm32284:Promoter_1kb_2kb	Gm32284:10:40951363-40977790:+:-1099	Gm32284(ENSMUSG00000111576)
10	41242138	41242436	299	41242320	9	2.99531	2.52216	0.17567	A_peak_31287	Gm18305:Promoter_1kb_2kb;Ak9:Other_intron	Gm18305:10:41238832-41240960:-:-1359	Gm18305(ENSMUSG00000110822)
10	41286284	41286530	247	41286423	8	2.10351	2.0588	0.09451	A_peak_31297	Gm54946:Promoter_2kb_3kb;Ak9:Other_intron	Gm54946:10:41284168-41284273:-:-2149	Gm54946(ENSMUSG00002076974)
10	41325782	41326285	504	41326149	8	2.90939	2.55057	0.17567	A_peak_31300	Zbtb24:Promoter_0kb_1kb	Zbtb24:10:41326378-41341570:+:-229	Zbtb24(ENSMUSG00000019826)
10	41364799	41365226	428	41364964	8	2.10351	2.0588	0.09451	A_peak_31307	Ppil6:Promoter_1kb_2kb;Smpd2:Other_exon	Smpd2:10:41361637-41366365:-:1401	Smpd2(ENSMUSG00000019822)
10	41366208	41366466	259	41366319	11	3.68375	2.74506	0.24382	A_peak_31308	Smpd2:First_exon;Ppil6:Promoter_0kb_1kb	Smpd2:10:41361637-41366365:-:46	Smpd2(ENSMUSG00000019822)
10	41442935	41443283	349	41443123	7	2.39178	2.29846	0.11338	A_peak_31317	Ccdc162:Other_intron;5730435O14Rik:Promoter_0kb_1kb	5730435O14Rik:10:41444011-41452472:+:-888	5730435O14Rik(ENSMUSG00000091370)
10	41443747	41444137	391	41443897	6	1.50789	1.77213	0.00067	A_peak_31318	Ccdc162:Other_intron;5730435O14Rik:Promoter_0kb_1kb	5730435O14Rik:10:41444011-41452472:+:-114	5730435O14Rik(ENSMUSG00000091370)
10	41619662	41619921	260	41619798	9	3.59684	2.88126	0.24382	A_peak_31351	BC048559:Promoter_2kb_3kb;Cep57l1:Other_intron	BC048559:10:41622716-41659433:+:-2918	BC048559(ENSMUSG00000102114)
10	41685746	41686149	404	41686039	9	2.24203	2.08641	0.11338	A_peak_31364	Sesn1:First_exon;Cep57l1:Promoter_0kb_1kb;Sesn1:five_prime_UTR	Sesn1:10:41685930-41784420:+:108	Sesn1(ENSMUSG00000038332)
10	41702195	41702456	262	41702388	9	3.09342	2.58004	0.17567	A_peak_31369	Sesn1:First_intron;9930024M15Rik:Promoter_0kb_1kb	9930024M15Rik:10:41702533-41705117:+:-145	9930024M15Rik(ENSMUSG00000111131)
10	41891677	41892034	358	41891774	5	1.46111	1.77422	0.00067	A_peak_31399	Armc2:First_intron;1700016J18Rik:Promoter_2kb_3kb	1700016J18Rik:10:41894177-41894807:+:-2403	1700016J18Rik(ENSMUSG00000111103)
10	41893472	41894372	901	41894047	12	5.65894	3.735	0.75639	A_peak_31400	1700016J18Rik:Promoter_0kb_1kb;Armc2:First_intron	1700016J18Rik:10:41894177-41894807:+:-130	1700016J18Rik(ENSMUSG00000111103)
10	41933797	41934044	248	41933816	7	2.30256	2.24119	0.11338	A_peak_31406	Gm40630:Other_intron;Tdg-ps2:Promoter_2kb_3kb	Tdg-ps2:10:41930108-41931302:-:-2513	Tdg-ps2(ENSMUSG00000085666)
10	42153130	42153838	709	42153609	8	3.17886	2.71857	0.17567	A_peak_31448	Foxo3:Promoter_0kb_1kb;Gm56983:First_exon	Gm56983:10:42152992-42153635:-:26	Gm56983(ENSMUSG00000120659)
10	42155662	42155926	265	42155861	6	2.01856	2.11444	0.05831	A_peak_31449	Gm56983:Promoter_2kb_3kb	Gm56983:10:42152992-42153635:-:-2225	Gm56983(ENSMUSG00000120659)
10	42183003	42183358	356	42183064	8	2.64753	2.38905	0.14086	A_peak_31454	Gm55081:Promoter_2kb_3kb	Gm55081:10:42185770-42186015:+:-2706	Gm55081(ENSMUSG00002075014)
10	42208960	42209569	610	42209117	7	1.96413	2.02529	0.05831	A_peak_31457	Afg1l:Other_intron;Gm15197:Promoter_1kb_2kb	Gm15197:10:42206781-42207259:-:-1857	Gm15197(ENSMUSG00000081873)
10	42311154	42311424	271	42311344	7	2.50687	2.37256	0.11338	A_peak_31475	Afg1l:Other_intron;Gm15198:Promoter_0kb_1kb	Gm15198:10:42311884-42312061:+:-540	Gm15198(ENSMUSG00000083429)
10	42356860	42357305	446	42357180	7	2.43284	2.32486	0.11338	A_peak_31481	Afg1l:Promoter_2kb_3kb	Afg1l:10:42188580-42354561:-:-2618	Afg1l(ENSMUSG00000038302)
10	42734467	42734831	365	42734563	9	3.10457	2.58664	0.17567	A_peak_31528	Scml4:Promoter_1kb_2kb	Scml4:10:42736365-42836776:+:-1802	Scml4(ENSMUSG00000044770)
10	42741384	42741685	302	42741502	6	1.63638	1.85815	0.05831	A_peak_31529	Scml4:First_intron;Gm34006:Promoter_0kb_1kb	Gm34006:10:42737377-42740695:-:-806	Gm34006(ENSMUSG00000111293)
10	42767409	42767648	240	42767532	7	2.50687	2.37256	0.11338	A_peak_31534	Scml4:First_intron;Gm48671:Promoter_2kb_3kb	Gm48671:10:42762700-42764793:-:-2738	Gm48671(ENSMUSG00000111086)
10	42910007	42910500	494	42910122	6	1.80628	1.97196	0.05831	A_peak_31556	Gm47815:Promoter_0kb_1kb;Sobp:Other_intron	Gm47815:10:42910988-42926215:+:-866	Gm47815(ENSMUSG00000111171)
10	43046561	43046930	370	43046717	10	4.15019	3.10744	0.35488	A_peak_31587	Sobp:First_intron;Gm29246:Promoter_2kb_3kb	Gm29246:10:43049258-43049954:+:-2541	Gm29246(ENSMUSG00000102062)
10	43050222	43050489	268	43050308	8	2.10351	2.0588	0.09451	A_peak_31588	Sobp:First_exon;9030612E09Rik:Promoter_0kb_1kb;Sobp:five_prime_UTR	Sobp:10:42878495-43050526:-:218	Sobp(ENSMUSG00000038248)
10	43096281	43096522	242	43096445	8	2.64753	2.38905	0.14086	A_peak_31596	Pdss2:Promoter_1kb_2kb;5430427G11Rik:First_exon	5430427G11Rik:10:43096117-43097402:-:957	5430427G11Rik(ENSMUSG00000119988)
10	43250756	43251198	443	43251008	9	3.51858	2.83397	0.24382	A_peak_31619	Rps19-ps11:Promoter_1kb_2kb;Pdss2:Other_intron	Rps19-ps11:10:43249483-43249916:-:-1091	Rps19-ps11(ENSMUSG00000089839)
10	43352115	43352445	331	43352363	7	2.40196	2.305	0.11338	A_peak_31638	Bend3:Promoter_2kb_3kb	Bend3:10:43354826-43391392:+:-2463	Bend3(ENSMUSG00000038214)
10	43392812	43393073	262	43392983	6	1.87326	2.01688	0.05831	A_peak_31647	Gm47889:Promoter_1kb_2kb	Gm47889:10:43394566-43431813:+:-1583	Gm47889(ENSMUSG00000111368)
10	43468825	43469110	286	43468914	5	1.51503	1.81238	0.00067	A_peak_31660	F930017D23Rik:Promoter_0kb_1kb	F930017D23Rik:10:43469369-43585664:+:-455	F930017D23Rik(ENSMUSG00000075184)
10	43620262	43620512	251	43620390	8	2.46663	2.27845	0.11338	A_peak_31675	1700027J07Rik:Promoter_1kb_2kb;Gm40634:Promoter_1kb_2kb	Gm40634:10:43616109-43619083:-:-1306	Gm40634(ENSMUSG00000111377)
10	43621236	43621488	253	43621361	6	1.82391	1.98378	0.05831	A_peak_31676	1700027J07Rik:Promoter_0kb_1kb;Gm40634:Promoter_2kb_3kb	1700027J07Rik:10:43621804-43641832:+:-443	1700027J07Rik(ENSMUSG00000111422)
10	43695832	43696415	584	43696160	7	2.57492	2.4165	0.11338	A_peak_31686	Gm9034:Promoter_1kb_2kb	Gm9034:10:43697226-43698231:+:-1066	Gm9034(ENSMUSG00000094852)
10	43696902	43697142	241	43697070	8	3.17886	2.71857	0.17567	A_peak_31687	Gm9034:Promoter_0kb_1kb	Gm9034:10:43697226-43698231:+:-156	Gm9034(ENSMUSG00000094852)
10	43777113	43777347	235	43777237	8	1.32897	1.59693	0.00067	A_peak_31696	Rtn4ip1:Promoter_0kb_1kb;Qrsl1:First_intron	Qrsl1:10:43750183-43777741:-:504	Qrsl1(ENSMUSG00000019863)
10	44025556	44026062	507	44025568	6	1.96133	2.07599	0.05831	A_peak_31736	Crybg1:Promoter_0kb_1kb	Crybg1:10:43826631-44024849:-:-718	Crybg1(ENSMUSG00000019866)
10	44048181	44048596	416	44048268	6	2.01856	2.11444	0.05831	A_peak_31741	Speer5-ps1:Other_exon;Gm18669:Promoter_1kb_2kb;Speer5-ps1:Other_intron	Speer5-ps1:10:44046442-44095579:+:1825	Speer5-ps1(ENSMUSG00000121674,ENSMUSG00000091358)
10	44141595	44142018	424	44141994	7	1.65566	1.83004	0.05831	A_peak_31750	Atg5:Promoter_2kb_3kb	Atg5:10:44144353-44240287:+:-2359	Atg5(ENSMUSG00000038160)
10	44143746	44144006	261	44143813	9	3.01136	2.53161	0.17567	A_peak_31751	Atg5:Promoter_0kb_1kb	Atg5:10:44144353-44240287:+:-540	Atg5(ENSMUSG00000038160)
10	44465170	44465985	816	44465277	7	2.50687	2.37256	0.11338	A_peak_31791	Gm5950:Promoter_0kb_1kb;Gm48061:First_intron	Gm5950:10:44465923-44468569:+:-646	Gm5950(ENSMUSG00000111730)
10	44472183	44472493	311	44472262	6	1.99799	2.10062	0.05831	A_peak_31792	Gm35154:Promoter_2kb_3kb	Gm22087:10:44473235-44473323:-:1061	Gm22087(ENSMUSG00000088964)
10	44542206	44542701	496	44542381	10	3.70024	2.8453	0.24382	A_peak_31802	Gm55146:Promoter_1kb_2kb;Gm35154:Other_intron	Gm55146:10:44544379-44544490:+:-1998	Gm55146(ENSMUSG00002074959)
10	44572235	44572483	249	44572469	8	2.10351	2.0588	0.09451	A_peak_31809	Gm47388:Promoter_0kb_1kb	Gm47388:10:44573176-44575928:+:-707	Gm47388(ENSMUSG00000111641)
10	44880015	44880327	313	44880171	7	2.34308	2.26718	0.11338	A_peak_31849	Gm4795:Promoter_2kb_3kb	Gm4795:10:44882205-44883213:+:-2034	Gm4795(ENSMUSG00000095168)
10	44881498	44882028	531	44881570	7	2.57492	2.4165	0.11338	A_peak_31850	Gm4795:Promoter_0kb_1kb	Gm4795:10:44882205-44883213:+:-635	Gm4795(ENSMUSG00000095168)
10	44971803	44972293	491	44972220	8	2.46663	2.27845	0.11338	A_peak_31864	Prep:Other_intron;Gm55149:Promoter_0kb_1kb	Gm55149:10:44971724-44971804:-:-415	Gm55149(ENSMUSG00002076691)
10	44973475	44974104	630	44973524	6	1.78191	1.95562	0.05831	A_peak_31865	Prep:Other_exon;Gm55149:Promoter_1kb_2kb	Gm55149:10:44971724-44971804:-:-1719	Gm55149(ENSMUSG00002076691)
10	45053175	45053658	484	45053216	6	2.01856	2.11444	0.05831	A_peak_31885	Popdc3:Promoter_0kb_1kb	Popdc3:10:45054193-45194548:+:-977	Popdc3(ENSMUSG00000019848)
10	45146792	45147077	286	45146839	6	1.78999	1.96104	0.05831	A_peak_31898	Gm26016:Promoter_2kb_3kb;Popdc3:Other_intron	Gm26016:10:45144698-45144827:-:-2011	Gm26016(ENSMUSG00000077591)
10	45167593	45167831	239	45167749	7	2.57492	2.4165	0.11338	A_peak_31904	Popdc3:Other_intron;Gm15934:Promoter_2kb_3kb	Gm15934:10:45163406-45165520:-:-2228	Gm15934(ENSMUSG00000090088)
10	45748687	45749056	370	45748806	8	1.54588	1.726	0.0215	A_peak_31983	Gpx4-ps2:Promoter_2kb_3kb;ENSMUSG00000121783:Promoter_2kb_3kb	gene_ENSMUSG00000121783:10:45751383-45752191:+:-2577	gene_ENSMUSG00000121783
10	45750118	45750397	280	45750214	7	1.96413	2.02529	0.05831	A_peak_31984	Gpx4-ps2:Promoter_1kb_2kb;ENSMUSG00000121783:Promoter_1kb_2kb	gene_ENSMUSG00000121783:10:45751383-45752191:+:-1169	gene_ENSMUSG00000121783
10	46101661	46102042	382	46101921	6	1.96133	2.07599	0.05831	A_peak_32032	Gm35430:Promoter_2kb_3kb	Gm35430:10:46104734-46201390:+:-2813	Gm35430(ENSMUSG00000111182)
10	46103474	46103747	274	46103560	8	2.64753	2.38905	0.14086	A_peak_32033	Gm35430:Promoter_1kb_2kb	Gm35430:10:46104734-46201390:+:-1174	Gm35430(ENSMUSG00000111182)
10	46251667	46252087	421	46251877	7	1.73055	1.87735	0.05831	A_peak_32050	Gm25740:Promoter_1kb_2kb	Gm25740:10:46253704-46253811:+:-1827	Gm25740(ENSMUSG00000118904)
10	46252854	46253364	511	46253205	7	2.11863	2.1236	0.09451	A_peak_32051	Gm25740:Promoter_0kb_1kb	Gm25740:10:46253704-46253811:+:-499	Gm25740(ENSMUSG00000118904)
10	47189003	47189246	244	47189129	7	1.40067	1.66913	0.00067	A_peak_32170	Gm19137:Promoter_2kb_3kb	Gm19137:10:47180799-47186671:-:-2457	Gm19137(ENSMUSG00000111719)
10	47846566	47847002	437	47846734	8	2.8622	2.52133	0.17567	A_peak_32252	Gm47332:Promoter_2kb_3kb	Gm47332:10:47849526-47849792:+:-2792	Gm47332(ENSMUSG00000111911)
10	48496897	48497306	410	48497150	10	3.12061	2.51631	0.17567	A_peak_32353	Gm24256:Promoter_1kb_2kb	Gm24256:10:48495407-48495491:-:-1658	Gm24256(ENSMUSG00000065630)
10	48688160	48688622	463	48688267	7	2.25479	2.21058	0.11338	A_peak_32370	Gm47379:Promoter_1kb_2kb	Gm47379:10:48686373-48686577:-:-1689	Gm47379(ENSMUSG00000111704)
10	48741493	48741829	337	48741713	7	1.47807	1.71797	0.00067	A_peak_32379	Gm47378:Promoter_2kb_3kb	Gm47378:10:48744673-48746341:+:-2960	Gm47378(ENSMUSG00000111433)
10	48744389	48745365	977	48744523	9	3.01136	2.53161	0.17567	A_peak_32380	Gm47378:Promoter_0kb_1kb	Gm47378:10:48744673-48746341:+:-150	Gm47378(ENSMUSG00000111433)
10	49115148	49115805	658	49115244	8	2.85095	2.51437	0.17567	A_peak_32435	Grik2:Other_intron;Gm47018:Promoter_1kb_2kb	Gm47018:10:49113010-49113957:-:-1286	Gm47018(ENSMUSG00000112103)
10	49360933	49361279	347	49361012	8	1.54588	1.726	0.0215	A_peak_32468	Gm47023:Promoter_0kb_1kb;Grik2:Other_intron	Gm47023:10:49358095-49360575:-:-436	Gm47023(ENSMUSG00000111935)
10	49362539	49362881	343	49362581	7	1.73055	1.87735	0.05831	A_peak_32469	Gm47023:Promoter_2kb_3kb;Grik2:Other_intron	Gm47023:10:49358095-49360575:-:-2005	Gm47023(ENSMUSG00000111935)
10	49665228	49665507	280	49665362	8	2.10351	2.0588	0.09451	A_peak_32511	Gm48123:First_exon;Grik2:Promoter_0kb_1kb	Gm48123:10:49664922-49666263:+:439	Gm48123(ENSMUSG00000111934)
10	49672769	49673123	355	49673067	9	3.46465	2.80148	0.24382	A_peak_32513	Gm48125:Promoter_2kb_3kb	Gm48125:10:49675420-49677175:+:-2353	Gm48125(ENSMUSG00000110832)
10	50632123	50632441	319	50632286	8	2.19193	2.11201	0.11338	A_peak_32613	Gm18120:Promoter_1kb_2kb;Ascc3:Other_intron	Gm18120:10:50634279-50634790:+:-1993	Gm18120(ENSMUSG00000112918)
10	50633048	50634186	1139	50633388	7	2.44324	2.33156	0.11338	A_peak_32614	Gm18120:Promoter_0kb_1kb;Ascc3:Other_intron	Gm18120:10:50634279-50634790:+:-891	Gm18120(ENSMUSG00000112918)
10	50743566	50744290	725	50743751	6	2.01856	2.11444	0.05831	A_peak_32629	Gm55200:Promoter_1kb_2kb	Gm55200:10:50742170-50742460:-:-1290	Gm55200(ENSMUSG00002074867)
10	50768395	50768690	296	50768489	5	1.39001	1.72384	0.00067	A_peak_32637	Sim1:Promoter_2kb_3kb	Sim1:10:50770849-50865248:+:-2360	Sim1(ENSMUSG00000019913)
10	51330736	51330991	256	51330778	9	1.92137	1.9049	0.05831	A_peak_32709	Gm46189:Promoter_1kb_2kb	Gm46189:10:51332075-51337500:+:-1297	Gm46189(ENSMUSG00000112212)
10	51416094	51416330	237	51416201	6	2.01856	2.11444	0.05831	A_peak_32719	Gm48786:Promoter_2kb_3kb	Gm48786:10:51419130-51422944:+:-2929	Gm48786(ENSMUSG00000112226)
10	51466665	51466909	245	51466701	7	2.44324	2.33156	0.11338	A_peak_32726	Fam162b:Promoter_0kb_1kb	Fam162b:10:51461511-51466613:-:-87	Fam162b(ENSMUSG00000019909)
10	51540550	51540784	235	51540752	7	2.00046	2.04836	0.05831	A_peak_32732	1700042O05Rik:Promoter_2kb_3kb	1700042O05Rik:10:51543084-51551927:+:-2332	1700042O05Rik(ENSMUSG00000112878)
10	51633541	51633840	300	51633743	9	2.69505	2.34668	0.17417	A_peak_32747	4933411G06Rik:Promoter_0kb_1kb;4930594A02Rik:First_intron	4930594A02Rik:10:51633352-51637111:+:390	4930594A02Rik(ENSMUSG00000112270)
10	51898259	51898507	249	51898331	9	3.13834	2.60663	0.17567	A_peak_32779	Vgll2:Promoter_0kb_1kb	Vgll2:10:51898597-51904567:+:-266	Vgll2(ENSMUSG00000049641)
10	52108235	52108938	704	52108769	11	5.19526	3.60106	0.52814	A_peak_32801	Dcbld1:Promoter_0kb_1kb	Dcbld1:10:52109714-52197474:+:-945	Dcbld1(ENSMUSG00000019891)
10	52260184	52260608	425	52260359	9	3.45179	2.79375	0.24382	A_peak_32820	Gopc:Promoter_2kb_3kb	Rps19-ps10:10:52260754-52261189:-:830	Rps19-ps10(ENSMUSG00000089800)
10	52291660	52292151	492	52291785	6	1.82391	1.98378	0.05831	A_peak_32827	Nus1:Promoter_1kb_2kb	Nus1:10:52293642-52316279:+:-1857	Nus1(ENSMUSG00000023068)
10	52565686	52566033	348	52565686	6	1.82391	1.98378	0.05831	A_peak_32863	Slc35f1:Promoter_0kb_1kb	Slc35f1:10:52566628-52987718:+:-942	Slc35f1(ENSMUSG00000038602)
10	52697613	52698284	672	52698109	10	4.17979	3.12489	0.35488	A_peak_32875	Slc35f1:First_intron;Gm47621:Promoter_2kb_3kb	Gm47621:10:52700400-52702938:+:-2291	Gm47621(ENSMUSG00000112576)
10	52781036	52781538	503	52781178	10	3.96459	2.99861	0.32334	A_peak_32886	Slc35f1:First_intron;Gm55397:Promoter_0kb_1kb	Gm55397:10:52781733-52781840:+:-555	Gm55397(ENSMUSG00002076720)
10	53054596	53055155	560	53054776	8	2.90777	2.54957	0.17567	A_peak_32928	Gm40649:Promoter_2kb_3kb	Gm40649:10:53057275-53096559:+:-2499	Gm40649(ENSMUSG00000112376)
10	53056146	53056488	343	53056269	7	2.17185	2.15756	0.11338	A_peak_32929	Gm40649:Promoter_1kb_2kb	Gm40649:10:53057275-53096559:+:-1006	Gm40649(ENSMUSG00000112376)
10	53110620	53110942	323	53110735	10	3.5949	2.78477	0.24382	A_peak_32938	Gm36173:Promoter_0kb_1kb	Gm36173:10:53111282-53136832:+:-547	Gm36173(ENSMUSG00000112835)
10	53211430	53211886	457	53211626	7	1.91308	1.99289	0.05831	A_peak_32952	Cep85l:Other_intron;Pln:Promoter_2kb_3kb	Pln:10:53213762-53222083:+:-2136	Pln(ENSMUSG00000038583)
10	53212473	53212849	377	53212760	8	2.46198	2.27562	0.11338	A_peak_32953	Cep85l:Other_intron;Pln:Promoter_1kb_2kb	Pln:10:53213762-53222083:+:-1002	Pln(ENSMUSG00000038583)
10	53223416	53223700	285	53223447	7	1.95223	2.01773	0.05831	A_peak_32955	Cep85l:Other_intron;Gm47644:Promoter_2kb_3kb	Gm47644:10:53213848-53221181:-:-2265	Gm47644(ENSMUSG00000112734)
10	53258387	53258640	254	53258513	13	5.81344	3.68727	0.85972	A_peak_32962	Cep85l:Promoter_2kb_3kb	Cep85l:10:53149538-53256043:-:-2469	Cep85l(ENSMUSG00000038594)
10	53277328	53277768	441	53277472	6	2.01856	2.11444	0.05831	A_peak_32966	Gm56953:Promoter_2kb_3kb	Gm56953:10:53274263-53274815:-:-2656	Gm56953(ENSMUSG00000120431)
10	53284367	53284659	293	53284598	8	2.6272	2.37658	0.137	A_peak_32967	Gm36229:Promoter_1kb_2kb	Gm36229:10:53285977-53300368:+:-1379	Gm36229(ENSMUSG00000112132)
10	53362609	53362856	248	53362787	7	2.57492	2.4165	0.11338	A_peak_32975	Gm40650:Promoter_1kb_2kb	Gm40650:10:53364317-53390643:+:-1530	Gm40650(ENSMUSG00000112733)
10	53363577	53363981	405	53363800	6	1.50789	1.77213	0.00067	A_peak_32976	Gm40650:Promoter_0kb_1kb	Gm40650:10:53364317-53390643:+:-517	Gm40650(ENSMUSG00000112733)
10	53453792	53454032	241	53453834	7	2.30256	2.24119	0.11338	A_peak_32993	Gm47739:Promoter_1kb_2kb;Mcm9:Other_intron	Gm47739:10:53446720-53451852:-:-1981	Gm47739(ENSMUSG00000112731)
10	53487936	53488209	274	53488041	8	2.5478	2.32797	0.11338	A_peak_33000	4930466K18Rik:Promoter_2kb_3kb;Mcm9:Other_intron	4930466K18Rik:10:53490464-53491370:+:-2423	4930466K18Rik(ENSMUSG00000112332)
10	53488924	53489752	829	53489186	7	1.65566	1.83004	0.05831	A_peak_33001	4930466K18Rik:Promoter_1kb_2kb;Mcm9:Other_intron	4930466K18Rik:10:53490464-53491370:+:-1278	4930466K18Rik(ENSMUSG00000112332)
10	53506457	53507190	734	53506604	7	2.55048	2.40071	0.11338	A_peak_33006	Mcm9:Promoter_0kb_1kb	Mcm9:10:53412410-53506535:-:-68	Mcm9(ENSMUSG00000058298)
10	53629703	53630326	624	53630036	6	1.78191	1.95562	0.05831	A_peak_33034	Fam184a:Promoter_2kb_3kb	Fam184a:10:53509240-53627219:-:-2816	Fam184a(ENSMUSG00000019856)
10	53937257	53938012	756	53937957	9	3.10457	2.58664	0.17567	A_peak_33074	Gm47917:Promoter_1kb_2kb;Man1a:Other_intron	Gm47917:10:53939906-53941165:+:-1949	Gm47917(ENSMUSG00000112824)
10	53950266	53950702	437	53950622	7	2.27375	2.22272	0.11338	A_peak_33076	Gm16998:Promoter_1kb_2kb;Man1a:Other_exon	Gm16998:10:53952017-53957177:+:-1395	Gm16998(ENSMUSG00000097069)
10	53954544	53954858	315	53954603	8	2.46663	2.27845	0.11338	A_peak_33077	Gm16998:Other_intron;Man1a:Promoter_1kb_2kb	Man1a:10:53780880-53952705:-:-1897	Man1a(ENSMUSG00000003746)
10	54085876	54086505	630	54085922	6	1.91667	2.04601	0.05831	A_peak_33092	Gm47967:Promoter_1kb_2kb	Gm47967:10:54087829-54088919:+:-1907	Gm47967(ENSMUSG00000112013)
10	54187952	54188278	327	54188074	9	2.79084	2.4024	0.17567	A_peak_33100	Gm26177:Promoter_0kb_1kb	Gm26177:10:54187320-54187427:-:-646	Gm26177(ENSMUSG00000119760)
10	55978644	55978967	324	55978706	7	2.2833	2.22884	0.11338	A_peak_33330	Tbc1d32:Other_intron;Gm29794:Promoter_0kb_1kb	Gm29794:10:55976730-55978099:-:-606	Gm29794(ENSMUSG00000112528)
10	56314581	56314863	283	56314786	8	1.80095	1.87777	0.05831	A_peak_33370	4930452L12Rik:Promoter_1kb_2kb;Gm36595:Other_intron	4930452L12Rik:10:56312449-56313699:-:-1086	4930452L12Rik(ENSMUSG00000112175)
10	56859113	56859546	434	56859245	7	2.31227	2.24741	0.11338	A_peak_33446	Gm36827:Promoter_0kb_1kb	Gm36827:10:56846177-56858328:-:-916	Gm36827(ENSMUSG00000112327)
10	57047474	57047761	288	57047651	11	2.84985	2.30134	0.17567	A_peak_33474	Gm24285:Promoter_2kb_3kb	Gm24285:10:57050125-57050225:+:-2474	Gm24285(ENSMUSG00000088253)
10	57145165	57145697	533	57145618	8	1.80095	1.87777	0.05831	A_peak_33491	Gm48055:Promoter_2kb_3kb	Gm48055:10:57142594-57142850:-:-2767	Gm48055(ENSMUSG00000112217)
10	57362656	57362912	257	57362791	8	2.1124	2.06414	0.09451	A_peak_33511	4930467K11Rik:Promoter_0kb_1kb;Hsf2:First_intron	Hsf2:10:57362480-57389231:+:310	Hsf2(ENSMUSG00000019878)
10	57411212	57411498	287	57411396	7	2.39178	2.29846	0.11338	A_peak_33514	Serinc1:Promoter_2kb_3kb	Serinc1:10:57391869-57408626:-:-2769	Serinc1(ENSMUSG00000019877)
10	57475402	57475680	279	57475533	10	3.95079	2.99055	0.32334	A_peak_33528	Rpl48-ps1:Promoter_1kb_2kb	Rpl48-ps1:10:57477488-57478044:+:-1955	Rpl48-ps1(ENSMUSG00000093406)
10	57506050	57506319	270	57506158	8	2.97792	2.59313	0.17567	A_peak_33531	Pkib:Promoter_1kb_2kb	Pkib:10:57508076-57617208:+:-1918	Pkib(ENSMUSG00000019876)
10	57669500	57669948	449	57669728	10	3.34525	2.64264	0.24382	A_peak_33561	Smpdl3a:Promoter_0kb_1kb	Smpdl3a:10:57670430-57687926:+:-702	Smpdl3a(ENSMUSG00000019872)
10	58088908	58089945	1038	58089849	8	2.73086	2.44026	0.17567	A_peak_33580	Gcc2:Promoter_1kb_2kb	Gcc2:10:58091318-58141421:+:-1469	Gcc2(ENSMUSG00000038039)
10	58332179	58332767	589	58332366	10	3.5949	2.78477	0.24382	A_peak_33616	Ccdc138:Promoter_1kb_2kb	Ccdc138:10:58333769-58412066:+:-1403	Ccdc138(ENSMUSG00000038010)
10	58389066	58389395	330	58389233	9	3.82599	3.02063	0.24382	A_peak_33630	Ccdc138:Other_intron;Gm18042:Promoter_1kb_2kb	Gm18042:10:58391088-58391878:+:-1855	Gm18042(ENSMUSG00000112670)
10	58389759	58390137	379	58389992	5	1.46845	1.77942	0.00067	A_peak_33631	Ccdc138:Other_intron;Gm18042:Promoter_1kb_2kb	Gm18042:10:58391088-58391878:+:-1096	Gm18042(ENSMUSG00000112670)
10	58511788	58512084	297	58511958	6	1.8478	1.9998	0.05831	A_peak_33653	Edar:Promoter_0kb_1kb	Edar:10:58436610-58511476:-:-481	Edar(ENSMUSG00000003227)
10	58531596	58532039	444	58531863	10	1.83082	1.81601	0.05831	A_peak_33656	BB019430:Promoter_0kb_1kb	BB019430:10:58532566-58540101:+:-703	BB019430(ENSMUSG00000091526)
10	58543282	58543618	337	58543392	6	1.96133	2.07599	0.05831	A_peak_33658	Gm55493:Promoter_2kb_3kb	Gm55493:10:58540397-58540473:-:-2918	Gm55493(ENSMUSG00002075731)
10	59236925	59237198	274	59237070	7	2.57492	2.4165	0.11338	A_peak_33766	Pla2g12b:Promoter_2kb_3kb	Pla2g12b:10:59239481-59257798:+:-2411	Pla2g12b(ENSMUSG00000009646)
10	59640616	59640860	245	59640724	8	2.97792	2.59313	0.17567	A_peak_33822	Gm7399:Promoter_1kb_2kb;Micu1:Other_intron	Gm7399:10:59642378-59643236:+:-1654	Gm7399(ENSMUSG00000091941)
10	59708162	59708545	384	59708461	7	1.96413	2.02529	0.05831	A_peak_33838	Gm7413:Promoter_0kb_1kb	Gm7413:10:59707042-59707504:-:-956	Gm7413(ENSMUSG00000112673)
10	59999055	59999413	359	59999269	7	2.57492	2.4165	0.11338	A_peak_33884	Gm51802:Promoter_1kb_2kb	Gm51802:10:59983361-59998237:-:-1031	Gm51802(ENSMUSG00000120321)
10	60048221	60048779	559	60048315	6	1.78999	1.96104	0.05831	A_peak_33894	Gm55595:Promoter_1kb_2kb;Chst3:First_intron	Gm55595:10:60047006-60047073:-:-1241	Gm55595(ENSMUSG00002076467)
10	60180766	60181050	285	60180847	8	3.13773	2.69281	0.17567	A_peak_33920	Cdh23:Other_intron;Vsir:Promoter_1kb_2kb	Vsir:10:60182629-60208463:+:-1782	Vsir(ENSMUSG00000020101)
10	60588458	60588948	491	60588841	8	2.27499	2.16216	0.11338	A_peak_33988	Slc29a3:Promoter_0kb_1kb	Slc29a3:10:60547850-60588573:-:-267	Slc29a3(ENSMUSG00000020100)
10	60589381	60589737	357	60589422	6	1.4339	1.72258	0.00067	A_peak_33989	Slc29a3:Promoter_0kb_1kb	Slc29a3:10:60547850-60588573:-:-848	Slc29a3(ENSMUSG00000020100)
10	60591108	60591459	352	60591303	12	5.56978	3.68416	0.69573	A_peak_33990	Slc29a3:Promoter_2kb_3kb	Slc29a3:10:60547850-60588573:-:-2729	Slc29a3(ENSMUSG00000020100)
10	60757431	60757699	269	60757474	7	2.24539	2.20456	0.11338	A_peak_34025	Mir6408:Promoter_1kb_2kb	Mir6408:10:60758801-60758892:+:-1327	Mir6408(ENSMUSG00000099279)
10	60767488	60768157	670	60767670	8	3.17886	2.71857	0.17567	A_peak_34026	Pldi:First_intron;Gm26947:Promoter_0kb_1kb	Gm26947:10:60767765-60787422:+:-95	Gm26947(ENSMUSG00000098055)
10	60776778	60777033	256	60776896	8	3.17886	2.71857	0.17567	A_peak_34029	Pldi:Promoter_2kb_3kb;Gm26947:First_intron	Pldi:10:60764004-60773911:-:-2984	Pldi(ENSMUSG00000037247)
10	60796166	60796608	443	60796407	8	2.96608	2.58577	0.17567	A_peak_34035	Mir466j:Promoter_0kb_1kb	Mir466j:10:60796501-60796623:+:-94	Mir466j(ENSMUSG00000080526)
10	60924053	60924581	529	60924262	6	2.01856	2.11444	0.05831	A_peak_34058	Pcbd1:Promoter_0kb_1kb	Pcbd1:10:60925109-60930103:+:-847	Pcbd1(ENSMUSG00000020098)
10	61004848	61005387	540	61004985	10	3.70024	2.8453	0.24382	A_peak_34069	Tbata:Promoter_2kb_3kb	Tbata:10:61007732-61024620:+:-2747	Tbata(ENSMUSG00000020096)
10	61005880	61006254	375	61005991	7	2.32202	2.25367	0.11338	A_peak_34070	Tbata:Promoter_1kb_2kb	Tbata:10:61007732-61024620:+:-1741	Tbata(ENSMUSG00000020096)
10	61109562	61109876	315	61109692	9	3.70755	2.94842	0.24382	A_peak_34091	Adamts14:Promoter_0kb_1kb	Adamts14:10:61032890-61109217:-:-474	Adamts14(ENSMUSG00000059901)
10	61131455	61131689	235	61131569	7	2.11863	2.1236	0.09451	A_peak_34096	Prf1:Promoter_2kb_3kb	Prf1:10:61133611-61140459:+:-2042	Prf1(ENSMUSG00000037202)
10	61132553	61132810	258	61132741	6	1.50789	1.77213	0.00067	A_peak_34097	Prf1:Promoter_0kb_1kb	Prf1:10:61133611-61140459:+:-870	Prf1(ENSMUSG00000037202)
10	61252551	61253053	503	61252694	8	3.0626	2.64587	0.17567	A_peak_34122	Nodal:Promoter_1kb_2kb	Nodal:10:61253750-61261117:+:-1056	Nodal(ENSMUSG00000037171)
10	61332436	61332813	378	61332467	6	1.63638	1.85815	0.05831	A_peak_34134	Gm47593:Other_exon;Lrrc20:Other_intron;Gm47595:Promoter_0kb_1kb	Gm47595:10:61330695-61332069:-:-397	Gm47595(ENSMUSG00000112080)
10	61347933	61348399	467	61348212	8	2.10351	2.0588	0.09451	A_peak_34137	Gm17829:Promoter_1kb_2kb;Lrrc20:Other_intron	Gm17829:10:61346020-61346364:-:-1847	Gm17829(ENSMUSG00000112710)
10	61403882	61404124	243	61404061	6	2.01856	2.11444	0.05831	A_peak_34148	Lrrc20:Other_intron;Gm47594:Promoter_2kb_3kb	Gm47594:10:61406689-61410843:+:-2628	Gm47594(ENSMUSG00000112255)
10	61429017	61429269	253	61429257	6	1.80628	1.97196	0.05831	A_peak_34151	Npffr1:Promoter_2kb_3kb;Gm28447:Other_intron	Npffr1:10:61431270-61464344:+:-2013	Npffr1(ENSMUSG00000020090)
10	61483330	61483655	326	61483432	8	2.96608	2.58577	0.17567	A_peak_34159	Ppa1:Promoter_0kb_1kb	Ppa1:10:61484330-61509947:+:-898	Ppa1(ENSMUSG00000020089)
10	61531111	61531538	428	61531123	8	1.32897	1.59693	0.00067	A_peak_34165	Tysnd1:Promoter_0kb_1kb	Tysnd1:10:61531292-61538552:+:-169	Tysnd1(ENSMUSG00000020087)
10	61620455	61620713	259	61620539	7	2.20824	2.18081	0.11338	A_peak_34184	Macroh2a2:Promoter_0kb_1kb	Macroh2a2:10:61574443-61619926:-:-612	Macroh2a2(ENSMUSG00000020086)
10	61622514	61622937	424	61622747	13	4.90668	3.20257	0.51144	A_peak_34185	Macroh2a2:Promoter_2kb_3kb	Macroh2a2:10:61574443-61619926:-:-2820	Macroh2a2(ENSMUSG00000020086)
10	61858923	61859177	255	61858958	5	1.51503	1.81238	0.00067	A_peak_34219	Gm47919:Promoter_0kb_1kb	Gm47919:10:61859182-61861394:+:-224	Gm47919(ENSMUSG00000112018)
10	61966277	61966517	241	61966403	6	2.01856	2.11444	0.05831	A_peak_34240	Neurog3:Promoter_2kb_3kb;Fam241b:Other_intron	Neurog3:10:61968868-61970542:+:-2465	Neurog3(ENSMUSG00000044312)
10	62069675	62069914	240	62069809	8	3.0018	2.60798	0.17567	A_peak_34259	Tspan15:Promoter_2kb_3kb	Tspan15:10:62021174-62067030:-:-2778	Tspan15(ENSMUSG00000037031)
10	62174622	62175486	865	62175273	7	1.96413	2.02529	0.05831	A_peak_34280	Hk1os:Promoter_0kb_1kb;Hk1:Other_intron	Hk1os:10:62175979-62200272:+:-706	Hk1os(ENSMUSG00000085347)
10	62216447	62216840	394	62216569	8	2.49967	2.29859	0.11338	A_peak_34288	Hk1:Promoter_0kb_1kb	Hk1:10:62104633-62215687:-:-881	Hk1(ENSMUSG00000037012)
al_process organic substance metabolic process;GO:0071840,biological_process cellular component organization or biogenesis;GO:0071944,cellular_component cell periphery;GO:0072330,biological_process monocarboxylic acid biosynthetic process;GO:0072503,biological_process cellular divalent inorganic cation homeostasis;GO:0072507,biological_process divalent inorganic cation homeostasis;GO:0072511,biol…	GCK; glucokinase [EC:2.7.1.2]; K12407; HK; hexokinase [EC:2.7.1.1]; K00844	map00010,map00051,map00052,map00500,map00520,map00524,map04066,map04910,map04911,map04917,map04922,map04930,map04950,map04973,map05131,map05230	EDL32104.1 hexokinase 1, isoform CRA_b [Mus musculus]; EDL32105.1 hexokinase 1, isoform CRA_c [Mus musculus]; NP_001139572.1 hexokinase-1 isoform HK1 [Mus musculus]; NP_034568.2 hexokinase-1 isoform HK1-sb [Mus musculus]; XP_006513305.1 PREDICTED: hexokinase-1 isoform X1 [Mus musculus]; XP_006513309.1 PREDICTED: hexokinase-1 isoform X3 [Mus musculus]; XP_006513310.1 PREDICTED: hexokinase-1 isofor…	NA
10	62323992	62324364	373	62324233	7	1.40067	1.66913	0.00067	A_peak_34299	Vps26a:Promoter_1kb_2kb	Vps26a:10:62291013-62322584:-:-1648	Vps26a(ENSMUSG00000020078)
10	62363427	62363722	296	62363612	8	2.27499	2.16216	0.11338	A_peak_34303	Gm56955:First_intron;Srgn:Promoter_0kb_1kb	Srgn:10:62329611-62363230:-:-381	Srgn(ENSMUSG00000020077)
10	62414818	62415157	340	62414870	7	2.19908	2.17495	0.11338	A_peak_34315	Kifbp:Promoter_0kb_1kb	Kifbp:10:62374404-62414236:-:-633	Kifbp(ENSMUSG00000036955)
10	62416377	62417073	697	62416623	5	1.33606	1.68556	0.00067	A_peak_34316	Ddx21:three_prime_UTR;Kifbp:Promoter_2kb_3kb;Ddx21:Other_exon	4933428P19Rik:10:62413472-62414848:+:3150	4933428P19Rik(ENSMUSG00000105203)
10	62438171	62438620	450	62438260	7	2.53948	2.39361	0.11338	A_peak_34320	Ddx21:Promoter_0kb_1kb;Gm47257:First_exon	Gm47257:10:62438128-62439907:+:131	Gm47257(ENSMUSG00000112347)
10	62488338	62488587	250	62488566	5	1.4538	1.76905	0.00067	A_peak_34326	Ddx50:Promoter_1kb_2kb	Ddx50:10:62451673-62486997:-:-1568	Ddx50(ENSMUSG00000020076)
10	62489717	62490365	649	62489799	6	1.98875	2.09441	0.05831	A_peak_34327	Ddx50:Promoter_2kb_3kb	Ddx50:10:62451673-62486997:-:-2801	Ddx50(ENSMUSG00000020076)
10	62563299	62563743	445	62563683	6	2.01856	2.11444	0.05831	A_peak_34336	Stox1:Promoter_1kb_2kb	Stox1:10:62494821-62561907:-:-1775	Stox1(ENSMUSG00000036923)
10	62815435	62815752	318	62815526	9	3.51858	2.83397	0.24382	A_peak_34372	Rufy2:Promoter_0kb_1kb	Rufy2:10:62816001-62852989:+:-475	Rufy2(ENSMUSG00000020070)
10	62833600	62833844	245	62833715	7	2.57492	2.4165	0.11338	A_peak_34374	Gm16135:Promoter_0kb_1kb;Rufy2:Other_exon	Gm16135:10:62834557-62835468:+:-842	Gm16135(ENSMUSG00000084985)
10	62858461	62858852	392	62858821	7	2.2833	2.22884	0.11338	A_peak_34384	Pbld2:Promoter_1kb_2kb;Hnrnph3:First_intron	Hnrnph3:10:62850442-62859996:-:1175	Hnrnph3(ENSMUSG00000020069)
10	62862436	62862755	320	62862559	9	3.51858	2.83397	0.24382	A_peak_34385	Hnrnph3:Promoter_2kb_3kb;Pbld2:First_intron	Pbld2:10:62860093-62894592:+:2465	Pbld2(ENSMUSG00000020072)
10	62911253	62911662	410	62911329	6	1.91667	2.04601	0.05831	A_peak_34396	Pbld1:Other_intron;Gm48072:Promoter_0kb_1kb	Gm48072:10:62907830-62910839:-:-489	Gm48072(ENSMUSG00000112374)
10	62931914	62932170	257	62932119	7	2.57492	2.4165	0.11338	A_peak_34400	Gm38063:Promoter_2kb_3kb	Gm38063:10:62934127-62934469:+:-2008	Gm38063(ENSMUSG00000104481)
10	62932432	62932691	260	62932659	6	2.01856	2.11444	0.05831	A_peak_34401	Atoh7:Promoter_2kb_3kb;Gm38063:Promoter_1kb_2kb	Gm38063:10:62934127-62934469:+:-1468	Gm38063(ENSMUSG00000104481)
10	62933911	62934501	591	62933943	6	1.96133	2.07599	0.05831	A_peak_34402	Atoh7:Promoter_1kb_2kb;Gm38063:Promoter_0kb_1kb	Gm38063:10:62934127-62934469:+:-184	Gm38063(ENSMUSG00000104481)
10	63084892	63085278	387	63085116	10	4.10632	3.08163	0.35488	A_peak_34425	Herc4:Other_intron;Gm19337:Promoter_1kb_2kb	Gm19337:10:63086710-63088294:+:-1594	Gm19337(ENSMUSG00000112411)
10	63105071	63105385	315	63105150	7	2.57492	2.4165	0.11338	A_peak_34428	Herc4:Other_intron;Gm47615:Promoter_0kb_1kb	Gm47615:10:63105868-63106647:+:-718	Gm47615(ENSMUSG00000112759)
10	63188274	63188566	293	63188390	8	2.90939	2.55057	0.17567	A_peak_34443	Gm16145:Promoter_1kb_2kb;Sirt1:Other_intron	Gm16145:10:63189631-63202666:+:-1241	Gm16145(ENSMUSG00000085372)
10	63215321	63215617	297	63215450	7	2.33183	2.25996	0.11338	A_peak_34447	Sirt1:First_intron;Dnajc12:Promoter_2kb_3kb	Sirt1:10:63154783-63217483:-:2033	Sirt1(ENSMUSG00000020063)
lic process;GO:0044260,biological_process cellular macromolecule metabolic process;GO:0044265,biological_process cellular macromolecule catabolic process;GO:0044267,biological_process cellular protein metabolic process;GO:0044271,biological_process cellular nitrogen compound biosynthetic process;GO:0044320,biological_process cellular response to leptin stimulus;GO:0044321,biological_process respo…	SIRT1, SIR2L1; NAD+-dependent protein deacetylase sirtuin 1 [EC:2.3.1.286]; K11411	map00760,map04068,map04152,map04211,map04212,map04213,map04218,map04922,map05031,map05206	EDL32050.1 sirtuin 1 ((silent mating type information regulation 2, homolog) 1 (S. cerevisiae), isoform CRA_b, partial [Mus musculus]; NP_001153061.1 NAD-dependent protein deacetylase sirtuin-1 isoform 2 [Mus musculus]; NP_062786.1 NAD-dependent protein deacetylase sirtuin-1 isoform 1 [Mus musculus]	NA
10	63216360	63217051	692	63216920	6	1.82391	1.98378	0.05831	A_peak_34448	Dnajc12:Promoter_1kb_2kb;Sirt1:First_intron	Sirt1:10:63154783-63217483:-:563	Sirt1(ENSMUSG00000020063)
lic process;GO:0044260,biological_process cellular macromolecule metabolic process;GO:0044265,biological_process cellular macromolecule catabolic process;GO:0044267,biological_process cellular protein metabolic process;GO:0044271,biological_process cellular nitrogen compound biosynthetic process;GO:0044320,biological_process cellular response to leptin stimulus;GO:0044321,biological_process respo…	SIRT1, SIR2L1; NAD+-dependent protein deacetylase sirtuin 1 [EC:2.3.1.286]; K11411	map00760,map04068,map04152,map04211,map04212,map04213,map04218,map04922,map05031,map05206	EDL32050.1 sirtuin 1 ((silent mating type information regulation 2, homolog) 1 (S. cerevisiae), isoform CRA_b, partial [Mus musculus]; NP_001153061.1 NAD-dependent protein deacetylase sirtuin-1 isoform 2 [Mus musculus]; NP_062786.1 NAD-dependent protein deacetylase sirtuin-1 isoform 1 [Mus musculus]	NA
10	63257457	63257812	356	63257767	7	2.11863	2.1236	0.09451	A_peak_34454	Rnf7l:Promoter_0kb_1kb	Rnf7l:10:63257143-63257568:-:-198	Rnf7l(ENSMUSG00000048185)
10	63258381	63258968	588	63258471	8	2.64753	2.38905	0.14086	A_peak_34455	Rnf7l:Promoter_0kb_1kb	Rnf7l:10:63257143-63257568:-:-902	Rnf7l(ENSMUSG00000048185)
10	65744953	65745372	420	65745042	6	1.71114	1.90821	0.05831	A_peak_34749	Gm30853:Promoter_1kb_2kb	Gm30853:10:65711383-65744029:-:-1012	Gm30853(ENSMUSG00000112913)
10	66008525	66008960	436	66008846	7	2.11863	2.1236	0.09451	A_peak_34786	4930407I19Rik:Other_intron;Gm22829:Promoter_2kb_3kb;1700023F02Rik:Other_intron	Gm22829:10:66006179-66006285:-:-2560	Gm22829(ENSMUSG00000065705)
10	66474710	66474999	290	66474830	10	2.37974	2.10956	0.11338	A_peak_34841	Gm28139:Promoter_1kb_2kb	Gm28139:10:66476696-66477641:+:-1866	Gm28139(ENSMUSG00000101338)
10	66642461	66642887	427	66642728	5	1.39693	1.72875	0.00067	A_peak_34866	Gm47896:Promoter_2kb_3kb	Gm47896:10:66645618-66658133:+:-2890	Gm47896(ENSMUSG00000112425)
10	66657824	66658584	761	66658514	7	2.42249	2.31821	0.11338	A_peak_34868	Gm47897:Promoter_1kb_2kb	Gm47897:10:66659947-66663182:+:-1433	Gm47897(ENSMUSG00000112514)
10	66658827	66659207	381	66658923	6	1.78999	1.96104	0.05831	A_peak_34869	Gm47897:Promoter_1kb_2kb	Gm47897:10:66659947-66663182:+:-1024	Gm47897(ENSMUSG00000112514)
10	66753218	66753606	389	66753381	8	1.54588	1.726	0.0215	A_peak_34884	Gm26576:Promoter_2kb_3kb;1110002J07Rik:Other_intron	1110002J07Rik:10:66748267-66756037:-:2656	1110002J07Rik(ENSMUSG00000097134)
10	66754849	66755213	365	66754931	6	1.8478	1.9998	0.05831	A_peak_34885	1110002J07Rik:First_intron;Gm26576:Promoter_1kb_2kb	1110002J07Rik:10:66748267-66756037:-:1106	1110002J07Rik(ENSMUSG00000097134)
10	66757356	66757621	266	66757484	7	2.4537	2.3383	0.11338	A_peak_34886	Gm26576:Other_exon;1110002J07Rik:Promoter_1kb_2kb	Gm26576:10:66756080-66759378:+:1403	Gm26576(ENSMUSG00000097921)
10	66758618	66758972	355	66758787	6	1.89916	2.03426	0.05831	A_peak_34887	1110002J07Rik:Promoter_2kb_3kb;Gm26576:Other_exon	Gm26576:10:66756080-66759378:+:2706	Gm26576(ENSMUSG00000097921)
10	66839707	66840128	422	66839715	6	1.4339	1.72258	0.00067	A_peak_34899	Gm31763:Promoter_1kb_2kb	Gm31763:10:66840798-66877105:+:-1083	Gm31763(ENSMUSG00000112925)
10	66840581	66840820	240	66840688	5	1.51503	1.81238	0.00067	A_peak_34900	Gm31763:Promoter_0kb_1kb	Gm31763:10:66840798-66877105:+:-110	Gm31763(ENSMUSG00000112925)
10	67130712	67131032	321	67130906	9	3.38843	2.75571	0.24382	A_peak_34938	Gm49454:Promoter_2kb_3kb	Gm49454:10:67133184-67254362:+:-2278	Gm49454(ENSMUSG00000112314)
10	67333711	67334272	562	67334182	7	2.57492	2.4165	0.11338	A_peak_34973	Gm32255:Promoter_0kb_1kb	Gm32255:10:67332188-67333537:-:-644	Gm32255(ENSMUSG00000112120)
10	67334668	67334928	261	67334884	7	1.96413	2.02529	0.05831	A_peak_34974	Gm32255:Promoter_1kb_2kb	Gm32255:10:67332188-67333537:-:-1346	Gm32255(ENSMUSG00000112120)
10	67385408	67385959	552	67385748	9	3.01136	2.53161	0.17567	A_peak_34980	Ado:Promoter_0kb_1kb	Ado:10:67380340-67384898:-:-849	Ado(ENSMUSG00000057134)
10	67406392	67407088	697	67406534	6	1.50789	1.77213	0.00067	A_peak_34983	4930563J15Rik:First_exon;Gm10797:Promoter_1kb_2kb	4930563J15Rik:10:67404351-67407819:-:1285	4930563J15Rik(ENSMUSG00000112141)
10	67407516	67408138	623	67407774	7	2.57492	2.4165	0.11338	A_peak_34984	4930563J15Rik:First_exon;Gm10797:Promoter_0kb_1kb	4930563J15Rik:10:67404351-67407819:-:45	4930563J15Rik(ENSMUSG00000112141)
10	67409158	67409850	693	67409324	7	2.57265	2.41503	0.11338	A_peak_34985	Gm32364:Promoter_2kb_3kb;4930563J15Rik:Promoter_1kb_2kb;Gm10797:First_exon	Gm10797:10:67407871-67410093:+:1452	Gm10797(ENSMUSG00000074999)
10	67481212	67481503	292	67481377	8	2.97792	2.59313	0.17567	A_peak_34999	Gm32515:Promoter_1kb_2kb	Gm32515:10:67483244-67503270:+:-1867	Gm32515(ENSMUSG00000112097)
10	67554507	67554824	318	67554721	7	2.48542	2.35874	0.11338	A_peak_35011	1700030E10Rik:Promoter_0kb_1kb	1700030E10Rik:10:67544417-67553869:-:-851	1700030E10Rik(ENSMUSG00000112619)
10	67619352	67619621	270	67619559	8	2.46663	2.27845	0.11338	A_peak_35020	4930543I11Rik:Promoter_2kb_3kb;Gm49766:Promoter_2kb_3kb	4930543I11Rik:10:67621564-67622523:+:-2005	4930543I11Rik(ENSMUSG00000112537)
10	67621123	67621362	240	67621155	5	1.42503	1.74867	0.00067	A_peak_35021	Gm49766:Promoter_0kb_1kb;4930543I11Rik:Promoter_0kb_1kb	4930543I11Rik:10:67621564-67622523:+:-409	4930543I11Rik(ENSMUSG00000112537)
10	67631529	67631805	277	67631695	6	2.01856	2.11444	0.05831	A_peak_35023	Gm49766:Other_intron;Gm29774:Promoter_2kb_3kb	Gm29774:10:67628596-67629032:-:-2662	Gm29774(ENSMUSG00000111956)
10	67813910	67814295	386	67814221	6	2.01856	2.11444	0.05831	A_peak_35052	Rtkn2:Promoter_1kb_2kb	Rtkn2:10:67815399-67895570:+:-1178	Rtkn2(ENSMUSG00000037846)
10	68115106	68115733	628	68115355	9	3.82599	3.02063	0.24382	A_peak_35102	Arid5b:Promoter_0kb_1kb	Arid5b:10:67928349-68114570:-:-784	Arid5b(ENSMUSG00000019947)
10	68557132	68557415	284	68557357	8	3.17886	2.71857	0.17567	A_peak_35174	Tmem26:Promoter_2kb_3kb	Tmem26:10:68559475-68618480:+:-2118	Tmem26(ENSMUSG00000060044)
10	68967371	68967604	234	68967488	7	2.49612	2.36563	0.11338	A_peak_35233	Gm24172:Promoter_1kb_2kb	Gm24172:10:68968711-68968828:+:-1223	Gm24172(ENSMUSG00000077315)
10	68984903	68985140	238	68984981	6	1.96133	2.07599	0.05831	A_peak_35235	Gm33263:First_intron;Rhobtb1:Promoter_2kb_3kb	Gm33263:10:68983602-68986962:-:1981	Gm33263(ENSMUSG00000111941)
10	69050256	69050767	512	69050611	6	2.01856	2.11444	0.05831	A_peak_35246	Rhobtb1:Other_intron;A930033H14Rik:Promoter_1kb_2kb	A930033H14Rik:10:69045591-69048928:-:-1682	A930033H14Rik(ENSMUSG00000090622)
10	70122019	70123197	1179	70122697	7	2.57492	2.4165	0.11338	A_peak_35416	Gm7097:Promoter_1kb_2kb	Gm7097:10:70120064-70120783:-:-1913	Gm7097(ENSMUSG00000089835)
10	70200761	70201201	441	70201136	7	1.96413	2.02529	0.05831	A_peak_35427	Gm56969:Promoter_0kb_1kb	Gm56969:10:70201213-70204166:+:-77	Gm56969(ENSMUSG00000120624)
10	70273407	70274128	722	70273455	8	2.10351	2.0588	0.09451	A_peak_35433	Fam13c:Promoter_2kb_3kb	Fam13c:10:70276310-70394566:+:-2855	Fam13c(ENSMUSG00000043259)
10	70339375	70339674	300	70339545	11	3.23474	2.50369	0.20109	A_peak_35438	Fam13c:Other_intron;Gm55389:Promoter_2kb_3kb	Gm29783:10:70340709-70341078:-:1533	Gm29783(ENSMUSG00000112273)
10	70343297	70343800	504	70343535	6	1.83105	1.98857	0.05831	A_peak_35439	Fam13c:Other_intron;Gm29783:Promoter_2kb_3kb	Gm29783:10:70340709-70341078:-:-2456	Gm29783(ENSMUSG00000112273)
10	70434384	70434709	326	70434446	7	1.40067	1.66913	0.00067	A_peak_35454	BB187676:Promoter_1kb_2kb;Phyhipl:First_intron	BB187676:10:70435643-70436315:+:-1197	BB187676(ENSMUSG00000120695)
10	70663328	70664308	981	70663898	10	3.72561	2.85992	0.24382	A_peak_35491	Gm40689:Promoter_2kb_3kb	Gm40689:10:70666584-70673693:+:-2686	Gm40689(ENSMUSG00000112870)
10	70682175	70682447	273	70682359	8	2.75221	2.45341	0.17567	A_peak_35494	Gm48023:Promoter_0kb_1kb	Gm48023:10:70682846-70689556:+:-487	Gm48023(ENSMUSG00000112883)
10	70917039	70917799	761	70917636	8	2.90939	2.55057	0.17567	A_peak_35518	Gm15647:Promoter_1kb_2kb;Bicc1:First_intron	Gm15647:10:70918705-70919481:+:-1069	Gm15647(ENSMUSG00000090212)
[truncated: 19,646 more rows]

## Sheet: Promoter VDR Peaks in VD-hypo
chr	start	end	length	abs_summit	pileup	#NAME?	fold_enrichment	#NAME?	name	GeneFeature	GeneInside	Gene
1	3534820	3535085	266	3534850	5	1.48392	1.79037	0	C_peak_64	Gm1992:Promoter_1kb_2kb;Xkr4:First_intron	Gm1992:1:3536809-3583776:+:-1959	Gm1992(ENSMUSG00000089699)
1	3821535	3821958	424	3821704	5	1.83341	2.03702	0	C_peak_98	Gm38385:Promoter_0kb_1kb	Gm38385:1:3822232-3824583:+:-528	Gm38385(ENSMUSG00000102592)
1	3855586	3856307	722	3855995	10	5.13134	3.69783	0.43985	C_peak_102	Gm27396:Promoter_1kb_2kb	Gm27396:1:3854098-3854156:-:-1838	Gm27396(ENSMUSG00000088333)
1	4059169	4059420	252	4059404	8	1.95144	1.96762	0.04841	C_peak_132	Gm37381:Promoter_2kb_3kb	Gm37381:1:3975961-4056438:-:-2965	Gm37381(ENSMUSG00000102343)
1	4330875	4331205	331	4331136	9	2.73786	2.37155	0.1005	C_peak_174	Rp1:Other_intron;Gm6101:Promoter_0kb_1kb	Gm6101:1:4326456-4330742:-:-393	Gm6101(ENSMUSG00000102948)
1	4333496	4333739	244	4333643	10	4.07074	3.06073	0.25262	C_peak_175	Gm6101:Promoter_2kb_3kb;Rp1:Other_intron	Gm6101:1:4326456-4330742:-:-2900	Gm6101(ENSMUSG00000102948)
1	4565692	4566142	451	4565870	6	1.74998	1.93423	0	C_peak_207	Sox17:five_prime_UTR;Gm37587:Promoter_0kb_1kb;Sox17:Other_exon	Gm37587:1:4566773-4569781:+:-903	Gm37587(ENSMUSG00000104238)
1	4590269	4590516	248	4590293	5	1.65057	1.90814	0	C_peak_213	Gm7357:Promoter_2kb_3kb	Gm7357:1:4593127-4596960:+:-2834	Gm7357(ENSMUSG00000102269)
1	4657738	4658076	339	4657903	7	2.69305	2.49298	0.1005	C_peak_218	Gm37323:Promoter_1kb_2kb	Gm37323:1:4653351-4656475:-:-1427	Gm37323(ENSMUSG00000104328)
1	4759443	4759835	393	4759747	6	2.40751	2.37653	0.04841	C_peak_231	Gm6085:Promoter_0kb_1kb	Gm6085:1:4758156-4759626:-:-120	Gm6085(ENSMUSG00000098104)
1	4760166	4760943	778	4760728	6	2.15221	2.20435	0.04841	C_peak_232	Gm6085:Promoter_1kb_2kb	Gm6085:1:4758156-4759626:-:-1101	Gm6085(ENSMUSG00000098104)
1	4763929	4764364	436	4764289	5	1.83341	2.03702	0	C_peak_233	Gm6119:Promoter_0kb_1kb	Gm6119:1:4762441-4763647:-:-641	Gm6119(ENSMUSG00000102175)
1	4793841	4794253	413	4794031	9	4.07593	3.17416	0.25262	C_peak_238	Gm56275:Promoter_0kb_1kb	Gm56275:1:4793499-4793602:-:-428	Gm56275(ENSMUSG00002075947)
1	4841124	4841569	446	4841205	6	2.18459	2.22616	0.04841	C_peak_241	Gm6123:Promoter_0kb_1kb	Gm6123:1:4841353-4842422:+:-148	Gm6123(ENSMUSG00000103922)
1	4854414	4854702	289	4854558	4	1.31996	1.69752	0	C_peak_242	Mrpl15:First_intron;A930006A01Rik:Promoter_1kb_2kb	Mrpl15:1:4843428-4855962:-:1404	Mrpl15(ENSMUSG00000033845)
1	4857414	4857929	516	4857849	9	3.32742	2.71918	0.15982	C_peak_243	Mrpl15:Promoter_1kb_2kb	A930006A01Rik:1:4855990-4857360:+:1858	A930006A01Rik(ENSMUSG00000120403)
1	4875547	4875798	252	4875637	9	2.13886	2.0278	0.04841	C_peak_245	Lypla1:Promoter_2kb_3kb;Gm37988:Promoter_2kb_3kb	Lypla1:1:4878010-4918633:+:-2373	Lypla1(ENSMUSG00000025903)
1	4925933	4926537	605	4926219	9	3.6581	2.91838	0.15982	C_peak_253	Gm37988:Other_intron;Tcea1:Promoter_1kb_2kb	Tcea1:1:4928036-4968132:+:-1817	Tcea1(ENSMUSG00000033813)
1	5013501	5013809	309	5013778	7	2.03911	2.07295	0.04841	C_peak_260	Rgs20:Other_intron;Gm37079:Promoter_2kb_3kb	Gm37079:1:5008798-5010933:-:-2844	Gm37079(ENSMUSG00000102653)
1	5039955	5040275	321	5040125	7	2.5295	2.38717	0.1005	C_peak_264	Rgs20:Other_intron;Gm16041:Promoter_0kb_1kb	Gm16041:1:5041079-5047043:+:-954	Gm16041(ENSMUSG00000085623)
1	5132112	5132551	440	5132177	5	1.83341	2.03702	0	C_peak_274	Rgs20:First_intron;Gm17101:Promoter_1kb_2kb	Gm17101:1:5133282-5134870:+:-1105	Gm17101(ENSMUSG00000091665)
1	5377144	5377920	777	5377768	6	2.40751	2.37653	0.04841	C_peak_295	Gm37567:Promoter_0kb_1kb	Gm37567:1:5377961-5380240:+:-193	Gm37567(ENSMUSG00000104046)
1	5915139	5915460	322	5915172	5	1.37527	1.71339	0	C_peak_362	Gm37429:Promoter_0kb_1kb	Gm37429:1:5913096-5914895:-:-276	Gm37429(ENSMUSG00000103519)
1	6455986	6456323	338	6456158	6	2.18459	2.22616	0.04841	C_peak_413	Alkal1:First_intron;Gm7417:Promoter_2kb_3kb	Gm7417:1:6452857-6453330:-:-2827	Gm7417(ENSMUSG00000102706)
1	6512890	6513176	287	6512986	9	2.41684	2.18625	0.05233	C_peak_424	Gm19026:Promoter_1kb_2kb	Gm19026:1:6499878-6511520:-:-1465	Gm19026(ENSMUSG00000103845)
1	6557101	6557352	252	6557317	8	2.65368	2.39282	0.1005	C_peak_430	St18:Promoter_0kb_1kb	St18:1:6557454-6931164:+:-137	St18(ENSMUSG00000033740)
1	6979151	6979410	260	6979291	10	3.3261	2.63181	0.15982	C_peak_478	Gm7449:Promoter_1kb_2kb	Gm7449:1:6980783-6981446:+:-1492	Gm7449(ENSMUSG00000104385)
1	6998664	6999143	480	6999004	5	1.37527	1.71339	0	C_peak_480	Gm37275:Promoter_0kb_1kb	Gm37275:1:6999982-7000012:+:-978	Gm37275(ENSMUSG00000103282)
1	7158313	7158627	315	7158437	5	1.83341	2.03702	0	C_peak_506	Pcmtd1:Promoter_0kb_1kb	Gm57122:1:7158446-7159048:-:611	Gm57122(ENSMUSG00000120372)
1	7215553	7215971	419	7215668	5	1.37527	1.71339	0	C_peak_516	Gm38372:Promoter_2kb_3kb;Pcmtd1:Other_intron	Gm38372:1:7218333-7222361:+:-2665	Gm38372(ENSMUSG00000103509)
1	7334669	7334917	249	7334874	6	1.57018	1.81383	0	C_peak_527	Gm23274:Promoter_1kb_2kb	Gm23274:1:7336026-7336156:+:-1152	Gm23274(ENSMUSG00000077244)
1	7335339	7336030	692	7335704	7	2.90394	2.63014	0.1005	C_peak_528	Gm23274:Promoter_0kb_1kb	Gm23274:1:7336026-7336156:+:-322	Gm23274(ENSMUSG00000077244)
1	7661262	7661530	269	7661447	8	3.1048	2.67222	0.13894	C_peak_566	Gm37791:Promoter_0kb_1kb	Gm37791:1:7661869-7662155:+:-422	Gm37791(ENSMUSG00000102320)
1	7731281	7731547	267	7731340	7	2.77485	2.54609	0.1005	C_peak_577	Rps2-ps2:Promoter_2kb_3kb	Rps2-ps2:1:7734304-7735185:+:-2964	Rps2-ps2(ENSMUSG00000103903)
1	7731989	7732361	373	7732068	5	1.63827	1.89945	0	C_peak_578	Rps2-ps2:Promoter_2kb_3kb	Rps2-ps2:1:7734304-7735185:+:-2236	Rps2-ps2(ENSMUSG00000103903)
1	7733832	7734283	452	7734018	8	3.3509	2.82672	0.15982	C_peak_579	Rps2-ps2:Promoter_0kb_1kb	Rps2-ps2:1:7734304-7735185:+:-286	Rps2-ps2(ENSMUSG00000103903)
1	8523600	8524297	698	8524230	6	1.34067	1.66009	0	C_peak_661	Gm38024:Promoter_0kb_1kb;Sntg1:Other_intron	Gm38024:1:8521183-8523715:-:-514	Gm38024(ENSMUSG00000102647)
1	8601500	8601906	407	8601906	6	1.34067	1.66009	0	C_peak_664	Gm38259:Promoter_0kb_1kb;Sntg1:Other_intron	Gm38259:1:8598003-8601537:-:-368	Gm38259(ENSMUSG00000102253)
1	8659223	8659514	292	8659353	7	2.96015	2.66683	0.1005	C_peak_671	Gm54704:Promoter_0kb_1kb;Sntg1:Other_intron	Gm54704:1:8658838-8658948:-:-404	Gm54704(ENSMUSG00002074990)
1	8660875	8661137	263	8661067	6	1.34067	1.66009	0	C_peak_672	Gm54704:Promoter_2kb_3kb;Sntg1:Other_intron	Gm54704:1:8658838-8658948:-:-2118	Gm54704(ENSMUSG00002074990)
1	8715471	8715784	314	8715587	6	1.77014	1.94774	0	C_peak_680	Gm37005:Promoter_0kb_1kb;Sntg1:Other_intron	Gm37005:1:8713919-8715083:-:-503	Gm37005(ENSMUSG00000103884)
1	9033904	9034272	369	9034186	7	2.44812	2.3347	0.06544	C_peak_725	Gm7493:Promoter_0kb_1kb;Sntg1:Other_intron	Gm7493:1:9033219-9033845:-:-340	Gm7493(ENSMUSG00000066693)
1	9527095	9527682	588	9527260	6	1.91199	2.04286	0.03917	C_peak_774	Gm24765:Promoter_1kb_2kb	Gm24765:1:9528894-9528997:+:-1634	Gm24765(ENSMUSG00000065625)
1	9773135	9773403	269	9773282	8	3.58556	2.97528	0.15982	C_peak_802	Mybl1:Promoter_2kb_3kb	Mybl1:1:9737639-9770434:-:-2847	Mybl1(ENSMUSG00000025912)
1	9873501	9873753	253	9873509	5	1.31345	1.66949	0	C_peak_820	Gm6195:Promoter_0kb_1kb;Sgk3:First_intron	Gm6195:1:9872421-9872778:-:-730	Gm6195(ENSMUSG00000046334)
1	10012939	10013216	278	10013035	8	2.55449	2.33206	0.1005	C_peak_836	Snhg6:First_intron;Snord87:Promoter_0kb_1kb	Snord87:1:10012687-10012774:-:-260	Snord87(ENSMUSG00000093178)
1	10015149	10015388	240	10015235	6	2.06812	2.14776	0.04841	C_peak_837	Snhg6:Promoter_0kb_1kb;Snord87:Promoter_2kb_3kb	Snhg6:1:9926808-10014398:-:-836	Snhg6(ENSMUSG00000098234)
1	10051376	10051700	325	10051630	5	1.83341	2.03702	0	C_peak_842	Ppp1r42:Other_intron;Gm15818:Promoter_0kb_1kb	Gm15818:1:10052611-10062591:+:-981	Gm15818(ENSMUSG00000087199)
1	10110469	10111032	564	10110968	6	2.16956	2.21603	0.04841	C_peak_846	Cops5:Promoter_2kb_3kb;Cspp1:First_intron	Cops5:1:10094825-10108393:-:-2574	Cops5(ENSMUSG00000025917)
1	10271132	10271798	667	10271212	6	2.15221	2.20435	0.04841	C_peak_872	Gm37569:Promoter_2kb_3kb;Arfgef1:Other_intron	Gm37569:1:10267305-10269027:-:-2184	Gm37569(ENSMUSG00000102556)
1	10791187	10791431	245	10791301	5	1.58245	1.86004	0	C_peak_927	Cpa6:Promoter_1kb_2kb	Cpa6:1:10394944-10790170:-:-1130	Cpa6(ENSMUSG00000042501)
1	10936521	10936956	436	10936742	8	3.40712	2.8622	0.15982	C_peak_943	Gm28659:Promoter_2kb_3kb	Gm28659:1:10938911-10939670:+:-2169	Gm28659(ENSMUSG00000100648)
1	10938310	10938719	410	10938528	6	2.40257	2.37319	0.04841	C_peak_944	Gm28659:Promoter_0kb_1kb	Gm28659:1:10938911-10939670:+:-383	Gm28659(ENSMUSG00000100648)
1	10988724	10989216	493	10989062	7	3.03542	2.71603	0.1005	C_peak_952	Gm54912:Promoter_2kb_3kb	Gm54912:1:10991893-10991984:+:-2831	Gm54912(ENSMUSG00002076499)
1	11061570	11061946	377	11061729	8	3.04191	2.63297	0.1047	C_peak_959	Prex2:Promoter_1kb_2kb	Prex2:1:11063688-11373905:+:-1959	Prex2(ENSMUSG00000048960)
1	11679098	11679414	317	11679171	6	2.0518	2.13679	0.04841	C_peak_1027	Gm29273:Promoter_0kb_1kb;A830018L16Rik:Other_intron	Gm29273:1:11678362-11678624:-:-546	Gm29273(ENSMUSG00000099845)
1	11773512	11774251	740	11774172	6	2.35341	2.34	0.04841	C_peak_1037	Gm38069:Promoter_0kb_1kb;A830018L16Rik:Other_intron	Gm38069:1:11774430-11776574:+:-258	Gm38069(ENSMUSG00000103561)
1	12493929	12494197	269	12493946	6	1.78374	1.95685	0	C_peak_1124	Mir6341:Promoter_2kb_3kb	Mir6341:1:12496209-12496330:+:-2263	Mir6341(ENSMUSG00000098555)
1	13199613	13200240	628	13200095	6	2.0518	2.13679	0.04841	C_peak_1212	Prdm14:Promoter_2kb_3kb	Prdm14:1:13183680-13197387:-:-2707	Prdm14(ENSMUSG00000042414)
1	13250425	13250724	300	13250532	10	4.20744	3.14121	0.25262	C_peak_1220	Ncoa2:Other_intron;Gm38376:Promoter_0kb_1kb	Gm38376:1:13247685-13249938:-:-593	Gm38376(ENSMUSG00000103506)
1	13330938	13331314	377	13331071	6	1.34067	1.66009	0	C_peak_1233	Ncoa2:Other_intron;Gm55160:Promoter_1kb_2kb	Gm55160:1:13332421-13332503:+:-1350	Gm55160(ENSMUSG00002076346)
1	13362886	13363158	273	13362900	6	1.91199	2.04286	0.03917	C_peak_1238	Gm38223:Promoter_2kb_3kb;Ncoa2:First_intron	Gm38223:1:13360035-13360730:-:-2169	Gm38223(ENSMUSG00000102639)
1	13406322	13406599	278	13406507	6	1.34067	1.66009	0	C_peak_1240	Gm23169:Promoter_1kb_2kb;Ncoa2:First_intron	Gm23169:1:13404721-13404833:-:-1673	Gm23169(ENSMUSG00000087782)
1	13428039	13428345	307	13428148	9	3.58855	2.87624	0.15982	C_peak_1241	Gm38380:Promoter_1kb_2kb;Ncoa2:First_intron	Gm38380:1:13424706-13426954:-:-1193	Gm38380(ENSMUSG00000102664)
1	13445095	13445583	489	13445392	6	1.57018	1.81383	0	C_peak_1243	Gm29570:Promoter_0kb_1kb;Ncoa2:Promoter_1kb_2kb	Gm29570:1:13446293-13458637:+:-901	Gm29570(ENSMUSG00000101476)
1	13478100	13478387	288	13478323	6	2.02763	2.12054	0.04841	C_peak_1246	Gm7593:Promoter_0kb_1kb	Gm7593:1:13477235-13477879:-:-443	Gm7593(ENSMUSG00000101171)
1	13479597	13479847	251	13479695	7	2.51112	2.3753	0.1005	C_peak_1247	Gm7593:Promoter_1kb_2kb	Gm7593:1:13477235-13477879:-:-1815	Gm7593(ENSMUSG00000101171)
1	13662987	13663348	362	13663122	10	5.19115	3.73454	0.43985	C_peak_1269	Tram1:Promoter_2kb_3kb;Gm57152:Promoter_0kb_1kb	Gm57152:1:13663818-13667317:+:-696	Gm57152(ENSMUSG00000120948)
1	13714278	13714610	333	13714552	5	1.39269	1.72574	0	C_peak_1275	Gm38319:Promoter_1kb_2kb;Lactb2:Other_intron	Gm38319:1:13711706-13712972:-:-1579	Gm38319(ENSMUSG00000102982)
1	13730882	13731145	264	13730960	6	1.84654	1.99895	0	C_peak_1277	Lactb2:Promoter_0kb_1kb	Lactb2:1:13693553-13730770:-:-189	Lactb2(ENSMUSG00000025937)
1	13731884	13732135	252	13732077	5	1.56886	1.85044	0	C_peak_1278	Lactb2:Promoter_1kb_2kb	Lactb2:1:13693553-13730770:-:-1306	Lactb2(ENSMUSG00000025937)
1	13846731	13847213	483	13847134	6	1.90457	2.03789	0.03917	C_peak_1290	Gm26273:Promoter_2kb_3kb	Gm26273:1:13844557-13844688:-:-2445	Gm26273(ENSMUSG00000077368)
1	14380686	14381117	432	14380783	7	2.50199	2.36942	0.1005	C_peak_1359	Eya1:Promoter_0kb_1kb	Eya1:1:14239177-14380459:-:-323	Eya1(ENSMUSG00000025932)
1	14821601	14821853	253	14821635	6	1.81829	1.98001	0	C_peak_1418	Gm9947:Promoter_1kb_2kb	Gm9947:1:14823160-14847155:+:-1525	Gm9947(ENSMUSG00000054493)
1	14913006	14913446	441	14913187	6	2.0518	2.13679	0.04841	C_peak_1429	Smt3h2-ps4:Promoter_2kb_3kb	Smt3h2-ps4:1:14910092-14910380:-:-2806	Smt3h2-ps4(ENSMUSG00000081201)
1	14932239	14932653	415	14932566	5	1.37527	1.71339	0	C_peak_1436	Rpl5-ps1:Promoter_2kb_3kb	Rpl5-ps1:1:14935295-14936189:+:-2729	Rpl5-ps1(ENSMUSG00000082193)
1	15432838	15433158	321	15432938	6	1.84654	1.99895	0	C_peak_1496	Gm38116:Promoter_1kb_2kb;Kcnb2:Other_intron	Gm38116:1:15434525-15436058:+:-1587	Gm38116(ENSMUSG00000102937)
1	15829527	15829815	289	15829645	7	2.37008	2.28452	0.04841	C_peak_1538	Gm28669:Promoter_1kb_2kb	Gm6060:1:15830345-15830892:-:1247	Gm6060(ENSMUSG00000101652)
1	15830733	15831102	370	15830916	9	4.08574	3.18023	0.25262	C_peak_1539	Gm6060:Promoter_0kb_1kb;Gm28669:Promoter_0kb_1kb	Gm6060:1:15830345-15830892:-:-23	Gm6060(ENSMUSG00000101652)
1	15963734	15964125	392	15964014	7	1.52724	1.749	0	C_peak_1557	Sbspon:Promoter_1kb_2kb	Sbspon:1:15924085-15962946:-:-1067	Sbspon(ENSMUSG00000032719)
1	16165856	16166301	446	16165913	6	2.15221	2.20435	0.04841	C_peak_1579	4930444P10Rik:Promoter_2kb_3kb	4930444P10Rik:1:16136202-16163549:-:-2363	4930444P10Rik(ENSMUSG00000067795)
1	16174889	16175171	283	16175034	7	3.03542	2.71603	0.1005	C_peak_1582	Rdh10:Promoter_0kb_1kb;Rpl7:Promoter_0kb_1kb	Rpl7:1:16171518-16174886:-:-147	Rpl7(ENSMUSG00000043716)
1	16591678	16592072	395	16591883	6	2.40751	2.37653	0.04841	C_peak_1638	Stau2:Promoter_1kb_2kb	Stau2:1:16298897-16590336:-:-1546	Stau2(ENSMUSG00000025920)
1	16725722	16726024	303	16725985	7	1.32645	1.62224	0	C_peak_1652	D030040B21Rik:Promoter_1kb_2kb;Eloc:First_intron	Eloc:1:16711948-16727266:-:1281	Eloc(ENSMUSG00000079658)
1	16830528	16830887	360	16830546	5	1.83341	2.03702	0	C_peak_1669	Gm29649:Promoter_1kb_2kb	Gm29649:1:16828428-16828847:-:-1698	Gm29649(ENSMUSG00000100093)
1	16831335	16831609	275	16831556	5	1.83341	2.03702	0	C_peak_1670	Gm29649:Promoter_2kb_3kb	Gm29649:1:16828428-16828847:-:-2708	Gm29649(ENSMUSG00000100093)
1	16840306	16840915	610	16840806	6	2.40751	2.37653	0.04841	C_peak_1672	Gm5828:Promoter_0kb_1kb	Gm5828:1:16838502-16840362:-:-443	Gm5828(ENSMUSG00000091020)
1	17237046	17237377	332	17237310	7	2.32804	2.25752	0.04841	C_peak_1716	Gm28784:Promoter_1kb_2kb	Gm28784:1:17238626-17243327:+:-1316	Gm28784(ENSMUSG00000099899)
1	18218576	18218893	318	18218753	8	2.94083	2.57008	0.1005	C_peak_1832	Crisp4:Promoter_2kb_3kb	Crisp4:1:18185414-18216126:-:-2626	Crisp4(ENSMUSG00000025774)
1	18295910	18296226	317	18296083	8	3.15853	2.70583	0.1529	C_peak_1845	Defb44-ps:Promoter_2kb_3kb	Defb44-ps:1:18280276-18293788:-:-2294	Defb44-ps(ENSMUSG00000070977)
1	18308863	18309481	619	18309004	8	3.48404	2.91087	0.15982	C_peak_1846	Defb18:Promoter_1kb_2kb	Defb18:1:18306696-18307667:-:-1336	Defb18(ENSMUSG00000073735)
1	19040246	19040578	333	19040364	7	2.91507	2.6374	0.1005	C_peak_1937	Gm24075:Promoter_0kb_1kb	Gm24075:1:19039985-19040057:-:-306	Gm24075(ENSMUSG00000088800)
1	19042843	19043181	339	19042940	6	2.32456	2.32053	0.04841	C_peak_1938	Gm24075:Promoter_2kb_3kb	Gm24075:1:19039985-19040057:-:-2882	Gm24075(ENSMUSG00000088800)
1	19278647	19278887	241	19278751	7	2.12389	2.12695	0.04841	C_peak_1961	Tfap2b:Promoter_0kb_1kb	Tfap2b:1:19279137-19308800:+:-386	Tfap2b(ENSMUSG00000025927)
1	19391315	19391729	415	19391623	5	1.83341	2.03702	0	C_peak_1979	Gm28341:Promoter_0kb_1kb	Gm28341:1:19390449-19390921:-:-701	Gm28341(ENSMUSG00000101117)
1	19398791	19399027	237	19398844	7	2.27884	2.22599	0.04841	C_peak_1980	Gm4849:Promoter_2kb_3kb	Gm4849:1:19401162-19403408:+:-2318	Gm4849(ENSMUSG00000100204)
1	20136967	20137362	396	20137212	6	1.57018	1.81383	0	C_peak_2055	Gm37315:Promoter_1kb_2kb;Pkhd1:Other_intron	Gm37315:1:20132293-20135772:-:-1439	Gm37315(ENSMUSG00000104095)
1	20688164	20688545	382	20688459	6	2.18459	2.22616	0.04841	C_peak_2122	Pkhd1:Promoter_0kb_1kb	Pkhd1:1:20128002-20688288:-:-170	Pkhd1(ENSMUSG00000043760)
1	20689239	20689726	488	20689671	5	1.83341	2.03702	0	C_peak_2123	Pkhd1:Promoter_1kb_2kb	Pkhd1:1:20128002-20688288:-:-1382	Pkhd1(ENSMUSG00000043760)
1	20750893	20751129	237	20750981	5	1.83341	2.03702	0	C_peak_2129	Lincmd1:Other_intron;Mir133b:Promoter_2kb_3kb	Mir206:1:20749233-20749306:+:1747	Mir206(ENSMUSG00000065559)
1	20752807	20753045	239	20752983	5	1.62409	1.88944	0	C_peak_2130	Mir133b:Promoter_0kb_1kb;Lincmd1:Other_exon	Mir133b:1:20752992-20753111:+:-9	Mir133b(ENSMUSG00000065480)
1	20862418	20862670	253	20862648	6	2.15221	2.20435	0.04841	C_peak_2146	Il17f:Promoter_1kb_2kb	Il17f:1:20847369-20860841:-:-1806	Il17f(ENSMUSG00000041872)
1	20959382	20960102	721	20959982	12	5.61924	3.71234	0.6755	C_peak_2164	Paqr8:Promoter_0kb_1kb;6720483E21Rik:Other_intron	6720483E21Rik:1:20958873-20960697:-:715	6720483E21Rik(ENSMUSG00000097934)
1	21287867	21288389	523	21287973	6	2.40751	2.37653	0.04841	C_peak_2201	Tmem14a:Promoter_0kb_1kb	Tmem14a:1:21288798-21300391:+:-825	Tmem14a(ENSMUSG00000025933)
1	21342444	21342713	270	21342450	6	1.57018	1.81383	0	C_peak_2206	Gm28836:Promoter_0kb_1kb;Gm7094:Promoter_0kb_1kb	Gm7094:1:21342626-21343130:+:-176	Gm7094(ENSMUSG00000096375)
1	21369685	21369984	300	21369761	6	2.02763	2.12054	0.04841	C_peak_2208	Gm4956:First_intron;Gm4956:Promoter_1kb_2kb	Gm4956:1:21355831-21368351:-:-1409	Gm4956(ENSMUSG00000121505,ENSMUSG00000025936)
1	21397018	21397370	353	21397127	6	2.16956	2.21603	0.04841	C_peak_2215	Gm4956:Promoter_1kb_2kb	Gm4956:1:21355456-21395963:-:-1163	Gm4956(ENSMUSG00000121505,ENSMUSG00000025936)
1	21398628	21399079	452	21398771	6	2.21371	2.24577	0.04841	C_peak_2216	Gm4956:Promoter_2kb_3kb	Gm4956:1:21355456-21395963:-:-2807	Gm4956(ENSMUSG00000121505,ENSMUSG00000025936)
1	21423370	21423613	244	21423599	5	1.83341	2.03702	0	C_peak_2220	Gm16329:Promoter_0kb_1kb	Gm16329:1:21424228-21425340:+:-629	Gm16329(ENSMUSG00000086194)
1	21460999	21461264	266	21461117	6	1.8394	1.99417	0	C_peak_2223	Gm16328:Promoter_0kb_1kb	Gm16328:1:21461129-21461325:+:-12	Gm16328(ENSMUSG00000085679)
1	21529775	21530143	369	21529898	6	1.84654	1.99895	0	C_peak_2231	Kcnq5:Other_intron;Gm36949:Promoter_2kb_3kb	Gm36949:1:21524914-21527241:-:-2656	Gm36949(ENSMUSG00000104138)
1	21585693	21585952	260	21585848	8	2.93092	2.56393	0.1005	C_peak_2235	Kcnq5:Other_intron;Gm7658:Promoter_2kb_3kb	Gm7658:1:21582156-21583280:-:-2567	Gm7658(ENSMUSG00000082935)
1	22033113	22033739	627	22033650	9	3.55449	2.85564	0.15982	C_peak_2285	Kcnq5:Promoter_1kb_2kb	Kcnq5:1:21468626-22032166:-:-1483	Kcnq5(ENSMUSG00000028033)
1	22845906	22846273	368	22846236	5	1.83341	2.03702	0	C_peak_2380	Rims1:Promoter_1kb_2kb	Rims1:1:22356474-22845203:-:-1032	Rims1(ENSMUSG00000041670)
1	22847663	22848106	444	22847849	5	1.83341	2.03702	0	C_peak_2381	Rims1:Promoter_2kb_3kb	Rims1:1:22356474-22845203:-:-2645	Rims1(ENSMUSG00000041670)
1	23026924	23027246	323	23027059	7	2.36157	2.27905	0.04841	C_peak_2407	Gm7761:Promoter_0kb_1kb	Gm7761:1:23023943-23026206:-:-852	Gm7761(ENSMUSG00000101468)
1	23141663	23142047	385	23141844	7	1.76203	1.89724	0	C_peak_2423	Ppp1r14bl:Promoter_0kb_1kb;Gm29506:Other_intron	Ppp1r14bl:1:23139553-23141334:-:-509	Ppp1r14bl(ENSMUSG00000073730)
1	23331288	23331889	602	23331386	6	2.40751	2.37653	0.04841	C_peak_2445	Gm29107:Promoter_1kb_2kb	Mir30c-2:1:23330781-23330865:+:604	Mir30c-2(ENSMUSG00000065567)
1	23610646	23611072	427	23610851	7	2.74379	2.52591	0.1005	C_peak_2480	Gm28822:Promoter_2kb_3kb	Gm28822:1:23613667-23635745:+:-2816	Gm28822(ENSMUSG00000099503)
1	23611666	23612055	390	23611915	6	2.21371	2.24577	0.04841	C_peak_2481	Gm28822:Promoter_1kb_2kb	Gm28822:1:23613667-23635745:+:-1752	Gm28822(ENSMUSG00000099503)
1	23798446	23798701	256	23798592	6	2.07634	2.15329	0.04841	C_peak_2500	B3gat2:Promoter_2kb_3kb	B3gat2:1:23800833-23888239:+:-2241	B3gat2(ENSMUSG00000026156)
1	23799056	23799326	271	23799199	11	5.31644	3.67244	0.5296	C_peak_2501	B3gat2:Promoter_1kb_2kb	B3gat2:1:23800833-23888239:+:-1634	B3gat2(ENSMUSG00000026156)
1	23800186	23800684	499	23800572	7	2.64354	2.4609	0.1005	C_peak_2502	B3gat2:Promoter_0kb_1kb	B3gat2:1:23800833-23888239:+:-261	B3gat2(ENSMUSG00000026156)
1	24045020	24045311	292	24045158	7	2.12389	2.12695	0.04841	C_peak_2541	Sdhaf4:Promoter_0kb_1kb	Sdhaf4:1:24035019-24044737:-:-420	Sdhaf4(ENSMUSG00000026154)
1	24215119	24215364	246	24215211	8	1.95144	1.96762	0.04841	C_peak_2560	Col9a1:Promoter_1kb_2kb	Col9a1:1:24216690-24291765:+:-1479	Col9a1(ENSMUSG00000026147)
1	25320936	25321171	236	25321091	4	1.31996	1.69752	0	C_peak_2692	Gm22260:Promoter_2kb_3kb;Adgrb3:Other_intron	Gm22260:1:25318525-25318632:-:-2458	Gm22260(ENSMUSG00000119153)
1	25326912	25327176	265	25326971	6	2.15221	2.20435	0.04841	C_peak_2693	Gm37543:Promoter_2kb_3kb;Adgrb3:Other_intron	Gm37543:1:25323298-25324329:-:-2641	Gm37543(ENSMUSG00000102296)
1	25340426	25340986	561	25340865	7	1.52724	1.749	0	C_peak_2694	Adgrb3:Other_intron;Gm37331:Promoter_1kb_2kb	Gm37331:1:25335592-25338967:-:-1897	Gm37331(ENSMUSG00000103209)
1	25655715	25656153	439	25655845	6	2.16956	2.21603	0.04841	C_peak_2730	Adgrb3:Other_intron;Gm29214:Promoter_1kb_2kb	Gm29214:1:25654026-25654596:-:-1248	Gm29214(ENSMUSG00000101301)
1	25778465	25778748	284	25778665	7	2.03911	2.07295	0.04841	C_peak_2746	Adgrb3:Other_intron;Gm38198:Promoter_0kb_1kb	Gm38198:1:25774469-25778050:-:-614	Gm38198(ENSMUSG00000102465)
1	25800362	25800648	287	25800421	7	2.03911	2.07295	0.04841	C_peak_2749	Adgrb3:Other_intron;Gm37077:Promoter_2kb_3kb	Gm37077:1:25794423-25798114:-:-2306	Gm37077(ENSMUSG00000102659)
1	25840779	25841039	261	25840952	9	2.41684	2.18625	0.05233	C_peak_2756	Adgrb3:Other_intron;Gm36952:Promoter_0kb_1kb	Gm36952:1:25836361-25839986:-:-965	Gm36952(ENSMUSG00000104132)
1	25851722	25852005	284	25851890	8	3.19137	2.72641	0.15982	C_peak_2757	Adgrb3:Other_intron;2900022M07Rik:Promoter_2kb_3kb	2900022M07Rik:1:25848036-25849053:-:-2836	2900022M07Rik(ENSMUSG00000102386)
1	25870892	25871409	518	25871120	9	3.37969	2.75047	0.15982	C_peak_2762	Adgrb3:Promoter_2kb_3kb	Gm9884:1:25869737-25870959:+:1382	Gm9884(ENSMUSG00000104516)
1	26726141	26726775	635	26726728	32	3.06832	1.74878	0.12579	C_peak_2867	4931408C20Rik:Promoter_0kb_1kb	4931408C20Rik:1:26720894-26726541:-:-186	4931408C20Rik(ENSMUSG00000073722)
1	27377653	27377984	332	27377938	7	2.6048	2.43582	0.1005	C_peak_2952	Gm19641:Promoter_2kb_3kb	Gm19641:1:27375432-27375849:-:-2088	Gm19641(ENSMUSG00000100310)
1	27922566	27923509	944	27922664	7	2.27884	2.22599	0.04841	C_peak_3006	Gm5524:Promoter_0kb_1kb	Gm5524:1:27923058-27941903:+:-394	Gm5524(ENSMUSG00000101514)
1	27941194	27941451	258	27941257	6	2.25904	2.27633	0.04841	C_peak_3009	Gm5524:Other_exon;Gm18776:Promoter_1kb_2kb	Gm18776:1:27939499-27940153:-:-1103	Gm18776(ENSMUSG00000101033)
1	28026605	28026895	291	28026688	5	1.65057	1.90814	0	C_peak_3022	Gm19028:Promoter_2kb_3kb	Gm19028:1:28028990-28030863:+:-2302	Gm19028(ENSMUSG00000101372)
1	28822151	28822468	318	28822246	6	2.00382	2.10453	0.04841	C_peak_3120	Gm597:Promoter_2kb_3kb	Gm597:1:28815197-28819333:-:-2912	Gm597(ENSMUSG00000048411)
1	29322321	29322604	284	29322534	7	2.12389	2.12695	0.04841	C_peak_3173	Gm55767:Promoter_2kb_3kb	Gm55767:1:29320044-29320156:-:-2377	Gm55767(ENSMUSG00002075209)
1	29849357	29850157	801	29849698	8	2.22904	2.1344	0.04841	C_peak_3229	Gm53035:Promoter_2kb_3kb	Gm53035:1:29852234-29853519:+:-2536	Gm53035(ENSMUSG00000118548)
1	29850451	29850732	282	29850546	7	1.76203	1.89724	0	C_peak_3230	Gm53035:Promoter_1kb_2kb	Gm53035:1:29852234-29853519:+:-1688	Gm53035(ENSMUSG00000118548)
1	29967080	29967376	297	29967095	6	1.57018	1.81383	0	C_peak_3244	Gm7858:Promoter_2kb_3kb	Gm7858:1:29969174-29969796:+:-2079	Gm7858(ENSMUSG00000101726)
1	30021875	30022112	238	30022092	6	1.57018	1.81383	0	C_peak_3249	Gm55771:Promoter_2kb_3kb	Gm55771:1:30025014-30025124:+:-2922	Gm55771(ENSMUSG00002075317)
1	30022896	30023201	306	30023009	5	1.81305	2.02269	0	C_peak_3250	Gm55771:Promoter_2kb_3kb	Gm55771:1:30025014-30025124:+:-2005	Gm55771(ENSMUSG00002075317)
1	30023645	30024035	391	30023924	6	1.84654	1.99895	0	C_peak_3251	Gm55771:Promoter_1kb_2kb	Gm55771:1:30025014-30025124:+:-1090	Gm55771(ENSMUSG00002075317)
1	30760703	30761144	442	30760961	6	2.40751	2.37653	0.04841	C_peak_3345	Gm9898:Promoter_1kb_2kb	Gm9898:1:30757640-30759043:-:-1917	Gm9898(ENSMUSG00000053185)
1	30806207	30806621	415	30806529	5	1.83341	2.03702	0	C_peak_3348	Gm6473:Promoter_2kb_3kb	Gm6473:1:30808767-30810896:+:-2238	Gm6473(ENSMUSG00000100261)
1	30834523	30835425	903	30834773	6	1.84654	1.99895	0	C_peak_3355	Gm2914:Promoter_0kb_1kb	Gm2914:1:30833628-30833956:-:-816	Gm2914(ENSMUSG00000101180)
1	30836317	30836588	272	30836378	6	1.8394	1.99417	0	C_peak_3356	Gm2914:Promoter_2kb_3kb	Gm2914:1:30833628-30833956:-:-2421	Gm2914(ENSMUSG00000101180)
1	31164126	31164390	265	31164363	7	1.52724	1.749	0	C_peak_3396	4931428L18Rik:Other_intron;Gm55778:Promoter_2kb_3kb	Gm55778:1:31161805-31161943:-:-2419	Gm55778(ENSMUSG00002076113)
1	31172000	31172474	475	31172415	7	2.77191	2.54418	0.1005	C_peak_3397	4931428L18Rik:Other_intron;Gm29128:Promoter_2kb_3kb	Gm29128:1:31175106-31189186:+:-2691	Gm29128(ENSMUSG00000100910)
1	31201100	31201362	263	31201184	10	3.28517	2.60871	0.15982	C_peak_3403	4931428L18Rik:Other_intron;Gm7893:Promoter_2kb_3kb	Gm7893:1:31203629-31203854:+:-2445	Gm7893(ENSMUSG00000099796)
1	31202646	31203310	665	31202760	8	1.71238	1.82502	0	C_peak_3404	4931428L18Rik:Other_intron;Gm7893:Promoter_0kb_1kb	Gm7893:1:31203629-31203854:+:-869	Gm7893(ENSMUSG00000099796)
1	31213123	31213491	369	31213448	6	1.99596	2.09925	0.04841	C_peak_3406	4931428L18Rik:Other_intron;Lgsn:Promoter_2kb_3kb	Lgsn:1:31215481-31243806:+:-2033	Lgsn(ENSMUSG00000050217)
1	31259592	31260088	497	31259958	8	3.39848	2.85675	0.15982	C_peak_3415	Dnaaf6rt:Promoter_1kb_2kb;4931428L18Rik:First_intron	4931428L18Rik:1:31036932-31261765:-:1807	4931428L18Rik(ENSMUSG00000086727)
1	31596492	31596787	296	31596691	7	2.68305	2.4865	0.1005	C_peak_3465	Eef1a1-ps2:Promoter_1kb_2kb	Eef1a1-ps2:1:31598620-31600481:+:-1929	Eef1a1-ps2(ENSMUSG00000101093)
1	31597960	31598444	485	31598007	6	2.0518	2.13679	0.04841	C_peak_3466	Eef1a1-ps2:Promoter_0kb_1kb	Eef1a1-ps2:1:31598620-31600481:+:-613	Eef1a1-ps2(ENSMUSG00000101093)
1	32210809	32211627	819	32211010	7	3.03542	2.71603	0.1005	C_peak_3548	Khdrbs2:Promoter_0kb_1kb	Khdrbs2:1:32211794-32697649:+:-784	Khdrbs2(ENSMUSG00000026058)
1	32511827	32512061	235	32511957	8	3.0316	2.62654	0.1005	C_peak_3580	Gm37999:Promoter_0kb_1kb;Khdrbs2:Other_intron	Gm37999:1:32512837-32514646:+:-880	Gm37999(ENSMUSG00000103482)
1	32532766	32533187	422	32533000	9	3.55449	2.85564	0.15982	C_peak_3582	Khdrbs2:Other_intron;Gm37911:Promoter_2kb_3kb	Gm37911:1:32535524-32537069:+:-2524	Gm37911(ENSMUSG00000104313)
1	33150413	33151185	773	33150993	6	2.33413	2.32698	0.04841	C_peak_3655	Gm4785:Promoter_2kb_3kb	Gm4785:1:33147985-33148736:-:-2256	Gm4785(ENSMUSG00000100590)
1	33273161	33273432	272	33273169	4	1.31996	1.69752	0	C_peak_3669	Gm2987:Promoter_1kb_2kb	Gm2987:1:33275019-33276712:+:-1850	Gm2987(ENSMUSG00000101754)
1	33330188	33330485	298	33330202	6	2.15221	2.20435	0.04841	C_peak_3678	Gm25792:Promoter_2kb_3kb	Gm25792:1:33332756-33332856:+:-2554	Gm25792(ENSMUSG00000065223)
1	33460672	33460991	320	33460765	7	2.37008	2.28452	0.04841	C_peak_3693	Gm23453:Promoter_1kb_2kb	Gm23453:1:33461813-33461919:+:-1048	Gm23453(ENSMUSG00000065260)
1	33758989	33759861	873	33759421	4	1.31996	1.69752	0	C_peak_3729	Gm57180:Promoter_0kb_1kb;Rab23:First_intron	Gm57180:1:33758491-33759167:-:-253	Gm57180(ENSMUSG00000121274)
1	33785564	33786155	592	33785608	6	2.40751	2.37653	0.04841	C_peak_3732	Bag2:three_prime_UTR;Bag2:Other_exon;Gm37905:Promoter_1kb_2kb	Gm37905:1:33787087-33787428:+:-1479	Gm37905(ENSMUSG00000103072)
1	33797207	33797877	671	33797564	9	3.12854	2.60082	0.13894	C_peak_3736	Bag2:Promoter_0kb_1kb	Bag2:1:33784564-33796876:-:-687	Bag2(ENSMUSG00000042215)
1	33854338	33854910	573	33854517	6	2.40257	2.37319	0.04841	C_peak_3746	Zfp451:Promoter_0kb_1kb	Zfp451:1:33800625-33853676:-:-840	Zfp451(ENSMUSG00000042197)
1	33879715	33879987	273	33879901	6	2.40751	2.37653	0.04841	C_peak_3749	Gm15455:Promoter_2kb_3kb	Gm15455:1:33875204-33877761:-:-2139	Gm15455(ENSMUSG00000081402)
1	33958770	33959081	312	33958912	7	2.27884	2.22599	0.04841	C_peak_3760	Dst:Other_intron;Gm37354:Promoter_2kb_3kb	Gm37354:1:33961535-33963919:+:-2623	Gm37354(ENSMUSG00000103596)
1	34021295	34021898	604	34021619	5	1.65057	1.90814	0	C_peak_3767	Dst:Other_intron;Gm23792:Promoter_1kb_2kb	Gm23792:1:34020490-34020583:-:-1035	Gm23792(ENSMUSG00000084506)
1	34475183	34475553	371	34475239	6	2.18459	2.22616	0.04841	C_peak_3831	Mir5103:Promoter_2kb_3kb;Gm37233:Promoter_2kb_3kb	Gm37233:1:34466082-34472421:-:-2817	Gm37233(ENSMUSG00000102336)
1	34536952	34537258	307	34537218	5	1.83341	2.03702	0	C_peak_3837	Prss39:Promoter_0kb_1kb	Prss39:1:34537490-34542144:+:-272	Prss39(ENSMUSG00000026125)
1	34579946	34580333	388	34580155	6	2.16086	2.21017	0.04841	C_peak_3842	Gm28419:Promoter_2kb_3kb;Cfc1:Other_intron	Gm28419:1:34577166-34577641:-:-2513	Gm28419(ENSMUSG00000101803)
1	34618543	34618845	303	34618627	6	1.84654	1.99895	0	C_peak_3847	Amer3:Promoter_0kb_1kb;1700101I19Rik:First_exon	Amer3:1:34618737-34630025:+:-110	Amer3(ENSMUSG00000045174)
1	34677538	34678081	544	34677674	7	2.48387	2.35773	0.09197	C_peak_3854	AA619741:Promoter_2kb_3kb	AA619741:1:34674624-34675270:-:-2403	AA619741(ENSMUSG00000104098)
1	34791543	34791839	297	34791558	6	2.06812	2.14776	0.04841	C_peak_3868	Arhgef4:Other_intron;Gm37845:Promoter_0kb_1kb;Gm37224:Promoter_0kb_1kb	Gm37224:1:34791855-34792003:+:-297	Gm37224(ENSMUSG00000102537)
1	34840228	34840468	241	34840400	8	3.47164	2.90301	0.15982	C_peak_3877	Smim39:Promoter_0kb_1kb;Arhgef4:Other_intron	Smim39:1:34840874-34841045:+:-474	Smim39(ENSMUSG00000118272)
1	34851372	34852215	844	34851901	8	2.94083	2.57008	0.1005	C_peak_3879	Gm38336:Promoter_0kb_1kb	Gm38336:1:34848440-34850989:-:-911	Gm38336(ENSMUSG00000104002)
1	35022943	35023225	283	35022984	6	1.86082	2.00853	0.00952	C_peak_3898	Gm38027:Promoter_1kb_2kb	Gm38027:1:35024736-35024971:+:-1752	Gm38027(ENSMUSG00000103997)
1	35219089	35219486	398	35219220	8	3.20242	2.73333	0.15982	C_peak_3919	Gm25096:Promoter_1kb_2kb	Gm25096:1:35218036-35218165:-:-1054	Gm25096(ENSMUSG00000077231)
1	35845658	35845981	324	35845833	11	5.02609	3.50205	0.43985	C_peak_4010	Gm28415:Promoter_0kb_1kb	Gm28415:1:35846054-35849543:+:-221	Gm28415(ENSMUSG00000101714)
1	36050237	36050733	497	36050265	6	1.84654	1.99895	0	C_peak_4038	Gm33222:Promoter_0kb_1kb;4930535G08Rik:First_exon	4930535G08Rik:1:36050152-36050975:+:112	4930535G08Rik(ENSMUSG00000104201)
1	36104995	36105491	497	36105206	8	2.40854	2.24311	0.04841	C_peak_4048	Hs6st1:Promoter_2kb_3kb	Hs6st1:1:36107480-36145527:+:-2274	Hs6st1(ENSMUSG00000045216)
1	36168264	36168527	264	36168364	7	2.5295	2.38717	0.1005	C_peak_4056	Gm33280:Promoter_2kb_3kb	Gm33280:1:36171098-36177827:+:-2734	Gm33280(ENSMUSG00000102202)
1	36169901	36170146	246	36170074	8	3.0316	2.62654	0.1005	C_peak_4057	Gm33280:Promoter_1kb_2kb	Gm33280:1:36171098-36177827:+:-1024	Gm33280(ENSMUSG00000102202)
1	36183433	36183937	505	36183715	5	1.81305	2.02269	0	C_peak_4058	Mir6897:Promoter_0kb_1kb;Uggt1:Other_intron	Mir6897:1:36183332-36183394:-:-320	Mir6897(ENSMUSG00000098752)
1	36285439	36285757	319	36285617	9	3.57713	2.86933	0.15982	C_peak_4071	Uggt1:Promoter_1kb_2kb	Uggt1:1:36179107-36283801:-:-1815	Uggt1(ENSMUSG00000037470)
1	36369974	36370272	299	36370155	7	3.0062	2.69692	0.1005	C_peak_4081	4930403P22Rik:Promoter_1kb_2kb	4930403P22Rik:1:36371788-36372501:+:-1633	4930403P22Rik(ENSMUSG00000102762)
1	36371598	36371853	256	36371653	6	1.84654	1.99895	0	C_peak_4082	4930403P22Rik:Promoter_0kb_1kb	4930403P22Rik:1:36371788-36372501:+:-135	4930403P22Rik(ENSMUSG00000102762)
1	36387922	36388171	250	36388053	8	2.81577	2.49263	0.1005	C_peak_4085	Mir6898:Promoter_0kb_1kb;Kansl3:Other_exon	Mir6898:1:36387762-36387839:-:-213	Mir6898(ENSMUSG00000098680)
1	36510140	36510385	246	36510221	6	2.14361	2.19856	0.04841	C_peak_4104	Gm37909:Promoter_2kb_3kb;Cnnm4:Promoter_0kb_1kb	Cnnm4:1:36510700-36547845:+:-479	Cnnm4(ENSMUSG00000037408)
1	36511946	36512269	324	36512200	7	2.84919	2.59446	0.1005	C_peak_4105	Cnnm4:First_intron;Gm37909:Promoter_0kb_1kb	Gm37909:1:36513032-36515191:+:-832	Gm37909(ENSMUSG00000104316)
1	36512767	36513051	285	36512885	5	1.65057	1.90814	0	C_peak_4106	Cnnm4:First_intron;Gm37909:Promoter_0kb_1kb	Gm37909:1:36513032-36515191:+:-147	Gm37909(ENSMUSG00000104316)
1	36544111	36544543	433	36544447	6	1.34067	1.66009	0	C_peak_4112	Cnnm4:Other_intron;Gm56056:Promoter_1kb_2kb	Gm56056:1:36545642-36545783:+:-1195	Gm56056(ENSMUSG00002075980)
1	36567458	36567708	251	36567610	7	2.03911	2.07295	0.04841	C_peak_4118	Gm38033:Promoter_0kb_1kb	Gm38033:1:36566614-36567318:-:-291	Gm38033(ENSMUSG00000102845)
1	36569362	36569606	245	36569539	9	3.90374	3.06823	0.24835	C_peak_4119	Gm42417:three_prime_UTR;Gm38033:Promoter_2kb_3kb;Ankrd23:Other_exon;Ankrd23:three_prime_UTR;Gm42417:Other_exon	Gm38033:1:36566614-36567318:-:-2220	Gm38033(ENSMUSG00000102845)
1	36576966	36577528	563	36577064	8	1.71238	1.82502	0	C_peak_4123	Ankrd39:Other_exon;Gm42417:First_intron;Ankrd23:Promoter_1kb_2kb;Ankrd39:three_prime_UTR	Ankrd23:1:36569268-36575964:-:-1099	Ankrd23(ENSMUSG00000067653)
1	36587364	36587806	443	36587465	8	3.21352	2.7403	0.15982	C_peak_4126	Ankrd39:Promoter_0kb_1kb	Ankrd39:1:36576587-36586526:-:-938	Ankrd39(ENSMUSG00000079610)
1	36599837	36600233	397	36600092	9	3.11226	2.59118	0.13894	C_peak_4127	D430040D24Rik:First_intron;Sema4c:Promoter_2kb_3kb	Sema4c:1:36587719-36597430:-:-2661	Sema4c(ENSMUSG00000026121)
1	36748128	36748381	254	36748338	9	1.89628	1.89077	0.0377	C_peak_4144	4933424G06Rik:Promoter_0kb_1kb;Actr1b:Other_intron	4933424G06Rik:1:36749229-36797034:+:-891	4933424G06Rik(ENSMUSG00000102416)
1	36754460	36754729	270	36754637	8	3.08364	2.65901	0.13567	C_peak_4146	4933424G06Rik:First_intron;Actr1b:Promoter_1kb_2kb	Actr1b:1:36737194-36753503:-:-1133	Actr1b(ENSMUSG00000037351)
1	36756004	36756244	241	36756201	7	2.03911	2.07295	0.04841	C_peak_4147	4933424G06Rik:First_intron;Actr1b:Promoter_2kb_3kb	Actr1b:1:36737194-36753503:-:-2697	Actr1b(ENSMUSG00000037351)
1	36804498	36804752	255	36804615	5	1.39856	1.72991	0	C_peak_4151	Gm18828:First_exon;Zap70:First_intron;ENSMUSG00000121718:Promoter_0kb_1kb	Gm18828:1:36804098-36804955:-:340	Gm18828(ENSMUSG00000097291)
1	36806387	36806741	355	36806523	7	2.36157	2.27905	0.04841	C_peak_4152	Zap70:First_intron;ENSMUSG00000121718:Promoter_2kb_3kb;Gm18828:Promoter_1kb_2kb	Gm18828:1:36804098-36804955:-:-1567	Gm18828(ENSMUSG00000097291)
1	36956848	36957172	325	36957086	7	2.03911	2.07295	0.04841	C_peak_4167	Gm38115:Promoter_1kb_2kb;Tmem131:Other_intron	Gm38115:1:36952681-36955620:-:-1465	Gm38115(ENSMUSG00000102930)
1	36958003	36958392	390	36958051	7	2.44812	2.3347	0.06544	C_peak_4168	Gm38115:Promoter_2kb_3kb;Tmem131:Other_intron	Gm38115:1:36952681-36955620:-:-2430	Gm38115(ENSMUSG00000102930)
1	36982468	36982965	498	36982877	6	2.33413	2.32698	0.04841	C_peak_4170	Tmem131:Promoter_0kb_1kb	Tmem131:1:36831271-36982747:-:-129	Tmem131(ENSMUSG00000026116)
1	36998405	36998783	379	36998645	7	3.03542	2.71603	0.1005	C_peak_4173	Rpl12-ps1:Promoter_1kb_2kb	Rpl12-ps1:1:36997010-36997508:-:-1136	Rpl12-ps1(ENSMUSG00000080054)
1	36999768	37000146	379	36999931	9	2.41684	2.18625	0.05233	C_peak_4174	Rpl12-ps1:Promoter_2kb_3kb	Rpl12-ps1:1:36997010-36997508:-:-2422	Rpl12-ps1(ENSMUSG00000080054)
1	37064250	37064734	485	37064681	6	1.57018	1.81383	0	C_peak_4186	Vwa3b:Promoter_0kb_1kb	Vwa3b:1:37065676-37226694:+:-995	Vwa3b(ENSMUSG00000050122)
1	37337576	37338319	744	37337982	7	2.42174	2.31772	0.0555	C_peak_4216	Inpp4a:Promoter_0kb_1kb	1700074A21Rik:1:37338432-37338778:-:796	1700074A21Rik(ENSMUSG00000102231)
1	37371753	37372082	330	37371863	6	1.704	1.90342	0	C_peak_4221	Inpp4a:First_intron;Gm37135:Promoter_1kb_2kb;4930439A04Rik:Other_intron	Gm37135:1:37370051-37370585:-:-1277	Gm37135(ENSMUSG00000102879)
1	37373971	37374305	335	37374039	10	2.07909	1.94819	0.04841	C_peak_4222	4930439A04Rik:Promoter_0kb_1kb;Inpp4a:First_intron	4930439A04Rik:1:37368747-37373253:-:-785	4930439A04Rik(ENSMUSG00000086064)
1	37470056	37470306	251	37470161	7	2.37008	2.28452	0.04841	C_peak_4232	Unc50:First_intron;Coa5:Promoter_0kb_1kb	Unc50:1:37469219-37478205:+:941	Unc50(ENSMUSG00000026111)
1	37901778	37902024	247	37901824	7	2.7132	2.50605	0.1005	C_peak_4291	Gm26805:Promoter_2kb_3kb;Tsga10:First_intron	Gm26805:1:37904379-37910469:+:-2555	Gm26805(ENSMUSG00000097268)
1	37908607	37908896	290	37908783	5	1.42836	1.75103	0	C_peak_4292	Gm26805:Other_exon;Lipt1:Promoter_2kb_3kb	Lipt1:1:37910818-37915309:+:-2035	Lipt1(ENSMUSG00000037216)
1	37926853	37927877	1025	37927147	8	3.45929	2.8952	0.15982	C_peak_4293	Mitd1:First_intron;Mrpl30:Promoter_2kb_3kb	Mitd1:1:37913881-37929492:-:2345	Mitd1(ENSMUSG00000026088)
1	38012072	38012387	316	38012331	5	1.37527	1.71339	0	C_peak_4306	Gm56189:Promoter_0kb_1kb	Gm56189:1:38013047-38013284:+:-716	Gm56189(ENSMUSG00002076708)
1	38116936	38117283	348	38117053	5	1.37527	1.71339	0	C_peak_4322	Rev1:Other_intron;Gm37062:Promoter_0kb_1kb	Gm37062:1:38115375-38116386:-:-666	Gm37062(ENSMUSG00000103804)
1	38344001	38344245	245	38344069	5	1.83341	2.03702	0	C_peak_4357	Gm16151:Promoter_2kb_3kb;Aff3:Other_intron	Gm16151:1:38346982-38351011:+:-2913	Gm16151(ENSMUSG00000085280)
1	38344728	38345269	542	38344820	9	4.43145	3.39504	0.25262	C_peak_4358	Gm16151:Promoter_2kb_3kb;Aff3:Other_intron	Gm16151:1:38346982-38351011:+:-2162	Gm16151(ENSMUSG00000085280)
1	38706208	38707034	827	38706529	8	3.24713	2.7614	0.15982	C_peak_4405	Aff3:Promoter_2kb_3kb	Aff3:1:38216406-38704036:-:-2492	Aff3(ENSMUSG00000037138)
1	38758974	38759531	558	38759276	8	3.7116	3.05554	0.15982	C_peak_4417	Gm38135:Promoter_2kb_3kb	Gm38135:1:38761700-38762202:+:-2424	Gm38135(ENSMUSG00000102541)
1	38759831	38760163	333	38759883	6	1.84654	1.99895	0	C_peak_4418	Gm38135:Promoter_1kb_2kb	Gm38135:1:38761700-38762202:+:-1817	Gm38135(ENSMUSG00000102541)
1	39021796	39022213	418	39021971	5	1.55542	1.84094	0	C_peak_4464	Pdcl3:Promoter_2kb_3kb	Pdcl3:1:39024688-39036319:+:-2717	Pdcl3(ENSMUSG00000026078)
1	39029795	39030270	476	39030125	8	2.55449	2.33206	0.1005	C_peak_4465	Gm37309:Promoter_1kb_2kb;Pdcl3:First_intron	Gm37309:1:39031758-39033397:+:-1633	Gm37309(ENSMUSG00000103046)
[truncated: 18,527 more rows]

## Sheet: Promoter VDR Peaks in VD-hyper
chr	start	end	length	abs_summit	pileup	#NAME?	fold_enrichment	#NAME?	name	GeneFeature	GeneInside	Gene
[truncated: 14,917 more rows]
