# Supplementary material for: Vitamin D Regulates Olfactory Function via Dual Transcriptional and mTOR‐Dependent Translational Control of Synaptic Proteins
Source: Adv Sci (Weinh). 2025 Dec 16;13(13):e07181. doi: 10.1002/advs.202507181 (PMC12955992; doi:10.1002/advs.202507181)
Supplement: Supplementary file 2 — Supplemental Tables 1–18 [file ADVS-13-e07181-s002.zip › Table S18_GO_Chip_snRNA_commongene.xlsx]

## Sheet: VDR Target Enrichment
Table S17. Pathway Enrichment Analysis of Genes with VDR Promoter Binding and Differential Expression (from Single-Nucleus RNA-seq), related to Figure 8
id	Term	Category	ListHits	ListTotal	PopHits	PopTotal	p-value	q-value	Enrichment_score	geneID
GO:0015031	protein transport	biological_process	78	1443	621	20900	1.95e-07	9.13e-05	1.81921	Ktn1;Arfgef2;Washc4;Golt1b;Vps4b;Astn2;Stam2;Myh9;Myo1d;Plekhf2;Dnajc15;Snf8;Aagab;Vps36;Ap3b1;Rab5a;Rabep2;Gopc;Snx14;Tomm22;Yipf5;Aktip;Dab2;Unc119b;Rab2a;Zfand6;Dennd2a;Agap1;Sys1;Mamdc4;Tmem9;Tnpo3;Nup210;Psen2;Napg;Pex1;Nup88;Rab3a;Rab13;Exoc3;Lin7b;Sec23b;Appbp2;Ipo4;Arf4;Snx16;Stx12;Tom1l2;Rab26;Mtx2;Snx1;Washc5;Tram1l1;Rab36;Rab5c;Tomm6;Snx27;Ap4e1;Sec31a;Mvb12b;Vps53;Bbs7;Nup133;Xpo5;Nec…
GO:0016310	phosphorylation	biological_process	73	1443	621	20900	5.56e-06	0.00143148	1.70259	Cdc42bpb;Srpk1;Stk40;Gne;Hipk3;Dapk1;Map4k3;Csnk1e;Dtymk;Rps6kb2;Map3k10;Prkce;Cdk14;Mknk1;Map3k2;Bmp2k;Ryk;Alk;Galk1;Sik1;Pmvk;Dgki;Adk;Ern2;Rps6kc1;Wnk4;Ak2;Nlk;Camk1d;Map3k20;Cdk8;Ip6k1;Grk3;Ttbk1;Ckb;Pank3;Pikfyve;Myo3b;Ripk2;Tesk1;Map3k7;Nek9;Fggy;Clk4;Camk2a;Pik3ca;Adck5;Epha2;Pim1;Camk2d;Prkcb;Raf1;Rock1;Ikbkb;Pim3;Acvr1c;Eif2ak2;Cdk13;Csk;Epha6;Acvr2a;Pnkp;Mknk2;Fgfr2;Pfkl;Pi4kb;Mapk8;Pip…
GO:0006397	mRNA processing	biological_process	48	1443	363	20900	1.11e-05	0.00229512	1.9152	Srpk1;Wdr83;Pcbp1;Celf2;Rnps1;Sfpq;Syf2;Ddx41;Gcfc2;Srsf2;Cpsf6;Tia1;Cpsf7;Snrpf;Zranb2;Son;Sf3a1;Dus3l;Prmt9;Iws1;Snw1;Ern2;Sf3a3;Tsen2;Snrpe;Prpf4;Kin;Lsm5;Adar;Hspa8;Sf3b6;Lsm1;C1qbp;Snrpb2;Cstf1;Srsf3;Slbp;Nrde2;Prpf6;Crnkl1;Cdk13;Papolg;Ppie;Pabpc1;Hnrnpf;Ttf2;Srrm4;Pqbp1
GO:0048278	vesicle docking	biological_process	8	1443	19	20900	1.92e-05	0.00353547	6.09841	Syt1;Stx4a;Stx2;Stx1a;Stx8;Stx12;Stx7;Stx5a
GO:0099072	regulation of postsynaptic membrane neurotransmitter receptor levels	biological_process	10	1443	32	20900	3.77e-05	0.00588748	4.52616	Eps8;Hsp90aa1;Rap2a;Zdhhc5;Cacng8;Stx12;Clptm1;Cacng2;Snx27;Frrs1l
GO:0051932	synaptic transmission, GABAergic	biological_process	9	1443	29	20900	9.83e-05	0.0129743	4.49495	Rac3;Cacna1a;Prkce;Clcn3;Gabrb2;Gabra2;Grik1;Rac1;Gabbr1
GO:0043490	malate-aspartate shuttle	biological_process	4	1443	5	20900	0.000106944	0.0131134	11.587	Slc25a12;Slc25a13;Slc25a18;Slc25a22
GO:0015813	L-glutamate transmembrane transport	biological_process	7	1443	18	20900	0.000119107	0.0137926	5.63256	Slc25a12;Slc25a13;Slc1a2;Slc1a1;Slc25a18;Epm2a;Slc25a22
GO:0000398	mRNA splicing, via spliceosome	biological_process	24	1443	155	20900	0.000160999	0.0165829	2.24264	Wdr83;Rnps1;Syf2;Ddx41;Gcfc2;Srsf2;Snrpf;Sf3a1;Dhx38;Ubl5;Ddx23;Snw1;Sf3a3;Snrpe;Prpf4;Lsm5;Hspa8;Sf3b6;Snrpb2;Dhx16;Srsf3;Prpf6;Crnkl1;Ppie
GO:0000422	autophagy of mitochondrion	biological_process	10	1443	38	20900	0.000188919	0.0190771	3.8115	Wipi1;Cisd2;Atg2a;Map1lc3b;Atg12;Fbxl4;Atg2b;Gabarap;Atg7;Atg5
GO:0008380	RNA splicing	biological_process	36	1443	278	20900	0.00020296	0.0197216	1.87559	Srpk1;Wdr83;Rnps1;Sfpq;Syf2;Ddx41;Gcfc2;Srsf2;Tia1;Snrpf;Zranb2;Son;Sf3a1;Iws1;Snw1;Sf3a3;Prmt1;Snrpe;Prpf4;Lsm5;Hspa8;Sf3b6;Lsm1;C1qbp;Snrpb2;Srsf3;Nrde2;Prpf6;Crnkl1;Cdk13;Ppie;Pabpc1;Hnrnpf;Ttf2;Srrm4;Pqbp1
GO:0032968	positive regulation of transcription elongation by RNA polymerase II	biological_process	12	1443	53	20900	0.000210676	0.0200922	3.27933	Med16;Ccnk;Dab2;Gtf2f1;Med21;Cdc73;Cdk13;Med10;Med29;Ccnt1;Ccnt2;Med19
GO:0009060	aerobic respiration	biological_process	13	1443	61	20900	0.000222021	0.0205225	3.08669	Ndufb3;Ndufa12;Ndufab1;Ndufs6;Sdhb;Ndufa10;Ndufb6;Ndufc2;Ndufb10;Ndufa11;Mtfr1l;Ndufv3;Ndufv2
GO:0006120	mitochondrial electron transport, NADH to ubiquinone	biological_process	8	1443	26	20900	0.000256989	0.0232192	4.45653	Dnajc15;Coq9;Ndufs6;Ndufa10;Ndufb6;Ndufc2;Ndufv2;Ndufaf1
GO:0001504	neurotransmitter uptake	biological_process	5	1443	10	20900	0.000292686	0.0239259	7.24186	Slc6a3;Slc6a11;Slc6a9;Slc29a2;Atp1a2
GO:0098970	postsynaptic neurotransmitter receptor diffusion trapping	biological_process	5	1443	10	20900	0.000292686	0.0239259	7.24186	Cacng4;Cacng3;Cacng8;Camk2a;Cacng2
GO:0006325	chromatin organization	biological_process	42	1443	352	20900	0.000379683	0.0283387	1.72817	Coprs;Rsbn1;Mllt6;Smarcb1;Ptma;Kdm4d;Bahd1;Kmt5b;Kat5;Hmgn2;Nsd2;Kdm5b;Setd1a;Kdm5a;Rnf40;Mrgbp;Kansl1;Bahcc1;Rccd1;Kansl3;Smchd1;Actl6a;Tada3;Ruvbl1;L3mbtl3;Hira;Mettl23;Cbx5;Prkcb;Eya3;Smarca2;Msl1;Phf2;Hdac3;Prmt7;Usp22;Kmt2e;Atg7;Supt4a;Lamc1;Kmt2d;Atg5
GO:0006886	intracellular protein transport	biological_process	33	1443	256	20900	0.000397582	0.0292507	1.86704	Ap3b1;Rab5a;Stx4a;Stx2;Tomm22;Rab2a;Large1;Scg5;Stx1a;Grk3;Stx8;Napg;Rab13;Sec23b;Appbp2;Ipo4;Arf4;Stx12;Dnajc27;Snx1;Rabl2;Rab5c;Snx27;Ap4e1;Sec31a;Wdr11;Xpo5;Stx7;Stx5a;Tomm20l;Snx11;Copb1;Copz1
GO:0006396	RNA processing	biological_process	14	1443	73	20900	0.00041201	0.0298852	2.7777	Dis3l;Zranb2;Sf3a1;Exosc1;Exosc7;Adar;Exosc2;Dis3;Xrn1;Nrde2;Prpf6;Crnkl1;Cherp;Utp6
GO:0043161	proteasome-mediated ubiquitin-dependent protein catabolic process	biological_process	28	1443	205	20900	0.000419392	0.0299982	1.97826	Apc2;Fbxw11;Asb2;Rmnd5a;Ubxn11;Kat5;Rad23b;Rmnd5b;Zswim8;Plaa;Pcnp;Appbp2;Mta1;Psmc5;Wwp1;Spsb3;Ube2k;Epm2a;Psmd4;Hectd3;Znrf2;Tbx21;Fem1c;Rnf187;Ube2n;Spsb4;Psmd8;Stub1
GO:0030036	actin cytoskeleton organization	biological_process	30	1443	226	20900	0.000435832	0.0303755	1.92262	Sptbn1;Epb41;Cdc42bpb;Arhgef17;Sh2b2;Mob2;Nf2;Nf1;Abi3bp;Myh9;Rac3;Asb2;Eps8;Phactr3;Ptpn1;Pfdn1;Rhoa;Pdgfa;Rap2a;Elmo1;Tesk1;Epb41l5;Pik3ca;Bcar1;Rock1;Arhgef18;Fgf10;Phactr2;Rac1;Dnajb6
GO:0016075	rRNA catabolic process	biological_process	5	1443	11	20900	0.000506085	0.0342032	6.58351	Dis3l;Ern2;Trir;Dis3;Xrn1
GO:0001701	in utero embryonic development	biological_process	39	1443	324	20900	0.000507167	0.0342032	1.74341	Syvn1;Dhx35;Syf2;Epn1;Ssr2;Ccm2;Myh9;Sec24d;Inpp5b;Ccnk;Polg2;Eno1;Camsap3;Polb;Zfp568;Dab2;Nbn;Prmt1;B9d1;Grhl2;Sox5;Epb41l5;Nxn;Rpa1;Rxrb;Mapk8ip3;Nckap1;Tpm1;Acvr1c;Ercc2;Hinfp;Rad51b;Hdac3;Fgfr2;Slc39a3;Upf3a;Chst11;Sp3;Kmt2d
GO:0018107	peptidyl-threonine phosphorylation	biological_process	13	1443	67	20900	0.000583063	0.0372773	2.81027	Cdc42bpb;Hipk3;Map3k10;Nlk;Ttbk1;Cdk5r1;Myo3b;Map3k7;Camk2d;Rock1;Mapk8;Stk39;Bcl2
GO:0030866	cortical actin cytoskeleton organization	biological_process	8	1443	29	20900	0.000586304	0.0372773	3.99551	Epb41;Akap11;Rab13;Dlg1;Rock1;Ikbkb;Nckap1;Strip1
GO:1903076	regulation of protein localization to plasma membrane	biological_process	8	1443	29	20900	0.000586304	0.0372773	3.99551	Sptbn1;Actb;Stx8;Camk2a;Camk2d;Epm2a;Stx7;Zdhhc2
GO:0048102	autophagic cell death	biological_process	4	1443	7	20900	0.000668677	0.0400429	8.27641	Lamp1;Trp53inp1;Bnip3;Sh3glb1
GO:0061684	chaperone-mediated autophagy	biological_process	4	1443	7	20900	0.000668677	0.0400429	8.27641	Hspa8;Atg7;Atg5;Stub1
GO:0098943	neurotransmitter receptor transport, postsynaptic endosome to lysosome	biological_process	4	1443	7	20900	0.000668677	0.0400429	8.27641	Cacng4;Cacng3;Cacng8;Cacng2
GO:1903575	cornified envelope assembly	biological_process	4	1443	7	20900	0.000668677	0.0400429	8.27641	Stx4a;Stx2;Ugcg;Hdac3
GO:0006468	protein phosphorylation	biological_process	64	1443	617	20900	0.000729212	0.0426755	1.50236	Cdc42bpb;Srpk1;Stk40;Hipk3;Dapk1;Map4k3;Csnk1e;Rps6kb2;Map3k10;Prkce;Cdk14;Mknk1;Map3k2;Bmp2k;Ryk;Alk;Sik1;Sqstm1;Ern2;Rps6kc1;Wnk4;Large1;Prkar1b;Nlk;Camk1d;Smad5;Map3k20;Cdk8;Grk3;Ttbk1;Cfl1;Prrt1;Wnt5a;Myo3b;Ripk2;Tesk1;Ror1;Map3k7;Nek9;Clk4;Camk2a;Epha2;Pim1;Camk2d;Prkcb;Raf1;Rock1;Ikbkb;Pim3;Acvr1c;Eif2ak2;Cdk13;Trim24;Csk;Epha6;Acvr2a;Cdc25b;Ccnt1;Mknk2;Fgfr2;Mapk8;Wnk2;Stk39;Jak1
GO:0006368	transcription elongation by RNA polymerase II	biological_process	8	1443	30	20900	0.000751575	0.0430068	3.86232	Gtf2f1;Gtf2f2;Tcea1;Ctr9;Cdc73;Elof1;Supt4a;Tcea2
GO:0006906	vesicle fusion	biological_process	8	1443	30	20900	0.000751575	0.0430068	3.86232	Stx4a;Syt4;Stx8;Stx12;Dysf;Eea1;Stx7;Stx5a
GO:0048511	rhythmic process	biological_process	22	1443	152	20900	0.00076425	0.0432515	2.09633	Ncoa2;Sfpq;Csnk1e;Kat2b;Cry2;Dbp;Fbxw11;Ep300;Sik1;Kdm5b;Nampt;Kdm5a;Cdk5r1;Srrd;Egr1;Mta1;Adcy1;Hdac3;Spsb4;Atg7;Mapk8;Pspc1
GO:0043652	engulfment of apoptotic cell	biological_process	5	1443	12	20900	0.000818341	0.0444174	6.03488	Xkr8;Rac3;Adgrb1;Xkr7;Rac1
GO:0050804	modulation of chemical synaptic transmission	biological_process	20	1443	134	20900	0.000880598	0.0472404	2.16175	Cacna1a;Grik5;Prkar1b;Ntng2;Adcy8;Pde4a;Cfl1;Wnt5a;Grid1;Psmc5;Grik3;Cspg5;Grik2;Adcy1;Synpr;Grik1;Gria4;Dlgap3;Mapk8;Syngap1
GO:0042776	proton motive force-driven mitochondrial ATP synthesis	biological_process	12	1443	62	20900	0.000959144	0.0473709	2.8033	Ndufb3;Ndufa12;Ndufab1;Ndufs6;Sdhb;Ndufa10;Ndufb6;Ndufc2;Ndufb10;Ndufa11;Ndufv3;Ndufv2
GO:1905515	non-motile cilium assembly	biological_process	12	1443	62	20900	0.000959144	0.0473709	2.8033	Mapre1;Gorab;Arl13b;Tmem107;Cep89;Tmem216;Rpgrip1;Cep126;Kcnf1;Cc2d2a;Ift52;Bbs7
GO:0032469	endoplasmic reticulum calcium ion homeostasis	biological_process	6	1443	18	20900	0.000965815	0.0473709	4.8279	Ccdc47;Tmco1;Grina;Psen2;Camk2d;Bcl2
GO:0035249	synaptic transmission, glutamatergic	biological_process	11	1443	54	20900	0.00099247	0.0477684	2.95039	Cacna1a;Clcn3;Grik5;Grid1;Shc3;Dcdc2a;Grik3;Grik2;Grik1;Unc13c;Gria4
GO:0042274	ribosomal small subunit biogenesis	biological_process	13	1443	71	20900	0.0010329	0.0492541	2.65195	Utp11;Dhx37;Rps25;Nop56;Tbl3;Ngdn;Rps15;Utp20;Wdr75;Ercc2;Nop58;Utp6;Ltv1
GO:0017157	regulation of exocytosis	biological_process	8	1443	32	20900	0.00119379	0.0548932	3.62093	Lgi3;Stx4a;Stx1a;Tpcn2;Rab3a;Rab13;Rab26;Stxbp5l
GO:0006974	DNA damage response	biological_process	55	1443	523	20900	0.0012214	0.0556656	1.52314	Ercc6l2;Parg;Sfpq;Ino80c;Recql5;Wdr4;Spdya;Tex264;Kdm4d;Ppp4r3a;Nipbl;Ccnk;Polb;Kat5;Atrip;Ubqln4;Rad23b;Rad52;Nbn;Hdgfl2;Setd1a;Smc3;Kin;Pole;Ercc4;Zfyve26;Zfp385a;Ncoa6;Mlst8;Samhd1;Smchd1;Alkbh3;Rassf1;Actl6a;Ruvbl1;Nae1;Hpf1;Rpa1;Mgme1;Cbx5;Msh3;Nrde2;Casp9;Eya3;Ercc2;Macrod2;Mcmdc2;Bod1l;Pnkp;Ube2n;Rad51b;Flywch1;Rrm2b;Bcl2;Stub1
GO:0099590	neurotransmitter receptor internalization	biological_process	4	1443	8	20900	0.00126421	0.0566147	7.24186	Cacng4;Cacng3;Cacng8;Cacng2
GO:0032981	mitochondrial respiratory chain complex I assembly	biological_process	12	1443	64	20900	0.00128364	0.0569891	2.7157	Acad9;Ndufb3;Ndufa12;Ndufab1;Ndufs6;Ndufa10;Ndufb6;Ndufc2;Ndufb10;Ndufa11;Ndufaf4;Ndufaf1
GO:0006338	chromatin remodeling	biological_process	27	1443	210	20900	0.00133259	0.0586568	1.86219	Coprs;Sfpq;Brd7;Phc1;Tcf3;Kat2b;Setd4;Ino80c;Smarcb1;Bcl7b;Kdm4d;Kmt5b;Ep300;Nipbl;Iws1;Kdm5b;Hdgfl2;Cfdp1;Kdm5a;Actb;Mta1;Actl6a;Ruvbl1;Hira;Smarca2;Msl1;Mier1
GO:0048286	lung alveolus development	biological_process	11	1443	56	20900	0.00136009	0.058861	2.84502	Stk40;Phf14;Foxp2;Sox2;Pdgfa;Psen2;Igfbp5;Mapk8ip3;Fgf10;Fgfr2;Cic
GO:0099171	presynaptic modulation of chemical synaptic transmission	biological_process	11	1443	56	20900	0.00136009	0.058861	2.84502	Gipc1;Prkce;Hip1;Dgki;Chrm2;Htr2a;Prkcb;Grik2;Adcy1;Grik1;Grm4
GO:0010976	positive regulation of neuron projection development	biological_process	24	1443	181	20900	0.00157845	0.0677419	1.92049	Alkal1;Kat2b;Scn1b;Mob2;Nf1;Ddx56;Stmn2;Ep300;Arhgap35;Ube2v2;Atf1;Dcc;Camk1d;Acsl6;Pcp4;Wnt5a;Ror1;Hspa5;Itga3;Washc5;Ikbkb;Shoc2;Apoe;Bcl11a
GO:2000781	positive regulation of double-strand break repair	biological_process	9	1443	41	20900	0.00162211	0.0684744	3.17935	Brd7;Zcwpw1;Smarcb1;Bcl7b;Ube2v2;Actb;Actl6a;Smarca2;Ube2n
GO:0006995	cellular response to nitrogen starvation	biological_process	4	1443	9	20900	0.00215144	0.0845794	6.43721	Map1lc3b;Gabarap;Atg7;Atg5
GO:0060174	limb bud formation	biological_process	4	1443	9	20900	0.00215144	0.0845794	6.43721	Zfp219;Sema3c;Fgf10;Fgfr2
GO:1902254	negative regulation of intrinsic apoptotic signaling pathway by p53 class mediator	biological_process	4	1443	9	20900	0.00215144	0.0845794	6.43721	Mdm4;Armc10;Rrm2b;Sh3glb1
GO:2000969	positive regulation of AMPA receptor activity	biological_process	4	1443	9	20900	0.00215144	0.0845794	6.43721	Cacng4;Cacng3;Cacng8;Cacng2
GO:0031175	neuron projection development	biological_process	23	1443	175	20900	0.00219338	0.0846112	1.90357	Flrt3;Scn1b;Rac3;Stmn2;Bloc1s2;Ryk;Camsap3;Ptprm;Prmt1;Cyfip2;Nedd4;Cdk5r1;Rab13;Bicdl1;Camsap2;Snx1;Rock1;Ikbkb;Apoe;Atg7;Mapk8;Lamc1;Pqbp1
GO:0007265	Ras protein signal transduction	biological_process	12	1443	68	20900	0.00220645	0.0846112	2.55595	Dhcr24;Rsu1;Plce1;Dok6;Nf1;Sos1;Ralb;Dgki;Mras;Rassf1;Rras2;Syngap1
GO:0006281	DNA repair	biological_process	42	1443	385	20900	0.00223617	0.0846112	1.58004	Ercc6l2;Sfpq;Ino80c;Recql5;Tex264;Kmt5b;Polg2;Polb;Kat5;Atrip;Ubqln4;Rad23b;Rad52;Eepd1;Nbn;Hdgfl2;Smc3;Kin;Pole;Ercc4;Zfyve26;Samhd1;Smchd1;Alkbh3;Actl6a;Ruvbl1;Hpf1;Rpa1;Mgme1;Msh3;Eya3;Ercc2;Hinfp;Mcmdc2;Kif22;Bod1l;Pnkp;Ube2n;Rad51b;Ttf2;Rrm2b;Stub1
GO:0045739	positive regulation of DNA repair	biological_process	10	1443	51	20900	0.00225082	0.0846112	2.83994	Parg;Ino80c;Ube2v2;Smchd1;Actl6a;Ruvbl1;Eya3;Fgf10;Tmem161a;Ube2n
GO:0007399	nervous system development	biological_process	45	1443	420	20900	0.00226794	0.0846371	1.55183	Tcf12;Tbcb;2510009E07Rik;Sema6b;Tcf3;Sh2b2;Deaf1;Smarcb1;Numbl;Apc2;Utp11;Nav2;Alk;Sigmar1;Unc119b;Kif2a;Slc1a2;Mef2d;Dscaml1;Camk1d;Ntng2;Ina;Igsf9b;Sema5b;Nedd4;Plaa;Bicdl1;Ndrg2;Brinp2;Actl6a;Adgrb1;Dcdc2a;Trnp1;Adnp2;Cspg5;Acvr1c;Epm2a;Numb;Smarca2;Sema3c;Zeb1;Ndufv2;Grik1;Ptprf;Srrm4
GO:1902017	regulation of cilium assembly	biological_process	7	1443	28	20900	0.00240856	0.0873528	3.62093	Syne1;Rabep2;Ift20;Arf4;Dcdc2a;Dync2li1;Atg5
GO:2000819	regulation of nucleotide-excision repair	biological_process	7	1443	28	20900	0.00240856	0.0873528	3.62093	Brd7;Smarcb1;Bcl7b;Rad52;Actb;Actl6a;Smarca2
GO:0043525	positive regulation of neuron apoptotic process	biological_process	14	1443	87	20900	0.00244627	0.0881001	2.33071	Nf1;Casp6;Grik5;Rhoa;Cdk5r1;Egr1;Egln1;Htr2a;Casp9;Grik2;Nqo2;Hdac3;Ptprf;Mapk8
GO:0018105	peptidyl-serine phosphorylation	biological_process	23	1443	178	20900	0.00273367	0.0970922	1.87149	Srpk1;Hipk3;Csnk1e;Rps6kb2;Map3k10;Prkce;Mknk1;Camk1d;Ttbk1;Cdk5r1;Myo3b;Camk2a;Slc1a1;Camk2d;Prkcb;Rock1;Ikbkb;Phip;Ttbk2;Mknk2;Mapk8;Stk39;Bcl2
GO:0016139	glycoside catabolic process	biological_process	3	1443	5	20900	0.00295469	0.101251	8.69023	Naga;Fuca1;Fuca2
GO:0035973	aggrephagy	biological_process	3	1443	5	20900	0.00295469	0.101251	8.69023	Sqstm1;Wdfy3;Atg5
GO:0061024	membrane organization	biological_process	7	1443	29	20900	0.00298837	0.101251	3.49607	Dhcr24;Ap3b1;Sgcz;Sh3glb2;Hip1r;Atg7;Sh3glb1
GO:0008104	protein localization	biological_process	22	1443	169	20900	0.00304445	0.101616	1.88545	Dhcr24;Akap11;Csnk1e;Heatr5a;Cacng3;Nipbl;Crocc;Pakap;Wnk4;Large1;Spata33;Rap2a;Nbeal1;Prrt1;Wnt5a;Dlg1;Mapk8ip3;Apoe;Bbs7;Ttbk2;Sumo2;Lamtor2
GO:0016236	macroautophagy	biological_process	9	1443	45	20900	0.00320013	0.103679	2.89674	Tecpr1;Sqstm1;Map1lc3b;Plaa;Atg12;Zfyve1;Gabarap;Atg7;Atg5
GO:0046605	regulation of centrosome cycle	biological_process	4	1443	10	20900	0.00339061	0.107126	5.79349	Atf5;Dync1li1;Cep192;Mapk8
GO:0045893	positive regulation of DNA-templated transcription	biological_process	68	1443	707	20900	0.00346574	0.108833	1.39306	Tcf12;Asph;Med16;Tcf3;Kat2b;Zbtb16;Deaf1;Ino80c;Atf5;Fbxw11;Ep300;Bloc1s2;Fubp3;Mga;Kat5;Rfx3;Mllt11;Mef2d;Trp53inp1;Fgf1;Kdm5a;Actb;Sox2;Mrgbp;Supt20;Kansl1;Grhl2;Ncoa6;Kcnh2;Tcea1;Foxj2;Nfatc1;Kansl3;Wnt5a;Egr1;Esrrg;Mta1;Actl6a;Tada3;Ruvbl1;Maz;Ebf1;Pim1;Cnbp;Rxrb;Has3;Phip;Prpf6;Nfkbia;Smarca2;Hinfp;Trim24;Fgf10;Patz1;Apoe;Arnt;Msl1;Tbx21;Creb5;Rnf187;Pknox1;Rbpj;Usp22;Kmt2e;Sp3;Tfdp1;Ptges2;…
GO:0032436	positive regulation of proteasomal ubiquitin-dependent protein catabolic process	biological_process	13	1443	81	20900	0.0035206	0.109885	2.32455	Csnk1e;Dab2;Ube2v2;Sh3rf1;Cbfa2t3;Arih2;Psen2;Bbs7;Gabarap;Atg7;Mapk8;Sumo2;Stub1
GO:0099560	synaptic membrane adhesion	biological_process	7	1443	30	20900	0.00366914	0.112477	3.37953	Flrt3;Lrfn5;Ntng2;Igsf9b;Itga3;Lrfn4;Ptprf
GO:0070534	protein K63-linked ubiquitination	biological_process	10	1443	55	20900	0.00401105	0.120801	2.6334	Traf1;Ube2v2;Nedd4;Arih2;Ube2o;Pnkp;Rnf5;Ube2n;Traf2;Stub1
GO:0032259	methylation	biological_process	22	1443	173	20900	0.00405585	0.121311	1.84186	Trmt44;Hnmt;Setd4;Kmt5b;Mettl6;Trmt11;Mettl8;Prmt9;Prmt1;Nsun6;Nsd2;Setd1a;Mettl2;Eef2kmt;Nsun7;Mepce;Mettl23;Mettl1;Nsun3;Prmt7;Kmt2d;Pcmt1
GO:0045892	negative regulation of DNA-templated transcription	biological_process	55	1443	553	20900	0.00409501	0.121311	1.44051	Ncoa2;Sfpq;Brd7;Trps1;Phc1;Zfp219;Cry2;Dach1;Sap18;Zbtb16;Basp1;Deaf1;Atf5;Map3k10;Fbxw11;Eid2;Bahd1;Kctd1;Eno1;Zfp568;Kat5;Snw1;Ern2;Rfx3;Ctbp1;Kdm5b;Foxp2;Hspa8;Cbfa2t3;Sox5;Cdk5r1;Wnt5a;Mta1;Mdm4;Psmc5;L3mbtl3;Wwp1;Zfp148;Cbx5;Pphln1;Nr2c1;Smarca2;Hinfp;Trim24;Zeb1;Patz1;Tbx21;Hdac3;Rbpj;Sp3;Dnajb6;Cic;Sumo2;Pspc1;Ppargc1b
GO:0009791	post-embryonic development	biological_process	15	1443	102	20900	0.00425917	0.123925	2.12996	Ccdc47;Atf5;Kdm5b;Foxp2;Rab3a;Tbce;Atn1;Mapk8ip3;Ercc2;Sema3c;Fgfr2;Chst11;Atg7;Scn9a;Bcl2
GO:0031124	mRNA 3'-end processing	biological_process	5	1443	17	20900	0.00478228	0.129504	4.25992	Cpsf6;Cpsf7;Rprd2;Cstf1;Zc3h3
GO:0045944	positive regulation of transcription by RNA polymerase II	biological_process	107	1443	1212	20900	0.00489002	0.129504	1.27868	Tcf12;Hax1;Ncoa2;Pcbp1;Sfpq;Ddx41;Zfp523;Mllt6;Tcf3;Kat2b;Zfp219;Mydgf;Deaf1;Setd4;Dbp;Smarcb1;Atf5;Akirin1;Ptma;Ep300;Ap3b1;Cebpz;Jup;Pygo1;Bloc1s2;Nipbl;Fubp3;Meis3;Zfp212;Mga;Kat5;Dab2;Zfp521;Snw1;Rfx3;Atf1;Mef2d;Gtf2f1;Nampt;Fgf1;Nfix;Thap3;Gtf2f2;Sox2;Rnf40;Smad5;Supt20;Nck2;Grhl2;Ncoa6;Tcea1;Foxj2;Nfatc1;Kansl3;Notch3;Wnt5a;Egr1;Esrrg;Arf4;Ptms;Plagl1;Maz;Camta1;Mettl23;Med21;Stat6;Ebf1;Egl…
GO:0016573	histone acetylation	biological_process	6	1443	24	20900	0.00489978	0.129504	3.62093	Kat2b;Ep300;Kat14;Kat5;Mrgbp;Ruvbl1
GO:0045022	early endosome to late endosome transport	biological_process	6	1443	24	20900	0.00489978	0.129504	3.62093	Snf8;Rab5a;Aktip;Stx8;Snx16;Wdr91
GO:0045862	positive regulation of proteolysis	biological_process	6	1443	24	20900	0.00489978	0.129504	3.62093	Asph;Fbxw11;Ep300;Cyfip2;Cfl1;Stub1
GO:0006983	ER overload response	biological_process	4	1443	11	20900	0.0050389	0.129504	5.26681	Ccdc47;Tmco1;Ppp1r15b;Hspa5
GO:0015810	aspartate transmembrane transport	biological_process	4	1443	11	20900	0.0050389	0.129504	5.26681	Slc25a12;Slc25a13;Slc25a18;Slc25a22
GO:0070257	positive regulation of mucus secretion	biological_process	4	1443	11	20900	0.0050389	0.129504	5.26681	Prkce;Map1lc3b;Atg7;Atg5
GO:0098815	modulation of excitatory postsynaptic potential	biological_process	4	1443	11	20900	0.0050389	0.129504	5.26681	Sh3gl1;Stx1a;Grik2;Grik1
GO:0150076	neuroinflammatory response	biological_process	4	1443	11	20900	0.0050389	0.129504	5.26681	Bpgm;Adcy8;Psen2;Adcy1
GO:0035556	intracellular signal transduction	biological_process	41	1443	393	20900	0.0054875	0.131236	1.51102	Arfgef2;Srpk1;Dapk1;Plce1;Map4k3;Wsb1;Sh2b2;Kctd9;Prkce;Rasa3;Mknk1;Asb2;Map3k2;Sik1;Arhgef12;Dgki;Wnk4;Nlk;Map3k20;Prex2;Adcy8;Rab40b;Pikfyve;Nfatc1;Psen2;Plcl1;Nlrc3;Sh2d6;Shc3;Dcdc2a;Prkcb;Raf1;Asb3;Csk;Adcy1;Depdc5;Mknk2;Spsb4;Wnk2;Stk39;Jak1
GO:0018394	peptidyl-lysine acetylation	biological_process	3	1443	6	20900	0.00560618	0.131236	7.24186	Kat2b;Ep300;Kat5
GO:0051651	maintenance of location in cell	biological_process	3	1443	6	20900	0.00560618	0.131236	7.24186	Bscl2;Apoe;Hexa
GO:0160063	multi-pass transmembrane protein insertion into ER membrane	biological_process	3	1443	6	20900	0.00560618	0.131236	7.24186	Ccdc47;Ncln;Tmco1
GO:1901096	regulation of autophagosome maturation	biological_process	3	1443	6	20900	0.00560618	0.131236	7.24186	Tecpr1;Atg12;Atg5
GO:1901842	negative regulation of high voltage-gated calcium channel activity	biological_process	3	1443	6	20900	0.00560618	0.131236	7.24186	Gem;Calm1;Dysf
GO:1903912	negative regulation of endoplasmic reticulum stress-induced eIF2 alpha phosphorylation	biological_process	3	1443	6	20900	0.00560618	0.131236	7.24186	Ppp1r15b;Nck2;Dnajc3
GO:0045663	positive regulation of myoblast differentiation	biological_process	9	1443	49	20900	0.00579201	0.134255	2.66027	Brd7;Smarcb1;Xkr8;Akirin1;Kat5;Actb;Btg1;Actl6a;Smarca2
GO:0048813	dendrite morphogenesis	biological_process	9	1443	49	20900	0.00579201	0.134255	2.66027	Ctnna2;Cacna1a;Vldlr;Prex2;Slc11a2;Camk2a;Dcdc2a;Rac1;Mapk8
GO:0042752	regulation of circadian rhythm	biological_process	11	1443	67	20900	0.00586549	0.134255	2.37792	Sfpq;Csnk1e;Cry2;Kdm5b;Srrd;Adcy1;Hdac3;Spsb4;Atg7;Mapk8;Pspc1
GO:0000413	protein peptidyl-prolyl isomerization	biological_process	6	1443	25	20900	0.0060766	0.136063	3.47609	Ppia;Fkbp1a;Ppig;Ppil4;Ppih;Ppie
GO:0070316	regulation of G0 to G1 transition	biological_process	6	1443	25	20900	0.0060766	0.136063	3.47609	Brd7;Smarcb1;Bcl7b;Actb;Actl6a;Smarca2
GO:0007032	endosome organization	biological_process	8	1443	41	20900	0.00624248	0.136971	2.82609	Arfgef2;Washc4;Vps4b;Plekhf2;Sqstm1;Aktip;Washc5;Rab5c
GO:0061709	reticulophagy	biological_process	5	1443	18	20900	0.00625015	0.136971	4.02325	Retreg2;Tex264;Uba5;Atg2a;Atg2b
GO:0006816	calcium ion transport	biological_process	19	1443	148	20900	0.00653564	0.142621	1.8594	Cacna1e;Cacng4;Anxa6;Cacna1a;Cacng3;Tmco1;Tpcn2;Nfatc1;Psen2;Cacng8;Camk2a;Camk2d;Prkcb;Sri;Cacng2;Epm2a;Panx1;Ryr3;Pkd1l3
GO:0034765	regulation of monoatomic ion transmembrane transport	biological_process	18	1443	138	20900	0.00678254	0.144938	1.88918	Cacna1e;Cacng4;Kcnip1;Scn1b;Cacna1a;Cacng3;Tpcn2;Kcnc4;Kcnh2;Nedd4;Kcnf1;Cacng8;Cacng2;Clcn1;Kcnip4;Kcnab1;Clic1;Scn9a
GO:0007611	learning or memory	biological_process	12	1443	78	20900	0.00698373	0.148621	2.22826	Ep300;Prkar1b;Zfp385a;Ttbk1;Mme;Psen2;Prrt1;Egr1;Slc11a2;Shc3;Slc1a1;Kcnab1
GO:0006264	mitochondrial DNA replication	biological_process	4	1443	12	20900	0.00714918	0.149062	4.8279	Polg2;Mgme1;Rrm2b;Tk2
GO:0006497	protein lipidation	biological_process	4	1443	12	20900	0.00714918	0.149062	4.8279	Wipi1;Abca1;Ugcg;Atg7
GO:0016601	Rac protein signal transduction	biological_process	6	1443	26	20900	0.00744636	0.152178	3.3424	Nf1;Rac3;Eps8;Elmo1;Nckap1;Rac1
GO:2000779	regulation of double-strand break repair	biological_process	6	1443	26	20900	0.00744636	0.152178	3.3424	Kat5;Atrip;Actb;Mrgbp;Actl6a;Ruvbl1
GO:0030071	regulation of mitotic metaphase/anaphase transition	biological_process	7	1443	34	20900	0.00761859	0.155082	2.98194	Brd7;Smarcb1;Bcl7b;Cdc23;Actb;Actl6a;Smarca2
GO:0006915	apoptotic process	biological_process	60	1443	633	20900	0.0078327	0.158813	1.37286	Hipk3;Dapk1;Traf1;Mydgf;Ppia;Ghitm;Nf1;Xkr8;Casp6;Tia1;Bcl7b;Itgb3bp;Ep300;Hip1;Ralb;Tctn3;Sqstm1;Polb;Aktip;Kat5;Dab2;Zfand6;Ern2;Dcc;Mef2d;Trp53inp1;Cyfip2;Adar;Zfp385a;Ebag9;Elmo1;C1qbp;Ripk2;Map3k7;Dffa;Nae1;Epha2;Pim1;Prkcb;Rock1;Casp9;Pim3;Acvr1c;Htra2;Bnip3;Ercc2;Gramd4;Diablo;Rhbdd1;Gabarap;Mknk2;Fgfr2;Chst11;Tchp;Atg7;Traf2;Atg5;Sh3glb1;Bcl2;Bcl2l2
GO:0006400	tRNA modification	biological_process	5	1443	19	20900	0.00800745	0.158998	3.8115	Wdr4;Mettl6;Osgep;Dtwd2;Mettl1
GO:0030031	cell projection assembly	biological_process	5	1443	19	20900	0.00800745	0.158998	3.8115	Rac3;Cyfip2;Pdgfa;Nckap1;Rac1
GO:2000786	positive regulation of autophagosome assembly	biological_process	5	1443	19	20900	0.00800745	0.158998	3.8115	Wipi1;Ralb;Atg2a;Pip4k2a;Sh3glb1
GO:0000045	autophagosome assembly	biological_process	11	1443	70	20900	0.00818225	0.160834	2.27601	Wipi1;Trp53inp1;Atg2a;Map1lc3b;Atg12;Stx12;Atg2b;Epm2a;Gabarap;Atg7;Atg5
GO:1904707	positive regulation of vascular associated smooth muscle cell proliferation	biological_process	8	1443	43	20900	0.00838608	0.164214	2.69464	Nf1;Mef2d;Foxj2;Map3k7;Igfbp5;Camk2d;Nqo2;Fgfr2
GO:0006914	autophagy	biological_process	24	1443	207	20900	0.00881114	0.168221	1.67927	Vps4b;Wdr41;Wipi1;Retreg2;Tecpr1;Tex264;Gopc;Cisd2;Sqstm1;Ubqln4;Rnf166;Trp53inp1;Spata33;Atg2a;Hspa8;Map1lc3b;Atg12;Lgals8;Atg2b;Epm2a;Gabarap;Wdfy3;Atg7;Atg5
GO:0031116	positive regulation of microtubule polymerization	biological_process	6	1443	27	20900	0.00902551	0.168221	3.2186	Drg1;Mapre1;Akap9;Clip1;Rac1;Mapk8
GO:2001222	regulation of neuron migration	biological_process	6	1443	27	20900	0.00902551	0.168221	3.2186	Ctnna2;Ntng2;Flrt2;Camk2a;Scrt1;Rac1
GO:0000056	ribosomal small subunit export from nucleus	biological_process	3	1443	7	20900	0.00930931	0.168221	6.20731	Nup88;Rps15;Ltv1
GO:0001505	regulation of neurotransmitter levels	biological_process	3	1443	7	20900	0.00930931	0.168221	6.20731	Hnmt;Cacna1a;Gabra2
GO:0006621	protein retention in ER lumen	biological_process	3	1443	7	20900	0.00930931	0.168221	6.20731	Os9;Grik5;Ankrd13c
GO:0019065	receptor-mediated endocytosis of virus by host cell	biological_process	3	1443	7	20900	0.00930931	0.168221	6.20731	AU040320;Tpcn2;Pikfyve
GO:0030835	negative regulation of actin filament depolymerization	biological_process	3	1443	7	20900	0.00930931	0.168221	6.20731	Cfl1;Plekhh2;Pik3ca
GO:0032808	lacrimal gland development	biological_process	3	1443	7	20900	0.00930931	0.168221	6.20731	Igsf3;Fgf10;Fgfr2
GO:0036498	IRE1-mediated unfolded protein response	biological_process	3	1443	7	20900	0.00930931	0.168221	6.20731	Ptpn1;Ern2;Hspa5
GO:0043966	histone H3 acetylation	biological_process	3	1443	7	20900	0.00930931	0.168221	6.20731	Kat2b;Ep300;Map3k7
GO:0044804	nucleophagy	biological_process	3	1443	7	20900	0.00930931	0.168221	6.20731	Wipi1;Atg12;Atg5
GO:0048570	notochord morphogenesis	biological_process	3	1443	7	20900	0.00930931	0.168221	6.20731	Wnt5a;Epha2;Nckap1
GO:0048820	hair follicle maturation	biological_process	3	1443	7	20900	0.00930931	0.168221	6.20731	Nf1;Ercc2;Rbpj
GO:0150103	reactive gliosis	biological_process	3	1443	7	20900	0.00930931	0.168221	6.20731	Large1;Pomgnt1;Pomt2
GO:1903288	positive regulation of potassium ion import across plasma membrane	biological_process	3	1443	7	20900	0.00930931	0.168221	6.20731	Wnk4;Atp1b1;Wnk2
GO:0006511	ubiquitin-dependent protein catabolic process	biological_process	29	1443	265	20900	0.00946945	0.169922	1.58501	Ubr1;Syvn1;Os9;Asb2;Uchl3;Psmd13;Rnf11;Ubqln4;Rnf166;Cul2;Rnf40;Nedd4;Arih2;Fbxo11;Nae1;Wwp1;Rnf167;Wdr77;Lnx1;Usp33;Psmd4;Rnf5;Fem1c;Ube2n;Spsb4;Usp22;Usp24;Stub1;Usp19
GO:0033689	negative regulation of osteoblast proliferation	biological_process	4	1443	13	20900	0.00976905	0.16996	4.45653	Nf2;Nell1;Eif2ak2;Bcl2
GO:0038202	TORC1 signaling	biological_process	4	1443	13	20900	0.00976905	0.16996	4.45653	Nprl3;Mlst8;Lamtor5;Lamtor2
GO:0043067	regulation of programmed cell death	biological_process	4	1443	13	20900	0.00976905	0.16996	4.45653	Casp6;Zdhhc17;Acer3;Bcl2
GO:0048339	paraxial mesoderm development	biological_process	4	1443	13	20900	0.00976905	0.16996	4.45653	Poglut1;Epb41l5;Nckap1;Nup133
GO:0051967	negative regulation of synaptic transmission, glutamatergic	biological_process	4	1443	13	20900	0.00976905	0.16996	4.45653	Grik3;Htr2a;Grik2;Grik1
GO:1903358	regulation of Golgi organization	biological_process	4	1443	13	20900	0.00976905	0.16996	4.45653	Camsap3;Akap9;Camsap2;Stx5a
GO:1901379	regulation of potassium ion transmembrane transport	biological_process	5	1443	20	20900	0.0100801	0.172466	3.62093	Kcnip1;Kcnh2;Gnb2;Kcnip4;Kcnab1
GO:0099170	postsynaptic modulation of chemical synaptic transmission	biological_process	6	1443	28	20900	0.0108301	0.181678	3.10365	Snx14;Dcc;Ina;Wnt5a;Ngdn;Slc1a1
GO:0006457	protein folding	biological_process	15	1443	113	20900	0.0109216	0.182027	1.92262	Dnaja4;Ppia;Ppig;Hsp90aa1;Pfdn1;Dnajc25;Hspa8;Erp44;Tbce;Dnajb11;Dnajb1;Ppih;Ppie;Dnajb6;Stub1
GO:0043484	regulation of RNA splicing	biological_process	11	1443	73	20900	0.0111527	0.18409	2.18248	Rbm12;Kat2b;Son;Supt20;Tada3;Clk4;Usp22;Hnrnpf;Srrm4;Hnrnph2;Pqbp1
GO:0043410	positive regulation of MAPK cascade	biological_process	22	1443	190	20900	0.0119533	0.196676	1.67706	Plce1;Dok6;Mydgf;Ppia;Prkce;Ryk;Nenf;Tgfa;Sox2;Pdgfa;Adra1b;Map3k7;Dnajc27;Raf1;Rock1;Eif2ak2;Gsdme;Grm1;Fgf10;Fgfr2;Grm4;Lamtor2
GO:0035725	sodium ion transmembrane transport	biological_process	13	1443	94	20900	0.0123748	0.19834	2.00307	Scn1b;Slc6a3;Slc23a2;Wnk4;Slc6a11;Atp1b1;Slc6a9;Tpcn2;Slc9a5;Grik1;Atp1a2;Scn9a;Stk39
GO:0031122	cytoplasmic microtubule organization	biological_process	8	1443	46	20900	0.0125741	0.19834	2.51891	Tbcb;Tubgcp5;Camsap3;Rhoa;Trdn;Cep126;Camsap2;Clip1
GO:2000300	regulation of synaptic vesicle exocytosis	biological_process	8	1443	46	20900	0.0125741	0.19834	2.51891	Cacna1e;Syt1;Rab5a;Rab3a;Prkcb;Cspg5;Npy1r;Stxbp5l
GO:0016192	vesicle-mediated transport	biological_process	27	1443	248	20900	0.0127581	0.19834	1.57686	Golt1b;Vps9d1;Ap3b1;Stx4a;Stx2;Yipf5;Rab2a;Stx1a;Stx8;Napg;Kif3b;Sec23b;Arf4;Stx12;Mapk8ip3;Rab36;Ap4e1;Gapvd1;Sec31a;Necap1;Stx7;Jagn1;Arcn1;Stx5a;Sft2d3;Copb1;Copz1
GO:0014059	regulation of dopamine secretion	biological_process	6	1443	29	20900	0.0128758	0.19834	2.99663	Syt1;Syt4;Syt6;Rab3a;Htr2a;Prkcb
GO:0022604	regulation of cell morphogenesis	biological_process	6	1443	29	20900	0.0128758	0.19834	2.99663	Rac3;Cfl1;Phip;Strip1;Rac1;Ago4
GO:1903861	positive regulation of dendrite extension	biological_process	6	1443	29	20900	0.0128758	0.19834	2.99663	Syt1;Slc23a2;Syt4;Plaa;Wnt5a;Sh3glb1
GO:0002260	lymphocyte homeostasis	biological_process	4	1443	14	20900	0.0129402	0.19834	4.1382	Wdr37;Pacs1;Sos1;Bcl2
GO:0003014	renal system process	biological_process	4	1443	14	20900	0.0129402	0.19834	4.1382	Mllt6;Slc25a23;Rrm2b;Bcl2
GO:0036503	ERAD pathway	biological_process	4	1443	14	20900	0.0129402	0.19834	4.1382	Ccdc47;Syvn1;Rnf5;Rhbdd1
GO:0045116	protein neddylation	biological_process	4	1443	14	20900	0.0129402	0.19834	4.1382	Dcun1d4;Aktip;Ube2f;Nae1
GO:0090110	COPII-coated vesicle cargo loading	biological_process	4	1443	14	20900	0.0129402	0.19834	4.1382	Sec24d;Sec23b;Sec31a;Sec24b
GO:0099565	chemical synaptic transmission, postsynaptic	biological_process	4	1443	14	20900	0.0129402	0.19834	4.1382	Grik5;Gabrb2;Grm1;Eea1
GO:1904753	negative regulation of vascular associated smooth muscle cell migration	biological_process	4	1443	14	20900	0.0129402	0.19834	4.1382	Nf1;Myh9;Rhoa;Tpm1
GO:1903078	positive regulation of protein localization to plasma membrane	biological_process	9	1443	56	20900	0.013882	0.203456	2.32774	Sptbn1;Stac;Stx4a;Sqstm1;Zdhhc5;Stac2;Dlg1;Epha2;Itga3
GO:0008625	extrinsic apoptotic signaling pathway via death domain receptors	biological_process	7	1443	38	20900	0.0140626	0.203456	2.66805	Dapk1;Nf1;Bloc1s2;Raf1;Gabarap;Sort1;Bcl2
GO:0010766	negative regulation of sodium ion transport	biological_process	3	1443	8	20900	0.0141364	0.203456	5.43139	Wnk4;Nedd4;Wnk2
GO:0044805	late nucleophagy	biological_process	3	1443	8	20900	0.0141364	0.203456	5.43139	Atg2a;Atg2b;Atg7
GO:0060463	lung lobe morphogenesis	biological_process	3	1443	8	20900	0.0141364	0.203456	5.43139	Grhl2;Fgfr2;Sec24b
GO:0090084	negative regulation of inclusion body assembly	biological_process	3	1443	8	20900	0.0141364	0.203456	5.43139	Dnaja4;Dnajb1;Dnajb6
GO:1902036	regulation of hematopoietic stem cell differentiation	biological_process	3	1443	8	20900	0.0141364	0.203456	5.43139	Kat5;Setd1a;Eif2ak2
GO:1902523	positive regulation of protein K63-linked ubiquitination	biological_process	3	1443	8	20900	0.0141364	0.203456	5.43139	Ube2v2;Ripk2;Ube2n
GO:2000650	negative regulation of sodium ion transmembrane transporter activity	biological_process	3	1443	8	20900	0.0141364	0.203456	5.43139	Nedd4;Camk2d;Stk39
GO:0006836	neurotransmitter transport	biological_process	8	1443	47	20900	0.0142617	0.203456	2.46531	Stx4a;Slc6a3;Slc6a11;Stx1a;Slc6a9;Slc29a2;Gabra2;Slc29a4
GO:0009966	regulation of signal transduction	biological_process	8	1443	47	20900	0.0142617	0.203456	2.46531	Ncln;Ccnk;Ptpn1;Furin;Ncoa5;Ugcg;Cdk13;Acvr2a
GO:0034605	cellular response to heat	biological_process	8	1443	47	20900	0.0142617	0.203456	2.46531	Stac;Nf1;Rasa3;Hsp90aa1;Fgf1;Htra2;Dnajb1;Stub1
GO:0010592	positive regulation of lamellipodium assembly	biological_process	6	1443	30	20900	0.0151775	0.213078	2.89674	Plce1;Akirin1;Hsp90aa1;Cfl1;Nckap1;Rac1
GO:0019226	transmission of nerve impulse	biological_process	6	1443	30	20900	0.0151775	0.213078	2.89674	Cacna1e;Cacng4;Cacna1a;Cacng3;Cacng8;Cacng2
GO:0048169	regulation of long-term neuronal synaptic plasticity	biological_process	6	1443	30	20900	0.0151775	0.213078	2.89674	Nf1;Rab5a;Egr1;Grik2;Grik1;Syngap1
GO:0000038	very long-chain fatty acid metabolic process	biological_process	5	1443	22	20900	0.0152671	0.213078	3.29175	Slc27a2;Acsl6;Acsbg1;Abcd2;Acsl1
GO:0042176	regulation of protein catabolic process	biological_process	5	1443	22	20900	0.0152671	0.213078	3.29175	Snf8;Furin;Tmem9;Wdr91;Zdhhc2
GO:2000311	regulation of AMPA receptor activity	biological_process	5	1443	22	20900	0.0152671	0.213078	3.29175	Cacng4;Cacng3;Prrt1;Cacng8;Cacng2
GO:0072659	protein localization to plasma membrane	biological_process	20	1443	172	20900	0.0153414	0.213536	1.68415	Sptbn1;Pacs1;Jup;Ift20;Zdhhc23;Large1;Atp1b1;Bsg;Rap2a;Zdhhc5;Rab40b;Rab3a;Rab13;Dlg1;Epha2;Rock1;Ikbkb;Kcnip4;Rac1;Zdhhc2
GO:0002931	response to ischemia	biological_process	8	1443	48	20900	0.0161081	0.220305	2.41395	Sos1;Egr1;Abraxas2;Camk2a;Panx1;Rcan1;Bcl2;Stub1
GO:0030968	endoplasmic reticulum unfolded protein response	biological_process	8	1443	48	20900	0.0161081	0.220305	2.41395	Os9;Ptpn1;Ern2;Dnajc3;Hspa5;Parp8;Eif2ak2;Stub1
GO:0007216	G protein-coupled glutamate receptor signaling pathway	biological_process	4	1443	15	20900	0.0166982	0.220305	3.86232	Homer2;Grik3;Grm1;Grm4
GO:0021680	cerebellar Purkinje cell layer development	biological_process	4	1443	15	20900	0.0166982	0.220305	3.86232	Cacna1a;Nfix;Hspa5;Atg7
GO:0042987	amyloid precursor protein catabolic process	biological_process	4	1443	15	20900	0.0166982	0.220305	3.86232	Dhcr24;Psenen;Psen2;Adam9
GO:0048011	neurotrophin TRK receptor signaling pathway	biological_process	4	1443	15	20900	0.0166982	0.220305	3.86232	Sos1;Bcar1;Raf1;Sort1
GO:2001034	positive regulation of double-strand break repair via nonhomologous end joining	biological_process	4	1443	15	20900	0.0166982	0.220305	3.86232	Kdm4d;Kmt5b;Smchd1;Pnkp
GO:0007409	axonogenesis	biological_process	15	1443	119	20900	0.017036	0.223815	1.82568	Ctnna2;Numbl;Ryk;Dst;Ntng2;Actb;Zdhhc17;Rab3a;Wnt5a;Tbce;Numb;Adcy1;Fgfr2;Syngap1;Bcl2
GO:0042733	embryonic digit morphogenesis	biological_process	10	1443	68	20900	0.0177794	0.232988	2.12996	Zbtb16;Tmem107;B9d1;Map3k20;Grhl2;Wnt5a;Ift52;Ttbk2;Chst11;Fbxw4
GO:0051604	protein maturation	biological_process	8	1443	49	20900	0.018121	0.236196	2.36469	Aasdhppt;Furin;Psen2;Tspan17;Dnajb11;Ikbkb;Casp9;Stub1
GO:0000462	maturation of SSU-rRNA from tricistronic rRNA transcript (SSU-rRNA, 5.8S rRNA, LSU-rRNA)	biological_process	5	1443	23	20900	0.0184249	0.236196	3.14863	Tsr1;Dhx37;Ngdn;Ercc2;Utp6
GO:0018345	protein palmitoylation	biological_process	5	1443	23	20900	0.0184249	0.236196	3.14863	Zdhhc6;Zdhhc23;Zdhhc17;Zdhhc5;Zdhhc2
GO:0043687	post-translational protein modification	biological_process	5	1443	23	20900	0.0184249	0.236196	3.14863	Large1;Prkcb;Rhbdd1;Stt3a;Atg5
GO:0060047	heart contraction	biological_process	5	1443	23	20900	0.0184249	0.236196	3.14863	Ext2;Sgcz;Trdn;Slc1a1;Atg5
GO:0048870	cell motility	biological_process	7	1443	40	20900	0.0184371	0.236196	2.53465	Myh9;Dst;Actb;Elmo1;Cfl1;Epha2;Rac1
GO:2001234	negative regulation of apoptotic signaling pathway	biological_process	7	1443	40	20900	0.0184371	0.236196	2.53465	Meis3;Grina;Psen2;Map3k7;Maz;Pam16;Bcl2
GO:0032091	negative regulation of protein binding	biological_process	11	1443	79	20900	0.0194842	0.248991	2.01672	Ralb;Dab2;Gtf2f1;Actb;Ttbk1;Epb41l5;Dysf;Rock1;Usp33;Mapk8;Stub1
GO:0006625	protein targeting to peroxisome	biological_process	3	1443	9	20900	0.0201288	0.249191	4.8279	Zfand6;Pex6;Pex1
GO:0022898	regulation of transmembrane transporter activity	biological_process	3	1443	9	20900	0.0201288	0.249191	4.8279	Actb;Pim1;Bcl2
GO:0033081	regulation of T cell differentiation in thymus	biological_process	3	1443	9	20900	0.0201288	0.249191	4.8279	Sos1;Clptm1;Zeb1
GO:0034080	CENP-A containing chromatin assembly	biological_process	3	1443	9	20900	0.0201288	0.249191	4.8279	Itgb3bp;Cenpp;Hjurp
GO:0043928	exonucleolytic catabolism of deadenylated mRNA	biological_process	3	1443	9	20900	0.0201288	0.249191	4.8279	Exosc7;Exosc2;Cnot8
GO:0044788	modulation by host of viral process	biological_process	3	1443	9	20900	0.0201288	0.249191	4.8279	Rab5a;Hspa8;Eea1
GO:0055119	relaxation of cardiac muscle	biological_process	3	1443	9	20900	0.0201288	0.249191	4.8279	Atp1b1;Pik3ca;Camk2d
GO:0098712	L-glutamate import across plasma membrane	biological_process	3	1443	9	20900	0.0201288	0.249191	4.8279	Slc1a2;Slc1a1;Grm1
GO:0099159	regulation of modification of postsynaptic structure	biological_process	3	1443	9	20900	0.0201288	0.249191	4.8279	Nf1;Rhoa;Egln1
GO:1904948	midbrain dopaminergic neuron differentiation	biological_process	3	1443	9	20900	0.0201288	0.249191	4.8279	Ryk;Wnt5a;Rac1
GO:0043066	negative regulation of apoptotic process	biological_process	50	1443	539	20900	0.020449	0.252051	1.34357	Dhcr24;Hax1;Stk40;Hipk3;Dapk1;Mydgf;Atf5;Ptma;Prkce;Son;Psmg2;Naa35;Dab2;Aldh2;Zfand6;Tgfa;Sh3rf1;Camk1d;Smad5;Dnajc3;Mlst8;Hip1r;Psen2;Wnt5a;Mdm4;Arf4;Ptms;Armc10;Abraxas2;Hspa5;Lamtor5;Pim1;Raf1;Mapk8ip3;Mtdh;Pim3;Phip;Eif2ak2;Ndufaf4;Bnip3;Cdc73;Rhbdd1;Ago4;Chst11;Atg7;Mapk8;Traf2;Atg5;Higd2a;Bcl2
GO:0006911	phagocytosis, engulfment	biological_process	6	1443	32	20900	0.0206046	0.252051	2.7157	Myh9;Clcn3;Abca1;Elmo1;Adgrb1;Rac1
GO:0019915	lipid storage	biological_process	6	1443	32	20900	0.0206046	0.252051	2.7157	Cry2;Bscl2;Angptl3;Dysf;Acvr1c;Hexa
GO:1900273	positive regulation of long-term synaptic potentiation	biological_process	6	1443	32	20900	0.0206046	0.252051	2.7157	Sqstm1;Prkar1b;Adcy8;Mme;Adcy1;Zdhhc2
GO:0030644	intracellular chloride ion homeostasis	biological_process	4	1443	16	20900	0.021072	0.253554	3.62093	Cacna1a;Wnk4;Ckb;Stk39
GO:0032786	positive regulation of DNA-templated transcription, elongation	biological_process	4	1443	16	20900	0.021072	0.253554	3.62093	Ccnk;Ccnt1;Ccnt2;Supt4a
GO:0035269	protein O-linked mannosylation	biological_process	4	1443	16	20900	0.021072	0.253554	3.62093	Large1;Pomgnt1;Pomgnt2;Pomt2
GO:0048545	response to steroid hormone	biological_process	4	1443	16	20900	0.021072	0.253554	3.62093	Dab2;Paqr7;Adra1b;Bcl2
GO:0016197	endosomal transport	biological_process	9	1443	60	20900	0.0212073	0.254587	2.17256	Washc4;Vps4b;Vps36;Bloc1s2;Abca1;Rab13;Washc5;Snx27;Tom1
GO:0018230	peptidyl-L-cysteine S-palmitoylation	biological_process	5	1443	24	20900	0.0219841	0.259081	3.01744	Golga7b;Zdhhc6;Zdhhc23;Zdhhc17;Zdhhc2
GO:0043254	regulation of protein-containing complex assembly	biological_process	5	1443	24	20900	0.0219841	0.259081	3.01744	Ncln;Hjurp;Aida;Apoe;Traf2
GO:0072359	circulatory system development	biological_process	5	1443	24	20900	0.0219841	0.259081	3.01744	Poglut1;Ndufs6;Nxn;Apoe;Sec24b
GO:0051260	protein homooligomerization	biological_process	15	1443	123	20900	0.0223795	0.263138	1.76631	Kctd9;Sgtb;Kctd1;Tmem120a;Tmem70;Prmt1;Adcy8;Kcnc4;Ripk2;Kcnf1;Atl2;G3bp2;Mpp2;Kctd16;Alad
GO:0045732	positive regulation of protein catabolic process	biological_process	11	1443	81	20900	0.023086	0.270827	1.96692	Snf8;Apc2;Hsp90aa1;Nedd4;Wnt5a;Fbxo11;Snx1;Rhbdd1;Ppp2r3a;Stx5a;Atg7
GO:0007266	Rho protein signal transduction	biological_process	9	1443	61	20900	0.0234052	0.272474	2.13694	Arhgdib;Eps8;Cdc42ep3;Arhgap35;Arhgef12;Rhoa;Nfix;Itga3;Rock1
GO:0051726	regulation of cell cycle	biological_process	24	1443	226	20900	0.0236457	0.272474	1.53809	Sfpq;Nf2;Ino80c;Atf5;Son;Psmg2;Ccni;Kat14;Kat5;Ctbp1;Actb;Mrgbp;Hspa8;Brinp2;Mdm4;Rassf1;Actl6a;Tada3;Ruvbl1;Trnp1;Lemd3;Kmt2e;Tfdp1;Bcl2
GO:0051402	neuron apoptotic process	biological_process	14	1443	113	20900	0.0236752	0.272474	1.79444	Nf1;Cacna1a;Zfp212;Polb;Nae1;Slc1a1;Atn1;Casp9;Grik2;Htra2;Bnip3;Diablo;Syngap1;Bcl2
GO:0048147	negative regulation of fibroblast proliferation	biological_process	7	1443	42	20900	0.0236863	0.272474	2.41395	B4galt7;Dach1;Nf1;Trp53inp1;Nlrc3;Cdc73;Smarca2
GO:0048873	homeostasis of number of cells within a tissue	biological_process	7	1443	42	20900	0.0236863	0.272474	2.41395	Rac3;Il20rb;Nfix;Rpa1;Col14a1;Rac1;Bcl2
GO:0051966	regulation of synaptic transmission, glutamatergic	biological_process	6	1443	33	20900	0.0237555	0.272474	2.6334	Syt1;Dgki;Rnf167;Grm1;Frrs1l;Grm4
GO:0097193	intrinsic apoptotic signaling pathway	biological_process	6	1443	33	20900	0.0237555	0.272474	2.6334	Nbn;Mllt11;Casp9;Htra2;Bnip3;Diablo
GO:0000724	double-strand break repair via homologous recombination	biological_process	12	1443	92	20900	0.0242163	0.275915	1.88918	Sfpq;Recql5;Kdm4d;Kat5;Rad52;Nbn;Ercc4;Zfyve26;Samhd1;Rpa1;Ube2n;Rad51b
GO:0010508	positive regulation of autophagy	biological_process	12	1443	92	20900	0.0242163	0.275915	1.88918	Dapk1;Nprl3;Sqstm1;Kat5;Svip;Trp53inp1;Map3k7;Rock1;Mtdh;Depdc5;Atg7;Sh3glb1
GO:0007049	cell cycle	biological_process	57	1443	634	20900	0.0246241	0.279943	1.30216	Epb41;Eml3;Brd7;Vps4b;Klhdc8b;Kat2b;Evi5;Ncapd2;Smarcb1;Recql5;Spdya;Fbxw11;Prkce;Dync1li1;Cdk14;Itgb3bp;Mapre1;Son;Ep300;Nipbl;Crocc;Ralb;Ccnk;Cdc23;Sik1;Kif2a;Nbn;Rhoa;Smc3;Sass6;Map3k20;Zfyve26;Zfp385a;Zfyve19;Pcnp;Nek9;Brinp2;Rassf1;Ruvbl1;Abraxas2;Nae1;Trnp1;Pim1;Nrde2;Pim3;Hjurp;Cdc73;Ppp6c;Cdc25b;Ccnt1;Pard6a;Usp22;Ccnt2;Kmt2e;Haus8;Zc3hc1;Tfdp1
GO:0007040	lysosome organization	biological_process	8	1443	52	20900	0.025231	0.283761	2.22826	Ap3b1;Aktip;Abca1;Zfyve26;Tpcn2;Washc5;Hexa;Pi4kb
GO:0021915	neural tube development	biological_process	8	1443	52	20900	0.025231	0.283761	2.22826	Nf1;Kat5;Grhl2;Wnt5a;Epha2;Sema3c;Ttbk2;Nup133
GO:1904263	positive regulation of TORC1 signaling	biological_process	8	1443	52	20900	0.025231	0.283761	2.22826	Fnip1;Ep300;Lamtor5;Rnf167;Pim1;Telo2;Gpr137c;Lamtor2
GO:0007411	axon guidance	biological_process	20	1443	181	20900	0.0252354	0.283761	1.60041	Sema6b;Flrt3;Scn1b;Ryk;Arhgap35;Dcc;Dscaml1;Cyfip2;Bsg;Nectin1;Sema5b;Cdk5r1;Notch3;Wnt5a;Flrt2;Mapk8ip3;Usp33;Sema3c;Epha6;Rac1
GO:0008286	insulin receptor signaling pathway	biological_process	10	1443	72	20900	0.0256257	0.284606	2.01163	Sh2b2;Sos1;Ptpn1;Ncoa5;Pik3ca;Bcar1;Raf1;Srsf3;Phip;Slc2a8
GO:0030218	erythrocyte differentiation	biological_process	9	1443	62	20900	0.0257608	0.284606	2.10247	Tcf3;Uba5;Adar;Smad5;Sfxn1;Tcea1;Pknox1;Kmt2e;Sp3
GO:0001676	long-chain fatty acid metabolic process	biological_process	5	1443	25	20900	0.025961	0.284606	2.89674	Acad9;Slc27a2;Acsl6;Acsbg1;Acsl1
GO:0002021	response to dietary excess	biological_process	5	1443	25	20900	0.025961	0.284606	2.89674	Wnk4;Acvr1c;Rasal2;Apoe;Stk39
GO:0006622	protein targeting to lysosome	biological_process	5	1443	25	20900	0.025961	0.284606	2.89674	Ap3b1;Nedd4;Snx16;Vps53;Sort1
GO:0010596	negative regulation of endothelial cell migration	biological_process	5	1443	25	20900	0.025961	0.284606	2.89674	Dnaja4;Ptprm;Adgrb1;Patz1;Apoe
GO:0010666	positive regulation of cardiac muscle cell apoptotic process	biological_process	5	1443	25	20900	0.025961	0.284606	2.89674	Fbxo32;Camk2a;Camk2d;Bnip3;Mapk8
GO:0044342	type B pancreatic cell proliferation	biological_process	5	1443	25	20900	0.025961	0.284606	2.89674	Dach1;Adk;Igfbp5;Raf1;Phip
GO:0045778	positive regulation of ossification	biological_process	5	1443	25	20900	0.025961	0.284606	2.89674	Zbtb16;Nipbl;Wnt5a;Nell1;Scube2
GO:0009312	oligosaccharide biosynthetic process	biological_process	4	1443	17	20900	0.0260843	0.284606	3.40793	B3galt2;Mgat2;Mpdu1;St3gal2
GO:0043923	positive regulation by host of viral transcription	biological_process	4	1443	17	20900	0.0260843	0.284606	3.40793	Smarcb1;Ep300;Snw1;Ccnt1
GO:0098761	cellular response to interleukin-7	biological_process	4	1443	17	20900	0.0260843	0.284606	3.40793	Gipc1;Eno1;Rad23b;Jak1
GO:0043113	receptor clustering	biological_process	6	1443	34	20900	0.0272135	0.285787	2.55595	Cacna1a;Grik5;Dlg2;Dlg1;Grik2;Syngap1
GO:0000729	DNA double-strand break processing	biological_process	3	1443	10	20900	0.0273024	0.285787	4.34511	Ube2v2;Nbn;Ube2n
GO:0001832	blastocyst growth	biological_process	3	1443	10	20900	0.0273024	0.285787	4.34511	Nbn;Ctr9;Rad51b
GO:0007289	spermatid nucleus differentiation	biological_process	3	1443	10	20900	0.0273024	0.285787	4.34511	Pygo1;Gopc;Agfg1
GO:0018216	peptidyl-arginine methylation	biological_process	3	1443	10	20900	0.0273024	0.285787	4.34511	Prmt9;Prmt1;Prmt7
GO:0034727	piecemeal microautophagy of the nucleus	biological_process	3	1443	10	20900	0.0273024	0.285787	4.34511	Atg2a;Atg2b;Atg7
GO:0043276	anoikis	biological_process	3	1443	10	20900	0.0273024	0.285787	4.34511	Sik1;Map3k7;Tfdp1
GO:0043278	response to morphine	biological_process	3	1443	10	20900	0.0273024	0.285787	4.34511	Prkce;Adra1b;Slc1a1
GO:0044571	[2Fe-2S] cluster assembly	biological_process	3	1443	10	20900	0.0273024	0.285787	4.34511	Nfs1;Ndufab1;Iscu
GO:0045039	protein insertion into mitochondrial inner membrane	biological_process	3	1443	10	20900	0.0273024	0.285787	4.34511	Tomm70a;Timm9;Timm10
GO:0050801	monoatomic ion homeostasis	biological_process	3	1443	10	20900	0.0273024	0.285787	4.34511	Wnk4;Wnk2;Stk39
GO:0008033	tRNA processing	biological_process	12	1443	94	20900	0.0281326	0.29388	1.84898	Trmt44;Wdr4;Mettl6;Trmt11;Mettl8;Dus3l;Osgep;Tsen2;Mettl2;Dtwd2;Mettl1;Trmu
GO:0006417	regulation of translation	biological_process	17	1443	149	20900	0.0282976	0.29441	1.6525	Msi2;Cpeb2;Dapk1;Mknk1;Dus3l;Ppp1r15b;Nck2;Zfp385a;Dnajc3;Paip2b;Cnot8;Ngdn;Cnot9;Sarnp;Samd4;Mknk2;Ago4
GO:0001662	behavioral fear response	biological_process	7	1443	44	20900	0.0298807	0.308485	2.30423	Cacna1e;Deaf1;Large1;Slc1a1;Grik2;Atp1a2;Bcl2
GO:0007018	microtubule-based movement	biological_process	10	1443	74	20900	0.0303631	0.308485	1.95726	Dnhd1;Ktn1;Dync1li1;Kif2a;Kif9;Dynlrb1;Kif3b;Stard9;Kif22;Kif26b
GO:0042552	myelination	biological_process	10	1443	74	20900	0.0303631	0.308485	1.95726	Sos1;Atrn;Gjc3;Large1;Tmem163;Pomgnt1;Raf1;Galc;Acer3;Hexa
GO:0001778	plasma membrane repair	biological_process	5	1443	26	20900	0.0303693	0.308485	2.78533	Vps4b;Myh9;Anxa6;Rab3a;Dysf
GO:0016079	synaptic vesicle exocytosis	biological_process	5	1443	26	20900	0.0303693	0.308485	2.78533	Syt1;Stx4a;Stx1a;Rab3a;Unc13c
GO:0071425	hematopoietic stem cell proliferation	biological_process	5	1443	26	20900	0.0303693	0.308485	2.78533	Dab2;Fubp1;Arih2;Wnt5a;Ercc2
GO:0001666	response to hypoxia	biological_process	15	1443	128	20900	0.0307229	0.311462	1.69731	Wdr83;Nf1;Ep300;Ptgis;Crhr1;Atp1b1;Cbfa2t3;Egr1;Slc11a2;Egln1;Camk2d;Raf1;Bnip3;Arnt;Slc2a8
GO:0016055	Wnt signaling pathway	biological_process	23	1443	220	20900	0.0308111	0.311743	1.51421	Brd7;Csnk1e;Rac3;Bcl7b;Fbxw11;Cdk14;Pygo1;Strn;Ryk;Dab2;Nlk;Sox2;Amer2;Wnt5a;Ror1;Ndrg2;Nxn;Ctr9;Epm2a;Cdc73;Otulin;Fgf10;Fbxw4
GO:0040014	regulation of multicellular organism growth	biological_process	6	1443	35	20900	0.0309884	0.312309	2.48292	Atrn;Pik3ca;Htra2;Hdac3;Npy1r;Fto
GO:0030851	granulocyte differentiation	biological_process	4	1443	18	20900	0.0317511	0.315673	3.2186	Ap3b1;Cbfa2t3;L3mbtl3;Sp3
GO:0045198	establishment of epithelial cell apical/basal polarity	biological_process	4	1443	18	20900	0.0317511	0.315673	3.2186	Ift20;Camsap3;Rhoa;Wnt5a
GO:0051131	chaperone-mediated protein complex assembly	biological_process	4	1443	18	20900	0.0317511	0.315673	3.2186	Psmg2;Hsp90aa1;Psmg3;Ndufaf1
GO:0070254	mucus secretion	biological_process	4	1443	18	20900	0.0317511	0.315673	3.2186	Prkce;Map1lc3b;Atg7;Atg5
GO:0097049	motor neuron apoptotic process	biological_process	4	1443	18	20900	0.0317511	0.315673	3.2186	Rhoa;Slc1a1;Rock1;Bcl2
GO:0030433	ubiquitin-dependent ERAD pathway	biological_process	10	1443	75	20900	0.0329499	0.325705	1.93116	Ccdc47;Syvn1;Fbxo17;Os9;Hspa5;Tmub1;Ankzf1;Rnf5;Stub1;Usp19
GO:0042147	retrograde transport, endosome to Golgi	biological_process	10	1443	75	20900	0.0329499	0.325705	1.93116	Golt1b;Evi5;Heatr5a;Dennd2a;Tbc1d10b;Pikfyve;Ube2o;Snx1;Vps53;Stx5a
GO:0045596	negative regulation of cell differentiation	biological_process	7	1443	45	20900	0.0333518	0.329046	2.25302	Bcl7b;Actb;Sox2;Notch3;Actl6a;Smarca2;Rbpj
GO:0006282	regulation of DNA repair	biological_process	8	1443	55	20900	0.0340872	0.333219	2.10672	Parg;Kat2b;Ino80c;Supt20;Actl6a;Tada3;Ruvbl1;Usp22
GO:0007026	negative regulation of microtubule depolymerization	biological_process	6	1443	36	20900	0.0350891	0.333219	2.41395	Apc2;Stmn2;Camsap3;Camsap2;Dysf;Ttbk2
GO:0050919	negative chemotaxis	biological_process	6	1443	36	20900	0.0350891	0.333219	2.41395	Sema6b;Ryk;Rhoa;Pdgfa;Wnt5a;Sema3c
GO:0000387	spliceosomal snRNP assembly	biological_process	5	1443	27	20900	0.0352201	0.333219	2.68217	Coil;Snrpf;Snrpe;Wdr77;Prmt7
GO:0006401	RNA catabolic process	biological_process	5	1443	27	20900	0.0352201	0.333219	2.68217	Dis3l;Exosc1;Exosc7;Exosc2;Dis3
GO:0032781	positive regulation of ATP-dependent activity	biological_process	5	1443	27	20900	0.0352201	0.333219	2.68217	Atp1b1;Dnajb11;Tpm1;Dnajb1;Fgf10
GO:0034063	stress granule assembly	biological_process	5	1443	27	20900	0.0352201	0.333219	2.68217	Tia1;Ythdf1;Cirbp;G3bp2;Pqbp1
GO:0045070	positive regulation of viral genome replication	biological_process	5	1443	27	20900	0.0352201	0.333219	2.68217	Srpk1;Ppia;Adar;Ppih;Ppie
GO:0048843	negative regulation of axon extension involved in axon guidance	biological_process	5	1443	27	20900	0.0352201	0.333219	2.68217	Sema6b;Ryk;Sema5b;Wnt5a;Sema3c
GO:0006750	glutathione biosynthetic process	biological_process	3	1443	11	20900	0.0356512	0.333219	3.9501	Ggt7;Slc1a2;Slc1a1
GO:0016570	histone modification	biological_process	3	1443	11	20900	0.0356512	0.333219	3.9501	Kat5;Ctr9;Cdc73
GO:0031113	regulation of microtubule polymerization	biological_process	3	1443	11	20900	0.0356512	0.333219	3.9501	Prune1;Camsap3;Camsap2
GO:0042982	amyloid precursor protein metabolic process	biological_process	3	1443	11	20900	0.0356512	0.333219	3.9501	Psenen;Dlg1;Apoe
GO:0044829	positive regulation by host of viral genome replication	biological_process	3	1443	11	20900	0.0356512	0.333219	3.9501	Hspa8;Zfyve1;Eef1a1
GO:0048149	behavioral response to ethanol	biological_process	3	1443	11	20900	0.0356512	0.333219	3.9501	Eps8;Aldh2;Crhr1
GO:0048617	embryonic foregut morphogenesis	biological_process	3	1443	11	20900	0.0356512	0.333219	3.9501	Foxp4;Epb41l5;Nckap1
GO:0051291	protein heterooligomerization	biological_process	3	1443	11	20900	0.0356512	0.333219	3.9501	Sgtb;Syt1;Tmem120a
GO:0070431	nucleotide-binding oligomerization domain containing 2 signaling pathway	biological_process	3	1443	11	20900	0.0356512	0.333219	3.9501	Ripk2;Nfkbia;Otulin
GO:0071732	cellular response to nitric oxide	biological_process	3	1443	11	20900	0.0356512	0.333219	3.9501	Bcar1;Mapk8;Traf2
GO:0098911	regulation of ventricular cardiac muscle cell action potential	biological_process	3	1443	11	20900	0.0356512	0.333219	3.9501	Jup;Dlg1;Dsg2
GO:2000369	regulation of clathrin-dependent endocytosis	biological_process	3	1443	11	20900	0.0356512	0.333219	3.9501	Sh3gl3;Bmp2k;Hip1r
GO:0050821	protein stabilization	biological_process	21	1443	200	20900	0.036269	0.338379	1.52079	Syvn1;Tcf3;Ep300;Hip1;Ncln;Hsp90aa1;Lamp1;Pex6;Atp1b1;Nlk;Hip1r;Rassf1;Stx12;Pim1;Glmp;Telo2;Mapk8ip3;Nckap1;Usp33;Stub1;Usp19
GO:0036211	protein modification process	biological_process	7	1443	46	20900	0.0370812	0.341154	2.20404	Ap3b1;Ubl5;Large1;Ttll1;Fbxo11;Pomgnt1;Pcmt1
GO:0001756	somitogenesis	biological_process	8	1443	56	20900	0.0374547	0.341154	2.0691	Ep300;Poglut1;Psen2;Wnt5a;Epb41l5;Nckap1;Sema3c;Rbpj
GO:0030838	positive regulation of actin filament polymerization	biological_process	8	1443	56	20900	0.0374547	0.341154	2.0691	Prkce;Cdc42ep3;Rhoa;Nck2;Mlst8;Dlg1;Nckap1;Rac1
GO:0010659	cardiac muscle cell apoptotic process	biological_process	4	1443	19	20900	0.0380828	0.341154	3.0492	Bnip3;Atg7;Gnb1;Atg5
GO:0030150	protein import into mitochondrial matrix	biological_process	4	1443	19	20900	0.0380828	0.341154	3.0492	Dnajc15;Tomm70a;Pam16;Tomm20l
GO:0045724	positive regulation of cilium assembly	biological_process	4	1443	19	20900	0.0380828	0.341154	3.0492	Crocc;Mns1;Arhgap35;Ift20
GO:0000122	negative regulation of transcription by RNA polymerase II	biological_process	83	1443	992	20900	0.0388648	0.341154	1.21184	Ncoa2;Zfp949;Sfpq;Trps1;Hipk3;Zfp653;Fnip1;Tcf3;Phf14;Zbtb12;Kat2b;Zfp219;Nr2f6;Cry2;Dach1;Zbtb16;Etv3;Deaf1;Eid2;Ep300;Gm45871;Uri1;Nipbl;Zfp202;Kat14;Zfp692;Eno1;Sik1;Sqstm1;Zfp568;Kat5;Dab2;Hmgn2;Snw1;Ctbp1;Nsd2;Nfix;Foxp2;Kdm5a;Sox2;Foxp4;Smad5;Cbfa2t3;Nedd4;Nfatc1;Psen2;Notch3;C1qbp;Jazf1;Mepce;Zfp383;Egr1;Dlg1;Mta1;Mdm4;Tada3;Maz;Stat6;Pou6f1;Zfp148;Cbx5;Cnbp;Atn1;Scrt1;Mtdh;Ctr9;Nr2c1;Cdc7…
GO:0030163	protein catabolic process	biological_process	14	1443	121	20900	0.0394813	0.341154	1.6758	Ubr1;Syvn1;Uchl3;Sqstm1;Cul2;Il17ra;Mme;Psmc5;Dysf;Htra2;Trim24;Rnf5;Atg7;Traf2
GO:0050807	regulation of synapse organization	biological_process	6	1443	37	20900	0.0395233	0.341154	2.34871	Nectin1;Ptprt;Nedd4;Wnt5a;Arf4;Apoe
GO:0035307	positive regulation of protein dephosphorylation	biological_process	5	1443	28	20900	0.0405223	0.341154	2.58638	Ppia;Cnep1r1;Calm1;Camta1;Ppp1r7
GO:2000377	regulation of reactive oxygen species metabolic process	biological_process	5	1443	28	20900	0.0405223	0.341154	2.58638	Aldh2;Parl;Map3k7;Arf4;Atg5
GO:0030217	T cell differentiation	biological_process	8	1443	57	20900	0.0410384	0.341154	2.0328	Egr1;Wwp1;Patz1;Tbx21;Bcl11a;Pknox1;Sp3;Bcl2
GO:0002093	auditory receptor cell morphogenesis	biological_process	2	1443	5	20900	0.0414022	0.341154	5.79349	Rac1;Sec24b
GO:0002296	T-helper 1 cell lineage commitment	biological_process	2	1443	5	20900	0.0414022	0.341154	5.79349	Stat6;Tbx21
GO:0002326	B cell lineage commitment	biological_process	2	1443	5	20900	0.0414022	0.341154	5.79349	Tcf3;Bcl2
GO:0003177	pulmonary valve development	biological_process	2	1443	5	20900	0.0414022	0.341154	5.79349	Nfatc1;Rbpj
GO:0003383	apical constriction	biological_process	2	1443	5	20900	0.0414022	0.341154	5.79349	Epb41l5;Rock1
GO:0006287	base-excision repair, gap-filling	biological_process	2	1443	5	20900	0.0414022	0.341154	5.79349	Polb;Pole
GO:0010042	response to manganese ion	biological_process	2	1443	5	20900	0.0414022	0.341154	5.79349	Slc11a2;Adam9
GO:0010835	regulation of protein ADP-ribosylation	biological_process	2	1443	5	20900	0.0414022	0.341154	5.79349	Kat2b;Hpf1
GO:0016191	synaptic vesicle uncoating	biological_process	2	1443	5	20900	0.0414022	0.341154	5.79349	Sh3gl1;Sh3gl3
GO:0021891	olfactory bulb interneuron development	biological_process	2	1443	5	20900	0.0414022	0.341154	5.79349	Atf5;Wnt5a
GO:0032273	positive regulation of protein polymerization	biological_process	2	1443	5	20900	0.0414022	0.341154	5.79349	Hsp90aa1;Ttbk1
GO:0043535	regulation of blood vessel endothelial cell migration	biological_process	2	1443	5	20900	0.0414022	0.341154	5.79349	Nf1;Epha2
GO:0044572	[4Fe-4S] cluster assembly	biological_process	2	1443	5	20900	0.0414022	0.341154	5.79349	Nfs1;Iscu
GO:0046929	negative regulation of neurotransmitter secretion	biological_process	2	1443	5	20900	0.0414022	0.341154	5.79349	Nf1;Syt4
GO:0051138	positive regulation of NK T cell differentiation	biological_process	2	1443	5	20900	0.0414022	0.341154	5.79349	Zbtb16;Ap3b1
GO:0051640	organelle localization	biological_process	2	1443	5	20900	0.0414022	0.341154	5.79349	Rnf167;Stx7
GO:0060478	acrosomal vesicle exocytosis	biological_process	2	1443	5	20900	0.0414022	0.341154	5.79349	Syt6;Rab3a
GO:0060916	mesenchymal cell proliferation involved in lung development	biological_process	2	1443	5	20900	0.0414022	0.341154	5.79349	Phf14;Fgfr2
GO:0090188	negative regulation of pancreatic juice secretion	biological_process	2	1443	5	20900	0.0414022	0.341154	5.79349	Wnk4;Stk39
GO:0098901	regulation of cardiac muscle cell action potential	biological_process	2	1443	5	20900	0.0414022	0.341154	5.79349	Calm1;Camk2d
GO:0150099	neuron-glial cell signaling	biological_process	2	1443	5	20900	0.0414022	0.341154	5.79349	Adra1b;Gabbr1
GO:1900149	positive regulation of Schwann cell migration	biological_process	2	1443	5	20900	0.0414022	0.341154	5.79349	Fubp1;Rras2
GO:1901164	negative regulation of trophoblast cell migration	biological_process	2	1443	5	20900	0.0414022	0.341154	5.79349	Arhgdib;Acvr1c
GO:1903347	negative regulation of bicellular tight junction assembly	biological_process	2	1443	5	20900	0.0414022	0.341154	5.79349	Rock1;Ikbkb
GO:1903898	negative regulation of PERK-mediated unfolded protein response	biological_process	2	1443	5	20900	0.0414022	0.341154	5.79349	Ptpn1;Nck2
GO:1904719	positive regulation of AMPA glutamate receptor clustering	biological_process	2	1443	5	20900	0.0414022	0.341154	5.79349	Snx27;Zdhhc2
GO:0033138	positive regulation of peptidyl-serine phosphorylation	biological_process	12	1443	100	20900	0.0426077	0.34941	1.73805	Hax1;Fnip1;Sh2d3c;Hsp90aa1;Akap9;Wnt5a;Ripk2;Pik3ca;Raf1;Phip;Cnot9;Bcl2
GO:0035264	multicellular organism growth	biological_process	15	1443	134	20900	0.0435033	0.349672	1.62131	Stk40;Ccm2;Atf5;Ep300;Sos1;Ndufs6;Slc1a2;Large1;Nfix;Grhl2;H3f3b;Atn1;Ercc2;Rasal2;Wdr11
GO:0031069	hair follicle morphogenesis	biological_process	6	1443	38	20900	0.0442972	0.349672	2.2869	Gorab;Igfbp5;Fgf10;Fgfr2;Lamc1;Bcl2
GO:1905168	positive regulation of double-strand break repair via homologous recombination	biological_process	6	1443	38	20900	0.0442972	0.349672	2.2869	Kat5;Hdgfl2;Actb;Mrgbp;Actl6a;Ruvbl1
GO:0034644	cellular response to UV	biological_process	8	1443	58	20900	0.0448425	0.349672	1.99775	Ep300;Trp53inp1;Cops9;Ercc4;Nedd4;Casp9;Rhbdd1;Tmem161a
GO:0001516	prostaglandin biosynthetic process	biological_process	4	1443	20	20900	0.0450835	0.349672	2.89674	Hpgds;Ptgis;Ptges2;Ptgds
GO:0031396	regulation of protein ubiquitination	biological_process	4	1443	20	20900	0.0450835	0.349672	2.89674	Hsp90aa1;Nlrc3;Epm2a;Atg7
GO:0045104	intermediate filament cytoskeleton organization	biological_process	4	1443	20	20900	0.0450835	0.349672	2.89674	Dst;Ina;Raf1;Fam83h
GO:0046328	regulation of JNK cascade	biological_process	4	1443	20	20900	0.0450835	0.349672	2.89674	Rap2a;Mapk8ip3;Grik2;Traf2
GO:0048148	behavioral response to cocaine	biological_process	4	1443	20	20900	0.0450835	0.349672	2.89674	Crhr1;Homer2;Adra1b;Htr2a
GO:0050765	negative regulation of phagocytosis	biological_process	4	1443	20	20900	0.0450835	0.349672	2.89674	Dysf;Csk;Atg7;Atg5
GO:0009100	glycoprotein metabolic process	biological_process	3	1443	12	20900	0.0451518	0.349672	3.62093	Large1;St6galnac3;Erp44
GO:0021955	central nervous system neuron axonogenesis	biological_process	3	1443	12	20900	0.0451518	0.349672	3.62093	Hsp90aa1;Arhgap35;Atg7
GO:0031293	membrane protein intracellular domain proteolysis	biological_process	3	1443	12	20900	0.0451518	0.349672	3.62093	Psenen;Rhbdd1;Adam9
GO:0040011	locomotion	biological_process	3	1443	12	20900	0.0451518	0.349672	3.62093	Scn1b;Psen2;Atp1a2
GO:0042775	mitochondrial ATP synthesis coupled electron transport	biological_process	3	1443	12	20900	0.0451518	0.349672	3.62093	Ndufa12;Ndufb6;Ndufv3
GO:0046166	glyceraldehyde-3-phosphate biosynthetic process	biological_process	3	1443	12	20900	0.0451518	0.349672	3.62093	Eno1;Tpi1;Gpd1
GO:0051036	regulation of endosome size	biological_process	3	1443	12	20900	0.0451518	0.349672	3.62093	Rab5a;Bloc1s2;Borcs5
GO:0070201	regulation of establishment of protein localization	biological_process	3	1443	12	20900	0.0451518	0.349672	3.62093	Nsd2;Epb41l5;Cep192
GO:0070613	regulation of protein processing	biological_process	3	1443	12	20900	0.0451518	0.349672	3.62093	Ldlrad3;Inpp5b;Ift52
GO:0090043	regulation of tubulin deacetylation	biological_process	3	1443	12	20900	0.0451518	0.349672	3.62093	Ep300;Kat14;Tada3
GO:0006612	protein targeting to membrane	biological_process	7	1443	48	20900	0.0453371	0.349937	2.11221	Golga7b;Zdhhc6;Zdhhc23;Large1;Pikfyve;Cacng2;Zdhhc2
GO:0008333	endosome to lysosome transport	biological_process	7	1443	48	20900	0.0453371	0.349937	2.11221	Plekhf2;Aktip;Stx8;Snx16;Snx27;Stx7;Sort1
GO:0032092	positive regulation of protein binding	biological_process	11	1443	90	20900	0.0454205	0.349937	1.77023	Epb41;Pacs1;Ep300;Ralb;Aktip;Map1lc3b;Hip1r;Wnt5a;Ripk2;Epb41l5;Usp33
GO:0042981	regulation of apoptotic process	biological_process	22	1443	217	20900	0.0454579	0.349937	1.4684	Traf1;Nf2;Casp6;Hip1;Hsp90aa1;Tomm70a;Kat5;Actb;Mrgbp;Ripk2;Fbxo11;Egr1;Actl6a;Ruvbl1;Nae1;Casp9;Acvr1c;Trim24;Apoe;Traf2;Bcl2;Bcl2l2
GO:0001825	blastocyst formation	biological_process	5	1443	29	20900	0.046282	0.352592	2.49719	Rpl7l1;Furin;Sf3b6;Actl6a;Txnrd3
GO:0030488	tRNA methylation	biological_process	5	1443	29	20900	0.046282	0.352592	2.49719	Trmt44;Mettl6;Nsun6;Mettl2;Mettl1
GO:0048266	behavioral response to pain	biological_process	5	1443	29	20900	0.046282	0.352592	2.49719	Cacna1e;Cacna1a;Crhr1;Grik1;Scn9a
GO:0048844	artery morphogenesis	biological_process	5	1443	29	20900	0.046282	0.352592	2.49719	Nf1;Notch3;Angptl3;Apoe;Rbpj
GO:0060425	lung morphogenesis	biological_process	5	1443	29	20900	0.046282	0.352592	2.49719	Stk40;Ap3b1;Mapk8ip3;Fgf10;Sec24b
GO:0007268	chemical synaptic transmission	biological_process	17	1443	159	20900	0.0480525	0.363927	1.54857	Cacna1e;Gipc1;Cacna1a;Grik5;Cep89;Dlg2;Large1;Gabrb2;Dlg1;Chrm2;Fgf12;Htr2a;Grik2;Grm1;Unc13c;Gria4;Grm4
GO:0008543	fibroblast growth factor receptor signaling pathway	biological_process	8	1443	59	20900	0.0488708	0.369039	1.96389	Flrt3;Sos1;Fgf1;Wnt5a;Flrt2;Fgf12;Flrt1;Fgfr2
GO:0046777	protein autophosphorylation	biological_process	19	1443	183	20900	0.0491221	0.369852	1.50377	Dapk1;Mknk1;Alk;Sik1;Nlk;Map3k20;Myo3b;Clk4;Camk2a;Pim1;Camk2d;Pim3;Eif2ak2;Trim24;Csk;Mknk2;Fgfr2;Wnk2;Stk39
GO:0007029	endoplasmic reticulum organization	biological_process	6	1443	39	20900	0.0494157	0.370978	2.22826	Ccdc47;Retreg2;Atl2;Tor1b;Sec31a;Jagn1
GO:0045664	regulation of neuron differentiation	biological_process	6	1443	39	20900	0.0494157	0.370978	2.22826	Nf1;Alk;Atn1;Rock1;Numb;Mapk8
GO:0007015	actin filament organization	biological_process	16	1443	148	20900	0.0496306	0.372049	1.56581	Myo1d;Rac3;Hip1;Pakap;Nck2;Hip1r;Elmo1;Cfl1;Dlg1;Rhof;Bcar1;Tpm1;Rac1;Tpm4;Ppargc1b;Bcl2
GO:0035774	positive regulation of insulin secretion involved in cellular response to glucose stimulus	biological_process	7	1443	49	20900	0.0498732	0.372782	2.0691	Myh9;Stx4a;Adcy8;Ncoa6;Sri;Rac1;Atg7
GO:0060048	cardiac muscle contraction	biological_process	7	1443	49	20900	0.0498732	0.372782	2.0691	Scn1b;Atp1b1;Smad5;Kcnh2;Psen2;Camk2d;Tpm1
GO:0060271	cilium assembly	biological_process	22	1443	220	20900	0.0514777	0.374913	1.44837	Cluap1;Tctn3;Ift20;Arl13b;Tmem107;Unc119b;Rfx3;Cep89;B9d1;Poc1b;Tmem216;Cep126;Kif3b;Cc2d2a;Dcdc2a;Tmem237;Ift52;Rabl2;Bbs7;Wdr11;Ttbk2;Dync2li1
GO:0007623	circadian rhythm	biological_process	10	1443	81	20900	0.0517471	0.374913	1.78811	Ncoa2;Csnk1e;Cry2;Dbp;Atf5;Ep300;Ass1;Nampt;Dpyd;Scn9a
GO:0071456	cellular response to hypoxia	biological_process	10	1443	81	20900	0.0517471	0.374913	1.78811	Cpeb2;Prkce;Ptgis;Vldlr;Mlst8;Egln1;Bnip3;Gnb1;Bcl2;Stub1
GO:0010971	positive regulation of G2/M transition of mitotic cell cycle	biological_process	5	1443	30	20900	0.0525029	0.374913	2.41395	Vps4b;Camk2d;Cdc25b;Rad51b;Rrm2b
GO:0051894	positive regulation of focal adhesion assembly	biological_process	5	1443	30	20900	0.0525029	0.374913	2.41395	Myh9;Cfl1;Epb41l5;Rock1;Rac1
GO:2001243	negative regulation of intrinsic apoptotic signaling pathway	biological_process	5	1443	30	20900	0.0525029	0.374913	2.41395	Uri1;Parl;Rtkn2;Bcl2;Bcl2l2
GO:0007413	axonal fasciculation	biological_process	4	1443	21	20900	0.052752	0.374913	2.7588	Casp6;Arhgap35;Cdk5r1;Wnt5a
GO:0031954	positive regulation of protein autophosphorylation	biological_process	4	1443	21	20900	0.052752	0.374913	2.7588	Pdgfd;Nbn;Pdgfa;Rap2a
GO:0035641	locomotory exploration behavior	biological_process	4	1443	21	20900	0.052752	0.374913	2.7588	Prkce;Crhr1;Apoe;Atp1a2
GO:0042026	protein refolding	biological_process	4	1443	21	20900	0.052752	0.374913	2.7588	Dnaja4;Hsp90aa1;Hspa8;Hspa5
GO:0050773	regulation of dendrite development	biological_process	4	1443	21	20900	0.052752	0.374913	2.7588	Rhoa;Camk1d;Camsap2;Bcl11a
GO:0006260	DNA replication	biological_process	13	1443	115	20900	0.0537577	0.374913	1.63729	Recql5;Polg2;Polb;Kin;Nfix;Pole;Prim1;Orc4;Samhd1;Orc6;Rpa1;Orc2;Repin1
GO:0008360	regulation of cell shape	biological_process	15	1443	138	20900	0.053878	0.374913	1.57432	Epb41;Nf2;Myh9;Rac3;Eps8;Cdc42ep3;Arhgap35;Pakap;Cfdp1;Dlg1;Pxn;Tpm1;Phip;Arhgef18;Rac1
GO:0002218	activation of innate immune response	biological_process	7	1443	50	20900	0.0546861	0.374913	2.02772	Sfpq;Znfx1;Casp6;Hsp90aa1;Tomm70a;Pspc1;Pqbp1
GO:0034504	protein localization to nucleus	biological_process	7	1443	50	20900	0.0546861	0.374913	2.02772	Zbtb16;Pygo1;Cnep1r1;Pikfyve;Ipo4;Tor1b;Dnajb6
GO:0006633	fatty acid biosynthetic process	biological_process	9	1443	71	20900	0.054822	0.374913	1.83596	Hpgds;Lipc;Ndufab1;Ptgis;Pecr;Fads6;Ptges2;Ptgds;Scd2
GO:0009790	embryo development	biological_process	9	1443	71	20900	0.054822	0.374913	1.83596	Ccdc47;Kat14;Dlg2;Tpi1;Foxp2;Psen2;Wnt5a;Dlg1;Tpm1
GO:0050853	B cell receptor signaling pathway	biological_process	6	1443	40	20900	0.0548825	0.374913	2.17256	Sh2b2;Sos1;Bcar1;Prkcb;Nfkbia;Bcl2
GO:1904262	negative regulation of TORC1 signaling	biological_process	6	1443	40	20900	0.0548825	0.374913	2.17256	Itfg2;Nprl3;Nlk;Rnf167;Depdc5;Ube2n
GO:0010468	regulation of gene expression	biological_process	31	1443	333	20900	0.0555519	0.374913	1.34833	Ncoa2;Stk40;Nf1;Atf5;Kdm4d;Nipbl;Fubp3;Ybx2;Tmem107;Atp1b1;Fubp1;Sox2;Grhl2;Ncoa6;Aff3;Plagl1;Nell1;Pik3ca;Adnp2;Mapk8ip3;Epm2a;Nfkbia;Hinfp;Fgf10;Patz1;Apoe;Sort1;Rbpj;Mapk8;Kmt2d;Bcl2
GO:0031629	synaptic vesicle fusion to presynaptic active zone membrane	biological_process	3	1443	13	20900	0.0557667	0.374913	3.3424	Stx2;Stx1a;Snap47
GO:0043200	response to amino acid	biological_process	3	1443	13	20900	0.0557667	0.374913	3.3424	Slc1a2;Cfl1;Bcl2
GO:0070986	left/right axis specification	biological_process	3	1443	13	20900	0.0557667	0.374913	3.3424	Mns1;Arl13b;Epb41l5
GO:1900095	regulation of dosage compensation by inactivation of X chromosome	biological_process	3	1443	13	20900	0.0557667	0.374913	3.3424	Kansl1;Kansl3;Msl1
GO:2000672	negative regulation of motor neuron apoptotic process	biological_process	3	1443	13	20900	0.0557667	0.374913	3.3424	Rhoa;Rock1;Bcl2
GO:0008152	metabolic process	biological_process	19	1443	186	20900	0.0561443	0.374913	1.47952	Gne;Gart;Ern2;Mthfr;Large1;Naga;Camk1d;Fuca1;Ndst4;Samhd1;Amy1;Fuca2;Mthfd2l;Galc;Pnkp;Hexa;Gys1;Pfkl;Alad
GO:0000278	mitotic cell cycle	biological_process	13	1443	116	20900	0.0568924	0.374913	1.62317	Tubgcp5;Gem;Ncapd2;Recql5;Cdc23;Pole;Nek9;Tada3;Abraxas2;Nrde2;Fgf10;Tuba1b;Bcl2
GO:0006869	lipid transport	biological_process	17	1443	163	20900	0.058186	0.374913	1.51057	Abcc10;Gltp;Got2;Sigmar1;Osbpl5;Vldlr;Slc27a2;Osbpl10;Atg2a;Zdhhc5;Ano4;Atg2b;Pitpnc1;Apoe;Stard3;Osbp2;Atp8b2
GO:0006139	nucleobase-containing compound metabolic process	biological_process	5	1443	31	20900	0.0591863	0.374913	2.33608	Exd1;Atrip;Ak2;Ercc2;Tk2
GO:0007214	gamma-aminobutyric acid signaling pathway	biological_process	5	1443	31	20900	0.0591863	0.374913	2.33608	Cacna1a;Gabrb2;Plcl1;Gabra2;Gabbr1
GO:0007269	neurotransmitter secretion	biological_process	5	1443	31	20900	0.0591863	0.374913	2.33608	Nf1;Syt1;Dgki;Syt4;Lin7b
GO:0031032	actomyosin structure organization	biological_process	5	1443	31	20900	0.0591863	0.374913	2.33608	Epb41;Cdc42bpb;Myh9;Epb41l5;Rock1
GO:0002934	desmosome organization	biological_process	2	1443	6	20900	0.0593003	0.374913	4.8279	Nectin1;Dsg2
GO:0006004	fucose metabolic process	biological_process	2	1443	6	20900	0.0593003	0.374913	4.8279	Fuca1;Fuca2
GO:0006047	UDP-N-acetylglucosamine metabolic process	biological_process	2	1443	6	20900	0.0593003	0.374913	4.8279	Gne;Uap1
GO:0006777	Mo-molybdopterin cofactor biosynthetic process	biological_process	2	1443	6	20900	0.0593003	0.374913	4.8279	Nfs1;Mocos
GO:0006950	response to stress	biological_process	2	1443	6	20900	0.0593003	0.374913	4.8279	Alk;Rcan1
GO:0007023	post-chaperonin tubulin folding pathway	biological_process	2	1443	6	20900	0.0593003	0.374913	4.8279	Tbcb;Tbce
GO:0008298	intracellular mRNA localization	biological_process	2	1443	6	20900	0.0593003	0.374913	4.8279	Fubp3;Zfp385a
GO:0010742	macrophage derived foam cell differentiation	biological_process	2	1443	6	20900	0.0593003	0.374913	4.8279	Ep300;Wnt5a
GO:0014051	gamma-aminobutyric acid secretion	biological_process	2	1443	6	20900	0.0593003	0.374913	4.8279	Cacna1a;Grik1
GO:0016266	O-glycan processing	biological_process	2	1443	6	20900	0.0593003	0.374913	4.8279	Xxylt1;Pomgnt1
GO:0021764	amygdala development	biological_process	2	1443	6	20900	0.0593003	0.374913	4.8279	Nf1;Atp1a2
GO:0023051	regulation of signaling	biological_process	2	1443	6	20900	0.0593003	0.374913	4.8279	Prex2;Mturn
GO:0030210	heparin biosynthetic process	biological_process	2	1443	6	20900	0.0593003	0.374913	4.8279	Ext2;Glce
GO:0031581	hemidesmosome assembly	biological_process	2	1443	6	20900	0.0593003	0.374913	4.8279	Dst;Lamc1
GO:0031630	regulation of synaptic vesicle fusion to presynaptic active zone membrane	biological_process	2	1443	6	20900	0.0593003	0.374913	4.8279	Grik5;Rab3a
GO:0032042	mitochondrial DNA metabolic process	biological_process	2	1443	6	20900	0.0593003	0.374913	4.8279	Polg2;Tk2
GO:0032238	adenosine transport	biological_process	2	1443	6	20900	0.0593003	0.374913	4.8279	Slc29a2;Slc29a4
GO:0032324	molybdopterin cofactor biosynthetic process	biological_process	2	1443	6	20900	0.0593003	0.374913	4.8279	Nfs1;Mocos
GO:0032811	negative regulation of epinephrine secretion	biological_process	2	1443	6	20900	0.0593003	0.374913	4.8279	Crhr1;Gabbr1
GO:0034372	very-low-density lipoprotein particle remodeling	biological_process	2	1443	6	20900	0.0593003	0.374913	4.8279	Lipc;Apoe
GO:0034380	high-density lipoprotein particle assembly	biological_process	2	1443	6	20900	0.0593003	0.374913	4.8279	Abca1;Apoe
GO:0035509	negative regulation of myosin-light-chain-phosphatase activity	biological_process	2	1443	6	20900	0.0593003	0.374913	4.8279	Rock1;Ikbkb
GO:0035771	interleukin-4-mediated signaling pathway	biological_process	2	1443	6	20900	0.0593003	0.374913	4.8279	Stat6;Jak1
GO:0038173	interleukin-17A-mediated signaling pathway	biological_process	2	1443	6	20900	0.0593003	0.374913	4.8279	Il17ra;Map3k7
GO:0042158	lipoprotein biosynthetic process	biological_process	2	1443	6	20900	0.0593003	0.374913	4.8279	Abca1;Apoe
GO:0043328	protein transport to vacuole involved in ubiquitin-dependent protein catabolic process via the multivesicular body sorting pathway	biological_process	2	1443	6	20900	0.0593003	0.374913	4.8279	Snf8;Vps36
GO:0045040	protein insertion into mitochondrial outer membrane	biological_process	2	1443	6	20900	0.0593003	0.374913	4.8279	Hsp90aa1;Tomm22
GO:0046959	habituation	biological_process	2	1443	6	20900	0.0593003	0.374913	4.8279	Dgki;Epm2a
GO:0061038	uterus morphogenesis	biological_process	2	1443	6	20900	0.0593003	0.374913	4.8279	Nipbl;Kdm5b
GO:0070291	N-acylethanolamine metabolic process	biological_process	2	1443	6	20900	0.0593003	0.374913	4.8279	Naaa;Gdpd1
GO:0070779	D-aspartate import across plasma membrane	biological_process	2	1443	6	20900	0.0593003	0.374913	4.8279	Slc1a2;Slc1a1
GO:0070925	organelle assembly	biological_process	2	1443	6	20900	0.0593003	0.374913	4.8279	Ythdf1;Stx7
GO:0086003	cardiac muscle cell contraction	biological_process	2	1443	6	20900	0.0593003	0.374913	4.8279	Pik3ca;Camk2d
GO:0086073	bundle of His cell-Purkinje myocyte adhesion involved in cell communication	biological_process	2	1443	6	20900	0.0593003	0.374913	4.8279	Jup;Dsg2
GO:0090119	vesicle-mediated cholesterol transport	biological_process	2	1443	6	20900	0.0593003	0.374913	4.8279	Vps53;Pip4k2a
GO:0090481	pyrimidine nucleotide-sugar transmembrane transport	biological_process	2	1443	6	20900	0.0593003	0.374913	4.8279	Slc35a1;Slc35a5
GO:0090659	walking behavior	biological_process	2	1443	6	20900	0.0593003	0.374913	4.8279	Zfp212;Large1
GO:0097006	regulation of plasma lipoprotein particle levels	biological_process	2	1443	6	20900	0.0593003	0.374913	4.8279	Lipc;Apoe
GO:0097485	neuron projection guidance	biological_process	2	1443	6	20900	0.0593003	0.374913	4.8279	Arhgap35;Sema5b
GO:0110053	regulation of actin filament organization	biological_process	2	1443	6	20900	0.0593003	0.374913	4.8279	Hax1;Pik3ca
GO:0110104	mRNA alternative polyadenylation	biological_process	2	1443	6	20900	0.0593003	0.374913	4.8279	Cpsf6;Cpsf7
GO:0140009	L-aspartate import across plasma membrane	biological_process	2	1443	6	20900	0.0593003	0.374913	4.8279	Slc1a2;Slc1a1
GO:1902949	positive regulation of tau-protein kinase activity	biological_process	2	1443	6	20900	0.0593003	0.374913	4.8279	Hsp90aa1;Egr1
GO:1902951	negative regulation of dendritic spine maintenance	biological_process	2	1443	6	20900	0.0593003	0.374913	4.8279	Cfl1;Apoe
GO:1904938	planar cell polarity pathway involved in axon guidance	biological_process	2	1443	6	20900	0.0593003	0.374913	4.8279	Ryk;Wnt5a
GO:2000052	positive regulation of non-canonical Wnt signaling pathway	biological_process	2	1443	6	20900	0.0593003	0.374913	4.8279	Csnk1e;Wnt5a
GO:2000370	positive regulation of clathrin-dependent endocytosis	biological_process	2	1443	6	20900	0.0593003	0.374913	4.8279	Dab2;Hip1r
GO:2000651	positive regulation of sodium ion transmembrane transporter activity	biological_process	2	1443	6	20900	0.0593003	0.374913	4.8279	Glrx;Wnk2
GO:0034599	cellular response to oxidative stress	biological_process	10	1443	83	20900	0.0593309	0.374913	1.74503	Cpeb2;Ppia;Stx4a;Stx2;Rad52;Slc11a2;Slc1a1;Htra2;Tmem161a;Mapk8
GO:1900026	positive regulation of substrate adhesion-dependent cell spreading	biological_process	6	1443	41	20900	0.0606999	0.379918	2.11957	Rac3;Dab2;C1qbp;Tesk1;Cspg5;Rac1
GO:0008589	regulation of smoothened signaling pathway	biological_process	4	1443	22	20900	0.0610819	0.379918	2.6334	Fgf10;Wdr11;Ttbk2;Fgfr2
GO:0010842	retina layer formation	biological_process	4	1443	22	20900	0.0610819	0.379918	2.6334	Fjx1;Ptprm;Large1;Slc1a1
GO:0017158	regulation of calcium ion-dependent exocytosis	biological_process	4	1443	22	20900	0.0610819	0.379918	2.6334	Syt1;Cacna1a;Syt4;Syt6
GO:0042692	muscle cell differentiation	biological_process	4	1443	22	20900	0.0610819	0.379918	2.6334	Syne1;Hdgfl2;H3f3b;Hira
GO:0045055	regulated exocytosis	biological_process	4	1443	22	20900	0.0610819	0.379918	2.6334	Myh9;Stx1a;Rab3a;Rab26
GO:0045197	establishment or maintenance of epithelial cell apical/basal polarity	biological_process	4	1443	22	20900	0.0610819	0.379918	2.6334	Dlg2;Dlg1;Arf4;Pard6a
GO:0045638	negative regulation of myeloid cell differentiation	biological_process	4	1443	22	20900	0.0610819	0.379918	2.6334	Zbtb16;Ctr9;Cdc73;Nfkbia
GO:0051403	stress-activated MAPK cascade	biological_process	4	1443	22	20900	0.0610819	0.379918	2.6334	Map3k20;Ripk2;Map3k7;Mapk8
GO:0140861	DNA repair-dependent chromatin remodeling	biological_process	4	1443	22	20900	0.0610819	0.379918	2.6334	Kat5;Hdgfl2;Hpf1;Hdac3
GO:2000042	negative regulation of double-strand break repair via homologous recombination	biological_process	4	1443	22	20900	0.0610819	0.379918	2.6334	Recql5;Kat5;Ubqln4;Smchd1
GO:0016477	cell migration	biological_process	26	1443	274	20900	0.062107	0.385363	1.37437	Cdc42bpb;Ctnna2;Nf1;Apc2;Mapre1;Jup;Arhgap35;Rhoa;Nck2;Wnt5a;Arf4;Pxn;Rhof;Sdc3;Pik3ca;Bcar1;Epha2;Atn1;Nckap1;Usp33;Rras2;Adam9;Rac1;Ptprf;Lamc1;Bcl2
GO:0007169	transmembrane receptor protein tyrosine kinase signaling pathway	biological_process	12	1443	107	20900	0.0652201	0.403706	1.62434	Alkal1;Dok6;Ryk;Alk;Ptprt;Ror1;Sh2d6;Shc3;Bcar1;Epha2;Epha6;Fgfr2
GO:0006629	lipid metabolic process	biological_process	61	1443	727	20900	0.0654533	0.404365	1.21528	Dhcr24;Acadsb;Plce1;Hpgds;Gsta3;Serinc1;Cyp27a1;B3galt2;Pisd;Lipc;Cbr1;Inpp5b;Degs2;Ndufab1;Pmvk;Cnep1r1;Naaa;Dgki;Aig1;Agps;Ptgis;Vldlr;Slc27a2;Osbpl10;Naga;Pla2g4e;Cers4;St6galnac3;Fuca1;Acsl6;Bscl2;Pikfyve;Lclat1;Plcl1;Jazf1;Acsbg1;St8sia5;Pecr;Ugcg;St3gal2;Fads6;Angptl3;Retsat;Hmgcs1;Lpcat4;Abcd2;Galc;Apoe;Ilvbl;Acer3;Hexa;Adipor2;Cyp2u1;Pi4kb;Pip4k2a;Ptges2;Acss1;Ptgds;Gdpd1;Scd2;Acsl1
GO:0002053	positive regulation of mesenchymal cell proliferation	biological_process	5	1443	32	20900	0.0663311	0.404365	2.26308	Foxp2;Pdgfa;Wnt5a;Fgfr2;Fbxw4
GO:0032008	positive regulation of TOR signaling	biological_process	5	1443	32	20900	0.0663311	0.404365	2.26308	Fnip1;Mlst8;Lamtor5;Hdac3;Lamtor2
GO:0043122	regulation of canonical NF-kappaB signal transduction	biological_process	5	1443	32	20900	0.0663311	0.404365	2.26308	Wdr83;Traf1;Sqstm1;Zfand6;Wnt5a
GO:0021549	cerebellum development	biological_process	6	1443	42	20900	0.0668688	0.404365	2.0691	Pfdn1;Atrn;Nfix;Foxp2;Cdk5r1;Ttbk2
GO:0032467	positive regulation of cytokinesis	biological_process	6	1443	42	20900	0.0668688	0.404365	2.0691	Gipc1;Prkce;Rhoa;Pkp4;Kif3b;Cdc25b
GO:0090307	mitotic spindle assembly	biological_process	6	1443	42	20900	0.0668688	0.404365	2.0691	Kif2a;Rhoa;Smc3;Kif3b;Abraxas2;Cep192
GO:0006851	mitochondrial calcium ion transmembrane transport	biological_process	3	1443	14	20900	0.0674466	0.404365	3.10365	Ghitm;Micu3;Slc25a23
GO:0016446	somatic hypermutation of immunoglobulin genes	biological_process	3	1443	14	20900	0.0674466	0.404365	3.10365	Polb;Samhd1;Msh3
GO:0021670	lateral ventricle development	biological_process	3	1443	14	20900	0.0674466	0.404365	3.10365	Numbl;Nfix;Numb
GO:0045176	apical protein localization	biological_process	3	1443	14	20900	0.0674466	0.404365	3.10365	Actb;Arf4;Nckap1
GO:0046475	glycerophospholipid catabolic process	biological_process	3	1443	14	20900	0.0674466	0.404365	3.10365	Lipc;Pla2g4e;Gdpd1
GO:0051310	metaphase chromosome alignment	biological_process	3	1443	14	20900	0.0674466	0.404365	3.10365	Gem;Cenpq;Kif22
GO:0061036	positive regulation of cartilage development	biological_process	3	1443	14	20900	0.0674466	0.404365	3.10365	Zbtb16;Sox5;Wnt5a
GO:0061635	regulation of protein complex stability	biological_process	3	1443	14	20900	0.0674466	0.404365	3.10365	Snf8;Ncln;Sqstm1
GO:0140042	lipid droplet formation	biological_process	3	1443	14	20900	0.0674466	0.404365	3.10365	Pisd;Bscl2;Zfyve1
GO:0140507	granzyme-mediated programmed cell death signaling pathway	biological_process	3	1443	14	20900	0.0674466	0.404365	3.10365	Lamp1;Gsdme;Bnip3
GO:2000785	regulation of autophagosome assembly	biological_process	3	1443	14	20900	0.0674466	0.404365	3.10365	Ift20;Pikfyve;Rnf5
GO:0006897	endocytosis	biological_process	20	1443	203	20900	0.0689258	0.408835	1.42697	Sh3gl1;Epn1;Sh3gl3;Csnk1e;Heatr5a;Rab5a;Hip1;Rabep2;Fkbp15;Dab2;Vldlr;Hip1r;Rab5c;Gapvd1;Usp33;Tbc1d2b;Eea1;Necap1;Rac1;Sort1
GO:0006357	regulation of transcription by RNA polymerase II	biological_process	108	1443	1361	20900	0.0693487	0.408835	1.14933	Tcf12;Brd7;Trps1;Zfp653;Zfp523;Mllt6;Tcf3;Phf14;Dach1;Zbtb16;Etv3;Deaf1;Dbp;Smarcb1;Atf5;Bcl7b;Snf8;Zfp65;Ep300;Sos1;Hic2;Uri1;Nipbl;Prox2;Ccnk;Zfp202;Kat14;Zfp692;Zfp212;Mga;Zfp568;Zfp933;Kat5;Hmgn2;Rfx3;Atf1;Ctbp1;Zscan20;Zfp821;Rhoa;Zfp59;Zfp454;Nfix;Zkscan1;Foxp2;Fubp1;Actb;Sox2;Foxp4;Mrgbp;Smad5;Supt20;Grhl2;Sox5;Foxj2;Nfatc1;Egr1;Esrrg;Actl6a;Plagl1;Tada3;Ruvbl1;Psmc5;Zfp644;Maz;Camta1;Med2…
GO:0006270	DNA replication initiation	biological_process	4	1443	23	20900	0.0700624	0.408835	2.51891	Prim1;Orc4;Orc6;Orc2
GO:0007178	transmembrane receptor protein serine/threonine kinase signaling pathway	biological_process	4	1443	23	20900	0.0700624	0.408835	2.51891	Trps1;Pakap;Acvr1c;Acvr2a
GO:0010821	regulation of mitochondrion organization	biological_process	4	1443	23	20900	0.0700624	0.408835	2.51891	Pisd;Ep300;Parl;Bnip3
GO:0031929	TOR signaling	biological_process	4	1443	23	20900	0.0700624	0.408835	2.51891	Fnip1;Rps6kb2;Mlst8;Tiprl
GO:0032438	melanosome organization	biological_process	4	1443	23	20900	0.0700624	0.408835	2.51891	Ap3b1;Bloc1s2;Pikfyve;Apoe
GO:0098974	postsynaptic actin cytoskeleton organization	biological_process	4	1443	23	20900	0.0700624	0.408835	2.51891	Rac3;Actb;Adgrb1;Rac1
GO:2001224	positive regulation of neuron migration	biological_process	4	1443	23	20900	0.0700624	0.408835	2.51891	Nipbl;Plaa;Mapk8ip3;Mapk8
GO:0009749	response to glucose	biological_process	7	1443	53	20900	0.0708095	0.408835	1.91294	Casp6;Ep300;Eif2b3;Egr1;Acvr1c;Rasal2;Pfkl
GO:0099175	regulation of postsynapse organization	biological_process	7	1443	53	20900	0.0708095	0.408835	1.91294	Nf1;Hspa8;Psen2;Wnt5a;Grid1;Arf4;Ptprf
GO:0030030	cell projection organization	biological_process	20	1443	204	20900	0.0716961	0.408835	1.41997	Cluap1;Rabep2;Crocc;Tctn3;Ift20;Camsap3;Tmem107;Unc119b;Cep89;B9d1;Poc1b;Tmem216;Cfl1;Cc2d2a;Dcdc2a;Tmem237;Ift52;Bbs7;Tchp;Dync2li1
GO:0007368	determination of left/right symmetry	biological_process	10	1443	86	20900	0.0720011	0.408835	1.68415	Arl13b;Tmem107;Rfx3;Wnt5a;Cc2d2a;Acvr1c;Ift52;Fgf10;Acvr2a;Dync2li1
GO:0032956	regulation of actin cytoskeleton organization	biological_process	10	1443	86	20900	0.0720011	0.408835	1.68415	Iqgap2;Rac3;Arhgap35;Rhoa;Mlst8;Hip1r;Cdk5r1;Tesk1;Rock1;Rac1
GO:0000082	G1/S transition of mitotic cell cycle	biological_process	8	1443	64	20900	0.0724734	0.408835	1.81046	Spdya;Pole;Nfatc1;Camk2a;Camk2d;Hinfp;Ppp6c;Bcl2
GO:0008542	visual learning	biological_process	9	1443	75	20900	0.0727013	0.408835	1.73805	Cacna1e;Deaf1;Nf1;Ift20;Crhr1;Adra1b;Dcdc2a;Atp1a2;Syngap1
GO:0051092	positive regulation of NF-kappaB transcription factor activity	biological_process	16	1443	156	20900	0.0727711	0.408835	1.48551	Traf1;Ppia;Ep300;Wnt5a;Ripk2;Ror1;Rtkn2;Lamtor5;Camk2a;Prkcb;Ikbkb;Mtdh;Eif2ak2;Ube2n;Ankrd42;Traf2
GO:0060612	adipose tissue development	biological_process	6	1443	43	20900	0.073389	0.408835	2.02098	Ubb;Bscl2;Pik3ca;Rasal2;Creb5;Fto
GO:0001708	cell fate specification	biological_process	5	1443	33	20900	0.0739338	0.408835	2.1945	Apc2;Mga;Sox2;Psen2;Tbx21
GO:0032418	lysosome localization	biological_process	5	1443	33	20900	0.0739338	0.408835	2.1945	Myh9;Bloc1s2;Borcs5;Rab3a;Rnf167
GO:0048009	insulin-like growth factor receptor signaling pathway	biological_process	5	1443	33	20900	0.0739338	0.408835	2.1945	Sos1;Pik3ca;Igfbp5;Raf1;Ercc2
GO:0048738	cardiac muscle tissue development	biological_process	5	1443	33	20900	0.0739338	0.408835	2.1945	Nprl3;Sgcz;Prmt1;Large1;Ndufv2
GO:0051085	chaperone cofactor-dependent protein refolding	biological_process	5	1443	33	20900	0.0739338	0.408835	2.1945	Dnajc18;Hspa8;Hspa5;Tor1b;Dnajb1
GO:0001649	osteoblast differentiation	biological_process	11	1443	98	20900	0.0749151	0.408835	1.62572	Nf1;Mef2d;Adar;Sox2;Smad5;Map3k7;H3f3b;Hira;Epha2;Igfbp5;Gabbr1
GO:0006631	fatty acid metabolic process	biological_process	19	1443	193	20900	0.0751876	0.408835	1.42586	Acadsb;Hpgds;Lipc;Ndufab1;Naaa;Ndufs6;Ptgis;Slc27a2;Acsl6;Acsbg1;Pecr;Fads6;Angptl3;Ilvbl;Adipor2;Ptges2;Ptgds;Scd2;Acsl1
GO:0030900	forebrain development	biological_process	10	1443	87	20900	0.0765749	0.408835	1.66479	Numbl;Arhgap35;Nfix;Psen2;Notch3;Mapk8ip3;Htra2;Numb;Ttbk2;Rac1
GO:0051216	cartilage development	biological_process	10	1443	87	20900	0.0765749	0.408835	1.66479	Zbtb16;Ep300;Col9a1;Smad5;Sox5;Wnt5a;Chsy1;Zeb1;Chst11;Fbxw4
GO:0019827	stem cell population maintenance	biological_process	7	1443	54	20900	0.0767488	0.408835	1.87752	Setd1a;Smc3;Nfix;Sox2;Lsm1;Ctr9;Cdc73
GO:0030324	lung development	biological_process	12	1443	110	20900	0.076944	0.408835	1.58004	Stk40;Ep300;Ap3b1;Fgf1;Foxp2;Rab3a;Wnt5a;Wwp1;Itga3;Fgf10;Fgfr2;Sp3
GO:0070588	calcium ion transmembrane transport	biological_process	12	1443	110	20900	0.076944	0.408835	1.58004	Asph;Cacna1e;Cacng4;Cacna1a;Cacng3;Tmco1;Tpcn2;Cacng8;Cacng2;Panx1;Ryr3;Trpm3
GO:0051649	establishment of localization in cell	biological_process	20	1443	206	20900	0.0774608	0.408835	1.40619	Cacna1e;Sh2b2;Xkr8;Cacna1a;Prkce;Grik5;Slc31a1;Crocc;Trdn;Abca1;Map1lc3b;Nedd4;Rab3a;Slc11a2;Ano4;Grik1;Arcn1;Atg7;Atg5;Bcl2
GO:0060291	long-term synaptic potentiation	biological_process	8	1443	65	20900	0.0778979	0.408835	1.78261	Nf1;Stx4a;Crhr1;Large1;Prrt1;Slc1a1;Mpp2;Snap47
GO:0006351	DNA-templated transcription	biological_process	11	1443	99	20900	0.0792926	0.408835	1.6093	Fubp3;Polrmt;Rfx3;Polr1d;Cbfa2t3;Tcea1;Polr2f;Aff3;Hira;Hinfp;Tcea2
GO:0001561	fatty acid alpha-oxidation	biological_process	2	1443	7	20900	0.0792966	0.408835	4.1382	Slc27a2;Ilvbl
GO:0001711	endodermal cell fate commitment	biological_process	2	1443	7	20900	0.0792966	0.408835	4.1382	Ctr9;Cdc73
GO:0002327	immature B cell differentiation	biological_process	2	1443	7	20900	0.0792966	0.408835	4.1382	Syvn1;Fnip1
GO:0003176	aortic valve development	biological_process	2	1443	7	20900	0.0792966	0.408835	4.1382	Nfatc1;Rbpj
GO:0006208	pyrimidine nucleobase catabolic process	biological_process	2	1443	7	20900	0.0792966	0.408835	4.1382	Dpysl4;Dpyd
GO:0006248	CMP catabolic process	biological_process	2	1443	7	20900	0.0792966	0.408835	4.1382	Upp2;Dpyd
GO:0006307	DNA dealkylation involved in DNA repair	biological_process	2	1443	7	20900	0.0792966	0.408835	4.1382	Alkbh3;Fto
GO:0006658	phosphatidylserine metabolic process	biological_process	2	1443	7	20900	0.0792966	0.408835	4.1382	Serinc1;Lipc
GO:0006729	tetrahydrobiopterin biosynthetic process	biological_process	2	1443	7	20900	0.0792966	0.408835	4.1382	Qdpr;Pts
GO:0010544	negative regulation of platelet activation	biological_process	2	1443	7	20900	0.0792966	0.408835	4.1382	Pdgfa;Apoe
GO:0010923	negative regulation of phosphatase activity	biological_process	2	1443	7	20900	0.0792966	0.408835	4.1382	Uri1;Epm2a
GO:0015014	heparan sulfate proteoglycan biosynthetic process, polysaccharide chain biosynthetic process	biological_process	2	1443	7	20900	0.0792966	0.408835	4.1382	Ext2;Ndst4
GO:0015874	norepinephrine transport	biological_process	2	1443	7	20900	0.0792966	0.408835	4.1382	Slc6a3;Slc29a4
GO:0016562	protein import into peroxisome matrix, receptor recycling	biological_process	2	1443	7	20900	0.0792966	0.408835	4.1382	Pex6;Pex1
GO:0018393	internal peptidyl-lysine acetylation	biological_process	2	1443	7	20900	0.0792966	0.408835	4.1382	Kat2b;Ep300
GO:0021696	cerebellar cortex morphogenesis	biological_process	2	1443	7	20900	0.0792966	0.408835	4.1382	Nfix;Trnp1
GO:0030011	maintenance of cell polarity	biological_process	2	1443	7	20900	0.0792966	0.408835	4.1382	Dst;Atn1
GO:0030916	otic vesicle formation	biological_process	2	1443	7	20900	0.0792966	0.408835	4.1382	Fgf10;Fgfr2
GO:0032489	regulation of Cdc42 protein signal transduction	biological_process	2	1443	7	20900	0.0792966	0.408835	4.1382	Abca1;Apoe
GO:0033211	adiponectin-activated signaling pathway	biological_process	2	1443	7	20900	0.0792966	0.408835	4.1382	Adipor2;Acsl1
GO:0033602	negative regulation of dopamine secretion	biological_process	2	1443	7	20900	0.0792966	0.408835	4.1382	Entpd1;Gabbr1
GO:0034316	negative regulation of Arp2/3 complex-mediated actin nucleation	biological_process	2	1443	7	20900	0.0792966	0.408835	4.1382	Ctnna2;Hip1r
GO:0034382	chylomicron remnant clearance	biological_process	2	1443	7	20900	0.0792966	0.408835	4.1382	Lipc;Apoe
GO:0035315	hair cell differentiation	biological_process	2	1443	7	20900	0.0792966	0.408835	4.1382	Ercc2;Lamc1
GO:0035694	mitochondrial protein catabolic process	biological_process	2	1443	7	20900	0.0792966	0.408835	4.1382	Pisd;Bnip3
GO:0036336	dendritic cell migration	biological_process	2	1443	7	20900	0.0792966	0.408835	4.1382	Asb2;Eps8
GO:0042634	regulation of hair cycle	biological_process	2	1443	7	20900	0.0792966	0.408835	4.1382	Nipbl;Nfatc1
GO:0042754	negative regulation of circadian rhythm	biological_process	2	1443	7	20900	0.0792966	0.408835	4.1382	Sfpq;Cry2
GO:0042760	very long-chain fatty acid catabolic process	biological_process	2	1443	7	20900	0.0792966	0.408835	4.1382	Slc27a2;Abcd2
GO:0042985	negative regulation of amyloid precursor protein biosynthetic process	biological_process	2	1443	7	20900	0.0792966	0.408835	4.1382	Itm2b;Itm2c
GO:0043457	regulation of cellular respiration	biological_process	2	1443	7	20900	0.0792966	0.408835	4.1382	Slc25a23;Pik3ca
GO:0043984	histone H4-K16 acetylation	biological_process	2	1443	7	20900	0.0792966	0.408835	4.1382	Kansl3;Msl1
GO:0044838	cell quiescence	biological_process	2	1443	7	20900	0.0792966	0.408835	4.1382	Nfix;Nfatc1
GO:0045428	regulation of nitric oxide biosynthetic process	biological_process	2	1443	7	20900	0.0792966	0.408835	4.1382	Acvr2a;Rac1
GO:0046050	UMP catabolic process	biological_process	2	1443	7	20900	0.0792966	0.408835	4.1382	Upp2;Dpyd
GO:0048227	plasma membrane to endosome transport	biological_process	2	1443	7	20900	0.0792966	0.408835	4.1382	Rab5c;Sort1
GO:0051005	negative regulation of lipoprotein lipase activity	biological_process	2	1443	7	20900	0.0792966	0.408835	4.1382	Angptl3;Sort1
GO:0051280	negative regulation of release of sequestered calcium ion into cytosol	biological_process	2	1443	7	20900	0.0792966	0.408835	4.1382	Prkce;Trdn
GO:0051964	negative regulation of synapse assembly	biological_process	2	1443	7	20900	0.0792966	0.408835	4.1382	Rhoa;Wnt5a
GO:0060028	convergent extension involved in axis elongation	biological_process	2	1443	7	20900	0.0792966	0.408835	4.1382	Zfp568;Wnt5a
GO:0060449	bud elongation involved in lung branching	biological_process	2	1443	7	20900	0.0792966	0.408835	4.1382	Fgf10;Fgfr2
GO:0060501	positive regulation of epithelial cell proliferation involved in lung morphogenesis	biological_process	2	1443	7	20900	0.0792966	0.408835	4.1382	Foxp2;Fgfr2
GO:0060664	epithelial cell proliferation involved in salivary gland morphogenesis	biological_process	2	1443	7	20900	0.0792966	0.408835	4.1382	Fgf10;Fgfr2
GO:0070292	N-acylphosphatidylethanolamine metabolic process	biological_process	2	1443	7	20900	0.0792966	0.408835	4.1382	Naaa;Pla2g4e
GO:0071035	nuclear polyadenylation-dependent rRNA catabolic process	biological_process	2	1443	7	20900	0.0792966	0.408835	4.1382	Exosc7;Exosc2
GO:0071038	nuclear polyadenylation-dependent tRNA catabolic process	biological_process	2	1443	7	20900	0.0792966	0.408835	4.1382	Exosc7;Exosc2
GO:0072201	negative regulation of mesenchymal cell proliferation	biological_process	2	1443	7	20900	0.0792966	0.408835	4.1382	Phf14;Wnt5a
GO:0097050	type B pancreatic cell apoptotic process	biological_process	2	1443	7	20900	0.0792966	0.408835	4.1382	Atg7;Mapk8
GO:0099566	regulation of postsynaptic cytosolic calcium ion concentration	biological_process	2	1443	7	20900	0.0792966	0.408835	4.1382	Wnt5a;Grm1
GO:0110025	DNA strand resection involved in replication fork processing	biological_process	2	1443	7	20900	0.0792966	0.408835	4.1382	Nbn;Samhd1
GO:0140014	mitotic nuclear division	biological_process	2	1443	7	20900	0.0792966	0.408835	4.1382	Klhdc8b;Fgfr2
GO:0140252	regulation protein catabolic process at postsynapse	biological_process	2	1443	7	20900	0.0792966	0.408835	4.1382	Nedd4;Egln1
GO:0150052	regulation of postsynapse assembly	biological_process	2	1443	7	20900	0.0792966	0.408835	4.1382	Numbl;Numb
GO:1900223	positive regulation of amyloid-beta clearance	biological_process	2	1443	7	20900	0.0792966	0.408835	4.1382	Rock1;Apoe
GO:1900452	regulation of long-term synaptic depression	biological_process	2	1443	7	20900	0.0792966	0.408835	4.1382	Dgki;Gnal
GO:1901016	regulation of potassium ion transmembrane transporter activity	biological_process	2	1443	7	20900	0.0792966	0.408835	4.1382	Nedd4;Kcnab1
GO:1901018	positive regulation of potassium ion transmembrane transporter activity	biological_process	2	1443	7	20900	0.0792966	0.408835	4.1382	Akap9;Atp1b1
GO:1902255	positive regulation of intrinsic apoptotic signaling pathway by p53 class mediator	biological_process	2	1443	7	20900	0.0792966	0.408835	4.1382	Ubb;Sh3glb1
GO:1990456	mitochondrion-endoplasmic reticulum membrane tethering	biological_process	2	1443	7	20900	0.0792966	0.408835	4.1382	Calm1;Psen2
GO:1990748	cellular detoxification	biological_process	2	1443	7	20900	0.0792966	0.408835	4.1382	Pim1;Lancl1
GO:2000510	positive regulation of dendritic cell chemotaxis	biological_process	2	1443	7	20900	0.0792966	0.408835	4.1382	C1qbp;Slamf1
GO:0002028	regulation of sodium ion transport	biological_process	4	1443	24	20900	0.079678	0.408835	2.41395	Scn1b;Sik1;Camk2d;Nkain2
GO:0010765	positive regulation of sodium ion transport	biological_process	4	1443	24	20900	0.079678	0.408835	2.41395	Mllt6;Scn1b;Fgf12;Ikbkb
GO:0016226	iron-sulfur cluster assembly	biological_process	4	1443	24	20900	0.079678	0.408835	2.41395	Nfs1;Ndufab1;Iscu;Isca2
GO:0040008	regulation of growth	biological_process	4	1443	24	20900	0.079678	0.408835	2.41395	Igfbp5;Prkcb;Phip;Bcl2
GO:0045742	positive regulation of epidermal growth factor receptor signaling pathway	biological_process	4	1443	24	20900	0.079678	0.408835	2.41395	Hip1;Ralb;Hip1r;Cnot9
GO:0045859	regulation of protein kinase activity	biological_process	4	1443	24	20900	0.079678	0.408835	2.41395	Plce1;Wnk4;Prkar1b;Epm2a
GO:0046579	positive regulation of Ras protein signal transduction	biological_process	4	1443	24	20900	0.079678	0.408835	2.41395	Sos1;Dgki;Shoc2;Fgf10
GO:0048025	negative regulation of mRNA splicing, via spliceosome	biological_process	4	1443	24	20900	0.079678	0.408835	2.41395	Rnps1;Sap18;C1qbp;Rbm42
GO:0071711	basement membrane organization	biological_process	4	1443	24	20900	0.079678	0.408835	2.41395	Large1;Flrt2;Pomgnt1;Pomt2
GO:0099645	neurotransmitter receptor localization to postsynaptic specialization membrane	biological_process	4	1443	24	20900	0.079678	0.408835	2.41395	Cacng3;Dlg2;Dlg1;Cacng2
GO:2000647	negative regulation of stem cell proliferation	biological_process	4	1443	24	20900	0.079678	0.408835	2.41395	Nf1;Nfatc1;Fgf10;Rbpj
GO:0003094	glomerular filtration	biological_process	3	1443	15	20900	0.0801337	0.408835	2.89674	Rhpn1;Xpnpep3;Adgrf4
GO:0006465	signal peptide processing	biological_process	3	1443	15	20900	0.0801337	0.408835	2.89674	Furin;Sec11a;Parl
GO:0006473	protein acetylation	biological_process	3	1443	15	20900	0.0801337	0.408835	2.89674	Kat2b;Ep300;Kat5
GO:0009311	oligosaccharide metabolic process	biological_process	3	1443	15	20900	0.0801337	0.408835	2.89674	Naga;St6galnac3;St8sia5
GO:0030007	intracellular potassium ion homeostasis	biological_process	3	1443	15	20900	0.0801337	0.408835	2.89674	Atp1b1;Camk2d;Atp1a2
GO:0032434	regulation of proteasomal ubiquitin-dependent protein catabolic process	biological_process	3	1443	15	20900	0.0801337	0.408835	2.89674	Ubqln4;Rad23b;Ube2k
GO:0032793	positive regulation of CREB transcription factor activity	biological_process	3	1443	15	20900	0.0801337	0.408835	2.89674	Camk1d;Adcy8;Adcy1
GO:0043666	regulation of phosphoprotein phosphatase activity	biological_process	3	1443	15	20900	0.0801337	0.408835	2.89674	Ppp6r2;Rcan1;Tiprl
GO:0048791	calcium ion-regulated exocytosis of neurotransmitter	biological_process	3	1443	15	20900	0.0801337	0.408835	2.89674	Syt1;Cacna1a;Syt4
GO:0061053	somite development	biological_process	3	1443	15	20900	0.0801337	0.408835	2.89674	Wnt5a;Nup133;Rad51b
GO:0097202	activation of cysteine-type endopeptidase activity	biological_process	3	1443	15	20900	0.0801337	0.408835	2.89674	Asph;Cyfip2;Ripk2
GO:0099151	regulation of postsynaptic density assembly	biological_process	3	1443	15	20900	0.0801337	0.408835	2.89674	Abi3bp;Lrfn4;Lrfn1
GO:1904507	positive regulation of telomere maintenance in response to DNA damage	biological_process	3	1443	15	20900	0.0801337	0.408835	2.89674	Ino80c;Actl6a;Ruvbl1
GO:0045995	regulation of embryonic development	biological_process	6	1443	44	20900	0.0802587	0.408835	1.97505	Ino80c;Nipbl;Kat14;Actl6a;Tada3;Ruvbl1
GO:0046907	intracellular transport	biological_process	5	1443	34	20900	0.0819891	0.415594	2.12996	Ap3b1;Tmem167;Dst;Appbp2;Bbs7
GO:0051225	spindle assembly	biological_process	5	1443	34	20900	0.0819891	0.415594	2.12996	Tubgcp5;Mapre1;Stard9;Hdac3;Haus8
GO:0051973	positive regulation of telomerase activity	biological_process	5	1443	34	20900	0.0819891	0.415594	2.12996	Hsp90aa1;Pkib;Grhl2;Parn;Pnkp
GO:0000381	regulation of alternative mRNA splicing, via spliceosome	biological_process	7	1443	55	20900	0.0829703	0.418919	1.84338	Celf2;Rnps1;Srsf2;Sap18;Tia1;Celf5;Srrm4
GO:0007254	JNK cascade	biological_process	7	1443	55	20900	0.0829703	0.418919	1.84338	Map3k20;Wnt5a;Ripk2;Map3k7;Fgf12;Mapk8ip3;Mapk8
GO:0051592	response to calcium ion	biological_process	7	1443	55	20900	0.0829703	0.418919	1.84338	Slc25a12;Syt1;Ep300;Calm1;Slc25a13;Sec31a;Adam9
GO:0006470	protein dephosphorylation	biological_process	15	1443	147	20900	0.0831458	0.419394	1.47793	Fbxw11;Ppp4r3a;Ptpn1;Ptprm;Ptprt;Dusp12;Eya3;Epm2a;Ppp6c;Cdc25b;Ublcp1;Ppp2r3a;Ptprf;Ppp4r1;Bcl2
GO:0007264	small GTPase mediated signal transduction	biological_process	11	1443	100	20900	0.0838267	0.420767	1.59321	Plce1;Dock10;Rac3;Sos1;Sh2d3c;Rhoa;Rgl2;G3bp2;Rhof;Arhgef18;Rac1
GO:0090630	activation of GTPase activity	biological_process	11	1443	100	20900	0.0838267	0.420767	1.59321	Evi5;Apc2;Agap1;Tbc1d10b;Ccdc125;Wnt5a;Epha2;Tbc1d8;Tbc1d2b;Tbc1d30;Ralgapb
GO:0071300	cellular response to retinoic acid	biological_process	6	1443	45	20900	0.0874751	0.436951	1.93116	Phc1;Snw1;Abca1;Brinp2;Rxrb;Htra2
GO:0097192	extrinsic apoptotic signaling pathway in absence of ligand	biological_process	6	1443	45	20900	0.0874751	0.436951	1.93116	Nf1;Mknk1;Fgf10;Mknk2;Bcl2;Bcl2l2
GO:0097190	apoptotic signaling pathway	biological_process	8	1443	67	20900	0.0894542	0.443946	1.7294	Dapk1;Anxa6;Hip1;Mllt11;Ptgis;Psen2;Map3k7;Mapk8
GO:0007405	neuroblast proliferation	biological_process	7	1443	56	20900	0.0894725	0.443946	1.81046	Nf1;Numbl;Nbn;Nfix;Sox2;Acsl6;Numb
GO:0035914	skeletal muscle cell differentiation	biological_process	7	1443	56	20900	0.0894725	0.443946	1.81046	Asb2;Snw1;Mef2d;Lemd2;Egr1;Plagl1;Lemd3
GO:0043507	positive regulation of JUN kinase activity	biological_process	7	1443	56	20900	0.0894725	0.443946	1.81046	Map3k10;Ptpn1;Ern2;Wnt5a;Map3k7;Mapk8ip3;Traf2
GO:0006509	membrane protein ectodomain proteolysis	biological_process	4	1443	25	20900	0.0899098	0.443946	2.31739	Myh9;Psenen;Psen2;Adam9
GO:0006997	nucleus organization	biological_process	4	1443	25	20900	0.0899098	0.443946	2.31739	Vps4b;Golm1;H3f3b;Lemd3
GO:0007099	centriole replication	biological_process	4	1443	25	20900	0.0899098	0.443946	2.31739	Poc1b;Sass6;Cep85;Cep192
GO:0035024	negative regulation of Rho protein signal transduction	biological_process	4	1443	25	20900	0.0899098	0.443946	2.31739	Arhgap35;Ccdc125;Adra1b;Itga3
GO:0043153	entrainment of circadian clock by photoperiod	biological_process	4	1443	25	20900	0.0899098	0.443946	2.31739	Nr2f6;Cry2;Sik1;Mta1
GO:0045821	positive regulation of glycolytic process	biological_process	4	1443	25	20900	0.0899098	0.443946	2.31739	Kat2b;Mlst8;Gpd1;Htr2a
GO:0042542	response to hydrogen peroxide	biological_process	5	1443	35	20900	0.0904892	0.445951	2.0691	Casp6;Ppp1r15b;Adam9;Mapk8;Bcl2
GO:0070507	regulation of microtubule cytoskeleton organization	biological_process	5	1443	35	20900	0.0904892	0.445951	2.0691	Phldb1;Camsap3;Rhoa;Cdk5r1;Rock1
GO:0000226	microtubule cytoskeleton organization	biological_process	14	1443	137	20900	0.0909456	0.447345	1.48009	Eml3;Tubgcp5;Apc2;Dync1li1;Son;Camsap3;Kif2a;Dst;Ttll1;Tbce;Camsap2;Ttbk2;Gabarap;Tuba1b
GO:0000245	spliceosomal complex assembly	biological_process	3	1443	16	20900	0.0937633	0.451986	2.7157	Srpk1;Gcfc2;Crnkl1
GO:0035235	ionotropic glutamate receptor signaling pathway	biological_process	3	1443	16	20900	0.0937633	0.451986	2.7157	Cdk5r1;Camk2a;Grik1
GO:0043068	positive regulation of programmed cell death	biological_process	3	1443	16	20900	0.0937633	0.451986	2.7157	Map3k20;Bnip3;Atg7
GO:0050687	negative regulation of defense response to virus	biological_process	3	1443	16	20900	0.0937633	0.451986	2.7157	C1qbp;Atg12;Atg5
GO:0060382	regulation of DNA strand elongation	biological_process	3	1443	16	20900	0.0937633	0.451986	2.7157	Ino80c;Actl6a;Ruvbl1
GO:0098962	regulation of postsynaptic neurotransmitter receptor activity	biological_process	3	1443	16	20900	0.0937633	0.451986	2.7157	Cacng4;Begain;Dlgap3
GO:0006887	exocytosis	biological_process	12	1443	114	20900	0.0945383	0.451986	1.5246	Arfgef2;Lgi3;Stx4a;Stx2;Stx1a;Rab3a;Exoc3;Lin7b;Washc5;Snap47;Unc13c;Stxbp5l
GO:0034198	cellular response to amino acid starvation	biological_process	6	1443	46	20900	0.0950342	0.451986	1.88918	Itfg2;Nprl3;Eif2ak2;Depdc5;Mapk8;Sh3glb1
GO:0055085	transmembrane transport	biological_process	38	1443	442	20900	0.0955242	0.451986	1.24521	Slc25a12;Cacna1e;Abcc10;Slc16a10;Cacna1a;Slc19a2;Clcn3;Slc31a1;Slc23a2;Slc25a13;Large1;Abca1;Clcn6;Sfxn1;Tpcn2;Kcnc4;Kcnh2;Slc16a6;Kcnf1;Slc35f1;Slc9a5;Slc25a23;Mfsd14b;Slc25a18;Slc30a5;Ryr3;Clcn1;Slc25a42;Abcd2;Slc7a1;Slc26a11;Slc25a22;Slc2a8;Slc35b4;Kcnab1;Slc26a10;Slc39a3;Scn9a
GO:0008344	adult locomotory behavior	biological_process	8	1443	68	20900	0.0955844	0.451986	1.70397	Clcn3;Eps8;Prex2;Tbce;Fgf12;Htra2;Arcn1;Atp1a2
GO:0031647	regulation of protein stability	biological_process	10	1443	91	20900	0.0966369	0.451986	1.59162	Asph;Gipc1;Nf2;Hspa8;Tada3;Trim24;Hdac3;Bcl2;Stub1;Usp19
GO:0006364	rRNA processing	biological_process	15	1443	151	20900	0.0989122	0.451986	1.43878	Ddx56;Rrp12;Utp11;Exosc1;Rps25;Exosc7;Exosc2;Wdr18;Nol8;Tbl3;Dis3;Rps15;Utp20;Wdr75;Utp6
GO:0006693	prostaglandin metabolic process	biological_process	5	1443	36	20900	0.0994247	0.451986	2.01163	Hpgds;Ptgis;Plaa;Ptges2;Ptgds
GO:0034394	protein localization to cell surface	biological_process	5	1443	36	20900	0.0994247	0.451986	2.01163	Astn2;Ap3b1;Stx4a;Prrt1;Fgf10
GO:0043085	positive regulation of catalytic activity	biological_process	5	1443	36	20900	0.0994247	0.451986	2.01163	Stx4a;Psenen;Btg1;Psen2;Bcl2
GO:0086091	regulation of heart rate by cardiac conduction	biological_process	5	1443	36	20900	0.0994247	0.451986	2.01163	Scn1b;Jup;Akap9;Kcnh2;Dsg2
GO:0016925	protein sumoylation	biological_process	4	1443	26	20900	0.100735	0.451986	2.22826	Stx1a;Bcl11a;Zmiz2;Sumo2
GO:0030301	cholesterol transport	biological_process	4	1443	26	20900	0.100735	0.451986	2.22826	Vps4b;Lipc;Abca1;Stard3
GO:0032703	negative regulation of interleukin-2 production	biological_process	4	1443	26	20900	0.100735	0.451986	2.22826	Kat5;Il20rb;Homer2;Tbx21
GO:0051179	localization	biological_process	4	1443	26	20900	0.100735	0.451986	2.22826	Cpsf6;Snf8;Uba5;Rac1
GO:0060441	epithelial tube branching involved in lung morphogenesis	biological_process	4	1443	26	20900	0.100735	0.451986	2.22826	Ctsz;Sox2;Fgf10;Fgfr2
GO:0071897	DNA biosynthetic process	biological_process	4	1443	26	20900	0.100735	0.451986	2.22826	Polb;Pole;Pam16;Tk2
GO:0003344	pericardium morphogenesis	biological_process	2	1443	8	20900	0.101017	0.451986	3.62093	Sos1;Wnt5a
GO:0006249	dCMP catabolic process	biological_process	2	1443	8	20900	0.101017	0.451986	3.62093	Upp2;Dpyd
GO:0006301	postreplication repair	biological_process	2	1443	8	20900	0.101017	0.451986	3.62093	Ube2v2;Ube2n
GO:0006312	mitotic recombination	biological_process	2	1443	8	20900	0.101017	0.451986	3.62093	Rad52;Msh3
GO:0006531	aspartate metabolic process	biological_process	2	1443	8	20900	0.101017	0.451986	3.62093	Got2;Ass1
GO:0006707	cholesterol catabolic process	biological_process	2	1443	8	20900	0.101017	0.451986	3.62093	Cyp27a1;Apoe
GO:0007213	G protein-coupled acetylcholine receptor signaling pathway	biological_process	2	1443	8	20900	0.101017	0.451986	3.62093	Cdk5r1;Chrm2
GO:0007435	salivary gland morphogenesis	biological_process	2	1443	8	20900	0.101017	0.451986	3.62093	Polb;Fgf10
GO:0014074	response to purine-containing compound	biological_process	2	1443	8	20900	0.101017	0.451986	3.62093	Atf1;Hmgcs1
GO:0014808	release of sequestered calcium ion into cytosol by sarcoplasmic reticulum	biological_process	2	1443	8	20900	0.101017	0.451986	3.62093	Trdn;Ryr3
GO:0015844	monoamine transport	biological_process	2	1443	8	20900	0.101017	0.451986	3.62093	Slc6a3;Slc29a4
GO:0015866	ADP transport	biological_process	2	1443	8	20900	0.101017	0.451986	3.62093	Slc25a23;Slc25a42
GO:0015872	dopamine transport	biological_process	2	1443	8	20900	0.101017	0.451986	3.62093	Slc6a3;Slc29a4
GO:0021532	neural tube patterning	biological_process	2	1443	8	20900	0.101017	0.451986	3.62093	Arl13b;Tmem107
GO:0022612	gland morphogenesis	biological_process	2	1443	8	20900	0.101017	0.451986	3.62093	Fgfr2;Bcl2
GO:0032927	positive regulation of activin receptor signaling pathway	biological_process	2	1443	8	20900	0.101017	0.451986	3.62093	Acvr2a;Zc3h3
GO:0034329	cell junction assembly	biological_process	2	1443	8	20900	0.101017	0.451986	3.62093	Rhoa;Grhl2
GO:0034475	U4 snRNA 3'-end processing	biological_process	2	1443	8	20900	0.101017	0.451986	3.62093	Exosc7;Exosc2
GO:0040038	polar body extrusion after meiotic divisions	biological_process	2	1443	8	20900	0.101017	0.451986	3.62093	Orc4;Washc5
GO:0042994	cytoplasmic sequestering of transcription factor	biological_process	2	1443	8	20900	0.101017	0.451986	3.62093	Sri;Nfkbia
GO:0044539	long-chain fatty acid import into cell	biological_process	2	1443	8	20900	0.101017	0.451986	3.62093	Slc27a2;Acsl1
GO:0045048	protein insertion into ER membrane	biological_process	2	1443	8	20900	0.101017	0.451986	3.62093	Ccdc47;Tram1l1
GO:0045187	regulation of circadian sleep/wake cycle, sleep	biological_process	2	1443	8	20900	0.101017	0.451986	3.62093	Cort;Ptgds
GO:0046755	viral budding	biological_process	2	1443	8	20900	0.101017	0.451986	3.62093	Nedd4;Mvb12b
GO:0048012	hepatocyte growth factor receptor signaling pathway	biological_process	2	1443	8	20900	0.101017	0.451986	3.62093	Bcar1;Rac1
GO:0048318	axial mesoderm development	biological_process	2	1443	8	20900	0.101017	0.451986	3.62093	Poglut1;Epb41l5
GO:0048752	semicircular canal morphogenesis	biological_process	2	1443	8	20900	0.101017	0.451986	3.62093	Zeb1;Fgf10
GO:0050803	regulation of synapse structure or activity	biological_process	2	1443	8	20900	0.101017	0.451986	3.62093	Ptprf;Syngap1
GO:0051388	positive regulation of neurotrophin TRK receptor signaling pathway	biological_process	2	1443	8	20900	0.101017	0.451986	3.62093	Cyfip2;Sh3glb1
GO:0060011	Sertoli cell proliferation	biological_process	2	1443	8	20900	0.101017	0.451986	3.62093	Acvr2a;Bcl2l2
GO:0060315	negative regulation of ryanodine-sensitive calcium-release channel activity	biological_process	2	1443	8	20900	0.101017	0.451986	3.62093	Calm1;Sri
GO:0060316	positive regulation of ryanodine-sensitive calcium-release channel activity	biological_process	2	1443	8	20900	0.101017	0.451986	3.62093	Calm1;Trdn
GO:0060341	regulation of cellular localization	biological_process	2	1443	8	20900	0.101017	0.451986	3.62093	Camk2d;Pard6a
GO:0060397	growth hormone receptor signaling pathway via JAK-STAT	biological_process	2	1443	8	20900	0.101017	0.451986	3.62093	Stat6;Jak1
GO:0061154	endothelial tube morphogenesis	biological_process	2	1443	8	20900	0.101017	0.451986	3.62093	Ccm2;Bsg
GO:0062196	regulation of lysosome size	biological_process	2	1443	8	20900	0.101017	0.451986	3.62093	Bloc1s2;Borcs5
GO:0070848	response to growth factor	biological_process	2	1443	8	20900	0.101017	0.451986	3.62093	Sox2;Epha2
GO:0071051	polyadenylation-dependent snoRNA 3'-end processing	biological_process	2	1443	8	20900	0.101017	0.451986	3.62093	Exosc2;Parn
GO:0071218	cellular response to misfolded protein	biological_process	2	1443	8	20900	0.101017	0.451986	3.62093	Dnajc18;Stub1
GO:0071314	cellular response to cocaine	biological_process	2	1443	8	20900	0.101017	0.451986	3.62093	Slc1a2;Slc1a1
GO:0071447	cellular response to hydroperoxide	biological_process	2	1443	8	20900	0.101017	0.451986	3.62093	Dapk1;Trp53inp1
GO:0072594	establishment of protein localization to organelle	biological_process	2	1443	8	20900	0.101017	0.451986	3.62093	Lamp1;Tspan17
GO:0090494	dopamine uptake	biological_process	2	1443	8	20900	0.101017	0.451986	3.62093	Slc6a3;Slc29a4
GO:0090521	podocyte cell migration	biological_process	2	1443	8	20900	0.101017	0.451986	3.62093	Tesk1;Rock1
GO:0097345	mitochondrial outer membrane permeabilization	biological_process	2	1443	8	20900	0.101017	0.451986	3.62093	Bloc1s2;Bnip3
GO:0098967	exocytic insertion of neurotransmitter receptor to postsynaptic membrane	biological_process	2	1443	8	20900	0.101017	0.451986	3.62093	Stx4a;Snap47
GO:0099641	anterograde axonal protein transport	biological_process	2	1443	8	20900	0.101017	0.451986	3.62093	Dlg2;Mapk8ip3
GO:0120009	intermembrane lipid transfer	biological_process	2	1443	8	20900	0.101017	0.451986	3.62093	Gltp;Abca1
GO:0150105	protein localization to cell-cell junction	biological_process	2	1443	8	20900	0.101017	0.451986	3.62093	Arhgef18;Jak1
GO:1901642	nucleoside transmembrane transport	biological_process	2	1443	8	20900	0.101017	0.451986	3.62093	Slc29a2;Slc29a4
GO:1902425	positive regulation of attachment of mitotic spindle microtubules to kinetochore	biological_process	2	1443	8	20900	0.101017	0.451986	3.62093	Kat2b;Kat5
GO:1904491	protein localization to ciliary transition zone	biological_process	2	1443	8	20900	0.101017	0.451986	3.62093	Tmem107;Cc2d2a
GO:1905150	regulation of voltage-gated sodium channel activity	biological_process	2	1443	8	20900	0.101017	0.451986	3.62093	Scn1b;Fgf12
GO:1990414	replication-born double-strand break repair via sister chromatid exchange	biological_process	2	1443	8	20900	0.101017	0.451986	3.62093	Recql5;Nipbl
GO:2000480	negative regulation of cAMP-dependent protein kinase activity	biological_process	2	1443	8	20900	0.101017	0.451986	3.62093	Prkar1b;Pkib
GO:2000556	positive regulation of T-helper 1 cell cytokine production	biological_process	2	1443	8	20900	0.101017	0.451986	3.62093	Slamf1;Tbx21
GO:0007519	skeletal muscle tissue development	biological_process	8	1443	69	20900	0.101947	0.455754	1.67927	Nf1;Ep300;Mettl8;Rhoa;Nfix;Foxp2;Dysf;Ccnt2
GO:0006094	gluconeogenesis	biological_process	6	1443	47	20900	0.102931	0.458558	1.84898	Kat2b;Ppp4r3a;Eno1;Slc25a13;Tpi1;Gpd1
GO:0019233	sensory perception of pain	biological_process	6	1443	47	20900	0.102931	0.458558	1.84898	Cacna1e;Dlg2;Mme;Grm1;Scn9a;Npy1r
GO:0000723	telomere maintenance	biological_process	7	1443	58	20900	0.10331	0.459055	1.74803	Ino80c;Nbn;Ercc4;Actl6a;Ruvbl1;Rpa1;Xrn1
GO:0045597	positive regulation of cell differentiation	biological_process	7	1443	58	20900	0.10331	0.459055	1.74803	Brd7;Nf2;Smarcb1;Actb;Sox2;Actl6a;Smarca2
GO:2000045	regulation of G1/S transition of mitotic cell cycle	biological_process	7	1443	58	20900	0.10331	0.459055	1.74803	Brd7;Tcf3;Smarcb1;Bcl7b;Actb;Actl6a;Smarca2
GO:0001510	RNA methylation	biological_process	3	1443	17	20900	0.108266	0.473575	2.55595	Nsun6;Mepce;Nsun3
GO:0006024	glycosaminoglycan biosynthetic process	biological_process	3	1443	17	20900	0.108266	0.473575	2.55595	B4galt7;Ext2;Hexa
GO:0021953	central nervous system neuron differentiation	biological_process	3	1443	17	20900	0.108266	0.473575	2.55595	Cacna1a;Sox5;Brinp2
GO:0031103	axon regeneration	biological_process	3	1443	17	20900	0.108266	0.473575	2.55595	Mapk8ip3;Apoe;Bcl2
GO:0035196	miRNA processing	biological_process	3	1443	17	20900	0.108266	0.473575	2.55595	Zc3h7a;Adar;Ago4
GO:0035994	response to muscle stretch	biological_process	3	1443	17	20900	0.108266	0.473575	2.55595	Pik3ca;Raf1;Nfkbia
GO:0048024	regulation of mRNA splicing, via spliceosome	biological_process	3	1443	17	20900	0.108266	0.473575	2.55595	Tia1;Son;Srsf3
GO:0048268	clathrin coat assembly	biological_process	3	1443	17	20900	0.108266	0.473575	2.55595	Hip1;Dab2;Hip1r
GO:0061621	canonical glycolysis	biological_process	3	1443	17	20900	0.108266	0.473575	2.55595	Eno1;Tpi1;Pfkl
GO:1900271	regulation of long-term synaptic potentiation	biological_process	3	1443	17	20900	0.108266	0.473575	2.55595	Nf1;Rab3a;Ythdf1
GO:1902018	negative regulation of cilium assembly	biological_process	3	1443	17	20900	0.108266	0.473575	2.55595	Tesk1;Tchp;Tbc1d30
GO:2001171	positive regulation of ATP biosynthetic process	biological_process	3	1443	17	20900	0.108266	0.473575	2.55595	Slc25a12;Eno1;Ndufc2
GO:0000132	establishment of mitotic spindle orientation	biological_process	5	1443	37	20900	0.108784	0.473575	1.95726	Fbxw11;Mapre1;Kat5;Fgf10;Hdac3
GO:0006289	nucleotide-excision repair	biological_process	5	1443	37	20900	0.108784	0.473575	1.95726	Kat5;Rad23b;Ercc4;Rpa1;Ercc2
GO:0010667	negative regulation of cardiac muscle cell apoptotic process	biological_process	5	1443	37	20900	0.108784	0.473575	1.95726	Rgl2;Atg7;Atg5;Pcmt1;Bcl2
GO:0031333	negative regulation of protein-containing complex assembly	biological_process	5	1443	37	20900	0.108784	0.473575	1.95726	Dnajc15;Ep300;Svip;Raf1;Aida
GO:0048514	blood vessel morphogenesis	biological_process	5	1443	37	20900	0.108784	0.473575	1.95726	Sos1;Nedd4;Slc1a1;Epha2;Fgf10
GO:0000281	mitotic cytokinesis	biological_process	7	1443	59	20900	0.110638	0.480832	1.71841	Sptbn1;Son;Stx2;Zfyve26;Cfl1;Exoc3;Rock1
GO:0048856	anatomical structure development	biological_process	7	1443	59	20900	0.110638	0.480832	1.71841	Nr2f6;Pygo1;Rxrb;Eya3;Nr2c1;Hinfp;Zeb1
GO:0050680	negative regulation of epithelial cell proliferation	biological_process	9	1443	82	20900	0.111739	0.482831	1.58968	Dab2;Sox2;Nlrc3;Wnt5a;Dlg1;Cdc73;Trim24;Zeb1;Fgfr2
GO:0006261	DNA-templated DNA replication	biological_process	4	1443	27	20900	0.112129	0.482831	2.14574	Polg2;Pole;Wdr18;Orc6
GO:0006479	protein methylation	biological_process	4	1443	27	20900	0.112129	0.482831	2.14574	Prmt1;Btg1;Prmt7;Pcmt1
GO:0007274	neuromuscular synaptic transmission	biological_process	4	1443	27	20900	0.112129	0.482831	2.14574	Cacna1a;Large1;Rab3a;Rimbp2
GO:0010839	negative regulation of keratinocyte proliferation	biological_process	4	1443	27	20900	0.112129	0.482831	2.14574	Nfatc1;Ift52;Zeb1;Fgfr2
GO:0043403	skeletal muscle tissue regeneration	biological_process	4	1443	27	20900	0.112129	0.482831	2.14574	Hdgfl2;Large1;Nfix;Dysf
GO:0048854	brain morphogenesis	biological_process	4	1443	27	20900	0.112129	0.482831	2.14574	Ctnna2;Fbxw11;Nfix;Psen2
GO:0090148	membrane fission	biological_process	4	1443	27	20900	0.112129	0.482831	2.14574	Epn1;Vps4b;Exoc3;Sh3glb1
GO:0001764	neuron migration	biological_process	14	1443	142	20900	0.113042	0.486356	1.42797	AU040320;Astn2;Kirrel3;Hsp90aa1;Dcc;Rhoa;Large1;Sh3rf1;Cdk5r1;Dcdc2a;Itga3;Pomgnt2;Rac1;Mapk8
GO:0031047	regulatory ncRNA-mediated gene silencing	biological_process	7	1443	60	20900	0.118234	0.494398	1.68977	Exd1;Adar;Cnot8;Cnot9;Xpo5;Pabpc1;Ago4
GO:0050775	positive regulation of dendrite morphogenesis	biological_process	5	1443	38	20900	0.118555	0.494398	1.90575	Numbl;Wnt5a;Numb;Ptprf;Sh3glb1
GO:0051968	positive regulation of synaptic transmission, glutamatergic	biological_process	5	1443	38	20900	0.118555	0.494398	1.90575	Cacng4;Cacng3;Cacng8;Cacng2;Gria4
GO:0007010	cytoskeleton organization	biological_process	12	1443	119	20900	0.119697	0.494398	1.46054	Rhoa;Large1;Dst;Map3k20;Mlst8;Cfl1;Pxn;Rock1;Cspg5;Phip;Strip1;Rac1
GO:0065003	protein-containing complex assembly	biological_process	12	1443	119	20900	0.119697	0.494398	1.46054	Epb41;Dnajc15;Stx4a;Atf1;Large1;Nup210;Mdm4;Nemf;Zfp148;Dlgap3;Lamc1;Traf2
GO:0009411	response to UV	biological_process	6	1443	49	20900	0.11971	0.494398	1.77352	Map4k3;Ercc4;Cirbp;Casp9;Ercc2;Mapk8
GO:0051123	RNA polymerase II preinitiation complex assembly	biological_process	6	1443	49	20900	0.11971	0.494398	1.77352	Med16;Gtf2f2;Med21;Med10;Med29;Med19
GO:0032880	regulation of protein localization	biological_process	11	1443	107	20900	0.119948	0.494398	1.48898	Csnk1e;Hsp90aa1;B9d1;Wnt5a;Tesk1;Dlg1;Nckap1;Dnajb6;Mapk8;Bcl2;Ralgapb
GO:0006937	regulation of muscle contraction	biological_process	3	1443	18	20900	0.123569	0.494398	2.41395	Anxa6;Adra1b;Atp1a2
GO:0010880	regulation of release of sequestered calcium ion into cytosol by sarcoplasmic reticulum	biological_process	3	1443	18	20900	0.123569	0.494398	2.41395	Calm1;Trdn;Camk2d
GO:0018279	protein N-linked glycosylation via asparagine	biological_process	3	1443	18	20900	0.123569	0.494398	2.41395	Tusc3;Mgat2;Stt3a
GO:0021702	cerebellar Purkinje cell differentiation	biological_process	3	1443	18	20900	0.123569	0.494398	2.41395	Cacna1a;Ttll1;Foxp2
GO:0031503	protein-containing complex localization	biological_process	3	1443	18	20900	0.123569	0.494398	2.41395	Akap9;Dlg1;Washc5
GO:0033044	regulation of chromosome organization	biological_process	3	1443	18	20900	0.123569	0.494398	2.41395	Ino80c;Actl6a;Ruvbl1
GO:0045475	locomotor rhythm	biological_process	3	1443	18	20900	0.123569	0.494398	2.41395	Ncoa2;Egr1;Mta1
GO:0046835	carbohydrate phosphorylation	biological_process	3	1443	18	20900	0.123569	0.494398	2.41395	Galk1;Fggy;Epm2a
GO:0048745	smooth muscle tissue development	biological_process	3	1443	18	20900	0.123569	0.494398	2.41395	Nf1;Foxp2;Dlg1
GO:0051693	actin filament capping	biological_process	3	1443	18	20900	0.123569	0.494398	2.41395	Sptbn1;Myh9;Tpm1
GO:1902236	negative regulation of endoplasmic reticulum stress-induced intrinsic apoptotic signaling pathway	biological_process	3	1443	18	20900	0.123569	0.494398	2.41395	Syvn1;Ptpn1;Grina
GO:1903427	negative regulation of reactive oxygen species biosynthetic process	biological_process	3	1443	18	20900	0.123569	0.494398	2.41395	Rhoa;Ndufc2;Abcd2
GO:0009880	embryonic pattern specification	biological_process	4	1443	28	20900	0.124064	0.494398	2.0691	Zbtb16;Meis3;Fgf10;Fgfr2
GO:0017156	calcium-ion regulated exocytosis	biological_process	4	1443	28	20900	0.124064	0.494398	2.0691	Cacna1a;Syt6;Stx1a;Rab3a
GO:0035335	peptidyl-tyrosine dephosphorylation	biological_process	4	1443	28	20900	0.124064	0.494398	2.0691	Ptpn1;Ptprt;Epm2a;Ptprf
GO:0048565	digestive tract development	biological_process	4	1443	28	20900	0.124064	0.494398	2.0691	Nipbl;Pdgfa;Fgf10;Fgfr2
GO:0051899	membrane depolarization	biological_process	4	1443	28	20900	0.124064	0.494398	2.0691	Scn1b;Cacna1a;Cacng2;Grik1
GO:0090103	cochlea morphogenesis	biological_process	4	1443	28	20900	0.124064	0.494398	2.0691	Wnt5a;Myo3b;Zeb1;Rac1
GO:0000467	exonucleolytic trimming to generate mature 3'-end of 5.8S rRNA from tricistronic rRNA transcript (SSU-rRNA, 5.8S rRNA, LSU-rRNA)	biological_process	2	1443	9	20900	0.124128	0.494398	3.2186	Exosc7;Exosc2
GO:0002314	germinal center B cell differentiation	biological_process	2	1443	9	20900	0.124128	0.494398	3.2186	Itfg2;Phf14
GO:0002446	neutrophil mediated immunity	biological_process	2	1443	9	20900	0.124128	0.494398	3.2186	Jagn1;Kmt2e
GO:0003283	atrial septum development	biological_process	2	1443	9	20900	0.124128	0.494398	3.2186	Wnt5a;Mdm4
GO:0007021	tubulin complex assembly	biological_process	2	1443	9	20900	0.124128	0.494398	3.2186	Tbcb;Tbce
GO:0007144	female meiosis I	biological_process	2	1443	9	20900	0.124128	0.494398	3.2186	Ubb;Cdc25b
GO:0007215	glutamate receptor signaling pathway	biological_process	2	1443	9	20900	0.124128	0.494398	3.2186	Slc1a1;Grik3
GO:0007398	ectoderm development	biological_process	2	1443	9	20900	0.124128	0.494398	3.2186	Nf2;Epb41l5
GO:0010039	response to iron ion	biological_process	2	1443	9	20900	0.124128	0.494398	3.2186	Casp6;Bcl2
GO:0010626	negative regulation of Schwann cell proliferation	biological_process	2	1443	9	20900	0.124128	0.494398	3.2186	Nf2;Nf1
GO:0010807	regulation of synaptic vesicle priming	biological_process	2	1443	9	20900	0.124128	0.494398	3.2186	Stx1a;Rab3a
GO:0014016	neuroblast differentiation	biological_process	2	1443	9	20900	0.124128	0.494398	3.2186	Nfix;Notch3
GO:0018242	protein O-linked glycosylation via serine	biological_process	2	1443	9	20900	0.124128	0.494398	3.2186	Poglut1;Galnt16
GO:0021861	forebrain radial glial cell differentiation	biological_process	2	1443	9	20900	0.124128	0.494398	3.2186	Rhoa;Nfix
GO:0021984	adenohypophysis development	biological_process	2	1443	9	20900	0.124128	0.494398	3.2186	Slc6a3;Sox2
GO:0030865	cortical cytoskeleton organization	biological_process	2	1443	9	20900	0.124128	0.494398	3.2186	Rac3;Rac1
GO:0031000	response to caffeine	biological_process	2	1443	9	20900	0.124128	0.494398	3.2186	Fkbp1a;Gnal
GO:0031204	post-translational protein targeting to membrane, translocation	biological_process	2	1443	9	20900	0.124128	0.494398	3.2186	Hspa5;Sec62
GO:0034498	early endosome to Golgi transport	biological_process	2	1443	9	20900	0.124128	0.494398	3.2186	Snx1;Stx5a
GO:0042596	fear response	biological_process	2	1443	9	20900	0.124128	0.494398	3.2186	Cacna1e;Crhr1
GO:0046500	S-adenosylmethionine metabolic process	biological_process	2	1443	9	20900	0.124128	0.494398	3.2186	Hnmt;Pcmt1
GO:0046578	regulation of Ras protein signal transduction	biological_process	2	1443	9	20900	0.124128	0.494398	3.2186	Plce1;Sh2b2
GO:0048280	vesicle fusion with Golgi apparatus	biological_process	2	1443	9	20900	0.124128	0.494398	3.2186	Yipf5;Stx5a
GO:0048864	stem cell development	biological_process	2	1443	9	20900	0.124128	0.494398	3.2186	Msi2;Bcl2
GO:0061384	heart trabecula morphogenesis	biological_process	2	1443	9	20900	0.124128	0.494398	3.2186	Sos1;Nfatc1
GO:0061909	autophagosome-lysosome fusion	biological_process	2	1443	9	20900	0.124128	0.494398	3.2186	Tom1;Pip4k2a
GO:0071028	nuclear mRNA surveillance	biological_process	2	1443	9	20900	0.124128	0.494398	3.2186	Exosc7;Xrn1
GO:0071243	cellular response to arsenic-containing substance	biological_process	2	1443	9	20900	0.124128	0.494398	3.2186	Cpeb2;Mknk2
GO:0071257	cellular response to electrical stimulus	biological_process	2	1443	9	20900	0.124128	0.494398	3.2186	Actb;Grm1
GO:0097300	programmed necrotic cell death	biological_process	2	1443	9	20900	0.124128	0.494398	3.2186	Mapk8;Traf2
GO:1903140	regulation of establishment of endothelial barrier	biological_process	2	1443	9	20900	0.124128	0.494398	3.2186	Rock1;Ikbkb
GO:1904037	positive regulation of epithelial cell apoptotic process	biological_process	2	1443	9	20900	0.124128	0.494398	3.2186	Tia1;Sort1
GO:1904153	negative regulation of retrograde protein transport, ER to cytosol	biological_process	2	1443	9	20900	0.124128	0.494398	3.2186	Os9;Svip
GO:1905719	protein localization to perinuclear region of cytoplasm	biological_process	2	1443	9	20900	0.124128	0.494398	3.2186	Sqstm1;Aktip
GO:2000270	negative regulation of fibroblast apoptotic process	biological_process	2	1443	9	20900	0.124128	0.494398	3.2186	Cfdp1;Pik3ca
GO:2000643	positive regulation of early endosome to late endosome transport	biological_process	2	1443	9	20900	0.124128	0.494398	3.2186	Nf2;Dab2
GO:0043087	regulation of GTPase activity	biological_process	9	1443	84	20900	0.124681	0.495837	1.55183	Iqgap2;Nf1;Rasa3;Dgki;Tbc1d10b;Mlst8;Gapvd1;Syngap1;Chn2
GO:0007626	locomotory behavior	biological_process	12	1443	120	20900	0.125146	0.497301	1.44837	Cacna1e;Strn;Nav2;Slc6a3;Zfp385a;Bahcc1;Adcy8;Adra1b;Slc1a1;Grm1;Hexa;Npy1r
GO:0006606	protein import into nucleus	biological_process	11	1443	108	20900	0.125727	0.498729	1.47519	Cry2;Nf1;Sqstm1;Adar;Tnpo3;Nup88;Cfl1;Ipo4;Phip;Nfkbia;Nup133
GO:0006493	protein O-linked glycosylation	biological_process	7	1443	61	20900	0.126092	0.499519	1.66207	B3galt2;Poglut1;Large1;Pomgnt1;Pomgnt2;Galnt16;Pomt2
GO:0060173	limb development	biological_process	6	1443	50	20900	0.128577	0.507208	1.73805	Large1;Map3k20;Fgf10;Bbs7;Slc39a3;Fbxw4
GO:0007528	neuromuscular junction development	biological_process	5	1443	39	20900	0.128723	0.507208	1.85689	Large1;Nedd4;Cacng2;Unc13c;Fgfr2
GO:0032922	circadian regulation of gene expression	biological_process	8	1443	73	20900	0.129676	0.509405	1.58726	Ncoa2;Csnk1e;Cry2;Nampt;Kdm5a;Egr1;Mta1;Hdac3
GO:0006310	DNA recombination	biological_process	9	1443	85	20900	0.131441	0.515944	1.53357	Ino80c;Recql5;Rad52;Hdgfl2;Kin;Actl6a;Ruvbl1;Rpa1;Rad51b
GO:0016567	protein ubiquitination	biological_process	28	1443	325	20900	0.133362	0.523089	1.24783	Ubr1;Syvn1;Fbxo32;Fbxw11;Os9;Asb2;Ubb;Cdc23;Sh3rf1;Cul2;Nedd4;Arih2;Zswim8;Pcnp;Mdm4;Nae1;Wwp1;Klhl7;Med21;Cand2;Med10;Trim24;Rnf5;Klhl2;Ube2n;Spsb4;Atg5;Stub1
GO:2000378	negative regulation of reactive oxygen species metabolic process	biological_process	4	1443	29	20900	0.136509	0.532995	1.99775	Map3k7;Bnip3;Atg5;Bcl2
GO:0001932	regulation of protein phosphorylation	biological_process	8	1443	74	20900	0.13716	0.535132	1.56581	Fnip1;Kdm4d;Prkar1b;Tada3;Slc1a1;Pik3ca;Epm2a;Phip
GO:0007369	gastrulation	biological_process	5	1443	40	20900	0.139271	0.537717	1.81046	Syf2;Tcf3;Poglut1;Supt20;Hira
GO:0015914	phospholipid transport	biological_process	5	1443	40	20900	0.139271	0.537717	1.81046	Osbpl5;Abca1;Pitpnm3;Pitpnc1;Atp8b2
GO:0071345	cellular response to cytokine stimulus	biological_process	5	1443	40	20900	0.139271	0.537717	1.81046	Hax1;Rhoa;Il17ra;Mme;Nfkbia
GO:2000134	negative regulation of G1/S transition of mitotic cell cycle	biological_process	5	1443	40	20900	0.139271	0.537717	1.81046	Brd7;Dlg1;Cdc73;Ctdspl;Bcl2
GO:0006998	nuclear envelope organization	biological_process	3	1443	19	20900	0.139598	0.537717	2.2869	Lmnb2;Lemd2;Lemd3
GO:0007004	telomere maintenance via telomerase	biological_process	3	1443	19	20900	0.139598	0.537717	2.2869	Hsp90aa1;Rpa1;Telo2
GO:0008631	intrinsic apoptotic signaling pathway in response to oxidative stress	biological_process	3	1443	19	20900	0.139598	0.537717	2.2869	Aldh2;Diablo;Bcl2
GO:0032695	negative regulation of interleukin-12 production	biological_process	3	1443	19	20900	0.139598	0.537717	2.2869	Nlrc3;C1qbp;Slamf1
GO:0045793	positive regulation of cell size	biological_process	3	1443	19	20900	0.139598	0.537717	2.2869	Ep300;Hsp90aa1;Map3k7
GO:0048489	synaptic vesicle transport	biological_process	3	1443	19	20900	0.139598	0.537717	2.2869	Syt4;Rab3a;Fgfr2
GO:0061157	mRNA destabilization	biological_process	3	1443	19	20900	0.139598	0.537717	2.2869	Ythdf1;Rock1;Fto
GO:0008285	negative regulation of cell population proliferation	biological_process	32	1443	380	20900	0.141848	0.545975	1.21968	Dhcr24;Asph;Fnip1;Phf14;Kat2b;Nf2;Zbtb16;Etv3;Nf1;Smarcb1;Abi3bp;Atf5;Strn;Agbl4;Skap2;Trp53inp1;Btg1;Cbfa2t3;Ggnbp2;Ackr3;Wdr77;Raf1;Gsdme;Cdc73;Cherp;Smarca2;Rerg;Csk;Ptprf;Gabbr1;Wnk2;Bcl2
GO:0005975	carbohydrate metabolic process	biological_process	17	1443	186	20900	0.144464	0.549582	1.32378	Ovgp1;Parg;B4galt7;Galk1;Naga;Fuca1;Amy1;Mpi;Fggy;Gpd1;Fuca2;Epm2a;Slc3a2;B3gat2;Hexa;Chst11;Lancl1
GO:0030097	hemopoiesis	biological_process	9	1443	87	20900	0.14552	0.549582	1.49832	Kirrel3;Zbtb16;Rtkn2;Rpa1;Cdk13;Pknox1;Mknk2;Rbpj;Bcl2
GO:0034976	response to endoplasmic reticulum stress	biological_process	9	1443	87	20900	0.14552	0.549582	1.49832	Os9;Uba5;Ptpn1;Ern2;Ppp1r15b;Erp44;Dnajc3;Tmx1;Hspa5
GO:0003149	membranous septum morphogenesis	biological_process	2	1443	10	20900	0.148334	0.549582	2.89674	Nsd2;Fgfr2
GO:0007158	neuron cell-cell adhesion	biological_process	2	1443	10	20900	0.148334	0.549582	2.89674	Astn2;Cdk5r1
GO:0007220	Notch receptor processing	biological_process	2	1443	10	20900	0.148334	0.549582	2.89674	Psenen;Psen2
GO:0009435	NAD biosynthetic process	biological_process	2	1443	10	20900	0.148334	0.549582	2.89674	Nampt;Nmnat3
GO:0009650	UV protection	biological_process	2	1443	10	20900	0.148334	0.549582	2.89674	Ercc4;Ercc2
GO:0010591	regulation of lamellipodium assembly	biological_process	2	1443	10	20900	0.148334	0.549582	2.89674	Epha2;Rac1
GO:0016051	carbohydrate biosynthetic process	biological_process	2	1443	10	20900	0.148334	0.549582	2.89674	B3gat2;Chst11
GO:0016188	synaptic vesicle maturation	biological_process	2	1443	10	20900	0.148334	0.549582	2.89674	Rab3a;Unc13c
GO:0019363	pyridine nucleotide biosynthetic process	biological_process	2	1443	10	20900	0.148334	0.549582	2.89674	Nampt;Nmnat3
GO:0021860	pyramidal neuron development	biological_process	2	1443	10	20900	0.148334	0.549582	2.89674	Fgfr2;Atg7
GO:0030070	insulin processing	biological_process	2	1443	10	20900	0.148334	0.549582	2.89674	Yipf5;Slc30a5
GO:0030219	megakaryocyte differentiation	biological_process	2	1443	10	20900	0.148334	0.549582	2.89674	Uba5;Sp3
GO:0032940	secretion by cell	biological_process	2	1443	10	20900	0.148334	0.549582	2.89674	Furin;Stx1a
GO:0033603	positive regulation of dopamine secretion	biological_process	2	1443	10	20900	0.148334	0.549582	2.89674	Syt1;Pcp4
GO:0034427	nuclear-transcribed mRNA catabolic process, exonucleolytic, 3'-5'	biological_process	2	1443	10	20900	0.148334	0.549582	2.89674	Exosc7;Exosc2
GO:0045839	negative regulation of mitotic nuclear division	biological_process	2	1443	10	20900	0.148334	0.549582	2.89674	Tom1l2;Fgfr2
GO:0048703	embryonic viscerocranium morphogenesis	biological_process	2	1443	10	20900	0.148334	0.549582	2.89674	Nipbl;Chst11
GO:0048729	tissue morphogenesis	biological_process	2	1443	10	20900	0.148334	0.549582	2.89674	Dlg1;Lamc1
GO:0048730	epidermis morphogenesis	biological_process	2	1443	10	20900	0.148334	0.549582	2.89674	Fgf10;Fgfr2
GO:0050996	positive regulation of lipid catabolic process	biological_process	2	1443	10	20900	0.148334	0.549582	2.89674	Prkce;Angptl3
GO:0060856	establishment of blood-brain barrier	biological_process	2	1443	10	20900	0.148334	0.549582	2.89674	Vps4b;Bpgm
GO:0070327	thyroid hormone transport	biological_process	2	1443	10	20900	0.148334	0.549582	2.89674	Slc16a10;Slc3a2
GO:0070782	phosphatidylserine exposure on apoptotic cell surface	biological_process	2	1443	10	20900	0.148334	0.549582	2.89674	Xkr8;Xkr7
GO:0070922	RISC complex assembly	biological_process	2	1443	10	20900	0.148334	0.549582	2.89674	Adar;Ago4
GO:0071044	histone mRNA catabolic process	biological_process	2	1443	10	20900	0.148334	0.549582	2.89674	Lsm1;Xrn1
GO:0098792	xenophagy	biological_process	2	1443	10	20900	0.148334	0.549582	2.89674	Ripk2;Lgals8
GO:1901985	positive regulation of protein acetylation	biological_process	2	1443	10	20900	0.148334	0.549582	2.89674	Ep300;Kat5
GO:1902414	protein localization to cell junction	biological_process	2	1443	10	20900	0.148334	0.549582	2.89674	Nectin1;Lamtor2
GO:1902806	regulation of cell cycle G1/S phase transition	biological_process	2	1443	10	20900	0.148334	0.549582	2.89674	Cirbp;Rassf1
GO:1902916	positive regulation of protein polyubiquitination	biological_process	2	1443	10	20900	0.148334	0.549582	2.89674	Rnf40;Spsb4
GO:1903265	positive regulation of tumor necrosis factor-mediated signaling pathway	biological_process	2	1443	10	20900	0.148334	0.549582	2.89674	Ube2k;Traf2
GO:1990264	peptidyl-tyrosine dephosphorylation involved in inactivation of protein kinase activity	biological_process	2	1443	10	20900	0.148334	0.549582	2.89674	Ptpn1;Ptprt
GO:0030511	positive regulation of transforming growth factor beta receptor signaling pathway	biological_process	4	1443	30	20900	0.149433	0.55088	1.93116	Gipc1;Ep300;Furin;Snw1
GO:0051259	protein complex oligomerization	biological_process	4	1443	30	20900	0.149433	0.55088	1.93116	Wdcp;Slc31a1;Tmem70;Adcy8
GO:0051384	response to glucocorticoid	biological_process	4	1443	30	20900	0.149433	0.55088	1.93116	Ass1;Acsbg1;Adam9;Bcl2
GO:0006096	glycolytic process	biological_process	5	1443	41	20900	0.150184	0.552462	1.76631	Bpgm;Eno1;Tpi1;Htr2a;Pfkl
GO:0045815	transcription initiation-coupled chromatin remodeling	biological_process	5	1443	41	20900	0.150184	0.552462	1.76631	Brd7;Smarcb1;Ep300;Setd1a;Phf2
GO:0061351	neural precursor cell proliferation	biological_process	5	1443	41	20900	0.150184	0.552462	1.76631	Rsu1;Ift20;Nfix;Rpgrip1;Trnp1
GO:0010506	regulation of autophagy	biological_process	7	1443	64	20900	0.151181	0.555336	1.58416	Wdr41;Cisd2;Ercc4;Tpcn2;Usp33;Pip4k2a;Bcl2
GO:0072089	stem cell proliferation	biological_process	7	1443	64	20900	0.151181	0.555336	1.58416	Nf1;Setd1a;Nfatc1;Wnt5a;Fgf10;Fgfr2;Rbpj
GO:0051028	mRNA transport	biological_process	9	1443	88	20900	0.152834	0.561007	1.48129	Iws1;Nup210;Nup88;G3bp2;Srsf3;Slbp;Sarnp;Nup133;Zc3h3
GO:0003016	respiratory system process	biological_process	3	1443	20	20900	0.156277	0.566379	2.17256	Stk40;Ap3b1;Rab3a
GO:0006414	translational elongation	biological_process	3	1443	20	20900	0.156277	0.566379	2.17256	Gtpbp1;Gfm1;Eef1a1
GO:0030111	regulation of Wnt signaling pathway	biological_process	3	1443	20	20900	0.156277	0.566379	2.17256	Dcdc2a;Itga3;Tmem237
GO:0030220	platelet formation	biological_process	3	1443	20	20900	0.156277	0.566379	2.17256	Myh9;Ep300;Zfp385a
GO:0034067	protein localization to Golgi apparatus	biological_process	3	1443	20	20900	0.156277	0.566379	2.17256	Pacs1;Ift20;Sys1
GO:0035720	intraciliary anterograde transport	biological_process	3	1443	20	20900	0.156277	0.566379	2.17256	Cluap1;Ift20;Ift52
GO:0043249	erythrocyte maturation	biological_process	3	1443	20	20900	0.156277	0.566379	2.17256	Fam210b;L3mbtl3;Ercc2
GO:0048172	regulation of short-term neuronal synaptic plasticity	biological_process	3	1443	20	20900	0.156277	0.566379	2.17256	Rab3a;Grik2;Grik1
GO:0048384	retinoic acid receptor signaling pathway	biological_process	3	1443	20	20900	0.156277	0.566379	2.17256	Snw1;Esrrg;Rxrb
GO:0048546	digestive tract morphogenesis	biological_process	3	1443	20	20900	0.156277	0.566379	2.17256	Stx2;Wnt5a;Bcl2
GO:0048557	embryonic digestive tract morphogenesis	biological_process	3	1443	20	20900	0.156277	0.566379	2.17256	Nipbl;Fgf10;Fgfr2
GO:0061136	regulation of proteasomal protein catabolic process	biological_process	3	1443	20	20900	0.156277	0.566379	2.17256	Ubb;Epm2a;Apoe
GO:0071470	cellular response to osmotic stress	biological_process	3	1443	20	20900	0.156277	0.566379	2.17256	Nlk;Mlst8;Dysf
GO:0099173	postsynapse organization	biological_process	3	1443	20	20900	0.156277	0.566379	2.17256	Dlg2;Hip1r;Itga3
GO:1901673	regulation of mitotic spindle assembly	biological_process	3	1443	20	20900	0.156277	0.566379	2.17256	Eml3;Drg1;Vps4b
GO:0001934	positive regulation of protein phosphorylation	biological_process	23	1443	266	20900	0.156813	0.566909	1.25235	Akap11;Fnip1;Mob2;Mydgf;Ppia;Ep300;Ralb;Hsp90aa1;Sqstm1;Aktip;Dab2;Fgf1;Rap2a;Mob3a;Grk3;Wnt5a;Tesk1;Raf1;Fgf10;Acvr2a;Adipor2;Rac1;Hdac3
GO:0007613	memory	biological_process	11	1443	113	20900	0.156848	0.566909	1.40992	Crhr1;Syt4;Large1;Nfix;Adcy8;Psen2;Ythdf1;Slc1a1;Htr2a;Itga3;Cic
GO:0007224	smoothened signaling pathway	biological_process	10	1443	101	20900	0.158884	0.573408	1.43403	Cluap1;Map3k10;Tctn3;Ift20;Arl13b;B9d1;Cc2d2a;Ift52;Bbs7;Ttbk2
GO:0050679	positive regulation of epithelial cell proliferation	biological_process	9	1443	89	20900	0.160324	0.577795	1.46465	Itgb3bp;Azin1;Tgfa;Fgf1;Foxp2;Wnt5a;Fgf10;Fgfr2;Rbpj
GO:0006469	negative regulation of protein kinase activity	biological_process	8	1443	77	20900	0.160866	0.578535	1.5048	Nf2;Ppia;Nf1;Wnk4;Pkib;Dnajc3;Pcp4;Cep85
GO:0009267	cellular response to starvation	biological_process	8	1443	77	20900	0.160866	0.578535	1.5048	Fnip1;Wipi1;Dnajc15;Ralb;Usp33;Zfyve1;Atg7;Atg5
GO:0050905	neuromuscular process	biological_process	5	1443	42	20900	0.161443	0.579797	1.72425	Rac3;Cacna1a;Uba5;Large1;Fgf12
GO:0070059	intrinsic apoptotic signaling pathway in response to endoplasmic reticulum stress	biological_process	5	1443	42	20900	0.161443	0.579797	1.72425	Syvn1;Ern2;Ube2k;Casp9;Bcl2
GO:0010800	positive regulation of peptidyl-threonine phosphorylation	biological_process	4	1443	31	20900	0.162803	0.580633	1.86887	Wnt5a;Ripk2;Ube2k;Phip
GO:0030041	actin filament polymerization	biological_process	4	1443	31	20900	0.162803	0.580633	1.86887	Myh9;Dlg1;Washc5;Rac1
GO:0032148	activation of protein kinase B activity	biological_process	4	1443	31	20900	0.162803	0.580633	1.86887	Ppia;Fgf1;Wnt5a;Slc1a1
GO:0050730	regulation of peptidyl-tyrosine phosphorylation	biological_process	4	1443	31	20900	0.162803	0.580633	1.86887	Pdgfd;Zfp592;Prkce;Pdgfa
GO:0060828	regulation of canonical Wnt signaling pathway	biological_process	4	1443	31	20900	0.162803	0.580633	1.86887	Cdk14;Ift20;Amer2;Otulin
GO:0090023	positive regulation of neutrophil chemotaxis	biological_process	4	1443	31	20900	0.162803	0.580633	1.86887	Camk1d;C1qbp;Dysf;Rac1
GO:0098655	monoatomic cation transmembrane transport	biological_process	4	1443	31	20900	0.162803	0.580633	1.86887	Atp1b1;Trpm3;Slc29a4;Atp1a2
GO:0006874	intracellular calcium ion homeostasis	biological_process	11	1443	114	20900	0.163503	0.582727	1.39755	Atp1b1;Trdn;Gpr12;Tpcn2;Htr2a;Prkcb;Grik2;Cherp;Ryr3;Apoe;Bcl2
GO:0033674	positive regulation of kinase activity	biological_process	6	1443	54	20900	0.167001	0.587176	1.6093	Ryk;Alk;Nbn;Ror1;Epha2;Fgfr2
GO:0060079	excitatory postsynaptic potential	biological_process	5	1443	43	20900	0.173029	0.587176	1.68415	Grik5;Dgki;Mpp2;Grik2;Grik1
GO:0002726	positive regulation of T cell cytokine production	biological_process	2	1443	11	20900	0.173374	0.587176	2.6334	Map3k7;Traf2
GO:0003139	secondary heart field specification	biological_process	2	1443	11	20900	0.173374	0.587176	2.6334	Wnt5a;Rbpj
GO:0005513	detection of calcium ion	biological_process	2	1443	11	20900	0.173374	0.587176	2.6334	Syt1;Calm1
GO:0006171	cAMP biosynthetic process	biological_process	2	1443	11	20900	0.173374	0.587176	2.6334	Adcy8;Adcy1
GO:0006390	mitochondrial transcription	biological_process	2	1443	11	20900	0.173374	0.587176	2.6334	Polrmt;Ppargc1b
GO:0006895	Golgi to endosome transport	biological_process	2	1443	11	20900	0.173374	0.587176	2.6334	Sys1;Sort1
GO:0009086	methionine biosynthetic process	biological_process	2	1443	11	20900	0.173374	0.587176	2.6334	Mthfr;Mthfd2l
GO:0010470	regulation of gastrulation	biological_process	2	1443	11	20900	0.173374	0.587176	2.6334	Phldb1;Poglut1
GO:0015867	ATP transport	biological_process	2	1443	11	20900	0.173374	0.587176	2.6334	Slc25a23;Slc25a42
GO:0016558	protein import into peroxisome matrix	biological_process	2	1443	11	20900	0.173374	0.587176	2.6334	Pex6;Pex1
GO:0019227	neuronal action potential propagation	biological_process	2	1443	11	20900	0.173374	0.587176	2.6334	Scn1b;Clcn1
GO:0030432	peristalsis	biological_process	2	1443	11	20900	0.173374	0.587176	2.6334	Dlg1;Npy1r
GO:0032509	endosome transport via multivesicular body sorting pathway	biological_process	2	1443	11	20900	0.173374	0.587176	2.6334	Vps36;Sort1
GO:0034205	amyloid-beta formation	biological_process	2	1443	11	20900	0.173374	0.587176	2.6334	Psenen;Psen2
GO:0035865	cellular response to potassium ion	biological_process	2	1443	11	20900	0.173374	0.587176	2.6334	Dlg2;Stk39
GO:0036444	calcium import into the mitochondrion	biological_process	2	1443	11	20900	0.173374	0.587176	2.6334	Micu3;Slc25a23
GO:0043248	proteasome assembly	biological_process	2	1443	11	20900	0.173374	0.587176	2.6334	Psmg2;Psmg3
GO:0043568	positive regulation of insulin-like growth factor receptor signaling pathway	biological_process	2	1443	11	20900	0.173374	0.587176	2.6334	Igfbp5;Phip
GO:0048846	axon extension involved in axon guidance	biological_process	2	1443	11	20900	0.173374	0.587176	2.6334	Ryk;Wnt5a
GO:0051220	cytoplasmic sequestering of protein	biological_process	2	1443	11	20900	0.173374	0.587176	2.6334	Ptprm;Cops9
GO:0051561	positive regulation of mitochondrial calcium ion concentration	biological_process	2	1443	11	20900	0.173374	0.587176	2.6334	Slc25a23;Bnip3
GO:0051602	response to electrical stimulus	biological_process	2	1443	11	20900	0.173374	0.587176	2.6334	Crhr1;Rab3a
GO:0060314	regulation of ryanodine-sensitive calcium-release channel activity	biological_process	2	1443	11	20900	0.173374	0.587176	2.6334	Fkbp1a;Calm1
GO:0061912	selective autophagy	biological_process	2	1443	11	20900	0.173374	0.587176	2.6334	Uba5;Sqstm1
GO:0071354	cellular response to interleukin-6	biological_process	2	1443	11	20900	0.173374	0.587176	2.6334	Ptprt;Cfl1
GO:0071383	cellular response to steroid hormone stimulus	biological_process	2	1443	11	20900	0.173374	0.587176	2.6334	Uri1;Atp1a2
GO:0097400	interleukin-17-mediated signaling pathway	biological_process	2	1443	11	20900	0.173374	0.587176	2.6334	Il17ra;Traf2
GO:0140115	export across plasma membrane	biological_process	2	1443	11	20900	0.173374	0.587176	2.6334	Abca1;Slc29a4
GO:1901380	negative regulation of potassium ion transmembrane transport	biological_process	2	1443	11	20900	0.173374	0.587176	2.6334	Kcnh2;Stk39
GO:1901799	negative regulation of proteasomal protein catabolic process	biological_process	2	1443	11	20900	0.173374	0.587176	2.6334	Alad;Usp19
GO:1903053	regulation of extracellular matrix organization	biological_process	2	1443	11	20900	0.173374	0.587176	2.6334	Angptl7;Lemd3
GO:1903715	regulation of aerobic respiration	biological_process	2	1443	11	20900	0.173374	0.587176	2.6334	Cbfa2t3;Bnip3
GO:1990874	vascular associated smooth muscle cell proliferation	biological_process	2	1443	11	20900	0.173374	0.587176	2.6334	Nf1;Ndrg2
GO:0006783	heme biosynthetic process	biological_process	3	1443	21	20900	0.173531	0.587176	2.0691	Srrd;Slc11a2;Alad
GO:0006826	iron ion transport	biological_process	3	1443	21	20900	0.173531	0.587176	2.0691	Nectin1;Sfxn1;Slc11a2
GO:0007097	nuclear migration	biological_process	3	1443	21	20900	0.173531	0.587176	2.0691	Syne1;Fbxw11;Lmnb2
GO:0007190	activation of adenylate cyclase activity	biological_process	3	1443	21	20900	0.173531	0.587176	2.0691	Gnal;Raf1;Adcy1
GO:0010043	response to zinc ion	biological_process	3	1443	21	20900	0.173531	0.587176	2.0691	Ass1;Slc30a5;Alad
GO:0014009	glial cell proliferation	biological_process	3	1443	21	20900	0.173531	0.587176	2.0691	Nf1;Nfix;Epm2a
GO:0021510	spinal cord development	biological_process	3	1443	21	20900	0.173531	0.587176	2.0691	Nf1;Nfix;Ercc2
GO:0032332	positive regulation of chondrocyte differentiation	biological_process	3	1443	21	20900	0.173531	0.587176	2.0691	Zfp219;Zbtb16;Sox5
GO:0050709	negative regulation of protein secretion	biological_process	3	1443	21	20900	0.173531	0.587176	2.0691	Syt4;Apoe;Sergef
GO:0051481	negative regulation of cytosolic calcium ion concentration	biological_process	3	1443	21	20900	0.173531	0.587176	2.0691	Ryr3;Atp1a2;Npy1r
GO:0060307	regulation of ventricular cardiac muscle cell membrane repolarization	biological_process	3	1443	21	20900	0.173531	0.587176	2.0691	Scn1b;Akap9;Kcnh2
GO:0070498	interleukin-1-mediated signaling pathway	biological_process	3	1443	21	20900	0.173531	0.587176	2.0691	Egr1;Ikbkb;Nfkbia
GO:1900242	regulation of synaptic vesicle endocytosis	biological_process	3	1443	21	20900	0.173531	0.587176	2.0691	Sh3gl1;Actb;Rock1
GO:0043065	positive regulation of apoptotic process	biological_process	31	1443	376	20900	0.17451	0.590104	1.19414	Rnps1;Dapk1;Sap18;Zbtb16;Nf1;Casp6;Map3k10;Utp11;Tctn3;Tomm22;Mllt11;Trp53inp1;Camk1d;Map3k20;Hip1r;Psen2;C1qbp;Ripk2;Dffa;Nell1;Egln1;Casp9;Acvr1c;Htra2;Eif2ak2;Dhodh;Bnip3;Diablo;Ptprf;Atg7;Mapk8
GO:0007420	brain development	biological_process	18	1443	205	20900	0.175282	0.592324	1.27174	Nf2;Nf1;Nipbl;Meis3;Alk;Dhx37;Large1;Setd1a;Nfix;Dscaml1;Grhl2;Ncoa6;Cdk5r1;Slc1a1;Pomgnt1;Macrod2;Bbs7;Cic
GO:0030100	regulation of endocytosis	biological_process	4	1443	32	20900	0.176584	0.594385	1.81046	Ptpn1;Syt4;Hip1r;Rab5c
GO:0043523	regulation of neuron apoptotic process	biological_process	4	1443	32	20900	0.176584	0.594385	1.81046	Ubb;Sigmar1;Egr1;Nae1
GO:2001240	negative regulation of extrinsic apoptotic signaling pathway in absence of ligand	biological_process	4	1443	32	20900	0.176584	0.594385	1.81046	Eya3;Fgf10;Zc3hc1;Bcl2
GO:0048477	oogenesis	biological_process	6	1443	55	20900	0.177291	0.595596	1.58004	Spdya;Ybx2;Paqr7;H3f3b;Mcmdc2;Kmt2d
GO:1902476	chloride transmembrane transport	biological_process	7	1443	67	20900	0.17839	0.598506	1.51322	Clcn3;Gabrb2;Pcyox1;Slc1a1;Ano4;Gabra2;Clcn1
GO:0045666	positive regulation of neuron differentiation	biological_process	10	1443	104	20900	0.180698	0.605462	1.39266	Tcf12;Tcf3;Sh3gl3;Rhoa;Sox2;Pcp4;Brinp2;Mapk8ip3;Shoc2;Zeb1
GO:0000077	DNA damage checkpoint signaling	biological_process	5	1443	44	20900	0.184922	0.616009	1.64588	Atrip;Nbn;Map3k20;Hinfp;Tiprl
GO:0008277	regulation of G protein-coupled receptor signaling pathway	biological_process	5	1443	44	20900	0.184922	0.616009	1.64588	Plce1;Homer2;Kctd16;Rgs12;Usp33
GO:0045582	positive regulation of T cell differentiation	biological_process	5	1443	44	20900	0.184922	0.616009	1.64588	Brd7;Smarcb1;Actb;Actl6a;Smarca2
GO:0046627	negative regulation of insulin receptor signaling pathway	biological_process	5	1443	44	20900	0.184922	0.616009	1.64588	Zfp592;Ncoa5;Prkcb;Ptprf;Pip4k2a
GO:0048568	embryonic organ development	biological_process	5	1443	44	20900	0.184922	0.616009	1.64588	Syf2;Epn1;Sox2;Grhl2;Fgfr2
GO:0007249	canonical NF-kappaB signal transduction	biological_process	7	1443	68	20900	0.187892	0.622313	1.49097	Tbkbp1;Nlrc3;Ripk2;Map3k7;Rock1;Ikbkb;Nfkbia
GO:0006355	regulation of DNA-templated transcription	biological_process	80	1443	1050	20900	0.189727	0.622313	1.10352	Ncoa2;Sfpq;Trps1;Tcf3;Kat2b;Zfp219;Nr2f6;Dach1;Sap18;Zbtb16;Etv3;Dbp;Atf5;Itgb3bp;Ep300;Prox2;Kat14;Meis3;Mga;Zfp568;Kat5;Ern2;Rfx3;Atf1;Mef2d;Nsd2;Kdm5b;Zfp59;Mycbp;Nlk;Nfix;Zkscan1;Foxp2;Fubp1;Kdm5a;Sox2;Foxp4;Mrgbp;Smad5;Grhl2;Foxj2;Nfatc1;Notch3;Egr1;Esrrg;Aff3;Mta1;Actl6a;Tada3;Ruvbl1;L3mbtl3;Hira;Stat6;Pou6f1;Ebf1;Zfp148;Rxrb;Scrt1;Ctr9;Nr2c1;Smarca2;Hinfp;Bach2;Patz1;Arnt;Tbx21;Creb5;Ppie;…
GO:0009410	response to xenobiotic stimulus	biological_process	14	1443	156	20900	0.189979	0.622313	1.29982	Tcf3;Ep300;Ptprm;Wnk4;Slc1a2;Rhoa;Dpyd;Slc1a1;Htr2a;Prkcb;Blmh;Atg5;Alad;Bcl2
GO:0006402	mRNA catabolic process	biological_process	4	1443	33	20900	0.190743	0.622313	1.7556	Lsm5;Parn;Cnot9;Ago4
GO:0010875	positive regulation of cholesterol efflux	biological_process	4	1443	33	20900	0.190743	0.622313	1.7556	Eepd1;Abca1;Nfkbia;Apoe
GO:0031663	lipopolysaccharide-mediated signaling pathway	biological_process	4	1443	33	20900	0.190743	0.622313	1.7556	Prkce;Ripk2;Mtdh;Nfkbia
GO:0034332	adherens junction organization	biological_process	4	1443	33	20900	0.190743	0.622313	1.7556	Cdh12;Numbl;Numb;Csk
GO:0035265	organ growth	biological_process	4	1443	33	20900	0.190743	0.622313	1.7556	Adra1b;Fgf10;Fgfr2;Bcl2
GO:0045807	positive regulation of endocytosis	biological_process	4	1443	33	20900	0.190743	0.622313	1.7556	Myh9;Dab2;Wnt5a;Apoe
GO:0048589	developmental growth	biological_process	4	1443	33	20900	0.190743	0.622313	1.7556	Nipbl;Tbce;Chst11;Bcl2
GO:0000380	alternative mRNA splicing, via spliceosome	biological_process	3	1443	22	20900	0.191286	0.622313	1.97505	Sfpq;Cdk13;Pqbp1
GO:0001829	trophectodermal cell differentiation	biological_process	3	1443	22	20900	0.191286	0.622313	1.97505	Sox2;Ctr9;Sp3
GO:0001975	response to amphetamine	biological_process	3	1443	22	20900	0.191286	0.622313	1.97505	Adra1b;Gnal;Slc1a1
GO:0007020	microtubule nucleation	biological_process	3	1443	22	20900	0.191286	0.622313	1.97505	Tubgcp5;Akap9;Cep192
GO:0007031	peroxisome organization	biological_process	3	1443	22	20900	0.191286	0.622313	1.97505	Pex6;Pex1;Abcd2
GO:0007585	respiratory gaseous exchange by respiratory system	biological_process	3	1443	22	20900	0.191286	0.622313	1.97505	Dach1;Mapk8ip3;Chst11
GO:0010463	mesenchymal cell proliferation	biological_process	3	1443	22	20900	0.191286	0.622313	1.97505	Phf14;Wnt5a;Fgfr2
GO:0014902	myotube differentiation	biological_process	3	1443	22	20900	0.191286	0.622313	1.97505	Large1;Dysf;Sort1
GO:0016575	histone deacetylation	biological_process	3	1443	22	20900	0.191286	0.622313	1.97505	Mta1;Hdac3;Mier1
GO:0022904	respiratory electron transport chain	biological_process	3	1443	22	20900	0.191286	0.622313	1.97505	Polg2;Ndufs6;Sdhb
GO:0032006	regulation of TOR signaling	biological_process	3	1443	22	20900	0.191286	0.622313	1.97505	Itfg2;Telo2;Slc7a1
GO:0035023	regulation of Rho protein signal transduction	biological_process	3	1443	22	20900	0.191286	0.622313	1.97505	Arhgdib;Eps8;Arhgef18
GO:0050790	regulation of catalytic activity	biological_process	3	1443	22	20900	0.191286	0.622313	1.97505	Ap3b1;Slamf1;Bcl2
GO:0051963	regulation of synapse assembly	biological_process	3	1443	22	20900	0.191286	0.622313	1.97505	Nectin1;Rap2a;Icam5
GO:0060324	face development	biological_process	3	1443	22	20900	0.191286	0.622313	1.97505	Grhl2;Wnt5a;Raf1
GO:0060996	dendritic spine development	biological_process	3	1443	22	20900	0.191286	0.622313	1.97505	Nck2;Arf4;Camk2a
GO:0071577	zinc ion transmembrane transport	biological_process	3	1443	22	20900	0.191286	0.622313	1.97505	Slc1a1;Slc30a5;Slc39a3
GO:0090201	negative regulation of release of cytochrome c from mitochondria	biological_process	3	1443	22	20900	0.191286	0.622313	1.97505	Ghitm;Parl;Bcl2l2
GO:1900006	positive regulation of dendrite development	biological_process	3	1443	22	20900	0.191286	0.622313	1.97505	Alk;Vldlr;Clip1
GO:0007059	chromosome segregation	biological_process	10	1443	106	20900	0.195963	0.623069	1.36639	Srpk1;Cenpo;Itgb3bp;Cenpp;Cep85;Abraxas2;Cenpq;Ppp1r7;Hjurp;Ercc2
GO:0042391	regulation of membrane potential	biological_process	10	1443	106	20900	0.195963	0.623069	1.36639	Cacna1a;Grik5;Gabrb2;Kcnh2;Nedd4;Dlg1;Grik3;Grik2;Cacng2;Grik1
GO:0007173	epidermal growth factor receptor signaling pathway	biological_process	5	1443	45	20900	0.197103	0.623069	1.6093	Plce1;Sos1;Tgfa;Arf4;Bcar1
GO:0010811	positive regulation of cell-substrate adhesion	biological_process	5	1443	45	20900	0.197103	0.623069	1.6093	Rsu1;Abi3bp;Prkce;Itga3;Rac1
GO:0043473	pigmentation	biological_process	5	1443	45	20900	0.197103	0.623069	1.6093	Nf1;Ap3b1;Atrn;Arcn1;Bcl2
GO:0006865	amino acid transport	biological_process	6	1443	57	20900	0.198603	0.623069	1.5246	Slc1a2;Sfxn1;Slc6a9;Slc1a1;Slc3a2;Slc7a1
GO:0000731	DNA synthesis involved in DNA repair	biological_process	2	1443	12	20900	0.199019	0.623069	2.41395	Pole;Rrm2b
GO:0001771	immunological synapse formation	biological_process	2	1443	12	20900	0.199019	0.623069	2.41395	Nck2;Dlg1
GO:0001952	regulation of cell-matrix adhesion	biological_process	2	1443	12	20900	0.199019	0.623069	2.41395	Nf1;Bcl2
GO:0003170	heart valve development	biological_process	2	1443	12	20900	0.199019	0.623069	2.41395	Nfatc1;Mdm4
GO:0006825	copper ion transport	biological_process	2	1443	12	20900	0.199019	0.623069	2.41395	Slc31a1;Slc11a2
GO:0007252	I-kappaB phosphorylation	biological_process	2	1443	12	20900	0.199019	0.623069	2.41395	Map3k7;Ikbkb
GO:0008090	retrograde axonal transport	biological_process	2	1443	12	20900	0.199019	0.623069	2.41395	Fbxw11;Dst
GO:0014049	positive regulation of glutamate secretion	biological_process	2	1443	12	20900	0.199019	0.623069	2.41395	Syt4;Gabbr1
GO:0015937	coenzyme A biosynthetic process	biological_process	2	1443	12	20900	0.199019	0.623069	2.41395	Pank3;Slc25a42
GO:0016081	synaptic vesicle docking	biological_process	2	1443	12	20900	0.199019	0.623069	2.41395	Stx4a;Unc13c
GO:0016486	peptide hormone processing	biological_process	2	1443	12	20900	0.199019	0.623069	2.41395	Furin;Scg5
GO:0030948	negative regulation of vascular endothelial growth factor receptor signaling pathway	biological_process	2	1443	12	20900	0.199019	0.623069	2.41395	Ptpn1;Nedd4
GO:0033028	myeloid cell apoptotic process	biological_process	2	1443	12	20900	0.199019	0.623069	2.41395	Nf1;Bcl2
GO:0033687	osteoblast proliferation	biological_process	2	1443	12	20900	0.199019	0.623069	2.41395	Nf2;Bcl2
GO:0035455	response to interferon-alpha	biological_process	2	1443	12	20900	0.199019	0.623069	2.41395	Adar;Eif2ak2
GO:0036465	synaptic vesicle recycling	biological_process	2	1443	12	20900	0.199019	0.623069	2.41395	Rab5a;Rab3a
GO:0043281	regulation of cysteine-type endopeptidase activity involved in apoptotic process	biological_process	2	1443	12	20900	0.199019	0.623069	2.41395	Sox2;Ripk2
GO:0044794	positive regulation by host of viral process	biological_process	2	1443	12	20900	0.199019	0.623069	2.41395	Cfl1;Apoe
GO:0048103	somatic stem cell division	biological_process	2	1443	12	20900	0.199019	0.623069	2.41395	Fubp1;Fgfr2
GO:0048608	reproductive structure development	biological_process	2	1443	12	20900	0.199019	0.623069	2.41395	Dlg1;Fgfr2
GO:0050863	regulation of T cell activation	biological_process	2	1443	12	20900	0.199019	0.623069	2.41395	Il20rb;Csk
GO:0050982	detection of mechanical stimulus	biological_process	2	1443	12	20900	0.199019	0.623069	2.41395	Jup;Pkd1l3
GO:0051168	nuclear export	biological_process	2	1443	12	20900	0.199019	0.623069	2.41395	Nemf;Xpo5
GO:0060013	righting reflex	biological_process	2	1443	12	20900	0.199019	0.623069	2.41395	Foxp2;Slc1a1
GO:0060306	regulation of membrane repolarization	biological_process	2	1443	12	20900	0.199019	0.623069	2.41395	Akap9;Kcnh2
GO:0071361	cellular response to ethanol	biological_process	2	1443	12	20900	0.199019	0.623069	2.41395	Prkce;Trp53inp1
GO:0071803	positive regulation of podosome assembly	biological_process	2	1443	12	20900	0.199019	0.623069	2.41395	Rhoa;Mapk8
GO:0072006	nephron development	biological_process	2	1443	12	20900	0.199019	0.623069	2.41395	Itga3;Nup133
GO:0086009	membrane repolarization	biological_process	2	1443	12	20900	0.199019	0.623069	2.41395	Atp1b1;Kcnh2
GO:0090160	Golgi to lysosome transport	biological_process	2	1443	12	20900	0.199019	0.623069	2.41395	Lamp1;Sort1
GO:0097091	synaptic vesicle clustering	biological_process	2	1443	12	20900	0.199019	0.623069	2.41395	Ctbp1;Rab3a
GO:0098885	modification of postsynaptic actin cytoskeleton	biological_process	2	1443	12	20900	0.199019	0.623069	2.41395	Ctnna2;Cfl1
GO:1901387	positive regulation of voltage-gated calcium channel activity	biological_process	2	1443	12	20900	0.199019	0.623069	2.41395	Stac;Stac2
GO:1902533	positive regulation of intracellular signal transduction	biological_process	2	1443	12	20900	0.199019	0.623069	2.41395	Fgf1;Ube2n
GO:1902742	apoptotic process involved in development	biological_process	2	1443	12	20900	0.199019	0.623069	2.41395	Xkr8;Xkr7
GO:1905907	negative regulation of amyloid fibril formation	biological_process	2	1443	12	20900	0.199019	0.623069	2.41395	Pfdn1;Apoe
GO:2000009	negative regulation of protein localization to cell surface	biological_process	2	1443	12	20900	0.199019	0.623069	2.41395	Astn2;Gopc
GO:0043491	phosphatidylinositol 3-kinase/protein kinase B signal transduction	biological_process	9	1443	94	20900	0.20027	0.626603	1.38674	Nf1;Rps6kb2;Ep300;Prex2;C1qbp;Dlg1;Pik3ca;Htr2a;Epha2
GO:0007156	homophilic cell adhesion via plasma membrane adhesion molecules	biological_process	10	1443	107	20900	0.2038	0.636488	1.35362	Kirrel3;Cdh12;Ptprm;Dscaml1;Nectin1;Igsf9b;Ptprt;Pcdh10;Dsg2;Ptprf
GO:0006909	phagocytosis	biological_process	8	1443	82	20900	0.204209	0.636993	1.41305	Rab5a;Nfix;Elmo1;Slamf1;Adgrb1;Pik3ca;Washc5;Icam5
GO:0001782	B cell homeostasis	biological_process	4	1443	34	20900	0.205244	0.637518	1.70397	Dock10;Sos1;Ikbkb;Bcl2
GO:0043388	positive regulation of DNA binding	biological_process	4	1443	34	20900	0.205244	0.637518	1.70397	Hipk3;Ep300;Calm1;Ercc2
GO:1904706	negative regulation of vascular associated smooth muscle cell proliferation	biological_process	4	1443	34	20900	0.205244	0.637518	1.70397	Rhoa;Ndrg2;Tpm1;Timp3
GO:0008361	regulation of cell size	biological_process	3	1443	23	20900	0.209469	0.643284	1.88918	Arhgap35;Lamtor5;Rac1
GO:0009416	response to light stimulus	biological_process	3	1443	23	20900	0.209469	0.643284	1.88918	Cry2;Slc1a2;Large1
GO:0014044	Schwann cell development	biological_process	3	1443	23	20900	0.209469	0.643284	1.88918	Nf1;Sos1;Raf1
GO:0046889	positive regulation of lipid biosynthetic process	biological_process	3	1443	23	20900	0.209469	0.643284	1.88918	Kat2b;Mlst8;Apoe
GO:0050872	white fat cell differentiation	biological_process	3	1443	23	20900	0.209469	0.643284	1.88918	Ctbp1;Fgf10;Creb5
GO:0050965	detection of temperature stimulus involved in sensory perception of pain	biological_process	3	1443	23	20900	0.209469	0.643284	1.88918	Nr2f6;Htr2a;Scn9a
GO:0050995	negative regulation of lipid catabolic process	biological_process	3	1443	23	20900	0.209469	0.643284	1.88918	Alk;Bscl2;Fmc1
GO:0061001	regulation of dendritic spine morphogenesis	biological_process	3	1443	23	20900	0.209469	0.643284	1.88918	Abi3bp;Cdk5r1;Cfl1
GO:0001657	ureteric bud development	biological_process	5	1443	46	20900	0.20955	0.643284	1.57432	Gsta3;Smad5;Dlg1;Fgfr2;Bcl2
GO:0008630	intrinsic apoptotic signaling pathway in response to DNA damage	biological_process	6	1443	58	20900	0.209598	0.643284	1.49832	Polb;Epha2;Casp9;Htra2;Bcl2;Bcl2l2
GO:0051496	positive regulation of stress fiber assembly	biological_process	6	1443	58	20900	0.209598	0.643284	1.49832	Nf2;Rhoa;Tesk1;Pxn;Tpm1;Rac1
GO:0006821	chloride transport	biological_process	8	1443	83	20900	0.213392	0.654149	1.39602	Clcn3;Wnk4;Clcn6;Gabrb2;Ano4;Gabra2;Clcn1;Clic1
GO:0000902	cell morphogenesis	biological_process	11	1443	121	20900	0.21375	0.654857	1.3167	Cdh12;Myh9;Ap3b1;Dab2;Rhoa;Nfix;Cyfip2;Epb41l5;Nckap1;Slc39a3;Bcl2
GO:0051301	cell division	biological_process	31	1443	386	20900	0.214372	0.65637	1.1632	Epb41;Eml3;Vps4b;Klhdc8b;Evi5;Ncapd2;Recql5;Prkce;Dync1li1;Cdk14;Itgb3bp;Mapre1;Ralb;Ccnk;Cdc23;Kif2a;Rhoa;Smc3;Zfyve26;Zfyve19;Nek9;Ruvbl1;Abraxas2;Nrde2;Cdc25b;Ccnt1;Pard6a;Fgfr2;Ccnt2;Haus8;Zc3hc1
GO:0043616	keratinocyte proliferation	biological_process	4	1443	35	20900	0.220051	0.660823	1.65528	Nfatc1;Ift52;Zeb1;Fgf10
GO:0051881	regulation of mitochondrial membrane potential	biological_process	4	1443	35	20900	0.220051	0.660823	1.65528	Ubb;Clic1;Tspan9;Bcl2
GO:0003151	outflow tract morphogenesis	biological_process	6	1443	59	20900	0.220801	0.660823	1.47292	Nipbl;Nedd4;Sema3c;Rbpj;Npy1r;Sec24b
GO:0001837	epithelial to mesenchymal transition	biological_process	5	1443	47	20900	0.222243	0.660823	1.54082	Nfatc1;Epb41l5;Rock1;Fgfr2;Rbpj
GO:0007628	adult walking behavior	biological_process	5	1443	47	20900	0.222243	0.660823	1.54082	Cacna1a;Uchl3;Htra2;Hexa;Atg7
GO:0050673	epithelial cell proliferation	biological_process	8	1443	84	20900	0.22273	0.660823	1.3794	Dach1;Fgf1;Wnt5a;Trim24;Zeb1;Fgf10;Fgfr2;Rbpj
GO:0003254	regulation of membrane depolarization	biological_process	2	1443	13	20900	0.225065	0.660823	2.22826	Fgf12;Camk2d
GO:0006779	porphyrin-containing compound biosynthetic process	biological_process	2	1443	13	20900	0.225065	0.660823	2.22826	Slc11a2;Alad
GO:0007127	meiosis I	biological_process	2	1443	13	20900	0.225065	0.660823	2.22826	Zcwpw1;Psmd13
GO:0007250	activation of NF-kappaB-inducing kinase activity	biological_process	2	1443	13	20900	0.225065	0.660823	2.22826	Map3k7;Traf2
GO:0009101	glycoprotein biosynthetic process	biological_process	2	1443	13	20900	0.225065	0.660823	2.22826	Large1;St3gal2
GO:0016050	vesicle organization	biological_process	2	1443	13	20900	0.225065	0.660823	2.22826	Sort1;Snx11
GO:0016180	snRNA processing	biological_process	2	1443	13	20900	0.225065	0.660823	2.22826	Ints6;Ints10
GO:0030033	microvillus assembly	biological_process	2	1443	13	20900	0.225065	0.660823	2.22826	Stx2;Rap2a
GO:0031915	positive regulation of synaptic plasticity	biological_process	2	1443	13	20900	0.225065	0.660823	2.22826	Adcy8;Cfl1
GO:0032515	negative regulation of phosphoprotein phosphatase activity	biological_process	2	1443	13	20900	0.225065	0.660823	2.22826	Cry2;Tiprl
GO:0032801	receptor catabolic process	biological_process	2	1443	13	20900	0.225065	0.660823	2.22826	Nedd4;Sh3glb1
GO:0032835	glomerulus development	biological_process	2	1443	13	20900	0.225065	0.660823	2.22826	Plce1;Bcl2
GO:0033619	membrane protein proteolysis	biological_process	2	1443	13	20900	0.225065	0.660823	2.22826	Parl;Rhbdd1
GO:0034374	low-density lipoprotein particle remodeling	biological_process	2	1443	13	20900	0.225065	0.660823	2.22826	Lipc;Apoe
GO:0035493	SNARE complex assembly	biological_process	2	1443	13	20900	0.225065	0.660823	2.22826	Stx4a;Stx1a
GO:0035999	tetrahydrofolate interconversion	biological_process	2	1443	13	20900	0.225065	0.660823	2.22826	Mthfr;Mthfd2l
GO:0036376	sodium ion export across plasma membrane	biological_process	2	1443	13	20900	0.225065	0.660823	2.22826	Atp1b1;Atp1a2
GO:0038133	ERBB2-ERBB3 signaling pathway	biological_process	2	1443	13	20900	0.225065	0.660823	2.22826	Sos1;Raf1
GO:0042532	negative regulation of tyrosine phosphorylation of STAT protein	biological_process	2	1443	13	20900	0.225065	0.660823	2.22826	Nf2;Ggnbp2
GO:0042753	positive regulation of circadian rhythm	biological_process	2	1443	13	20900	0.225065	0.660823	2.22826	Fbxw11;Kat5
GO:0043268	positive regulation of potassium ion transport	biological_process	2	1443	13	20900	0.225065	0.660823	2.22826	Dlg1;Stk39
GO:0043931	ossification involved in bone maturation	biological_process	2	1443	13	20900	0.225065	0.660823	2.22826	Zbtb16;Rhoa
GO:0050435	amyloid-beta metabolic process	biological_process	2	1443	13	20900	0.225065	0.660823	2.22826	Mme;Psen2
GO:0051549	positive regulation of keratinocyte migration	biological_process	2	1443	13	20900	0.225065	0.660823	2.22826	Fgf10;Adam9
GO:0051571	positive regulation of histone H3-K4 methylation	biological_process	2	1443	13	20900	0.225065	0.660823	2.22826	Kansl1;Kansl3
GO:0070294	renal sodium ion absorption	biological_process	2	1443	13	20900	0.225065	0.660823	2.22826	Wnk4;Stk39
GO:0071233	cellular response to leucine	biological_process	2	1443	13	20900	0.225065	0.660823	2.22826	Ubr1;Ep300
GO:0071493	cellular response to UV-B	biological_process	2	1443	13	20900	0.225065	0.660823	2.22826	Map3k20;Mme
GO:0071514	genomic imprinting	biological_process	2	1443	13	20900	0.225065	0.660823	2.22826	Pik3ca;Prmt7
GO:0140627	ubiquitin-dependent protein catabolic process via the C-end degron rule pathway	biological_process	2	1443	13	20900	0.225065	0.660823	2.22826	Cul2;Fem1c
GO:1901385	regulation of voltage-gated calcium channel activity	biological_process	2	1443	13	20900	0.225065	0.660823	2.22826	Stac;Cacna1a
GO:1901800	positive regulation of proteasomal protein catabolic process	biological_process	2	1443	13	20900	0.225065	0.660823	2.22826	Rnf40;Osbpl7
GO:1902043	positive regulation of extrinsic apoptotic signaling pathway via death domain receptors	biological_process	2	1443	13	20900	0.225065	0.660823	2.22826	Trps1;Psen2
GO:1902857	positive regulation of non-motile cilium assembly	biological_process	2	1443	13	20900	0.225065	0.660823	2.22826	Ttbk2;Pqbp1
GO:2000177	regulation of neural precursor cell proliferation	biological_process	2	1443	13	20900	0.225065	0.660823	2.22826	Nf2;Rhoa
GO:0045444	fat cell differentiation	biological_process	9	1443	97	20900	0.226042	0.662935	1.34385	Atf5;Ep300;Mettl8;Nipbl;Tmem120a;Bscl2;Dysf;Bbs7;Creb5
GO:0035019	somatic stem cell population maintenance	biological_process	7	1443	72	20900	0.227814	0.6653	1.40814	Nipbl;Sox2;Med21;Raf1;Med10;Fgf10;Rbpj
GO:0001779	natural killer cell differentiation	biological_process	3	1443	24	20900	0.228011	0.6653	1.81046	Tcf3;Slamf1;Sp3
GO:0009612	response to mechanical stimulus	biological_process	3	1443	24	20900	0.228011	0.6653	1.81046	Large1;Clcn6;Mapk8
GO:0016973	poly(A)+ mRNA export from nucleus	biological_process	3	1443	24	20900	0.228011	0.6653	1.81046	Iws1;Sarnp;Nup133
GO:0048015	phosphatidylinositol-mediated signaling	biological_process	3	1443	24	20900	0.228011	0.6653	1.81046	Plce1;Pik3ca;Pi4kb
GO:0048598	embryonic morphogenesis	biological_process	3	1443	24	20900	0.228011	0.6653	1.81046	Flrt3;Rock1;Zeb1
GO:0071353	cellular response to interleukin-4	biological_process	3	1443	24	20900	0.228011	0.6653	1.81046	Hspa5;Alad;Tuba1b
GO:0035458	cellular response to interferon-beta	biological_process	6	1443	60	20900	0.232198	0.668733	1.44837	Ddx41;Gm5431;Calm1;Camk2a;Ube2k;Htra2
GO:0050877	nervous system process	biological_process	6	1443	60	20900	0.232198	0.668733	1.44837	Cacna1e;Cacna1a;Gabrb2;Cacng2;Gabra2;Atg7
GO:0060261	positive regulation of transcription initiation by RNA polymerase II	biological_process	6	1443	60	20900	0.232198	0.668733	1.44837	Med16;Med21;Nfkbia;Med10;Med29;Med19
GO:0070301	cellular response to hydrogen peroxide	biological_process	6	1443	60	20900	0.232198	0.668733	1.44837	Cfl1;Stat6;Bnip3;Ankzf1;Oser1;Mapk8
GO:0000184	nuclear-transcribed mRNA catabolic process, nonsense-mediated decay	biological_process	4	1443	36	20900	0.235129	0.668733	1.6093	Rnps1;Pnrc1;Parn;Pabpc1
GO:0045765	regulation of angiogenesis	biological_process	4	1443	36	20900	0.235129	0.668733	1.6093	Ccm2;Nf1;Egln1;Epha2
GO:0048013	ephrin receptor signaling pathway	biological_process	4	1443	36	20900	0.235129	0.668733	1.6093	Nck2;Cdk5r1;Epha2;Epha6
GO:0048026	positive regulation of mRNA splicing, via spliceosome	biological_process	4	1443	36	20900	0.235129	0.668733	1.6093	Snw1;Hspa8;Cirbp;Wdr77
GO:0070050	neuron cellular homeostasis	biological_process	4	1443	36	20900	0.235129	0.668733	1.6093	Cacna1a;Clcn3;Psen2;Fggy
GO:0031146	SCF-dependent proteasomal ubiquitin-dependent protein catabolic process	biological_process	5	1443	48	20900	0.23516	0.668733	1.50872	Fbxo17;Fbxw11;Cul2;Fbxl4;Fbxw4
GO:0032007	negative regulation of TOR signaling	biological_process	5	1443	48	20900	0.23516	0.668733	1.50872	Ubr1;Fnip1;Nprl3;Epm2a;Depdc5
GO:0071560	cellular response to transforming growth factor beta stimulus	biological_process	5	1443	48	20900	0.23516	0.668733	1.50872	Pdgfd;Dab2;Sox5;Map3k7;Epb41l5
GO:1902459	positive regulation of stem cell population maintenance	biological_process	5	1443	48	20900	0.23516	0.668733	1.50872	Smarcb1;Bcl7b;Actb;Actl6a;Smarca2
GO:0007605	sensory perception of sound	biological_process	14	1443	163	20900	0.235884	0.668733	1.244	Nipbl;Nav2;Gjc3;Large1;Sox2;Homer2;Myo3b;Fbxo11;Ror1;Dcdc2a;Pomgnt1;Gsdme;Hexa;Srrm4
GO:0042254	ribosome biogenesis	biological_process	10	1443	111	20900	0.236398	0.668733	1.30484	Tsr1;Ddx56;Dhx37;Mrpl10;Nop56;C1qbp;Ipo4;Wdr75;Gtpbp10;Nop58
GO:0042060	wound healing	biological_process	7	1443	73	20900	0.238223	0.668733	1.38885	Nf1;Dst;Fgf1;Nfatc1;Wnt5a;Tpm1;Fgf10
GO:0006486	protein glycosylation	biological_process	8	1443	86	20900	0.241838	0.668733	1.34732	Ext2;B3galt2;Large1;St6galnac3;St8sia5;St3gal2;Pomgnt1;Stt3a
GO:0010467	gene expression	biological_process	18	1443	217	20900	0.242478	0.668733	1.20141	Tcf12;Tcf3;Ext2;Wnk4;Large1;Nfix;Foxp2;Sox2;Nfatc1;Slc1a1;Stat6;Pomgnt1;Rasal2;Apoe;Bcl11a;Hdac3;Lamc1;Ptgds
GO:0001947	heart looping	biological_process	6	1443	61	20900	0.243773	0.668733	1.42463	Cluap1;Asb2;Arl13b;Wnt5a;Ift52;Rbpj
GO:0008654	phospholipid biosynthetic process	biological_process	6	1443	61	20900	0.243773	0.668733	1.42463	Serinc1;Pisd;Acsl6;Lclat1;Lpcat4;Sh3glb1
GO:0046330	positive regulation of JNK cascade	biological_process	9	1443	99	20900	0.243877	0.668733	1.3167	Map3k10;Dab2;Sh3rf1;Wnt5a;Ripk2;Map3k7;Slamf1;Mturn;Mapk8ip3
GO:0003382	epithelial cell morphogenesis	biological_process	3	1443	25	20900	0.246843	0.668733	1.73805	Grhl2;Epb41l5;Rac1
GO:0006829	zinc ion transport	biological_process	3	1443	25	20900	0.246843	0.668733	1.73805	Ap3b1;Slc30a5;Slc39a3
GO:0043162	ubiquitin-dependent protein catabolic process via the multivesicular body sorting pathway	biological_process	3	1443	25	20900	0.246843	0.668733	1.73805	Vps4b;Nedd4;Plaa
GO:0048814	regulation of dendrite morphogenesis	biological_process	3	1443	25	20900	0.246843	0.668733	1.73805	Rap2a;Nedd4;Pqbp1
GO:1903077	negative regulation of protein localization to plasma membrane	biological_process	3	1443	25	20900	0.246843	0.668733	1.73805	Dab2;Wnk4;Numb
GO:0007346	regulation of mitotic cell cycle	biological_process	5	1443	49	20900	0.24828	0.668733	1.47793	Brd7;Sik1;Nek9;Pim3;Hdac3
GO:0051276	chromosome organization	biological_process	5	1443	49	20900	0.24828	0.668733	1.47793	Sfpq;Gem;Smc3;Smchd1;Rpa1
GO:0098586	cellular response to virus	biological_process	5	1443	49	20900	0.24828	0.668733	1.47793	Hsp90aa1;Tomm70a;Adar;Lgals8;Gsdme
GO:0006811	monoatomic ion transport	biological_process	46	1443	600	20900	0.248879	0.668733	1.11042	Cacna1e;Cacng4;Kcnip1;Scn1b;Cacna1a;Clcn3;Cacng3;Grik5;Slc31a1;Tmc4;Tmem120a;Slc23a2;Tmco1;Atp1b1;Atp6v0a2;Clcn6;Sfxn1;Gabrb2;Kcnt1;Tpcn2;Kcnc4;Kcnh2;Grid1;Kcnf1;Cacng8;Slc11a2;Slc9a5;Grik3;Slc30a5;Grik2;Cacng2;Gabra2;Panx1;Ryr3;Clcn1;Slc26a11;Kcnip4;Grik1;Kcnab1;Clic1;Atp6v0b;Gria4;Atp1a2;Slc39a3;Scn9a;Pkd1l3
GO:0048701	embryonic cranial skeleton morphogenesis	biological_process	4	1443	37	20900	0.250443	0.668733	1.56581	Nipbl;Grhl2;Fgfr2;Slc39a3
GO:0097352	autophagosome maturation	biological_process	4	1443	37	20900	0.250443	0.668733	1.56581	Vps4b;Tecpr1;Snx14;Map1lc3b
GO:0030154	cell differentiation	biological_process	73	1443	976	20900	0.251184	0.668733	1.08331	Tcf12;Tbcb;Srpk1;Ctnna2;Syne1;Ddx41;Zcwpw1;Sema6b;Tcf3;Nhsl1;Zfp219;Nr2f6;Etv3;Syt1;Bcl7b;Fam210b;Eid2;Slc19a2;Ep300;Hip1;Stx2;Ift20;Sik1;Sqstm1;Dab2;Zfp521;Kif2a;Rfx3;Ctbp1;Paqr7;Mef2d;Rhoa;Syt4;Fgf1;Bsg;Ntng2;Sox2;Ina;Smad5;Cbfa2t3;Sox5;Foxj2;Sema5b;Notch3;Wnt5a;Yipf3;Ndrg2;Ugcg;Prrc2a;Nxn;Agfg1;Ggnbp2;Nell1;Clptm1;Epha2;Rxrb;Raf1;Cspg5;Txnrd3;Eya3;Acvr1c;Nr2c1;Sema3c;Zeb1;Fgf10;Arnt;Rhbdd1;Sor…
GO:0000083	regulation of transcription involved in G1/S transition of mitotic cell cycle	biological_process	2	1443	14	20900	0.251335	0.668733	2.0691	Cdk14;Hinfp
GO:0000289	nuclear-transcribed mRNA poly(A) tail shortening	biological_process	2	1443	14	20900	0.251335	0.668733	2.0691	Parn;Samd4
GO:0003197	endocardial cushion development	biological_process	2	1443	14	20900	0.251335	0.668733	2.0691	Nedd4;Nfatc1
GO:0006515	protein quality control for misfolded or incompletely synthesized proteins	biological_process	2	1443	14	20900	0.251335	0.668733	2.0691	Ankzf1;Stub1
GO:0006620	post-translational protein targeting to endoplasmic reticulum membrane	biological_process	2	1443	14	20900	0.251335	0.668733	2.0691	Sgtb;Sec62
GO:0006739	NADP metabolic process	biological_process	2	1443	14	20900	0.251335	0.668733	2.0691	Me1;Cyb5r4
GO:0010820	positive regulation of T cell chemotaxis	biological_process	2	1443	14	20900	0.251335	0.668733	2.0691	Wnt5a;Stk39
GO:0010917	negative regulation of mitochondrial membrane potential	biological_process	2	1443	14	20900	0.251335	0.668733	2.0691	Prkce;Bnip3
GO:0030510	regulation of BMP signaling pathway	biological_process	2	1443	14	20900	0.251335	0.668733	2.0691	Prmt1;Itga3
GO:0030949	positive regulation of vascular endothelial growth factor receptor signaling pathway	biological_process	2	1443	14	20900	0.251335	0.668733	2.0691	Prkcb;Fgf10
GO:0031054	pre-miRNA processing	biological_process	2	1443	14	20900	0.251335	0.668733	2.0691	Adar;Ago4
GO:0031115	negative regulation of microtubule polymerization	biological_process	2	1443	14	20900	0.251335	0.668733	2.0691	Mapre1;Stmn2
GO:0031529	ruffle organization	biological_process	2	1443	14	20900	0.251335	0.668733	2.0691	Tpm1;Rac1
GO:0033598	mammary gland epithelial cell proliferation	biological_process	2	1443	14	20900	0.251335	0.668733	2.0691	Stat6;Epha2
GO:0034315	regulation of Arp2/3 complex-mediated actin nucleation	biological_process	2	1443	14	20900	0.251335	0.668733	2.0691	Washc4;Washc5
GO:0034375	high-density lipoprotein particle remodeling	biological_process	2	1443	14	20900	0.251335	0.668733	2.0691	Lipc;Apoe
GO:0035136	forelimb morphogenesis	biological_process	2	1443	14	20900	0.251335	0.668733	2.0691	Zbtb16;Nipbl
GO:0035773	insulin secretion involved in cellular response to glucose stimulus	biological_process	2	1443	14	20900	0.251335	0.668733	2.0691	Raf1;Atg7
GO:0045792	negative regulation of cell size	biological_process	2	1443	14	20900	0.251335	0.668733	2.0691	Rhoa;Cfl1
GO:0046598	positive regulation of viral entry into host cell	biological_process	2	1443	14	20900	0.251335	0.668733	2.0691	Furin;Bsg
GO:0046686	response to cadmium ion	biological_process	2	1443	14	20900	0.251335	0.668733	2.0691	Mapk8;Alad
GO:0060444	branching involved in mammary gland duct morphogenesis	biological_process	2	1443	14	20900	0.251335	0.668733	2.0691	Kdm5b;Epha2
GO:0060711	labyrinthine layer development	biological_process	2	1443	14	20900	0.251335	0.668733	2.0691	Ggnbp2;Egln1
GO:0061049	cell growth involved in cardiac muscle cell development	biological_process	2	1443	14	20900	0.251335	0.668733	2.0691	Adra1b;Camk2d
GO:0070207	protein homotrimerization	biological_process	2	1443	14	20900	0.251335	0.668733	2.0691	Sigmar1;Slc1a2
GO:0070242	thymocyte apoptotic process	biological_process	2	1443	14	20900	0.251335	0.668733	2.0691	Wnt5a;Dffa
GO:0071360	cellular response to exogenous dsRNA	biological_process	2	1443	14	20900	0.251335	0.668733	2.0691	Ralb;Pqbp1
GO:0072384	organelle transport along microtubule	biological_process	2	1443	14	20900	0.251335	0.668733	2.0691	Bloc1s2;Borcs5
GO:2000146	negative regulation of cell motility	biological_process	2	1443	14	20900	0.251335	0.668733	2.0691	Ccdc125;Cfl1
GO:2001046	positive regulation of integrin-mediated signaling pathway	biological_process	2	1443	14	20900	0.251335	0.668733	2.0691	Dab2;Lamc1
GO:2001241	positive regulation of extrinsic apoptotic signaling pathway in absence of ligand	biological_process	2	1443	14	20900	0.251335	0.668733	2.0691	Nf1;Htra2
GO:0017148	negative regulation of translation	biological_process	9	1443	100	20900	0.252972	0.668733	1.30353	Dapk1;Tia1;Ybx2;Paip2b;Igfbp5;Xrn1;Eif2ak2;Cnot9;Samd4
GO:0008217	regulation of blood pressure	biological_process	7	1443	75	20900	0.25948	0.668733	1.35181	Ext2;Arhgef12;Wnk4;Adra1b;Atp1a2;Npy1r;Stk39
GO:0019221	cytokine-mediated signaling pathway	biological_process	12	1443	140	20900	0.260064	0.668733	1.24146	Sh2b2;Fkbp1a;Numbl;Il20rb;Ripk2;Slc1a1;Stat6;Klf6;Duox1;Cnot9;Jak1;Il31ra
GO:0071805	potassium ion transmembrane transport	biological_process	11	1443	127	20900	0.261258	0.668733	1.25449	Kcnip1;Wnk4;Large1;Kcnt1;Kcnc4;Kcnh2;Kcnf1;Slc9a5;Kcnip4;Grik1;Atp1a2
GO:0001755	neural crest cell migration	biological_process	5	1443	50	20900	0.26158	0.668733	1.44837	Sema6b;Anxa6;Sema5b;Cfl1;Sema3c
GO:0006936	muscle contraction	biological_process	5	1443	50	20900	0.26158	0.668733	1.44837	Stac;Fkbp1a;Ndufs6;Clcn1;Tpm4
GO:0009636	response to toxic substance	biological_process	5	1443	50	20900	0.26158	0.668733	1.44837	Blmh;Eif2ak2;Arnt;Scn9a;Bcl2
GO:0030073	insulin secretion	biological_process	5	1443	50	20900	0.26158	0.668733	1.44837	Prkce;Stx1a;Rab3a;Acvr1c;Cyb5r4
GO:0031623	receptor internalization	biological_process	5	1443	50	20900	0.26158	0.668733	1.44837	Ralb;Grk3;Nedd4;Ackr3;Snx1
GO:0042177	negative regulation of protein catabolic process	biological_process	5	1443	50	20900	0.26158	0.668733	1.44837	Azin1;Mdm4;Adgrb1;Nell1;Dysf
GO:0001843	neural tube closure	biological_process	9	1443	101	20900	0.262176	0.668733	1.29063	Cluap1;Deaf1;Arhgap35;Mthfr;Grhl2;Wnt5a;Cc2d2a;Nckap1;Sec24b
GO:0001659	temperature homeostasis	biological_process	3	1443	26	20900	0.2659	0.668733	1.6712	Sqstm1;Htr2a;Fto
GO:0015012	heparan sulfate proteoglycan biosynthetic process	biological_process	3	1443	26	20900	0.2659	0.668733	1.6712	Ext2;Lipc;Glce
GO:0022409	positive regulation of cell-cell adhesion	biological_process	3	1443	26	20900	0.2659	0.668733	1.6712	Sox2;Wnt5a;Kif26b
GO:0030001	metal ion transport	biological_process	3	1443	26	20900	0.2659	0.668733	1.6712	Atp1b1;Slc11a2;Slc39a3
GO:0035855	megakaryocyte development	biological_process	3	1443	26	20900	0.2659	0.668733	1.6712	Ep300;Zfp385a;Pip4k2a
GO:0045722	positive regulation of gluconeogenesis	biological_process	3	1443	26	20900	0.2659	0.668733	1.6712	Kat2b;Ppp4r3a;Supt20
GO:0046580	negative regulation of Ras protein signal transduction	biological_process	3	1443	26	20900	0.2659	0.668733	1.6712	Nf1;Rasa3;Syngap1
GO:0008643	carbohydrate transport	biological_process	4	1443	38	20900	0.26596	0.668733	1.5246	Slc35a1;Slc35a5;Slc2a8;Slc35b4
GO:0030032	lamellipodium assembly	biological_process	4	1443	38	20900	0.26596	0.668733	1.5246	Nck2;Pxn;Nckap1;Rac1
GO:0048255	mRNA stabilization	biological_process	4	1443	38	20900	0.26596	0.668733	1.5246	Ybx2;Cirbp;Nrde2;Traf2
GO:0051924	regulation of calcium ion transport	biological_process	4	1443	38	20900	0.26596	0.668733	1.5246	Epb41;Rhoa;Sri;Bcl2
GO:0071526	semaphorin-plexin signaling pathway	biological_process	4	1443	38	20900	0.26596	0.668733	1.5246	Sema6b;Sema5b;Sema3c;Rac1
GO:0050885	neuromuscular process controlling balance	biological_process	6	1443	63	20900	0.2674	0.668733	1.3794	Rac3;Cacna1a;Zfp212;Nbn;Camta1;Hexa
GO:0045860	positive regulation of protein kinase activity	biological_process	7	1443	76	20900	0.270306	0.668733	1.33403	Spdya;Vldlr;Cdk5r1;Wnt5a;Pxn;Pik3ca;Cdc25b
GO:0001974	blood vessel remodeling	biological_process	5	1443	51	20900	0.27504	0.668733	1.41997	Adra1b;Sema3c;Fgf10;Rbpj;Atg5
GO:0010507	negative regulation of autophagy	biological_process	5	1443	51	20900	0.27504	0.668733	1.41997	Ep300;Nampt;Mlst8;Rnf5;Bcl2
GO:0000028	ribosomal small subunit assembly	biological_process	2	1443	15	20900	0.277673	0.668733	1.93116	Rps25;Rps15
GO:0000463	maturation of LSU-rRNA from tricistronic rRNA transcript (SSU-rRNA, 5.8S rRNA, LSU-rRNA)	biological_process	2	1443	15	20900	0.277673	0.668733	1.93116	Rpl7l1;Rbm34
GO:0001759	organ induction	biological_process	2	1443	15	20900	0.277673	0.668733	1.93116	Fgf1;Fgf10
GO:0001783	B cell apoptotic process	biological_process	2	1443	15	20900	0.277673	0.668733	1.93116	Fnip1;Bcl2
GO:0006071	glycerol metabolic process	biological_process	2	1443	15	20900	0.277673	0.668733	1.93116	Angptl3;Dysf
GO:0007062	sister chromatid cohesion	biological_process	2	1443	15	20900	0.277673	0.668733	1.93116	Smc3;Kif22
GO:0007064	mitotic sister chromatid cohesion	biological_process	2	1443	15	20900	0.277673	0.668733	1.93116	Nipbl;Smc3
GO:0007194	negative regulation of adenylate cyclase activity	biological_process	2	1443	15	20900	0.277673	0.668733	1.93116	Akap9;Gabbr1
GO:0010458	exit from mitosis	biological_process	2	1443	15	20900	0.277673	0.668733	1.93116	Eps8;Nfix
GO:0030206	chondroitin sulfate biosynthetic process	biological_process	2	1443	15	20900	0.277673	0.668733	1.93116	Chsy1;Chst11
GO:0030970	retrograde protein transport, ER to cytosol	biological_process	2	1443	15	20900	0.277673	0.668733	1.93116	Syvn1;Os9
GO:0031110	regulation of microtubule polymerization or depolymerization	biological_process	2	1443	15	20900	0.277673	0.668733	1.93116	Mapre1;Stmn2
GO:0032516	positive regulation of phosphoprotein phosphatase activity	biological_process	2	1443	15	20900	0.277673	0.668733	1.93116	Calm1;Ppp1r15b
GO:0033173	calcineurin-NFAT signaling cascade	biological_process	2	1443	15	20900	0.277673	0.668733	1.93116	Nfatc1;Rcan1
GO:0033700	phospholipid efflux	biological_process	2	1443	15	20900	0.277673	0.668733	1.93116	Abca1;Apoe
GO:0034244	negative regulation of transcription elongation by RNA polymerase II	biological_process	2	1443	15	20900	0.277673	0.668733	1.93116	Recql5;Supt4a
GO:0035563	positive regulation of chromatin binding	biological_process	2	1443	15	20900	0.277673	0.668733	1.93116	Kat2b;Kdm4d
GO:0038066	p38MAPK cascade	biological_process	2	1443	15	20900	0.277673	0.668733	1.93116	Map3k20;Map3k7
GO:0045948	positive regulation of translational initiation	biological_process	2	1443	15	20900	0.277673	0.668733	1.93116	Rps6kb2;Ythdf1
GO:0048515	spermatid differentiation	biological_process	2	1443	15	20900	0.277673	0.668733	1.93116	Bscl2;Rhbdd1
GO:0050684	regulation of mRNA processing	biological_process	2	1443	15	20900	0.277673	0.668733	1.93116	Srpk1;Iws1
GO:0051279	regulation of release of sequestered calcium ion into cytosol	biological_process	2	1443	15	20900	0.277673	0.668733	1.93116	Prkce;Atg5
GO:0051290	protein heterotetramerization	biological_process	2	1443	15	20900	0.277673	0.668733	1.93116	Cpsf6;Cpsf7
GO:0060071	Wnt signaling pathway, planar cell polarity pathway	biological_process	2	1443	15	20900	0.277673	0.668733	1.93116	Wnt5a;Rac1
GO:0060347	heart trabecula formation	biological_process	2	1443	15	20900	0.277673	0.668733	1.93116	Fkbp1a;Egln1
GO:0060445	branching involved in salivary gland morphogenesis	biological_process	2	1443	15	20900	0.277673	0.668733	1.93116	Fgf10;Fgfr2
GO:0060979	vasculogenesis involved in coronary vascular morphogenesis	biological_process	2	1443	15	20900	0.277673	0.668733	1.93116	Fgf1;Fgfr2
GO:0061014	positive regulation of mRNA catabolic process	biological_process	2	1443	15	20900	0.277673	0.668733	1.93116	Gtpbp1;Cnot8
GO:0070102	interleukin-6-mediated signaling pathway	biological_process	2	1443	15	20900	0.277673	0.668733	1.93116	Ctr9;Jak1
GO:1900226	negative regulation of NLRP3 inflammasome complex assembly	biological_process	2	1443	15	20900	0.277673	0.668733	1.93116	Hspa8;Nlrc3
GO:1902230	negative regulation of intrinsic apoptotic signaling pathway in response to DNA damage	biological_process	2	1443	15	20900	0.277673	0.668733	1.93116	Ackr3;Tmem161a
GO:1902275	regulation of chromatin organization	biological_process	2	1443	15	20900	0.277673	0.668733	1.93116	Kat5;Setd1a
GO:1903543	positive regulation of exosomal secretion	biological_process	2	1443	15	20900	0.277673	0.668733	1.93116	Vps4b;Snf8
GO:2000811	negative regulation of anoikis	biological_process	2	1443	15	20900	0.277673	0.668733	1.93116	Pik3ca;Bcl2
GO:2001259	positive regulation of cation channel activity	biological_process	2	1443	15	20900	0.277673	0.668733	1.93116	Stac;Ikbkb
GO:0009611	response to wounding	biological_process	6	1443	64	20900	0.279423	0.668733	1.35785	Wdr83;Slc1a2;Dst;Nfix;Pdgfa;Nmnat3
GO:0043010	camera-type eye development	biological_process	7	1443	77	20900	0.28125	0.668733	1.3167	Arhgap35;B9d1;Nfix;Foxp2;Grhl2;Cc2d2a;Pknox1
GO:0045824	negative regulation of innate immune response	biological_process	4	1443	39	20900	0.281644	0.668733	1.48551	Nlrc3;Atg12;Ppp6c;Atg5
GO:0006882	intracellular zinc ion homeostasis	biological_process	3	1443	27	20900	0.285122	0.668733	1.6093	Ap3b1;Slc1a1;Slc30a5
GO:0010613	positive regulation of cardiac muscle hypertrophy	biological_process	3	1443	27	20900	0.285122	0.668733	1.6093	Adk;Camk2d;Rock1
GO:0021542	dentate gyrus development	biological_process	3	1443	27	20900	0.285122	0.668733	1.6093	Large1;Pomgnt1;Pomt2
GO:0034612	response to tumor necrosis factor	biological_process	3	1443	27	20900	0.285122	0.668733	1.6093	Map4k3;Aff3;Adam9
GO:0036342	post-anal tail morphogenesis	biological_process	3	1443	27	20900	0.285122	0.668733	1.6093	Wnt5a;Epha2;Chst11
GO:0046329	negative regulation of JNK cascade	biological_process	3	1443	27	20900	0.285122	0.668733	1.6093	Prmt1;Aida;Hdac3
GO:0046488	phosphatidylinositol metabolic process	biological_process	3	1443	27	20900	0.285122	0.668733	1.6093	Pikfyve;Pitpnc1;Pip4k2a
GO:0060716	labyrinthine layer blood vessel development	biological_process	3	1443	27	20900	0.285122	0.668733	1.6093	Ncoa6;Ggnbp2;Rbpj
GO:0071108	protein K48-linked deubiquitination	biological_process	3	1443	27	20900	0.285122	0.668733	1.6093	Otud4;Usp33;Usp19
GO:0006986	response to unfolded protein	biological_process	5	1443	52	20900	0.288638	0.668733	1.39266	Syvn1;Hsp90aa1;Ern2;Erp44;Dnajc3
GO:0007005	mitochondrion organization	biological_process	9	1443	104	20900	0.290377	0.668733	1.2534	Msto1;Mief1;Cep89;Rab3a;Mtx2;Epm2a;Htra2;Atg7;Sh3glb1
GO:0000086	G2/M transition of mitotic cell cycle	biological_process	4	1443	40	20900	0.297463	0.668733	1.44837	Cdk14;Kat14;Calm1;Cdc25b
GO:0007080	mitotic metaphase chromosome alignment	biological_process	4	1443	40	20900	0.297463	0.668733	1.44837	Eml3;Vps4b;Cdc23;Kif22
GO:0007163	establishment or maintenance of cell polarity	biological_process	4	1443	40	20900	0.297463	0.668733	1.44837	Rac3;Actb;Pard6a;Rac1
GO:0032743	positive regulation of interleukin-2 production	biological_process	4	1443	40	20900	0.297463	0.668733	1.44837	Sptbn1;Ripk2;Map3k7;Traf2
GO:0033209	tumor necrosis factor-mediated signaling pathway	biological_process	4	1443	40	20900	0.297463	0.668733	1.44837	Traf1;Ikbkb;Nfkbia;Traf2
GO:0042073	intraciliary transport	biological_process	4	1443	40	20900	0.297463	0.668733	1.44837	Cluap1;Ift20;Kif3b;Ift52
GO:0070372	regulation of ERK1 and ERK2 cascade	biological_process	4	1443	40	20900	0.297463	0.668733	1.44837	Nf1;Zdhhc17;Epha2;Fgfr2
GO:0071310	cellular response to organic substance	biological_process	4	1443	40	20900	0.297463	0.668733	1.44837	Egr1;Tbx21;Timp3;Bcl2
GO:0000425	pexophagy	biological_process	1	1443	5	20900	0.30075	0.668733	2.89674	Sqstm1
GO:0001842	neural fold formation	biological_process	1	1443	5	20900	0.30075	0.668733	2.89674	Cfl1
GO:0002183	cytoplasmic translational initiation	biological_process	1	1443	5	20900	0.30075	0.668733	2.89674	Eif2b3
GO:0002191	cap-dependent translational initiation	biological_process	1	1443	5	20900	0.30075	0.668733	2.89674	Slbp
GO:0002520	immune system development	biological_process	1	1443	5	20900	0.30075	0.668733	2.89674	Bcl2
GO:0002551	mast cell chemotaxis	biological_process	1	1443	5	20900	0.30075	0.668733	2.89674	Rac1
GO:0002793	positive regulation of peptide secretion	biological_process	1	1443	5	20900	0.30075	0.668733	2.89674	Ncoa6
GO:0002839	positive regulation of immune response to tumor cell	biological_process	1	1443	5	20900	0.30075	0.668733	2.89674	Gsdme
GO:0002904	positive regulation of B cell apoptotic process	biological_process	1	1443	5	20900	0.30075	0.668733	2.89674	Fnip1
GO:0002949	tRNA threonylcarbamoyladenosine modification	biological_process	1	1443	5	20900	0.30075	0.668733	2.89674	Osgep
GO:0003100	regulation of systemic arterial blood pressure by endothelin	biological_process	1	1443	5	20900	0.30075	0.668733	2.89674	Rhoa
GO:0003157	endocardium development	biological_process	1	1443	5	20900	0.30075	0.668733	2.89674	Rbpj
GO:0003289	atrial septum primum morphogenesis	biological_process	1	1443	5	20900	0.30075	0.668733	2.89674	Nsd2
GO:0003413	chondrocyte differentiation involved in endochondral bone morphogenesis	biological_process	1	1443	5	20900	0.30075	0.668733	2.89674	Scube2
GO:0006121	mitochondrial electron transport, succinate to ubiquinone	biological_process	1	1443	5	20900	0.30075	0.668733	2.89674	Sdhb
GO:0006269	DNA replication, synthesis of RNA primer	biological_process	1	1443	5	20900	0.30075	0.668733	2.89674	Prim1
GO:0006297	nucleotide-excision repair, DNA gap filling	biological_process	1	1443	5	20900	0.30075	0.668733	2.89674	Pole
GO:0006391	transcription initiation at mitochondrial promoter	biological_process	1	1443	5	20900	0.30075	0.668733	2.89674	Polrmt
GO:0006550	isoleucine catabolic process	biological_process	1	1443	5	20900	0.30075	0.668733	2.89674	Acadsb
GO:0006555	methionine metabolic process	biological_process	1	1443	5	20900	0.30075	0.668733	2.89674	Mthfr
GO:0006972	hyperosmotic response	biological_process	1	1443	5	20900	0.30075	0.668733	2.89674	Rac1
GO:0007253	cytoplasmic sequestering of NF-kappaB	biological_process	1	1443	5	20900	0.30075	0.668733	2.89674	Nfkbia
GO:0009052	pentose-phosphate shunt, non-oxidative branch	biological_process	1	1443	5	20900	0.30075	0.668733	2.89674	Rpia
GO:0009113	purine nucleobase biosynthetic process	biological_process	1	1443	5	20900	0.30075	0.668733	2.89674	Gart
GO:0009116	nucleoside metabolic process	biological_process	1	1443	5	20900	0.30075	0.668733	2.89674	Upp2
GO:0009229	thiamine diphosphate biosynthetic process	biological_process	1	1443	5	20900	0.30075	0.668733	2.89674	Slc19a2
GO:0009249	protein lipoylation	biological_process	1	1443	5	20900	0.30075	0.668733	2.89674	Ndufab1
GO:0009299	mRNA transcription	biological_process	1	1443	5	20900	0.30075	0.668733	2.89674	Hipk3
GO:0009838	abscission	biological_process	1	1443	5	20900	0.30075	0.668733	2.89674	Zfyve19
GO:0009957	epidermal cell fate specification	biological_process	1	1443	5	20900	0.30075	0.668733	2.89674	Rbpj
GO:0010255	glucose mediated signaling pathway	biological_process	1	1443	5	20900	0.30075	0.668733	2.89674	Adcy8
GO:0010360	negative regulation of anion channel activity	biological_process	1	1443	5	20900	0.30075	0.668733	2.89674	Gopc
GO:0010560	positive regulation of glycoprotein biosynthetic process	biological_process	1	1443	5	20900	0.30075	0.668733	2.89674	Ep300
GO:0010574	regulation of vascular endothelial growth factor production	biological_process	1	1443	5	20900	0.30075	0.668733	2.89674	Ndrg2
GO:0010593	negative regulation of lamellipodium assembly	biological_process	1	1443	5	20900	0.30075	0.668733	2.89674	Cfl1
GO:0010636	positive regulation of mitochondrial fusion	biological_process	1	1443	5	20900	0.30075	0.668733	2.89674	Zdhhc6
GO:0010694	positive regulation of alkaline phosphatase activity	biological_process	1	1443	5	20900	0.30075	0.668733	2.89674	Ppargc1b
GO:0010750	positive regulation of nitric oxide mediated signal transduction	biological_process	1	1443	5	20900	0.30075	0.668733	2.89674	Gucy1a2
GO:0010817	regulation of hormone levels	biological_process	1	1443	5	20900	0.30075	0.668733	2.89674	Cacna1a
GO:0010822	positive regulation of mitochondrion organization	biological_process	1	1443	5	20900	0.30075	0.668733	2.89674	Htra2
GO:0010829	negative regulation of glucose transmembrane transport	biological_process	1	1443	5	20900	0.30075	0.668733	2.89674	Prkcb
GO:0014028	notochord formation	biological_process	1	1443	5	20900	0.30075	0.668733	2.89674	Epha2
GO:0015755	fructose transmembrane transport	biological_process	1	1443	5	20900	0.30075	0.668733	2.89674	Slc2a8
GO:0015825	L-serine transport	biological_process	1	1443	5	20900	0.30075	0.668733	2.89674	Sfxn1
GO:0015827	tryptophan transport	biological_process	1	1443	5	20900	0.30075	0.668733	2.89674	Slc3a2
GO:0015860	purine nucleoside transmembrane transport	biological_process	1	1443	5	20900	0.30075	0.668733	2.89674	Slc29a2
GO:0016049	cell growth	biological_process	1	1443	5	20900	0.30075	0.668733	2.89674	Bcl2
GO:0016441	post-transcriptional gene silencing	biological_process	1	1443	5	20900	0.30075	0.668733	2.89674	Celf2
GO:0018342	protein prenylation	biological_process	1	1443	5	20900	0.30075	0.668733	2.89674	Ptar1
GO:0019852	L-ascorbic acid metabolic process	biological_process	1	1443	5	20900	0.30075	0.668733	2.89674	Slc23a2
GO:0021943	formation of radial glial scaffolds	biological_process	1	1443	5	20900	0.30075	0.668733	2.89674	Arl13b
GO:0030209	dermatan sulfate catabolic process	biological_process	1	1443	5	20900	0.30075	0.668733	2.89674	Hexa
GO:0030951	establishment or maintenance of microtubule cytoskeleton polarity	biological_process	1	1443	5	20900	0.30075	0.668733	2.89674	Camsap3
GO:0031102	neuron projection regeneration	biological_process	1	1443	5	20900	0.30075	0.668733	2.89674	Ptprf
GO:0031401	positive regulation of protein modification process	biological_process	1	1443	5	20900	0.30075	0.668733	2.89674	Atg7
GO:0032205	negative regulation of telomere maintenance	biological_process	1	1443	5	20900	0.30075	0.668733	2.89674	Ercc4
GO:0032374	regulation of cholesterol transport	biological_process	1	1443	5	20900	0.30075	0.668733	2.89674	Furin
GO:0032414	positive regulation of ion transmembrane transporter activity	biological_process	1	1443	5	20900	0.30075	0.668733	2.89674	Stk39
GO:0032430	positive regulation of phospholipase A2 activity	biological_process	1	1443	5	20900	0.30075	0.668733	2.89674	Plaa
GO:0032510	endosome to lysosome transport via multivesicular body sorting pathway	biological_process	1	1443	5	20900	0.30075	0.668733	2.89674	Vps4b
GO:0032687	negative regulation of interferon-alpha production	biological_process	1	1443	5	20900	0.30075	0.668733	2.89674	Nlrc3
GO:0032785	negative regulation of DNA-templated transcription, elongation	biological_process	1	1443	5	20900	0.30075	0.668733	2.89674	Supt4a
GO:0032970	regulation of actin filament-based process	biological_process	1	1443	5	20900	0.30075	0.668733	2.89674	Rock1
GO:0033014	tetrapyrrole biosynthetic process	biological_process	1	1443	5	20900	0.30075	0.668733	2.89674	Alad
GO:0033024	mast cell apoptotic process	biological_process	1	1443	5	20900	0.30075	0.668733	2.89674	Nf1
GO:0033262	regulation of nuclear cell cycle DNA replication	biological_process	1	1443	5	20900	0.30075	0.668733	2.89674	Dach1
GO:0033564	anterior/posterior axon guidance	biological_process	1	1443	5	20900	0.30075	0.668733	2.89674	Dcc
GO:0033599	regulation of mammary gland epithelial cell proliferation	biological_process	1	1443	5	20900	0.30075	0.668733	2.89674	Deaf1
GO:0033605	positive regulation of catecholamine secretion	biological_process	1	1443	5	20900	0.30075	0.668733	2.89674	Stx1a
GO:0034112	positive regulation of homotypic cell-cell adhesion	biological_process	1	1443	5	20900	0.30075	0.668733	2.89674	Jak1
GO:0034241	positive regulation of macrophage fusion	biological_process	1	1443	5	20900	0.30075	0.668733	2.89674	Adam9
GO:0035340	inosine transport	biological_process	1	1443	5	20900	0.30075	0.668733	2.89674	Slc29a2
GO:0035385	Roundabout signaling pathway	biological_process	1	1443	5	20900	0.30075	0.668733	2.89674	Rhoa
GO:0035437	maintenance of protein localization in endoplasmic reticulum	biological_process	1	1443	5	20900	0.30075	0.668733	2.89674	Hspa5
GO:0035481	positive regulation of Notch signaling pathway involved in heart induction	biological_process	1	1443	5	20900	0.30075	0.668733	2.89674	Rbpj
GO:0035617	stress granule disassembly	biological_process	1	1443	5	20900	0.30075	0.668733	2.89674	Zfand1
GO:0035791	platelet-derived growth factor receptor-beta signaling pathway	biological_process	1	1443	5	20900	0.30075	0.668733	2.89674	Ptpn1
GO:0036016	cellular response to interleukin-3	biological_process	1	1443	5	20900	0.30075	0.668733	2.89674	Jak1
GO:0036150	phosphatidylserine acyl-chain remodeling	biological_process	1	1443	5	20900	0.30075	0.668733	2.89674	Lpcat4
GO:0036493	positive regulation of translation in response to endoplasmic reticulum stress	biological_process	1	1443	5	20900	0.30075	0.668733	2.89674	Nck2
GO:0038003	G protein-coupled opioid receptor signaling pathway	biological_process	1	1443	5	20900	0.30075	0.668733	2.89674	Adcy8
GO:0038020	insulin receptor recycling	biological_process	1	1443	5	20900	0.30075	0.668733	2.89674	Ptpn1
GO:0038031	non-canonical Wnt signaling pathway via JNK cascade	biological_process	1	1443	5	20900	0.30075	0.668733	2.89674	Wnt5a
GO:0042117	monocyte activation	biological_process	1	1443	5	20900	0.30075	0.668733	2.89674	Adam9
GO:0042471	ear morphogenesis	biological_process	1	1443	5	20900	0.30075	0.668733	2.89674	Nipbl
GO:0042758	long-chain fatty acid catabolic process	biological_process	1	1443	5	20900	0.30075	0.668733	2.89674	Aig1
GO:0042921	glucocorticoid receptor signaling pathway	biological_process	1	1443	5	20900	0.30075	0.668733	2.89674	Nedd4
GO:0042997	negative regulation of Golgi to plasma membrane protein transport	biological_process	1	1443	5	20900	0.30075	0.668733	2.89674	Csk
GO:0044727	epigenetic programing of male pronucleus	biological_process	1	1443	5	20900	0.30075	0.668733	2.89674	Mettl23
GO:0045541	negative regulation of cholesterol biosynthetic process	biological_process	1	1443	5	20900	0.30075	0.668733	2.89674	Apoe
GO:0045636	positive regulation of melanocyte differentiation	biological_process	1	1443	5	20900	0.30075	0.668733	2.89674	Bcl2
GO:0045759	negative regulation of action potential	biological_process	1	1443	5	20900	0.30075	0.668733	2.89674	Scn9a
GO:0045822	negative regulation of heart contraction	biological_process	1	1443	5	20900	0.30075	0.668733	2.89674	Atp1a2
GO:0045837	negative regulation of membrane potential	biological_process	1	1443	5	20900	0.30075	0.668733	2.89674	Bnip3
GO:0046498	S-adenosylhomocysteine metabolic process	biological_process	1	1443	5	20900	0.30075	0.668733	2.89674	Pcmt1
GO:0046600	negative regulation of centriole replication	biological_process	1	1443	5	20900	0.30075	0.668733	2.89674	Kat2b
GO:0046601	positive regulation of centriole replication	biological_process	1	1443	5	20900	0.30075	0.668733	2.89674	Sass6
GO:0046602	regulation of mitotic centrosome separation	biological_process	1	1443	5	20900	0.30075	0.668733	2.89674	Cep85
GO:0046666	retinal cell programmed cell death	biological_process	1	1443	5	20900	0.30075	0.668733	2.89674	Bcl2
GO:0046883	regulation of hormone secretion	biological_process	1	1443	5	20900	0.30075	0.668733	2.89674	Scg5
GO:0046985	positive regulation of hemoglobin biosynthetic process	biological_process	1	1443	5	20900	0.30075	0.668733	2.89674	Slc6a9
GO:0048022	negative regulation of melanin biosynthetic process	biological_process	1	1443	5	20900	0.30075	0.668733	2.89674	Wnt5a
GO:0048145	regulation of fibroblast proliferation	biological_process	1	1443	5	20900	0.30075	0.668733	2.89674	Nbn
GO:0048210	Golgi vesicle fusion to target membrane	biological_process	1	1443	5	20900	0.30075	0.668733	2.89674	Rab13
GO:0048254	snoRNA localization	biological_process	1	1443	5	20900	0.30075	0.668733	2.89674	Nop58
GO:0048386	positive regulation of retinoic acid receptor signaling pathway	biological_process	1	1443	5	20900	0.30075	0.668733	2.89674	Nr2c1
GO:0048592	eye morphogenesis	biological_process	1	1443	5	20900	0.30075	0.668733	2.89674	Nipbl
GO:0048808	male genitalia morphogenesis	biological_process	1	1443	5	20900	0.30075	0.668733	2.89674	Fgf10
GO:0048936	peripheral nervous system neuron axonogenesis	biological_process	1	1443	5	20900	0.30075	0.668733	2.89674	Tbce
GO:0051170	import into nucleus	biological_process	1	1443	5	20900	0.30075	0.668733	2.89674	Bach2
GO:0051295	establishment of meiotic spindle localization	biological_process	1	1443	5	20900	0.30075	0.668733	2.89674	Myh9
GO:0051343	positive regulation of cyclic-nucleotide phosphodiesterase activity	biological_process	1	1443	5	20900	0.30075	0.668733	2.89674	Calm1
GO:0051387	negative regulation of neurotrophin TRK receptor signaling pathway	biological_process	1	1443	5	20900	0.30075	0.668733	2.89674	Ptprf
GO:0051452	intracellular pH reduction	biological_process	1	1443	5	20900	0.30075	0.668733	2.89674	Tpcn2
GO:0051562	negative regulation of mitochondrial calcium ion concentration	biological_process	1	1443	5	20900	0.30075	0.668733	2.89674	Prkce
GO:0051583	dopamine uptake involved in synaptic transmission	biological_process	1	1443	5	20900	0.30075	0.668733	2.89674	Slc6a3
GO:0051601	exocyst localization	biological_process	1	1443	5	20900	0.30075	0.668733	2.89674	Exoc3
GO:0051620	norepinephrine uptake	biological_process	1	1443	5	20900	0.30075	0.668733	2.89674	Slc29a4
GO:0051664	nuclear pore localization	biological_process	1	1443	5	20900	0.30075	0.668733	2.89674	Lmnb2
GO:0051668	localization within membrane	biological_process	1	1443	5	20900	0.30075	0.668733	2.89674	Rac1
GO:0051725	protein de-ADP-ribosylation	biological_process	1	1443	5	20900	0.30075	0.668733	2.89674	Macrod2
GO:0060029	convergent extension involved in organogenesis	biological_process	1	1443	5	20900	0.30075	0.668733	2.89674	Wnt5a
GO:0060502	epithelial cell proliferation involved in lung morphogenesis	biological_process	1	1443	5	20900	0.30075	0.668733	2.89674	Foxp2
GO:0060512	prostate gland morphogenesis	biological_process	1	1443	5	20900	0.30075	0.668733	2.89674	Fgfr2
GO:0060537	muscle tissue development	biological_process	1	1443	5	20900	0.30075	0.668733	2.89674	Poglut1
GO:0060665	regulation of branching involved in salivary gland morphogenesis by mesenchymal-epithelial signaling	biological_process	1	1443	5	20900	0.30075	0.668733	2.89674	Fgf10
GO:0060666	dichotomous subdivision of terminal units involved in salivary gland branching	biological_process	1	1443	5	20900	0.30075	0.668733	2.89674	Sema3c
GO:0060750	epithelial cell proliferation involved in mammary gland duct elongation	biological_process	1	1443	5	20900	0.30075	0.668733	2.89674	Wnt5a
GO:0060762	regulation of branching involved in mammary gland duct morphogenesis	biological_process	1	1443	5	20900	0.30075	0.668733	2.89674	Wnt5a
GO:0060914	heart formation	biological_process	1	1443	5	20900	0.30075	0.668733	2.89674	Lemd2
GO:0061368	behavioral response to formalin induced pain	biological_process	1	1443	5	20900	0.30075	0.668733	2.89674	Scn9a
GO:0061419	positive regulation of transcription from RNA polymerase II promoter in response to hypoxia	biological_process	1	1443	5	20900	0.30075	0.668733	2.89674	Rbpj
GO:0061590	calcium activated phosphatidylcholine scrambling	biological_process	1	1443	5	20900	0.30075	0.668733	2.89674	Ano4
GO:0061591	calcium activated galactosylceramide scrambling	biological_process	1	1443	5	20900	0.30075	0.668733	2.89674	Ano4
GO:0061615	glycolytic process through fructose-6-phosphate	biological_process	1	1443	5	20900	0.30075	0.668733	2.89674	Pfkl
GO:0062111	zinc ion import into organelle	biological_process	1	1443	5	20900	0.30075	0.668733	2.89674	Slc30a5
GO:0065004	protein-DNA complex assembly	biological_process	1	1443	5	20900	0.30075	0.668733	2.89674	Ep300
GO:0070315	G1 to G0 transition involved in cell differentiation	biological_process	1	1443	5	20900	0.30075	0.668733	2.89674	Cdk5r1
GO:0070345	negative regulation of fat cell proliferation	biological_process	1	1443	5	20900	0.30075	0.668733	2.89674	Tfdp1
GO:0070482	response to oxygen levels	biological_process	1	1443	5	20900	0.30075	0.668733	2.89674	Gucy1a2
GO:0070564	positive regulation of vitamin D receptor signaling pathway	biological_process	1	1443	5	20900	0.30075	0.668733	2.89674	Snw1
GO:0070574	cadmium ion transmembrane transport	biological_process	1	1443	5	20900	0.30075	0.668733	2.89674	Slc11a2
GO:0071211	protein targeting to vacuole involved in autophagy	biological_process	1	1443	5	20900	0.30075	0.668733	2.89674	Sqstm1
GO:0071322	cellular response to carbohydrate stimulus	biological_process	1	1443	5	20900	0.30075	0.668733	2.89674	Prkcb
GO:0071376	cellular response to corticotropin-releasing hormone stimulus	biological_process	1	1443	5	20900	0.30075	0.668733	2.89674	Crhr1
GO:0071417	cellular response to organonitrogen compound	biological_process	1	1443	5	20900	0.30075	0.668733	2.89674	Recql5
GO:0071455	cellular response to hyperoxia	biological_process	1	1443	5	20900	0.30075	0.668733	2.89674	Atg7
GO:0071548	response to dexamethasone	biological_process	1	1443	5	20900	0.30075	0.668733	2.89674	Ep300
GO:0071681	cellular response to indole-3-methanol	biological_process	1	1443	5	20900	0.30075	0.668733	2.89674	Jup
GO:0071806	protein transmembrane transport	biological_process	1	1443	5	20900	0.30075	0.668733	2.89674	Abca1
GO:0071896	protein localization to adherens junction	biological_process	1	1443	5	20900	0.30075	0.668733	2.89674	Actb
GO:0072102	glomerulus morphogenesis	biological_process	1	1443	5	20900	0.30075	0.668733	2.89674	Kirrel3
GO:0072538	T-helper 17 type immune response	biological_process	1	1443	5	20900	0.30075	0.668733	2.89674	Il17ra
GO:0072676	lymphocyte migration	biological_process	1	1443	5	20900	0.30075	0.668733	2.89674	Tbx21
GO:0072757	cellular response to camptothecin	biological_process	1	1443	5	20900	0.30075	0.668733	2.89674	Recql5
GO:0090114	COPII-coated vesicle budding	biological_process	1	1443	5	20900	0.30075	0.668733	2.89674	Sec23b
GO:0090261	positive regulation of inclusion body assembly	biological_process	1	1443	5	20900	0.30075	0.668733	2.89674	Psmc5
GO:0090335	regulation of brown fat cell differentiation	biological_process	1	1443	5	20900	0.30075	0.668733	2.89674	Fto
GO:0090461	intracellular glutamate homeostasis	biological_process	1	1443	5	20900	0.30075	0.668733	2.89674	Slc1a1
GO:0090611	ubiquitin-independent protein catabolic process via the multivesicular body sorting pathway	biological_process	1	1443	5	20900	0.30075	0.668733	2.89674	Vps4b
GO:0090656	t-circle formation	biological_process	1	1443	5	20900	0.30075	0.668733	2.89674	Nbn
GO:0097325	melanocyte proliferation	biological_process	1	1443	5	20900	0.30075	0.668733	2.89674	Wnt5a
GO:0097368	establishment of Sertoli cell barrier	biological_process	1	1443	5	20900	0.30075	0.668733	2.89674	Rab13
GO:0097500	receptor localization to non-motile cilium	biological_process	1	1443	5	20900	0.30075	0.668733	2.89674	Arl13b
GO:0097638	L-arginine import across plasma membrane	biological_process	1	1443	5	20900	0.30075	0.668733	2.89674	Slc7a1
GO:0098810	neurotransmitter reuptake	biological_process	1	1443	5	20900	0.30075	0.668733	2.89674	Slc1a2
GO:0098915	membrane repolarization during ventricular cardiac muscle cell action potential	biological_process	1	1443	5	20900	0.30075	0.668733	2.89674	Kcnh2
GO:0098957	anterograde axonal transport of mitochondrion	biological_process	1	1443	5	20900	0.30075	0.668733	2.89674	Agbl4
GO:0098971	anterograde dendritic transport of neurotransmitter receptor complex	biological_process	1	1443	5	20900	0.30075	0.668733	2.89674	Kif3b
GO:0099041	vesicle tethering to Golgi	biological_process	1	1443	5	20900	0.30075	0.668733	2.89674	Wdr11
GO:0099505	regulation of presynaptic membrane potential	biological_process	1	1443	5	20900	0.30075	0.668733	2.89674	Rimbp2
GO:0099563	modification of synaptic structure	biological_process	1	1443	5	20900	0.30075	0.668733	2.89674	Dlgap3
GO:0099576	regulation of protein catabolic process at postsynapse, modulating synaptic transmission	biological_process	1	1443	5	20900	0.30075	0.668733	2.89674	Nedd4
GO:0106300	protein-DNA covalent cross-linking repair	biological_process	1	1443	5	20900	0.30075	0.668733	2.89674	Tex264
GO:1900037	regulation of cellular response to hypoxia	biological_process	1	1443	5	20900	0.30075	0.668733	2.89674	Usp19
GO:1900186	negative regulation of clathrin-dependent endocytosis	biological_process	1	1443	5	20900	0.30075	0.668733	2.89674	Sh3gl3
GO:1901097	negative regulation of autophagosome maturation	biological_process	1	1443	5	20900	0.30075	0.668733	2.89674	Ubqln4
GO:1901844	regulation of cell communication by electrical coupling involved in cardiac conduction	biological_process	1	1443	5	20900	0.30075	0.668733	2.89674	Sri
GO:1902115	regulation of organelle assembly	biological_process	1	1443	5	20900	0.30075	0.668733	2.89674	Nf2
GO:1902177	positive regulation of oxidative stress-induced intrinsic apoptotic signaling pathway	biological_process	1	1443	5	20900	0.30075	0.668733	2.89674	Sfpq
GO:1902513	regulation of organelle transport along microtubule	biological_process	1	1443	5	20900	0.30075	0.668733	2.89674	Lamp1
GO:1902527	positive regulation of protein monoubiquitination	biological_process	1	1443	5	20900	0.30075	0.668733	2.89674	Ubb
GO:1902817	negative regulation of protein localization to microtubule	biological_process	1	1443	5	20900	0.30075	0.668733	2.89674	Ttbk2
GO:1903307	positive regulation of regulated secretory pathway	biological_process	1	1443	5	20900	0.30075	0.668733	2.89674	Rab3a
GO:1903352	L-ornithine transmembrane transport	biological_process	1	1443	5	20900	0.30075	0.668733	2.89674	Slc7a1
GO:1903423	positive regulation of synaptic vesicle recycling	biological_process	1	1443	5	20900	0.30075	0.668733	2.89674	Plaa
GO:1903599	positive regulation of autophagy of mitochondrion	biological_process	1	1443	5	20900	0.30075	0.668733	2.89674	Bnip3
GO:1903724	positive regulation of centriole elongation	biological_process	1	1443	5	20900	0.30075	0.668733	2.89674	Vps4b
GO:1903860	negative regulation of dendrite extension	biological_process	1	1443	5	20900	0.30075	0.668733	2.89674	Bcl11a
GO:1903936	cellular response to sodium arsenite	biological_process	1	1443	5	20900	0.30075	0.668733	2.89674	Atg7
GO:1904093	negative regulation of autophagic cell death	biological_process	1	1443	5	20900	0.30075	0.668733	2.89674	Atg5
GO:1904238	pericyte cell differentiation	biological_process	1	1443	5	20900	0.30075	0.668733	2.89674	Epha2
GO:1904261	positive regulation of basement membrane assembly involved in embryonic body morphogenesis	biological_process	1	1443	5	20900	0.30075	0.668733	2.89674	Phldb1
GO:1904354	negative regulation of telomere capping	biological_process	1	1443	5	20900	0.30075	0.668733	2.89674	Nbn
GO:1904515	positive regulation of TORC2 signaling	biological_process	1	1443	5	20900	0.30075	0.668733	2.89674	Telo2
GO:1904717	regulation of AMPA glutamate receptor clustering	biological_process	1	1443	5	20900	0.30075	0.668733	2.89674	Frrs1l
GO:1904778	positive regulation of protein localization to cell cortex	biological_process	1	1443	5	20900	0.30075	0.668733	2.89674	Epb41
GO:1904823	purine nucleobase transmembrane transport	biological_process	1	1443	5	20900	0.30075	0.668733	2.89674	Slc29a2
GO:1904878	negative regulation of calcium ion transmembrane transport via high voltage-gated calcium channel	biological_process	1	1443	5	20900	0.30075	0.668733	2.89674	Fbxo11
GO:1905064	negative regulation of vascular associated smooth muscle cell differentiation	biological_process	1	1443	5	20900	0.30075	0.668733	2.89674	Nfatc1
GO:1905222	atrioventricular canal morphogenesis	biological_process	1	1443	5	20900	0.30075	0.668733	2.89674	Nfix
GO:1905821	positive regulation of chromosome condensation	biological_process	1	1443	5	20900	0.30075	0.668733	2.89674	Ncapd2
GO:1990441	negative regulation of transcription from RNA polymerase II promoter in response to endoplasmic reticulum stress	biological_process	1	1443	5	20900	0.30075	0.668733	2.89674	Nck2
GO:1990592	protein K69-linked ufmylation	biological_process	1	1443	5	20900	0.30075	0.668733	2.89674	Uba5
GO:1990708	conditioned place preference	biological_process	1	1443	5	20900	0.30075	0.668733	2.89674	Slc1a1
GO:1990776	response to angiotensin	biological_process	1	1443	5	20900	0.30075	0.668733	2.89674	Rock1
GO:2000301	negative regulation of synaptic vesicle exocytosis	biological_process	1	1443	5	20900	0.30075	0.668733	2.89674	Syt4
GO:2000340	positive regulation of chemokine (C-X-C motif) ligand 1 production	biological_process	1	1443	5	20900	0.30075	0.668733	2.89674	Il17ra
GO:2000386	positive regulation of ovarian follicle development	biological_process	1	1443	5	20900	0.30075	0.668733	2.89674	Rac1
GO:2000435	negative regulation of protein neddylation	biological_process	1	1443	5	20900	0.30075	0.668733	2.89674	Cops9
GO:2000436	positive regulation of protein neddylation	biological_process	1	1443	5	20900	0.30075	0.668733	2.89674	Dcun1d4
GO:2000439	positive regulation of monocyte extravasation	biological_process	1	1443	5	20900	0.30075	0.668733	2.89674	Pdgfd
GO:0007267	cell-cell signaling	biological_process	7	1443	79	20900	0.303446	0.668733	1.28337	Fjx1;Gjc3;Adra1b;Wnt5a;Panx1;Fgf10;Fgfr2
GO:0016579	protein deubiquitination	biological_process	7	1443	79	20900	0.303446	0.668733	1.28337	Uchl3;Otud4;Josd1;Usp33;Usp22;Usp24;Usp19
GO:0043154	negative regulation of cysteine-type endopeptidase activity involved in apoptotic process	biological_process	6	1443	66	20900	0.303812	0.668733	1.3167	Dhcr24;Fnip1;Ep300;Sh3rf1;Lamtor5;Dnajb6
GO:0048167	regulation of synaptic plasticity	biological_process	6	1443	66	20900	0.303812	0.668733	1.3167	Gipc1;Crhr1;Large1;Psen2;Adgrb1;Syngap1
GO:0070936	protein K48-linked ubiquitination	biological_process	6	1443	66	20900	0.303812	0.668733	1.3167	Syvn1;Arih2;Ube2k;Znrf2;Rnf5;Rnf187
GO:0001841	neural tube formation	biological_process	2	1443	16	20900	0.303946	0.668733	1.81046	Map3k7;Ift52
GO:0006111	regulation of gluconeogenesis	biological_process	2	1443	16	20900	0.303946	0.668733	1.81046	Zfp692;Slc35b4
GO:0006940	regulation of smooth muscle contraction	biological_process	2	1443	16	20900	0.303946	0.668733	1.81046	Chrm2;Atp1a2
GO:0010996	response to auditory stimulus	biological_process	2	1443	16	20900	0.303946	0.668733	1.81046	AU040320;Atp1a2
GO:0021799	cerebral cortex radially oriented cell migration	biological_process	2	1443	16	20900	0.303946	0.668733	1.81046	Cdk5r1;Rac1
GO:0030857	negative regulation of epithelial cell differentiation	biological_process	2	1443	16	20900	0.303946	0.668733	1.81046	Zeb1;Fgf10
GO:0031098	stress-activated protein kinase signaling cascade	biological_process	2	1443	16	20900	0.303946	0.668733	1.81046	Rhoa;Map3k20
GO:0032228	regulation of synaptic transmission, GABAergic	biological_process	2	1443	16	20900	0.303946	0.668733	1.81046	Nf1;Plcl1
GO:0032924	activin receptor signaling pathway	biological_process	2	1443	16	20900	0.303946	0.668733	1.81046	Acvr1c;Acvr2a
GO:0033235	positive regulation of protein sumoylation	biological_process	2	1443	16	20900	0.303946	0.668733	1.81046	Arnt;Sumo2
GO:0043508	negative regulation of JUN kinase activity	biological_process	2	1443	16	20900	0.303946	0.668733	1.81046	Hipk3;Aida
GO:0044346	fibroblast apoptotic process	biological_process	2	1443	16	20900	0.303946	0.668733	1.81046	Cfdp1;Casp9
GO:0045956	positive regulation of calcium ion-dependent exocytosis	biological_process	2	1443	16	20900	0.303946	0.668733	1.81046	Syt1;Stx1a
GO:0046039	GTP metabolic process	biological_process	2	1443	16	20900	0.303946	0.668733	1.81046	Gtpbp1;Rhoa
GO:0046323	glucose import	biological_process	2	1443	16	20900	0.303946	0.668733	1.81046	Sh2b2;Sort1
GO:0046902	regulation of mitochondrial membrane permeability	biological_process	2	1443	16	20900	0.303946	0.668733	1.81046	Bnip3;Bcl2
GO:0050884	neuromuscular process controlling posture	biological_process	2	1443	16	20900	0.303946	0.668733	1.81046	Large1;Hexa
GO:0051044	positive regulation of membrane protein ectodomain proteolysis	biological_process	2	1443	16	20900	0.303946	0.668733	1.81046	Apoe;Adam9
GO:0060080	inhibitory postsynaptic potential	biological_process	2	1443	16	20900	0.303946	0.668733	1.81046	Grik2;Grik1
GO:0060487	lung epithelial cell differentiation	biological_process	2	1443	16	20900	0.303946	0.668733	1.81046	Grhl2;Numb
GO:0061462	protein localization to lysosome	biological_process	2	1443	16	20900	0.303946	0.668733	1.81046	Lamtor5;Glmp
GO:0061952	midbody abscission	biological_process	2	1443	16	20900	0.303946	0.668733	1.81046	Vps4b;Stx2
GO:0070417	cellular response to cold	biological_process	2	1443	16	20900	0.303946	0.668733	1.81046	Dnajc3;Cirbp
GO:0070885	negative regulation of calcineurin-NFAT signaling cascade	biological_process	2	1443	16	20900	0.303946	0.668733	1.81046	Homer2;Rcan1
GO:0086010	membrane depolarization during action potential	biological_process	2	1443	16	20900	0.303946	0.668733	1.81046	Kcnh2;Scn9a
GO:0098693	regulation of synaptic vesicle cycle	biological_process	2	1443	16	20900	0.303946	0.668733	1.81046	Prkar1b;Cdk5r1
GO:0099003	vesicle-mediated transport in synapse	biological_process	2	1443	16	20900	0.303946	0.668733	1.81046	Stx4a;Snap47
GO:1904862	inhibitory synapse assembly	biological_process	2	1443	16	20900	0.303946	0.668733	1.81046	Gabrb2;Gabra2
GO:0045648	positive regulation of erythrocyte differentiation	biological_process	3	1443	28	20900	0.304448	0.668733	1.55183	Fam210b;Prmt1;Acvr2a
GO:0048168	regulation of neuronal synaptic plasticity	biological_process	3	1443	28	20900	0.304448	0.668733	1.55183	Camk2a;Rac1;Zdhhc2
GO:0055010	ventricular cardiac muscle tissue morphogenesis	biological_process	3	1443	28	20900	0.304448	0.668733	1.55183	Fkbp1a;Tpm1;Fgfr2
GO:0070536	protein K63-linked deubiquitination	biological_process	3	1443	28	20900	0.304448	0.668733	1.55183	Otud4;Abraxas2;Usp33
GO:0099149	regulation of postsynaptic neurotransmitter receptor internalization	biological_process	3	1443	28	20900	0.304448	0.668733	1.55183	Hip1;Nedd4;Numb
GO:0051897	positive regulation of phosphatidylinositol 3-kinase/protein kinase B signal transduction	biological_process	15	1443	187	20900	0.311213	0.668733	1.1618	Hax1;Pdgfd;Mydgf;Hsp90aa1;Meis3;Rgl2;Pdgfa;Nedd4;C1qbp;Ror1;Maz;Pik3ca;Igfbp5;Mtdh;Rac1
GO:0003281	ventricular septum development	biological_process	4	1443	41	20900	0.313385	0.668733	1.41305	Nprl3;Wnt5a;Mdm4;Luzp1
GO:0030177	positive regulation of Wnt signaling pathway	biological_process	4	1443	41	20900	0.313385	0.668733	1.41305	Csnk1e;Cdc73;Fgf10;Fgfr2
GO:0045747	positive regulation of Notch signaling pathway	biological_process	4	1443	41	20900	0.313385	0.668733	1.41305	Bmp2k;Poglut1;Sox2;Fgf10
GO:0072593	reactive oxygen species metabolic process	biological_process	4	1443	41	20900	0.313385	0.668733	1.41305	Duox1;Bnip3;Cyb5r4;Bcl2
GO:0031398	positive regulation of protein ubiquitination	biological_process	7	1443	80	20900	0.314676	0.668733	1.26733	Ubb;Ripk2;Rassf1;Hspa5;Hdac3;Mapk8;Stub1
GO:0001558	regulation of cell growth	biological_process	5	1443	54	20900	0.316164	0.668733	1.34108	Uri1;Igfbp5;Epm2a;Cdc73;Lamtor2
GO:0034614	cellular response to reactive oxygen species	biological_process	5	1443	54	20900	0.316164	0.668733	1.34108	Ercc6l2;Sqstm1;Atg7;Mapk8;Ppargc1b
GO:0051209	release of sequestered calcium ion into cytosol	biological_process	5	1443	54	20900	0.316164	0.668733	1.34108	Plce1;Fkbp1a;Tpcn2;Htr2a;Cherp
GO:0032543	mitochondrial translation	biological_process	8	1443	94	20900	0.32281	0.668733	1.23266	Mrpl35;Mrps21;Mrps5;Mrpl10;Mrpl14;Gfm2;Mrpl37;Mrpl27
GO:0030225	macrophage differentiation	biological_process	3	1443	29	20900	0.323826	0.668733	1.49832	Large1;Nfix;L3mbtl3
GO:0032480	negative regulation of type I interferon production	biological_process	3	1443	29	20900	0.323826	0.668733	1.49832	Ddx56;Atg12;Atg5
GO:0043001	Golgi to plasma membrane protein transport	biological_process	3	1443	29	20900	0.323826	0.668733	1.49832	Sptbn1;Sys1;Rab26
GO:0048708	astrocyte differentiation	biological_process	3	1443	29	20900	0.323826	0.668733	1.49832	Nf1;Large1;Nfix
GO:0060078	regulation of postsynaptic membrane potential	biological_process	3	1443	29	20900	0.323826	0.668733	1.49832	Grik5;Gabrb2;Gabra2
GO:0060907	positive regulation of macrophage cytokine production	biological_process	3	1443	29	20900	0.323826	0.668733	1.49832	Wnt5a;Ripk2;Panx1
GO:1901223	negative regulation of non-canonical NF-kappaB signal transduction	biological_process	3	1443	29	20900	0.323826	0.668733	1.49832	Fbxw11;Nlrc3;Ndufc2
GO:0006302	double-strand break repair	biological_process	6	1443	68	20900	0.328561	0.668733	1.27797	Kat5;Nbn;Smchd1;Mta1;Hpf1;Eya3
GO:0002027	regulation of heart rate	biological_process	4	1443	42	20900	0.329379	0.668733	1.3794	Cacna1e;Calm1;Mdm4;Slc1a1
GO:0006605	protein targeting	biological_process	4	1443	42	20900	0.329379	0.668733	1.3794	Gipc1;Os9;Cacng3;Tomm20l
GO:0010634	positive regulation of epithelial cell migration	biological_process	4	1443	42	20900	0.329379	0.668733	1.3794	Prkce;Epb41l5;Itga3;Fgf10
GO:0040018	positive regulation of multicellular organism growth	biological_process	4	1443	42	20900	0.329379	0.668733	1.3794	Nipbl;Slc6a3;Dlg1;Bcl2
GO:0043627	response to estrogen	biological_process	4	1443	42	20900	0.329379	0.668733	1.3794	Ep300;Mme;Rcan1;Kmt2d
GO:0055074	calcium ion homeostasis	biological_process	4	1443	42	20900	0.329379	0.668733	1.3794	Ccdc47;Asph;Wnk4;Trim24
GO:1900087	positive regulation of G1/S transition of mitotic cell cycle	biological_process	4	1443	42	20900	0.329379	0.668733	1.3794	Sass6;Mepce;Fgf10;Kmt2e
GO:0000266	mitochondrial fission	biological_process	2	1443	17	20900	0.330037	0.668733	1.70397	Mief1;Mtfr1l
GO:0001921	positive regulation of receptor recycling	biological_process	2	1443	17	20900	0.330037	0.668733	1.70397	Dab2;Psen2
GO:0006699	bile acid biosynthetic process	biological_process	2	1443	17	20900	0.330037	0.668733	1.70397	Cyp27a1;Slc27a2
GO:0006734	NADH metabolic process	biological_process	2	1443	17	20900	0.330037	0.668733	1.70397	Me1;Gpd1
GO:0040019	positive regulation of embryonic development	biological_process	2	1443	17	20900	0.330037	0.668733	1.70397	Cfl1;Hspa5
GO:0043583	ear development	biological_process	2	1443	17	20900	0.330037	0.668733	1.70397	Nfix;Bcl2
GO:0048490	anterograde synaptic vesicle transport	biological_process	2	1443	17	20900	0.330037	0.668733	1.70397	Ap3b1;Bloc1s2
GO:0048712	negative regulation of astrocyte differentiation	biological_process	2	1443	17	20900	0.330037	0.668733	1.70397	Nf1;Atf5
GO:0051298	centrosome duplication	biological_process	2	1443	17	20900	0.330037	0.668733	1.70397	Sass6;Usp33
GO:0051560	mitochondrial calcium ion homeostasis	biological_process	2	1443	17	20900	0.330037	0.668733	1.70397	Anxa6;Micu3
GO:0055091	phospholipid homeostasis	biological_process	2	1443	17	20900	0.330037	0.668733	1.70397	Abca1;Angptl3
GO:0070131	positive regulation of mitochondrial translation	biological_process	2	1443	17	20900	0.330037	0.668733	1.70397	Mettl8;C1qbp
GO:1904355	positive regulation of telomere capping	biological_process	2	1443	17	20900	0.330037	0.668733	1.70397	Pkib;Pnkp
GO:1990869	cellular response to chemokine	biological_process	2	1443	17	20900	0.330037	0.668733	1.70397	Rhoa;Stk39
GO:2000649	regulation of sodium ion transmembrane transporter activity	biological_process	2	1443	17	20900	0.330037	0.668733	1.70397	Scn1b;Fgf12
GO:0071363	cellular response to growth factor stimulus	biological_process	5	1443	55	20900	0.330051	0.668733	1.3167	Dtymk;Uri1;Acvr1c;Htra2;Acvr2a
GO:0007155	cell adhesion	biological_process	44	1443	594	20900	0.334693	0.668733	1.07287	Ctnna2;Kirrel3;Flrt3;Cdh12;Myh9;Pcdhb21;Pcdhga9;Prkce;Jup;Slc23a2;Ptprm;Rhoa;Cfdp1;Dst;Atp1b1;Dscaml1;Cyfip2;Bsg;Pkp4;Nectin1;Ntm;Igsf9b;Grhl2;Flrt2;Pcdhgc4;Pxn;Slamf1;Sdc3;Angptl3;Pcdhga6;Ackr3;Bcar1;Epha2;Itga3;Pcdhb17;Flrt1;Col14a1;Pcdh10;Dsg2;Adam9;Rac1;Ptprf;Lamc1;Icam5
GO:0060041	retina development in camera-type eye	biological_process	7	1443	82	20900	0.337344	0.668733	1.23641	Uchl3;Large1;Nfix;Nectin1;Rpgrip1;Slc1a1;Gnb1
GO:0021766	hippocampus development	biological_process	6	1443	69	20900	0.341033	0.668733	1.25945	Kirrel3;Sema6b;Nf2;Alk;Nfix;Cdk5r1
GO:0006367	transcription initiation at RNA polymerase II promoter	biological_process	3	1443	30	20900	0.343203	0.668733	1.44837	Gtf2f1;Gtf2f2;Maz
GO:0006904	vesicle docking involved in exocytosis	biological_process	3	1443	30	20900	0.343203	0.668733	1.44837	Rab3a;Rab13;Exoc3
GO:0016126	sterol biosynthetic process	biological_process	3	1443	30	20900	0.343203	0.668733	1.44837	Dhcr24;Pmvk;Hmgcs1
GO:0031507	heterochromatin formation	biological_process	3	1443	30	20900	0.343203	0.668733	1.44837	Bahd1;Lmnb2;Kmt2d
GO:0045216	cell-cell junction organization	biological_process	3	1443	30	20900	0.343203	0.668733	1.44837	Nf2;Ccm2;Rac1
GO:0046034	ATP metabolic process	biological_process	3	1443	30	20900	0.343203	0.668733	1.44837	Atp1b1;Hspa8;Atp1a2
GO:0048741	skeletal muscle fiber development	biological_process	3	1443	30	20900	0.343203	0.668733	1.44837	Large1;Rcan1;Bcl2
GO:0048821	erythrocyte development	biological_process	3	1443	30	20900	0.343203	0.668733	1.44837	Bpgm;Slc11a2;Adgrf4
GO:0060045	positive regulation of cardiac muscle cell proliferation	biological_process	3	1443	30	20900	0.343203	0.668733	1.44837	Pim1;Fgfr2;Rbpj
GO:0016358	dendrite development	biological_process	5	1443	56	20900	0.343994	0.668733	1.29319	Strn;Zfp212;Flrt1;Rac1;Syngap1
GO:0030178	negative regulation of Wnt signaling pathway	biological_process	5	1443	56	20900	0.343994	0.668733	1.29319	Csnk1e;Nlk;Sox2;Nxn;Aida
GO:0006665	sphingolipid metabolic process	biological_process	4	1443	43	20900	0.345415	0.668733	1.34732	Serinc1;Ugcg;Galc;Acer3
GO:0007616	long-term memory	biological_process	4	1443	43	20900	0.345415	0.668733	1.34732	Adcy8;Egr1;Adcy1;Apoe
GO:0010975	regulation of neuron projection development	biological_process	4	1443	43	20900	0.345415	0.668733	1.34732	Ctnna2;Rhoa;Ntng2;Ptprf
GO:0019216	regulation of lipid metabolic process	biological_process	4	1443	43	20900	0.345415	0.668733	1.34732	Ncoa2;Dnajc15;Prkce;Golm1
GO:0030010	establishment of cell polarity	biological_process	4	1443	43	20900	0.345415	0.668733	1.34732	Hsp90aa1;Cfl1;Pard6a;Kif26b
GO:0032526	response to retinoic acid	biological_process	4	1443	43	20900	0.345415	0.668733	1.34732	Gdap2;Sox2;Rxrb;Tmem161a
GO:0071902	positive regulation of protein serine/threonine kinase activity	biological_process	4	1443	43	20900	0.345415	0.668733	1.34732	Ralb;Rhoa;Pim1;Telo2
GO:0001525	angiogenesis	biological_process	21	1443	275	20900	0.347815	0.668733	1.10603	Vps4b;Mydgf;Nf1;Myh9;Slc31a1;Tgfa;Fgf1;Bsg;Smad5;Pdgfa;Map3k7;Angptl3;Pik3ca;Ackr3;Epha2;Dysf;Otulin;Lemd3;Pknox1;Fgfr2;Rbpj
GO:0010977	negative regulation of neuron projection development	biological_process	7	1443	83	20900	0.348761	0.668733	1.22152	Stmn2;Dab2;Rhoa;Ntm;Itm2c;Apoe;Bcl11a
GO:0000480	endonucleolytic cleavage in 5'-ETS of tricistronic rRNA transcript (SSU-rRNA, 5.8S rRNA, LSU-rRNA)	biological_process	1	1443	6	20900	0.34904	0.668733	2.41395	Tbl3
GO:0001714	endodermal cell fate specification	biological_process	1	1443	6	20900	0.34904	0.668733	2.41395	Sox2
GO:0001787	natural killer cell proliferation	biological_process	1	1443	6	20900	0.34904	0.668733	2.41395	Slamf1
GO:0001834	trophectodermal cell proliferation	biological_process	1	1443	6	20900	0.34904	0.668733	2.41395	Acvr1c
GO:0001922	B-1 B cell homeostasis	biological_process	1	1443	6	20900	0.34904	0.668733	2.41395	Sh2b2
GO:0002043	blood vessel endothelial cell proliferation involved in sprouting angiogenesis	biological_process	1	1443	6	20900	0.34904	0.668733	2.41395	Epha2
GO:0002051	osteoblast fate commitment	biological_process	1	1443	6	20900	0.34904	0.668733	2.41395	Smad5
GO:0002158	osteoclast proliferation	biological_process	1	1443	6	20900	0.34904	0.668733	2.41395	Nfix
GO:0002360	T cell lineage commitment	biological_process	1	1443	6	20900	0.34904	0.668733	2.41395	Bcl2
GO:0003158	endothelium development	biological_process	1	1443	6	20900	0.34904	0.668733	2.41395	Ccm2
GO:0006116	NADH oxidation	biological_process	1	1443	6	20900	0.34904	0.668733	2.41395	Gpd1
GO:0006166	purine ribonucleoside salvage	biological_process	1	1443	6	20900	0.34904	0.668733	2.41395	Adk
GO:0006167	AMP biosynthetic process	biological_process	1	1443	6	20900	0.34904	0.668733	2.41395	Adk
GO:0006189	'de novo' IMP biosynthetic process	biological_process	1	1443	6	20900	0.34904	0.668733	2.41395	Gart
GO:0006207	'de novo' pyrimidine nucleobase biosynthetic process	biological_process	1	1443	6	20900	0.34904	0.668733	2.41395	Dhodh
GO:0006362	transcription elongation by RNA polymerase I	biological_process	1	1443	6	20900	0.34904	0.668733	2.41395	Ercc2
GO:0006382	adenosine to inosine editing	biological_process	1	1443	6	20900	0.34904	0.668733	2.41395	Adar
GO:0006398	mRNA 3'-end processing by stem-loop binding and cleavage	biological_process	1	1443	6	20900	0.34904	0.668733	2.41395	Slbp
GO:0006636	unsaturated fatty acid biosynthetic process	biological_process	1	1443	6	20900	0.34904	0.668733	2.41395	Scd2
GO:0006682	galactosylceramide biosynthetic process	biological_process	1	1443	6	20900	0.34904	0.668733	2.41395	B3galt2
GO:0006751	glutathione catabolic process	biological_process	1	1443	6	20900	0.34904	0.668733	2.41395	Ggt7
GO:0006837	serotonin transport	biological_process	1	1443	6	20900	0.34904	0.668733	2.41395	Slc29a4
GO:0007199	G protein-coupled receptor signaling pathway coupled to cGMP nucleotide second messenger	biological_process	1	1443	6	20900	0.34904	0.668733	2.41395	Gkap1
GO:0007221	positive regulation of transcription of Notch receptor target	biological_process	1	1443	6	20900	0.34904	0.668733	2.41395	Rbpj
GO:0007635	chemosensory behavior	biological_process	1	1443	6	20900	0.34904	0.668733	2.41395	Prkce
GO:0008078	mesodermal cell migration	biological_process	1	1443	6	20900	0.34904	0.668733	2.41395	Nckap1
GO:0008635	activation of cysteine-type endopeptidase activity involved in apoptotic process by cytochrome c	biological_process	1	1443	6	20900	0.34904	0.668733	2.41395	Diablo
GO:0009134	nucleoside diphosphate catabolic process	biological_process	1	1443	6	20900	0.34904	0.668733	2.41395	Entpd1
GO:0009620	response to fungus	biological_process	1	1443	6	20900	0.34904	0.668733	2.41395	Atg5
GO:0010032	meiotic chromosome condensation	biological_process	1	1443	6	20900	0.34904	0.668733	2.41395	Ncapd2
GO:0010038	response to metal ion	biological_process	1	1443	6	20900	0.34904	0.668733	2.41395	Alad
GO:0010248	establishment or maintenance of transmembrane electrochemical gradient	biological_process	1	1443	6	20900	0.34904	0.668733	2.41395	Atp1b1
GO:0010701	positive regulation of norepinephrine secretion	biological_process	1	1443	6	20900	0.34904	0.668733	2.41395	Stx1a
GO:0010706	ganglioside biosynthetic process via lactosylceramide	biological_process	1	1443	6	20900	0.34904	0.668733	2.41395	St3gal2
GO:0010792	DNA double-strand break processing involved in repair via single-strand annealing	biological_process	1	1443	6	20900	0.34904	0.668733	2.41395	Rad52
GO:0010825	positive regulation of centrosome duplication	biological_process	1	1443	6	20900	0.34904	0.668733	2.41395	Azin1
GO:0010830	regulation of myotube differentiation	biological_process	1	1443	6	20900	0.34904	0.668733	2.41395	Sik1
GO:0014053	negative regulation of gamma-aminobutyric acid secretion	biological_process	1	1443	6	20900	0.34904	0.668733	2.41395	Gabbr1
GO:0014894	response to denervation involved in regulation of muscle adaptation	biological_process	1	1443	6	20900	0.34904	0.668733	2.41395	Fbxo32
GO:0014910	regulation of smooth muscle cell migration	biological_process	1	1443	6	20900	0.34904	0.668733	2.41395	Pdgfa
GO:0016070	RNA metabolic process	biological_process	1	1443	6	20900	0.34904	0.668733	2.41395	Tsn
GO:0016338	calcium-independent cell-cell adhesion via plasma membrane cell-adhesion molecules	biological_process	1	1443	6	20900	0.34904	0.668733	2.41395	Dscaml1
GO:0016447	somatic recombination of immunoglobulin gene segments	biological_process	1	1443	6	20900	0.34904	0.668733	2.41395	Msh3
GO:0016479	negative regulation of transcription by RNA polymerase I	biological_process	1	1443	6	20900	0.34904	0.668733	2.41395	Maf1
GO:0018027	peptidyl-lysine dimethylation	biological_process	1	1443	6	20900	0.34904	0.668733	2.41395	Setd4
GO:0019068	virion assembly	biological_process	1	1443	6	20900	0.34904	0.668733	2.41395	Apoe
GO:0030204	chondroitin sulfate metabolic process	biological_process	1	1443	6	20900	0.34904	0.668733	2.41395	Chst11
GO:0030263	apoptotic chromosome condensation	biological_process	1	1443	6	20900	0.34904	0.668733	2.41395	Ern2
GO:0030323	respiratory tube development	biological_process	1	1443	6	20900	0.34904	0.668733	2.41395	Grhl2
GO:0031442	positive regulation of mRNA 3'-end processing	biological_process	1	1443	6	20900	0.34904	0.668733	2.41395	Cdc73
GO:0031508	pericentric heterochromatin formation	biological_process	1	1443	6	20900	0.34904	0.668733	2.41395	H3f3b
GO:0031579	membrane raft organization	biological_process	1	1443	6	20900	0.34904	0.668733	2.41395	Dlg1
GO:0031914	negative regulation of synaptic plasticity	biological_process	1	1443	6	20900	0.34904	0.668733	2.41395	Unc13c
GO:0032053	ciliary basal body organization	biological_process	1	1443	6	20900	0.34904	0.668733	2.41395	Crocc
GO:0032237	activation of store-operated calcium channel activity	biological_process	1	1443	6	20900	0.34904	0.668733	2.41395	Asph
GO:0032466	negative regulation of cytokinesis	biological_process	1	1443	6	20900	0.34904	0.668733	2.41395	Zfyve19
GO:0032692	negative regulation of interleukin-1 production	biological_process	1	1443	6	20900	0.34904	0.668733	2.41395	Hdac3
GO:0032792	negative regulation of CREB transcription factor activity	biological_process	1	1443	6	20900	0.34904	0.668733	2.41395	Sik1
GO:0032911	negative regulation of transforming growth factor beta1 production	biological_process	1	1443	6	20900	0.34904	0.668733	2.41395	Furin
GO:0033133	positive regulation of glucokinase activity	biological_process	1	1443	6	20900	0.34904	0.668733	2.41395	Dusp12
GO:0033278	cell proliferation in midbrain	biological_process	1	1443	6	20900	0.34904	0.668733	2.41395	Ryk
GO:0033363	secretory granule organization	biological_process	1	1443	6	20900	0.34904	0.668733	2.41395	Mta1
GO:0033631	cell-cell adhesion mediated by integrin	biological_process	1	1443	6	20900	0.34904	0.668733	2.41395	Adam9
GO:0034134	toll-like receptor 2 signaling pathway	biological_process	1	1443	6	20900	0.34904	0.668733	2.41395	Ripk2
GO:0034975	protein folding in endoplasmic reticulum	biological_process	1	1443	6	20900	0.34904	0.668733	2.41395	Dnajc3
GO:0035330	regulation of hippo signaling	biological_process	1	1443	6	20900	0.34904	0.668733	2.41395	Nf2
GO:0035610	protein side chain deglutamylation	biological_process	1	1443	6	20900	0.34904	0.668733	2.41395	Agbl4
GO:0035745	T-helper 2 cell cytokine production	biological_process	1	1443	6	20900	0.34904	0.668733	2.41395	Il31ra
GO:0035795	negative regulation of mitochondrial membrane permeability	biological_process	1	1443	6	20900	0.34904	0.668733	2.41395	Bcl2l2
GO:0035965	cardiolipin acyl-chain remodeling	biological_process	1	1443	6	20900	0.34904	0.668733	2.41395	Lclat1
GO:0036324	vascular endothelial growth factor receptor-2 signaling pathway	biological_process	1	1443	6	20900	0.34904	0.668733	2.41395	Slc31a1
GO:0038154	interleukin-11-mediated signaling pathway	biological_process	1	1443	6	20900	0.34904	0.668733	2.41395	Jak1
GO:0042159	lipoprotein catabolic process	biological_process	1	1443	6	20900	0.34904	0.668733	2.41395	Apoe
GO:0042373	vitamin K metabolic process	biological_process	1	1443	6	20900	0.34904	0.668733	2.41395	Cbr1
GO:0042420	dopamine catabolic process	biological_process	1	1443	6	20900	0.34904	0.668733	2.41395	Slc6a3
GO:0042713	sperm ejaculation	biological_process	1	1443	6	20900	0.34904	0.668733	2.41395	Acvr2a
GO:0043217	myelin maintenance	biological_process	1	1443	6	20900	0.34904	0.668733	2.41395	Abcd2
GO:0043243	positive regulation of protein-containing complex disassembly	biological_process	1	1443	6	20900	0.34904	0.668733	2.41395	Bnip3
GO:0043312	neutrophil degranulation	biological_process	1	1443	6	20900	0.34904	0.668733	2.41395	Pikfyve
GO:0043551	regulation of phosphatidylinositol 3-kinase activity	biological_process	1	1443	6	20900	0.34904	0.668733	2.41395	Wdr91
GO:0043967	histone H4 acetylation	biological_process	1	1443	6	20900	0.34904	0.668733	2.41395	Actl6a
GO:0044830	modulation by host of viral RNA genome replication	biological_process	1	1443	6	20900	0.34904	0.668733	2.41395	Ddx56
GO:0045163	clustering of voltage-gated potassium channels	biological_process	1	1443	6	20900	0.34904	0.668733	2.41395	Dlg2
GO:0045925	positive regulation of female receptivity	biological_process	1	1443	6	20900	0.34904	0.668733	2.41395	Ncoa2
GO:0045933	positive regulation of muscle contraction	biological_process	1	1443	6	20900	0.34904	0.668733	2.41395	Eno1
GO:0046473	phosphatidic acid metabolic process	biological_process	1	1443	6	20900	0.34904	0.668733	2.41395	Lipc
GO:0046514	ceramide catabolic process	biological_process	1	1443	6	20900	0.34904	0.668733	2.41395	Acer3
GO:0046903	secretion	biological_process	1	1443	6	20900	0.34904	0.668733	2.41395	Ptges2
GO:0048070	regulation of developmental pigmentation	biological_process	1	1443	6	20900	0.34904	0.668733	2.41395	Bcl2
GO:0048263	determination of dorsal identity	biological_process	1	1443	6	20900	0.34904	0.668733	2.41395	Mapk8
GO:0048298	positive regulation of isotype switching to IgA isotypes	biological_process	1	1443	6	20900	0.34904	0.668733	2.41395	Nsd2
GO:0048505	regulation of timing of cell differentiation	biological_process	1	1443	6	20900	0.34904	0.668733	2.41395	Rbpj
GO:0048562	embryonic organ morphogenesis	biological_process	1	1443	6	20900	0.34904	0.668733	2.41395	Fgfr2
GO:0048642	negative regulation of skeletal muscle tissue development	biological_process	1	1443	6	20900	0.34904	0.668733	2.41395	Usp19
GO:0048659	smooth muscle cell proliferation	biological_process	1	1443	6	20900	0.34904	0.668733	2.41395	Naa35
GO:0048755	branching morphogenesis of a nerve	biological_process	1	1443	6	20900	0.34904	0.668733	2.41395	Fgfr2
GO:0048858	cell projection morphogenesis	biological_process	1	1443	6	20900	0.34904	0.668733	2.41395	Cspg5
GO:0051013	microtubule severing	biological_process	1	1443	6	20900	0.34904	0.668733	2.41395	Katnal1
GO:0051293	establishment of spindle localization	biological_process	1	1443	6	20900	0.34904	0.668733	2.41395	Cfl1
GO:0051661	maintenance of centrosome location	biological_process	1	1443	6	20900	0.34904	0.668733	2.41395	Akap9
GO:0051823	regulation of synapse structural plasticity	biological_process	1	1443	6	20900	0.34904	0.668733	2.41395	Ctnna2
GO:0052548	regulation of endopeptidase activity	biological_process	1	1443	6	20900	0.34904	0.668733	2.41395	Furin
GO:0060267	positive regulation of respiratory burst	biological_process	1	1443	6	20900	0.34904	0.668733	2.41395	Camk1d
GO:0060298	positive regulation of sarcomere organization	biological_process	1	1443	6	20900	0.34904	0.668733	2.41395	Ep300
GO:0060390	regulation of SMAD protein signal transduction	biological_process	1	1443	6	20900	0.34904	0.668733	2.41395	Sptbn1
GO:0060513	prostatic bud formation	biological_process	1	1443	6	20900	0.34904	0.668733	2.41395	Fgf10
GO:0060545	positive regulation of necroptotic process	biological_process	1	1443	6	20900	0.34904	0.668733	2.41395	Casp6
GO:0060744	mammary gland branching involved in thelarche	biological_process	1	1443	6	20900	0.34904	0.668733	2.41395	Wnt5a
GO:0060760	positive regulation of response to cytokine stimulus	biological_process	1	1443	6	20900	0.34904	0.668733	2.41395	Wnt5a
GO:0060837	blood vessel endothelial cell differentiation	biological_process	1	1443	6	20900	0.34904	0.668733	2.41395	Ccm2
GO:0061156	pulmonary artery morphogenesis	biological_process	1	1443	6	20900	0.34904	0.668733	2.41395	Sec24b
GO:0061458	reproductive system development	biological_process	1	1443	6	20900	0.34904	0.668733	2.41395	Ndufs6
GO:0061739	protein lipidation involved in autophagosome assembly	biological_process	1	1443	6	20900	0.34904	0.668733	2.41395	Atg5
GO:0061951	establishment of protein localization to plasma membrane	biological_process	1	1443	6	20900	0.34904	0.668733	2.41395	Snx27
GO:0062176	R-loop processing	biological_process	1	1443	6	20900	0.34904	0.668733	2.41395	Ddx23
GO:0070197	meiotic attachment of telomere to nuclear envelope	biological_process	1	1443	6	20900	0.34904	0.668733	2.41395	Spdya
GO:0070227	lymphocyte apoptotic process	biological_process	1	1443	6	20900	0.34904	0.668733	2.41395	Bcl2
GO:0070245	positive regulation of thymocyte apoptotic process	biological_process	1	1443	6	20900	0.34904	0.668733	2.41395	Wnt5a
GO:0070662	mast cell proliferation	biological_process	1	1443	6	20900	0.34904	0.668733	2.41395	Nf1
GO:0071377	cellular response to glucagon stimulus	biological_process	1	1443	6	20900	0.34904	0.668733	2.41395	Adcy8
GO:0071499	cellular response to laminar fluid shear stress	biological_process	1	1443	6	20900	0.34904	0.668733	2.41395	Ass1
GO:0071569	protein ufmylation	biological_process	1	1443	6	20900	0.34904	0.668733	2.41395	Uba5
GO:0071716	leukotriene transport	biological_process	1	1443	6	20900	0.34904	0.668733	2.41395	Abcc10
GO:0071763	nuclear membrane organization	biological_process	1	1443	6	20900	0.34904	0.668733	2.41395	Tor1b
GO:0072531	pyrimidine-containing compound transmembrane transport	biological_process	1	1443	6	20900	0.34904	0.668733	2.41395	Slc29a2
GO:0072537	fibroblast activation	biological_process	1	1443	6	20900	0.34904	0.668733	2.41395	Il17ra
GO:0086012	membrane depolarization during cardiac muscle cell action potential	biological_process	1	1443	6	20900	0.34904	0.668733	2.41395	Scn1b
GO:0090156	intracellular sphingolipid homeostasis	biological_process	1	1443	6	20900	0.34904	0.668733	2.41395	Atg7
GO:0090166	Golgi disassembly	biological_process	1	1443	6	20900	0.34904	0.668733	2.41395	Stx5a
GO:0090209	negative regulation of triglyceride metabolic process	biological_process	1	1443	6	20900	0.34904	0.668733	2.41395	Apoe
GO:0097113	AMPA glutamate receptor clustering	biological_process	1	1443	6	20900	0.34904	0.668733	2.41395	Apoe
GO:0097114	NMDA glutamate receptor clustering	biological_process	1	1443	6	20900	0.34904	0.668733	2.41395	Apoe
GO:0097350	neutrophil clearance	biological_process	1	1443	6	20900	0.34904	0.668733	2.41395	Xkr8
GO:0097494	regulation of vesicle size	biological_process	1	1443	6	20900	0.34904	0.668733	2.41395	Washc5
GO:0097503	sialylation	biological_process	1	1443	6	20900	0.34904	0.668733	2.41395	St3gal2
GO:0098880	maintenance of postsynaptic specialization structure	biological_process	1	1443	6	20900	0.34904	0.668733	2.41395	Syngap1
GO:0098908	regulation of neuronal action potential	biological_process	1	1443	6	20900	0.34904	0.668733	2.41395	Fgf12
GO:0098909	regulation of cardiac muscle cell action potential involved in regulation of contraction	biological_process	1	1443	6	20900	0.34904	0.668733	2.41395	Akap9
GO:0099010	modification of postsynaptic structure	biological_process	1	1443	6	20900	0.34904	0.668733	2.41395	Filip1
GO:0099150	regulation of postsynaptic specialization assembly	biological_process	1	1443	6	20900	0.34904	0.668733	2.41395	Wnt5a
GO:0099502	calcium-dependent activation of synaptic vesicle fusion	biological_process	1	1443	6	20900	0.34904	0.668733	2.41395	Syt1
GO:0099638	endosome to plasma membrane protein transport	biological_process	1	1443	6	20900	0.34904	0.668733	2.41395	Snx27
GO:0110011	regulation of basement membrane organization	biological_process	1	1443	6	20900	0.34904	0.668733	2.41395	Lamc1
GO:0140013	meiotic nuclear division	biological_process	1	1443	6	20900	0.34904	0.668733	2.41395	Wnt5a
GO:0140058	neuron projection arborization	biological_process	1	1443	6	20900	0.34904	0.668733	2.41395	Rock1
GO:0150011	regulation of neuron projection arborization	biological_process	1	1443	6	20900	0.34904	0.668733	2.41395	Ntng2
GO:0160040	mitocytosis	biological_process	1	1443	6	20900	0.34904	0.668733	2.41395	Tspan9
GO:1901300	positive regulation of hydrogen peroxide-mediated programmed cell death	biological_process	1	1443	6	20900	0.34904	0.668733	2.41395	Ep300
GO:1901317	regulation of flagellated sperm motility	biological_process	1	1443	6	20900	0.34904	0.668733	2.41395	Kif9
GO:1901532	regulation of hematopoietic progenitor cell differentiation	biological_process	1	1443	6	20900	0.34904	0.668733	2.41395	Eif2ak2
GO:1901888	regulation of cell junction assembly	biological_process	1	1443	6	20900	0.34904	0.668733	2.41395	Rock1
GO:1901998	toxin transport	biological_process	1	1443	6	20900	0.34904	0.668733	2.41395	Slc29a4
GO:1902041	regulation of extrinsic apoptotic signaling pathway via death domain receptors	biological_process	1	1443	6	20900	0.34904	0.668733	2.41395	Stx4a
GO:1902514	regulation of calcium ion transmembrane transport via high voltage-gated calcium channel	biological_process	1	1443	6	20900	0.34904	0.668733	2.41395	Camk2d
GO:1902667	regulation of axon guidance	biological_process	1	1443	6	20900	0.34904	0.668733	2.41395	Ythdf1
GO:1902751	positive regulation of cell cycle G2/M phase transition	biological_process	1	1443	6	20900	0.34904	0.668733	2.41395	Cdc25b
GO:1903038	negative regulation of leukocyte cell-cell adhesion	biological_process	1	1443	6	20900	0.34904	0.668733	2.41395	Ass1
GO:1903214	regulation of protein targeting to mitochondrion	biological_process	1	1443	6	20900	0.34904	0.668733	2.41395	Parl
GO:1903566	positive regulation of protein localization to cilium	biological_process	1	1443	6	20900	0.34904	0.668733	2.41395	Crocc
GO:1903779	regulation of cardiac conduction	biological_process	1	1443	6	20900	0.34904	0.668733	2.41395	Tmem65
GO:1903817	negative regulation of voltage-gated potassium channel activity	biological_process	1	1443	6	20900	0.34904	0.668733	2.41395	Kcnab1
GO:1904692	positive regulation of type B pancreatic cell proliferation	biological_process	1	1443	6	20900	0.34904	0.668733	2.41395	Phip
GO:1904738	vascular associated smooth muscle cell migration	biological_process	1	1443	6	20900	0.34904	0.668733	2.41395	Nf1
GO:1905037	autophagosome organization	biological_process	1	1443	6	20900	0.34904	0.668733	2.41395	Zfyve26
GO:1905244	regulation of modification of synaptic structure	biological_process	1	1443	6	20900	0.34904	0.668733	2.41395	Rhoa
GO:1905477	positive regulation of protein localization to membrane	biological_process	1	1443	6	20900	0.34904	0.668733	2.41395	Pik3ca
GO:1990743	protein sialylation	biological_process	1	1443	6	20900	0.34904	0.668733	2.41395	St3gal2
GO:2000058	regulation of ubiquitin-dependent protein catabolic process	biological_process	1	1443	6	20900	0.34904	0.668733	2.41395	L3mbtl3
GO:2000323	negative regulation of glucocorticoid receptor signaling pathway	biological_process	1	1443	6	20900	0.34904	0.668733	2.41395	Cry2
GO:2000324	positive regulation of glucocorticoid receptor signaling pathway	biological_process	1	1443	6	20900	0.34904	0.668733	2.41395	Ncoa2
GO:2000676	positive regulation of type B pancreatic cell apoptotic process	biological_process	1	1443	6	20900	0.34904	0.668733	2.41395	Hdac3
GO:2001137	positive regulation of endocytic recycling	biological_process	1	1443	6	20900	0.34904	0.668733	2.41395	Pla2g4e
GO:0007200	phospholipase C-activating G protein-coupled receptor signaling pathway	biological_process	8	1443	97	20900	0.354434	0.671882	1.19453	Plce1;Crhr1;Gpr18;Adra1b;Gpr139;Htr2a;Grm1;Gnb1
GO:0006941	striated muscle contraction	biological_process	2	1443	18	20900	0.355845	0.671882	1.6093	Large1;Ryr3
GO:0007263	nitric oxide mediated signal transduction	biological_process	2	1443	18	20900	0.355845	0.671882	1.6093	Gucy1a2;Apoe
GO:0009792	embryo development ending in birth or egg hatching	biological_process	2	1443	18	20900	0.355845	0.671882	1.6093	Camsap3;Cdk5r1
GO:0015718	monocarboxylic acid transport	biological_process	2	1443	18	20900	0.355845	0.671882	1.6093	Slc6a11;Slc16a6
GO:0022617	extracellular matrix disassembly	biological_process	2	1443	18	20900	0.355845	0.671882	1.6093	Kif9;Lamc1
GO:0030166	proteoglycan biosynthetic process	biological_process	2	1443	18	20900	0.355845	0.671882	1.6093	B4galt7;Chst11
GO:0030539	male genitalia development	biological_process	2	1443	18	20900	0.355845	0.671882	1.6093	Dhcr24;Sox2
GO:0032633	interleukin-4 production	biological_process	2	1443	18	20900	0.355845	0.671882	1.6093	Il20rb;Rbpj
GO:0033630	positive regulation of cell adhesion mediated by integrin	biological_process	2	1443	18	20900	0.355845	0.671882	1.6093	Rac3;Adam9
GO:0034389	lipid droplet organization	biological_process	2	1443	18	20900	0.355845	0.671882	1.6093	Ppia;Bscl2
GO:0035092	sperm DNA condensation	biological_process	2	1443	18	20900	0.355845	0.671882	1.6093	Kat5;Selenof
GO:0042157	lipoprotein metabolic process	biological_process	2	1443	18	20900	0.355845	0.671882	1.6093	Abca1;Apoe
GO:0042325	regulation of phosphorylation	biological_process	2	1443	18	20900	0.355845	0.671882	1.6093	Ikbkb;Epm2a
GO:0042326	negative regulation of phosphorylation	biological_process	2	1443	18	20900	0.355845	0.671882	1.6093	Tesk1;Rock1
GO:0042551	neuron maturation	biological_process	2	1443	18	20900	0.355845	0.671882	1.6093	Srrm4;Bcl2
GO:0042953	lipoprotein transport	biological_process	2	1443	18	20900	0.355845	0.671882	1.6093	Unc119b;Zdhhc17
GO:0047496	vesicle transport along microtubule	biological_process	2	1443	18	20900	0.355845	0.671882	1.6093	Fbxw11;Bicdl1
GO:0060216	definitive hemopoiesis	biological_process	2	1443	18	20900	0.355845	0.671882	1.6093	Adar;Sp3
GO:0061179	negative regulation of insulin secretion involved in cellular response to glucose stimulus	biological_process	2	1443	18	20900	0.355845	0.671882	1.6093	Pim3;Jagn1
GO:0071985	multivesicular body sorting pathway	biological_process	2	1443	18	20900	0.355845	0.671882	1.6093	Vps4b;Snf8
GO:0086004	regulation of cardiac muscle cell contraction	biological_process	2	1443	18	20900	0.355845	0.671882	1.6093	Sri;Atp1a2
GO:0070373	negative regulation of ERK1 and ERK2 cascade	biological_process	7	1443	84	20900	0.360218	0.671882	1.20698	Ptpn1;Dab2;Ndrg2;Dlg1;Csk;Timp3;Wnk2
GO:0050769	positive regulation of neurogenesis	biological_process	4	1443	44	20900	0.361465	0.671882	1.3167	Numbl;Snw1;Mme;Numb
GO:0051781	positive regulation of cell division	biological_process	4	1443	44	20900	0.361465	0.671882	1.3167	Pdgfd;Tgfa;Fgf1;Pdgfa
GO:2000648	positive regulation of stem cell proliferation	biological_process	4	1443	44	20900	0.361465	0.671882	1.3167	Setd1a;Wnt5a;Fgf10;Fgfr2
GO:0009888	tissue development	biological_process	3	1443	31	20900	0.362532	0.671882	1.40165	Dhcr24;Ntng2;Lamc1
GO:0015908	fatty acid transport	biological_process	3	1443	31	20900	0.362532	0.671882	1.40165	Slc27a2;Acsl6;Acsl1
GO:0030148	sphingolipid biosynthetic process	biological_process	3	1443	31	20900	0.362532	0.671882	1.40165	Degs2;Cers4;Atg7
GO:0030279	negative regulation of ossification	biological_process	3	1443	31	20900	0.362532	0.671882	1.40165	Chsy1;Rbpj;Bcl2
GO:0032640	tumor necrosis factor production	biological_process	3	1443	31	20900	0.362532	0.671882	1.40165	Wdr83;Psen2;Ripk2
GO:0034142	toll-like receptor 4 signaling pathway	biological_process	3	1443	31	20900	0.362532	0.671882	1.40165	Ripk2;Map3k7;Nfkbia
GO:0035082	axoneme assembly	biological_process	3	1443	31	20900	0.362532	0.671882	1.40165	Cluap1;Ttll1;Cc2d2a
GO:0048041	focal adhesion assembly	biological_process	3	1443	31	20900	0.362532	0.671882	1.40165	Rhpn1;Pxn;Bcl2
GO:0055013	cardiac muscle cell development	biological_process	3	1443	31	20900	0.362532	0.671882	1.40165	Asb2;Large1;Atg7
GO:0060038	cardiac muscle cell proliferation	biological_process	3	1443	31	20900	0.362532	0.671882	1.40165	Fgf1;Rxrb;Fgfr2
GO:0070328	triglyceride homeostasis	biological_process	3	1443	31	20900	0.362532	0.671882	1.40165	Lipc;Angptl3;Apoe
GO:0006888	endoplasmic reticulum to Golgi vesicle-mediated transport	biological_process	9	1443	112	20900	0.368671	0.671882	1.16387	Golt1b;Sec24d;Yipf5;Sec23b;Sec31a;Arcn1;Stx5a;Sec24b;Copb1
GO:0007189	adenylate cyclase-activating G protein-coupled receptor signaling pathway	biological_process	10	1443	126	20900	0.371412	0.671882	1.1495	Crhr1;Gpr12;Abca1;Adcy8;Adgrl1;Gnal;Adgrb1;Adcy1;Tmem116;Adgrf4
GO:0031397	negative regulation of protein ubiquitination	biological_process	5	1443	58	20900	0.371972	0.671882	1.2486	Prkce;Sqstm1;Adgrb1;Nxn;Atg5
GO:0042311	vasodilation	biological_process	5	1443	58	20900	0.371972	0.671882	1.2486	Kat2b;Ext2;Ptprm;Apoe;Atg5
GO:0043280	positive regulation of cysteine-type endopeptidase activity involved in apoptotic process	biological_process	5	1443	58	20900	0.371972	0.671882	1.2486	Dapk1;Rhoa;Acvr1c;Htra2;Gramd4
GO:0043588	skin development	biological_process	5	1443	58	20900	0.371972	0.671882	1.2486	Dhcr24;Jup;Pdgfa;Itga3;Ercc2
GO:0071407	cellular response to organic cyclic compound	biological_process	5	1443	58	20900	0.371972	0.671882	1.2486	Recql5;Smad5;Slc1a1;Igfbp5;Nfkbia
GO:0001816	cytokine production	biological_process	4	1443	45	20900	0.3775	0.671882	1.28744	Nfatc1;Wnt5a;Slc1a1;Dysf
GO:0006275	regulation of DNA replication	biological_process	4	1443	45	20900	0.3775	0.671882	1.28744	Ino80c;Smc3;Actl6a;Ruvbl1
GO:0030534	adult behavior	biological_process	4	1443	45	20900	0.3775	0.671882	1.28744	Alk;Slc1a2;Slc1a1;Grik1
GO:0045471	response to ethanol	biological_process	4	1443	45	20900	0.3775	0.671882	1.28744	Got2;Slc6a3;Alad;Bcl2
GO:0030334	regulation of cell migration	biological_process	9	1443	113	20900	0.378648	0.671882	1.15357	Dock10;Camsap3;Kif2a;Rhoa;Cort;Sdc3;Rock1;Ttbk2;Rac1
GO:0007517	muscle organ development	biological_process	6	1443	72	20900	0.378678	0.671882	1.20698	Coprs;Eid2;Kmt5b;Hdgfl2;Large1;Adgrb1
GO:0045785	positive regulation of cell adhesion	biological_process	6	1443	72	20900	0.378678	0.671882	1.20698	Stx4a;Dab2;C1qbp;Dysf;Tpm1;Lamc1
GO:0000956	nuclear-transcribed mRNA catabolic process	biological_process	2	1443	19	20900	0.381286	0.671882	1.5246	Lsm1;Xrn1
GO:0002281	macrophage activation involved in immune response	biological_process	2	1443	19	20900	0.381286	0.671882	1.5246	Prkce;Dysf
GO:0006376	mRNA splice site recognition	biological_process	2	1443	19	20900	0.381286	0.671882	1.5246	Celf2;Celf5
GO:0007041	lysosomal transport	biological_process	2	1443	19	20900	0.381286	0.671882	1.5246	Nedd4;Vps53
GO:0007340	acrosome reaction	biological_process	2	1443	19	20900	0.381286	0.671882	1.5246	Stx2;Syt6
GO:0009190	cyclic nucleotide biosynthetic process	biological_process	2	1443	19	20900	0.381286	0.671882	1.5246	Adcy8;Adcy1
GO:0010035	response to inorganic substance	biological_process	2	1443	19	20900	0.381286	0.671882	1.5246	Gart;Atf1
GO:0010867	positive regulation of triglyceride biosynthetic process	biological_process	2	1443	19	20900	0.381286	0.671882	1.5246	Cnep1r1;Kat5
GO:0019229	regulation of vasoconstriction	biological_process	2	1443	19	20900	0.381286	0.671882	1.5246	Adra1b;Atp1a2
GO:0022038	corpus callosum development	biological_process	2	1443	19	20900	0.381286	0.671882	1.5246	Wdr37;Ryk
GO:0022408	negative regulation of cell-cell adhesion	biological_process	2	1443	19	20900	0.381286	0.671882	1.5246	Nf2;Epb41l5
GO:0035909	aorta morphogenesis	biological_process	2	1443	19	20900	0.381286	0.671882	1.5246	Nprl3;Sec24b
GO:0048596	embryonic camera-type eye morphogenesis	biological_process	2	1443	19	20900	0.381286	0.671882	1.5246	Zeb1;Sp3
GO:0055117	regulation of cardiac muscle contraction	biological_process	2	1443	19	20900	0.381286	0.671882	1.5246	Calm1;Adra1b
GO:0060218	hematopoietic stem cell differentiation	biological_process	2	1443	19	20900	0.381286	0.671882	1.5246	Ercc2;Bcl2
GO:0097284	hepatocyte apoptotic process	biological_process	2	1443	19	20900	0.381286	0.671882	1.5246	Casp6;Adar
GO:1902430	negative regulation of amyloid-beta formation	biological_process	2	1443	19	20900	0.381286	0.671882	1.5246	Rock1;Apoe
GO:1903428	positive regulation of reactive oxygen species biosynthetic process	biological_process	2	1443	19	20900	0.381286	0.671882	1.5246	Clcn3;Adgrb1
GO:0016239	positive regulation of macroautophagy	biological_process	3	1443	32	20900	0.381768	0.671882	1.35785	Map3k7;Epm2a;Bnip3
GO:0032212	positive regulation of telomere maintenance via telomerase	biological_process	3	1443	32	20900	0.381768	0.671882	1.35785	Pkib;Parn;Pnkp
GO:0033344	cholesterol efflux	biological_process	3	1443	32	20900	0.381768	0.671882	1.35785	Abca1;Stx12;Apoe
GO:0045814	negative regulation of gene expression, epigenetic	biological_process	3	1443	32	20900	0.381768	0.671882	1.35785	Mta1;Ctr9;Pphln1
GO:0045930	negative regulation of mitotic cell cycle	biological_process	3	1443	32	20900	0.381768	0.671882	1.35785	Btg1;Brinp2;Bcl2
GO:0043123	positive regulation of canonical NF-kappaB signal transduction	biological_process	11	1443	141	20900	0.38245	0.671882	1.12994	Fbxw11;Prkce;Ripk2;Ror1;Map3k7;Lamtor5;Prkcb;Ikbkb;Mtdh;Ube2n;Traf2
GO:0002181	cytoplasmic translation	biological_process	7	1443	86	20900	0.383213	0.671882	1.17891	Drg1;Rpl30;Rps25;Rpl37a;Rps10;Rps15;Rps29
GO:0042149	cellular response to glucose starvation	biological_process	5	1443	59	20900	0.38597	0.671882	1.22743	Itfg2;Kat5;Hspa5;Sh3glb1;Bcl2
GO:0030317	flagellated sperm motility	biological_process	9	1443	114	20900	0.388645	0.671882	1.14345	AU040320;Dnhd1;Cacna1e;Inpp5b;Ttll1;Spata33;Nsun7;Rabl2;Tmem232
GO:0006979	response to oxidative stress	biological_process	10	1443	128	20900	0.39026	0.671882	1.13154	Ndufa12;Atrn;Ppp1r15b;Ercc2;Rcan1;Apoe;Pnkp;Mapk8;Rrm2b;Bcl2
GO:0070374	positive regulation of ERK1 and ERK2 cascade	biological_process	18	1443	240	20900	0.392855	0.671882	1.08628	Alkal1;Pdgfd;Myh9;Dcc;Fgf1;Pdgfa;Ripk2;Ror1;Slamf1;Dnajc27;Ackr3;Htr2a;Camk2d;Mturn;Nqo2;Fgf10;Apoe;Fgfr2
GO:0009725	response to hormone	biological_process	4	1443	46	20900	0.393495	0.671882	1.25945	Me1;Adra1b;Rerg;Timp3
GO:0000055	ribosomal large subunit export from nucleus	biological_process	1	1443	7	20900	0.393997	0.671882	2.0691	Nup88
GO:0000432	positive regulation of transcription from RNA polymerase II promoter by glucose	biological_process	1	1443	7	20900	0.393997	0.671882	2.0691	Kat2b
GO:0002317	plasma cell differentiation	biological_process	1	1443	7	20900	0.393997	0.671882	2.0691	Lgals8
GO:0002573	myeloid leukocyte differentiation	biological_process	1	1443	7	20900	0.393997	0.671882	2.0691	Psen2
GO:0002686	negative regulation of leukocyte migration	biological_process	1	1443	7	20900	0.393997	0.671882	2.0691	Nf1
GO:0002725	negative regulation of T cell cytokine production	biological_process	1	1443	7	20900	0.393997	0.671882	2.0691	Slamf1
GO:0002829	negative regulation of type 2 immune response	biological_process	1	1443	7	20900	0.393997	0.671882	2.0691	Stat6
GO:0003209	cardiac atrium morphogenesis	biological_process	1	1443	7	20900	0.393997	0.671882	2.0691	Sos1
GO:0003231	cardiac ventricle development	biological_process	1	1443	7	20900	0.393997	0.671882	2.0691	Tmem65
GO:0003402	planar cell polarity pathway involved in axis elongation	biological_process	1	1443	7	20900	0.393997	0.671882	2.0691	Wnt5a
GO:0003407	neural retina development	biological_process	1	1443	7	20900	0.393997	0.671882	2.0691	Bsg
GO:0006012	galactose metabolic process	biological_process	1	1443	7	20900	0.393997	0.671882	2.0691	Galk1
GO:0006048	UDP-N-acetylglucosamine biosynthetic process	biological_process	1	1443	7	20900	0.393997	0.671882	2.0691	Uap1
GO:0006085	acetyl-CoA biosynthetic process	biological_process	1	1443	7	20900	0.393997	0.671882	2.0691	Acss1
GO:0006105	succinate metabolic process	biological_process	1	1443	7	20900	0.393997	0.671882	2.0691	Sdhb
GO:0006369	termination of RNA polymerase II transcription	biological_process	1	1443	7	20900	0.393997	0.671882	2.0691	Maz
GO:0006689	ganglioside catabolic process	biological_process	1	1443	7	20900	0.393997	0.671882	2.0691	Hexa
GO:0006824	cobalt ion transport	biological_process	1	1443	7	20900	0.393997	0.671882	2.0691	Slc11a2
GO:0006999	nuclear pore organization	biological_process	1	1443	7	20900	0.393997	0.671882	2.0691	Nup133
GO:0007167	enzyme-linked receptor protein signaling pathway	biological_process	1	1443	7	20900	0.393997	0.671882	2.0691	Jak1
GO:0008211	glucocorticoid metabolic process	biological_process	1	1443	7	20900	0.393997	0.671882	2.0691	Cbr1
GO:0008595	anterior/posterior axis specification, embryo	biological_process	1	1443	7	20900	0.393997	0.671882	2.0691	Wnt5a
GO:0010815	bradykinin catabolic process	biological_process	1	1443	7	20900	0.393997	0.671882	2.0691	Mme
GO:0010882	regulation of cardiac muscle contraction by calcium ion signaling	biological_process	1	1443	7	20900	0.393997	0.671882	2.0691	Atp1b1
GO:0010922	positive regulation of phosphatase activity	biological_process	1	1443	7	20900	0.393997	0.671882	2.0691	Rock1
GO:0010994	free ubiquitin chain polymerization	biological_process	1	1443	7	20900	0.393997	0.671882	2.0691	Ube2k
GO:0014042	positive regulation of neuron maturation	biological_process	1	1443	7	20900	0.393997	0.671882	2.0691	Bcl2
GO:0014054	positive regulation of gamma-aminobutyric acid secretion	biological_process	1	1443	7	20900	0.393997	0.671882	2.0691	Grik1
GO:0014816	skeletal muscle satellite cell differentiation	biological_process	1	1443	7	20900	0.393997	0.671882	2.0691	Nfix
GO:0015671	oxygen transport	biological_process	1	1443	7	20900	0.393997	0.671882	2.0691	Bpgm
GO:0015695	organic cation transport	biological_process	1	1443	7	20900	0.393997	0.671882	2.0691	Slc29a4
GO:0015807	L-amino acid transport	biological_process	1	1443	7	20900	0.393997	0.671882	2.0691	Slc7a1
GO:0015808	L-alanine transport	biological_process	1	1443	7	20900	0.393997	0.671882	2.0691	Sfxn1
GO:0015862	uridine transport	biological_process	1	1443	7	20900	0.393997	0.671882	2.0691	Slc29a2
GO:0016240	autophagosome membrane docking	biological_process	1	1443	7	20900	0.393997	0.671882	2.0691	Calm1
GO:0017196	N-terminal peptidyl-methionine acetylation	biological_process	1	1443	7	20900	0.393997	0.671882	2.0691	Naa35
GO:0018023	peptidyl-lysine trimethylation	biological_process	1	1443	7	20900	0.393997	0.671882	2.0691	Setd4
GO:0021782	glial cell development	biological_process	1	1443	7	20900	0.393997	0.671882	2.0691	Nfix
GO:0021889	olfactory bulb interneuron differentiation	biological_process	1	1443	7	20900	0.393997	0.671882	2.0691	Atf5
GO:0021942	radial glia guided migration of Purkinje cell	biological_process	1	1443	7	20900	0.393997	0.671882	2.0691	Ctnna2
GO:0030049	muscle filament sliding	biological_process	1	1443	7	20900	0.393997	0.671882	2.0691	Tpm1
GO:0030203	glycosaminoglycan metabolic process	biological_process	1	1443	7	20900	0.393997	0.671882	2.0691	Hexa
GO:0030213	hyaluronan biosynthetic process	biological_process	1	1443	7	20900	0.393997	0.671882	2.0691	Has3
GO:0030262	apoptotic nuclear changes	biological_process	1	1443	7	20900	0.393997	0.671882	2.0691	Acvr1c
GO:0030382	sperm mitochondrion organization	biological_process	1	1443	7	20900	0.393997	0.671882	2.0691	Nsun7
GO:0030947	regulation of vascular endothelial growth factor receptor signaling pathway	biological_process	1	1443	7	20900	0.393997	0.671882	2.0691	Tmem204
GO:0031340	positive regulation of vesicle fusion	biological_process	1	1443	7	20900	0.393997	0.671882	2.0691	Syt1
GO:0031584	activation of phospholipase D activity	biological_process	1	1443	7	20900	0.393997	0.671882	2.0691	Arf4
GO:0032232	negative regulation of actin filament bundle assembly	biological_process	1	1443	7	20900	0.393997	0.671882	2.0691	Cfl1
GO:0032364	intracellular oxygen homeostasis	biological_process	1	1443	7	20900	0.393997	0.671882	2.0691	Egln1
GO:0032747	positive regulation of interleukin-23 production	biological_process	1	1443	7	20900	0.393997	0.671882	2.0691	Il17ra
GO:0032873	negative regulation of stress-activated MAPK cascade	biological_process	1	1443	7	20900	0.393997	0.671882	2.0691	Ppia
GO:0032962	positive regulation of inositol trisphosphate biosynthetic process	biological_process	1	1443	7	20900	0.393997	0.671882	2.0691	Myh9
GO:0033080	immature T cell proliferation in thymus	biological_process	1	1443	7	20900	0.393997	0.671882	2.0691	Ripk2
GO:0033092	positive regulation of immature T cell proliferation in thymus	biological_process	1	1443	7	20900	0.393997	0.671882	2.0691	Ripk2
GO:0033152	immunoglobulin V(D)J recombination	biological_process	1	1443	7	20900	0.393997	0.671882	2.0691	Tcf3
GO:0033615	mitochondrial proton-transporting ATP synthase complex assembly	biological_process	1	1443	7	20900	0.393997	0.671882	2.0691	Tmem70
GO:0034384	high-density lipoprotein particle clearance	biological_process	1	1443	7	20900	0.393997	0.671882	2.0691	Apoe
GO:0034502	protein localization to chromosome	biological_process	1	1443	7	20900	0.393997	0.671882	2.0691	Rpa1
GO:0035654	clathrin-coated vesicle cargo loading, AP-3-mediated	biological_process	1	1443	7	20900	0.393997	0.671882	2.0691	Ap3b1
GO:0035735	intraciliary transport involved in cilium assembly	biological_process	1	1443	7	20900	0.393997	0.671882	2.0691	Dync2li1
GO:0036089	cleavage furrow formation	biological_process	1	1443	7	20900	0.393997	0.671882	2.0691	Rhoa
GO:0036152	phosphatidylethanolamine acyl-chain remodeling	biological_process	1	1443	7	20900	0.393997	0.671882	2.0691	Lpcat4
GO:0036295	cellular response to increased oxygen levels	biological_process	1	1443	7	20900	0.393997	0.671882	2.0691	Atp6v0a2
GO:0038113	interleukin-9-mediated signaling pathway	biological_process	1	1443	7	20900	0.393997	0.671882	2.0691	Jak1
GO:0042256	cytosolic ribosome assembly	biological_process	1	1443	7	20900	0.393997	0.671882	2.0691	C1qbp
GO:0042297	vocal learning	biological_process	1	1443	7	20900	0.393997	0.671882	2.0691	Foxp2
GO:0042699	follicle-stimulating hormone signaling pathway	biological_process	1	1443	7	20900	0.393997	0.671882	2.0691	Myh9
GO:0043031	negative regulation of macrophage activation	biological_process	1	1443	7	20900	0.393997	0.671882	2.0691	Lrfn5
GO:0043462	regulation of ATP-dependent activity	biological_process	1	1443	7	20900	0.393997	0.671882	2.0691	Tpm1
GO:0043549	regulation of kinase activity	biological_process	1	1443	7	20900	0.393997	0.671882	2.0691	Large1
GO:0043619	regulation of transcription from RNA polymerase II promoter in response to oxidative stress	biological_process	1	1443	7	20900	0.393997	0.671882	2.0691	Arnt
GO:0044314	protein K27-linked ubiquitination	biological_process	1	1443	7	20900	0.393997	0.671882	2.0691	Wsb1
GO:0045652	regulation of megakaryocyte differentiation	biological_process	1	1443	7	20900	0.393997	0.671882	2.0691	Prmt1
GO:0045794	negative regulation of cell volume	biological_process	1	1443	7	20900	0.393997	0.671882	2.0691	Clcn3
GO:0045836	positive regulation of meiotic nuclear division	biological_process	1	1443	7	20900	0.393997	0.671882	2.0691	Wnt5a
GO:0045920	negative regulation of exocytosis	biological_process	1	1443	7	20900	0.393997	0.671882	2.0691	Wdr41
GO:0046033	AMP metabolic process	biological_process	1	1443	7	20900	0.393997	0.671882	2.0691	Ak2
GO:0046074	dTMP catabolic process	biological_process	1	1443	7	20900	0.393997	0.671882	2.0691	Dpyd
GO:0046079	dUMP catabolic process	biological_process	1	1443	7	20900	0.393997	0.671882	2.0691	Dpyd
GO:0046653	tetrahydrofolate metabolic process	biological_process	1	1443	7	20900	0.393997	0.671882	2.0691	Mthfr
GO:0046685	response to arsenic-containing substance	biological_process	1	1443	7	20900	0.393997	0.671882	2.0691	Alad
GO:0046826	negative regulation of protein export from nucleus	biological_process	1	1443	7	20900	0.393997	0.671882	2.0691	Hdac3
GO:0047497	mitochondrion transport along microtubule	biological_process	1	1443	7	20900	0.393997	0.671882	2.0691	Ubb
GO:0048645	animal organ formation	biological_process	1	1443	7	20900	0.393997	0.671882	2.0691	Fgf10
GO:0051045	negative regulation of membrane protein ectodomain proteolysis	biological_process	1	1443	7	20900	0.393997	0.671882	2.0691	Timp3
GO:0051096	positive regulation of helicase activity	biological_process	1	1443	7	20900	0.393997	0.671882	2.0691	Msh3
GO:0051099	positive regulation of binding	biological_process	1	1443	7	20900	0.393997	0.671882	2.0691	Eno1
GO:0051101	regulation of DNA binding	biological_process	1	1443	7	20900	0.393997	0.671882	2.0691	Hjurp
GO:0051645	Golgi localization	biological_process	1	1443	7	20900	0.393997	0.671882	2.0691	Arcn1
GO:0055012	ventricular cardiac muscle cell differentiation	biological_process	1	1443	7	20900	0.393997	0.671882	2.0691	Rxrb
GO:0060056	mammary gland involution	biological_process	1	1443	7	20900	0.393997	0.671882	2.0691	Igfbp5
GO:0060235	lens induction in camera-type eye	biological_process	1	1443	7	20900	0.393997	0.671882	2.0691	Sox2
GO:0060428	lung epithelium development	biological_process	1	1443	7	20900	0.393997	0.671882	2.0691	Fgf10
GO:0060442	branching involved in prostate gland morphogenesis	biological_process	1	1443	7	20900	0.393997	0.671882	2.0691	Fgfr2
GO:0060527	prostate epithelial cord arborization involved in prostate glandular acinus morphogenesis	biological_process	1	1443	7	20900	0.393997	0.671882	2.0691	Fgfr2
GO:0060628	regulation of ER to Golgi vesicle-mediated transport	biological_process	1	1443	7	20900	0.393997	0.671882	2.0691	Yipf5
GO:0060669	embryonic placenta morphogenesis	biological_process	1	1443	7	20900	0.393997	0.671882	2.0691	Zfp568
GO:0060763	mammary duct terminal end bud growth	biological_process	1	1443	7	20900	0.393997	0.671882	2.0691	Kdm5b
GO:0060770	negative regulation of epithelial cell proliferation involved in prostate gland development	biological_process	1	1443	7	20900	0.393997	0.671882	2.0691	Wdr77
GO:0061042	vascular wound healing	biological_process	1	1443	7	20900	0.393997	0.671882	2.0691	Adipor2
GO:0070295	renal water absorption	biological_process	1	1443	7	20900	0.393997	0.671882	2.0691	Mllt6
GO:0070309	lens fiber cell morphogenesis	biological_process	1	1443	7	20900	0.393997	0.671882	2.0691	Epha2
GO:0070318	positive regulation of G0 to G1 transition	biological_process	1	1443	7	20900	0.393997	0.671882	2.0691	Rrm2b
GO:0070837	dehydroascorbic acid transport	biological_process	1	1443	7	20900	0.393997	0.671882	2.0691	Slc2a8
GO:0071219	cellular response to molecule of bacterial origin	biological_process	1	1443	7	20900	0.393997	0.671882	2.0691	Wnt5a
GO:0071224	cellular response to peptidoglycan	biological_process	1	1443	7	20900	0.393997	0.671882	2.0691	Ripk2
GO:0071229	cellular response to acid chemical	biological_process	1	1443	7	20900	0.393997	0.671882	2.0691	Eno1
GO:0071731	response to nitric oxide	biological_process	1	1443	7	20900	0.393997	0.671882	2.0691	Egln1
GO:0071800	podosome assembly	biological_process	1	1443	7	20900	0.393997	0.671882	2.0691	Asb2
GO:0072126	positive regulation of glomerular mesangial cell proliferation	biological_process	1	1443	7	20900	0.393997	0.671882	2.0691	Pdgfd
GO:0072673	lamellipodium morphogenesis	biological_process	1	1443	7	20900	0.393997	0.671882	2.0691	Snx1
GO:0090158	endoplasmic reticulum membrane organization	biological_process	1	1443	7	20900	0.393997	0.671882	2.0691	Trdn
GO:0090324	negative regulation of oxidative phosphorylation	biological_process	1	1443	7	20900	0.393997	0.671882	2.0691	Rhoa
GO:0090370	negative regulation of cholesterol efflux	biological_process	1	1443	7	20900	0.393997	0.671882	2.0691	Apoe
GO:0097267	omega-hydroxylase P450 pathway	biological_process	1	1443	7	20900	0.393997	0.671882	2.0691	Cyp2u1
GO:0098528	skeletal muscle fiber differentiation	biological_process	1	1443	7	20900	0.393997	0.671882	2.0691	Large1
GO:0098698	postsynaptic specialization assembly	biological_process	1	1443	7	20900	0.393997	0.671882	2.0691	Ntng2
GO:0098773	skin epidermis development	biological_process	1	1443	7	20900	0.393997	0.671882	2.0691	Ap3b1
GO:0098780	response to mitochondrial depolarisation	biological_process	1	1443	7	20900	0.393997	0.671882	2.0691	Sqstm1
GO:0099538	synaptic signaling via neuropeptide	biological_process	1	1443	7	20900	0.393997	0.671882	2.0691	Npy1r
GO:0106035	protein maturation by [4Fe-4S] cluster transfer	biological_process	1	1443	7	20900	0.393997	0.671882	2.0691	Isca2
GO:0110095	cellular detoxification of aldehyde	biological_process	1	1443	7	20900	0.393997	0.671882	2.0691	Aldh2
GO:0140673	transcription elongation-coupled chromatin remodeling	biological_process	1	1443	7	20900	0.393997	0.671882	2.0691	Iws1
GO:0140718	facultative heterochromatin formation	biological_process	1	1443	7	20900	0.393997	0.671882	2.0691	Kdm5a
GO:0150012	positive regulation of neuron projection arborization	biological_process	1	1443	7	20900	0.393997	0.671882	2.0691	Wnt5a
GO:0150037	regulation of calcium-dependent activation of synaptic vesicle fusion	biological_process	1	1443	7	20900	0.393997	0.671882	2.0691	Rimbp2
GO:0150093	amyloid-beta clearance by transcytosis	biological_process	1	1443	7	20900	0.393997	0.671882	2.0691	Rab5a
GO:1900118	negative regulation of execution phase of apoptosis	biological_process	1	1443	7	20900	0.393997	0.671882	2.0691	Dffa
GO:1900122	positive regulation of receptor binding	biological_process	1	1443	7	20900	0.393997	0.671882	2.0691	Plcl1
GO:1901017	negative regulation of potassium ion transmembrane transporter activity	biological_process	1	1443	7	20900	0.393997	0.671882	2.0691	Stk39
GO:1901165	positive regulation of trophoblast cell migration	biological_process	1	1443	7	20900	0.393997	0.671882	2.0691	C1qbp
GO:1902108	regulation of mitochondrial membrane permeability involved in apoptotic process	biological_process	1	1443	7	20900	0.393997	0.671882	2.0691	Camk2a
GO:1902259	regulation of delayed rectifier potassium channel activity	biological_process	1	1443	7	20900	0.393997	0.671882	2.0691	Kcnab1
GO:1902952	positive regulation of dendritic spine maintenance	biological_process	1	1443	7	20900	0.393997	0.671882	2.0691	Apoe
GO:1903348	positive regulation of bicellular tight junction assembly	biological_process	1	1443	7	20900	0.393997	0.671882	2.0691	Epha2
GO:1903753	negative regulation of p38MAPK cascade	biological_process	1	1443	7	20900	0.393997	0.671882	2.0691	Dlg1
GO:1903980	positive regulation of microglial cell activation	biological_process	1	1443	7	20900	0.393997	0.671882	2.0691	Ttbk1
GO:1904357	negative regulation of telomere maintenance via telomere lengthening	biological_process	1	1443	7	20900	0.393997	0.671882	2.0691	Ercc4
GO:1904781	positive regulation of protein localization to centrosome	biological_process	1	1443	7	20900	0.393997	0.671882	2.0691	Pard6a
GO:1904894	positive regulation of receptor signaling pathway via STAT	biological_process	1	1443	7	20900	0.393997	0.671882	2.0691	Jak1
GO:1905691	lipid droplet disassembly	biological_process	1	1443	7	20900	0.393997	0.671882	2.0691	Kat5
GO:1990116	ribosome-associated ubiquitin-dependent protein catabolic process	biological_process	1	1443	7	20900	0.393997	0.671882	2.0691	Nemf
GO:1990544	mitochondrial ATP transmembrane transport	biological_process	1	1443	7	20900	0.393997	0.671882	2.0691	Slc25a23
GO:2000210	positive regulation of anoikis	biological_process	1	1443	7	20900	0.393997	0.671882	2.0691	Sik1
GO:2000646	positive regulation of receptor catabolic process	biological_process	1	1443	7	20900	0.393997	0.671882	2.0691	Ptpn1
GO:2001032	regulation of double-strand break repair via nonhomologous end joining	biological_process	1	1443	7	20900	0.393997	0.671882	2.0691	Nsd2
GO:2001269	positive regulation of cysteine-type endopeptidase activity involved in apoptotic signaling pathway	biological_process	1	1443	7	20900	0.393997	0.671882	2.0691	Htra2
GO:0120162	positive regulation of cold-induced thermogenesis	biological_process	8	1443	101	20900	0.397071	0.676676	1.14722	Ybx2;Bscl2;Esrrg;Stat6;Adipor2;Hdac3;Ppargc1b;Acsl1
GO:0071466	cellular response to xenobiotic stimulus	biological_process	5	1443	60	20900	0.399949	0.680449	1.20698	Recql5;Wnk4;Rap2a;Kcnh2;Pde4a
GO:0001935	endothelial cell proliferation	biological_process	3	1443	33	20900	0.40087	0.680449	1.3167	Nf1;Dlg1;Fgf10
GO:0002230	positive regulation of defense response to virus by host	biological_process	3	1443	33	20900	0.40087	0.680449	1.3167	Hsp90aa1;Tomm70a;Pqbp1
GO:0006418	tRNA aminoacylation for protein translation	biological_process	3	1443	33	20900	0.40087	0.680449	1.3167	Cars2;Dalrd3;Tars2
GO:0061077	chaperone-mediated protein folding	biological_process	3	1443	33	20900	0.40087	0.680449	1.3167	Hspa8;Dffa;Dnajb6
GO:0001736	establishment of planar polarity	biological_process	2	1443	20	20900	0.406287	0.681845	1.44837	Ift20;Wnt5a
GO:0006298	mismatch repair	biological_process	2	1443	20	20900	0.406287	0.681845	1.44837	Rpa1;Msh3
GO:0006654	phosphatidic acid biosynthetic process	biological_process	2	1443	20	20900	0.406287	0.681845	1.44837	Dgki;Sh3glb1
GO:0006801	superoxide metabolic process	biological_process	2	1443	20	20900	0.406287	0.681845	1.44837	Slc1a1;Cyb5r4
GO:0007610	behavior	biological_process	2	1443	20	20900	0.406287	0.681845	1.44837	Htr2a;Itga3
GO:0032230	positive regulation of synaptic transmission, GABAergic	biological_process	2	1443	20	20900	0.406287	0.681845	1.44837	Prkce;Grik1
GO:0042116	macrophage activation	biological_process	2	1443	20	20900	0.406287	0.681845	1.44837	Wnk4;Stk39
GO:0042908	xenobiotic transport	biological_process	2	1443	20	20900	0.406287	0.681845	1.44837	Slc31a1;Slc29a4
GO:0043691	reverse cholesterol transport	biological_process	2	1443	20	20900	0.406287	0.681845	1.44837	Abca1;Apoe
GO:0044344	cellular response to fibroblast growth factor stimulus	biological_process	2	1443	20	20900	0.406287	0.681845	1.44837	Ext2;Fgfr2
GO:0045721	negative regulation of gluconeogenesis	biological_process	2	1443	20	20900	0.406287	0.681845	1.44837	Ep300;Sik1
GO:0046677	response to antibiotic	biological_process	2	1443	20	20900	0.406287	0.681845	1.44837	Cyb5r4;Jak1
GO:0051145	smooth muscle cell differentiation	biological_process	2	1443	20	20900	0.406287	0.681845	1.44837	Tmem204;Fgf10
GO:0051302	regulation of cell division	biological_process	2	1443	20	20900	0.406287	0.681845	1.44837	Kat14;Tada3
GO:0051642	centrosome localization	biological_process	2	1443	20	20900	0.406287	0.681845	1.44837	Syne1;Ift20
GO:0060134	prepulse inhibition	biological_process	2	1443	20	20900	0.406287	0.681845	1.44837	Ctnna2;Slc6a3
GO:0070886	positive regulation of calcineurin-NFAT signaling cascade	biological_process	2	1443	20	20900	0.406287	0.681845	1.44837	Camta1;Cherp
GO:1902004	positive regulation of amyloid-beta formation	biological_process	2	1443	20	20900	0.406287	0.681845	1.44837	Csnk1e;Apoe
GO:0006644	phospholipid metabolic process	biological_process	4	1443	47	20900	0.409425	0.681845	1.23266	Proca1;Angptl3;Lpcat4;Gdpd1
GO:0009306	protein secretion	biological_process	4	1443	47	20900	0.409425	0.681845	1.23266	Tmem167;Abca1;Rab3a;Rab13
GO:0010595	positive regulation of endothelial cell migration	biological_process	5	1443	61	20900	0.413893	0.681845	1.18719	Fgf1;Bsg;Wnt5a;Bcar1;Rac1
GO:0032456	endocytic recycling	biological_process	5	1443	61	20900	0.413893	0.681845	1.18719	Snf8;Rab13;Stx12;Snx27;Vps53
GO:0048146	positive regulation of fibroblast proliferation	biological_process	6	1443	75	20900	0.416379	0.681845	1.1587	Pdgfd;Pdgfa;Fbrs;Wnt5a;Phip;Fgf10
GO:0008203	cholesterol metabolic process	biological_process	9	1443	117	20900	0.418685	0.681845	1.11413	Dhcr24;Cyp27a1;Lipc;Pmvk;Vldlr;Abca1;Angptl3;Hmgcs1;Apoe
GO:0006303	double-strand break repair via nonhomologous end joining	biological_process	3	1443	34	20900	0.419802	0.681845	1.27797	Polb;Ercc4;Pnkp
GO:0006730	one-carbon metabolic process	biological_process	3	1443	34	20900	0.419802	0.681845	1.27797	Mat2b;Sfxn1;Mthfd2l
GO:0035108	limb morphogenesis	biological_process	3	1443	34	20900	0.419802	0.681845	1.27797	Asph;Wnt5a;Fgf10
GO:0043488	regulation of mRNA stability	biological_process	3	1443	34	20900	0.419802	0.681845	1.27797	Brf1;Ythdf1;Samd4
GO:0071773	cellular response to BMP stimulus	biological_process	3	1443	34	20900	0.419802	0.681845	1.27797	Nfix;Smad5;Acvr2a
GO:0043408	regulation of MAPK cascade	biological_process	4	1443	48	20900	0.425268	0.681845	1.20698	Stk40;Nf1;Npffr2;Syngap1
[truncated: 3,152 more rows]
