# Supplementary material for: Vitamin D Regulates Olfactory Function via Dual Transcriptional and mTOR‐Dependent Translational Control of Synaptic Proteins
Source: Adv Sci (Weinh). 2025 Dec 16;13(13):e07181. doi: 10.1002/advs.202507181 (PMC12955992; doi:10.1002/advs.202507181)
Supplement: Supplementary file 2 — Supplemental Tables 1–18 [file ADVS-13-e07181-s002.zip › Table S1_Proportions of VDR-positive neuronal.xlsx]

## Sheet: Neu.Vdr_plus_Type_dis
Neuron cluster	Type	Total	Vdr+	Vdr+ ratio
1	Glu1-Slc17a6+	2213	14	0.00632625
2	Glu2-raly1+,Unc5c+	1240	3	0.00241935
3	Glu3-Slc17a7+	1783	329	0.18452
4	Glu4	1801	10	0.00555247
5	Glu5-Grik4,Shisa6	337	NA	NA
6	GABA1-cntnap4+	13735	15	0.0010921
7	GABA2-Cpne6+,Dpp6+	8237	16	0.00194245
8	GABA3-Cdh8+,Kcnj6+	5208	8	0.0015361
9	GABA4-calbin2+,Nxph1+	4100	11	0.00268293
10	GABA5-Kcnt2+,NRG1,Gabra5+	3147	5	0.00158881
11	GABA6-Brinp3+,Ndnf+-GL/GCL	2965	5	0.00168634
12	GABA7-Gabrg3	1501	3	0.00199867
13	GABA8	1354	4	0.00295421
14	GABA9	1249	3	0.00240192
15	GABA10-Calb1	1151	2	0.00173762
16	GABA11	661	1	0.00151286
17	GABA12	655	2	0.00305344
18	GABA13	554	2	0.00361011
19	GABA14-VIP+	500	14	0.028
20	Dopamine1-TH+	3204	9	0.00280899
21	5-HT1-Erbb4,Camk4,GL,GCL	1142	1	0.000875657
