# Supplementary material for: Vitamin D Regulates Olfactory Function via Dual Transcriptional and mTOR‐Dependent Translational Control of Synaptic Proteins
Source: Adv Sci (Weinh). 2025 Dec 16;13(13):e07181. doi: 10.1002/advs.202507181 (PMC12955992; doi:10.1002/advs.202507181)
Supplement: Supplementary file 2 — Supplemental Tables 1–18 [file ADVS-13-e07181-s002.zip › Table S2_DEGs between VDR+ and VDR-Glu3 Neurons.xlsx]

## Sheet: Glu3 VDR+ vs. VDR-
Gene_ID	Symbol	Glu3_VDR+ vs Glu3_VDR- log2FoldChange	Glu3_VDR+ vs Glu3_VDR- Pvalue	Glu3_VDR+ vs Glu3_VDR-FDR
22337	Vdr	1.4423	0	0
192167	Nlgn1	0.437964	1.91e-20	3.71e-16
66797	Cntnap2	-0.713194	7.07e-19	1.37e-14
80334	Kcnip4	0.373814	3.44e-18	6.69e-14
75740	Egfem1	-1.03691	6.77e-17	1.32e-12
11418	Asic2	-0.881842	3.49e-16	6.78e-12
80883	Ntng1	-0.726362	6.89e-15	1.34e-10
329942	Csmd2	0.32329	1.27e-14	2.47e-10
257908	Olfr115	0.466041	2.63e-14	5.1e-10
338352	Nell1	-0.924835	7.83e-13	1.52e-08
56079	Astn2	0.313872	7.86e-13	1.53e-08
23859	Dlg2	-0.277667	9.12e-13	1.77e-08
270049	Galntl6	-0.337145	1.19e-12	2.3e-08
623279	Dok6	-1.04018	2.93e-12	5.69e-08
619287	Rtl4	-0.953215	3.64e-12	7.06e-08
258096	Olfr112	0.411122	1.03e-11	2.01e-07
94109	Csmd1	-0.613201	1.24e-11	2.4e-07
20357	Sema5b	0.400347	1.77e-11	3.45e-07
-	Gm45895	0.346477	1.88e-11	3.66e-07
76376	Slc24a2	-0.835768	3.57e-11	6.94e-07
18754	Prkce	0.250776	4.72e-11	9.16e-07
237553	Trhde	0.27605	1.05e-10	2.03e-06
268890	Lsamp	-0.751356	1.16e-10	2.25e-06
23984	Pde10a	0.328893	1.25e-10	2.42e-06
67742	Samsn1	-0.452154	1.34e-10	2.6e-06
432450	Nkain2	-0.669043	1.85e-10	3.59e-06
11994	Pcdh15	0.177246	3.61e-10	7.01e-06
211712	Pcdh9	-0.852978	5.44e-10	1.06e-05
319415	Hs3st5	-0.400663	7.94e-10	1.54e-05
238130	Dock4	0.28679	8.07e-10	1.57e-05
56490	Zbtb20	0.267622	9.02e-10	1.75e-05
54216	Pcdh7	0.237914	1.22e-09	2.36e-05
383348	Kctd16	0.327144	1.32e-09	2.57e-05
76897	Ralyl	-0.207824	1.45e-09	2.83e-05
14799	Gria1	-0.494925	2.72e-09	5.29e-05
24053	Sgcg	0.275421	5.25e-09	0.000101982
19886	Ros1	-0.341554	5.61e-09	0.000109015
213262	Fstl5	0.210461	6.2e-09	0.000120484
75288	Slc35f4	-0.286247	7.54e-09	0.000146498
320712	Abi3bp	0.297958	8.89e-09	0.000172683
234353	Psd3	0.247366	1.01e-08	0.000196836
20257	Stmn2	-0.389112	1.14e-08	0.000221135
13176	Dcc	-0.620747	1.67e-08	0.000323938
243548	Prickle2	0.310688	1.75e-08	0.000340824
56419	Diaph3	0.360745	1.79e-08	0.000347242
110862	Kcnq3	-0.586004	2.82e-08	0.0005477
320292	Rasgef1b	-0.446948	3.41e-08	0.00066296
16497	Kcnab1	-0.454284	4.13e-08	0.000802788
320127	Dgki	0.221169	4.23e-08	0.000822522
67703	Kirrel3	0.158421	4.82e-08	0.000937183
54003	Nell2	-0.339834	4.89e-08	0.000950833
56543	Kcnd3	-0.371594	5.32e-08	0.00103419
70571	Tcerg1l	0.294759	5.57e-08	0.00108164
11784	Apba2	-0.35689	7.07e-08	0.00137288
22067	Trpc5	-0.350152	7.65e-08	0.00148555
16774	Lama3	0.314467	9.12e-08	0.00177199
76757	Trdn	-0.437807	9.51e-08	0.00184785
545205	Olfr111	0.298269	9.53e-08	0.00185183
330166	Miat	-0.466707	1.45e-07	0.00280728
56363	Tmeff2	-0.536611	1.62e-07	0.00314711
268996	Ss18	0.277038	1.68e-07	0.00327063
328329	Mast4	-0.384254	1.71e-07	0.00332719
14401	Gabrb2	0.203526	1.85e-07	0.00359967
76867	Rhbdd1	0.505838	1.99e-07	0.00386393
627626	Ptchd4	-0.353258	2.31e-07	0.00449085
13840	Epha6	-0.448909	2.46e-07	0.00477206
12564	Cdh8	-0.290636	3.93e-07	0.00764241
18578	Pde4b	0.288912	4.16e-07	0.00807941
18647	Cdk14	-0.257669	4.33e-07	0.00841978
99470	Magi3	0.248704	5.67e-07	0.011011
64085	Clstn2	-0.515	6.33e-07	0.012294
226744	Cnst	0.219703	7.23e-07	0.0140526
231991	Creb5	-0.31397	8.82e-07	0.0171326
11431	Acp1	0.271092	9.24e-07	0.0179548
-	AC149090.1	0.277614	1.08e-06	0.0209113
77569	Limch1	0.189878	1.09e-06	0.0211012
16775	Lama4	-0.16947	1.31e-06	0.0255255
258286	Olfr113	0.251725	1.43e-06	0.0277543
102637797	A330015K06Rik	-0.195464	1.52e-06	0.0294452
116838	Rims2	-0.242023	1.54e-06	0.0298934
56508	Rapgef4	0.213584	1.61e-06	0.0312205
14804	Grid2	-0.974183	1.71e-06	0.0332985
243219	2900026A02Rik	0.175443	1.95e-06	0.0378697
13383	Dlg1	0.226998	2.03e-06	0.0394555
114873	Dscaml1	0.16427	2.13e-06	0.0414279
329178	Unc80	-0.228819	2.45e-06	0.0475839
170719	Oxr1	-0.1864	2.5e-06	0.0486
244886	Tmem266	0.239195	2.71e-06	0.0527265
72599	Pdia5	0.241986	2.86e-06	0.0555563
232441	Rerg	-0.35986	3.11e-06	0.0604282
110893	Slc8a3	0.240959	3.39e-06	0.0658989
433485	Syndig1	-0.18293	4.21e-06	0.0818494
99326	Garnl3	-0.293838	4.27e-06	0.082958
239667	Dip2b	0.201915	4.4e-06	0.0854606
12014	Bach2	0.262183	4.52e-06	0.0878874
72555	Shisa9	0.213314	4.57e-06	0.0886854
102634628	Gm11418	-0.191965	4.75e-06	0.0921898
258284	Olfr114	0.244485	5.55e-06	0.107891
258625	Olfr116	0.228125	6.51e-06	0.126494
140492	Kcnn2	-0.364198	7e-06	0.135948
20745	Spock1	-0.335795	7.52e-06	0.146108
17311	Kitl	0.271806	7.95e-06	0.154372
18191	Nrxn3	-0.197316	8.26e-06	0.160417
70862	Spata16	0.108367	8.36e-06	0.162348
17258	Mef2a	0.215808	8.78e-06	0.170639
105247140	Gm11210	0.0499669	8.87e-06	0.172372
94187	Zfp423	0.215387	9.19e-06	0.178514
320679	Samd12	-0.519773	9.37e-06	0.182091
330450	Far2	-0.37029	1.01e-05	0.196458
73430	Zfp974	0.134524	1.11e-05	0.216313
-	Gm49116	0.258477	1.19e-05	0.231471
11682	Alk	0.259569	1.28e-05	0.247698
210801	Unc5d	0.263169	1.38e-05	0.26852
244431	Sgcz	-0.311602	1.6e-05	0.311756
16438	Itpr1	-0.242228	1.72e-05	0.33419
24052	Sgcd	0.191898	1.74e-05	0.338568
330662	Dock1	0.217177	1.75e-05	0.339899
75906	Fam184a	0.160034	1.85e-05	0.360289
104382	Barhl2	0.177715	1.89e-05	0.367229
102633600	Gm26633	-0.233261	1.96e-05	0.381059
20840	Stac	0.19283	2.24e-05	0.435479
74766	Yipf2	0.107568	2.34e-05	0.455333
224014	Fgd4	0.209911	2.56e-05	0.498017
20678	Sox5	-0.385103	2.77e-05	0.538006
50799	Slc25a13	-0.175026	2.77e-05	0.538704
114716	Spred2	0.190574	2.92e-05	0.568005
56878	Rbms1	0.22894	3.14e-05	0.610489
100042150	Nrg2	-0.265941	3.42e-05	0.665293
76846	Rps9	0.143332	3.49e-05	0.677042
16421	Itgb7	0.0336813	3.6e-05	0.699182
105734	Tigd5	0.0343421	3.68e-05	0.714931
19016	Pparg	0.265855	3.76e-05	0.730609
226525	Rasal2	-0.329308	4.08e-05	0.792784
231842	Amz1	0.185847	4.29e-05	0.833826
11419	Asic1	0.240525	4.33e-05	0.840916
353123	A830036E02Rik	0.19728	4.56e-05	0.885811
230126	Shb	0.156495	4.9e-05	0.951341
71388	5530401A14Rik	-0.194481	4.97e-05	0.964643
54710	Hs3st3b1	-0.234467	5.27e-05	1
330216	Mblac1	0.0425287	5.51e-05	1
208285	Cyp4f17	0.0580223	5.57e-05	1
73094	Sgip1	0.16056	5.95e-05	1
78925	Srd5a1	0.0806662	6.8e-05	1
241568	Lrrc4c	-0.20845	6.91e-05	1
330385	9530026P05Rik	0.261609	7.2e-05	1
270120	Fat3	-0.204998	7.37e-05	1
14400	Gabrb1	-0.434762	7.42e-05	1
6619069	Gm26905	-0.354995	7.42e-05	1
11426	Macf1	0.110885	7.93e-05	1
109264	Me3	-0.201369	8.03e-05	1
20192	Ryr3	0.138095	8.54e-05	1
18189	Nrxn1	0.11856	8.75e-05	1
93757	Immp2l	-0.290684	8.77e-05	1
170771	Khdrbs2	0.238801	8.86e-05	1
14823	Grm8	-0.226235	9e-05	1
19883	Rora	-0.142353	9.45e-05	1
68178	Cgnl1	-0.110281	9.65e-05	1
72978	Cnih3	0.1582	9.95e-05	1
241263	Gpr158	0.142128	0.000100181	1
12805	Cntn1	-0.212489	0.000101229	1
13612	Edil3	-0.296039	0.0001028	1
237362	Npffr1	0.0291098	0.000106049	1
96935	Susd4	-0.280975	0.000108691	1
83679	Pde4dip	0.16539	0.000111551	1
69449	1700027A15Rik	0.107815	0.00011482	1
320940	Atp11c	0.208664	0.000115901	1
22295	Cdh23	-0.17527	0.000117065	1
-	CT025584.1	0.174834	0.000118299	1
12294	Cacna2d3	-0.274049	0.000126583	1
104103	Airn	-0.281021	0.000129594	1
68151	Wls	0.222736	0.000130082	1
73515	Nell1os	-0.100141	0.000131205	1
771745	Fam19a2	-0.400735	0.000132555	1
54604	Pcnx	0.224825	0.000154324	1
218121	Mboat1	0.0570577	0.000154499	1
225288	Fhod3	-0.287181	0.000154906	1
13132	Dab2	0.0831283	0.000158755	1
223435	Trio	-0.169188	0.000158931	1
65115	Bean1	-0.142591	0.000160677	1
239420	Csmd3	0.225811	0.000160683	1
100040294	Gm2694	-0.249169	0.000169908	1
67800	Dgat2	0.129288	0.000174642	1
18183	Nrg3	0.0872288	0.000175012	1
231510	Gpat3	0.110508	0.000176018	1
18583	Pde7a	0.195001	0.000181284	1
22646	Zfp105	0.0579433	0.00018597	1
241134	Nyap2	0.197401	0.000188684	1
243725	Ppp1r9a	0.170558	0.000196337	1
229877	Rap1gds1	-0.247435	0.000205907	1
17156	Man1a2	-0.259971	0.000211049	1
238205	Lrfn5	-0.298143	0.000211625	1
231014	9330182L06Rik	-0.197043	0.000223296	1
210417	Thsd7b	0.166189	0.000226321	1
72160	Tmem163	0.144799	0.000229497	1
319974	Auts2	-0.138315	0.000229658	1
231986	Jazf1	0.176326	0.000231674	1
14107	Fat1	0.186534	0.000235361	1
74375	Gcc1	0.0719731	0.000242119	1
227937	Pkp4	0.175184	0.000250166	1
102633974	Gm28905	0.192528	0.000252876	1
116731	Pcdha1	0.0497829	0.00025592	1
278279	Tmtc2	-0.254718	0.000258292	1
218138	Gmds	0.190591	0.000260729	1
242083	Ppm1l	0.201909	0.00026558	1
18687	Phxr2	0.0153398	0.000270096	1
217356	Tmc8	0.0161384	0.000270096	1
105704528	Gm13090	0.0177489	0.000270096	1
14065	F2rl3	0.0183553	0.000270096	1
284611	Fam102b	-0.141449	0.000270737	1
14348	Fut9	-0.228922	0.000279587	1
26422	Nbea	0.108846	0.00028704	1
668303	Kif26a	0.0850549	0.000325796	1
56018	Stard10	-0.117658	0.000326304	1
17263	Meg3	-0.0953513	0.000335572	1
100041781	Gm3510	0.146039	0.000339662	1
22247	Umps	0.047476	0.00035576	1
213449	Fam46d	0.116803	0.000361744	1
67267	Uqcc2	0.137721	0.000366192	1
71648	Optn	0.172415	0.000370752	1
78012	4930473D10Rik	0.130241	0.000376128	1
83691	Crispld1	0.0230789	0.000385334	1
15368	Hmox1	0.0254752	0.000385334	1
102631993	Gm15756	0.0217779	0.000387234	1
79201	Tnfrsf23	0.144686	0.000388778	1
19653	Rbm4	0.0777022	0.000391109	1
14406	Gabrg2	0.176313	0.000393661	1
22217	Usp12	0.149661	0.000402242	1
22330	Vcl	-0.195317	0.00041069	1
20842	Stag1	0.157239	0.000416253	1
52389	Adgra1	0.163425	0.000434744	1
240879	Mettl11b	0.0388025	0.000443561	1
22360	Nrsn1	0.141071	0.000464853	1
16564	Kif21a	-0.173383	0.000471809	1
381489	Rxfp1	0.0861513	0.000473599	1
69642	Mlip	0.210252	0.000480499	1
54138	Atxn10	0.152255	0.000480741	1
66514	Asrgl1	0.123972	0.000506724	1
56788	Scube2	0.174443	0.000507293	1
13839	Epha5	0.116055	0.000512324	1
-	Gm13780	0.0490293	0.000513435	1
108169086	Gm42529	0.044721	0.000523644	1
50787	Hs6st3	0.196837	0.000531424	1
319626	9530059O14Rik	-0.238155	0.000542655	1
15569	Elavl2	-0.254508	0.000563499	1
109754	Cyb5r3	0.0371421	0.000568191	1
382018	Unc13a	0.165344	0.000569119	1
170677	Cdhr1	0.165468	0.000590824	1
243043	Kctd8	-0.296504	0.000599888	1
399510	Map4k5	0.137394	0.000638892	1
16563	Kif2a	0.161385	0.000641654	1
115488290	Gm49083	0.18439	0.0006546	1
19708	Dpf2	0.101546	0.000660959	1
50781	Dkk3	0.068133	0.000667624	1
108030	Lin7a	-0.245855	0.000685168	1
233115	Dpy19l3	0.0693912	0.000702278	1
57908	Zfp318	0.134787	0.000716233	1
67484	Eepd1	0.157536	0.000738724	1
102639617	Gm13601	0.069872	0.000748535	1
14402	Gabrb3	0.133171	0.000750397	1
105445	Dock9	-0.189922	0.000766351	1
80902	Zfp202	0.0715978	0.00078312	1
241489	Pde11a	0.166061	0.0007863	1
230775	Adgrb2	-0.0930531	0.000788002	1
17933	Myt1l	0.137541	0.000819762	1
215031	Vgll2	-0.0726016	0.000820221	1
433904	Ociad2	0.186441	0.000838533	1
19218	Ptger3	-0.0722029	0.000843345	1
15382	Hnrnpa1	0.131916	0.000843852	1
13837	Epha3	-0.195364	0.000858856	1
21834	Thrb	-0.106121	0.000874984	1
77645	Ptprtos	0.045116	0.000880685	1
74374	Clec16a	0.174131	0.000889002	1
59093	Pcbp3	0.120565	0.000919792	1
105243585	Gm39469	0.121279	0.000938982	1
13824	Epb41l4a	-0.215618	0.000963747	1
21417	Zeb1	-0.197952	0.000980263	1
140493	Kcnn3	0.106525	0.00101176	1
111970	Dlx1as	0.0988378	0.00101319	1
215201	Trmt2b	0.170835	0.00104949	1
19712	Rest	0.0409079	0.00106995	1
16795	Large1	-0.165869	0.00107748	1
57765	Tbx21	-0.261738	0.00108797	1
109676	Ank2	-0.106877	0.00108872	1
66860	Tanc1	-0.193538	0.00108988	1
-	Gm45615	0.0335449	0.00110853	1
14802	Gria4	0.119876	0.00121016	1
209707	Lcorl	0.168505	0.00123816	1
216033	Ctnna3	0.26499	0.00125782	1
105841	Dennd3	0.104182	0.00126581	1
216028	Lrrtm3	0.146803	0.00127971	1
66916	Ndufb7	0.107547	0.00130316	1
15446	Hpgd	0.180509	0.00130332	1
22773	Zic3	0.0227475	0.00131381	1
68134	Upf3b	0.163723	0.00131444	1
225207	Zfp521	0.16364	0.00132679	1
19281	Ptprt	0.11609	0.00132967	1
217265	Abca5	0.174016	0.00134146	1
67355	1700109G14Rik	0.0487433	0.00135312	1
63955	Cables1	0.0984097	0.00136009	1
52662	Ldlrad4	-0.239788	0.00136076	1
-	Gm26732	0.0525094	0.00136542	1
67092	Gatm	-0.118422	0.00139631	1
66464	Taf12	0.0774538	0.00140107	1
74100	Arpp21	-0.115669	0.00141172	1
241576	Ldlrad3	0.141364	0.00141283	1
268396	Sh3pxd2b	0.135041	0.001423	1
18846	Plxna3	-0.0983803	0.00142479	1
18129	Notch2	-0.106744	0.00143506	1
26908	Eif2s3y	-0.213244	0.00144279	1
277154	Nynrin	0.0458504	0.00146086	1
13048	Cux2	0.125259	0.00147769	1
26458	Slc27a2	0.0582002	0.00148969	1
71865	Fbxo30	-0.127328	0.0014927	1
69632	Arhgef12	0.120406	0.00149719	1
102141	Snx25	0.14216	0.00149856	1
77300	Raph1	0.180455	0.00152819	1
71166	4933424G06Rik	0.0436421	0.00154374	1
68169	Ndnf	-0.201117	0.00156189	1
105439	Slain1	0.166688	0.00156359	1
70981	4931423N10Rik	0.066152	0.00157716	1
72832	Crtac1	0.129651	0.00158178	1
102633928	Sox5os4	-0.166123	0.00160598	1
320460	Vwc2l	0.0850279	0.00161922	1
69257	Elf2	0.1367	0.00163831	1
226251	Ablim1	0.151208	0.00166308	1
14453	Gas2	-0.187335	0.00170048	1
71838	Phf7	0.0719616	0.00171686	1
54525	Syt7	0.143223	0.00174961	1
14086	Fscn1	-0.0876024	0.00177813	1
109828	C7	0.0544593	0.00178852	1
258325	Olfr110	0.173769	0.00179036	1
223739	5031439G07Rik	-0.150953	0.0017947	1
238271	Kcnh5	-0.222124	0.00179528	1
94217	Lrp1b	0.0716595	0.00180179	1
24001	Tiam2	-0.200409	0.00182813	1
16773	Lama2	0.0982642	0.00183499	1
71242	Spata24	0.117713	0.00186369	1
76820	Fam49a	0.149514	0.00188854	1
13855	Epn2	0.143457	0.00189277	1
110784	Nr3c2	-0.235137	0.00190778	1
14677	Gnai1	-0.201164	0.00191103	1
380787	Lbhd2	-0.080333	0.00194174	1
70821	4921507P07Rik	0.0582397	0.00195827	1
240754	Lax1	0.03435	0.00196161	1
225392	Rell2	-0.151767	0.00199634	1
19266	Ptprd	0.0555804	0.00199698	1
-	Gm42504	0.0233343	0.00200839	1
75454	Phpt1	0.0253452	0.00200839	1
71718	Telo2	0.0896254	0.00201583	1
269723	BC030343	0.0281432	0.00202619	1
16179	Irak1	0.123502	0.00203037	1
-	AL589692.1	0.0224849	0.00203814	1
105244801	Gm16599	0.0506461	0.00207432	1
625098	Slc38a6	0.178254	0.00207593	1
239318	Plcxd3	0.179694	0.0020843	1
53324	Nptx2	-0.161176	0.00208501	1
14048	Eya1	0.092579	0.0021447	1
320858	L3mbtl4	0.0936444	0.00216501	1
230163	Aldob	0.0376496	0.00223368	1
83674	Cnnm1	0.145121	0.00224115	1
16195	Il6st	0.0895694	0.00225444	1
626596	Rgs22	0.021592	0.00226581	1
16779	Lamb2	0.0221963	0.00226581	1
72605	Car10	0.110483	0.00227934	1
102635428	Gm26614	0.0211406	0.00231085	1
100038595	Gm16287	0.0142089	0.00232909	1
-	Gm15655	0.0142556	0.00232909	1
67216	Mboat2	0.151184	0.00232991	1
16194	Il6ra	0.0297577	0.00235008	1
68027	Tmem178	0.128188	0.00236132	1
18596	Pdgfrb	0.0718681	0.00236722	1
13405	Dmd	-0.250971	0.00243083	1
210933	Adgrb3	0.128119	0.00246659	1
93691	Klf7	-0.169297	0.00249818	1
74257	Tspan17	-0.0966279	0.00250327	1
73288	Vps50	0.151526	0.0025063	1
16981	Lrrn3	-0.167134	0.00251066	1
71685	Galnt14	0.13187	0.00251574	1
320840	Negr1	-0.161097	0.00258605	1
21892	Tll1	0.172202	0.0025866	1
12808	Cobl	-0.126283	0.00260893	1
17254	Slc3a2	0.125363	0.00263036	1
-	Gm11417	-0.105588	0.00263331	1
321014	4930473A02Rik	0.0951639	0.00265761	1
381310	Stum	0.121231	0.00266139	1
108073	Grm7	0.0954397	0.00266561	1
327814	Ppfia2	-0.13039	0.00268326	1
14803	Grid1	-0.152188	0.00268856	1
77559	Agl	0.101948	0.00273642	1
93695	Gpnmb	0.13264	0.00275872	1
330914	Arhgap32	0.129986	0.00279738	1
100043213	5330434G04Rik	-0.179759	0.00281823	1
20349	Sema3e	-0.174615	0.00282368	1
13642	Efnb2	-0.140434	0.00284305	1
12554	Cdh13	0.168776	0.00284909	1
109624	Cald1	0.0921855	0.00286217	1
96990	C79798	-0.104051	0.00288502	1
269629	Lhfpl3	-0.0917253	0.00290221	1
71481	Alpk1	0.0894051	0.00292178	1
100705	Acacb	0.101096	0.00292319	1
57875	Angptl4	0.00796598	0.00295057	1
56794	Hacl1	0.00850022	0.00295057	1
239134	Gucy1b2	0.0085902	0.00295057	1
239559	A4galt	0.00896624	0.00295057	1
330440	Sult6b2	0.009004	0.00295057	1
329934	Foxo6	0.00906466	0.00295057	1
102640832	Gm26947	0.00932263	0.00295057	1
628062	Gm29684	0.00964585	0.00295057	1
12411	Cbs	0.0106238	0.00295057	1
319829	9330154K18Rik	0.0106322	0.00295057	1
18232	Nxph2	0.0110821	0.00295057	1
217325	Llgl2	0.0112494	0.00295057	1
229898	Gbp5	0.0116463	0.00295057	1
434310	AY512931	0.0118693	0.00295057	1
71264	4933432I03Rik	0.0123284	0.00295057	1
434019	Gm5570	0.0142993	0.00295057	1
11647	Alpl	0.0164463	0.00295057	1
212980	Slc45a3	0.0165859	0.00295057	1
19879	Slc22a8	0.0168307	0.00295057	1
12506	Cd48	0.0211875	0.00295057	1
-	AC154507.2	0.0216301	0.00295057	1
12874	Cpd	0.151607	0.00300953	1
116837	Rims1	-0.0959327	0.0030799	1
244310	Dlgap2	0.159558	0.00313722	1
18550	Furin	0.0913261	0.00317156	1
225115	Svil	0.128808	0.00318364	1
70646	Naa30	0.0934164	0.00319052	1
71355	Col24a1	-0.213326	0.00322293	1
232210	Hmces	0.157949	0.00324137	1
100038725	Cep85l	-0.179027	0.00325754	1
243274	Tmem132d	0.127904	0.00330422	1
217353	Tmc6	0.0342625	0.00332803	1
58222	Rab37	0.177529	0.00335907	1
69227	Selenot	0.165739	0.00347865	1
381126	Garem1	0.130671	0.00352979	1
102637851	Gm34557	0.0186209	0.00353936	1
613264	1810020O05Rik	0.0189149	0.00353936	1
240505	Cdc42bpg	0.0192228	0.00353936	1
16534	Kcnn4	0.0156937	0.00355581	1
15442	Hpse	-0.1079	0.00356813	1
67075	Magt1	-0.123847	0.00358071	1
13822	Epb41l2	0.112041	0.00358423	1
231532	Arhgap24	-0.165412	0.00359744	1
53416	Stk39	-0.195319	0.00360387	1
237979	Sdk2	0.119859	0.00367038	1
17967	Ncam1	-0.188703	0.00367491	1
19017	Ppargc1a	-0.196705	0.00372323	1
16970	Lrmp	0.109845	0.00372684	1
105242557	Gm20635	0.0685324	0.00373405	1
11863	Arnt	-0.183855	0.00379313	1
69399	1700025G04Rik	0.145	0.00385515	1
100042957	Gm4128	-0.0633647	0.00385695	1
383348	2900055J20Rik	0.0983378	0.00390017	1
51810	Hnrnpu	0.115653	0.00395972	1
629678	Gm6994	-0.152335	0.00397798	1
105243045	Gm15774	0.0208832	0.00400957	1
637079	Gm16486	0.0245655	0.00405895	1
64292	Ptges	0.0166539	0.00409635	1
76205	Stard3nl	0.109614	0.00409745	1
77532	Jrkl	0.0313599	0.0041068	1
69976	Galk2	0.0959396	0.00410811	1
12039	Bckdha	0.126739	0.00411529	1
269800	Zfp384	0.119639	0.0041334	1
18049	Ngf	0.14287	0.00413562	1
19714	Rev3l	0.1277	0.00415297	1
252903	Ap1s3	-0.0980259	0.00415349	1
12368	Casp6	0.0406134	0.00415661	1
11514	Adcy8	0.114005	0.00420026	1
216393	D930020B18Rik	0.0774273	0.00420983	1
108150	Galnt7	0.101843	0.00421046	1
100038418	Gm10701	0.0322698	0.00424256	1
12704	Cit	0.114506	0.00428016	1
68732	Carmil1	-0.195035	0.004289	1
240028	Lnpep	0.121615	0.0042963	1
56739	Rec8	0.0917129	0.00432455	1
56695	Pnkd	-0.153168	0.00436806	1
81703	Jdp2	-0.2017	0.00436873	1
235086	Igsf9b	-0.172667	0.00437263	1
14733	Gpc1	0.0881191	0.00437775	1
64580	Ndst4	0.147871	0.00440148	1
57776	Ttyh1	0.103591	0.00440997	1
83814	Nedd4l	-0.126777	0.00441121	1
13426	Dync1i1	-0.167694	0.00443279	1
171252	Vmn1r208	-0.0957278	0.00444851	1
329504	Lcmt2	0.0589792	0.00447732	1
19296	Pvt1	0.132311	0.00448717	1
11950	Atp5f1	-0.167308	0.00449718	1
14924	Magi1	0.123926	0.00454309	1
319468	Ppm1h	0.112069	0.00459331	1
73921	Scpep1os	0.0814883	0.00462019	1
115490424	Gm15737	0.037475	0.00462154	1
328108	Togaram1	0.144928	0.00466038	1
18124	Nr4a3	0.123662	0.00467814	1
209683	Ttc28	0.140204	0.00468048	1
102278	Cpne7	0.200349	0.00468271	1
16502	Kcnc1	-0.155268	0.00469595	1
11304	Abca4	0.0257192	0.00471929	1
11800	Api5	0.0855191	0.00475883	1
22722	Zfp64	-0.169417	0.00476015	1
66902	Mtap	0.0310035	0.00482628	1
20408	Sh3gl3	0.113787	0.00486991	1
619320	4930527B05Rik	-0.0725986	0.00487222	1
11790	Speg	-0.0717448	0.00487649	1
68764	Cdhr3	-0.0633786	0.00487985	1
77318	Ankrd55	0.0439464	0.00488456	1
319463	C230057M02Rik	0.116797	0.00491865	1
195727	Nhs	-0.162186	0.00494686	1
545156	Kalrn	0.136923	0.00495711	1
20397	Sgpl1	0.159781	0.00497758	1
70799	Cep192	0.155371	0.00500632	1
15466	Hrh2	0.134877	0.00500997	1
59027	Nampt	0.104209	0.00502853	1
17309	Mgat3	-0.167261	0.00513314	1
11735	Ank3	-0.0892147	0.0051435	1
227120	Plcl1	-0.266489	0.0051535	1
23921	Sh2b2	0.0739426	0.00519438	1
100043541	B630019A10Rik	0.0365063	0.00520454	1
14415	Gad1	-0.181587	0.00527993	1
12043	Bcl2	-0.163482	0.00531218	1
19088	Prkar2b	-0.102158	0.00534643	1
56210	Rev1	0.141432	0.00535921	1
270162	Elmod1	0.105111	0.00539004	1
81840	Sorcs2	0.131659	0.00539799	1
210274	Shank2	0.130545	0.00542408	1
65973	Asph	-0.190779	0.00542591	1
71045	4933406I18Rik	0.174018	0.00542753	1
60425	Doc2g	0.15278	0.00544648	1
14159	Fes	0.0482018	0.00548643	1
69786	Tprkb	0.0741114	0.00549305	1
104086	Cyp27a1	0.118656	0.00557331	1
68306	4930565N06Rik	0.0624207	0.00565182	1
93683	Glce	-0.180463	0.0056673	1
100040724	Mirg	-0.18235	0.00571249	1
225049	Ttc7	0.0724215	0.00574161	1
50772	Mapk6	0.0990299	0.00574697	1
106947	Slc39a3	0.0844561	0.00578138	1
100503630	Gm12002	-0.065388	0.00580997	1
100502846	Gm19410	0.0514607	0.00582468	1
628779	Hs3st4	0.19681	0.00590724	1
195531	Zfp982	0.0415702	0.00592077	1
67399	Pdlim7	-0.204608	0.00592157	1
231050	Galnt11	0.158423	0.00593735	1
-	Gm15398	0.177615	0.00594137	1
55982	Paxip1	0.112812	0.00596031	1
18160	Npr1	-0.154805	0.00603505	1
77841	Far2os2	-0.0957711	0.00605894	1
432736	Vmn1r209	-0.428408	0.00608976	1
102634575	Gm32122	0.0880921	0.00609267	1
217310	Hid1	0.0831713	0.00610617	1
237412	Gm4924	0.107729	0.00611445	1
217262	Abca9	0.0396018	0.00615247	1
432442	Akap7	0.170554	0.00622362	1
20515	Slc20a1	0.218347	0.00624624	1
665113	Tnik	0.0970089	0.0062966	1
14020	Evi5	-0.136379	0.00629688	1
66540	Fam107b	0.0571953	0.00635141	1
66790	Grtp1	0.0336258	0.0063766	1
11767	Ap1m1	-0.115524	0.00637711	1
170461	Stard6	-0.067169	0.0064012	1
217082	Hlf	0.161691	0.00640458	1
76051	Ganc	-0.100239	0.00641522	1
58810	Akr1a1	0.0789373	0.0064921	1
20503	Slc16a7	-0.113652	0.0065045	1
12386	Ctnna2	0.0699144	0.00650952	1
244071	Agbl1	0.0677498	0.00655296	1
71069	Stox2	0.0879039	0.00658245	1
71096	Sntg1	-0.145674	0.00658334	1
66824	Pycard	-0.095917	0.0066076	1
80286	Tusc3	-0.161862	0.00667257	1
115488299	Gm45645	0.112686	0.00669952	1
329727	Dennd2c	0.13388	0.00672238	1
71704	Arhgef3	-0.161053	0.00675848	1
118452	Baalc	0.0668393	0.00676504	1
76551	Ccdc6	0.090097	0.00677536	1
65256	Asb2	0.122718	0.0068046	1
269784	Cntn4	0.10288	0.006811	1
116904	Alpk3	0.128995	0.00684372	1
320554	Tcp11l1	0.126083	0.00684421	1
20254	Scg2	0.104322	0.00685676	1
83704	Slc12a9	-0.082327	0.0068722	1
434008	Tmem178b	0.0919924	0.00691978	1
211948	Pde12	0.0578137	0.00693284	1
17910	Myo15	0.0438246	0.00695709	1
66367	2310022A10Rik	0.0949636	0.00697567	1
320709	Tmem117	-0.169554	0.00705114	1
12122	Bid	-0.0951888	0.00705289	1
27428	Shroom3	-0.0960837	0.00705442	1
223593	Washc5	0.0837533	0.00709971	1
72902	Spock3	-0.219924	0.0071306	1
11554	Adrb1	0.0788465	0.00716888	1
94090	Trim9	-0.111655	0.00720858	1
20502	Slc16a2	0.0912881	0.00721459	1
208263	Tor1aip1	0.114634	0.00723093	1
12545	Cdc7	0.0959712	0.00723482	1
83429	Ctns	0.108328	0.00724119	1
20616	Snap91	0.0967783	0.00726173	1
434178	Zfp141	0.0987561	0.00726442	1
107769	Tm6sf1	0.103543	0.0073121	1
17318	Mid1	0.207024	0.00732597	1
546611	Klhl33	-0.0817722	0.00736324	1
20564	Slit3	-0.109536	0.00740296	1
13527	Dtna	-0.191449	0.00742264	1
13640	Efna5	0.173563	0.00742477	1
66686	Dcbld1	-0.0585475	0.0074512	1
69605	Lnpk	0.125898	0.00749289	1
71887	Ppm1j	-0.125231	0.00751263	1
223864	Rapgef3	0.12434	0.00755374	1
72828	Ubash3b	-0.16251	0.0075772	1
71302	Arhgap26	0.185163	0.00762634	1
102632708	Gm15523	0.0386539	0.00767332	1
54725	Cadm1	-0.152293	0.00771015	1
12393	Runx2	0.180392	0.00776539	1
94346	Tmem40	0.131129	0.00776711	1
68016	Cavin4	0.0799604	0.00781373	1
12167	Bmpr1b	-0.217395	0.00781616	1
-	Gm42477	-0.126632	0.00782809	1
54722	Gsdme	-0.166335	0.00783727	1
104099	Itga9	-0.112101	0.00795185	1
18393	Orc2	0.138092	0.00796349	1
474332	Dnm3os	0.0448492	0.00797695	1
211347	Pank3	0.115887	0.00798121	1
226999	Slc9a2	-0.118918	0.00798994	1
209630	Frmd4a	-0.105628	0.0079934	1
74762	Mdga1	0.0958435	0.00802324	1
53420	Syt5	0.0670581	0.00803912	1
223754	Tbc1d22a	0.115077	0.00805012	1
-	Gm28095	0.0255618	0.00814221	1
72168	Aifm3	-0.179956	0.00815813	1
70122	Mllt3	0.108186	0.00816715	1
102634333	1110002E22Rik	0.0168325	0.0081686	1
13058	Cybb	0.0189748	0.00819507	1
11568	Aebp1	0.0382125	0.00820884	1
235533	Gk5	0.0931911	0.00821584	1
381112	Arhgef33	0.0651789	0.00823623	1
69459	Ubl7	0.0852136	0.0082439	1
54712	Plxnc1	-0.107586	0.00825497	1
100383	Bsdc1	0.0847603	0.00827909	1
-	Gm15943	0.090876	0.0082885	1
19265	Ptprcap	0.0165907	0.0083017	1
71236	Rsph14	0.0450964	0.00832554	1
99439	Duox1	0.00962103	0.00832856	1
268755	Mir124a-1hg	-0.142714	0.00832975	1
74097	Pop7	0.0455793	0.00833619	1
69071	Tmem97	0.03711	0.00834837	1
102639188	Gm27008	0.117046	0.00835666	1
243931	Tshz3	0.0973039	0.00837057	1
18526	Pcdh10	-0.219896	0.00837162	1
100503650	Sap30bpos	0.0364931	0.00837167	1
192192	Shkbp1	-0.103433	0.00837601	1
21814	Tgfbr3	-0.0939589	0.00839871	1
12952	Cry1	0.0880812	0.0084159	1
54381	Cpq	0.122734	0.00848474	1
51812	Mcrs1	0.048097	0.00851329	1
69675	Pxdn	0.105136	0.00857057	1
232966	Zfp114	-0.114883	0.00859196	1
210622	Pamr1	-0.0448665	0.00861917	1
66106	Smpx	-0.0401718	0.00862725	1
22688	Zfp26	0.0750043	0.00865905	1
21888	Tle4	-0.182898	0.00866108	1
442820	D830005E20Rik	-0.0430533	0.00871927	1
24061	Smc1a	0.0979949	0.00872888	1
100039186	Gm2087	-0.108067	0.00882367	1
66929	Asf1b	0.0252012	0.0088579	1
-	Gm26811	0.0240208	0.00891459	1
108100	Baiap2	0.124642	0.00895206	1
494448	Cbx6	0.163186	0.00895239	1
69163	Mrpl44	0.0549957	0.00896869	1
102638853	Gm27227	0.0259523	0.00899068	1
237823	Pfas	-0.11166	0.00899715	1
66090	Ypel3	-0.15883	0.00904207	1
105827	Amigo2	0.0427629	0.0090547	1
212442	Lactb2	0.141183	0.0090729	1
70676	Gulp1	-0.0675334	0.00907649	1
18640	Pfkfb2	0.0900524	0.00908597	1
68250	Fam96a	0.0618929	0.0090969	1
70599	Ssfa2	0.107243	0.00910937	1
100039954	Gm2516	-0.0437903	0.00913624	1
-	Gm12064	0.087295	0.0092065	1
320865	Cdh18	-0.12991	0.00925229	1
60510	Syt9	0.124166	0.00927776	1
22589	Atrx	0.127085	0.00935743	1
353310	Zfp703	0.0387536	0.0094423	1
215705	Arrdc1	-0.0797131	0.00946306	1
672511	Rnf213	0.0785082	0.00948431	1
327655	Ppip5k1	0.121901	0.00948855	1
23934	Ly6h	-0.165775	0.00949772	1
20448	St6galnac4	0.06977	0.00959444	1
104725	Sptssa	-0.0879861	0.00962203	1
244682	Cntn5	-0.16439	0.0096837	1
212880	Ddx46	0.143323	0.00975893	1
14164	Fgf1	0.226982	0.00976123	1
-	Gm26835	-0.153304	0.00979757	1
16011	Igfbp5	0.107234	0.0097988	1
72472	Slc16a10	0.165757	0.00981598	1
319504	Nrcam	-0.137698	0.00981799	1
-	Kdm6bos	0.0243075	0.00982286	1
67608	Narf	0.109195	0.00988355	1
70286	2310067P03Rik	0.0205261	0.00990557	1
15213	Hey1	0.0280744	0.00992773	1
66897	Naa16	-0.155781	0.00993713	1
79221	Hdac9	-0.114294	0.00997161	1
17125	Smad1	-0.146702	0.0100194	1
260315	Nav3	0.078204	0.010023	1
100379095	A830092H15Rik	0.0813029	0.0100265	1
207565	Camkk2	-0.131901	0.0100601	1
19224	Ptgs1	0.0136039	0.0100869	1
665775	Bod1l	0.121547	0.0101013	1
347722	Agap1	0.108202	0.0101659	1
13171	Dbt	0.0926632	0.0102761	1
21938	Tnfrsf1b	0.0336963	0.0102779	1
67299	Dock7	0.137315	0.0102886	1
17897	Myl3	0.0268618	0.0103233	1
58523	Elp2	0.114584	0.0103319	1
58250	Chst11	0.165317	0.0103504	1
68127	B230217C12Rik	0.0871942	0.0103661	1
320684	9630028H03Rik	-0.0844296	0.0104038	1
233056	Zfp790	0.0733235	0.0104935	1
75725	Phf14	0.111485	0.010505	1
19418	Rasgrf2	-0.228398	0.0105217	1
11600	Angpt1	0.135788	0.0105375	1
-	Gm44079	0.0664373	0.0105623	1
78428	Pym1	-0.0839158	0.0105869	1
83997	Slmap	0.131123	0.0105952	1
93707	Pcdhgc4	0.0546758	0.0106038	1
110876	Scn2a	-0.160157	0.0106898	1
78933	Agbl4	0.111435	0.0108214	1
75599	Pcdh1	0.10649	0.010857	1
15566	Htr7	0.075658	0.0108785	1
320557	Fam169a	0.103207	0.0110386	1
15558	Htr2a	0.145317	0.0110988	1
73431	1700052K11Rik	0.0480559	0.0111172	1
108015	Chrnb4	-0.0318678	0.0112135	1
225164	Mib1	0.143241	0.0112166	1
81006	Gpr63	0.101529	0.0112713	1
77015	Mpped2	-0.140757	0.0112965	1
75170	Nrg3os	0.109259	0.0113044	1
67530	Uqcrb	-0.133394	0.0113203	1
320271	Scai	0.125682	0.0113236	1
12424	Cck	0.121242	0.0114187	1
110446	Acat1	-0.127451	0.0114493	1
12728	Clcn5	0.125613	0.0114576	1
56734	Tulp2	0.063729	0.0115425	1
331424	C230004F18Rik	-0.137748	0.0115832	1
243867	Fbxo46	0.0733192	0.0116209	1
69190	Dym	0.125196	0.0116302	1
74443	P4htm	0.0893019	0.0116561	1
105689	Mycbp2	0.0943454	0.0116833	1
108116	Slco3a1	0.0987089	0.0117598	1
238692	Zfp874a	0.0406497	0.011766	1
70598	Filip1	-0.204559	0.0118693	1
66497	Cmss1	0.107662	0.0119347	1
16979	Lrrn1	-0.106307	0.01195	1
210530	P3h2	-0.135101	0.0119919	1
107271	Yars	-0.162107	0.0121183	1
108960	Irak2	0.109104	0.0122121	1
14751	Gpi1	0.139137	0.0123213	1
80752	Fam20c	0.0619059	0.0123498	1
-	Gm26892	0.0401299	0.0123529	1
18476	Pafah1b3	-0.0514367	0.0125605	1
232821	Ccdc106	0.0850254	0.0126401	1
242274	B230334C09Rik	-0.157036	0.0126591	1
320299	Iqcb1	0.106845	0.0127052	1
18100	Mrpl40	-0.0776116	0.0127131	1
227753	Gsn	-0.0483911	0.012766	1
69962	Mettl18	0.0283216	0.0127724	1
16401	Itga4	-0.0579041	0.0127798	1
14560	Gdf10	-0.0337935	0.0127899	1
102637576	Gm15283	0.113199	0.012892	1
433586	Maml3	0.140572	0.0129167	1
69393	1700024B18Rik	0.0827718	0.0129808	1
17535	Mre11a	0.0743187	0.0130215	1
14544	Gda	0.127012	0.0130614	1
70675	Vcpip1	-0.122949	0.0130716	1
68053	Ubxn2b	-0.0968956	0.0131929	1
77521	Mtus2	0.114012	0.0132081	1
16419	Itgb5	0.0445818	0.0132092	1
238024	Fn3krp	0.0497356	0.013337	1
94245	Dtnbp1	0.0735098	0.013368	1
80904	Dtx3	0.0934709	0.0134989	1
100608	Noc4l	0.0364723	0.0135756	1
320158	Zmat4	0.111361	0.0135981	1
19249	Ptpn13	0.10145	0.0136417	1
69928	Cenps	0.0368402	0.0136981	1
100038566	Gm10658	-0.139118	0.0137452	1
329540	Nol4l	0.112281	0.0138189	1
101489	Ric8a	-0.0679942	0.0138355	1
54635	Pdgfc	0.076949	0.0139905	1
76251	Ercc6l2	0.128485	0.0140295	1
216019	Hkdc1	0.0899449	0.0141218	1
66493	Mrpl51	0.0428958	0.0141276	1
241514	Zfp804a	0.094111	0.0141408	1
11565	Adss	-0.114137	0.0141509	1
237411	Zfp938	0.0946476	0.0141848	1
235442	Rab8b	-0.129078	0.0142021	1
320183	Msrb3	-0.170743	0.01421	1
104601	Mycbpap	-0.0467497	0.0142785	1
18548	Pcsk1	0.106614	0.0142891	1
67997	Ddx59	0.0660509	0.0143163	1
212999	Tnpo2	0.0779781	0.0143218	1
227091	Gm553	0.0419104	0.0143437	1
106143	Cggbp1	-0.0712521	0.014346	1
54418	Fmn2	0.140564	0.0143485	1
114863	Plpbp	0.0943787	0.0143605	1
-	Gm28085	0.0331655	0.014415	1
67936	Wdr55	0.0410058	0.0144377	1
70788	Klhl30	-0.0519279	0.0144705	1
22325	Vav2	0.0275374	0.01457	1
104271	Tex15	-0.143713	0.0146101	1
110172	Slc35b1	0.0995723	0.0146263	1
20356	Sema5a	-0.114326	0.0146746	1
19271	Ptprj	0.0786665	0.0147437	1
67184	Ndufa13	-0.145566	0.014772	1
217826	Kcnk13	-0.0924678	0.0148453	1
73158	Larp1	-0.153305	0.0149137	1
52846	Cnot11	-0.0616168	0.0149219	1
237038	Nox1	0.0839792	0.0150194	1
66052	Sdhc	0.102995	0.0151092	1
140483	Hnmt	-0.0529561	0.0151537	1
56471	Stmn4	-0.137151	0.0151847	1
13200	Ddost	-0.0764223	0.0152044	1
246196	Zfp277	0.112641	0.0152618	1
229473	Tmem131l	0.13382	0.0152628	1
238266	Syt16	-0.113797	0.0153009	1
100037262	Gm12359	0.0304586	0.0153288	1
76787	Ppfia3	-0.124247	0.0153493	1
-	Gm20696	0.107961	0.0153696	1
-	Gm11309	-0.201202	0.0154577	1
11864	Arnt2	0.114322	0.0154763	1
69538	Antxr1	0.156836	0.0155211	1
57264	Retn	0.0239273	0.0155986	1
381798	4930590J08Rik	0.0490445	0.0157353	1
71330	Rcbtb1	0.109789	0.0157377	1
98828	Cdc123	0.117801	0.0157704	1
28199	Dcaf11	0.0949379	0.0157716	1
75735	Pank1	0.0940798	0.0157741	1
68480	Card19	0.03556	0.0157749	1
234384	Mpv17l2	0.0202595	0.0157807	1
67609	4930453N24Rik	0.0534542	0.0158988	1
50798	Gne	0.068035	0.0159493	1
106618	Wdr90	0.0795064	0.0159899	1
52615	Suz12	0.109234	0.0159915	1
329003	Zfp516	0.130841	0.016013	1
19273	Ptpru	0.116713	0.0160272	1
72274	1700027H10Rik	-0.0455906	0.0161079	1
12561	Cdh4	-0.164783	0.0161927	1
74052	Ttc21a	0.0208254	0.0162439	1
110183	Gm42418	0.147718	0.0162716	1
230157	Tmeff1	0.110886	0.0163161	1
66353	Riiad1	0.0395034	0.0163229	1
195040	Tmem199	0.0621934	0.0163343	1
-	Gm11672	0.0157697	0.0163536	1
102631779	Gm15581	0.0168425	0.0163536	1
11491	Adam17	-0.135314	0.0163692	1
225030	Kcng3	0.0150571	0.0164115	1
23834	Cdc6	0.0160412	0.0164115	1
-	Kcnab3os	0.0181984	0.0164115	1
30878	Apln	0.0185281	0.0164115	1
-	Gm14091	0.0186337	0.0164115	1
100604	Lrrc8c	-0.0720695	0.0164299	1
105247269	Gm42397	-0.0351589	0.0164595	1
240084	Cchcr1	-0.0487693	0.0164696	1
105244630	Gm26520	0.0155553	0.0164696	1
100039953	Gfy	0.0214285	0.0164696	1
75869	Arl5b	0.0784929	0.0165172	1
66211	Rpl3l	0.011312	0.0165279	1
105243136	Gm39139	0.0201981	0.0165279	1
68922	Dnaic1	-0.0541463	0.0165713	1
21924	Tnnc1	0.00952915	0.0165864	1
329763	Gm5105	0.0104632	0.0165864	1
329416	Nostrin	0.0160421	0.0165864	1
21944	Tnfsf12	0.0199782	0.0165864	1
217830	Dglucy	-0.0561081	0.0165885	1
64339	Fndc4	-0.0946219	0.0166379	1
328314	Gm5086	0.0149487	0.0166451	1
207521	Dtx4	-0.0348943	0.016656	1
227541	Camk1d	-0.182218	0.0166844	1
16633	Klra2	0.00976647	0.016704	1
18974	Pole2	0.0105945	0.016704	1
16855	Lgals4	0.0132777	0.016704	1
70470	Rprd1b	-0.152539	0.0167438	1
244745	Dpy19l1	0.0781511	0.0167496	1
68465	Adipor2	0.0891848	0.0167627	1
70127	Dpf3	-0.0950447	0.016809	1
67345	Herc4	-0.204152	0.0168249	1
242662	Rims3	0.10281	0.0169279	1
77578	Bcl9	0.108044	0.0169776	1
17708	mt-Co1	0.0904068	0.0170264	1
94229	Slc4a10	0.108674	0.0170306	1
69277	3300002I08Rik	0.113051	0.0170728	1
17534	Mrc2	0.0739111	0.0171561	1
18195	Nsf	-0.175203	0.0172157	1
214585	Spg11	0.124592	0.0172466	1
71135	4933411O13Rik	0.0876298	0.017274	1
75956	Srrm2	-0.129509	0.0172919	1
72685	Dnajc6	0.0732077	0.0173085	1
94214	Spock2	-0.132775	0.0173845	1
71602	Myo1e	-0.0449648	0.0173877	1
19417	Rasgrf1	-0.110042	0.0174024	1
217864	Rcor1	0.149722	0.0175039	1
81004	Tbl1xr1	0.0796391	0.0175179	1
23945	Mgll	-0.142324	0.0175206	1
16764	Aff3	-0.181982	0.0176174	1
320091	Ano4	-0.112668	0.0176714	1
68153	Gtf2e2	0.103445	0.0176757	1
103967	Dnm3	0.112471	0.0176779	1
78394	Ddx52	0.0839442	0.0176825	1
102633389	Gm31224	0.0910812	0.017702	1
12454	Ccnk	0.0765692	0.0177682	1
56451	Suclg1	-0.154131	0.0177959	1
67091	Trappc6a	-0.0561923	0.0178057	1
18040	Nefm	-0.0868043	0.0178276	1
226412	R3hdm1	-0.0871088	0.0179421	1
74769	Pik3cb	-0.132787	0.018152	1
19014	Med1	0.130896	0.0181584	1
77056	Tmco4	0.0208559	0.0181633	1
100045778	Rnf223	0.0217544	0.0181633	1
66713	Actr2	-0.16863	0.0182453	1
75669	Pik3r4	0.0737946	0.0183113	1
18612	Etv4	0.0401688	0.0183813	1
231326	Aasdh	0.0782781	0.0183878	1
237091	Lhfp	0.133271	0.0184278	1
11758	Prdx6	0.075723	0.018483	1
627214	Fam196a	0.14291	0.0185276	1
11549	Adra1a	0.131458	0.0185513	1
636808	Cntnap5a	0.151996	0.0186183	1
433809	Rnf207	-0.0707426	0.0186222	1
320720	Fastkd1	-0.0894633	0.0186239	1
223665	C030006K11Rik	0.0405286	0.0186548	1
244962	Snx14	-0.105776	0.0186597	1
67422	Dhdds	0.13067	0.0187152	1
108154	Adamts6	0.0763984	0.0187212	1
59022	Edf1	-0.0758107	0.0187459	1
235106	Ntm	0.0644421	0.018778	1
234624	A330008L17Rik	-0.0334086	0.018783	1
216974	Proca1	-0.057129	0.0187878	1
353499	Tmc4	0.0543791	0.0187986	1
67153	Rnaseh2b	0.067277	0.0188128	1
110895	Slc9a4	-0.0970007	0.0189605	1
26921	Map4k4	-0.159587	0.0190528	1
15529	Sdc2	-0.131374	0.0190592	1
101185	Pot1a	-0.116387	0.0191923	1
328778	Rab26	-0.152175	0.0191941	1
100042416	D830025C05Rik	0.0412026	0.0192409	1
50493	Txnrd1	0.0668066	0.0192784	1
380755	Lsmem1	0.124584	0.0192937	1
17260	Mef2c	0.0739683	0.0193381	1
75744	Svip	0.0434639	0.0193513	1
229096	Ythdf3	0.0995843	0.0193567	1
227933	Ccdc148	0.0662279	0.0193615	1
51897	Atg13	0.109279	0.0194082	1
-	Gm26742	-0.0928862	0.0194242	1
240055	Neurl1b	0.0904885	0.0194751	1
18217	Ntsr2	0.057724	0.0195251	1
53379	Hnrnpa2b1	0.114367	0.0195374	1
76295	Atp11b	-0.126396	0.0195821	1
320802	Ifitm10	0.053579	0.0195858	1
52357	Wwc2	0.0287597	0.0196306	1
20778	Scarb1	-0.0696798	0.0196481	1
241230	St8sia6	-0.0738183	0.0197519	1
-	Gm7580	0.116862	0.0197896	1
76626	Msi2	0.10119	0.0198067	1
102060	Gadd45gip1	-0.0393844	0.0198556	1
18844	Plxna1	0.0483017	0.0198627	1
234664	Nae1	-0.133123	0.0198811	1
80909	Gatsl2	0.0892343	0.0198902	1
76003	Tmem150cos	0.0356398	0.0198994	1
22134	Tgoln1	0.084907	0.0199469	1
98402	Sh3bp4	0.142592	0.0199564	1
69478	2300009A05Rik	-0.081356	0.0200277	1
20346	Sema3a	0.126763	0.0200675	1
104943	Fam110c	0.0231921	0.0200681	1
52276	Cdca8	0.0268364	0.0201021	1
14600	Ghr	0.183289	0.0201129	1
26895	Cops7b	0.0763583	0.020139	1
102638744	Gm12784	0.0590974	0.0201446	1
102640375	Gm17116	0.0408892	0.0201513	1
99681	Tchh	0.0229435	0.0201983	1
57170	Dolpp1	0.106967	0.020241	1
100502834	Gm15972	0.024516	0.0202454	1
23963	Tenm1	0.101474	0.0203378	1
-	Gm16234	0.0239578	0.0203398	1
108155	Ogt	-0.105181	0.0203417	1
12942	Pcdha11	0.0250532	0.0203871	1
54126	Arhgef7	0.122433	0.020516	1
67030	Fancl	0.076319	0.0205391	1
78200	4930538E20Rik	0.0369801	0.0205403	1
20604	Sst	0.0248224	0.0205774	1
-	Gm27016	-0.0754537	0.0206097	1
619301	Tmem253	0.0240564	0.0206253	1
433424	Zeb2os	0.017596	0.0206732	1
-	Rapgef3os1	0.0334529	0.0207013	1
19201	Pstpip2	0.10234	0.0207154	1
338367	Myo1d	0.128435	0.0207428	1
244668	Sipa1l2	0.0962614	0.020995	1
102634739	Gm32250	-0.162268	0.0210108	1
239337	Adamts12	0.0224562	0.0210325	1
20168	Rtn3	-0.134211	0.0210401	1
56248	Ak3	0.0666767	0.0210544	1
208659	Fam20a	0.0192281	0.0211469	1
246102	Rttn	0.103167	0.0211476	1
216345	Zfc3h1	0.0704497	0.0211832	1
217151	Arl5c	0.0164922	0.0212043	1
69352	Necab1	-0.113124	0.0212566	1
269473	Lrig2	-0.123681	0.021295	1
18194	Nsdhl	0.0696315	0.0213478	1
-	AC121788.1	0.0153556	0.0213773	1
19058	Ppp3r1	0.0731933	0.0213908	1
67260	Cers4	0.0989177	0.0214162	1
70920	Tex47	0.0171044	0.0214352	1
16431	Itm2a	0.010459	0.0214933	1
105590	Zfp957	0.0151307	0.0214933	1
102633156	Gm4631	0.0337246	0.0215017	1
330953	Hcn4	0.0579418	0.021661	1
320691	C230088H06Rik	0.0855625	0.0218895	1
72669	2810032G03Rik	0.0313463	0.0219021	1
170740	Zfp287	-0.0984137	0.0220387	1
-	Gm17545	0.0541467	0.0220451	1
71409	Fmnl2	0.085986	0.0221229	1
74189	Phactr3	0.0656665	0.0221622	1
14163	Fgd1	0.0762829	0.0221694	1
11777	Ap3s1	-0.130971	0.0222083	1
235439	Herc1	-0.115315	0.0222601	1
27275	Nufip1	0.0707923	0.022279	1
73442	Hspa12a	0.0594561	0.0222829	1
15165	Hcn1	0.16439	0.0223425	1
20403	Itsn2	0.117192	0.022343	1
13663	Ei24	0.0973088	0.0223471	1
69536	Hemk1	0.065436	0.0224049	1
77590	Chst15	0.113713	0.0224083	1
20937	Suv39h1	0.0310163	0.0224159	1
102635305	Gm15991	0.0599237	0.0224225	1
21802	Tgfa	0.144169	0.0225208	1
11927	Atox1	-0.0409036	0.0225931	1
70530	Lrfn2	-0.149176	0.0227338	1
320633	Zbtb26	0.0664504	0.0227385	1
98432	Phlpp1	0.0775175	0.0229489	1
100213	Rusc2	-0.122559	0.0229777	1
71684	Rbm43	-0.0555205	0.0230497	1
216618	Cfap36	0.161078	0.0231288	1
75833	4930532I03Rik	-0.140232	0.0231637	1
353282	Sfmbt2	0.0882157	0.0232403	1
71591	Zfp251	0.117291	0.0234439	1
432839	Gprin2	-0.0460129	0.0234648	1
320634	Ocrl	-0.107683	0.0234799	1
20005	Rpl9	-0.12763	0.0235882	1
27784	Commd8	0.0494742	0.0236222	1
74682	Wdr35	0.0718692	0.0236425	1
70316	Ndufab1	0.106991	0.0236645	1
-	Gm48657	-0.087655	0.0236784	1
105247151	Gm42303	0.12734	0.0237436	1
67229	Prpf18	-0.128056	0.023798	1
72692	Hnrnpll	0.143656	0.0238164	1
208869	Dock3	0.0697548	0.0238233	1
217480	Dgkb	0.0667939	0.0238412	1
-	Gm20721	-0.0698686	0.023915	1
215653	Rassf2	-0.0431424	0.0239575	1
225659	Cep76	0.0557808	0.02396	1
269536	Tex10	0.0553035	0.0240226	1
230233	Ikbkap	0.0786733	0.0241046	1
70510	Rnf167	0.0626234	0.0241423	1
105246008	Gm15722	-0.0412641	0.0242485	1
-	Gm48099	-0.0374265	0.0242811	1
207777	Tspoap1	-0.125415	0.024405	1
22346	Vhl	0.0641724	0.0245523	1
108169145	Gm44026	0.0385419	0.0245628	1
227292	Ctdsp1	0.026075	0.0245775	1
11891	Rab27a	-0.0474775	0.0246035	1
209032	Zc3hav1l	0.033429	0.0246212	1
102640493	Gm36539	0.0299666	0.0246319	1
380669	Lin28b	-0.0915865	0.0246699	1
224805	Aars2	-0.0931735	0.0247126	1
71770	Ap2b1	-0.177663	0.0247377	1
13800	Enah	-0.143429	0.0248716	1
-	Gm26735	0.0532699	0.02488	1
319901	Dsel	0.040173	0.0249452	1
338351	Akap17b	0.0932975	0.0250056	1
66496	Ppdpf	0.0458298	0.0252242	1
72144	Slc37a3	0.090912	0.025227	1
71367	Chst9	-0.0825103	0.0252285	1
14763	Gpr37	0.0240187	0.0252402	1
-	Gm14029	0.0885866	0.0253238	1
19268	Ptprf	0.0711892	0.025399	1
244653	Hydin	0.0407684	0.025475	1
100503041	Pdzd7	-0.0535842	0.0255585	1
268934	Grm4	0.117089	0.0255624	1
52850	Sgsm1	0.144057	0.0255697	1
210044	Adcy2	0.147876	0.0256478	1
104069	Sncb	0.0743402	0.0256981	1
17996	Neb	-0.0506989	0.0257329	1
232227	Iqsec1	0.110066	0.0257883	1
100534641	Gm13856	0.0418929	0.025813	1
329679	Fnip2	0.107892	0.025866	1
20190	Ryr1	0.103979	0.0259021	1
75273	Pelp1	0.0534109	0.0259143	1
93701	Pcdhgb4	0.040514	0.0259214	1
229937	Znhit6	0.0799269	0.0259988	1
11548	Adra1b	-0.0625723	0.0260707	1
56353	Rybp	0.109238	0.0261078	1
11636	Ak1	0.0671969	0.0261214	1
64294	Itm2c	-0.129384	0.026152	1
75320	Etnk1	0.107363	0.0262353	1
68267	Slc25a22	-0.0980861	0.0262465	1
219150	Hmbox1	-0.164222	0.0262727	1
381406	Trp53rka	0.0423705	0.0263031	1
-	Gm28501	0.0531261	0.0263141	1
17257	Mecp2	0.0924028	0.0263159	1
78256	4921539H07Rik	0.110368	0.0263254	1
100043772	Zfp850	0.0512405	0.0263437	1
20747	Spop	-0.170397	0.0264924	1
14281	Fos	0.031203	0.0264945	1
100503003	Gm17484	0.0703811	0.0264959	1
13435	Dnmt3a	-0.131839	0.0265053	1
66844	Ormdl2	-0.0805775	0.0266006	1
12181	Bop1	-0.0623448	0.0266247	1
-	Gm48682	-0.0414405	0.0266385	1
73103	3110009E18Rik	-0.0421675	0.0267651	1
140723	Cacng5	0.137219	0.026971	1
170749	Mtmr4	0.100026	0.0269781	1
171567	Nme7	0.0905866	0.0270105	1
71910	Plpp5	-0.0615925	0.0270357	1
69923	Agk	0.0925714	0.0271003	1
108124	Napa	0.100019	0.0271058	1
218311	Zfp455	0.0291434	0.027229	1
208583	Nek11	-0.0604514	0.0273497	1
277010	Marveld1	-0.0362697	0.0274332	1
28109	D10Wsu102e	0.104938	0.0275052	1
73689	Bloc1s2	-0.102289	0.0275753	1
218639	Arl15	-0.113844	0.0276289	1
241175	Cntnap5b	-0.140361	0.0277865	1
20740	Sptan1	-0.111909	0.0278266	1
71703	Armcx3	-0.0819883	0.0278686	1
18549	Pcsk2	-0.141401	0.0278824	1
13007	Csrp1	0.0223543	0.0279483	1
26406	Map3k3	-0.0942664	0.0279711	1
75099	Lysmd4	0.112129	0.0279978	1
109095	Rbm15b	0.0377201	0.0280826	1
80385	Tusc2	-0.0375795	0.0280834	1
269682	Golga3	0.102232	0.0280892	1
380785	Begain	0.0489206	0.0281226	1
67378	Bbs2	0.0788037	0.0281927	1
14555	Gpd1	0.0611197	0.0283248	1
17691	Sik1	0.03265	0.0283884	1
76566	Rflnb	-0.0258873	0.0283931	1
402727	A730009L09Rik	-0.020346	0.0283931	1
100505386	Gm21949	-0.141237	0.0284343	1
329559	Zfp335	0.063002	0.0287187	1
224938	Pja2	0.0884898	0.0287516	1
72289	Malat1	-0.0591719	0.0288047	1
68327	Tsr3	-0.0921009	0.0288325	1
12315	Calm3	-0.104097	0.0290179	1
268860	Abat	0.12324	0.0290711	1
98221	Eif3m	0.0681951	0.0290905	1
13797	Emx2	-0.056222	0.0291091	1
106073	Mfsd5	0.0322458	0.0291537	1
67885	1500011K16Rik	-0.073598	0.0291572	1
242274	Lrrc7	-0.180324	0.0291591	1
12125	Bcl2l11	-0.0598554	0.0291837	1
100861708	Gm21154	-0.0878614	0.0292216	1
-	Gm20422	0.0567712	0.0292216	1
219149	Xkr6	0.141429	0.0292844	1
625237	Gm6566	0.0291377	0.0292915	1
330319	Wipf3	0.130319	0.0293524	1
-	Gm37229	0.055346	0.0293706	1
66848	Fuca2	0.0576168	0.0294851	1
208618	Etl4	-0.207894	0.0295092	1
59048	C1galt1c1	-0.0581412	0.0295379	1
56495	Asna1	-0.0640122	0.0298073	1
12287	Cacna1b	-0.136065	0.0298101	1
-	AC161607.1	-0.0723397	0.0298653	1
100503199	5430416N02Rik	-0.0427954	0.029973	1
21452	Tcn2	0.116819	0.0300112	1
236899	Pcyt1b	-0.0813962	0.0300549	1
329152	Hecw2	0.0843107	0.0300741	1
12417	Cbx3	0.0747924	0.030077	1
93723	Pcdhga11	0.0299594	0.0301204	1
17132	Maf	0.111251	0.0301249	1
266645	Acmsd	0.0214064	0.0301299	1
-	Gm28539	0.070052	0.0302152	1
319670	Eml5	0.0872903	0.0302719	1
19769	Rit1	-0.0718292	0.0302855	1
20818	Srprb	-0.0389143	0.0303121	1
54170	Rragc	-0.0880735	0.0303317	1
66158	Rtl8a	0.042917	0.0303442	1
240960	Dnah14	0.0470897	0.0303649	1
100043831	Gm4681	0.0215129	0.0303664	1
105244529	Gm40123	0.0953941	0.0303768	1
76884	Cyfip2	0.106587	0.0304477	1
319195	Rpl17	0.0363533	0.0304619	1
76654	Upp2	-0.117217	0.030483	1
234779	Plcg2	0.0208296	0.0305091	1
74741	C2cd5	0.0807534	0.0305959	1
433791	Zfp992	0.018805	0.0306045	1
213498	Arhgef11	0.0631216	0.030626	1
78890	Trmt44	0.0410762	0.0306404	1
16500	Kcnb1	0.159518	0.030671	1
381694	B3glct	0.107198	0.0306724	1
21922	Clec3b	0.028429	0.0306947	1
14773	Grk5	0.12282	0.0307039	1
15939	Ier5	-0.0468163	0.0307726	1
24030	Mrps12	-0.0746256	0.0308015	1
-	AF529169	0.0444063	0.0308123	1
23877	Fiz1	0.0640361	0.0308125	1
230279	Tmem268	0.0424587	0.0308357	1
20623	Snrk	0.105262	0.0308444	1
18007	Neo1	0.128236	0.0309371	1
76886	Fam81a	-0.0614217	0.0309708	1
-	Gm13619	0.0249808	0.0309854	1
66989	Kctd20	0.0653386	0.0309878	1
26365	Ceacam1	0.0487188	0.0310287	1
69834	Rab43	0.0601771	0.0310662	1
69108	1810012K16Rik	0.00736339	0.0311714	1
626215	Gm6657	0.00921424	0.0311714	1
226101	Myof	0.00922514	0.0311714	1
-	Gm47879	0.0103552	0.0311714	1
108168052	Gm46392	0.0107993	0.0311714	1
227526	Cdnf	0.0110183	0.0311714	1
13019	Ctf1	0.0112351	0.0311714	1
12159	Bmp4	0.0113585	0.0311714	1
12931	Crlf1	0.0120162	0.0311714	1
266614	Ly6g5b	0.0131693	0.0311714	1
108168238	Gm26766	0.0135085	0.0311714	1
319164	Hist1h2ac	0.0147457	0.0311714	1
333182	Cox6b2	0.0164173	0.0311714	1
24127	C78334	0.0161767	0.0312196	1
13848	Ephb6	0.0197029	0.0312196	1
319508	Syt15	0.00757093	0.0313024	1
100416032	Gm17087	0.00764803	0.0313024	1
73608	Marveld3	0.00834986	0.0313024	1
105244914	Gm32369	0.00862708	0.0313024	1
-	Gm13362	0.00944046	0.0313024	1
-	Gm11365	0.00946899	0.0313024	1
170788	Crb1	0.0106124	0.0313024	1
319772	C130050O18Rik	0.0124643	0.0313024	1
78449	2700046A07Rik	0.0133069	0.0313024	1
-	Gm44864	0.0194668	0.0313024	1
100303733	Gm10501	0.0531446	0.0313444	1
234356	Csgalnact1	-0.129226	0.0313961	1
112418	1700102P08Rik	-0.0282136	0.0314015	1
74016	Phf19	0.00522274	0.0314339	1
-	Gm48508	0.00590377	0.0314339	1
-	Gm9747	0.00653705	0.0314339	1
436022	Dnaaf3	0.00805341	0.0314339	1
252974	Tspear	0.00824923	0.0314339	1
-	Gm20707	0.00829708	0.0314339	1
-	Gm42420	0.0088407	0.0314339	1
228765	Sdcbp2	0.0089286	0.0314339	1
12828	Col4a3	0.00921742	0.0314339	1
-	AC127341.3	0.00940081	0.0314339	1
13057	Cyba	0.0114624	0.0314339	1
18784	Pla2g5	0.0116195	0.0314339	1
67451	Pkp2	0.0121432	0.0314339	1
67573	Loxl4	0.0125699	0.0314339	1
21648	Dynlt1b	0.0516737	0.0314519	1
-	Gm26609	0.0716964	0.0315331	1
67850	1700007F19Rik	0.0545572	0.0315527	1
12651	Chkb	-0.0537421	0.0315614	1
12876	Cpe	0.100635	0.0315815	1
75580	Zbtb4	0.0747054	0.0315945	1
22628	Ywhag	-0.120238	0.0316764	1
102637966	Nckap5los	0.0312374	0.0318334	1
22754	Zfp92	0.0378945	0.0319246	1
16980	Lrrn2	-0.101462	0.0319963	1
-	Gm44511	-0.0840526	0.032078	1
12426	Cckbr	0.055804	0.0321886	1
214048	Larp1b	-0.124809	0.032249	1
434437	Amt	-0.0926451	0.0322878	1
105243957	Gm29185	0.0331821	0.0322914	1
18667	Pgr	-0.063909	0.0322962	1
76571	Styxl1	0.0368835	0.0323375	1
13548	Dyrk1a	0.0786913	0.0323396	1
70285	Rpf1	-0.0465388	0.0326152	1
118568482	Gm27032	-0.113249	0.0326497	1
78286	Nav2	0.0712033	0.0326948	1
320210	A230077H06Rik	0.0274139	0.0327084	1
100037278	Fam129c	0.0313425	0.0327084	1
240283	Dmxl1	0.0962226	0.0327147	1
226562	Prrc2c	0.0950712	0.0327315	1
72997	Kantr	0.0817158	0.0327796	1
13404	Dmc1	-0.0420722	0.0329417	1
75572	Acyp2	0.128113	0.0330032	1
66235	Eif1ax	0.0603192	0.0330042	1
231503	Tmem150c	0.159717	0.0331873	1
26559	Hunk	0.127251	0.033243	1
26414	Mapk10	0.0982436	0.0332596	1
20466	Sin3a	-0.117981	0.0332657	1
74528	Mgme1	0.0478039	0.0334326	1
18164	Nptx1	0.114054	0.0335741	1
387609	Zhx2	0.0459218	0.0336455	1
-	Gm26830	0.0333399	0.0337576	1
70757	Hacd2	0.113514	0.0337745	1
65247	Asb1	0.0400861	0.0337869	1
23954	Nek3	-0.0640826	0.0337875	1
224727	Bag6	-0.107888	0.0337915	1
546071	Mast3	-0.0583033	0.0338297	1
70012	Cep85	-0.104542	0.0338839	1
27494	Amot	0.0582684	0.0338867	1
27967	Cherp	0.0716174	0.0339026	1
70561	Txndc16	0.10346	0.0339121	1
59025	Usp14	-0.11259	0.0339261	1
67112	Fgf22	-0.0442536	0.0339428	1
98741	Kcnb2	-0.138842	0.0340053	1
15201	Hells	-0.0664496	0.0340269	1
67628	Anp32b	0.0872623	0.0340647	1
29876	Clic4	-0.0869077	0.034106	1
-	AC154378.1	0.0397142	0.0341282	1
18806	Pld2	-0.0384861	0.0341683	1
108167511	9130015G15Rik	0.114698	0.0341728	1
13872	Ercc3	-0.0801446	0.0342288	1
214968	Sema6d	-0.164517	0.0342557	1
-	Gm42620	0.0487125	0.0342619	1
64009	Syne1	0.0820998	0.0342652	1
76892	Rnft1	0.0688549	0.0343032	1
12936	Pcdha4	0.0365068	0.0344684	1
15481	Hspa8	-0.0969656	0.0344791	1
68070	Pdzd2	-0.120499	0.0344817	1
100042143	Gm3693	0.0425239	0.0345091	1
100503924	Fcor	-0.0434292	0.0346396	1
74438	Clvs1	0.0739045	0.0347157	1
70495	Atp6ap2	0.106664	0.0347307	1
56710	Brinp1	-0.0694792	0.034775	1
233332	Adamts17	0.145164	0.0349428	1
27360	Add3	-0.140453	0.0349892	1
225825	Cd226	-0.0347483	0.0351234	1
73102	Slc22a23	-0.114743	0.0351553	1
72083	Mzt2	0.0406934	0.0351743	1
74569	Ttc17	0.0991003	0.0351835	1
244713	Zfp317	0.0564035	0.0353592	1
269702	Mphosph9	0.121267	0.0353711	1
-	Gm49361	0.0377401	0.0353907	1
15214	Hey2	-0.0901647	0.0354576	1
18432	Mybbp1a	-0.0798223	0.035509	1
14457	Gas7	0.111468	0.0355204	1
22138	Ttn	0.0213088	0.0355615	1
17079	Cd180	-0.0341021	0.0355698	1
102633771	Gm31518	0.0029883	0.0356582	1
115488120	Gm48837	0.0029883	0.0356582	1
234130	Dkk4	0.00312257	0.0356582	1
664804	Gm7347	0.00320848	0.0356582	1
71951	Gpc2	0.00320848	0.0356582	1
-	Gm26508	0.00330447	0.0356582	1
70843	Krt28	0.00330447	0.0356582	1
69576	Smco1	0.00330447	0.0356582	1
71265	4933431G14Rik	0.00336921	0.0356582	1
269823	Pon3	0.00342179	0.0356582	1
75789	4930444M15Rik	0.00349655	0.0356582	1
319954	Egfros	0.00350634	0.0356582	1
16772	Lama1	0.00350634	0.0356582	1
13406	Dmp1	0.0035668	0.0356582	1
16912	Psmb9	0.00359075	0.0356582	1
110855	Pde6c	0.00369888	0.0356582	1
242122	Vtcn1	0.00369888	0.0356582	1
-	Gm48427	0.00370138	0.0356582	1
76082	5830468F06Rik	0.00376687	0.0356582	1
-	Gm27030	0.00382871	0.0356582	1
11875	Art5	0.00383843	0.0356582	1
102641661	Gm38569	0.00386822	0.0356582	1
171504	Apobr	0.00391554	0.0356582	1
100504568	Gm17634	0.00391554	0.0356582	1
102637209	Gm34081	0.00391554	0.0356582	1
102636133	Gm12066	0.00419097	0.0356582	1
15229	Foxd1	0.0042257	0.0356582	1
102640488	Gm36536	0.0042257	0.0356582	1
-	AL603867.1	0.00427347	0.0356582	1
99662	Eps8l3	0.00427347	0.0356582	1
-	Gm26889	0.00427347	0.0356582	1
100043497	Nat8f7	0.00430959	0.0356582	1
381686	Kpna7	0.00433773	0.0356582	1
258571	Olfr1033	0.00434934	0.0356582	1
621100	Rpl27-ps3	0.0043645	0.0356582	1
107766	Haao	0.00438676	0.0356582	1
-	Gm26846	0.00446039	0.0356582	1
217341	Qrich2	0.00449237	0.0356582	1
20499	Slc12a7	0.00449237	0.0356582	1
102636258	Gm11802	0.00453512	0.0356582	1
-	Gm48754	0.00453512	0.0356582	1
107586	Ovol2	0.00453512	0.0356582	1
-	Gm26894	0.00461288	0.0356582	1
75870	Tcam1	0.00461288	0.0356582	1
105245024	Gm40538	0.00465648	0.0356582	1
74420	4933406P04Rik	0.00471506	0.0356582	1
225518	Prdm6	0.00475442	0.0356582	1
20475	Six5	0.00475442	0.0356582	1
54612	Sfrp5	0.00490437	0.0356582	1
-	AC129178.1	0.00490492	0.0356582	1
170722	Nxf7	0.00490492	0.0356582	1
102633849	Gm31577	0.00497334	0.0356582	1
69774	Ms4a6b	0.00497334	0.0356582	1
259106	Olfr552	0.00499373	0.0356582	1
75721	4932414N04Rik	0.00499601	0.0356582	1
544960	Gm29680	0.00502176	0.0356582	1
-	Gm26674	0.00513826	0.0356582	1
245195	Retnlg	0.00517953	0.0356582	1
414116	D630024D03Rik	0.00521092	0.0356582	1
319172	Hist1h2ab	0.00521092	0.0356582	1
102637542	Gm13872	0.00526346	0.0356582	1
-	Gm47414	0.00526979	0.0356582	1
77846	B230112J18Rik	0.00527232	0.0356582	1
791387	Gm9869	0.00527232	0.0356582	1
66783	Aknaos	0.00528249	0.0356582	1
102637329	Gm26812	0.00528249	0.0356582	1
17906	Myl2	0.00528249	0.0356582	1
258422	Olfr742	0.00528249	0.0356582	1
258989	Olfr457	0.00529972	0.0356582	1
19116	Prlr	0.00529972	0.0356582	1
-	Gm45604	0.00540223	0.0356582	1
71683	Gypc	0.00546212	0.0356582	1
105244124	Gm13404	0.00548124	0.0356582	1
574519	Vax2os	0.00556259	0.0356582	1
27405	Abcg3	0.00560453	0.0356582	1
668218	Bin2	0.00560453	0.0356582	1
15950	Ifi203	0.00560453	0.0356582	1
214854	Neurl3	0.00560453	0.0356582	1
69603	2310020H05Rik	0.00563985	0.0356582	1
-	Gm14549	0.00563985	0.0356582	1
102631509	Gm13307	0.00565221	0.0356582	1
102633383	Gm31218	0.00565221	0.0356582	1
-	Gm15409	0.00566462	0.0356582	1
75524	Tex48	0.00566462	0.0356582	1
216227	Slc17a8	0.00569183	0.0356582	1
242653	Cldn19	0.00574402	0.0356582	1
100504497	Gm16233	0.00575759	0.0356582	1
14598	Ggt1	0.00577199	0.0356582	1
114230	Aipl1	0.0058482	0.0356582	1
626359	Wdr93	0.0058662	0.0356582	1
319405	D430036J16Rik	0.00590093	0.0356582	1
102926	Atg4a-ps	0.00591047	0.0356582	1
100040218	Gm2670	0.00591047	0.0356582	1
242607	Slc1a7	0.00599368	0.0356582	1
276829	Smtnl2	0.00599368	0.0356582	1
102635347	Gm32710	0.00605744	0.0356582	1
100044193	Gm20939	0.00607674	0.0356582	1
-	Gm44633	0.00613283	0.0356582	1
102637968	Gm34648	0.0061996	0.0356582	1
328235	Gm5083	0.00621806	0.0356582	1
68176	Fam212a	0.0062384	0.0356582	1
53608	Map3k6	0.00624196	0.0356582	1
77741	6720483E21Rik	0.00626246	0.0356582	1
407809	BC055402	0.00626246	0.0356582	1
59011	Myoz1	0.00626246	0.0356582	1
319367	Ict1os	0.00626783	0.0356582	1
329064	Pkd2l1	0.0062795	0.0356582	1
73811	4930405J17Rik	0.00630206	0.0356582	1
12311	Calcr	0.00630206	0.0356582	1
258917	Olfr1336	0.00630206	0.0356582	1
-	Gm43698	0.00632114	0.0356582	1
15464	Hrc	0.00636333	0.0356582	1
105245779	Gm17232	0.00640142	0.0356582	1
621893	Hist2h2ab	0.00640142	0.0356582	1
100039148	Gm12128	0.0066895	0.0356582	1
14370	Fzd8	0.00669972	0.0356582	1
-	Gm16075	0.00669972	0.0356582	1
69996	1700027A07Rik	0.00670895	0.0356582	1
102633419	Gm31251	0.00680789	0.0356582	1
-	Gm49097	0.00683975	0.0356582	1
75811	Saxo1	0.00683975	0.0356582	1
236690	Nyx	0.00691526	0.0356582	1
84004	Mcam	0.00699579	0.0356582	1
102633065	Gm13470	0.00704978	0.0356582	1
-	Gm47079	0.00706454	0.0356582	1
66859	Slc16a9	0.00708051	0.0356582	1
631145	Fam90a1b	0.00717669	0.0356582	1
-	Gm43077	0.00717669	0.0356582	1
102635182	Gm32585	0.00725986	0.0356582	1
327986	Gm11444	0.00727552	0.0356582	1
105244119	Gm13536	0.00727552	0.0356582	1
105242428	Gm21847	0.00727552	0.0356582	1
52377	Rcn3	0.00747265	0.0356582	1
100303737	Gm11175	0.00764728	0.0356582	1
14663	Glycam1	0.00772814	0.0356582	1
71827	Lrrc34	0.00774452	0.0356582	1
103743	Tmem98	0.00785692	0.0356582	1
14426	Galnt4	0.00787526	0.0356582	1
16956	Lpl	0.00788943	0.0356582	1
-	Gm42825	0.00815045	0.0356582	1
68023	Pdf	0.0082192	0.0356582	1
70060	Spata3	0.0082192	0.0356582	1
115488343	Gm47547	0.00830009	0.0356582	1
-	Gm26751	0.00893061	0.0356582	1
12642	Ch25h	0.00895066	0.0356582	1
54630	Prickle3	0.00895066	0.0356582	1
100034748	A930017K11Rik	0.00908228	0.0356582	1
14129	Fcgr1	0.00926262	0.0356582	1
102639511	Gm38398	0.0099544	0.0356582	1
-	AC154507.3	0.0100204	0.0356582	1
332110	Mapk15	0.0102141	0.0356582	1
102633413	Gm29530	0.0109404	0.0356582	1
667759	Gm8797	0.0109404	0.0356582	1
21419	Tfap2b	0.0142165	0.0356582	1
105243233	Gm9725	-0.0356708	0.0357599	1
77794	Adamtsl2	0.0208484	0.0359105	1
75801	4930447C04Rik	-0.0687903	0.0359153	1
-	Gm10135	0.0705244	0.0360136	1
78197	4930544I03Rik	0.121296	0.0360272	1
333050	Ksr2	-0.122366	0.0361003	1
93896	Glp2r	0.0544629	0.0361723	1
19645	Rb1	0.106998	0.0362438	1
18709	Pik3r2	-0.0504434	0.036247	1
11906	Zfhx3	-0.0603379	0.0362636	1
23792	Adam23	-0.156922	0.03643	1
69906	Slc25a32	-0.107462	0.0364353	1
99929	Tiparp	-0.0983596	0.0364747	1
11886	Asah1	0.111168	0.0365692	1
22724	Zbtb7b	0.0358449	0.0365807	1
216198	Tcp11l2	-0.0781142	0.036615	1
-	Gm42901	0.0288385	0.0366559	1
-	Gm20700	0.0361076	0.0367673	1
106585	Ankrd12	0.101309	0.0367945	1
71837	1700003E16Rik	0.0322665	0.0368016	1
14421	B4galnt1	-0.0906856	0.0368717	1
214897	Csnk1g1	-0.109303	0.0368736	1
100502739	Gm17509	0.0222993	0.0368824	1
11739	Slc25a4	-0.156825	0.03692	1
93728	Pabpc5	0.0279279	0.0369221	1
67812	Ubxn4	-0.138321	0.0369548	1
22349	Vil1	0.0238239	0.0369581	1
27218	Slamf1	0.0234632	0.03711	1
102636152	Gm28068	-0.0327776	0.0371944	1
-	Gm48984	-0.023638	0.0371944	1
226016	Abhd17b	-0.11752	0.0371946	1
67009	Ttc23	-0.0593505	0.037277	1
-	Gm16275	0.0173765	0.0373389	1
213993	Ccdc186	0.0653329	0.0373974	1
319940	Sorbs2os	0.0403868	0.0375563	1
72747	Ttc39c	-0.103437	0.0375744	1
56524	Mpp6	-0.120707	0.0375918	1
20970	Sdc3	0.0856012	0.0376337	1
69745	Pold4	-0.0467913	0.0376493	1
70544	Tmem242	0.0456928	0.0376827	1
12161	Bmp6	-0.0771934	0.0377221	1
71240	Osbpl7	0.0661902	0.03774	1
76872	Ccdc116	0.0172605	0.0378001	1
76100	5830454E08Rik	0.0218937	0.0378775	1
11855	Arhgap5	0.0768561	0.0378904	1
14539	Opn1mw	0.0175614	0.037955	1
108086	Rnf216	0.134504	0.0379705	1
630294	Gm7030	0.0183229	0.0381882	1
212569	Zfp273	-0.0622282	0.0382156	1
107239	Carns1	0.116532	0.0382625	1
74020	Cpne4	-0.0956744	0.0382817	1
81018	Rnf114	-0.100095	0.0382973	1
622675	Zfp827	0.0824206	0.0383347	1
30940	Usp25	-0.112434	0.0383892	1
72821	Scn2b	-0.0768485	0.038516	1
208146	Yeats2	0.111991	0.0385591	1
68235	Mturn	-0.0434316	0.0385849	1
211961	Asxl3	0.0702733	0.0386767	1
16570	Kif3c	0.11479	0.0387464	1
216767	Mrpl22	-0.0630018	0.0387987	1
-	Gm43660	0.0470557	0.0388616	1
19334	Rab22a	0.0798086	0.0389442	1
19763	Ring1	0.0807558	0.0389979	1
68563	Dpm3	-0.0470265	0.0391018	1
68859	Smim1	0.0515006	0.0391451	1
68947	Chst8	0.0802695	0.039265	1
22223	Uchl1	-0.0728887	0.0395447	1
330401	Tmcc1	-0.114033	0.0395579	1
27404	Abca8b	0.0993586	0.0395607	1
20892	Cenpx	-0.0341552	0.0395648	1
268932	Caskin1	0.0378321	0.0396228	1
17909	Myo10	-0.148684	0.0396368	1
59042	Cope	0.0834887	0.0396891	1
114584	Clic1	-0.0327519	0.0397099	1
14708	Gng7	0.0571765	0.0398109	1
80915	Dusp12	0.106703	0.0398339	1
-	AC121517.2	-0.0637357	0.0400373	1
12313	Calm1	0.06646	0.0401663	1
192156	Mvd	-0.0318035	0.0401768	1
75607	Wnk2	-0.120678	0.0401807	1
66818	Smim7	0.067588	0.0402132	1
19684	Rdx	0.121403	0.0402145	1
229706	Slc6a17	0.137652	0.0402147	1
230967	Cep104	0.0680735	0.0403153	1
15572	Elavl4	-0.116298	0.040718	1
71699	Slc41a3	-0.0672897	0.0407356	1
75578	Fggy	-0.131038	0.0407689	1
13609	S1pr1	-0.0332448	0.04082	1
22401	Zmat3	-0.117471	0.0409578	1
100504486	Gdap10	0.0820123	0.0409695	1
102636014	Gm33206	-0.0294576	0.040983	1
56316	Ggcx	0.055971	0.0410385	1
80280	Cdk5rap3	0.0581658	0.0410399	1
110078	Pygb	-0.120044	0.0411576	1
110948	Hlcs	-0.0929846	0.0411931	1
66131	Tipin	-0.0873128	0.0412719	1
622645	Tmem200c	0.0290885	0.041379	1
101700	Trim68	-0.0289781	0.0414205	1
66126	Elof1	-0.0393962	0.0414599	1
67341	Ascl4	-0.0578774	0.0415004	1
20199	S100a5	-0.0233898	0.0415855	1
74147	Ehhadh	0.0348988	0.0416624	1
434204	Whamm	0.0669637	0.0417417	1
80907	Lactb	-0.0889516	0.0418241	1
23908	Hs2st1	0.118298	0.0418435	1
245000	Atr	0.0878734	0.0419054	1
170759	Atp13a1	0.0699555	0.0419149	1
319924	Apba1	-0.109478	0.0419723	1
73078	Pmpcb	0.0642474	0.0420106	1
81535	Sgpp1	0.111532	0.0420625	1
17775	Laptm4a	-0.11889	0.0420954	1
72124	Seh1l	-0.0799972	0.0421147	1
104015	Synj1	0.085039	0.042422	1
74616	Scrn3	0.0326003	0.0424378	1
216961	Coro6	-0.122277	0.042494	1
56784	Ralgapa1	0.066861	0.0424993	1
68731	Rbfa	0.0346673	0.0425029	1
76800	Usp42	0.0757511	0.0425193	1
77593	Usp45	-0.128005	0.0425671	1
218038	Amph	-0.0762976	0.0425947	1
110082	Dnah5	-0.0472258	0.0426098	1
72269	Cda	-0.0227123	0.0426152	1
228361	Ambra1	0.0630851	0.0427125	1
59016	Thap11	0.0230025	0.0427274	1
12258	Serping1	-0.0316963	0.0428369	1
99712	Cept1	0.0917407	0.042842	1
100504626	Gm16365	0.0213402	0.0428518	1
19141	Lgmn	-0.0881102	0.0428975	1
-	Gm15948	0.0195013	0.043039	1
76938	Rbm17	0.0531106	0.0430761	1
102634650	Gm32184	0.0290204	0.0430805	1
75887	4930586N03Rik	-0.0440249	0.0432295	1
102633724	1700047F07Rik	0.0867714	0.0432998	1
239273	Abcc4	-0.043953	0.0433057	1
-	AC117232.1	0.058009	0.0433371	1
-	Gm47096	0.0213952	0.0433803	1
57816	Tesc	-0.0370076	0.043523	1
-	Gm15996	0.0198767	0.0435811	1
544922	Zkscan4	0.0144593	0.0436818	1
18994	Pou3f4	0.0152098	0.0436818	1
328825	Gm5093	0.0220451	0.0436818	1
93690	Gpr45	0.0874468	0.0437029	1
171095	Il17rc	0.0180913	0.0437826	1
26946	Trpc7	-0.10402	0.0438011	1
105980075	Gm20716	0.0453859	0.0438573	1
21422	Tfcp2	0.113494	0.0438652	1
20501	Slc16a1	-0.0308385	0.0438786	1
228966	Ppp1r3d	0.0190744	0.0438837	1
20163	Rsu1	0.0682989	0.043935	1
-	Gm44284	0.0146338	0.043985	1
216869	Arrb2	-0.0517381	0.0440065	1
100504283	Gm20149	0.0331985	0.0440068	1
77866	E130102H24Rik	0.0778599	0.0440569	1
22771	Zic1	0.0447748	0.0440782	1
407786	Taf9b	-0.0323167	0.0440829	1
102640282	Gm26885	-0.0350673	0.0440944	1
319262	Fchsd1	0.0364408	0.0441005	1
228942	Cbln4	0.0730063	0.0441323	1
107522	Ece2	-0.0828803	0.0441793	1
57778	Fmnl1	0.0469421	0.0444034	1
228913	Zfp217	-0.0534693	0.0444263	1
217843	Unc79	-0.105729	0.0444302	1
16514	Kcnj11	-0.0342934	0.0444423	1
75560	Ep400	0.13195	0.0444426	1
237758	Zfp454	0.0468066	0.0444628	1
102633763	Gm31513	0.0123501	0.0444944	1
239606	Slc2a13	0.0299281	0.0445004	1
16403	Itga6	0.0812797	0.0445045	1
117903916	Gm16286	0.0669255	0.044631	1
12295	Cacnb1	-0.0663408	0.0446788	1
232334	Vgll4	-0.114051	0.0447521	1
12263	C2	0.0350076	0.0449045	1
382118	Zkscan7	0.0282761	0.0449098	1
66251	Arfgap3	0.10151	0.0449576	1
13726	Emd	0.0541431	0.0449677	1
104625	Cnot6	0.0955727	0.0450012	1
22018	Tpo	0.00398521	0.0450087	1
17988	Ndrg1	0.0291377	0.04516	1
-	Gm42439	-0.12054	0.045217	1
407243	Tmem189	0.0602154	0.0453435	1
108167802	Gm46218	0.0753154	0.0453709	1
69234	Zfp688	0.0291169	0.0454173	1
66532	Rep15	-0.0662288	0.0454397	1
13808	Eno3	0.0258582	0.0454513	1
74182	Gpcpd1	0.0896165	0.0454565	1
-	Gm14455	-0.0286373	0.0455528	1
235135	Tmem45b	0.0275993	0.0455724	1
19027	Sypl	0.102365	0.0455765	1
100502695	Gm17399	-0.0583874	0.0456037	1
16206	Lrig1	-0.116602	0.0456214	1
104692	Gm12108	0.0132171	0.0456652	1
67801	Pllp	0.0141084	0.0456652	1
76797	2410137M14Rik	0.0237464	0.0456652	1
216848	Chd3	0.0654762	0.0457213	1
100504291	Gm16618	0.0154062	0.0457934	1
102636118	Gm33280	0.0158935	0.0457934	1
433632	Gm5544	0.0184594	0.0457934	1
105242797	Gm38910	0.0222088	0.0457934	1
17533	Mrc1	0.0372274	0.0457934	1
115490171	Gm15587	0.0226113	0.0458763	1
211936	Ccdc73	0.0805987	0.0458768	1
108167825	Gm16315	0.0153179	0.0459219	1
-	Gm15271	0.0160535	0.0459219	1
-	Gm48550	0.0219509	0.0459219	1
77877	6030458C11Rik	0.0765383	0.0460284	1
100503307	Gm15408	0.012411	0.0460507	1
102639173	Gm10602	0.016512	0.0460507	1
54364	Rpp30	-0.0594766	0.0460598	1
18516	Pbx3	-0.226135	0.0460706	1
78802	Ttc30a1	0.0106242	0.0461798	1
-	Gm15512	0.0110248	0.0461798	1
-	Gm26738	0.0137833	0.0461798	1
108052	Slc14a1	0.0151184	0.0461798	1
75216	Cep128	0.0855957	0.046188	1
100041579	Gm20878	0.00904042	0.0463092	1
14431	Gamt	0.0122267	0.0463092	1
-	Gm26755	0.0153776	0.0463092	1
-	Gm15835	0.0205018	0.0463092	1
232853	Zfp954	-0.0365717	0.0463662	1
59036	Dact1	0.06111	0.0463905	1
18479	Pak1	0.0770827	0.0463975	1
56351	Ptges3	0.0701948	0.0464093	1
11535	Adm	0.00892293	0.0464389	1
102638484	Gm35037	0.0101036	0.0464389	1
100038608	Gm10389	0.010705	0.0464389	1
56811	Dkk2	0.0111107	0.0464389	1
15251	Hif1a	0.0577911	0.0464537	1
-	AC158605.1	0.0304859	0.0465144	1
107650	Pi4kb	-0.0926146	0.046541	1
69665	Upk3bl	0.010015	0.0465689	1
319997	A630001G21Rik	0.0114967	0.0465689	1
66580	Esf1	-0.140855	0.0466151	1
93724	Pcdhga12	0.0297847	0.0466285	1
19944	Rpl29	-0.0681679	0.0466679	1
73598	1700001O22Rik	-0.0309048	0.0466745	1
72572	Spats2	0.0920837	0.0466824	1
69602	Otop3	0.0103255	0.0466993	1
100041279	Gm3248	-0.0471259	0.0467391	1
16592	Fabp5	0.0508639	0.04676	1
13601	Ecm1	0.0320626	0.046796	1
13131	Dab1	0.0474357	0.0468102	1
72899	Macrod2	-0.0488337	0.047035	1
83675	Bicc1	-0.144546	0.0470473	1
68776	Taf11	-0.0703933	0.0471409	1
17196	Mbp	0.0681492	0.0472927	1
71323	Rassf8	0.046319	0.0473493	1
66498	Dda1	0.0393777	0.0473582	1
67245	Peli1	0.0775953	0.0475513	1
67437	Ssr3	-0.0849202	0.0476168	1
102423	Hinfp	0.0677147	0.0476974	1
241694	Ralgapa2	-0.0867671	0.047797	1
241494	Zfp385b	0.0664128	0.0478106	1
26900	Ddx3y	-0.108522	0.0478322	1
102693	Phldb1	-0.102172	0.0479105	1
17925	Myo9b	-0.138724	0.04796	1
230597	Zfyve9	-0.13159	0.0479677	1
319807	Nwd2	0.146397	0.0479836	1
102638653	Gm35166	0.048667	0.0480375	1
329506	Ctdspl2	0.0875662	0.0482133	1
11637	Ak2	0.093028	0.0482184	1
72404	Wdr44	-0.0765933	0.048242	1
66935	Cir1	0.0590854	0.048413	1
57247	Zfp276	0.0628556	0.0484232	1
497097	Xkr4	-0.0851418	0.0486037	1
235320	Zbtb16	0.113864	0.0487076	1
22154	Tubb5	-0.0945761	0.0487714	1
237400	Mex3d	0.0161618	0.0488471	1
210146	Irgq	0.0553433	0.0488486	1
115486960	Gm10631	-0.0275618	0.0488653	1
246257	Ovca2	-0.0208712	0.0488653	1
52552	Parp8	0.0710137	0.0489323	1
399603	Fam84b	0.0431616	0.0489638	1
620419	Zfp963	0.0166592	0.0490138	1
217827	Nrde2	-0.0781225	0.0490899	1
69847	Wnk4	0.0697756	0.0490905	1
78028	4930545L08Rik	0.0168083	0.0490973	1
11459	Acta1	0.021639	0.0490973	1
67815	Sec14l2	-0.0464779	0.0491582	1
75359	4930555F03Rik	-0.153195	0.0491615	1
17973	Nck1	0.0916504	0.0492199	1
110524	Dgkq	-0.0780341	0.0492286	1
53376	Usp2	0.0492064	0.0492713	1
67955	Sugt1	0.0830364	0.0494642	1
12354	Car7	-0.0500372	0.0494731	1
224997	Dlgap1	-0.0401053	0.0495658	1
241764	L3mbtl1	-0.0361754	0.0495761	1
53861	Zranb2	-0.0968266	0.0496454	1
17136	Mag	0.0150993	0.0498543	1
22187	Ubb	-0.164146	0.0498992	1
56216	Stx1b	-0.0826955	0.0499059	1
