# Supplementary material for: Vitamin D Regulates Olfactory Function via Dual Transcriptional and mTOR‐Dependent Translational Control of Synaptic Proteins
Source: Adv Sci (Weinh). 2025 Dec 16;13(13):e07181. doi: 10.1002/advs.202507181 (PMC12955992; doi:10.1002/advs.202507181)
Supplement: Supplementary file 2 — Supplemental Tables 1–18 [file ADVS-13-e07181-s002.zip › Table S3_GO analysis of DEGs between VDR+ and VDR-Glu3.xlsx]

## Sheet: enrichment-go-All-vs-DEG-Total
id	Term	Category	ListHits	ListTotal	PopHits	PopTotal	p-value	q-value	Enrichment_score	geneID
GO:0007155	cell adhesion	biological_process	83	1395	594	20900	1.08153e-10	7.76692e-08	2.09346	Nlgn1;Cntnap2;Prkce;Lsamp;Pcdh15;Pcdh9;Pcdh7;Kirrel3;Lama3;Cdh8;Clstn2;Lama4;Dscaml1;Kitl;Nrxn3;Itgb7;Fat3;Nrxn1;Cntn1;Edil3;Cdh23;Pkp4;Pcdha1;Vcl;Cdhr1;Ctnna3;Lama2;Lamb2;Negr1;Gpnmb;Efnb2;Cdh13;Hpse;Sdk2;Ncam1;Igsf9b;Ttyh1;Cdhr3;Fes;Ctnna2;Cntn4;Cadm1;Itga9;Pcdh10;Pxdn;Amigo2;Cntn5;Nrcam;Pcdhgc4;Pcdh1;Itga4;Itgb5;Ptpru;Cdh4;Adam17;Klra2;Pik3cb;Cntnap5a;Ntm;Pcdha11;Ptprf;Pcdhgb4;Cntnap5b;Pcdhga1…
GO:0007268	chemical synaptic transmission	biological_process	33	1395	159	20900	4.27569e-09	2.14939e-06	3.10949	Nlgn1;Cntnap2;Dlg2;Gria1;Apba2;Gabrb2;Cdh8;Dlg1;Nrxn3;Gabrb1;Nrxn1;Grm8;Gabrg2;Unc13a;Gabrb3;Large1;Gria4;Grm7;Hrh2;Snap91;Htr7;Htr2a;Chrnb4;Spg11;Grm4;Sncb;Mecp2;Cacna1b;Usp14;Slc12a7;Apba1;Cacnb1;Dlgap1
GO:0007411	axon guidance	biological_process	35	1395	181	20900	1.02594e-08	4.68853e-06	2.89709	Sema5b;Dcc;Lama3;Epha6;Dscaml1;Unc5d;Cntn1;Trio;Epha5;Epha3;Plxna3;Ablim1;Lama2;Lamb2;Klf7;Sema3e;Efnb2;Nr4a3;Kalrn;Ank3;Slit3;Efna5;Cntn5;Nrcam;Mycbp2;Sema5a;Cdh4;Sema3a;Enah;Cyfip2;Neo1;Ephb6;Sema6d;Foxd1;Lama1
GO:0007399	nervous system development	biological_process	58	1395	420	20900	1.08219e-07	3.62678e-05	2.06895	Nlgn1;Ntng1;Sema5b;Dscaml1;Dip2b;Mef2a;Zfp423;Alk;Barhl2;Nrg3;Fut9;Nrsn1;Atxn10;Epha5;Kif2a;Dpf2;Gabrb3;Myt1l;Zeb1;Zic3;Cables1;Ndnf;Sema3e;Efnb2;Cit;Igsf9b;Kalrn;Sh2b2;Tnik;Cntn4;Slit3;Efna5;Mdga1;Hdac9;Nav3;Dock7;Scn2a;Sema5a;Camk1d;Dpf3;Sdc2;Mef2c;Sema3a;Arhgef7;Enah;Ptprf;Fos;Pcsk2;Ctf1;Nav2;Zhx2;Sema6d;Brinp1;Gas7;Ambra1;Zic1;Dact1;Dab1
GO:0007156	homophilic cell adhesion via plasma membrane adhesion molecules	biological_process	23	1395	107	20900	4.784e-07	0.000126575	3.22045	Pcdh15;Kirrel3;Cdh8;Clstn2;Dscaml1;Fat3;Cdh23;Cdhr1;Ptprt;Cdh13;Sdk2;Igsf9b;Cdhr3;Cadm1;Pcdh10;Amigo2;Cntn5;Nrcam;Pcdh1;Cdh4;Pik3cb;Ptprf;Pcdha4
GO:2001259	positive regulation of cation channel activity	biological_process	8	1395	15	20900	1.62682e-06	0.000338299	7.99044	Asic2;Stac;Ank2;Nedd4l;Ank3;Adrb1;Hcn1;Kcnj11
GO:0035556	intracellular signal transduction	biological_process	52	1395	393	20900	1.80643e-06	0.000338299	1.98236	Cntnap2;Prkce;Dgki;Ss18;Mast4;Rapgef4;Nrg2;Nrg3;Hmox1;Map4k5;Notch2;Arhgef12;Tiam2;Lax1;Irak1;Pdgfrb;Stk39;Adcy8;Nr4a3;Kalrn;Plcl1;Sh2b2;Mapk6;Npr1;Tnik;Arhgef3;Asb2;Scg2;Rapgef3;Tgfbr3;Irak2;Vav2;Rasgrf1;Map4k4;Arhgef7;Dgkb;Adcy2;Nek11;Map3k3;Sik1;Plcg2;Snrk;Hunk;Asb1;Mast3;Mapk15;Wnk2;Pak1;Dab1;Myo9b;Wnk4;Dgkq
GO:0099560	synaptic membrane adhesion	biological_process	11	1395	30	20900	1.8843e-06	0.000338299	5.49343	Nlgn1;Ntng1;Lrrc4c;Nrxn1;Lrfn5;Epha3;Ptprd;Igsf9b;Efna5;Cadm1;Ptprf
GO:0007269	neurotransmitter secretion	biological_process	11	1395	31	20900	2.74478e-06	0.000431188	5.31622	Dgki;Rims2;Nrxn3;Asic1;Nrxn1;Unc13a;Lin7a;Rims1;Snap91;Ppfia3;Cacna1b
GO:0007613	memory	biological_process	22	1395	113	20900	4.80451e-06	0.000652764	2.91686	Csmd1;Slc24a2;Slc8a3;Asic1;Gabrb3;Large1;Grm7;Foxo6;Ngf;Adcy8;Kalrn;Hrh2;Shank2;Adrb1;Ptgs1;Scn2a;Htr7;Htr2a;Cck;Spg11;Mecp2;Lgmn
GO:0050804	modulation of chemical synaptic transmission	biological_process	24	1395	134	20900	8.23056e-06	0.00103438	2.68336	Nlgn1;Ntng1;Gria1;Grid2;Kcnn2;Lrrc4c;Trio;Nrg3;Ppp1r9a;Gria4;Ptprd;Grid1;Dlgap2;Ncam1;Ngf;Adcy8;Prkar2b;Akap7;Baiap2;Lrfn2;Dgkb;Cacna1b;Arrb2;Dlgap1
GO:0016310	phosphorylation	biological_process	69	1395	621	20900	2.13236e-05	0.00228072	1.66468	Prkce;Ros1;Dgki;Mast4;Epha6;Cdk14;Alk;Trio;Epha5;Map4k5;Epha3;Irak1;Pdgfrb;Alpk1;Cdc42bpg;Stk39;Galk2;Cit;Speg;Kalrn;Fes;Mapk6;Tnik;Alpk3;Cdc7;Bmpr1b;Pank3;Gk5;Ppip5k1;Camkk2;Fam20c;Fn3krp;Hkdc1;Pank1;Gne;Camk1d;Pik3cb;Pik3r4;Map4k4;Ak3;Dgkb;Ak1;Etnk1;Nme7;Agk;Nek11;Map3k3;Sik1;Grk5;Snrk;Chkb;Dyrk1a;Hunk;Mapk10;Nek3;Mast3;Ttn;Map3k6;Mapk15;Ksr2;Csnk1g1;Wnk2;Fggy;Atr;Pak1;Pi4kb;Ak2;Wnk4;Dgkq
GO:0021828	gonadotrophin-releasing hormone neuronal migration to the hypothalamus	biological_process	5	1395	7	20900	2.46578e-05	0.00252969	10.7015	Plxna3;Ndnf;Sema3e;Plxna1;Sema3a
GO:0055085	transmembrane transport	biological_process	53	1395	442	20900	2.51687e-05	0.00253046	1.79649	Slc24a2;Slc35f4;Kcnq3;Kcnab1;Kcnd3;Trpc5;Tmem266;Slc8a3;Itpr1;Slc25a13;Ryr3;Large1;Abca5;Kcnh5;Slc22a8;Slc45a3;Kcnc1;Abca4;Slc39a3;Abca9;Slc16a7;Slc12a9;Slc16a2;Slc9a2;Slc16a10;Scn2a;Clcn5;Slco3a1;Slc35b1;Kcng3;Slc4a10;Slc9a4;Hcn4;Hcn1;Slc37a3;Ryr1;Slc25a22;Cacna1b;Kcnb1;Kcnb2;Slc22a23;Abcg3;Slc12a7;Slc16a9;Slc17a8;Slc25a32;Slc25a4;Abca8b;Atp13a1;Abcc4;Trpc7;Slc16a1;Slc2a13
GO:0010976	positive regulation of neuron projection development	biological_process	28	1395	181	20900	2.66928e-05	0.00263107	2.31767	Nlgn1;Stmn2;Dcc;Itpr1;Nrxn1;Cntn1;Ppp1r9a;Fut9;Epha3;Ndnf;Dmd;Negr1;Ngf;Fes;Washc5;Baiap2;Htr7;Zfp804a;Adam17;Camk1d;Lrrc7;Bmp4;Dynlt1b;Styxl1;Gpc2;Kif3c;Itga6;Nck1
GO:0071277	cellular response to calcium ion	biological_process	18	1395	91	20900	2.737e-05	0.00264594	2.96349	Nlgn1;Kcnq3;Mef2a;Nrxn1;Syt7;Adcy8;Cpne7;Asph;Syt5;Syt9;Mef2c;Fos;Plcg2;Kcnb1;Syt15;Clic4;Cpne4;Lgmn
GO:0071805	potassium ion transmembrane transport	biological_process	22	1395	127	20900	3.30331e-05	0.00312243	2.59532	Kcnip4;Slc24a2;Kcnq3;Kcnd3;Kcnn2;Kcnn3;Large1;Kcnh5;Kcnn4;Kcnc1;Slc9a2;Kcnk13;Kcng3;Slc9a4;Hcn4;Hcn1;Kcnb1;Kcnb2;Pkd2l1;Slc12a7;Kcnj11;Wnk4
GO:0099175	regulation of postsynapse organization	biological_process	13	1395	53	20900	3.35411e-05	0.00312243	3.67485	Rapgef4;Tanc1;Grid1;Shank2;Baiap2;Nrcam;Lrfn2;Dgkb;Vhl;Ptprf;Hspa8;Abhd17b;Dact1
GO:0031175	neuron projection development	biological_process	27	1395	175	20900	3.86926e-05	0.00344968	2.31152	Nlgn1;Cntnap2;Stmn2;Prickle2;Nrxn1;Cntn1;Ppp1r9a;Atxn10;Upf3b;Lamb2;Negr1;Ncam1;Ngf;Cntn4;Dock7;Dtnbp1;Stmn4;Rasgrf1;Herc1;Gprin2;Mecp2;Bloc1s2;Cyfip2;Cdnf;Pld2;Lama1;Rb1
GO:0048812	neuron projection morphogenesis	biological_process	17	1395	85	20900	3.91151e-05	0.00344968	2.99642	Nlgn1;Cntnap2;Kirrel3;Nrxn1;Trio;Nyap2;Dmd;Ngf;Tnik;Dtnbp1;Map4k4;Zfp335;Dynlt1b;Nek3;Gas7;Pak1;Ubb
GO:0034765	regulation of monoatomic ion transmembrane transport	biological_process	23	1395	138	20900	4.16236e-05	0.00360762	2.49701	Kcnip4;Asic2;Kcnq3;Kcnab1;Kcnd3;Cacna2d3;Kcnh5;Nedd4l;Kcnc1;Cybb;Scn2a;Kcnk13;Kcng3;Hcn4;Hcn1;Cacna1b;Kcnb1;Kcnb2;Clic4;Scn2b;Clic1;Kcnj11;Cacnb1
GO:0006811	monoatomic ion transport	biological_process	66	1395	600	20900	4.36449e-05	0.00371869	1.64803	Kcnip4;Asic2;Slc24a2;Gria1;Kcnq3;Kcnab1;Kcnd3;Trpc5;Gabrb2;Grid2;Tmem266;Slc8a3;Itpr1;Asic1;Gabrb1;Ryr3;Cacna2d3;Tmc8;Gabrg2;Gabrb3;Kcnn3;Gria4;Kcnh5;Cnnm1;Grid1;Slc22a8;Tmc6;Kcnn4;Ttyh1;Kcnc1;Slc39a3;Slc12a9;Slc9a2;Cybb;Scn2a;Chrnb4;Clcn5;Slco3a1;Kcnk13;Kcng3;Lrrc8c;Slc4a10;Tmc4;Slc9a4;Hcn4;Hcn1;Atox1;Ryr1;Mfsd5;Cacna1b;Tcn2;Kcnb1;Kcnb2;Clic4;Slc22a23;Pkd2l1;Slc12a7;Slc17a8;Scn2b;Clic1;Slc41a3;T…
GO:0030036	actin cytoskeleton organization	biological_process	32	1395	226	20900	4.51319e-05	0.00372472	2.12136	Abi3bp;Diaph3;Thsd7b;Auts2;Fscn1;Phpt1;Cobl;Epb41l2;Sh2b2;Pdlim7;Tnik;Asb2;Shroom3;Gsn;Dtnbp1;Fmn2;Antxr1;Actr2;Fmnl2;Phactr3;Fgd1;Enah;Iqsec1;Sptan1;Csrp1;Rflnb;Amot;Cldn19;Smtnl2;S1pr1;Fmnl1;Pak1
GO:0030154	cell differentiation	biological_process	97	1395	976	20900	4.99684e-05	0.00405147	1.489	Vdr;Ntng1;Nell1;Sema5b;Ros1;Fstl5;Tmeff2;Rhbdd1;Rims2;Spata16;Mef2a;Zfp423;Sox5;Pparg;Shb;Srd5a1;Dab2;Rbm4;Unc13a;Kif2a;Myt1l;Thrb;Zeb1;Zic3;Zfp521;Sh3pxd2b;Notch2;Elf2;Spata24;Eya1;Tll1;Sema3e;Efnb2;Rims1;Arhgap24;Arnt;Hnrnpu;Cit;Nedd4l;Speg;Nhs;Pdlim7;Ctnna2;Slit3;Efna5;Cadm1;Runx2;Cavin4;Bmpr1b;Mdga1;Fgf1;Smad1;Dock7;Angpt1;Mycbpap;Tex15;Sema5a;Ptpru;Ttc21a;Cchcr1;Tnfsf12;Herc4;Etv4;Edf1;Sdc2;…
GO:0007275	multicellular organism development	biological_process	105	1395	1097	20900	0.000109624	0.00799417	1.43402	Vdr;Ntng1;Sema5b;Ros1;Fstl5;Dcc;Tmeff2;Cdh8;Spata16;Mef2a;Zfp423;Alk;Unc5d;Barhl2;Spred2;Shb;Fat3;Rora;Edil3;Wls;Dab2;Scube2;Epha5;Kif2a;Dkk3;Myt1l;Zic3;Zfp521;Notch2;Vwc2l;Spata24;Eya1;Pdgfrb;Tll1;Sema3e;Efnb2;Cdh13;Arhgap24;Hnrnpu;Cit;Zfp64;Pdlim7;Ctnna2;Alpk3;Shroom3;Slit3;Efna5;Lnpk;Cadm1;Cavin4;Mdga1;Tshz3;Cdh18;Fgf1;Hey1;Dock7;Angpt1;Pdgfc;Mycbpap;Fmn2;Sema5a;Cdh4;Tmeff1;Apln;Cchcr1;Tnfsf12…
GO:0051965	positive regulation of synapse assembly	biological_process	15	1395	76	20900	0.000128382	0.00921968	2.95699	Nlgn1;Asic2;Clstn2;Grid2;Syndig1;Nrxn1;Adgrb2;Lrrtm3;Cux2;Ptprd;Adgrb3;Lrrn3;Efna5;Amigo2;Lrrn1
GO:0030041	actin filament polymerization	biological_process	9	1395	31	20900	0.000134805	0.00941202	4.34964	Diaph3;Dlg1;Cobl;Washc5;Gsn;Pstpip2;Ttc17;Gas7;Vil1
GO:0030032	lamellipodium assembly	biological_process	10	1395	38	20900	0.000143049	0.00974774	3.94265	Fgd4;Vcl;Ablim1;Cdh13;Carmil1;Vav2;Arhgef7;S1pr1;Whamm;Nck1
GO:0055117	regulation of cardiac muscle contraction	biological_process	7	1395	19	20900	0.000143492	0.00974774	5.51971	Ank2;Adra1a;Rnf207;Hcn4;Adra1b;Calm3;Calm1
GO:0008104	protein localization	biological_process	25	1395	169	20900	0.000146888	0.0097717	2.21628	Cntnap2;Grid2;Dlg1;Macf1;Immp2l;Nbea;Optn;Large1;Ank2;Eya1;Dmd;Mgat3;Akap7;Slc9a2;Sptssa;Nrcam;Mecp2;Armcx3;Bbs2;Crb1;Sin3a;Amot;Ercc3;Cep128;Wnk4
GO:0002021	response to dietary excess	biological_process	8	1395	25	20900	0.000149676	0.0097717	4.79427	Cntnap2;Pparg;Rasal2;Sgip1;Stk39;Ppargc1a;Tbl1xr1;Wnk4
GO:0001525	angiogenesis	biological_process	35	1395	275	20900	0.000182274	0.0115131	1.90681	Nrxn3;Shb;Nrxn1;Rora;Hmox1;Epha5;Ndnf;Pdgfrb;Sema3e;Efnb2;Cald1;Angptl4;Arhgap24;Scg2;Rapgef3;Pxdn;Rnf213;Fgf1;Angpt1;Vav2;Nox1;Apln;Tnfsf12;Med1;Tgfa;Vhl;Bmp4;Amot;Clic4;Fzd8;Mcam;Ovol2;S1pr1;Hif1a;Ecm1
GO:0007612	learning	biological_process	14	1395	70	20900	0.000184202	0.0115131	2.99642	Cntnap2;Slc24a2;Slc8a3;Nrxn3;Nrxn1;Gabrb3;Prkar2b;Shank2;Ptgs1;Grm4;Mecp2;Elavl4;Synj1;Amph
GO:0007416	synapse assembly	biological_process	12	1395	54	20900	0.000185511	0.0115131	3.32935	Nlgn1;Asic2;Gria1;Kirrel3;Nrxn3;Nrxn1;Nrg3;Sdk2;Shank2;Cadm1;Dnm3;Mecp2
GO:0042391	regulation of membrane potential	biological_process	18	1395	106	20900	0.000215881	0.0132345	2.54413	Asic2;Gabrb2;Rims2;Dlg1;Asic1;Gabrb1;Cnih3;Gabrb3;Kcnh5;Dmd;Rims1;Nedd4l;Chrnb4;Rims3;Ntsr2;Hcn4;Hcn1;Kcnj11
GO:0099054	presynapse assembly	biological_process	5	1395	10	20900	0.00024958	0.0147399	7.49104	Nrxn1;Ptprd;Efnb2;Cadm1;Cntn5
GO:0048791	calcium ion-regulated exocytosis of neurotransmitter	biological_process	6	1395	15	20900	0.000259102	0.0147399	5.99283	Rims2;Syt7;Rims1;Syt5;Rims3;Stx1b
GO:0090659	walking behavior	biological_process	4	1395	6	20900	0.000265816	0.0147399	9.98805	Cntnap2;Large1;Dmd;Spg11
GO:0097485	neuron projection guidance	biological_process	4	1395	6	20900	0.000265816	0.0147399	9.98805	Sema5b;Plxna3;Sema5a;Plxna1
GO:0099171	presynaptic modulation of chemical synaptic transmission	biological_process	12	1395	56	20900	0.000266826	0.0147399	3.21045	Prkce;Dgki;Apba2;Nrxn3;Grm8;Nr3c2;Grm7;Htr7;Htr2a;Adra1a;Grm4;Apba1
GO:0016477	cell migration	biological_process	34	1395	274	20900	0.000359965	0.0189849	1.85909	Lama3;Dock1;Itgb7;Macf1;Epha3;Ctnna3;Fscn1;Lamb2;Carmil1;Gpc1;Bcl2;Ctnna2;Tgfbr3;Itga4;Itgb5;Fmn2;Vav2;Nox1;Nostrin;Pik3cb;Sdc2;Wwc2;Adamts12;Fmnl2;Ptprf;Gpc2;Sdc3;Arhgap5;S1pr1;Coro6;Usp45;Fmnl1;Pak1;Nck1
GO:0048167	regulation of synaptic plasticity	biological_process	13	1395	66	20900	0.000362552	0.0189849	2.95102	Gria1;Kcnq3;Rims2;Large1;Rims1;Hrh2;Baiap2;Rims3;Spg11;Rasgrf1;Mef2c;Mecp2;Ywhag
GO:0007157	heterophilic cell-cell adhesion via plasma membrane cell adhesion molecules	biological_process	11	1395	50	20900	0.000374426	0.0190934	3.29606	Nlgn1;Grid2;Nrxn1;Ptprd;Cadm1;Amigo2;Itga4;Cdh4;Tenm1;Crb1;Mcam
GO:0045669	positive regulation of osteoblast differentiation	biological_process	14	1395	75	20900	0.000391041	0.0190934	2.79665	Nell1;Scube2;Il6st;Pdlim7;Runx2;Bmpr1b;Hey1;Smad1;Fam20c;Gdf10;Mef2c;Bmp4;Bmp6;Clic1
GO:1904322	cellular response to forskolin	biological_process	6	1395	16	20900	0.000391212	0.0190934	5.61828	Epha5;Ptger3;Gnai1;Adcy8;Efna5;Adcy2
GO:1904862	inhibitory synapse assembly	biological_process	6	1395	16	20900	0.000391212	0.0190934	5.61828	Cntnap2;Gabrb2;Clstn2;Gabrg2;Gabrb3;Cbln4
GO:0001956	positive regulation of neurotransmitter secretion	biological_process	5	1395	11	20900	0.000432411	0.0205069	6.81004	Gpr158;Unc13a;Dtnbp1;Cacna1b;Stx1b
GO:0035865	cellular response to potassium ion	biological_process	5	1395	11	20900	0.000432411	0.0205069	6.81004	Dlg2;Hnrnpa1;Stk39;Mecp2;Nptx1
GO:0030334	regulation of cell migration	biological_process	18	1395	113	20900	0.000484587	0.0221456	2.38653	Lama3;Lama4;Macf1;Vcl;Kif2a;Epha3;Plxna3;Lama2;Mgat3;Plxnc1;Plxna1;Sst;Amot;Fgf22;Lama1;Sdc3;Wdr44;Nck1
GO:0043524	negative regulation of neuron apoptotic process	biological_process	26	1395	193	20900	0.000493797	0.0223632	2.01831	Oxr1;Optn;Hmox1;Ndnf;Il6st;Grm7;Sema3e;Ppargc1a;Ngf;Nr4a3;Bcl2;Amigo2;Angpt1;Pcdhgc4;Gpi1;Mef2c;Sncb;Mecp2;Crlf1;Tfap2b;Ambra1;Thap11;Lgmn;Arrb2;Hif1a;Mag
GO:0098609	cell-cell adhesion	biological_process	27	1395	204	20900	0.000515371	0.0231319	1.98292	Dlg2;Dcc;Kirrel3;Lama3;Cdh8;Dlg1;Fat3;Cntn1;Fat1;Pkp4;Cdhr1;Ctnna3;Negr1;Cdh13;Ttyh1;Bcl2;Ctnna2;Itga9;Nrcam;Itga4;Cdh4;Lrrc7;Cyfip2;Neo1;Pkp2;Tcam1;Itga6
GO:0007420	brain development	biological_process	27	1395	205	20900	0.000556649	0.0243328	1.97325	Dscaml1;Alk;Immp2l;Gpr158;Cntn1;Gabrb3;Large1;Upf3b;Ctns;Amigo2;Arnt2;Med1;Rtn3;Herc1;Hydin;Mecp2;Nme7;Napa;Zfp335;Emx2;Bag6;Slc6a17;S1pr1;Pou3f4;Zic1;Pbx3;Macrod2
GO:0016339	calcium-dependent cell-cell adhesion via plasma membrane cell adhesion molecules	biological_process	9	1395	37	20900	0.000578578	0.0248123	3.64429	Nlgn1;Cdh8;Nrxn1;Cdh23;Cdh13;Cdh18;Pcdh1;Cdh4;Pcdhga12
GO:0043619	regulation of transcription from RNA polymerase II promoter in response to oxidative stress	biological_process	4	1395	7	20900	0.00058736	0.0248123	8.56119	Hmox1;Arnt;Sin3a;Hif1a
GO:0008284	positive regulation of cell population proliferation	biological_process	55	1395	525	20900	0.000613357	0.0256946	1.56955	Trpc5;Ss18;Dlg1;Kitl;Rps9;Optn;Thrb;Notch2;Il6st;Il6ra;Pdgfrb;Dmd;Efnb2;Garem1;Ngf;Bcl2;Shank2;Cdc7;Runx2;Tgfbr3;Zfp703;Fgf1;Htr2a;Cck;Pdgfc;Nox1;Arnt2;Suz12;Adam17;Apln;Rprd1b;Med1;Gadd45gip1;Tgfa;Mecp2;Bloc1s2;Grk5;Bmp4;Crlf1;Cckbr;Pgr;Fgf22;Anp32b;Mapk15;Pdf;Prlr;Tfap2b;Mvd;S1pr1;Tipin;Lgmn;Cnot6;Pak1;Adm;Hif1a
GO:0030534	adult behavior	biological_process	10	1395	45	20900	0.000629728	0.0261623	3.32935	Cntnap2;Nrxn3;Alk;Nrxn1;Gabrg2;Grm7;Nr4a3;Shank2;Bbs2;Unc79
GO:0016081	synaptic vesicle docking	biological_process	5	1395	12	20900	0.000700599	0.0277316	6.24253	Rims2;Unc13a;Rims1;Ppfia3;Stx1b
GO:0016486	peptide hormone processing	biological_process	5	1395	12	20900	0.000700599	0.0277316	6.24253	Furin;Pcsk1;Pcsk2;Chst8;Ece2
GO:0055003	cardiac myofibril assembly	biological_process	5	1395	12	20900	0.000700599	0.0277316	6.24253	Fhod3;Pdgfrb;Cavin4;Ttn;Myl2
GO:0099645	neurotransmitter receptor localization to postsynaptic specialization membrane	biological_process	7	1395	24	20900	0.000733762	0.028594	4.36977	Dlg2;Dlg1;Nrxn3;Cnih3;Nptx2;Kalrn;Nptx1
GO:0048661	positive regulation of smooth muscle cell proliferation	biological_process	14	1395	80	20900	0.00077024	0.0297846	2.62186	Hmox1;Irak1;Il6ra;Pdgfrb;Cdh13;Nr4a3;Nampt;Nox1;Retn;Bmp4;Cyba;S1pr1;Abcc4;Hif1a
GO:0010628	positive regulation of gene expression	biological_process	56	1395	543	20900	0.000800405	0.0305328	1.54511	Vdr;Gria1;Rims2;Dlg1;Mef2a;Pparg;Nrxn1;Cntn1;Optn;Ptger3;Hnrnpa1;Rest;Tbx21;Ank2;Sh3pxd2b;Cux2;Rims1;Ppargc1a;Hnrnpu;Ngf;Ank3;Runx2;Bmpr1b;Fgf1;Smad1;Angpt1;Gsn;Dtnbp1;Zfp804a;Pik3cb;Med1;Etv4;Rnf207;Mef2c;Ogt;Rab27a;Mecp2;Maf;Plcg2;Bmp4;Fgf22;Ttn;Calcr;Cldn19;Foxd1;Kpna7;Ovol2;Zbtb7b;Bmp6;Rdx;Tesc;Arrb2;Ptges3;Hif1a;Hinfp;Dgkq
GO:0048745	smooth muscle tissue development	biological_process	6	1395	18	20900	0.00080781	0.0305328	4.99403	Dlg1;Pdgfrb;Tshz3;Bmp4;Tfap2b;Tiparp
GO:2000310	regulation of NMDA receptor activity	biological_process	6	1395	18	20900	0.00080781	0.0305328	4.99403	Nlgn1;Nrxn1;Ppargc1a;Rasgrf2;Rasgrf1;Mef2c
GO:0001568	blood vessel development	biological_process	14	1395	82	20900	0.000991498	0.036649	2.55792	Lama4;Shb;Large1;Pdgfrb;Tgfbr3;Hey1;Mib1;Antxr1;Mef2c;Map3k3;Ceacam1;Bmp4;Hey2;Hif1a
GO:0097151	positive regulation of inhibitory postsynaptic potential	biological_process	4	1395	8	20900	0.0011126	0.0402377	7.49104	Rims2;Rims1;Igsf9b;Abat
GO:0051402	neuron apoptotic process	biological_process	17	1395	113	20900	0.00132379	0.0475334	2.25394	Kcnq3;Trpc5;Oxr1;Ppargc1a;Ngf;Cit;Nr4a3;Bcl2;Angpt1;Scn2a;Spg11;Nae1;Sncb;Tfap2b;Rb1;Ptges3;Hif1a
GO:0032230	positive regulation of synaptic transmission, GABAergic	biological_process	6	1395	20	20900	0.00150285	0.0521022	4.49462	Nlgn1;Prkce;Nrxn1;Adra1a;Cckbr;Car7
GO:0048675	axon extension	biological_process	9	1395	42	20900	0.00153444	0.052833	3.21045	Sema5b;Auts2;Vcl;Raph1;Ngf;Sema5a;Cdh4;Spg11;Sema3a
GO:0006590	thyroid hormone generation	biological_process	5	1395	14	20900	0.00158242	0.0530322	5.35074	Slc16a2;Cpq;Slc16a10;Med1;Tpo
GO:0071901	negative regulation of protein serine/threonine kinase activity	biological_process	5	1395	14	20900	0.00158242	0.0530322	5.35074	Slc8a3;Pycard;Dtnbp1;Rb1;Cdk5rap3
GO:0006813	potassium ion transport	biological_process	19	1395	137	20900	0.00190495	0.0625895	2.07781	Kcnip4;Slc24a2;Kcnq3;Kcnab1;Kcnd3;Kcnn2;Kcnn3;Kcnh5;Kcnn4;Kcnc1;Kcnk13;Kcng3;Nsf;Hcn4;Hcn1;Kcnb1;Kcnb2;Slc12a7;Kcnj11
GO:0031954	positive regulation of protein autophosphorylation	biological_process	6	1395	21	20900	0.00198631	0.0648387	4.28059	Gpnmb;Ngf;Mre11a;Pdgfc;Rassf2;Prlr
GO:0006493	protein O-linked glycosylation	biological_process	11	1395	61	20900	0.00213723	0.0693153	2.70169	Galntl6;Fut9;Large1;Galnt14;A4galt;Galnt7;Galnt11;St8sia6;Ogt;C1galt1c1;Galnt4
GO:0048013	ephrin receptor signaling pathway	biological_process	8	1395	36	20900	0.0021721	0.0698903	3.32935	Ss18;Epha6;Epha5;Epha3;Efnb2;Efna5;Ephb6;Nck1
GO:0006468	protein phosphorylation	biological_process	60	1395	617	20900	0.00218277	0.0698903	1.45693	Prkce;Ros1;Kcnq3;Mast4;Epha6;Cdk14;Alk;Trio;Epha5;Map4k5;Epha3;Large1;Irak1;Pdgfrb;Alpk1;Cdc42bpg;Stk39;Ngf;Cit;Speg;Kalrn;Fes;Mapk6;Npr1;Tnik;Alpk3;Cdc7;Bmpr1b;Smad1;Camkk2;Irak2;Fam20c;Camk1d;Pik3r4;Map4k4;Fam20a;Fnip2;Trp53rka;Nek11;Map3k3;Sik1;Grk5;Fiz1;Snrk;Ephb6;Dyrk1a;Hunk;Mapk10;Nek3;Mast3;Ttn;Lama1;Map3k6;Mapk15;Ksr2;Csnk1g1;Wnk2;Atr;Pak1;Wnk4
GO:0051279	regulation of release of sequestered calcium ion into cytosol	biological_process	5	1395	15	20900	0.00224408	0.0709496	4.99403	Prkce;Ank2;Ngf;Ubash3b;Cyba
GO:0099558	maintenance of synapse structure	biological_process	5	1395	15	20900	0.00224408	0.0709496	4.99403	Nlgn1;Cntnap2;Nrxn1;Adgrb3;Sema3a
GO:0060078	regulation of postsynaptic membrane potential	biological_process	7	1395	29	20900	0.00246768	0.0748189	3.61636	Gria1;Gabrb2;Gabrg2;Gabrb3;Nr3c2;Chrnb4;Hcn1
GO:0010811	positive regulation of cell-substrate adhesion	biological_process	9	1395	45	20900	0.00254695	0.0748189	2.99642	Prkce;Abi3bp;Edil3;Ndnf;Rell2;Spock2;Dmp1;Rsu1;Itga6
GO:0007264	small GTPase mediated signal transduction	biological_process	15	1395	100	20900	0.00255312	0.0748189	2.24731	Dock4;Rapgef4;Dock1;Hmox1;Dock9;Tiam2;Arhgap32;Rapgef3;Dock7;Rasgrf2;Vav2;Rasgrf1;Arhgef7;Dock3;Dab1
GO:0045197	establishment or maintenance of epithelial cell apical/basal polarity	biological_process	6	1395	22	20900	0.00257863	0.0748189	4.08602	Dlg2;Prickle2;Dlg1;Fat1;Lrrc7;Crb1
GO:0051963	regulation of synapse assembly	biological_process	6	1395	22	20900	0.00257863	0.0748189	4.08602	Nrg2;Ppp1r9a;Elavl2;Negr1;Mef2c;Ogt
GO:2000311	regulation of AMPA receptor activity	biological_process	6	1395	22	20900	0.00257863	0.0748189	4.08602	Nlgn1;Shisa9;Nrxn1;Cnih3;Mef2c;Cacng5
GO:0007171	activation of transmembrane receptor protein tyrosine kinase activity	biological_process	3	1395	5	20900	0.00267902	0.0748189	8.98925	Angpt1;Pdgfc;Prlr
GO:0015015	heparan sulfate proteoglycan biosynthetic process, enzymatic modification	biological_process	3	1395	5	20900	0.00267902	0.0748189	8.98925	Hs3st5;Hs6st3;Hs2st1
GO:0016191	synaptic vesicle uncoating	biological_process	3	1395	5	20900	0.00267902	0.0748189	8.98925	Sh3gl3;Dnajc6;Synj1
GO:0051668	localization within membrane	biological_process	3	1395	5	20900	0.00267902	0.0748189	8.98925	Cnih3;Cdh13;Spg11
GO:0060977	coronary vasculature morphogenesis	biological_process	3	1395	5	20900	0.00267902	0.0748189	8.98925	Sgcd;Tgfbr3;Hey2
GO:0097411	hypoxia-inducible factor-1alpha signaling pathway	biological_process	3	1395	5	20900	0.00267902	0.0748189	8.98925	Cybb;Vhl;Hif1a
GO:0035249	synaptic transmission, glutamatergic	biological_process	10	1395	54	20900	0.00273614	0.0756866	2.77446	Gria1;Cdh8;Grid2;Grm8;Cnih3;Unc13a;Gria4;Grid1;Napa;Slc17a8
GO:0050808	synapse organization	biological_process	12	1395	72	20900	0.0027402	0.0756866	2.49701	Nlgn1;Slc8a3;Nbea;Large1;Lamb2;Ppfia2;Sema3e;Ank3;Pcdhgc4;Ppfia3;Sncb;Dact1
GO:0048666	neuron development	biological_process	11	1395	63	20900	0.00278656	0.0765467	2.61592	Gabrb2;Gabrb3;Myt1l;Dmd;Ncam1;Snap91;Mef2c;Tenm1;Ctf1;Mturn;Pbx3
GO:0016051	carbohydrate biosynthetic process	biological_process	4	1395	10	20900	0.00299533	0.0796694	5.99283	Chst11;St8sia6;Chst9;Chst8
GO:0048679	regulation of axon regeneration	biological_process	4	1395	10	20900	0.00299533	0.0796694	5.99283	Adam17;Lrig2;Ptprf;Neo1
GO:0061669	spontaneous neurotransmitter secretion	biological_process	4	1395	10	20900	0.00299533	0.0796694	5.99283	Rims2;Rims1;Doc2g;Stx1b
GO:0097067	cellular response to thyroid hormone stimulus	biological_process	4	1395	10	20900	0.00299533	0.0796694	5.99283	Thrb;Ppargc1a;Med1;Rdx
GO:1900454	positive regulation of long-term synaptic depression	biological_process	4	1395	10	20900	0.00299533	0.0796694	5.99283	Grid2;Ppp1r9a;Adcy8;Kcnb1
GO:0031507	heterochromatin formation	biological_process	7	1395	30	20900	0.00303596	0.0799253	3.49582	Suv39h1;Mecp2;Cbx3;Sin3a;Hells;Rb1;L3mbtl1
GO:0043116	negative regulation of vascular permeability	biological_process	5	1395	16	20900	0.00308629	0.0799253	4.6819	Angpt1;Ptprj;Ceacam1;Amot;Adm
GO:1902287	semaphorin-plexin signaling pathway involved in axon guidance	biological_process	5	1395	16	20900	0.00308629	0.0799253	4.6819	Plxna3;Plxnc1;Mef2c;Plxna1;Sema3a
GO:0071320	cellular response to cAMP	biological_process	8	1395	38	20900	0.00311781	0.0799253	3.15412	Slc8a3;Itpr1;Akap7;Rapgef3;Igfbp5;Hcn4;Hcn1;Gpd1
GO:0071526	semaphorin-plexin signaling pathway	biological_process	8	1395	38	20900	0.00311781	0.0799253	3.15412	Sema5b;Plxna3;Sema3e;Plxnc1;Sema5a;Plxna1;Sema3a;Sema6d
GO:0045892	negative regulation of DNA-templated transcription	biological_process	54	1395	553	20900	0.00323747	0.080969	1.46299	Vdr;Zbtb20;Zfp423;Sox5;Pparg;Dkk3;Zfp318;Thrb;Zeb1;Rest;Tbx21;Cux2;Elf2;Irak1;L3mbtl4;Runx2;Tshz3;Cry1;Tle4;Zfp703;Hey1;Hdac9;Ndufa13;Nostrin;Rcor1;Tbl1xr1;Suv39h1;Sfmbt2;Hmbox1;Mecp2;Dnmt3a;Cbx3;Bmp4;Zbtb4;Sin3a;Zhx2;Hspa8;Fcor;Hey2;Mybbp1a;Foxd1;Prdm6;Six5;Tfap2b;Rb1;Zfp827;Ring1;Zfp217;Vgll4;Chd3;Hinfp;Cir1;Zbtb16;L3mbtl1
GO:0009416	response to light stimulus	biological_process	6	1395	23	20900	0.00329417	0.0819791	3.90837	Pparg;Large1;Cry1;Ric8a;Slc4a10;Mapk10
GO:0008306	associative learning	biological_process	9	1395	47	20900	0.0034743	0.0856142	2.86891	Cntnap2;Clstn2;Asic1;Nptx2;Grm7;Shank2;Rapgef3;Mecp2;Lgmn
GO:0060291	long-term synaptic potentiation	biological_process	11	1395	65	20900	0.00358612	0.0879387	2.53543	Nlgn1;Slc24a2;Slc8a3;Unc13a;Large1;Rims1;Shank2;Tshz3;Rasgrf2;Htr7;Mecp2
GO:0043087	regulation of GTPase activity	biological_process	13	1395	84	20900	0.00364488	0.0889458	2.31866	Dgki;Epha5;Epha3;Plxna3;Pycard;Efna5;Plxnc1;Vav2;Trappc6a;Plxna1;Fgd1;Dynlt1b;Rdx
GO:0055013	cardiac muscle cell development	biological_process	7	1395	31	20900	0.00369906	0.0898317	3.38305	Sgcd;Large1;Hnrnpu;Speg;Asb2;Alpk3;Ttn
GO:0009410	response to xenobiotic stimulus	biological_process	20	1395	156	20900	0.00374664	0.0905498	1.92078	Cntnap2;Ss18;Srd5a1;Gabrb3;Ncam1;Bcl2;Shank2;Cybb;Smad1;Htr2a;Arnt2;Adam17;Adra1a;Ei24;Fos;Abat;Emx2;Add3;Kcnj11;Wnk4
GO:0046834	lipid phosphorylation	biological_process	4	1395	11	20900	0.00445985	0.104924	5.44803	Dgki;Dgkb;Agk;Dgkq
GO:0071420	cellular response to histamine	biological_process	4	1395	11	20900	0.00445985	0.104924	5.44803	Gabrb2;Gabrb1;Gabrg2;Gabrb3
GO:0009887	animal organ morphogenesis	biological_process	19	1395	148	20900	0.00457815	0.107044	1.92337	Vdr;Ntng1;Lama3;Thrb;Notch2;Lama2;Eya1;Lamb2;Efnb2;Bcl2;Slit3;Fgf1;Pdgfc;Med1;Fgf22;Lama1;Asxl3;Pbx3;Gamt
GO:0006897	endocytosis	biological_process	24	1395	203	20900	0.00462706	0.107686	1.77128	Kcnq3;Sgip1;Dab2;Ank2;Lrp1b;Epn2;Sh3gl3;Mib1;Clcn5;Mycbpap;Nostrin;Mrc2;Myo1e;Dnm3;Pik3cb;Sh3bp4;Ghr;Itsn2;Ap2b1;Apobr;Csnk1g1;Rab22a;Arrb2;Mrc1
GO:0008360	regulation of cell shape	biological_process	18	1395	138	20900	0.00481332	0.109321	1.95418	Dlg1;Fgd4;Plxna3;Gas2;Sema3e;Epb41l2;Fes;Shroom3;Plxnc1;Baiap2;Plxna1;Fmnl2;Fgd1;Gas7;Vil1;Myo10;Rdx;Fmnl1
GO:0002051	osteoblast fate commitment	biological_process	3	1395	6	20900	0.00509221	0.109321	7.49104	Sh3pxd2b;Runx2;Smad1
GO:0003150	muscular septum morphogenesis	biological_process	3	1395	6	20900	0.00509221	0.109321	7.49104	Tgfbr3;Bmp4;Hey2
GO:0021785	branchiomotor neuron axon guidance	biological_process	3	1395	6	20900	0.00509221	0.109321	7.49104	Plxna3;Mycbp2;Sema3a
GO:0030204	chondroitin sulfate metabolic process	biological_process	3	1395	6	20900	0.00509221	0.109321	7.49104	Chst11;Dsel;Csgalnact1
GO:0045163	clustering of voltage-gated potassium channels	biological_process	3	1395	6	20900	0.00509221	0.109321	7.49104	Cntnap2;Dlg2;Kcnb1
GO:0050779	RNA destabilization	biological_process	3	1395	6	20900	0.00509221	0.109321	7.49104	Tnfrsf1b;Lin28b;Mex3d
GO:0090063	positive regulation of microtubule nucleation	biological_process	3	1395	6	20900	0.00509221	0.109321	7.49104	Pde4dip;Mecp2;Pak1
GO:0110011	regulation of basement membrane organization	biological_process	3	1395	6	20900	0.00509221	0.109321	7.49104	Lama2;Lamb2;Lama1
GO:1905563	negative regulation of vascular endothelial cell proliferation	biological_process	3	1395	6	20900	0.00509221	0.109321	7.49104	Pparg;Mef2c;Col4a3
GO:2000651	positive regulation of sodium ion transmembrane transporter activity	biological_process	3	1395	6	20900	0.00509221	0.109321	7.49104	Dmd;Ank3;Wnk2
GO:0007265	Ras protein signal transduction	biological_process	11	1395	68	20900	0.00511881	0.109321	2.42357	Dok6;Rasgef1b;Dgki;Rapgef4;Kitl;Rapgef3;Rasgrf2;Rasgrf1;Rit1;Ksr2;Rsu1
GO:0021675	nerve development	biological_process	6	1395	25	20900	0.00515397	0.109321	3.5957	Kcnq3;Large1;Ngf;Scn2a;Sema3a;B4galnt1
GO:0040029	epigenetic regulation of gene expression	biological_process	6	1395	25	20900	0.00515397	0.109321	3.5957	Cggbp1;Mecp2;Zfp335;Phf19;Kpna7;L3mbtl1
GO:0045778	positive regulation of ossification	biological_process	6	1395	25	20900	0.00515397	0.109321	3.5957	Nell1;Scube2;Thrb;Runx2;Bmp4;Zbtb16
GO:0010880	regulation of release of sequestered calcium ion into cytosol by sarcoplasmic reticulum	biological_process	5	1395	18	20900	0.00541399	0.111086	4.16169	Trdn;Dmd;Calm3;Hrc;Calm1
GO:0071625	vocalization behavior	biological_process	5	1395	18	20900	0.00541399	0.111086	4.16169	Cntnap2;Nrxn3;Nrxn1;Shank2;Brinp1
GO:0015012	heparan sulfate proteoglycan biosynthetic process	biological_process	6	1395	26	20900	0.00632819	0.122864	3.4574	Hs3st5;Hs3st3b1;Hs6st3;Glce;Hs3st4;Hs2st1
GO:0046847	filopodium assembly	biological_process	6	1395	26	20900	0.00632819	0.122864	3.4574	Fgd4;Nrxn1;Ttyh1;Dnm3;Fgd1;Itga6
GO:0016043	cellular component organization	biological_process	4	1395	12	20900	0.00633948	0.122864	4.99403	Diaph3;Large1;Fmnl2;Fmnl1
GO:0035331	negative regulation of hippo signaling	biological_process	4	1395	12	20900	0.00633948	0.122864	4.99403	Cit;Shank2;Wwc2;Vgll4
GO:0071372	cellular response to follicle-stimulating hormone stimulus	biological_process	4	1395	12	20900	0.00633948	0.122864	4.99403	Epha5;Epha3;Ppargc1a;Efna5
GO:0050806	positive regulation of synaptic transmission	biological_process	7	1395	34	20900	0.0063546	0.122864	3.08455	Gria1;Clstn2;Rims2;Rims1;Retn;Rims3;Cckbr
GO:0071773	cellular response to BMP stimulus	biological_process	7	1395	34	20900	0.0063546	0.122864	3.08455	Kcnd3;Runx2;Bmpr1b;Smad1;Adamts12;Bmp4;Bmp6
GO:0042593	glucose homeostasis	biological_process	19	1395	153	20900	0.00655355	0.126225	1.86052	Csmd1;Pparg;Rbm4;Klf7;Selenot;Adcy8;Sh2b2;Cry1;Igfbp5;Gpi1;Ptprj;Adipor2;Adra1b;Spop;Kcnb1;Ccdc186;Slc16a1;Hif1a;Fabp5
GO:0007266	Rho protein signal transduction	biological_process	10	1395	61	20900	0.0067607	0.129718	2.45608	Arhgef12;Arhgap32;Cdh13;Adrb1;Cavin4;Baiap2;Arhgef11;Eps8l3;Arhgap5;Myo9b
GO:0010975	regulation of neuron projection development	biological_process	8	1395	43	20900	0.00688096	0.129871	2.78736	Ntng1;Grid2;Mboat1;Kif26a;Ctnna2;Nrcam;Zfp804a;Ptprf
GO:0014911	positive regulation of smooth muscle cell migration	biological_process	8	1395	43	20900	0.00688096	0.129871	2.78736	Rapgef4;Il6st;Pdgfrb;Bcl2;Rapgef3;Retn;Pgr;Sema6d
GO:0060612	adipose tissue development	biological_process	8	1395	43	20900	0.00688096	0.129871	2.78736	Creb5;Rasal2;Sh3pxd2b;Ppargc1a;Paxip1;Zfp516;Tbl1xr1;Ubb
GO:0035418	protein localization to synapse	biological_process	5	1395	19	20900	0.00694956	0.129871	3.94265	Nlgn1;Asic2;Nrxn1;Baiap2;Dlgap1
GO:0051056	regulation of small GTPase mediated signal transduction	biological_process	5	1395	19	20900	0.00694956	0.129871	3.94265	Garnl3;Sipa1l2;Amot;Ralgapa1;Ralgapa2
GO:0098696	regulation of neurotransmitter receptor localization to postsynaptic specialization membrane	biological_process	5	1395	19	20900	0.00694956	0.129871	3.94265	Rapgef4;Nbea;Kalrn;Tnik;Ogt
GO:0043547	positive regulation of GTPase activity	biological_process	21	1395	177	20900	0.00742835	0.138305	1.77753	Rasgef1b;Rapgef4;Rap1gds1;Pkp4;Dock9;Kalrn;Evi5;Adrb1;Rapgef3;Dock7;Rasgrf2;Rasgrf1;Map4k4;Arhgef7;S1pr1;Ralgapa1;Amph;Rsu1;Itga6;Ralgapa2;Myo9b
GO:0007043	cell-cell junction assembly	biological_process	7	1395	35	20900	0.00749506	0.139032	2.99642	Cdh8;Pkp4;Fscn1;Cdh13;Cdh18;Cdh4;Pkp2
GO:0010460	positive regulation of heart rate	biological_process	6	1395	27	20900	0.00768524	0.139977	3.32935	Adrb1;Apln;Adra1a;Hey2;Hrc;Adm
GO:0031116	positive regulation of microtubule polymerization	biological_process	6	1395	27	20900	0.00768524	0.139977	3.32935	Slain1;Togaram1;Fes;Nav3;Gda;Pak1
GO:0048843	negative regulation of axon extension involved in axon guidance	biological_process	6	1395	27	20900	0.00768524	0.139977	3.32935	Sema5b;Plxna3;Sema3e;Sema5a;Sema3a;Sema6d
GO:2001222	regulation of neuron migration	biological_process	6	1395	27	20900	0.00768524	0.139977	3.32935	Ntng1;Unc5d;Kif26a;Ctnna2;Adam17;Lrig2
GO:0008277	regulation of G protein-coupled receptor signaling pathway	biological_process	8	1395	44	20900	0.00792928	0.142359	2.72401	Kctd16;Gpr158;Kctd8;Ric8a;Grk5;Dynlt1b;Arrb2;Dgkq
GO:0051480	regulation of cytosolic calcium ion concentration	biological_process	8	1395	44	20900	0.00792928	0.142359	2.72401	Trpc5;Cdh23;Tmem178;Adcy8;Asph;Ryr1;Hrc;Trpc7
GO:0008285	negative regulation of cell population proliferation	biological_process	38	1395	380	20900	0.00840313	0.146379	1.49821	Vdr;Abi3bp;Rerg;Pparg;Optn;Hmox1;Rest;Cdh13;Ptges;Bcl2;Asph;Slit3;Gsdme;Smad1;Phf14;Agbl4;P3h2;Ptprj;Ptpru;Atg13;Sh3bp4;Ptprf;Fnip2;Bmp4;Pkp2;Cherp;Cldn19;Ovol2;Sfrp5;Six5;Tfap2b;Rb1;Wnk2;Ambra1;Tesc;Ndrg1;Adm;Zbtb16
GO:0045823	positive regulation of heart contraction	biological_process	3	1395	7	20900	0.00847085	0.146379	6.42089	Adrb1;Apln;Hrc
GO:0046033	AMP metabolic process	biological_process	3	1395	7	20900	0.00847085	0.146379	6.42089	Ak3;Ak1;Ak2
GO:0061042	vascular wound healing	biological_process	3	1395	7	20900	0.00847085	0.146379	6.42089	Ndnf;Hpse;Adipor2
GO:0071800	podosome assembly	biological_process	3	1395	7	20900	0.00847085	0.146379	6.42089	Sh3pxd2b;Asb2;Bin2
GO:0150037	regulation of calcium-dependent activation of synaptic vesicle fusion	biological_process	3	1395	7	20900	0.00847085	0.146379	6.42089	Rims2;Rims1;Cacna1b
GO:0035176	social behavior	biological_process	10	1395	63	20900	0.00849718	0.146379	2.37811	Cntnap2;Nrxn3;Nrxn1;Gabrb3;Grid1;Kalrn;Gad1;Shank2;Mecp2;Brinp1
GO:0002087	regulation of respiratory gaseous exchange by nervous system process	biological_process	4	1395	13	20900	0.00867876	0.146379	4.60987	Nlgn1;Tshz3;Mecp2;Pbx3
GO:0043268	positive regulation of potassium ion transport	biological_process	4	1395	13	20900	0.00867876	0.146379	4.60987	Dlg1;Kcnn2;Ank2;Stk39
GO:0045618	positive regulation of keratinocyte differentiation	biological_process	4	1395	13	20900	0.00867876	0.146379	4.60987	Vdr;Med1;Etv4;Ovol2
GO:0046339	diacylglycerol metabolic process	biological_process	4	1395	13	20900	0.00867876	0.146379	4.60987	Dgki;Dgat2;Dgkb;Dgkq
GO:0051014	actin filament severing	biological_process	4	1395	13	20900	0.00867876	0.146379	4.60987	Svil;Gsn;Vil1;Fmnl1
GO:0006801	superoxide metabolic process	biological_process	5	1395	20	20900	0.00876512	0.146379	3.74552	Immp2l;Sh3pxd2b;Cbs;Cybb;Cyba
GO:0042554	superoxide anion generation	biological_process	5	1395	20	20900	0.00876512	0.146379	3.74552	Sh3pxd2b;Cybb;Duox1;Nox1;Cyba
GO:0032922	circadian regulation of gene expression	biological_process	11	1395	73	20900	0.00877693	0.146379	2.25757	Rora;Rbm4;Ppargc1a;Hnrnpu;Nampt;Cry1;Mycbp2;Ogt;Mybbp1a;Zfhx3;Usp2
GO:0010977	negative regulation of neuron projection development	biological_process	12	1395	83	20900	0.00882292	0.146379	2.16608	Stmn2;Spock1;Dab2;Epha3;Efnb2;Adam17;Ntm;Map4k4;Sema3a;Lrig2;Itm2c;Mag
GO:0045494	photoreceptor cell maintenance	biological_process	8	1395	45	20900	0.00909303	0.150364	2.66348	Pcdh15;Cdh23;Cdhr1;Abca4;Iqcb1;Bbs2;Crb1;Usp45
GO:0045666	positive regulation of neuron differentiation	biological_process	14	1395	104	20900	0.00919698	0.150775	2.01682	Trpc5;Zeb1;Rest;Upf3b;Vwc2l;Dmd;Ngf;Sh3gl3;Mef2c;Bmp4;Sin3a;Brinp1;Bmp6;Dab1
GO:0006470	protein dephosphorylation	biological_process	18	1395	147	20900	0.00920783	0.150775	1.83454	Acp1;Ppm1l;Ptprt;Ptprd;Phpt1;Eya1;Ppm1h;Bcl2;Ppm1j;Ptpn13;Ptprj;Ptpru;Ppp3r1;Phlpp1;Ctdsp1;Ptprf;Dusp12;Ctdspl2
GO:0017156	calcium-ion regulated exocytosis	biological_process	6	1395	28	20900	0.00923989	0.150808	3.21045	Rims2;Rapgef4;Syt7;Syt9;Rims3;Syt15
GO:0035725	sodium ion transmembrane transport	biological_process	13	1395	94	20900	0.00949893	0.154036	2.07199	Asic2;Slc24a2;Slc8a3;Asic1;Stk39;Slc9a2;Scn2a;Hcn4;Hcn1;Pkd2l1;Scn2b;Slc6a17;Wnk4
GO:0006629	lipid metabolic process	biological_process	65	1395	727	20900	0.00987565	0.15963	1.33953	Dgki;Far2;Srd5a1;Mboat1;Dgat2;Gpat3;Jazf1;Fut9;Cyb5r3;Hpgd;Slc27a2;Plcxd3;Mboat2;Acacb;A4galt;Angptl4;Hacl1;Ptges;Sgpl1;Plcl1;Cyp27a1;Akr1a1;Rnf213;St6galnac4;Sptssa;Ptgs1;Acat1;Pafah1b3;Adipor2;Mgll;Pik3cb;Aasdh;Prdx6;Dhdds;St8sia6;Nsdhl;Cers4;Ocrl;Ndufab1;Dgkb;Etnk1;Plpp5;Agk;Pcyt1b;Plcg2;Pla2g5;Chkb;Hacd2;Pld2;Apobr;Ch25h;Lpl;Asah1;B4galnt1;Mvd;Ehhadh;Lactb;Sgpp1;Cept1;Slc16a1;Gpcpd1;Ptges3;Pi…
GO:0001958	endochondral ossification	biological_process	7	1395	37	20900	0.0102192	0.163604	2.83445	Alpl;Cbs;Runx2;Mef2c;Bmp4;Csgalnact1;Bmp6
GO:0001570	vasculogenesis	biological_process	11	1395	75	20900	0.0107064	0.166657	2.19737	Sgpl1;Paxip1;Tgfbr3;Hey1;Angpt1;Ptprj;Myo1e;Amot;Hey2;Tiparp;Adm
GO:0008217	regulation of blood pressure	biological_process	11	1395	75	20900	0.0107064	0.166657	2.19737	Pparg;Hmox1;Arhgef12;Stk39;Lnpep;Npr1;Ptgs1;Adra1a;Adra1b;Cacna1b;Wnk4
GO:0010629	negative regulation of gene expression	biological_process	32	1395	313	20900	0.0108757	0.166657	1.53171	Zbtb20;Ros1;Pparg;Nrxn1;Rest;Notch2;Acacb;Slit3;Tgfbr3;Hey1;Apln;Adipor2;Rcor1;Rnaseh2b;Mef2c;Sfmbt2;Wdr35;Vhl;Mecp2;Bbs2;Bmp4;Hey2;Cldn19;Kpna7;Ovol2;Rb1;Tiparp;Zbtb7b;Lgmn;Hif1a;Hinfp;Dgkq
GO:0007413	axonal fasciculation	biological_process	5	1395	21	20900	0.0108835	0.166657	3.56716	Crtac1;Ncam1;Casp6;Sema5a;Sema3a
GO:0016082	synaptic vesicle priming	biological_process	5	1395	21	20900	0.0108835	0.166657	3.56716	Rims2;Unc13a;Rims1;Napa;Synj1
GO:0032332	positive regulation of chondrocyte differentiation	biological_process	5	1395	21	20900	0.0108835	0.166657	3.56716	Sox5;Thrb;Runx2;Bmp6;Zbtb16
GO:0051016	barbed-end actin filament capping	biological_process	5	1395	21	20900	0.0108835	0.166657	3.56716	Svil;Gsn;Add3;Vil1;Rdx
GO:0051893	regulation of focal adhesion assembly	biological_process	5	1395	21	20900	0.0108835	0.166657	3.56716	Limch1;Macf1;Vcl;Epha3;Efna5
GO:1904754	positive regulation of vascular associated smooth muscle cell migration	biological_process	5	1395	21	20900	0.0108835	0.166657	3.56716	Dock4;Nr4a3;Igfbp5;Dock7;Pak1
GO:0014059	regulation of dopamine secretion	biological_process	6	1395	29	20900	0.0110066	0.166657	3.09974	Syt7;Syt5;Syt9;Htr2a;Dtnbp1;Syt15
GO:0030866	cortical actin cytoskeleton organization	biological_process	6	1395	29	20900	0.0110066	0.166657	3.09974	Dlg1;Fhod3;Llgl2;Epb41l2;Fmnl2;Fmnl1
GO:0043001	Golgi to plasma membrane protein transport	biological_process	6	1395	29	20900	0.0110066	0.166657	3.09974	Macf1;Optn;Ank3;Nsf;Rab26;Bbs2
GO:0061024	membrane organization	biological_process	6	1395	29	20900	0.0110066	0.166657	3.09974	Sgcg;Sgcz;Sgcd;Crb1;Fchsd1;Mbp
GO:1900745	positive regulation of p38MAPK cascade	biological_process	6	1395	29	20900	0.0110066	0.166657	3.09974	Rell2;Stk39;Gsn;Map3k3;Pja2;Bmp4
GO:1903861	positive regulation of dendrite extension	biological_process	6	1395	29	20900	0.0110066	0.166657	3.09974	Rims2;Unc13a;Rims1;Nedd4l;Itsn2;Mecp2
GO:0003014	renal system process	biological_process	4	1395	14	20900	0.0115173	0.169787	4.28059	Bcl2;Clcn5;Bmp4;Lgmn
GO:0035773	insulin secretion involved in cellular response to glucose stimulus	biological_process	4	1395	14	20900	0.0115173	0.169787	4.28059	Rbm4;Selenot;Ccdc186;Hif1a
GO:0048667	cell morphogenesis involved in neuron differentiation	biological_process	4	1395	14	20900	0.0115173	0.169787	4.28059	Fat3;Mycbp2;Mef2c;Rb1
GO:0051149	positive regulation of muscle cell differentiation	biological_process	4	1395	14	20900	0.0115173	0.169787	4.28059	Rbm4;Lama2;Lamb2;Lama1
GO:0061036	positive regulation of cartilage development	biological_process	4	1395	14	20900	0.0115173	0.169787	4.28059	Sox5;Smad1;Bmp4;Zbtb16
GO:0099565	chemical synaptic transmission, postsynaptic	biological_process	4	1395	14	20900	0.0115173	0.169787	4.28059	Gria1;Gabrb2;Gabrb3;Chrnb4
GO:2001046	positive regulation of integrin-mediated signaling pathway	biological_process	4	1395	14	20900	0.0115173	0.169787	4.28059	Dab2;Lama2;Lamb2;Lama1
GO:0009966	regulation of signal transduction	biological_process	8	1395	47	20900	0.0117959	0.171276	2.55014	Spred2;Rgs22;Furin;Gpc1;Mgll;Ccnk;Grk5;Gpc2
GO:0042789	mRNA transcription by RNA polymerase II	biological_process	8	1395	47	20900	0.0117959	0.171276	2.55014	Vdr;Pparg;Thrb;Zic3;Taf12;Med1;Tfcp2;Taf11
GO:0048008	platelet-derived growth factor receptor signaling pathway	biological_process	7	1395	38	20900	0.0118227	0.171276	2.75986	Pdgfrb;Nr4a3;Sgpl1;Pdgfc;Ptprj;Myo1e;Tiparp
GO:0051968	positive regulation of synaptic transmission, glutamatergic	biological_process	7	1395	38	20900	0.0118227	0.171276	2.75986	Nlgn1;Nrxn1;Gria4;Shank2;Tshz3;Cacng5;Cckbr
GO:0045444	fat cell differentiation	biological_process	13	1395	97	20900	0.0122366	0.176504	2.00791	Cntnap2;Creb5;Pparg;Jdp2;Nr4a3;Gdf10;Retn;Lrrc8c;Med1;Bbs2;Grk5;Fcor;Tfap2b
GO:0007605	sensory perception of sound	biological_process	19	1395	163	20900	0.0125752	0.176504	1.74638	Asic2;Pcdh15;Kcnq3;Cdh23;Thrb;Large1;Grm7;Lhfpl3;Fam107b;Gsdme;Cntn5;Lrig2;Pdzd7;Tspear;Nav2;Slc17a8;Pou3f4;Lrig1;Mbp
GO:0030097	hemopoiesis	biological_process	12	1395	87	20900	0.0126713	0.176504	2.06649	Kirrel3;Shb;Pdgfrb;Sgpl1;Bcl2;Ttc7;Runx2;Angpt1;Myo1e;Ogt;Tiparp;Zbtb16
GO:0006702	androgen biosynthetic process	biological_process	3	1395	8	20900	0.0128858	0.176504	5.61828	Srd5a1;Med1;Scarb1
GO:0010766	negative regulation of sodium ion transport	biological_process	3	1395	8	20900	0.0128858	0.176504	5.61828	Nedd4l;Wnk2;Wnk4
GO:0014031	mesenchymal cell development	biological_process	3	1395	8	20900	0.0128858	0.176504	5.61828	Bcl2;Hey1;Hey2
GO:0014808	release of sequestered calcium ion into cytosol by sarcoplasmic reticulum	biological_process	3	1395	8	20900	0.0128858	0.176504	5.61828	Trdn;Ryr3;Ryr1
GO:0032984	protein-containing complex disassembly	biological_process	3	1395	8	20900	0.0128858	0.176504	5.61828	Nsf;Napa;Hspa8
GO:0046486	glycerolipid metabolic process	biological_process	3	1395	8	20900	0.0128858	0.176504	5.61828	Dgkb;Gpd1;Dgkq
GO:0048752	semicircular canal morphogenesis	biological_process	3	1395	8	20900	0.0128858	0.176504	5.61828	Zeb1;Eya1;Nr4a3
GO:0050915	sensory perception of sour taste	biological_process	3	1395	8	20900	0.0128858	0.176504	5.61828	Asic2;Asic1;Pkd2l1
GO:0060316	positive regulation of ryanodine-sensitive calcium-release channel activity	biological_process	3	1395	8	20900	0.0128858	0.176504	5.61828	Trdn;Calm3;Calm1
GO:0061002	negative regulation of dendritic spine morphogenesis	biological_process	3	1395	8	20900	0.0128858	0.176504	5.61828	Nlgn1;Dtnbp1;Dnm3
GO:1904861	excitatory synapse assembly	biological_process	3	1395	8	20900	0.0128858	0.176504	5.61828	Nlgn1;Cntnap2;Grid2
GO:2000650	negative regulation of sodium ion transmembrane transporter activity	biological_process	3	1395	8	20900	0.0128858	0.176504	5.61828	Stk39;Nedd4l;Hecw2
GO:0008593	regulation of Notch signaling pathway	biological_process	5	1395	22	20900	0.0133261	0.176601	3.40502	Gas2;Il6st;Llgl2;Galnt11;Tspear
GO:0017158	regulation of calcium ion-dependent exocytosis	biological_process	5	1395	22	20900	0.0133261	0.176601	3.40502	Syt7;Doc2g;Syt5;Syt9;Syt15
GO:0031589	cell-substrate adhesion	biological_process	5	1395	22	20900	0.0133261	0.176601	3.40502	Prkce;Ttyh1;Angpt1;Itga6;Rpl29
GO:0042692	muscle cell differentiation	biological_process	5	1395	22	20900	0.0133261	0.176601	3.40502	Rora;Svil;Speg;Dpf3;Syne1
GO:0050790	regulation of catalytic activity	biological_process	5	1395	22	20900	0.0133261	0.176601	3.40502	Bcl2;Sh3bp4;Ttn;Slamf1;Hif1a
GO:0060292	long-term synaptic depression	biological_process	5	1395	22	20900	0.0133261	0.176601	3.40502	Slc24a2;Gria1;Sorcs2;Shank2;Mgll
GO:0060384	innervation	biological_process	5	1395	22	20900	0.0133261	0.176601	3.40502	Gabrb2;Unc13a;Gabrb3;Lrig2;Lrig1
GO:0007188	adenylate cyclase-modulating G protein-coupled receptor signaling pathway	biological_process	8	1395	48	20900	0.0133496	0.176601	2.49701	Rims2;Rapgef4;Rxfp1;Ptger3;Gnai1;Adcy2;Calcr;Glp2r
GO:0048488	synaptic vesicle endocytosis	biological_process	8	1395	48	20900	0.0133496	0.176601	2.49701	Nlgn1;Snap91;Syt5;Dnm3;Ap2b1;Sncb;Synj1;Amph
GO:0007528	neuromuscular junction development	biological_process	7	1395	39	20900	0.0136002	0.178974	2.68909	Unc13a;Large1;Lamb2;Kalrn;Spg11;Cacnb1;Pak1
GO:2000463	positive regulation of excitatory postsynaptic potential	biological_process	7	1395	39	20900	0.0136002	0.178974	2.68909	Nlgn1;Rims2;Nrxn1;Cux2;Rims1;Baiap2;Stx1b
GO:0007626	locomotory behavior	biological_process	15	1395	120	20900	0.013827	0.181484	1.87276	Cntnap2;Pcdh15;Apba2;Cntn1;Cdh23;Negr1;Adcy8;Chrnb4;Adra1b;Abat;Cacna1b;Nav2;Gng7;Elavl4;Apba1
GO:0007162	negative regulation of cell adhesion	biological_process	9	1395	58	20900	0.0141068	0.184195	2.32481	Dscaml1;Epha5;Plxna3;Cdh13;Plxnc1;Angpt1;Sema5a;Plxna1;Dab1
GO:0050731	positive regulation of peptidyl-tyrosine phosphorylation	biological_process	14	1395	110	20900	0.0147036	0.190941	1.90681	Kitl;Cntn1;Il6ra;Efna5;Angpt1;Htr2a;Cck;Ptprj;Ghr;Tgfa;Plcg2;Bmp6;Arrb2;Dgkq
GO:0005980	glycogen catabolic process	biological_process	4	1395	15	20900	0.0148894	0.190941	3.99522	Agl;Adrb1;Adra1b;Pygb
GO:0007062	sister chromatid cohesion	biological_process	4	1395	15	20900	0.0148894	0.190941	3.99522	Stag1;Rec8;Smc1a;Mre11a
GO:0030224	monocyte differentiation	biological_process	4	1395	15	20900	0.0148894	0.190941	3.99522	Pparg;Med1;Mef2c;Bmp4
GO:0097202	activation of cysteine-type endopeptidase activity	biological_process	4	1395	15	20900	0.0148894	0.190941	3.99522	Asph;Pycard;Cyfip2;Lgmn
GO:0099151	regulation of postsynaptic density assembly	biological_process	4	1395	15	20900	0.0148894	0.190941	3.99522	Abi3bp;Grid2;Nrxn1;Ptprd
GO:0030155	regulation of cell adhesion	biological_process	8	1395	49	20900	0.0150475	0.191503	2.44605	Lama3;Lama4;Lama2;Fes;Ptprj;Lama1;Prlr;S1pr1
GO:0048813	dendrite morphogenesis	biological_process	8	1395	49	20900	0.0150475	0.191503	2.44605	Mef2a;Klf7;Ctnna2;Dtnbp1;Sdc2;Sema3a;Elavl4;Dact1
GO:0060048	cardiac muscle contraction	biological_process	8	1395	49	20900	0.0150475	0.191503	2.44605	Sgcd;Ank2;Dmd;Myl3;Tnnc1;Ttn;Myl2;Scn2b
GO:0050796	regulation of insulin secretion	biological_process	7	1395	40	20900	0.0155611	0.196547	2.62186	Uqcc2;Syt7;Syt9;Slc25a22;Tfap2b;Slc16a1;Kcnj11
GO:0008283	cell population proliferation	biological_process	29	1395	285	20900	0.0156819	0.197577	1.52449	Cntnap2;Dlg1;Kitl;Pparg;Zeb1;Notch2;Ptges;Bcl2;Asph;Slc20a1;Runx2;Tgfbr3;Smad1;Mre11a;Larp1;Suz12;Txnrd1;Mecp2;Bop1;Bmp4;Sdcbp2;Ovol2;Six5;Rb1;S1pr1;Cdk5rap3;Thap11;Adm;Zbtb16
GO:0060047	heart contraction	biological_process	5	1395	23	20900	0.0161128	0.20099	3.25697	Sgcg;Trdn;Sgcz;Sgcd;Myl2
GO:0001755	neural crest cell migration	biological_process	8	1395	50	20900	0.0168966	0.208696	2.39713	Sema5b;Kitl;Sema3e;Sema5a;Sema3a;Sema6d;Ovol2;Hif1a
GO:0009636	response to toxic substance	biological_process	8	1395	50	20900	0.0168966	0.208696	2.39713	Gria1;Gabrb1;Slc22a8;Arnt;Bcl2;Arnt2;Pon3;Mbp
GO:0001701	in utero embryonic development	biological_process	32	1395	324	20900	0.0172438	0.212407	1.47971	Cntnap2;Apba2;Sox5;Dab2;Notch2;Lrp1b;Epn2;Pdgfrb;Speg;Slc39a3;Tshz3;Tgfbr3;Chst11;Angpt1;Mib1;Gpi1;Ric8a;Arnt2;Myo1e;Ccnk;Med1;Rnaseh2b;Hcn4;Ocrl;Zfp335;Bcl2l11;Sin3a;Amot;Ttn;Apba1;Hinfp;Cir1
GO:0031647	regulation of protein stability	biological_process	12	1395	91	20900	0.017689	0.212407	1.97566	Ank2;Nedd4l;Bcl2;Asph;Pycard;Ddost;Bag6;Hspa8;Usp25;Dpm3;Dact1;Sugt1
GO:0050873	brown fat cell differentiation	biological_process	7	1395	41	20900	0.0177146	0.212407	2.55792	Lama4;Zfp423;Pparg;Sh2b2;Adrb1;Zfp516;Itga6
GO:0007595	lactation	biological_process	6	1395	32	20900	0.0177154	0.212407	2.80914	Vdr;Kalrn;Med1;Prlr;Zbtb7b;Hif1a
GO:0017157	regulation of exocytosis	biological_process	6	1395	32	20900	0.0177154	0.212407	2.80914	Rims2;Rapgef4;Rab8b;Nsf;Rab26;Stx1b
GO:0003208	cardiac ventricle morphogenesis	biological_process	3	1395	9	20900	0.0183802	0.212407	4.99403	Hey1;Hey2;Hif1a
GO:0010039	response to iron ion	biological_process	3	1395	9	20900	0.0183802	0.212407	4.99403	Casp6;Bcl2;Abat
GO:0010807	regulation of synaptic vesicle priming	biological_process	3	1395	9	20900	0.0183802	0.212407	4.99403	Unc13a;Napa;Stx1b
GO:0014832	urinary bladder smooth muscle contraction	biological_process	3	1395	9	20900	0.0183802	0.212407	4.99403	Ptger3;Htr7;Htr2a
GO:0015732	prostaglandin transport	biological_process	3	1395	9	20900	0.0183802	0.212407	4.99403	Slc22a8;Slco3a1;Abcc4
GO:0042276	error-prone translesion synthesis	biological_process	3	1395	9	20900	0.0183802	0.212407	4.99403	Rev3l;Rev1;Pole2
GO:0060613	fat pad development	biological_process	3	1395	9	20900	0.0183802	0.212407	4.99403	Dgat2;Tbl1xr1;Ubb
GO:0097105	presynaptic membrane assembly	biological_process	3	1395	9	20900	0.0183802	0.212407	4.99403	Nlgn1;Nrxn1;Ptprd
GO:0097120	receptor localization to synapse	biological_process	3	1395	9	20900	0.0183802	0.212407	4.99403	Nlgn1;Dlg2;Nrxn1
GO:2000727	positive regulation of cardiac muscle cell differentiation	biological_process	3	1395	9	20900	0.0183802	0.212407	4.99403	Efnb2;Mef2c;Arrb2
GO:0071456	cellular response to hypoxia	biological_process	11	1395	81	20900	0.0184651	0.212899	2.0346	Prkce;Slc8a3;Pparg;Rora;Ndnf;Cbs;Bcl2;Scn2a;Fmn2;Suv39h1;Hif1a
GO:0008154	actin polymerization or depolymerization	biological_process	4	1395	16	20900	0.0188237	0.215061	3.74552	Svil;Gsn;Enah;Vil1
GO:0043171	peptide catabolic process	biological_process	4	1395	16	20900	0.0188237	0.215061	3.74552	Trhde;Lnpep;Cpq;Cpe
GO:0050884	neuromuscular process controlling posture	biological_process	4	1395	16	20900	0.0188237	0.215061	3.74552	Cntnap2;Large1;Pnkd;Mecp2
GO:0098962	regulation of postsynaptic neurotransmitter receptor activity	biological_process	4	1395	16	20900	0.0188237	0.215061	3.74552	Shisa9;Dlgap2;Begain;Dlgap1
GO:0010467	gene expression	biological_process	23	1395	217	20900	0.0189845	0.215651	1.58796	Cntnap2;Sgcg;Ros1;Kcnq3;Rasal2;Cntn1;Large1;Zic3;Dmd;Runx2;Mllt3;Suz12;Rnaseh2b;Mef2c;Mecp2;Bbs2;Bmp4;Crb1;Tfap2b;Scn2b;Hs2st1;Zic1;Wnk4
GO:0007009	plasma membrane organization	biological_process	5	1395	24	20900	0.0192615	0.215651	3.12127	Large1;A4galt;Ank3;Baiap2;Crb1
GO:0021591	ventricular system development	biological_process	5	1395	24	20900	0.0192615	0.215651	3.12127	Hydin;Mecp2;Anp32b;Sema6d;Ttn
GO:0046579	positive regulation of Ras protein signal transduction	biological_process	5	1395	24	20900	0.0192615	0.215651	3.12127	Dgki;Kitl;Notch2;Ngf;Rasgrf1
GO:0048015	phosphatidylinositol-mediated signaling	biological_process	5	1395	24	20900	0.0192615	0.215651	3.12127	Gsn;Pik3cb;Plcg2;Synj1;Pi4kb
GO:0007219	Notch signaling pathway	biological_process	15	1395	125	20900	0.0194849	0.217478	1.79785	Zfp423;Cntn1;Notch2;Epn2;Galnt11;Hey1;Mib1;Maml3;Dtx3;Adam17;Dtx4;Neurl1b;Mecp2;Tspear;Hey2
GO:0006887	exocytosis	biological_process	14	1395	114	20900	0.0195901	0.217874	1.8399	Kcnq3;Rims2;Rapgef4;Unc13a;Lin7a;Syt7;Llgl2;Rims1;Doc2g;Washc5;Rims3;Rab27a;Kcnb1;Pak1
GO:0002027	regulation of heart rate	biological_process	7	1395	42	20900	0.0200693	0.221733	2.49701	Ank2;Dmd;Sema3a;Hcn4;Calm3;Hrc;Calm1
GO:0040018	positive regulation of multicellular organism growth	biological_process	7	1395	42	20900	0.0200693	0.221733	2.49701	Dlg1;Sgip1;Sh3pxd2b;Bcl2;Ghr;Bbs2;Vil1
GO:0055074	calcium ion homeostasis	biological_process	7	1395	42	20900	0.0200693	0.221733	2.49701	Sgcd;Tmtc2;Alpl;Asph;Fam20a;Hrc;Wnk4
GO:0031214	biomineral tissue development	biological_process	6	1395	33	20900	0.0204636	0.225099	2.72401	Alpl;Slc20a1;Fam20c;Fam20a;Dmp1;Ecm1
GO:0051966	regulation of synaptic transmission, glutamatergic	biological_process	6	1395	33	20900	0.0204636	0.225099	2.72401	Dgki;Grm8;Grm7;Mef2c;Rnf167;Grm4
GO:0034220	monoatomic ion transmembrane transport	biological_process	10	1395	72	20900	0.0208188	0.228507	2.08084	Asic2;Slc24a2;Gria1;Kcnq3;Gabrb2;Asic1;Gabrb1;Gabrg2;Gabrb3;Chrnb4
GO:0045907	positive regulation of vasoconstriction	biological_process	8	1395	52	20900	0.0210753	0.230818	2.30494	Ptger3;Hrh2;Ptgs1;Htr2a;Mgll;Adra1a;Wdr35;Add3
GO:0006821	chloride transport	biological_process	11	1395	83	20900	0.0218035	0.237758	1.98558	Gabrb2;Gabrb1;Gabrg2;Gabrb3;Ttyh1;Clcn5;Ano4;Clic4;Slc17a8;Clic1;Wnk4
GO:0048593	camera-type eye morphogenesis	biological_process	5	1395	25	20900	0.0227884	0.246359	2.99642	Fat1;Vhl;Bmp4;Ring1;Hif1a
GO:0048814	regulation of dendrite morphogenesis	biological_process	5	1395	25	20900	0.0227884	0.246359	2.99642	Adgrb3;Nedd4l;Tnik;Sdc2;Hecw2
GO:0003184	pulmonary valve morphogenesis	biological_process	4	1395	17	20900	0.0233435	0.24941	3.5252	Notch2;Hey1;Bmp4;Hey2
GO:0006656	phosphatidylcholine biosynthetic process	biological_process	4	1395	17	20900	0.0233435	0.24941	3.5252	Pcyt1b;Chkb;Cept1;Fabp5
GO:0050918	positive chemotaxis	biological_process	4	1395	17	20900	0.0233435	0.24941	3.5252	Scg2;Angpt1;Sema5a;Ptprj
GO:0098742	cell-cell adhesion via plasma-membrane adhesion molecules	biological_process	4	1395	17	20900	0.0233435	0.24941	3.5252	Unc5d;Cdh23;Ceacam1;Mag
GO:0097009	energy homeostasis	biological_process	8	1395	53	20900	0.0234178	0.24941	2.26145	Alk;Sgip1;Acacb;Ppargc1a;Nr4a3;Suv39h1;Fcor;Ubb
GO:0043113	receptor clustering	biological_process	6	1395	34	20900	0.0234869	0.249617	2.6439	Dlg2;Dlg1;Itgb7;Itga4;Lrrc7;Pak1
GO:0030182	neuron differentiation	biological_process	23	1395	222	20900	0.0240907	0.25442	1.5522	Kcnq3;Barhl2;Fut9;Myt1l;Zic3;Ptprd;Runx2;Mib1;Mef2c;Rtn3;Vhl;Itm2c;Mecp2;Napa;Emx2;Zhx2;Gas7;Gpc2;Rb1;Bmp6;Elavl4;Thap11;Dab1
GO:0030336	negative regulation of cell migration	biological_process	16	1395	140	20900	0.0245638	0.254651	1.71224	Tmeff2;Limch1;Ptprt;Ldlrad4;Bcl2;Igfbp5;Nav3;Scai;Ptprj;Ptpru;Ogt;Pkp2;Sin3a;Clic4;Cldn19;Mapk15
GO:0009617	response to bacterium	biological_process	19	1395	175	20900	0.0248228	0.254651	1.62663	Trdn;Ociad2;Alpk1;Gbp5;Cep192;Stox2;Pycard;Fam20a;Dgkb;Fuca2;Fcgr1;Glycam1;Lpl;Prlr;Psmb9;Vil1;Ccdc186;C2;Macrod2
GO:0006646	phosphatidylethanolamine biosynthetic process	biological_process	3	1395	10	20900	0.0249737	0.254651	4.49462	Etnk1;Chkb;Cept1
GO:0007158	neuron cell-cell adhesion	biological_process	3	1395	10	20900	0.0249737	0.254651	4.49462	Nlgn1;Astn2;Nrxn1
GO:0015820	leucine transport	biological_process	3	1395	10	20900	0.0249737	0.254651	4.49462	Slc3a2;Llgl2;Slc6a17
GO:0030070	insulin processing	biological_process	3	1395	10	20900	0.0249737	0.254651	4.49462	Pcsk1;Pcsk2;Cpe
GO:0046321	positive regulation of fatty acid oxidation	biological_process	3	1395	10	20900	0.0249737	0.254651	4.49462	Pparg;Ppargc1a;Nr4a3
GO:0046415	urate metabolic process	biological_process	3	1395	10	20900	0.0249737	0.254651	4.49462	Carmil1;Abcg3;Slc16a9
GO:0050665	hydrogen peroxide biosynthetic process	biological_process	3	1395	10	20900	0.0249737	0.254651	4.49462	Cybb;Duox1;Cyba
GO:0050801	monoatomic ion homeostasis	biological_process	3	1395	10	20900	0.0249737	0.254651	4.49462	Stk39;Wnk2;Wnk4
GO:0070327	thyroid hormone transport	biological_process	3	1395	10	20900	0.0249737	0.254651	4.49462	Slc3a2;Slc16a2;Slc16a10
GO:0070782	phosphatidylserine exposure on apoptotic cell surface	biological_process	3	1395	10	20900	0.0249737	0.254651	4.49462	Trpc5;Xkr6;Xkr4
GO:2000987	positive regulation of behavioral fear response	biological_process	3	1395	10	20900	0.0249737	0.254651	4.49462	Cck;Mef2c;Cckbr
GO:0048511	rhythmic process	biological_process	17	1395	152	20900	0.0252721	0.257172	1.67563	Nlgn1;Pparg;Rora;Ppargc1a;Hnrnpu;Nampt;Hlf;Cry1;Mycbp2;Ogt;Suv39h1;Sik1;Cbx3;Mapk10;Sin3a;Mybbp1a;Usp2
GO:0001662	behavioral fear response	biological_process	7	1395	44	20900	0.0254157	0.25759	2.38351	Asic1;Large1;Grm7;Bcl2;Mecp2;Brinp1;Gng7
GO:0045995	regulation of embryonic development	biological_process	7	1395	44	20900	0.0254157	0.25759	2.38351	Lama3;Lama4;Lama2;Mcrs1;Bag6;Lama1;Yeats2
GO:0001503	ossification	biological_process	13	1395	107	20900	0.0258826	0.261794	1.82025	Bcl2;Pdlim7;Runx2;Smad1;Gdf10;Adamts12;Rassf2;Clec3b;Bmp4;Calcr;Dmp1;Bmp6;Ecm1
GO:0030308	negative regulation of cell growth	biological_process	15	1395	130	20900	0.0267491	0.269474	1.7287	Rerg;Pparg;Dab2;Bcl2;Slit3;Ptprj;Ndufa13;Adipor2;Sh3bp4;Ei24;Myl2;Rb1;Zmat3;Cda;Vgll4
GO:0007010	cytoskeleton organization	biological_process	14	1395	119	20900	0.0273126	0.274601	1.7626	Diaph3;Ss18;Mast4;Fgd4;Large1;Ablim1;Svil;Tnik;Pstpip2;Fmnl2;Fgd1;Mast3;Vil1;Fmnl1
GO:0001764	neuron migration	biological_process	16	1395	142	20900	0.0276145	0.277082	1.68812	Astn2;Dcc;Kirrel3;Spock1;Barhl2;Auts2;Large1;Ndnf;Cep85l;Mdga1;Cck;Mef2c;Sema3a;Emx2;Neo1;Dab1
GO:0006937	regulation of muscle contraction	biological_process	4	1395	18	20900	0.0284662	0.280587	3.32935	Tnnc1;Adra1a;Ryr1;Adra1b
GO:0006941	striated muscle contraction	biological_process	4	1395	18	20900	0.0284662	0.280587	3.32935	Ryr3;Large1;Dmd;Ryr1
GO:0015813	L-glutamate transmembrane transport	biological_process	4	1395	18	20900	0.0284662	0.280587	3.32935	Slc25a13;Slc25a22;Slc17a8;Slc1a7
GO:0031503	protein-containing complex localization	biological_process	4	1395	18	20900	0.0284662	0.280587	3.32935	Dlg1;Sgcd;Washc5;Seh1l
GO:0042551	neuron maturation	biological_process	4	1395	18	20900	0.0284662	0.280587	3.32935	Nrxn1;Bcl2;Mecp2;Rb1
GO:0046835	carbohydrate phosphorylation	biological_process	4	1395	18	20900	0.0284662	0.280587	3.32935	Galk2;Pfkfb2;Hkdc1;Fggy
GO:0051693	actin filament capping	biological_process	4	1395	18	20900	0.0284662	0.280587	3.32935	Gsn;Sptan1;Vil1;Rdx
GO:0051216	cartilage development	biological_process	11	1395	87	20900	0.0297738	0.29233	1.89429	Sox5;Zeb1;Bmpr1b;Smad1;Chst11;Bbs2;Bmp4;Csgalnact1;Bmp6;Hif1a;Zbtb16
GO:0034394	protein localization to cell surface	biological_process	6	1395	36	20900	0.0303987	0.297304	2.49701	Astn2;Vcl;Ank2;Angpt1;Ptpru;Lrig2
GO:0086091	regulation of heart rate by cardiac conduction	biological_process	6	1395	36	20900	0.0303987	0.297304	2.49701	Kcnd3;Ank2;Ctnna3;Hcn4;Pkp2;Scn2b
GO:0000902	cell morphogenesis	biological_process	14	1395	121	20900	0.0309585	0.297489	1.73346	Vdr;Cntnap2;Ss18;Cdh8;Itpr1;Dab2;Lamb2;Cdh13;Bcl2;Slc39a3;Cdh18;Cdh4;Med1;Cyfip2
GO:0010613	positive regulation of cardiac muscle hypertrophy	biological_process	5	1395	27	20900	0.0310307	0.297489	2.77446	Mef2a;Nr4a3;Gsn;Adra1a;Mef2c
GO:0019933	cAMP-mediated signaling	biological_process	5	1395	27	20900	0.0310307	0.297489	2.77446	Pde7a;Epha5;Adcy8;Adcy2;Dgkq
GO:0060716	labyrinthine layer blood vessel development	biological_process	5	1395	27	20900	0.0310307	0.297489	2.77446	Llgl2;Hey1;Nsdhl;Hey2;Ovol2
GO:0016358	dendrite development	biological_process	8	1395	56	20900	0.0315293	0.297489	2.1403	Fat3;Cit;Baiap2;Gpr37;Mecp2;Dynlt1b;Pak1;Dab1
GO:0030838	positive regulation of actin filament polymerization	biological_process	8	1395	56	20900	0.0315293	0.297489	2.1403	Prkce;Dlg1;Carmil1;Pycard;Baiap2;Tenm1;Fchsd1;Nck1
GO:0070588	calcium ion transmembrane transport	biological_process	13	1395	110	20900	0.0315932	0.297489	1.77061	Slc24a2;Trpc5;Slc8a3;Itpr1;Asic1;Ryr3;Asph;Tspoap1;Ryr1;Cacna1b;Pkd2l1;Trpc7;Cacnb1
GO:0001657	ureteric bud development	biological_process	7	1395	46	20900	0.031661	0.297489	2.27988	Dlg1;Eya1;Bcl2;Tshz3;Smad1;Bmp4;Crlf1
GO:0002088	lens development in camera-type eye	biological_process	7	1395	46	20900	0.031661	0.297489	2.27988	Dlg1;Fat1;Nhs;Ctns;Med1;Maf;Six5
GO:0030501	positive regulation of bone mineralization	biological_process	7	1395	46	20900	0.031661	0.297489	2.27988	Vdr;Nell1;Bmpr1b;Fam20c;Mef2c;Bmp4;Bmp6
GO:0001574	ganglioside biosynthetic process	biological_process	3	1395	11	20900	0.0326664	0.297489	4.08602	St6galnac4;St8sia6;B4galnt1
GO:0010447	response to acidic pH	biological_process	3	1395	11	20900	0.0326664	0.297489	4.08602	Asic2;Asic1;Lgmn
GO:0010738	regulation of protein kinase A signaling	biological_process	3	1395	11	20900	0.0326664	0.297489	4.08602	Pde10a;Akap7;Pja2
GO:0010828	positive regulation of glucose transmembrane transport	biological_process	3	1395	11	20900	0.0326664	0.297489	4.08602	Nr4a3;Ak1;C2cd5
GO:0015810	aspartate transmembrane transport	biological_process	3	1395	11	20900	0.0326664	0.297489	4.08602	Slc25a13;Lrrc8c;Slc25a22
GO:0019896	axonal transport of mitochondrion	biological_process	3	1395	11	20900	0.0326664	0.297489	4.08602	Armcx3;Uchl1;Hif1a
GO:0034392	negative regulation of smooth muscle cell apoptotic process	biological_process	3	1395	11	20900	0.0326664	0.297489	4.08602	Gria4;Nr4a3;Arrb2
GO:0045760	positive regulation of action potential	biological_process	3	1395	11	20900	0.0326664	0.297489	4.08602	Hnrnpa1;Ank3;Adra1a
GO:0045906	negative regulation of vasoconstriction	biological_process	3	1395	11	20900	0.0326664	0.297489	4.08602	Apln;Adm;Hif1a
GO:0048846	axon extension involved in axon guidance	biological_process	3	1395	11	20900	0.0326664	0.297489	4.08602	Plxna3;Slit3;Sema3a
GO:0060314	regulation of ryanodine-sensitive calcium-release channel activity	biological_process	3	1395	11	20900	0.0326664	0.297489	4.08602	Dmd;Hrc;Calm1
GO:0060385	axonogenesis involved in innervation	biological_process	3	1395	11	20900	0.0326664	0.297489	4.08602	Itga4;Sema3a;Nptx1
GO:0072678	T cell migration	biological_process	3	1395	11	20900	0.0326664	0.297489	4.08602	Itgb7;Itga4;S1pr1
GO:0098884	postsynaptic neurotransmitter receptor internalization	biological_process	3	1395	11	20900	0.0326664	0.297489	4.08602	Dnm3;Ap2b1;Synj1
GO:0098911	regulation of ventricular cardiac muscle cell action potential	biological_process	3	1395	11	20900	0.0326664	0.297489	4.08602	Dlg1;Ctnna3;Pkp2
GO:1901380	negative regulation of potassium ion transmembrane transport	biological_process	3	1395	11	20900	0.0326664	0.297489	4.08602	Ptger3;Stk39;Nedd4l
GO:1904179	positive regulation of adipose tissue development	biological_process	3	1395	11	20900	0.0326664	0.297489	4.08602	Pparg;Sh3pxd2b;Lpl
GO:2000369	regulation of clathrin-dependent endocytosis	biological_process	3	1395	11	20900	0.0326664	0.297489	4.08602	Sh3gl3;Snap91;Dnajc6
GO:2000678	negative regulation of transcription regulatory region DNA binding	biological_process	3	1395	11	20900	0.0326664	0.297489	4.08602	Rest;Hey1;Hey2
GO:0001934	positive regulation of protein phosphorylation	biological_process	26	1395	266	20900	0.0329547	0.299572	1.46441	Limch1;Dab2;Ptger3;Lrrn3;Gpnmb;Ngf;Tnik;Rapgef3;Fgf1;Camkk2;Angpt1;Slco3a1;Dtnbp1;Adam17;Adipor2;Cdca8;Ogt;Fam20a;Fiz1;Bmp4;Fgf22;Cldn19;Fzd8;Mapk15;Arrb2;Pak1
GO:0006631	fatty acid metabolic process	biological_process	20	1395	193	20900	0.0336013	0.303509	1.55255	Pparg;Hpgd;Slc27a2;Acacb;Hacl1;Ptges;Sgpl1;Prkar2b;Ptgs1;Acat1;Adipor2;Mgll;Aasdh;Ndufab1;Pla2g5;Hacd2;Lpl;Asah1;Ehhadh;Ptges3
GO:0035264	multicellular organism growth	biological_process	15	1395	134	20900	0.033874	0.303509	1.6771	Cntnap2;Pcdh15;Apba2;Rasal2;Large1;Notch2;Dmd;Llgl2;Atrx;Slc4a10;Tbl1xr1;Clic4;Apba1;Unc79;Rpl29
GO:0014912	negative regulation of smooth muscle cell migration	biological_process	4	1395	19	20900	0.034204	0.303509	3.15412	Pparg;Ppargc1a;Igfbp5;Sema6d
GO:0030031	cell projection assembly	biological_process	4	1395	19	20900	0.034204	0.303509	3.15412	Gsn;Vav2;Cyfip2;Qrich2
GO:0045667	regulation of osteoblast differentiation	biological_process	4	1395	19	20900	0.034204	0.303509	3.15412	Nell1;Rest;Runx2;Rassf2
GO:0048489	synaptic vesicle transport	biological_process	4	1395	19	20900	0.034204	0.303509	3.15412	Nlgn1;Lin7a;Spg11;Synj1
GO:0097284	hepatocyte apoptotic process	biological_process	4	1395	19	20900	0.034204	0.303509	3.15412	Casp6;Bid;Gsn;Rb1
GO:1903428	positive regulation of reactive oxygen species biosynthetic process	biological_process	4	1395	19	20900	0.034204	0.303509	3.15412	Ogt;Rab27a;Plcg2;Cyba
GO:0045665	negative regulation of neuron differentiation	biological_process	10	1395	78	20900	0.0342203	0.303509	1.92078	Rest;Dmd;Cit;Cntn4;Hey1;Mib1;Med1;Ctdsp1;Zhx2;Mag
GO:0090630	activation of GTPase activity	biological_process	12	1395	100	20900	0.0342331	0.303509	1.79785	Garnl3;Tiam2;Arhgap24;Evi5;Grtp1;Tbc1d22a;Agap1;Dock7;Rasgrf1;Sipa1l2;Sgsm1;Ralgapa2
GO:0050807	regulation of synapse organization	biological_process	6	1395	37	20900	0.0343045	0.303607	2.42953	Cdh8;Gpr158;Ptprt;Rims3;Mecp2;Tubb5
GO:0006836	neurotransmitter transport	biological_process	7	1395	47	20900	0.0351373	0.303942	2.23137	Rims2;Rims1;Rims3;Slc17a8;Slc6a17;Synj1;Stx1b
GO:0007628	adult walking behavior	biological_process	7	1395	47	20900	0.0351373	0.303942	2.23137	Pcdh15;Oxr1;Ctns;Uchl1;Arrb2;Zic1;Dab1
GO:0034605	cellular response to heat	biological_process	7	1395	47	20900	0.0351373	0.303942	2.23137	Stac;Hmox1;Arpp21;Irak1;Fgf1;Ier5;Myof
GO:0120163	negative regulation of cold-induced thermogenesis	biological_process	7	1395	47	20900	0.0351373	0.303942	2.23137	Lama4;Zfp423;Lnpep;Plcl1;Dock7;Adam17;Rb1
GO:0003180	aortic valve morphogenesis	biological_process	5	1395	28	20900	0.0357678	0.303942	2.67537	Slit3;Hey1;Bmp4;Hey2;Rb1
GO:0035335	peptidyl-tyrosine dephosphorylation	biological_process	5	1395	28	20900	0.0357678	0.303942	2.67537	Ptprt;Ubash3b;Ptpn13;Ptprj;Ptprf
GO:0048565	digestive tract development	biological_process	5	1395	28	20900	0.0357678	0.303942	2.67537	Cobl;Hrh2;Pdgfc;Cckbr;Rb1
GO:0055010	ventricular cardiac muscle tissue morphogenesis	biological_process	5	1395	28	20900	0.0357678	0.303942	2.67537	Tgfbr3;Myl3;Tnnc1;Pkp2;Myl2
GO:0099149	regulation of postsynaptic neurotransmitter receptor internalization	biological_process	5	1395	28	20900	0.0357678	0.303942	2.67537	Efnb2;Ppp3r1;Iqsec1;Rnf216;Synj1
GO:0099170	postsynaptic modulation of chemical synaptic transmission	biological_process	5	1395	28	20900	0.0357678	0.303942	2.67537	Dcc;Trio;Snx14;Ppp3r1;Iqsec1
GO:0120162	positive regulation of cold-induced thermogenesis	biological_process	12	1395	101	20900	0.0365851	0.303942	1.78005	Gatm;Alpl;Ppargc1a;Adrb1;Pdgfc;Zfp516;Adipor2;Ogt;Prlr;Ksr2;Zbtb7b;Fabp5
GO:0010468	regulation of gene expression	biological_process	31	1395	333	20900	0.0383437	0.303942	1.39473	Nell1;Apba2;Pparg;Rbm4;Pcbp3;Rest;Dmd;Bcl2;Runx2;Cavin4;Tshz3;Cggbp1;Tbl1xr1;Aff3;Vhl;Mecp2;Fos;Dnmt3a;Zfp335;Emx2;Plcg2;Bmp4;Hey2;Prdm6;Zbtb7b;Apba1;Cep128;Pak1;Hif1a;Hinfp;Stx1b
GO:0007015	actin filament organization	biological_process	16	1395	148	20900	0.038456	0.303942	1.61968	Pcdh15;Dlg1;Cgnl1;Ppp1r9a;Fat1;Fscn1;Bcl2;Shroom3;Gsn;Nostrin;Myo1e;Myo1d;Enah;Whamm;Coro6;Nck1
GO:0031297	replication fork processing	biological_process	6	1395	38	20900	0.0385198	0.303942	2.36559	Atrx;Bod1l;Cenps;Cenpx;Tipin;Atr
GO:0002931	response to ischemia	biological_process	7	1395	48	20900	0.0388572	0.303942	2.18489	Rest;Ndnf;Bcl2;Pik3cb;Mef2c;Uchl1;Kcnj11
GO:0002246	wound healing involved in inflammatory response	biological_process	2	1395	5	20900	0.038877	0.303942	5.99283	Pparg;Hmox1
GO:0006627	protein processing involved in protein targeting to mitochondrion	biological_process	2	1395	5	20900	0.038877	0.303942	5.99283	Immp2l;Pmpcb
GO:0007567	parturition	biological_process	2	1395	5	20900	0.038877	0.303942	5.99283	Rxfp1;Hpgd
GO:0009116	nucleoside metabolic process	biological_process	2	1395	5	20900	0.038877	0.303942	5.99283	Mtap;Upp2
GO:0010571	positive regulation of nuclear cell cycle DNA replication	biological_process	2	1395	5	20900	0.038877	0.303942	5.99283	Cdc7;Atrx
GO:0016571	histone methylation	biological_process	2	1395	5	20900	0.038877	0.303942	5.99283	Mecp2;Prdm6
GO:0021637	trigeminal nerve structural organization	biological_process	2	1395	5	20900	0.038877	0.303942	5.99283	Plxna3;Sema3a
GO:0031102	neuron projection regeneration	biological_process	2	1395	5	20900	0.038877	0.303942	5.99283	Ptprf;Adm
GO:0035385	Roundabout signaling pathway	biological_process	2	1395	5	20900	0.038877	0.303942	5.99283	Slit3;Myo9b
GO:0036150	phosphatidylserine acyl-chain remodeling	biological_process	2	1395	5	20900	0.038877	0.303942	5.99283	Mboat1;Mboat2
GO:0040036	regulation of fibroblast growth factor receptor signaling pathway	biological_process	2	1395	5	20900	0.038877	0.303942	5.99283	Runx2;Fam20c
GO:0043490	malate-aspartate shuttle	biological_process	2	1395	5	20900	0.038877	0.303942	5.99283	Slc25a13;Slc25a22
GO:0045607	regulation of inner ear auditory receptor cell differentiation	biological_process	2	1395	5	20900	0.038877	0.303942	5.99283	Hey1;Hey2
GO:0045636	positive regulation of melanocyte differentiation	biological_process	2	1395	5	20900	0.038877	0.303942	5.99283	Kitl;Bcl2
GO:0045964	positive regulation of dopamine metabolic process	biological_process	2	1395	5	20900	0.038877	0.303942	5.99283	Gpr37;Abat
GO:0046929	negative regulation of neurotransmitter secretion	biological_process	2	1395	5	20900	0.038877	0.303942	5.99283	Asic1;Pnkd
GO:0048496	maintenance of animal organ identity	biological_process	2	1395	5	20900	0.038877	0.303942	5.99283	Iqcb1;Pkp2
GO:0048861	leukemia inhibitory factor signaling pathway	biological_process	2	1395	5	20900	0.038877	0.303942	5.99283	Il6st;Ctf1
GO:0051343	positive regulation of cyclic-nucleotide phosphodiesterase activity	biological_process	2	1395	5	20900	0.038877	0.303942	5.99283	Calm3;Calm1
GO:0051495	positive regulation of cytoskeleton organization	biological_process	2	1395	5	20900	0.038877	0.303942	5.99283	Plxna3;Add3
GO:0060318	definitive erythrocyte differentiation	biological_process	2	1395	5	20900	0.038877	0.303942	5.99283	Tgfbr3;Cdk5rap3
GO:0060438	trachea development	biological_process	2	1395	5	20900	0.038877	0.303942	5.99283	Hydin;Bmp4
GO:0060666	dichotomous subdivision of terminal units involved in salivary gland branching	biological_process	2	1395	5	20900	0.038877	0.303942	5.99283	Plxna1;Sema3a
GO:0061073	ciliary body morphogenesis	biological_process	2	1395	5	20900	0.038877	0.303942	5.99283	Notch2;Vhl
GO:0070120	ciliary neurotrophic factor-mediated signaling pathway	biological_process	2	1395	5	20900	0.038877	0.303942	5.99283	Il6st;Il6ra
GO:0072102	glomerulus morphogenesis	biological_process	2	1395	5	20900	0.038877	0.303942	5.99283	Kirrel3;Mef2c
GO:0090188	negative regulation of pancreatic juice secretion	biological_process	2	1395	5	20900	0.038877	0.303942	5.99283	Stk39;Wnk4
GO:0098901	regulation of cardiac muscle cell action potential	biological_process	2	1395	5	20900	0.038877	0.303942	5.99283	Calm3;Calm1
GO:0098942	retrograde trans-synaptic signaling by trans-synaptic protein complex	biological_process	2	1395	5	20900	0.038877	0.303942	5.99283	Nlgn1;Cadm1
GO:0099610	action potential initiation	biological_process	2	1395	5	20900	0.038877	0.303942	5.99283	Cntnap2;Kcnq3
GO:0150099	neuron-glial cell signaling	biological_process	2	1395	5	20900	0.038877	0.303942	5.99283	Adra1a;Adra1b
GO:1900077	negative regulation of cellular response to insulin stimulus	biological_process	2	1395	5	20900	0.038877	0.303942	5.99283	Pparg;Lpl
GO:1903292	protein localization to Golgi membrane	biological_process	2	1395	5	20900	0.038877	0.303942	5.99283	Arl5b;Arl5c
GO:1903423	positive regulation of synaptic vesicle recycling	biological_process	2	1395	5	20900	0.038877	0.303942	5.99283	Dnm3;Synj1
GO:1904457	positive regulation of neuronal action potential	biological_process	2	1395	5	20900	0.038877	0.303942	5.99283	Cntnap2;Rapgef4
GO:1904778	positive regulation of protein localization to cell cortex	biological_process	2	1395	5	20900	0.038877	0.303942	5.99283	Gnai1;Epb41l2
GO:2001242	regulation of intrinsic apoptotic signaling pathway	biological_process	2	1395	5	20900	0.038877	0.303942	5.99283	Pycard;Styxl1
GO:0009791	post-embryonic development	biological_process	12	1395	102	20900	0.039049	0.304813	1.7626	Itpr1;Gabrg2;Llgl2;Sgpl1;Bcl2;Chst11;Slc4a10;Mecp2;Bcl2l11;Bmp4;Myl2;Tiparp
GO:0021766	hippocampus development	biological_process	9	1395	69	20900	0.0393005	0.305468	1.95418	Kirrel3;Alk;Epha5;Zic3;Plxna3;Nr4a3;Bbs2;Zic1;Dab1
GO:0030512	negative regulation of transforming growth factor beta receptor signaling pathway	biological_process	11	1395	91	20900	0.0396356	0.305468	1.81102	Spred2;Pparg;Ldlrad4;Snx25;Tgfbr3;Chst11;Adam17;Ogt;Ryr1;Sin3a;Adamtsl2
GO:0043406	positive regulation of MAP kinase activity	biological_process	10	1395	80	20900	0.0397852	0.305468	1.87276	Kitl;Irak1;Pdgfrb;Fgf1;Htr2a;Pdgfc;Mef2c;Ghr;Tenm1;Ceacam1
GO:0006654	phosphatidic acid biosynthetic process	biological_process	4	1395	20	20900	0.0405637	0.305468	2.99642	Dgki;Dgkb;Pld2;Dgkq
GO:0008209	androgen metabolic process	biological_process	4	1395	20	20900	0.0405637	0.305468	2.99642	Srd5a1;Sgpl1;Tiparp;Adm
GO:0046827	positive regulation of protein export from nucleus	biological_process	4	1395	20	20900	0.0405637	0.305468	2.99642	Rapgef3;Anp32b;Emd;Ctdspl2
GO:0048172	regulation of short-term neuronal synaptic plasticity	biological_process	4	1395	20	20900	0.0405637	0.305468	2.99642	Shisa9;Unc13a;Ppfia3;Slc4a10
GO:1901379	regulation of potassium ion transmembrane transport	biological_process	4	1395	20	20900	0.0405637	0.305468	2.99642	Kcnip4;Kcnab1;Kcnn2;Kcnc1
GO:0003151	outflow tract morphogenesis	biological_process	8	1395	59	20900	0.0413763	0.305468	2.03147	Eya1;Tgfbr3;Hey1;Mef2c;Ryr1;Bmp4;Hey2;Hif1a
GO:0007389	pattern specification process	biological_process	8	1395	59	20900	0.0413763	0.305468	2.03147	Nrg3;Zeb1;Zic3;Eya1;Asph;Shroom3;Hey2;Zic1
GO:0001696	gastric acid secretion	biological_process	3	1395	12	20900	0.0414421	0.305468	3.74552	Hrh2;Slc9a4;Cckbr
GO:0003300	cardiac muscle hypertrophy	biological_process	3	1395	12	20900	0.0414421	0.305468	3.74552	Rap1gds1;Hey2;Ttn
GO:0009100	glycoprotein metabolic process	biological_process	3	1395	12	20900	0.0414421	0.305468	3.74552	Man1a2;Large1;St8sia6
GO:0015937	coenzyme A biosynthetic process	biological_process	3	1395	12	20900	0.0414421	0.305468	3.74552	Pank3;Acat1;Pank1
GO:0032330	regulation of chondrocyte differentiation	biological_process	3	1395	12	20900	0.0414421	0.305468	3.74552	Mboat2;Lnpk;Maf
GO:0035022	positive regulation of Rac protein signal transduction	biological_process	3	1395	12	20900	0.0414421	0.305468	3.74552	Auts2;Pik3cb;Dynlt1b
GO:0043030	regulation of macrophage activation	biological_process	3	1395	12	20900	0.0414421	0.305468	3.74552	Rora;Pja2;Pla2g5
GO:0045654	positive regulation of megakaryocyte differentiation	biological_process	3	1395	12	20900	0.0414421	0.305468	3.74552	Rcor1;Mturn;Tesc
GO:0051974	negative regulation of telomerase activity	biological_process	3	1395	12	20900	0.0414421	0.305468	3.74552	Pparg;Mcrs1;Pot1a
GO:0060013	righting reflex	biological_process	3	1395	12	20900	0.0414421	0.305468	3.74552	Pcdh15;Cdh23;Auts2
GO:0060317	cardiac epithelial to mesenchymal transition	biological_process	3	1395	12	20900	0.0414421	0.305468	3.74552	Tgfbr3;Hey1;Hey2
GO:0070244	negative regulation of thymocyte apoptotic process	biological_process	3	1395	12	20900	0.0414421	0.305468	3.74552	Vhl;Bmp4;Hif1a
GO:0070593	dendrite self-avoidance	biological_process	3	1395	12	20900	0.0414421	0.305468	3.74552	Dscaml1;Cntn5;Nrcam
GO:0097091	synaptic vesicle clustering	biological_process	3	1395	12	20900	0.0414421	0.305468	3.74552	Nlgn1;Syndig1;Nrxn1
GO:2000272	negative regulation of signaling receptor activity	biological_process	3	1395	12	20900	0.0414421	0.305468	3.74552	Pparg;Ppargc1a;Ptprj
GO:0030335	positive regulation of cell migration	biological_process	24	1395	247	20900	0.0415717	0.305975	1.45575	Sema5b;Dab2;Pdgfrb;Gpnmb;Sema3e;Cdh13;Furin;Carmil1;Zfp703;Fgf1;Pdgfc;Sema5a;Adam17;Map4k4;Fam110c;Bmp4;Pld2;Sema6d;Mcam;Vil1;Rdx;S1pr1;Itga6;Pak1
GO:0045732	positive regulation of protein catabolic process	biological_process	10	1395	81	20900	0.0427881	0.312912	1.84964	Rhbdd1;Nedd4l;Ndufa13;Tnfsf12;Nsf;Mapk15;Tiparp;Rdx;Vgll4;Dact1
GO:0008340	determination of adult lifespan	biological_process	7	1395	49	20900	0.0428255	0.312912	2.1403	Large1;Dmd;Hdac9;Scn2a;Suv39h1;B4galnt1;Kcnj11
GO:0019228	neuronal action potential	biological_process	7	1395	49	20900	0.0428255	0.312912	2.1403	Cntnap2;Gria1;Kcnq3;Ank3;Scn2a;Chrnb4;Hcn1
GO:0051276	chromosome organization	biological_process	7	1395	49	20900	0.0428255	0.312912	2.1403	Smc1a;Mre11a;Pot1a;Cdca8;Suv39h1;Rb1;Atr
GO:0033627	cell adhesion mediated by integrin	biological_process	6	1395	39	20900	0.0430506	0.313192	2.30494	Itgb7;Itga9;Itga4;Itgb5;Adam17;Itga6
GO:0045664	regulation of neuron differentiation	biological_process	6	1395	39	20900	0.0430506	0.313192	2.30494	Nlgn1;Alk;Eya1;Ngf;Ywhag;Zfhx3
GO:0050877	nervous system process	biological_process	8	1395	60	20900	0.0450651	0.32643	1.99761	Gabrb2;Gabrb1;Gabrg2;Gabrb3;Rest;Grm7;Chrnb4;Kcnj11
GO:0071466	cellular response to xenobiotic stimulus	biological_process	8	1395	60	20900	0.0450651	0.32643	1.99761	Asic2;Kcnq3;Pde4b;Rest;Mef2c;Rb1;Uchl1;Wnk4
GO:0050680	negative regulation of epithelial cell proliferation	biological_process	10	1395	82	20900	0.0459415	0.331897	1.82708	Dlg1;Pparg;Dab2;Zeb1;Tgfbr3;Suz12;Mef2c;Bmp4;Marveld3;Rb1
GO:0019226	transmission of nerve impulse	biological_process	5	1395	30	20900	0.0465119	0.333545	2.49701	Cntnap2;Grm7;Cacng5;Pak1;Mag
GO:0048741	skeletal muscle fiber development	biological_process	5	1395	30	20900	0.0465119	0.333545	2.49701	Large1;Bcl2;Spg11;Ryr1;Acta1
GO:0001666	response to hypoxia	biological_process	14	1395	128	20900	0.0465119	0.333545	1.63866	Itpr1;Hmox1;Rest;Arnt;Arnt2;Adam17;Vhl;Ryr1;Mecp2;Abat;Pld2;Kcnj11;Pak1;Hif1a
GO:0014898	cardiac muscle hypertrophy in response to stress	biological_process	4	1395	21	20900	0.0475473	0.338076	2.85373	Smad1;Mef2c;Bmp4;Hey2
GO:0035641	locomotory exploration behavior	biological_process	4	1395	21	20900	0.0475473	0.338076	2.85373	Prkce;Lsamp;Gad1;Slc4a10
GO:0050773	regulation of dendrite development	biological_process	4	1395	21	20900	0.0475473	0.338076	2.85373	Rapgef4;Csmd3;Kalrn;Camk1d
GO:0060155	platelet dense granule organization	biological_process	4	1395	21	20900	0.0475473	0.338076	2.85373	Ap1s3;Ap1m1;Dtnbp1;Ap3s1
GO:0030513	positive regulation of BMP signaling pathway	biological_process	6	1395	40	20900	0.0479017	0.339158	2.24731	Zfp423;Notch2;Tgfbr3;Neo1;Bmp4;Foxd1
GO:2000134	negative regulation of G1/S transition of mitotic cell cycle	biological_process	6	1395	40	20900	0.0479017	0.339158	2.24731	Dlg1;Gpnmb;Bcl2;Ctdsp1;Rb1;Dact1
GO:0045785	positive regulation of cell adhesion	biological_process	9	1395	72	20900	0.0495423	0.348264	1.87276	Dab2;Lama2;Lamb2;Angpt1;Ptprj;Pld2;Lama1;Pik3r2;Zfhx3
GO:0002031	G protein-coupled receptor internalization	biological_process	3	1395	13	20900	0.051271	0.348264	3.4574	Pld2;Arrb2;Adm
GO:0003254	regulation of membrane depolarization	biological_process	3	1395	13	20900	0.051271	0.348264	3.4574	Nedd4l;Hcn4;Hcn1
GO:0030033	microvillus assembly	biological_process	3	1395	13	20900	0.051271	0.348264	3.4574	Tnik;Vil1;Rdx
GO:0030518	intracellular steroid hormone receptor signaling pathway	biological_process	3	1395	13	20900	0.051271	0.348264	3.4574	Nr3c2;Med1;Pgr
GO:0031915	positive regulation of synaptic plasticity	biological_process	3	1395	13	20900	0.051271	0.348264	3.4574	Unc13a;Adcy8;Mecp2
GO:0032801	receptor catabolic process	biological_process	3	1395	13	20900	0.051271	0.348264	3.4574	Snx25;Pik3r4;Lgmn
GO:0043931	ossification involved in bone maturation	biological_process	3	1395	13	20900	0.051271	0.348264	3.4574	Adamts12;Ryr1;Zbtb16
GO:0046549	retinal cone cell development	biological_process	3	1395	13	20900	0.051271	0.348264	3.4574	Thrb;Hcn1;Pde6c
GO:0050953	sensory perception of light stimulus	biological_process	3	1395	13	20900	0.051271	0.348264	3.4574	Pcdh15;Cdh23;Pde6c
GO:0051571	positive regulation of histone H3-K4 methylation	biological_process	3	1395	13	20900	0.051271	0.348264	3.4574	Auts2;Mcrs1;Ogt
GO:0060402	calcium ion transport into cytosol	biological_process	3	1395	13	20900	0.051271	0.348264	3.4574	Slc8a3;Bcl2;Adra1a
GO:1901385	regulation of voltage-gated calcium channel activity	biological_process	3	1395	13	20900	0.051271	0.348264	3.4574	Stac;Dmd;Cacnb1
GO:1990845	adaptive thermogenesis	biological_process	3	1395	13	20900	0.051271	0.348264	3.4574	Hnrnpu;Zbtb7b;Slc25a4
GO:0016485	protein processing	biological_process	11	1395	95	20900	0.0515632	0.348264	1.73477	Tll1;Cpd;Furin;Aebp1;Pcsk1;Adam17;Ogt;Pcsk2;Cpe;Pmpcb;Ece2
GO:0007214	gamma-aminobutyric acid signaling pathway	biological_process	5	1395	31	20900	0.0525274	0.348264	2.41646	Gabrb2;Gabrb1;Gabrg2;Gabrb3;Plcl1
GO:0009888	tissue development	biological_process	5	1395	31	20900	0.0525274	0.348264	2.41646	Ntng1;Lama3;Lama2;Lamb2;Lama1
GO:0030279	negative regulation of ossification	biological_process	5	1395	31	20900	0.0525274	0.348264	2.41646	Vdr;Bcl2;Mef2c;Calcr;Hif1a
GO:0034260	negative regulation of GTPase activity	biological_process	5	1395	31	20900	0.0525274	0.348264	2.41646	Rap1gds1;Sh3bp4;Amot;Rdx;Arrb2
GO:0043393	regulation of protein binding	biological_process	5	1395	31	20900	0.0525274	0.348264	2.41646	Large1;Ubash3b;Tgfbr3;Angpt1;Atr
GO:0072657	protein localization to membrane	biological_process	5	1395	31	20900	0.0525274	0.348264	2.41646	Large1;Sh3pxd2b;Rragc;Cpe;Stx1b
GO:0001707	mesoderm formation	biological_process	6	1395	41	20900	0.0530767	0.348264	2.1925	Macf1;Wls;Nr4a3;Gpi1;Txnrd1;Bmp4
GO:0006096	glycolytic process	biological_process	6	1395	41	20900	0.0530767	0.348264	2.1925	Aldob;Pfkfb2;Htr2a;Gpi1;Hkdc1;Eno3
GO:0007169	transmembrane receptor protein tyrosine kinase signaling pathway	biological_process	12	1395	107	20900	0.0531223	0.348264	1.68023	Dok6;Ros1;Epha6;Samd12;Alk;Epha5;Epha3;Ptprt;Pdgfrb;Ngf;Angpt1;Ephb6
GO:0007409	axonogenesis	biological_process	13	1395	119	20900	0.0540951	0.348264	1.6367	Cntnap2;Ntng1;Klf7;Kalrn;Ank3;Bcl2;Ctnna2;Snap91;Dock7;Cck;Spg11;Uchl1;Dab1
GO:0007585	respiratory gaseous exchange by respiratory system	biological_process	4	1395	22	20900	0.055152	0.348264	2.72401	Man1a2;Chst11;Mecp2;Pbx3
GO:0010842	retina layer formation	biological_process	4	1395	22	20900	0.055152	0.348264	2.72401	Fat3;Large1;Sdk2;Crb1
GO:0032006	regulation of TOR signaling	biological_process	4	1395	22	20900	0.055152	0.348264	2.72401	Ros1;Gpat3;Telo2;Rragc
GO:0001922	B-1 B cell homeostasis	biological_process	2	1395	6	20900	0.0557694	0.348264	4.99403	Sh2b2;Hif1a
GO:0002043	blood vessel endothelial cell proliferation involved in sprouting angiogenesis	biological_process	2	1395	6	20900	0.0557694	0.348264	4.99403	Sema5a;Bmp4
GO:0006004	fucose metabolic process	biological_process	2	1395	6	20900	0.0557694	0.348264	4.99403	Fuca2;B3glct
GO:0006116	NADH oxidation	biological_process	2	1395	6	20900	0.0557694	0.348264	4.99403	Aldob;Gpd1
GO:0006950	response to stress	biological_process	2	1395	6	20900	0.0557694	0.348264	4.99403	Alk;Kcnj11
GO:0009449	gamma-aminobutyric acid biosynthetic process	biological_process	2	1395	6	20900	0.0557694	0.348264	4.99403	Gad1;Abat
GO:0010754	negative regulation of cGMP-mediated signaling	biological_process	2	1395	6	20900	0.0557694	0.348264	4.99403	Pde10a;Pde11a
GO:0016338	calcium-independent cell-cell adhesion via plasma membrane cell-adhesion molecules	biological_process	2	1395	6	20900	0.0557694	0.348264	4.99403	Dscaml1;Cadm1
GO:0030202	heparin metabolic process	biological_process	2	1395	6	20900	0.0557694	0.348264	4.99403	Hpse;Hs2st1
GO:0030210	heparin biosynthetic process	biological_process	2	1395	6	20900	0.0557694	0.348264	4.99403	Glce;Angpt1
GO:0030240	skeletal muscle thin filament assembly	biological_process	2	1395	6	20900	0.0557694	0.348264	4.99403	Ttn;Acta1
GO:0030522	intracellular receptor signaling pathway	biological_process	2	1395	6	20900	0.0557694	0.348264	4.99403	Vdr;Rora
GO:0030728	ovulation	biological_process	2	1395	6	20900	0.0557694	0.348264	4.99403	Immp2l;Gas2
GO:0032237	activation of store-operated calcium channel activity	biological_process	2	1395	6	20900	0.0557694	0.348264	4.99403	Asph;Plcg2
GO:0033088	negative regulation of immature T cell proliferation in thymus	biological_process	2	1395	6	20900	0.0557694	0.348264	4.99403	Tmem131l;Bmp4
GO:0033133	positive regulation of glucokinase activity	biological_process	2	1395	6	20900	0.0557694	0.348264	4.99403	Pfkfb2;Dusp12
GO:0035610	protein side chain deglutamylation	biological_process	2	1395	6	20900	0.0557694	0.348264	4.99403	Agbl1;Agbl4
GO:0044770	cell cycle phase transition	biological_process	2	1395	6	20900	0.0557694	0.348264	4.99403	Cdc7;Tipin
GO:0046959	habituation	biological_process	2	1395	6	20900	0.0557694	0.348264	4.99403	Dgki;Kalrn
GO:0048070	regulation of developmental pigmentation	biological_process	2	1395	6	20900	0.0557694	0.348264	4.99403	Bcl2;Bcl2l11
GO:0051127	positive regulation of actin nucleation	biological_process	2	1395	6	20900	0.0557694	0.348264	4.99403	Gsn;Whamm
GO:0051823	regulation of synapse structural plasticity	biological_process	2	1395	6	20900	0.0557694	0.348264	4.99403	Ppp1r9a;Ctnna2
GO:0060837	blood vessel endothelial cell differentiation	biological_process	2	1395	6	20900	0.0557694	0.348264	4.99403	Hey1;Hey2
GO:0070072	vacuolar proton-transporting V-type ATPase complex assembly	biological_process	2	1395	6	20900	0.0557694	0.348264	4.99403	Aldob;Tmem199
GO:0070227	lymphocyte apoptotic process	biological_process	2	1395	6	20900	0.0557694	0.348264	4.99403	Bcl2;Bcl2l11
GO:0071763	nuclear membrane organization	biological_process	2	1395	6	20900	0.0557694	0.348264	4.99403	Tor1aip1;Emd
GO:0072015	podocyte development	biological_process	2	1395	6	20900	0.0557694	0.348264	4.99403	Notch2;Myo1e
GO:0086003	cardiac muscle cell contraction	biological_process	2	1395	6	20900	0.0557694	0.348264	4.99403	Sgcd;Gsn
GO:0086015	SA node cell action potential	biological_process	2	1395	6	20900	0.0557694	0.348264	4.99403	Ank2;Hcn4
GO:0086073	bundle of His cell-Purkinje myocyte adhesion involved in cell communication	biological_process	2	1395	6	20900	0.0557694	0.348264	4.99403	Ctnna3;Pkp2
GO:0097070	ductus arteriosus closure	biological_process	2	1395	6	20900	0.0557694	0.348264	4.99403	Hpgd;Tfap2b
GO:0097114	NMDA glutamate receptor clustering	biological_process	2	1395	6	20900	0.0557694	0.348264	4.99403	Nlgn1;Nrxn1
GO:0097119	postsynaptic density protein 95 clustering	biological_process	2	1395	6	20900	0.0557694	0.348264	4.99403	Nlgn1;Nrxn1
GO:0097494	regulation of vesicle size	biological_process	2	1395	6	20900	0.0557694	0.348264	4.99403	Washc5;Rab22a
GO:0097647	amylin receptor signaling pathway	biological_process	2	1395	6	20900	0.0557694	0.348264	4.99403	Calcr;Adm
GO:0099502	calcium-dependent activation of synaptic vesicle fusion	biological_process	2	1395	6	20900	0.0557694	0.348264	4.99403	Syt7;Syt9
GO:0120183	positive regulation of focal adhesion disassembly	biological_process	2	1395	6	20900	0.0557694	0.348264	4.99403	Map4k4;Iqsec1
GO:0150011	regulation of neuron projection arborization	biological_process	2	1395	6	20900	0.0557694	0.348264	4.99403	Ntng1;Macf1
GO:1901842	negative regulation of high voltage-gated calcium channel activity	biological_process	2	1395	6	20900	0.0557694	0.348264	4.99403	Calm3;Calm1
GO:1902083	negative regulation of peptidyl-cysteine S-nitrosylation	biological_process	2	1395	6	20900	0.0557694	0.348264	4.99403	Oxr1;Dmd
GO:0050890	cognition	biological_process	7	1395	52	20900	0.0562601	0.350456	2.01682	Rtl4;Gpr158;Cux2;Magt1;Mgat3;Tusc3;Ctns
GO:1904263	positive regulation of TORC1 signaling	biological_process	7	1395	52	20900	0.0562601	0.350456	2.01682	Clec16a;Telo2;Ctns;Rnf167;Fnip2;Rragc;Seh1l
GO:0060348	bone development	biological_process	10	1395	85	20900	0.0563295	0.350456	1.7626	Large1;Sh3pxd2b;Dmd;Cadm1;Bmpr1b;Smad1;Dym;Pdgfc;Bmp4;Bmp6
GO:0042552	myelination	biological_process	9	1395	74	20900	0.0572655	0.355839	1.82214	Cntnap2;Slc8a3;Cntn1;Tmem163;Large1;Marveld1;Pllp;Mbp;Mag
GO:0000122	negative regulation of transcription by RNA polymerase II	biological_process	79	1395	992	20900	0.0573381	0.35585	1.19313	Vdr;Zbtb20;Dlg1;Bach2;Mef2a;Pparg;Dab2;Jazf1;Mlip;Zfp202;Myt1l;Thrb;Pcbp3;Zeb1;Rest;Tbx21;Notch2;Cux2;Klf7;Hnrnpu;Zfp384;Jdp2;Nr4a3;Gm4924;Aebp1;Cry1;Tle4;Cbx6;Hey1;Hdac9;Zfp790;Phf14;Cggbp1;Suz12;Tbl1xr1;Med1;Mef2c;Hnrnpa2b1;Wwc2;Ogt;Suv39h1;Zbtb26;Vhl;Fnip2;Rybp;Hmbox1;Mecp2;Spop;Dnmt3a;Sik1;Cbx3;Maf;Bmp4;Phf19;Zbtb4;Mapk10;Sin3a;Zhx2;Hey2;Mapk15;Myoz1;Prdm6;Tfap2b;Rb1;Zfhx3;Zbtb7b;Bmp6;Yeats2;…
GO:0006814	sodium ion transport	biological_process	14	1395	132	20900	0.0575113	0.356485	1.58901	Asic2;Slc24a2;Slc8a3;Asic1;Nedd4l;Slc20a1;Slc9a2;Scn2a;Slc4a10;Slc9a4;Hcn4;Hcn1;Slc17a8;Scn2b
GO:0006605	protein targeting	biological_process	6	1395	42	20900	0.0585779	0.361314	2.1403	Nlgn1;Kcnq3;Nbea;Gbp5;Ap1s3;Ywhag
GO:0010634	positive regulation of epithelial cell migration	biological_process	6	1395	42	20900	0.0585779	0.361314	2.1403	Prkce;Dock1;Plcg2;Vil1;Arhgap5;Hif1a
GO:0002092	positive regulation of receptor internalization	biological_process	5	1395	32	20900	0.058974	0.363312	2.34095	Dab2;Angpt1;Dtnbp1;Plcg2;Arrb2
GO:0001541	ovarian follicle development	biological_process	7	1395	53	20900	0.0612579	0.373942	1.97877	Kitl;Immp2l;Bcl2;Angpt1;Pcyt1b;Bmp4;Dmc1
GO:0000165	MAPK cascade	biological_process	11	1395	98	20900	0.0619481	0.373942	1.68166	Prkce;Mef2a;Ppm1l;Tnik;Scg2;Smad1;Nox1;Adra1a;Map4k4;Mef2c;Mbp
GO:0006346	DNA methylation-dependent heterochromatin formation	biological_process	3	1395	14	20900	0.062113	0.373942	3.21045	Tex15;Dnmt3a;Hells
GO:0009048	dosage compensation by inactivation of X chromosome	biological_process	3	1395	14	20900	0.062113	0.373942	3.21045	Hnrnpu;Suz12;Rbm15b
GO:0030516	regulation of axon extension	biological_process	3	1395	14	20900	0.062113	0.373942	3.21045	Barhl2;Mgll;Sin3a
GO:0030949	positive regulation of vascular endothelial growth factor receptor signaling pathway	biological_process	3	1395	14	20900	0.062113	0.373942	3.21045	Angpt1;Bmp4;Hif1a
GO:0033555	multicellular organismal response to stress	biological_process	3	1395	14	20900	0.062113	0.373942	3.21045	Grm7;Ncam1;Mecp2
GO:0035729	cellular response to hepatocyte growth factor stimulus	biological_process	3	1395	14	20900	0.062113	0.373942	3.21045	Med1;Vil1;Lgmn
GO:0045176	apical protein localization	biological_process	3	1395	14	20900	0.062113	0.373942	3.21045	Hcn1;Napa;Rdx
GO:0051764	actin crosslink formation	biological_process	3	1395	14	20900	0.062113	0.373942	3.21045	Gas2;Cobl;Baiap2
GO:2000347	positive regulation of hepatocyte proliferation	biological_process	3	1395	14	20900	0.062113	0.373942	3.21045	Itpr1;Fgf1;Med1
GO:0002026	regulation of the force of heart contraction	biological_process	4	1395	23	20900	0.0633707	0.376554	2.60558	Myl3;Apln;Myl2;Adm
GO:0006807	nitrogen compound metabolic process	biological_process	4	1395	23	20900	0.0633707	0.376554	2.60558	Pdgfrb;Sgpl1;Myo1e;Tiparp
GO:0017015	regulation of transforming growth factor beta receptor signaling pathway	biological_process	4	1395	23	20900	0.0633707	0.376554	2.60558	Zeb1;Tgfbr3;Zfp703;Zfyve9
GO:0033198	response to ATP	biological_process	4	1395	23	20900	0.0633707	0.376554	2.60558	Asph;Plcg2;Kcnj11;Dgkq
GO:0035162	embryonic hemopoiesis	biological_process	4	1395	23	20900	0.0633707	0.376554	2.60558	Kitl;Med1;Tpo;Hif1a
GO:0035640	exploration behavior	biological_process	4	1395	23	20900	0.0633707	0.376554	2.60558	Gabrb3;Shank2;Abat;Brinp1
GO:0042491	inner ear auditory receptor cell differentiation	biological_process	4	1395	23	20900	0.0633707	0.376554	2.60558	Pcdh15;Cdh23;Gsdme;Bmp4
GO:0050872	white fat cell differentiation	biological_process	4	1395	23	20900	0.0633707	0.376554	2.60558	Creb5;Zfp423;Pparg;Tbl1xr1
GO:0061001	regulation of dendritic spine morphogenesis	biological_process	4	1395	23	20900	0.0633707	0.376554	2.60558	Abi3bp;Ppp1r9a;Ppfia2;Dnm3
GO:0061744	motor behavior	biological_process	4	1395	23	20900	0.0633707	0.376554	2.60558	Cntnap2;Gabrb3;Spg11;B4galnt1
GO:0046777	protein autophosphorylation	biological_process	18	1395	183	20900	0.0638759	0.37866	1.47365	Alk;Irak1;Pdgfrb;Stk39;Fes;Tnik;Camkk2;Irak2;Fam20c;Map3k3;Sik1;Grk5;Dyrk1a;Mapk15;Csnk1g1;Wnk2;Atr;Pak1
GO:0019216	regulation of lipid metabolic process	biological_process	6	1395	43	20900	0.0644067	0.380461	2.09052	Prkce;Pparg;Thrb;Rnf213;Plcg2;Lactb
GO:0060079	excitatory postsynaptic potential	biological_process	6	1395	43	20900	0.0644067	0.380461	2.09052	Cntnap2;Dgki;Grid2;Ppp1r9a;Mef2c;Mecp2
GO:0031663	lipopolysaccharide-mediated signaling pathway	biological_process	5	1395	33	20900	0.0658509	0.386269	2.27001	Prkce;Irak1;Irak2;Plcg2;Cd180
GO:0034332	adherens junction organization	biological_process	5	1395	33	20900	0.0658509	0.386269	2.27001	Cdh8;Efnb2;Cdh13;Cdh18;Cdh4
GO:0045595	regulation of cell differentiation	biological_process	5	1395	33	20900	0.0658509	0.386269	2.27001	Fes;Runx2;Sik1;Bmp4;Tfap2b
GO:0048738	cardiac muscle tissue development	biological_process	5	1395	33	20900	0.0658509	0.386269	2.27001	Sgcg;Sgcz;Sgcd;Large1;Ttn
GO:2000352	negative regulation of endothelial cell apoptotic process	biological_process	5	1395	33	20900	0.0658509	0.386269	2.27001	Ndnf;Angptl4;Scg2;Angpt1;Sema5a
GO:0006816	calcium ion transport	biological_process	15	1395	148	20900	0.0695717	0.395638	1.51845	Vdr;Slc24a2;Trpc5;Slc8a3;Itpr1;Asic1;Ryr3;Cdh23;Cacna2d3;Kcnn4;Ryr1;Cacng5;Cacna1b;Pkd2l1;Cacnb1
GO:0009612	response to mechanical stimulus	biological_process	4	1395	24	20900	0.0721926	0.395638	2.49701	Cntnap2;Asic2;Kcnq3;Large1
GO:0009948	anterior/posterior axis specification	biological_process	4	1395	24	20900	0.0721926	0.395638	2.49701	Wls;Hey1;Bmp4;Hey2
GO:0035094	response to nicotine	biological_process	4	1395	24	20900	0.0721926	0.395638	2.49701	Hmox1;Bcl2;Chrnb4;Abat
GO:0042220	response to cocaine	biological_process	4	1395	24	20900	0.0721926	0.395638	2.49701	Ncam1;Mecp2;Abat;Pgr
GO:0042744	hydrogen peroxide catabolic process	biological_process	4	1395	24	20900	0.0721926	0.395638	2.49701	Pxdn;Prdx6;Txnrd1;Tpo
GO:0071711	basement membrane organization	biological_process	4	1395	24	20900	0.0721926	0.395638	2.49701	Large1;Gas2;Pxdn;Ric8a
GO:0008152	metabolic process	biological_process	18	1395	186	20900	0.0722697	0.395638	1.44988	Pde10a;Man1a2;Umps;Pde11a;Large1;Acacb;Ndst4;Ganc;Rnf213;Gne;Camk1d;Prdx6;Fuca2;Tiparp;Pygb;Hlcs;Ehhadh;Pak1
GO:0006071	glycerol metabolic process	biological_process	3	1395	15	20900	0.0739189	0.395638	2.99642	Dgat2;Gk5;Myof
GO:0006518	peptide metabolic process	biological_process	3	1395	15	20900	0.0739189	0.395638	2.99642	Cpd;Aebp1;Cpe
GO:0007216	G protein-coupled glutamate receptor signaling pathway	biological_process	3	1395	15	20900	0.0739189	0.395638	2.99642	Grm8;Grm7;Grm4
GO:0032516	positive regulation of phosphoprotein phosphatase activity	biological_process	3	1395	15	20900	0.0739189	0.395638	2.99642	Pdgfrb;Calm3;Calm1
GO:0032793	positive regulation of CREB transcription factor activity	biological_process	3	1395	15	20900	0.0739189	0.395638	2.99642	Epha5;Adcy8;Camk1d
GO:0060347	heart trabecula formation	biological_process	3	1395	15	20900	0.0739189	0.395638	2.99642	Tgfbr3;Hey2;Ovol2
GO:0060979	vasculogenesis involved in coronary vascular morphogenesis	biological_process	3	1395	15	20900	0.0739189	0.395638	2.99642	Tgfbr3;Fgf1;Angpt1
GO:1900029	positive regulation of ruffle assembly	biological_process	3	1395	15	20900	0.0739189	0.395638	2.99642	Nlgn1;Cobl;Eps8l3
GO:0001561	fatty acid alpha-oxidation	biological_process	2	1395	7	20900	0.0746888	0.395638	4.28059	Slc27a2;Hacl1
GO:0002071	glandular epithelial cell maturation	biological_process	2	1395	7	20900	0.0746888	0.395638	4.28059	Pgr;Hif1a
GO:0006248	CMP catabolic process	biological_process	2	1395	7	20900	0.0746888	0.395638	4.28059	Upp2;Cda
GO:0008063	Toll signaling pathway	biological_process	2	1395	7	20900	0.0746888	0.395638	4.28059	Irak1;Irak2
GO:0010573	vascular endothelial growth factor production	biological_process	2	1395	7	20900	0.0746888	0.395638	4.28059	Il6ra;Hif1a
GO:0010874	regulation of cholesterol efflux	biological_process	2	1395	7	20900	0.0746888	0.395638	4.28059	Abca5;Abca8b
GO:0010886	positive regulation of cholesterol storage	biological_process	2	1395	7	20900	0.0746888	0.395638	4.28059	Scarb1;Lpl
GO:0014042	positive regulation of neuron maturation	biological_process	2	1395	7	20900	0.0746888	0.395638	4.28059	Ngf;Bcl2
GO:0015014	heparan sulfate proteoglycan biosynthetic process, polysaccharide chain biosynthetic process	biological_process	2	1395	7	20900	0.0746888	0.395638	4.28059	Ndst4;Hs2st1
GO:0016071	mRNA metabolic process	biological_process	2	1395	7	20900	0.0746888	0.395638	4.28059	Hnrnpu;Usp25
GO:0017196	N-terminal peptidyl-methionine acetylation	biological_process	2	1395	7	20900	0.0746888	0.395638	4.28059	Naa30;Naa16
GO:0021942	radial glia guided migration of Purkinje cell	biological_process	2	1395	7	20900	0.0746888	0.395638	4.28059	Ctnna2;Dab1
GO:0030258	lipid modification	biological_process	2	1395	7	20900	0.0746888	0.395638	4.28059	Mboat1;Mboat2
GO:0034137	positive regulation of toll-like receptor 2 signaling pathway	biological_process	2	1395	7	20900	0.0746888	0.395638	4.28059	Pja2;Cyba
GO:0035336	long-chain fatty-acyl-CoA metabolic process	biological_process	2	1395	7	20900	0.0746888	0.395638	4.28059	Far2;Dgat2
GO:0036152	phosphatidylethanolamine acyl-chain remodeling	biological_process	2	1395	7	20900	0.0746888	0.395638	4.28059	Mboat1;Mboat2
GO:0038138	ERBB4-ERBB4 signaling pathway	biological_process	2	1395	7	20900	0.0746888	0.395638	4.28059	Nrg2;Nrg3
GO:0042297	vocal learning	biological_process	2	1395	7	20900	0.0746888	0.395638	4.28059	Cntnap2;Nrxn1
GO:0042754	negative regulation of circadian rhythm	biological_process	2	1395	7	20900	0.0746888	0.395638	4.28059	Cry1;Sin3a
GO:0042985	negative regulation of amyloid precursor protein biosynthetic process	biological_process	2	1395	7	20900	0.0746888	0.395638	4.28059	Itm2a;Itm2c
GO:0044351	macropinocytosis	biological_process	2	1395	7	20900	0.0746888	0.395638	4.28059	Carmil1;Pycard
GO:0044528	regulation of mitochondrial mRNA stability	biological_process	2	1395	7	20900	0.0746888	0.395638	4.28059	Pde12;Fastkd1
GO:0045162	clustering of voltage-gated sodium channels	biological_process	2	1395	7	20900	0.0746888	0.395638	4.28059	Ank3;Nrcam
GO:0045652	regulation of megakaryocyte differentiation	biological_process	2	1395	7	20900	0.0746888	0.395638	4.28059	Mef2c;L3mbtl1
GO:0048732	gland development	biological_process	2	1395	7	20900	0.0746888	0.395638	4.28059	Hrh2;Cckbr
GO:0050920	regulation of chemotaxis	biological_process	2	1395	7	20900	0.0746888	0.395638	4.28059	Efnb2;Usp14
GO:0050957	equilibrioception	biological_process	2	1395	7	20900	0.0746888	0.395638	4.28059	Pcdh15;Cdh23
GO:0051005	negative regulation of lipoprotein lipase activity	biological_process	2	1395	7	20900	0.0746888	0.395638	4.28059	Angptl4;Hdac9
GO:0051280	negative regulation of release of sequestered calcium ion into cytosol	biological_process	2	1395	7	20900	0.0746888	0.395638	4.28059	Prkce;Trdn
GO:0051707	response to other organism	biological_process	2	1395	7	20900	0.0746888	0.395638	4.28059	Mecp2;Nck1
GO:0061072	iris morphogenesis	biological_process	2	1395	7	20900	0.0746888	0.395638	4.28059	Vhl;Hif1a
GO:0070168	negative regulation of biomineral tissue development	biological_process	2	1395	7	20900	0.0746888	0.395638	4.28059	Hey1;Hey2
GO:0070831	basement membrane assembly	biological_process	2	1395	7	20900	0.0746888	0.395638	4.28059	Lamb2;Pxdn
GO:0098698	postsynaptic specialization assembly	biological_process	2	1395	7	20900	0.0746888	0.395638	4.28059	Nlgn1;Dock7
GO:0098780	response to mitochondrial depolarisation	biological_process	2	1395	7	20900	0.0746888	0.395638	4.28059	Atg13;Ambra1
GO:0098977	inhibitory chemical synaptic transmission	biological_process	2	1395	7	20900	0.0746888	0.395638	4.28059	Cntnap2;Kcnq3
GO:0099536	synaptic signaling	biological_process	2	1395	7	20900	0.0746888	0.395638	4.28059	Dmd;Dtna
GO:1901016	regulation of potassium ion transmembrane transporter activity	biological_process	2	1395	7	20900	0.0746888	0.395638	4.28059	Kcnab1;Nedd4l
GO:1901017	negative regulation of potassium ion transmembrane transporter activity	biological_process	2	1395	7	20900	0.0746888	0.395638	4.28059	Stk39;Nedd4l
GO:1903243	negative regulation of cardiac muscle hypertrophy in response to stress	biological_process	2	1395	7	20900	0.0746888	0.395638	4.28059	Pparg;Mlip
GO:1903288	positive regulation of potassium ion import across plasma membrane	biological_process	2	1395	7	20900	0.0746888	0.395638	4.28059	Wnk2;Wnk4
GO:1903432	regulation of TORC1 signaling	biological_process	2	1395	7	20900	0.0746888	0.395638	4.28059	Rragc;Dgkq
GO:1905806	regulation of synapse pruning	biological_process	2	1395	7	20900	0.0746888	0.395638	4.28059	Adgrb3;Plxnc1
GO:2000210	positive regulation of anoikis	biological_process	2	1395	7	20900	0.0746888	0.395638	4.28059	Sik1;Mybbp1a
GO:2001054	negative regulation of mesenchymal cell apoptotic process	biological_process	2	1395	7	20900	0.0746888	0.395638	4.28059	Pou3f4;Hif1a
GO:2001269	positive regulation of cysteine-type endopeptidase activity involved in apoptotic signaling pathway	biological_process	2	1395	7	20900	0.0746888	0.395638	4.28059	Tnfrsf23;Gsn
GO:0002062	chondrocyte differentiation	biological_process	8	1395	67	20900	0.0768789	0.406383	1.7889	Sox5;Runx2;Bmpr1b;Mef2c;Adamts12;Bmp4;Rb1;Hif1a
GO:1902476	chloride transmembrane transport	biological_process	8	1395	67	20900	0.0768789	0.406383	1.7889	Gabrb2;Gabrb1;Gabrg2;Gabrb3;Slc12a9;Ano4;Slc12a7;Slc1a7
GO:0045184	establishment of protein localization	biological_process	6	1395	45	20900	0.0770463	0.406413	1.99761	Nlgn1;Nrxn1;Ank3;Pdzd7;Rdx;Hinfp
GO:0097192	extrinsic apoptotic signaling pathway in absence of ligand	biological_process	6	1395	45	20900	0.0770463	0.406413	1.99761	Kitl;Tnfrsf23;Eya1;Ngf;Bcl2;Bcl2l11
GO:0035914	skeletal muscle cell differentiation	biological_process	7	1395	56	20900	0.07783	0.410117	1.87276	Hlf;Asb2;Bcl9;Mef2c;Fos;Rb1;Emd
GO:0006874	intracellular calcium ion homeostasis	biological_process	12	1395	114	20900	0.0780395	0.41079	1.57706	Vdr;Slc24a2;Trdn;Slc8a3;Ryr3;Ank2;Bcl2;Htr2a;Pik3cb;Ryr1;Cherp;Atp13a1
GO:0006869	lipid transport	biological_process	16	1395	163	20900	0.0782888	0.411671	1.47063	Atp11c;Stard10;Abca5;Slc27a2;Slc22a8;Abca4;Abca9;Stard6;Gulp1;Ano4;Atp11b;Scarb1;Apobr;Abca8b;Abcc4;Fabp5
GO:0042542	response to hydrogen peroxide	biological_process	5	1395	35	20900	0.0808816	0.423533	2.1403	Hmox1;Casp6;Nr4a3;Bcl2;Pld2
GO:0008016	regulation of heart contraction	biological_process	4	1395	25	20900	0.0816029	0.425096	2.39713	Thrb;Hcn4;Cacna1b;Hrc
GO:0043153	entrainment of circadian clock by photoperiod	biological_process	4	1395	25	20900	0.0816029	0.425096	2.39713	Rbm4;Cry1;Sik1;Usp2
GO:0050868	negative regulation of T cell activation	biological_process	4	1395	25	20900	0.0816029	0.425096	2.39713	Lax1;Gpnmb;Vtcn1;Peli1
GO:0060088	auditory receptor cell stereocilium organization	biological_process	4	1395	25	20900	0.0816029	0.425096	2.39713	Pcdh15;Cdh23;Rest;Pdzd7
GO:0009725	response to hormone	biological_process	6	1395	46	20900	0.0838542	0.436371	1.95418	Cntnap2;Rerg;Agl;Lnpep;Adra1a;Adra1b
GO:0031398	positive regulation of protein ubiquitination	biological_process	9	1395	80	20900	0.0848927	0.441319	1.68548	Ngf;Paxip1;Cry1;Angpt1;Mycbp2;Mapk15;Cdk5rap3;Peli1;Ubb
GO:0006979	response to oxidative stress	biological_process	13	1395	128	20900	0.085588	0.442586	1.52162	Oxr1;Hmox1;Bcl2;Pxdn;Ptgs1;Msrb3;Prdx6;Txnrd1;Atox1;Ercc3;Usp25;Tpo;Upk3bl
GO:0006111	regulation of gluconeogenesis	biological_process	3	1395	16	20900	0.0866331	0.442586	2.80914	Cry1;Ogt;Dgkq
GO:0007512	adult heart development	biological_process	3	1395	16	20900	0.0866331	0.442586	2.80914	Adra1a;Adra1b;Ttn
GO:0031573	mitotic intra-S DNA damage checkpoint signaling	biological_process	3	1395	16	20900	0.0866331	0.442586	2.80914	Mre11a;Nek11;Tipin
GO:0034314	Arp2/3 complex-mediated actin nucleation	biological_process	3	1395	16	20900	0.0866331	0.442586	2.80914	Actr2;Wipf3;Whamm
GO:0040015	negative regulation of multicellular organism growth	biological_process	3	1395	16	20900	0.0866331	0.442586	2.80914	Adrb1;Bbs2;Lgmn
GO:0045956	positive regulation of calcium ion-dependent exocytosis	biological_process	3	1395	16	20900	0.0866331	0.442586	2.80914	Syt7;Syt9;Kcnb1
GO:0048545	response to steroid hormone	biological_process	3	1395	16	20900	0.0866331	0.442586	2.80914	Dab2;Bcl2;Adra1b
GO:0060080	inhibitory postsynaptic potential	biological_process	3	1395	16	20900	0.0866331	0.442586	2.80914	Nlgn1;Gabrb3;Adrb1
GO:0060100	positive regulation of phagocytosis, engulfment	biological_process	3	1395	16	20900	0.0866331	0.442586	2.80914	Pparg;Plcg2;Fcgr1
GO:0061298	retina vasculature development in camera-type eye	biological_process	3	1395	16	20900	0.0866331	0.442586	2.80914	Large1;Pdgfrb;Hif1a
GO:0097623	potassium ion export across plasma membrane	biological_process	3	1395	16	20900	0.0866331	0.442586	2.80914	Kcnd3;Kcnn4;Kcnb1
GO:0098693	regulation of synaptic vesicle cycle	biological_process	3	1395	16	20900	0.0866331	0.442586	2.80914	Rapgef4;Nrxn1;Ppp3r1
GO:1905665	positive regulation of calcium ion import across plasma membrane	biological_process	3	1395	16	20900	0.0866331	0.442586	2.80914	Adrb1;Ppp3r1;Calcr
GO:0050919	negative chemotaxis	biological_process	5	1395	36	20900	0.089024	0.446747	2.08084	Plxna3;Sema3e;Slit3;Sema3a;Sema6d
GO:0060999	positive regulation of dendritic spine development	biological_process	5	1395	36	20900	0.089024	0.446747	2.08084	Nlgn1;Ppp1r9a;Foxo6;Mapk6;Mecp2
GO:0070050	neuron cellular homeostasis	biological_process	5	1395	36	20900	0.089024	0.446747	2.08084	Slc24a2;Nell2;Haao;Fggy;Car7
GO:1905606	regulation of presynapse assembly	biological_process	5	1395	36	20900	0.089024	0.446747	2.08084	Grid2;Nrxn1;Lrfn5;Lrrtm3;Mdga1
GO:0048704	embryonic skeletal system morphogenesis	biological_process	7	1395	58	20900	0.0901924	0.446747	1.80818	Dlg1;Dscaml1;Zeb1;Eya1;Chst11;Mef2c;Bmp4
GO:0071407	cellular response to organic cyclic compound	biological_process	7	1395	58	20900	0.0901924	0.446747	1.80818	Pparg;Alpl;Igfbp5;Smad1;Tiparp;Slc16a1;Pak1
GO:0001822	kidney development	biological_process	15	1395	154	20900	0.090569	0.446747	1.45929	Pdgfrb;Sgpl1;Bcl2;Myo1e;Adamts6;Ap2b1;Bcl2l11;Bmp4;Bag6;Hells;Foxd1;Tfap2b;Tiparp;Bmp6;Bicc1
GO:0001654	eye development	biological_process	6	1395	47	20900	0.0909834	0.446747	1.91261	Sh3pxd2b;Bmpr1b;Pxdn;Bmp4;Bmp6;Pbx3
GO:0043407	negative regulation of MAP kinase activity	biological_process	6	1395	47	20900	0.0909834	0.446747	1.91261	Pparg;Lax1;Ptprj;Pik3cb;Uchl1;Cdk5rap3
GO:0045773	positive regulation of axon extension	biological_process	6	1395	47	20900	0.0909834	0.446747	1.91261	Trpc5;Macf1;Arhgap32;Ngf;Cdh4;Pak1
GO:0071333	cellular response to glucose stimulus	biological_process	6	1395	47	20900	0.0909834	0.446747	1.91261	Zbtb20;Adcy8;Ogt;Kcnb1;Sin3a;Slc12a7
GO:0006884	cell volume homeostasis	biological_process	4	1395	26	20900	0.0915839	0.446747	2.30494	Kcnn4;Stk39;Slc12a9;Slc12a7
GO:0007130	synaptonemal complex assembly	biological_process	4	1395	26	20900	0.0915839	0.446747	2.30494	Rec8;Tex15;Bag6;4930447C04Rik
GO:0007205	protein kinase C-activating G protein-coupled receptor signaling pathway	biological_process	4	1395	26	20900	0.0915839	0.446747	2.30494	Dgki;Cck;Dgkb;Dgkq
GO:0007276	gamete generation	biological_process	4	1395	26	20900	0.0915839	0.446747	2.30494	Smad1;Fancl;Dmc1;Ddx3y
GO:0007520	myoblast fusion	biological_process	4	1395	26	20900	0.0915839	0.446747	2.30494	Dock1;Tanc1;Adgrb3;Neo1
GO:0016079	synaptic vesicle exocytosis	biological_process	4	1395	26	20900	0.0915839	0.446747	2.30494	Unc13a;Trim9;Ppfia3;Stx1b
GO:0016540	protein autoprocessing	biological_process	4	1395	26	20900	0.0915839	0.446747	2.30494	Asrgl1;Casp6;Pcsk1;Pcsk2
GO:0051179	localization	biological_process	4	1395	26	20900	0.0915839	0.446747	2.30494	Stag1;Api5;Spop;Pak1
GO:0055001	muscle cell development	biological_process	4	1395	26	20900	0.0915839	0.446747	2.30494	Dmd;Myof;Myl2;Uchl1
GO:0072583	clathrin-dependent endocytosis	biological_process	4	1395	26	20900	0.0915839	0.446747	2.30494	Sgip1;Snap91;Dnajc6;Ap2b1
GO:0001776	leukocyte homeostasis	biological_process	2	1395	8	20900	0.0952898	0.446747	3.74552	Bcl2;Bcl2l11
GO:0001960	negative regulation of cytokine-mediated signaling pathway	biological_process	2	1395	8	20900	0.0952898	0.446747	3.74552	Ptprf;Ecm1
GO:0002534	cytokine production involved in inflammatory response	biological_process	2	1395	8	20900	0.0952898	0.446747	3.74552	Rap1gds1;Seh1l
GO:0006020	inositol metabolic process	biological_process	2	1395	8	20900	0.0952898	0.446747	3.74552	Ppip5k1;Mecp2
GO:0006249	dCMP catabolic process	biological_process	2	1395	8	20900	0.0952898	0.446747	3.74552	Upp2;Cda
GO:0006688	glycosphingolipid biosynthetic process	biological_process	2	1395	8	20900	0.0952898	0.446747	3.74552	Fut9;B4galnt1
GO:0006707	cholesterol catabolic process	biological_process	2	1395	8	20900	0.0952898	0.446747	3.74552	Cyp27a1;Scarb1
GO:0010700	negative regulation of norepinephrine secretion	biological_process	2	1395	8	20900	0.0952898	0.446747	3.74552	Ptger3;Ptgs1
GO:0018243	protein O-linked glycosylation via threonine	biological_process	2	1395	8	20900	0.0952898	0.446747	3.74552	Galntl6;Galnt11
GO:0023052	signaling	biological_process	2	1395	8	20900	0.0952898	0.446747	3.74552	Dlgap2;Dlgap1
GO:0030200	heparan sulfate proteoglycan catabolic process	biological_process	2	1395	8	20900	0.0952898	0.446747	3.74552	Hpse;Gpc1
GO:0032289	central nervous system myelin formation	biological_process	2	1395	8	20900	0.0952898	0.446747	3.74552	Cntn1;Mag
GO:0033292	T-tubule organization	biological_process	2	1395	8	20900	0.0952898	0.446747	3.74552	Ank2;Myof
GO:0035912	dorsal aorta morphogenesis	biological_process	2	1395	8	20900	0.0952898	0.446747	3.74552	Hey1;Hey2
GO:0040038	polar body extrusion after meiotic divisions	biological_process	2	1395	8	20900	0.0952898	0.446747	3.74552	Washc5;Fmn2
GO:0042976	activation of Janus kinase activity	biological_process	2	1395	8	20900	0.0952898	0.446747	3.74552	Ghr;Prlr
GO:0043297	apical junction assembly	biological_process	2	1395	8	20900	0.0952898	0.446747	3.74552	Vcl;Cldn19
GO:0044208	'de novo' AMP biosynthetic process	biological_process	2	1395	8	20900	0.0952898	0.446747	3.74552	Pfas;Adss
GO:0045110	intermediate filament bundle assembly	biological_process	2	1395	8	20900	0.0952898	0.446747	3.74552	Nefm;Pkp2
GO:0045602	negative regulation of endothelial cell differentiation	biological_process	2	1395	8	20900	0.0952898	0.446747	3.74552	Zeb1;Vhl
GO:0045730	respiratory burst	biological_process	2	1395	8	20900	0.0952898	0.446747	3.74552	Cybb;Cyba
GO:0046649	lymphocyte activation	biological_process	2	1395	8	20900	0.0952898	0.446747	3.74552	Lax1;Slamf1
GO:0050803	regulation of synapse structure or activity	biological_process	2	1395	8	20900	0.0952898	0.446747	3.74552	Ptprf;Slc17a8
GO:0051151	negative regulation of smooth muscle cell differentiation	biological_process	2	1395	8	20900	0.0952898	0.446747	3.74552	Mecp2;Prdm6
GO:0051388	positive regulation of neurotrophin TRK receptor signaling pathway	biological_process	2	1395	8	20900	0.0952898	0.446747	3.74552	Ngf;Cyfip2
GO:0051461	positive regulation of corticotropin secretion	biological_process	2	1395	8	20900	0.0952898	0.446747	3.74552	Rab8b;Apln
GO:0060055	angiogenesis involved in wound healing	biological_process	2	1395	8	20900	0.0952898	0.446747	3.74552	Hpse;Pik3cb
GO:0061314	Notch signaling involved in heart development	biological_process	2	1395	8	20900	0.0952898	0.446747	3.74552	Hey1;Hey2
GO:0061762	CAMKK-AMPK signaling cascade	biological_process	2	1395	8	20900	0.0952898	0.446747	3.74552	Camkk2;Kcnj11
GO:0070086	ubiquitin-dependent endocytosis	biological_process	2	1395	8	20900	0.0952898	0.446747	3.74552	Neurl1b;Neurl3
GO:0070200	establishment of protein localization to telomere	biological_process	2	1395	8	20900	0.0952898	0.446747	3.74552	Pot1a;Zfp827
GO:0071559	response to transforming growth factor beta	biological_process	2	1395	8	20900	0.0952898	0.446747	3.74552	Cald1;Zfhx3
GO:0071895	odontoblast differentiation	biological_process	2	1395	8	20900	0.0952898	0.446747	3.74552	Fam20c;Tubb5
GO:0072574	hepatocyte proliferation	biological_process	2	1395	8	20900	0.0952898	0.446747	3.74552	Notch2;Tgfa
GO:0090258	negative regulation of mitochondrial fission	biological_process	2	1395	8	20900	0.0952898	0.446747	3.74552	Pparg;Ppargc1a
GO:0097104	postsynaptic membrane assembly	biological_process	2	1395	8	20900	0.0952898	0.446747	3.74552	Nlgn1;Nrxn1
GO:0097345	mitochondrial outer membrane permeabilization	biological_process	2	1395	8	20900	0.0952898	0.446747	3.74552	Bid;Bloc1s2
GO:0099525	presynaptic dense core vesicle exocytosis	biological_process	2	1395	8	20900	0.0952898	0.446747	3.74552	Unc13a;Rims1
GO:0099590	neurotransmitter receptor internalization	biological_process	2	1395	8	20900	0.0952898	0.446747	3.74552	Ap2b1;Cacng5
GO:1901522	positive regulation of transcription from RNA polymerase II promoter involved in cellular response to chemical stimulus	biological_process	2	1395	8	20900	0.0952898	0.446747	3.74552	Runx2;Smad1
GO:1902425	positive regulation of attachment of mitotic spindle microtubules to kinetochore	biological_process	2	1395	8	20900	0.0952898	0.446747	3.74552	Hnrnpu;Cdca8
GO:2000096	positive regulation of Wnt signaling pathway, planar cell polarity pathway	biological_process	2	1395	8	20900	0.0952898	0.446747	3.74552	Dab2;Mllt3
GO:2000253	positive regulation of feeding behavior	biological_process	2	1395	8	20900	0.0952898	0.446747	3.74552	Sgip1;Nr4a3
GO:2000556	positive regulation of T-helper 1 cell cytokine production	biological_process	2	1395	8	20900	0.0952898	0.446747	3.74552	Tbx21;Slamf1
GO:2000809	positive regulation of synaptic vesicle clustering	biological_process	2	1395	8	20900	0.0952898	0.446747	3.74552	Nlgn1;Snap91
GO:0051649	establishment of localization in cell	biological_process	19	1395	206	20900	0.095357	0.446747	1.38184	Asic2;Slc24a2;Prkce;Kcnq3;Trdn;Rims2;Asic1;Kcnn4;Nedd4l;Sh2b2;Bcl2;Ano4;Pdzd7;Cacna1b;Cyba;Pon3;Apba1;Dnah5;Slc14a1
GO:0010667	negative regulation of cardiac muscle cell apoptotic process	biological_process	5	1395	37	20900	0.0975739	0.455435	2.02461	Bcl2;Rapgef3;Hey2;Slc25a4;Ambra1
GO:0048514	blood vessel morphogenesis	biological_process	5	1395	37	20900	0.0975739	0.455435	2.02461	Shb;Efnb2;Amot;Lama1;Hif1a
GO:0006633	fatty acid biosynthetic process	biological_process	8	1395	71	20900	0.0998706	0.458726	1.68812	Acacb;Ptges;Ptgs1;Mgll;Ndufab1;Hacd2;Lpl;Ptges3
GO:0003222	ventricular trabecula myocardium morphogenesis	biological_process	3	1395	17	20900	0.100195	0.458726	2.6439	Hey1;Med1;Hey2
GO:0010633	negative regulation of epithelial cell migration	biological_process	3	1395	17	20900	0.100195	0.458726	2.6439	Tgfbr3;Sema3a;Marveld3
GO:0021953	central nervous system neuron differentiation	biological_process	3	1395	17	20900	0.100195	0.458726	2.6439	Spock1;Sox5;Bmpr1b
GO:0032206	positive regulation of telomere maintenance	biological_process	3	1395	17	20900	0.100195	0.458726	2.6439	Atrx;Mre11a;Pot1a
GO:0032963	collagen metabolic process	biological_process	3	1395	17	20900	0.100195	0.458726	2.6439	Tgfbr3;P3h2;Hif1a
GO:0035994	response to muscle stretch	biological_process	3	1395	17	20900	0.100195	0.458726	2.6439	Dmd;Gsn;Fos
GO:0048268	clathrin coat assembly	biological_process	3	1395	17	20900	0.100195	0.458726	2.6439	Dab2;Snap91;Ap2b1
GO:0048490	anterograde synaptic vesicle transport	biological_process	3	1395	17	20900	0.100195	0.458726	2.6439	Dtnbp1;Ap3s1;Bloc1s2
GO:0071880	adenylate cyclase-activating adrenergic receptor signaling pathway	biological_process	3	1395	17	20900	0.100195	0.458726	2.6439	Adrb1;Adra1a;Adra1b
GO:0086005	ventricular cardiac muscle cell action potential	biological_process	3	1395	17	20900	0.100195	0.458726	2.6439	Ank2;Nedd4l;Pkp2
GO:0090181	regulation of cholesterol metabolic process	biological_process	3	1395	17	20900	0.100195	0.458726	2.6439	Dgat2;Thrb;Dgkq
GO:0007179	transforming growth factor beta receptor signaling pathway	biological_process	10	1395	95	20900	0.101459	0.462878	1.57706	Dab2;Hpgd;Bmpr1b;Tgfbr3;Smad1;Chst11;Itgb5;Fos;Arrb2;Zfyve9
GO:0008585	female gonad development	biological_process	4	1395	27	20900	0.102115	0.462878	2.21957	Csmd1;Sgpl1;Tiparp;Ubb
GO:0010575	positive regulation of vascular endothelial growth factor production	biological_process	4	1395	27	20900	0.102115	0.462878	2.21957	Rora;Hpse;Arnt;Hif1a
GO:0010839	negative regulation of keratinocyte proliferation	biological_process	4	1395	27	20900	0.102115	0.462878	2.21957	Vdr;Zeb1;Efnb2;Med1
GO:0033137	negative regulation of peptidyl-serine phosphorylation	biological_process	4	1395	27	20900	0.102115	0.462878	2.21957	Dmd;Ogt;Rassf2;Nck1
GO:0048854	brain morphogenesis	biological_process	4	1395	27	20900	0.102115	0.462878	2.21957	Ctnna2;Slc4a10;Bbs2;Zfp335
GO:0050850	positive regulation of calcium-mediated signaling	biological_process	4	1395	27	20900	0.102115	0.462878	2.21957	Pdgfrb;Cdh13;Ncam1;Plcg2
GO:0060391	positive regulation of SMAD protein signal transduction	biological_process	4	1395	27	20900	0.102115	0.462878	2.21957	Pparg;Dab2;Bmp4;Bmp6
GO:0007165	signal transduction	biological_process	98	1395	1296	20900	0.104584	0.473216	1.1329	Pde10a;Ros1;Dgki;Gabrb2;Pde4b;Magi3;Unc5d;Nrg2;Pparg;Gabrb1;Nrxn1;Grm8;Gpr158;Pde7a;F2rl3;Gabrg2;Rxfp1;Scube2;Gabrb3;Pde11a;Adgrb2;Ptger3;Ank2;Tiam2;Nr3c2;Gnai1;Irak1;Plcxd3;Il6st;Pdgfrb;Adgrb3;Grm7;Gpnmb;Arhgap32;Cd48;Arhgap24;Stk39;Lnpep;Magi1;Hrh2;Ank3;Plcl1;Sh2b2;Tcp11l1;Adrb1;Cdc7;Ubash3b;Arhgap26;Htr7;Htr2a;Chrnb4;Gpr63;Cck;Irak2;Arnt2;Apln;Lrrc8c;Nostrin;Adra1a;Ntsr2;Tenm1;Phlpp1;Ocrl;Dgkb…
GO:0007507	heart development	biological_process	24	1395	274	20900	0.105088	0.475071	1.3123	Mef2a;Large1;Zic3;Sh3pxd2b;Pdlim7;Alpk3;Hdac9;Mib1;Itga4;Ptprj;Med1;Adamts6;Mef2c;Ppp3r1;Ap2b1;Bmp4;Dnaaf3;Pkp2;Ttn;Myl2;Ovol2;Dnah5;Adm;Bicc1
GO:0006812	monoatomic cation transport	biological_process	8	1395	72	20900	0.106162	0.477684	1.66468	Asic2;Asic1;Slc9a2;Slc9a4;Hcn4;Pkd2l1;Slc41a3;Atp13a1
GO:0007517	muscle organ development	biological_process	8	1395	72	20900	0.106162	0.477684	1.66468	Large1;Dmd;Cavin4;Dtnbp1;Dpf3;Chkb;Zfhx3;Usp2
GO:0045786	negative regulation of cell cycle	biological_process	6	1395	49	20900	0.106189	0.477684	1.83454	Hpgd;Suv39h1;Rnf167;Bmp4;Brinp1;Rb1
GO:0060395	SMAD protein signal transduction	biological_process	6	1395	49	20900	0.106189	0.477684	1.83454	Lnpep;Runx2;Smad1;Fos;Bmp4;Bmp6
GO:0007129	homologous chromosome pairing at meiosis	biological_process	5	1395	38	20900	0.106521	0.477684	1.97133	Rec8;Mre11a;Tex15;Dmc1;4930447C04Rik
GO:0050775	positive regulation of dendrite morphogenesis	biological_process	5	1395	38	20900	0.106521	0.477684	1.97133	Wls;Cux2;Ptprd;Tnik;Ptprf
GO:0051924	regulation of calcium ion transport	biological_process	5	1395	38	20900	0.106521	0.477684	1.97133	Vdr;Ank2;Bcl2;Adrb1;Cacna1b
GO:1990138	neuron projection extension	biological_process	5	1395	38	20900	0.106521	0.477684	1.97133	Sema5b;Plxna3;Itga4;Sema5a;Plxna1
GO:0001947	heart looping	biological_process	7	1395	61	20900	0.110673	0.487179	1.71925	Zic3;Notch2;Asb2;Mib1;Mef2c;Ovol2;Hif1a
GO:0008654	phospholipid biosynthetic process	biological_process	7	1395	61	20900	0.110673	0.487179	1.71925	Mboat1;Gpat3;Mboat2;Etnk1;Pcyt1b;Chkb;Cept1
GO:0072659	protein localization to plasma membrane	biological_process	16	1395	172	20900	0.111909	0.487179	1.39368	Kcnip4;Dlg1;Gpr158;Large1;Ank2;Ank3;Ttc7;Tnik;Slmap;Rab8b;C2cd5;Kcnb1;Pkp2;Kcnb2;Rdx;Tesc
GO:0001678	intracellular glucose homeostasis	biological_process	4	1395	28	20900	0.113173	0.487179	2.1403	Hkdc1;Fcor;Pik3r2;Hif1a
GO:0021772	olfactory bulb development	biological_process	4	1395	28	20900	0.113173	0.487179	2.1403	Zic3;Crtac1;Sema3a;Zic1
GO:0044331	cell-cell adhesion mediated by cadherin	biological_process	4	1395	28	20900	0.113173	0.487179	2.1403	Cdh8;Cdh13;Cdh18;Cdh4
GO:0051453	regulation of intracellular pH	biological_process	4	1395	28	20900	0.113173	0.487179	2.1403	Slc9a2;Slc4a10;Slc9a4;Car7
GO:0090200	positive regulation of release of cytochrome c from mitochondria	biological_process	4	1395	28	20900	0.113173	0.487179	2.1403	Pycard;Bid;Wdr35;Bcl2l11
GO:0001658	branching involved in ureteric bud morphogenesis	biological_process	6	1395	50	20900	0.114254	0.487179	1.79785	Dlg1;Hs3st3b1;Eya1;Bcl2;Bmp4;Foxd1
GO:0007614	short-term memory	biological_process	3	1395	18	20900	0.114541	0.487179	2.49701	Cux2;Grm7;Brinp1
GO:0015718	monocarboxylic acid transport	biological_process	3	1395	18	20900	0.114541	0.487179	2.49701	Slc16a7;Slc16a9;Slc16a1
GO:0018279	protein N-linked glycosylation via asparagine	biological_process	3	1395	18	20900	0.114541	0.487179	2.49701	Magt1;Tusc3;Ddost
GO:0021895	cerebral cortex neuron differentiation	biological_process	3	1395	18	20900	0.114541	0.487179	2.49701	Zfp335;Sin3a;Elavl4
GO:0030166	proteoglycan biosynthetic process	biological_process	3	1395	18	20900	0.114541	0.487179	2.49701	Chst11;Chst9;Chst8
GO:0030539	male genitalia development	biological_process	3	1395	18	20900	0.114541	0.487179	2.49701	Tex15;Asb1;Bmp6
GO:0032966	negative regulation of collagen biosynthetic process	biological_process	3	1395	18	20900	0.114541	0.487179	2.49701	Pparg;Il6ra;Rapgef3
GO:0045475	locomotor rhythm	biological_process	3	1395	18	20900	0.114541	0.487179	2.49701	Cntnap2;Mapk10;Usp2
GO:0086004	regulation of cardiac muscle cell contraction	biological_process	3	1395	18	20900	0.114541	0.487179	2.49701	Pde4b;Ank2;Adrb1
GO:0097049	motor neuron apoptotic process	biological_process	3	1395	18	20900	0.114541	0.487179	2.49701	Tnfrsf23;Bcl2;Spg11
GO:0098662	inorganic cation transmembrane transport	biological_process	3	1395	18	20900	0.114541	0.487179	2.49701	Asic1;Pkd2l1;Kcnj11
GO:0055007	cardiac muscle cell differentiation	biological_process	5	1395	39	20900	0.115855	0.487179	1.92078	Asb2;Alpk3;Mef2c;Sik1;Bmp4
GO:2001244	positive regulation of intrinsic apoptotic signaling pathway	biological_process	5	1395	39	20900	0.115855	0.487179	1.92078	Bid;Gsdme;Ei24;Bcl2l11;Styxl1
GO:0002029	desensitization of G protein-coupled receptor signaling pathway	biological_process	2	1395	9	20900	0.117264	0.487179	3.32935	Ptger3;Grk5
GO:0002320	lymphoid progenitor cell differentiation	biological_process	2	1395	9	20900	0.117264	0.487179	3.32935	Bcl2;Bmp4
GO:0003376	sphingosine-1-phosphate receptor signaling pathway	biological_process	2	1395	9	20900	0.117264	0.487179	3.32935	Pik3cb;S1pr1
GO:0006072	glycerol-3-phosphate metabolic process	biological_process	2	1395	9	20900	0.117264	0.487179	3.32935	Gpat3;Gpd1
GO:0006089	lactate metabolic process	biological_process	2	1395	9	20900	0.117264	0.487179	3.32935	Pfkfb2;Hif1a
GO:0008088	axo-dendritic transport	biological_process	2	1395	9	20900	0.117264	0.487179	3.32935	Spg11;Nefm
GO:0010881	regulation of cardiac muscle contraction by regulation of the release of sequestered calcium ion	biological_process	2	1395	9	20900	0.117264	0.487179	3.32935	Ank2;Dmd
GO:0022405	hair cycle process	biological_process	2	1395	9	20900	0.117264	0.487179	3.32935	Tspear;Lrig1
GO:0030836	positive regulation of actin filament depolymerization	biological_process	2	1395	9	20900	0.117264	0.487179	3.32935	Sema5a;Vil1
GO:0032836	glomerular basement membrane development	biological_process	2	1395	9	20900	0.117264	0.487179	3.32935	Myo1e;Col4a3
GO:0042473	outer ear morphogenesis	biological_process	2	1395	9	20900	0.117264	0.487179	3.32935	Zic3;Eya1
GO:0042487	regulation of odontogenesis of dentin-containing tooth	biological_process	2	1395	9	20900	0.117264	0.487179	3.32935	Runx2;Bmp4
GO:0045124	regulation of bone resorption	biological_process	2	1395	9	20900	0.117264	0.487179	3.32935	Calcr;S1pr1
GO:0045838	positive regulation of membrane potential	biological_process	2	1395	9	20900	0.117264	0.487179	3.32935	Gria1;Ank3
GO:0046500	S-adenosylmethionine metabolic process	biological_process	2	1395	9	20900	0.117264	0.487179	3.32935	Hnmt;Gamt
GO:0046578	regulation of Ras protein signal transduction	biological_process	2	1395	9	20900	0.117264	0.487179	3.32935	Sh2b2;Rasgrf1
GO:0048643	positive regulation of skeletal muscle tissue development	biological_process	2	1395	9	20900	0.117264	0.487179	3.32935	Mef2c;Usp2
GO:0048660	regulation of smooth muscle cell proliferation	biological_process	2	1395	9	20900	0.117264	0.487179	3.32935	Nr4a3;Bmp4
GO:0048864	stem cell development	biological_process	2	1395	9	20900	0.117264	0.487179	3.32935	Bcl2;Msi2
GO:0051055	negative regulation of lipid biosynthetic process	biological_process	2	1395	9	20900	0.117264	0.487179	3.32935	Ceacam1;Asxl3
GO:0060998	regulation of dendritic spine development	biological_process	2	1395	9	20900	0.117264	0.487179	3.32935	Ppfia2;Mef2c
GO:0061032	visceral serous pericardium development	biological_process	2	1395	9	20900	0.117264	0.487179	3.32935	Tgfbr3;Itga4
GO:0061384	heart trabecula morphogenesis	biological_process	2	1395	9	20900	0.117264	0.487179	3.32935	Tgfbr3;S1pr1
GO:0070192	chromosome organization involved in meiotic cell cycle	biological_process	2	1395	9	20900	0.117264	0.487179	3.32935	Atrx;Dmc1
GO:0070493	thrombin-activated receptor signaling pathway	biological_process	2	1395	9	20900	0.117264	0.487179	3.32935	F2rl3;Dgkq
GO:0071864	positive regulation of cell proliferation in bone marrow	biological_process	2	1395	9	20900	0.117264	0.487179	3.32935	Mef2c;Map3k3
GO:0072197	ureter morphogenesis	biological_process	2	1395	9	20900	0.117264	0.487179	3.32935	Emx2;Bmp4
GO:0072577	endothelial cell apoptotic process	biological_process	2	1395	9	20900	0.117264	0.487179	3.32935	Angptl4;Col4a3
GO:0086036	regulation of cardiac muscle cell membrane potential	biological_process	2	1395	9	20900	0.117264	0.487179	3.32935	Trdn;Ank2
GO:0097107	postsynaptic density assembly	biological_process	2	1395	9	20900	0.117264	0.487179	3.32935	Nrxn3;Nptx1
GO:0106072	negative regulation of adenylate cyclase-activating G protein-coupled receptor signaling pathway	biological_process	2	1395	9	20900	0.117264	0.487179	3.32935	Ptger3;Grk5
GO:0150079	negative regulation of neuroinflammatory response	biological_process	2	1395	9	20900	0.117264	0.487179	3.32935	Pparg;Tnfrsf1b
GO:1901990	regulation of mitotic cell cycle phase transition	biological_process	2	1395	9	20900	0.117264	0.487179	3.32935	Nek11;Ercc3
GO:1902237	positive regulation of endoplasmic reticulum stress-induced intrinsic apoptotic signaling pathway	biological_process	2	1395	9	20900	0.117264	0.487179	3.32935	Spop;Nck1
GO:1904037	positive regulation of epithelial cell apoptotic process	biological_process	2	1395	9	20900	0.117264	0.487179	3.32935	Hmox1;Arrb2
GO:1990416	cellular response to brain-derived neurotrophic factor stimulus	biological_process	2	1395	9	20900	0.117264	0.487179	3.32935	Gria1;Dlg1
GO:2000643	positive regulation of early endosome to late endosome transport	biological_process	2	1395	9	20900	0.117264	0.487179	3.32935	Dab2;Rdx
GO:0048839	inner ear development	biological_process	7	1395	62	20900	0.118004	0.48985	1.69153	Pcdh15;Cdh23;Lin7a;Maf;Anp32b;Pou3f4;Pi4kb
GO:0006915	apoptotic process	biological_process	50	1395	633	20900	0.121901	0.504622	1.18342	Dcc;Rhbdd1;Kitl;Mef2a;Unc5d;Itpr1;Dock1;Shb;Dab2;Hmox1;Dpf2;Notch2;Gas2;Casp6;Api5;Sgpl1;Bcl2;Pycard;Bid;Cadm1;Aifm3;Ypel3;Gulp1;Chst11;Ndufa13;4930453N24Rik;Tnfsf12;Mef2c;Nae1;Ogt;Rtn3;Ei24;Phlpp1;Rybp;Bcl2l11;Cyfip2;Grk5;Bag6;Hells;Ercc3;Aipl1;Rb1;Vil1;Rnf216;Zmat3;Kcnj11;Pak1;Hif1a;Zfp385b;Xkr4
GO:0001974	blood vessel remodeling	biological_process	6	1395	51	20900	0.122618	0.506907	1.7626	Cbs;Tgfbr3;Itga4;Mef2c;Adra1b;Crb1
GO:0070374	positive regulation of ERK1 and ERK2 cascade	biological_process	21	1395	240	20900	0.123842	0.511547	1.31093	Dcc;Nrxn1;Notch2;Pdgfrb;Gpnmb;Garem1;Ngf;Pycard;Fgf1;Angpt1;Htr2a;Pdgfc;Adam17;Adra1a;Ntsr2;Bmp4;Pla2g5;Calcr;Slamf1;Mturn;Arrb2
GO:0046330	positive regulation of JNK cascade	biological_process	10	1395	99	20900	0.12409	0.511996	1.51334	Fgd4;Dab2;Tnik;Pycard;Nox1;Map4k4;Rassf2;Pja2;Slamf1;Mturn
GO:0030517	negative regulation of axon extension	biological_process	4	1395	29	20900	0.124732	0.511996	2.06649	Dip2b;Sema3a;Sema6d;Mag
GO:0045332	phospholipid translocation	biological_process	4	1395	29	20900	0.124732	0.511996	2.06649	Atp11c;Kcnn4;Abca4;Atp11b
GO:0051932	synaptic transmission, GABAergic	biological_process	4	1395	29	20900	0.124732	0.511996	2.06649	Prkce;Gabrb2;Gabrg2;Gabrb3
GO:1902894	negative regulation of miRNA transcription	biological_process	4	1395	29	20900	0.124732	0.511996	2.06649	Pparg;Rest;Bmp4;Hif1a
GO:0001835	blastocyst hatching	biological_process	5	1395	40	20900	0.125563	0.511996	1.87276	Asf1b;Tbl1xr1;St8sia6;Necab1;Suv39h1
GO:0007163	establishment or maintenance of cell polarity	biological_process	5	1395	40	20900	0.125563	0.511996	1.87276	Macf1;Fat1;Fscn1;Snap91;Actr2
GO:0007369	gastrulation	biological_process	5	1395	40	20900	0.125563	0.511996	1.87276	Zic3;Nr4a3;Ric8a;Apln;Txnrd1
GO:0045214	sarcomere organization	biological_process	5	1395	40	20900	0.125563	0.511996	1.87276	Fhod3;Neb;Csrp1;Ttn;Myoz1
GO:0051017	actin filament bundle assembly	biological_process	5	1395	40	20900	0.125563	0.511996	1.87276	Fscn1;Cald1;Baiap2;Fmn2;Gas7
GO:0071310	cellular response to organic substance	biological_process	5	1395	40	20900	0.125563	0.511996	1.87276	Hnrnpa1;Tbx21;Cux2;Bcl2;Cyba
GO:0008542	visual learning	biological_process	8	1395	75	20900	0.126304	0.514114	1.59809	Tanc1;Hrh2;Ctns;Cck;Ric8a;Adra1b;Mecp2;Hif1a
GO:0007004	telomere maintenance via telomerase	biological_process	3	1395	19	20900	0.129604	0.521634	2.36559	Telo2;Pot1a;Ptges3
GO:0009190	cyclic nucleotide biosynthetic process	biological_process	3	1395	19	20900	0.129604	0.521634	2.36559	Adcy8;Npr1;Adcy2
GO:0010801	negative regulation of peptidyl-threonine phosphorylation	biological_process	3	1395	19	20900	0.129604	0.521634	2.36559	Spred2;Ogt;Dgkq
GO:0019229	regulation of vasoconstriction	biological_process	3	1395	19	20900	0.129604	0.521634	2.36559	Asic2;Adra1a;Adra1b
GO:0035909	aorta morphogenesis	biological_process	3	1395	19	20900	0.129604	0.521634	2.36559	Eya1;Pdgfrb;Tfap2b
GO:0038083	peptidyl-tyrosine autophosphorylation	biological_process	3	1395	19	20900	0.129604	0.521634	2.36559	Ros1;Alk;Dyrk1a
GO:0050862	positive regulation of T cell receptor signaling pathway	biological_process	3	1395	19	20900	0.129604	0.521634	2.36559	Usp12;Kcnn4;Cd226
GO:0060218	hematopoietic stem cell differentiation	biological_process	3	1395	19	20900	0.129604	0.521634	2.36559	Bcl2;Mllt3;Med1
GO:0090162	establishment of epithelial cell polarity	biological_process	3	1395	19	20900	0.129604	0.521634	2.36559	Frmd4a;Hey1;Amot
GO:1903232	melanosome assembly	biological_process	3	1395	19	20900	0.129604	0.521634	2.36559	Ap1s3;Ap1m1;Ap3s1
GO:0033138	positive regulation of peptidyl-serine phosphorylation	biological_process	10	1395	100	20900	0.130146	0.523397	1.49821	Nrxn1;Ngf;Bcl2;Dock7;Angpt1;Tenm1;Fnip2;Calcr;Arrb2;Pak1
GO:0042130	negative regulation of T cell proliferation	biological_process	6	1395	52	20900	0.131273	0.527084	1.7287	Dlg1;Gpnmb;Ceacam1;Pla2g5;Vtcn1;Peli1
GO:0050772	positive regulation of axonogenesis	biological_process	5	1395	41	20900	0.135631	0.527259	1.82708	Plxna3;Tiam2;Snap91;Plxnc1;Plxna1
GO:0007417	central nervous system development	biological_process	10	1395	101	20900	0.136359	0.527259	1.48337	Zeb1;Zic3;Nrcam;Gsn;Arnt2;Msi2;Emx2;Zic1;Dab1;Zbtb16
GO:0006367	transcription initiation at RNA polymerase II promoter	biological_process	4	1395	30	20900	0.136766	0.527259	1.99761	Taf12;Gtf2e2;Ercc3;Taf11
GO:0016126	sterol biosynthetic process	biological_process	4	1395	30	20900	0.136766	0.527259	1.99761	Cyb5r3;Nsdhl;Ch25h;Mvd
GO:0051384	response to glucocorticoid	biological_process	4	1395	30	20900	0.136766	0.527259	1.99761	Agl;Alpl;Bcl2;Calcr
GO:0060045	positive regulation of cardiac muscle cell proliferation	biological_process	4	1395	30	20900	0.136766	0.527259	1.99761	Ncam1;Tgfbr3;Mef2c;Hey2
GO:0061003	positive regulation of dendritic spine morphogenesis	biological_process	4	1395	30	20900	0.136766	0.527259	1.99761	Cux2;Kalrn;Baiap2;Actr2
GO:0072332	intrinsic apoptotic signaling pathway by p53 class mediator	biological_process	4	1395	30	20900	0.136766	0.527259	1.99761	Casp6;Pycard;Mybbp1a;Zfp385b
GO:0090314	positive regulation of protein targeting to membrane	biological_process	4	1395	30	20900	0.136766	0.527259	1.99761	Ank3;C2cd5;Kcnb1;Pak1
GO:0097191	extrinsic apoptotic signaling pathway	biological_process	6	1395	53	20900	0.140211	0.527259	1.69608	Dab2;Bid;Tnfrsf1b;Ndufa13;Tnfsf12;Sgpp1
GO:1902895	positive regulation of miRNA transcription	biological_process	6	1395	53	20900	0.140211	0.527259	1.69608	Pparg;Smad1;Apln;Fos;Bmp4;Hif1a
GO:0000492	box C/D snoRNP assembly	biological_process	2	1395	10	20900	0.140337	0.527259	2.99642	Nufip1;Znhit6
GO:0009435	NAD biosynthetic process	biological_process	2	1395	10	20900	0.140337	0.527259	2.99642	Nampt;Haao
GO:0010745	negative regulation of macrophage derived foam cell differentiation	biological_process	2	1395	10	20900	0.140337	0.527259	2.99642	Pparg;Abca5
GO:0014850	response to muscle activity	biological_process	2	1395	10	20900	0.140337	0.527259	2.99642	Ppargc1a;Hif1a
GO:0019363	pyridine nucleotide biosynthetic process	biological_process	2	1395	10	20900	0.140337	0.527259	2.99642	Nampt;Haao
GO:0021612	facial nerve structural organization	biological_process	2	1395	10	20900	0.140337	0.527259	2.99642	Plxna3;Sema3a
GO:0021707	cerebellar granule cell differentiation	biological_process	2	1395	10	20900	0.140337	0.527259	2.99642	Grid2;Nrxn1
GO:0021860	pyramidal neuron development	biological_process	2	1395	10	20900	0.140337	0.527259	2.99642	Plxna3;Slc4a10
GO:0021930	cerebellar granule cell precursor proliferation	biological_process	2	1395	10	20900	0.140337	0.527259	2.99642	Zfp423;Rora
GO:0030219	megakaryocyte differentiation	biological_process	2	1395	10	20900	0.140337	0.527259	2.99642	Maf;Tesc
GO:0031666	positive regulation of lipopolysaccharide-mediated signaling pathway	biological_process	2	1395	10	20900	0.140337	0.527259	2.99642	Cd180;Bmp6
GO:0033314	mitotic DNA replication checkpoint signaling	biological_process	2	1395	10	20900	0.140337	0.527259	2.99642	Cdc6;Nae1
GO:0034333	adherens junction assembly	biological_process	2	1395	10	20900	0.140337	0.527259	2.99642	Vcl;Zfp703
GO:0035357	peroxisome proliferator activated receptor signaling pathway	biological_process	2	1395	10	20900	0.140337	0.527259	2.99642	Pparg;Med1
GO:0035360	positive regulation of peroxisome proliferator activated receptor signaling pathway	biological_process	2	1395	10	20900	0.140337	0.527259	2.99642	Stard10;Fabp5
GO:0042058	regulation of epidermal growth factor receptor signaling pathway	biological_process	2	1395	10	20900	0.140337	0.527259	2.99642	Cdh13;Ceacam1
GO:0043278	response to morphine	biological_process	2	1395	10	20900	0.140337	0.527259	2.99642	Prkce;Adra1b
GO:0044027	negative regulation of gene expression via CpG island methylation	biological_process	2	1395	10	20900	0.140337	0.527259	2.99642	Dnmt3a;Hells
GO:0045039	protein insertion into mitochondrial inner membrane	biological_process	2	1395	10	20900	0.140337	0.527259	2.99642	Ndufa13;Agk
GO:0045762	positive regulation of adenylate cyclase activity	biological_process	2	1395	10	20900	0.140337	0.527259	2.99642	Adrb1;Calcr
GO:0045843	negative regulation of striated muscle tissue development	biological_process	2	1395	10	20900	0.140337	0.527259	2.99642	Hdac9;Bmp4
GO:0045926	negative regulation of growth	biological_process	2	1395	10	20900	0.140337	0.527259	2.99642	Igfbp5;Hif1a
GO:0045955	negative regulation of calcium ion-dependent exocytosis	biological_process	2	1395	10	20900	0.140337	0.527259	2.99642	Rest;Trim9
GO:0046322	negative regulation of fatty acid oxidation	biological_process	2	1395	10	20900	0.140337	0.527259	2.99642	Dgat2;Acacb
GO:0048672	positive regulation of collateral sprouting	biological_process	2	1395	10	20900	0.140337	0.527259	2.99642	Ngf;Efna5
GO:0048703	embryonic viscerocranium morphogenesis	biological_process	2	1395	10	20900	0.140337	0.527259	2.99642	Chst11;Mef2c
GO:0051148	negative regulation of muscle cell differentiation	biological_process	2	1395	10	20900	0.140337	0.527259	2.99642	Smad1;Tnpo2
GO:0060022	hard palate development	biological_process	2	1395	10	20900	0.140337	0.527259	2.99642	Dlg1;Gabrb3
GO:0060119	inner ear receptor cell development	biological_process	2	1395	10	20900	0.140337	0.527259	2.99642	Gabrb2;Gabrb3
GO:0061448	connective tissue development	biological_process	2	1395	10	20900	0.140337	0.527259	2.99642	Large1;Dmd
GO:0070198	protein localization to chromosome, telomeric region	biological_process	2	1395	10	20900	0.140337	0.527259	2.99642	Atrx;Atr
GO:0071467	cellular response to pH	biological_process	2	1395	10	20900	0.140337	0.527259	2.99642	Asic1;Pkd2l1
GO:0090091	positive regulation of extracellular matrix disassembly	biological_process	2	1395	10	20900	0.140337	0.527259	2.99642	Fscn1;Sema5a
GO:0090331	negative regulation of platelet aggregation	biological_process	2	1395	10	20900	0.140337	0.527259	2.99642	Ubash3b;Ceacam1
GO:0097061	dendritic spine organization	biological_process	2	1395	10	20900	0.140337	0.527259	2.99642	Cntnap2;Lgmn
GO:1900121	negative regulation of receptor binding	biological_process	2	1395	10	20900	0.140337	0.527259	2.99642	Crtac1;Ptprf
GO:1901526	positive regulation of mitophagy	biological_process	2	1395	10	20900	0.140337	0.527259	2.99642	Slc25a4;Ambra1
GO:1902305	regulation of sodium ion transmembrane transport	biological_process	2	1395	10	20900	0.140337	0.527259	2.99642	Nedd4l;Slmap
GO:1902966	positive regulation of protein localization to early endosome	biological_process	2	1395	10	20900	0.140337	0.527259	2.99642	Mgat3;Rdx
GO:1904645	response to amyloid-beta	biological_process	2	1395	10	20900	0.140337	0.527259	2.99642	Cacna1b;Calcr
GO:1905274	regulation of modification of postsynaptic actin cytoskeleton	biological_process	2	1395	10	20900	0.140337	0.527259	2.99642	Kalrn;Baiap2
GO:1990264	peptidyl-tyrosine dephosphorylation involved in inactivation of protein kinase activity	biological_process	2	1395	10	20900	0.140337	0.527259	2.99642	Ptprt;Ptprj
GO:2000320	negative regulation of T-helper 17 cell differentiation	biological_process	2	1395	10	20900	0.140337	0.527259	2.99642	Tbx21;Zbtb7b
GO:0006919	activation of cysteine-type endopeptidase activity involved in apoptotic process	biological_process	8	1395	77	20900	0.140758	0.528448	1.55658	Pparg;Ngf;Pycard;Bid;Cck;Bcl2l11;Col4a3;Anp32b
GO:0001516	prostaglandin biosynthetic process	biological_process	3	1395	20	20900	0.145317	0.53952	2.24731	Ptges;Ptgs1;Ptges3
GO:0031290	retinal ganglion cell axon guidance	biological_process	3	1395	20	20900	0.145317	0.53952	2.24731	Efna5;Bmpr1b;Nrcam
GO:0043534	blood vessel endothelial cell migration	biological_process	3	1395	20	20900	0.145317	0.53952	2.24731	Scarb1;Vhl;Amot
GO:0046328	regulation of JNK cascade	biological_process	3	1395	20	20900	0.145317	0.53952	2.24731	Tgfbr3;Map4k4;Phlpp1
GO:0048148	behavioral response to cocaine	biological_process	3	1395	20	20900	0.145317	0.53952	2.24731	Htr2a;Adra1b;Abat
GO:0048513	animal organ development	biological_process	3	1395	20	20900	0.145317	0.53952	2.24731	Nrg2;Nrg3;Zeb1
GO:0048546	digestive tract morphogenesis	biological_process	3	1395	20	20900	0.145317	0.53952	2.24731	Bcl2;Sfrp5;Hif1a
GO:0060134	prepulse inhibition	biological_process	3	1395	20	20900	0.145317	0.53952	2.24731	Grid2;Nrxn1;Ctnna2
GO:0061028	establishment of endothelial barrier	biological_process	3	1395	20	20900	0.145317	0.53952	2.24731	Hpse;Rapgef3;Rdx
GO:0061136	regulation of proteasomal protein catabolic process	biological_process	3	1395	20	20900	0.145317	0.53952	2.24731	Usp14;Dlgap1;Ubb
GO:1905564	positive regulation of vascular endothelial cell proliferation	biological_process	3	1395	20	20900	0.145317	0.53952	2.24731	Itga4;Adam17;Apln
GO:0050905	neuromuscular process	biological_process	5	1395	42	20900	0.146043	0.54022	1.78358	Cntnap2;Large1;Mycbp2;Mecp2;Uchl1
GO:0070059	intrinsic apoptotic signaling pathway in response to endoplasmic reticulum stress	biological_process	5	1395	42	20900	0.146043	0.54022	1.78358	Itpr1;Bcl2;Tmem117;Spop;Bag6
GO:1900087	positive regulation of G1/S transition of mitotic cell cycle	biological_process	5	1395	42	20900	0.146043	0.54022	1.78358	Mblac1;Adam17;Rpl17;Anp32b;Rdx
GO:0001938	positive regulation of endothelial cell proliferation	biological_process	8	1395	78	20900	0.148281	0.547484	1.53662	Cdh13;Scg2;Sema5a;Bmp4;Cyba;Pold4;Bmp6;Ecm1
GO:0006139	nucleobase-containing compound metabolic process	biological_process	4	1395	31	20900	0.149246	0.547484	1.93317	Ak3;Ak1;Atr;Ak2
GO:0008089	anterograde axonal transport	biological_process	4	1395	31	20900	0.149246	0.547484	1.93317	Ank3;Dtnbp1;Ap3s1;Bloc1s2
GO:0031032	actomyosin structure organization	biological_process	4	1395	31	20900	0.149246	0.547484	1.93317	Limch1;Epb41l4a;Cdc42bpg;Epb41l2
GO:0050768	negative regulation of neurogenesis	biological_process	4	1395	31	20900	0.149246	0.547484	1.93317	Rest;Ctdsp1;Dynlt1b;Brinp1
GO:0060038	cardiac muscle cell proliferation	biological_process	4	1395	31	20900	0.149246	0.547484	1.93317	Tgfbr3;Fgf1;Smad1;Hey2
GO:0060828	regulation of canonical Wnt signaling pathway	biological_process	4	1395	31	20900	0.149246	0.547484	1.93317	Cdk14;Zfp703;Emd;Dact1
GO:0070328	triglyceride homeostasis	biological_process	4	1395	31	20900	0.149246	0.547484	1.93317	Rora;Angptl4;Scarb1;Lpl
GO:0045600	positive regulation of fat cell differentiation	biological_process	6	1395	54	20900	0.149423	0.547484	1.66468	Pparg;Sh3pxd2b;Htr2a;Lpl;Dact1;Zbtb16
GO:0048705	skeletal system morphogenesis	biological_process	6	1395	54	20900	0.149423	0.547484	1.66468	Sh3pxd2b;Pdgfrb;Sgpl1;Runx2;Rflnb;Tiparp
GO:0016579	protein deubiquitination	biological_process	8	1395	79	20900	0.155995	0.569091	1.51717	Usp12;Vcpip1;Usp14;Usp25;Uchl1;Usp42;Usp45;Usp2
GO:0006665	sphingolipid metabolic process	biological_process	5	1395	43	20900	0.156785	0.569091	1.7421	Sgpl1;Sptssa;Asah1;B4galnt1;Sgpp1
GO:0007616	long-term memory	biological_process	5	1395	43	20900	0.156785	0.569091	1.7421	Gria1;Adcy8;Ctns;Mecp2;Pja2
GO:0060976	coronary vasculature development	biological_process	5	1395	43	20900	0.156785	0.569091	1.7421	Tgfbr3;Apln;Adamts6;Ap2b1;Bmp4
GO:1904707	positive regulation of vascular associated smooth muscle cell proliferation	biological_process	5	1395	43	20900	0.156785	0.569091	1.7421	Hpgd;Ppargc1a;Nr4a3;Igfbp5;Pak1
GO:0000381	regulation of alternative mRNA splicing, via spliceosome	biological_process	6	1395	55	20900	0.158898	0.569091	1.63441	Khdrbs2;Rbm4;Rest;Hnrnpu;Rbm15b;Dyrk1a
GO:0006879	intracellular iron ion homeostasis	biological_process	6	1395	55	20900	0.158898	0.569091	1.63441	Hmox1;Ttc7;Tmem199;Neo1;Bmp6;Hif1a
GO:0009968	negative regulation of signal transduction	biological_process	6	1395	55	20900	0.158898	0.569091	1.63441	Kif26a;Ldlrad4;Rgs22;Ubash3b;Scai;Arrb2
GO:0051592	response to calcium ion	biological_process	6	1395	55	20900	0.158898	0.569091	1.63441	Pcdh15;Slc25a13;Hcn1;Calm3;Ttn;Calm1
GO:0000302	response to reactive oxygen species	biological_process	3	1395	21	20900	0.161612	0.569091	2.1403	Nox1;Prdx6;Hif1a
GO:0000423	mitophagy	biological_process	3	1395	21	20900	0.161612	0.569091	2.1403	Atg13;Ogt;Ambra1
GO:0014009	glial cell proliferation	biological_process	3	1395	21	20900	0.161612	0.569091	2.1403	Cntnap2;Mecp2;Rb1
GO:0019432	triglyceride biosynthetic process	biological_process	3	1395	21	20900	0.161612	0.569091	2.1403	Dgat2;Gpat3;Lpl
GO:0031668	cellular response to extracellular stimulus	biological_process	3	1395	21	20900	0.161612	0.569091	2.1403	Fos;Bmp6;Itga6
GO:0045445	myoblast differentiation	biological_process	3	1395	21	20900	0.161612	0.569091	2.1403	Bcl9;Rb1;Hinfp
GO:0051481	negative regulation of cytosolic calcium ion concentration	biological_process	3	1395	21	20900	0.161612	0.569091	2.1403	Ryr3;Il6st;Hrc
GO:0055075	potassium ion homeostasis	biological_process	3	1395	21	20900	0.161612	0.569091	2.1403	Nr3c2;Slc12a9;Slc12a7
GO:0072520	seminiferous tubule development	biological_process	3	1395	21	20900	0.161612	0.569091	2.1403	Rec8;Atrx;Ubb
GO:0090050	positive regulation of cell migration involved in sprouting angiogenesis	biological_process	3	1395	21	20900	0.161612	0.569091	2.1403	Hmox1;Hdac9;Map3k3
GO:1900242	regulation of synaptic vesicle endocytosis	biological_process	3	1395	21	20900	0.161612	0.569091	2.1403	Syt7;Snap91;Dgkq
GO:0006911	phagocytosis, engulfment	biological_process	4	1395	32	20900	0.162142	0.569091	1.87276	Gulp1;Gsn;Bin2;Fcgr1
GO:0008045	motor neuron axon guidance	biological_process	4	1395	32	20900	0.162142	0.569091	1.87276	Epha3;Mycbp2;Etv4;Sema3a
GO:0032212	positive regulation of telomere maintenance via telomerase	biological_process	4	1395	32	20900	0.162142	0.569091	1.87276	Pot1a;Hmbox1;Mapk15;Atr
GO:0033344	cholesterol efflux	biological_process	4	1395	32	20900	0.162142	0.569091	1.87276	Abca5;Spg11;Scarb1;Abca8b
GO:0043523	regulation of neuron apoptotic process	biological_process	4	1395	32	20900	0.162142	0.569091	1.87276	Grid2;Mef2c;Nae1;Ubb
GO:0099072	regulation of postsynaptic membrane neurotransmitter receptor levels	biological_process	4	1395	32	20900	0.162142	0.569091	1.87276	Cntnap2;Nrxn3;Efnb2;Sst
GO:0002467	germinal center formation	biological_process	2	1395	11	20900	0.164263	0.569091	2.72401	Adam17;Mef2c
GO:0003139	secondary heart field specification	biological_process	2	1395	11	20900	0.164263	0.569091	2.72401	Mef2c;Bmp4
GO:0005513	detection of calcium ion	biological_process	2	1395	11	20900	0.164263	0.569091	2.72401	Calm3;Calm1
GO:0006171	cAMP biosynthetic process	biological_process	2	1395	11	20900	0.164263	0.569091	2.72401	Adcy8;Adcy2
GO:0007168	receptor guanylyl cyclase signaling pathway	biological_process	2	1395	11	20900	0.164263	0.569091	2.72401	Npr1;Gng7
GO:0010960	magnesium ion homeostasis	biological_process	2	1395	11	20900	0.164263	0.569091	2.72401	Cnnm1;Ank3
GO:0014909	smooth muscle cell migration	biological_process	2	1395	11	20900	0.164263	0.569091	2.72401	Bcl2;Sema6d
GO:0019227	neuronal action potential propagation	biological_process	2	1395	11	20900	0.164263	0.569091	2.72401	Nrcam;Cldn19
GO:0034109	homotypic cell-cell adhesion	biological_process	2	1395	11	20900	0.164263	0.569091	2.72401	Ncam1;Ptpru
GO:0034383	low-density lipoprotein particle clearance	biological_process	2	1395	11	20900	0.164263	0.569091	2.72401	Dgat2;Scarb1
GO:0035633	maintenance of blood-brain barrier	biological_process	2	1395	11	20900	0.164263	0.569091	2.72401	Ptgs1;Mbp
GO:0035726	common myeloid progenitor cell proliferation	biological_process	2	1395	11	20900	0.164263	0.569091	2.72401	Nr4a3;Ceacam1
GO:0042074	cell migration involved in gastrulation	biological_process	2	1395	11	20900	0.164263	0.569091	2.72401	Ric8a;Amot
GO:0043517	positive regulation of DNA damage response, signal transduction by p53 class mediator	biological_process	2	1395	11	20900	0.164263	0.569091	2.72401	Spred2;Atr
GO:0045542	positive regulation of cholesterol biosynthetic process	biological_process	2	1395	11	20900	0.164263	0.569091	2.72401	Fgf1;Sec14l2
GO:0045603	positive regulation of endothelial cell differentiation	biological_process	2	1395	11	20900	0.164263	0.569091	2.72401	Bmp4;Bmp6
GO:0046599	regulation of centriole replication	biological_process	2	1395	11	20900	0.164263	0.569091	2.72401	Cep192;Cep76
GO:0050764	regulation of phagocytosis	biological_process	2	1395	11	20900	0.164263	0.569091	2.72401	Syt7;Scarb1
GO:0051639	actin filament network formation	biological_process	2	1395	11	20900	0.164263	0.569091	2.72401	Cobl;Carmil1
GO:0060670	branching involved in labyrinthine layer morphogenesis	biological_process	2	1395	11	20900	0.164263	0.569091	2.72401	Llgl2;Adm
GO:0070257	positive regulation of mucus secretion	biological_process	2	1395	11	20900	0.164263	0.569091	2.72401	Prkce;Cyba
GO:0071468	cellular response to acidic pH	biological_process	2	1395	11	20900	0.164263	0.569091	2.72401	Asic2;Pkd2l1
GO:0090037	positive regulation of protein kinase C signaling	biological_process	2	1395	11	20900	0.164263	0.569091	2.72401	Adra1a;Phlpp1
GO:0090207	regulation of triglyceride metabolic process	biological_process	2	1395	11	20900	0.164263	0.569091	2.72401	Thrb;Tbl1xr1
GO:0090385	phagosome-lysosome fusion	biological_process	2	1395	11	20900	0.164263	0.569091	2.72401	Syt7;Pla2g5
GO:0097484	dendrite extension	biological_process	2	1395	11	20900	0.164263	0.569091	2.72401	Auts2;Cyfip2
GO:0098869	cellular oxidant detoxification	biological_process	2	1395	11	20900	0.164263	0.569091	2.72401	Selenot;Prdx6
GO:0098976	excitatory chemical synaptic transmission	biological_process	2	1395	11	20900	0.164263	0.569091	2.72401	Cntnap2;Kcnq3
GO:1902260	negative regulation of delayed rectifier potassium channel activity	biological_process	2	1395	11	20900	0.164263	0.569091	2.72401	Kcnab1;Ank3
GO:1904383	response to sodium phosphate	biological_process	2	1395	11	20900	0.164263	0.569091	2.72401	Alpl;Runx2
GO:2001214	positive regulation of vasculogenesis	biological_process	2	1395	11	20900	0.164263	0.569091	2.72401	Ceacam1;Adm
GO:0008344	adult locomotory behavior	biological_process	7	1395	68	20900	0.166933	0.576845	1.54227	Pcdh15;Cdh23;Ngf;Kalrn;Shank2;Mecp2;Pbx3
GO:0048662	negative regulation of smooth muscle cell proliferation	biological_process	5	1395	44	20900	0.167839	0.579482	1.70251	Pparg;Hmox1;Ppargc1a;Npr1;Igfbp5
GO:0007193	adenylate cyclase-inhibiting G protein-coupled receptor signaling pathway	biological_process	6	1395	56	20900	0.168626	0.580605	1.60522	Grm8;Grm7;Ric8a;Gpr37;Adcy2;S1pr1
GO:0030178	negative regulation of Wnt signaling pathway	biological_process	6	1395	56	20900	0.168626	0.580605	1.60522	Dkk3;Dkk4;Sfrp5;Vgll4;Dact1;Dkk2
GO:1903078	positive regulation of protein localization to plasma membrane	biological_process	6	1395	56	20900	0.168626	0.580605	1.60522	Dlg1;Stac;Nrxn1;Epha3;Vil1;Kcnj11
GO:0090090	negative regulation of canonical Wnt signaling pathway	biological_process	12	1395	132	20900	0.17121	0.588696	1.36201	Dab2;Dkk3;Mllt3;Tle4;Tmem131l;Ptpru;Dkk4;Sfrp5;Emd;Dact1;Dkk2;Bicc1
GO:0001944	vasculature development	biological_process	4	1395	33	20900	0.175423	0.600717	1.81601	Ric8a;Bmp4;Anp32b;Hif1a
GO:0010719	negative regulation of epithelial to mesenchymal transition	biological_process	4	1395	33	20900	0.175423	0.600717	1.81601	Spred2;Ldlrad4;Tgfbr3;Ovol2
GO:0045807	positive regulation of endocytosis	biological_process	4	1395	33	20900	0.175423	0.600717	1.81601	Dab2;Mib1;Ap2b1;Amph
GO:0048589	developmental growth	biological_process	4	1395	33	20900	0.175423	0.600717	1.81601	Il6ra;Bcl2;Chst11;Adm
GO:0002244	hematopoietic progenitor cell differentiation	biological_process	10	1395	107	20900	0.176764	0.603178	1.40019	Slc8a3;Kitl;Dock1;Rest;Col24a1;Dock7;Arhgef7;Bmp4;Prrc2c;Sin3a
GO:0002063	chondrocyte development	biological_process	3	1395	22	20900	0.178422	0.603178	2.04301	Runx2;Chst11;Ecm1
GO:0009395	phospholipid catabolic process	biological_process	3	1395	22	20900	0.178422	0.603178	2.04301	Plcg2;Pla2g5;Pld2
GO:0022904	respiratory electron transport chain	biological_process	3	1395	22	20900	0.178422	0.603178	2.04301	Immp2l;Ppargc1a;Mybbp1a
GO:0043537	negative regulation of blood vessel endothelial cell migration	biological_process	3	1395	22	20900	0.178422	0.603178	2.04301	Pparg;Mef2c;Mecp2
GO:0050910	detection of mechanical stimulus involved in sensory perception of sound	biological_process	3	1395	22	20900	0.178422	0.603178	2.04301	Pcdh15;Rest;Pdzd7
GO:0060996	dendritic spine development	biological_process	3	1395	22	20900	0.178422	0.603178	2.04301	Cntnap2;Iqsec1;Pak1
GO:0098719	sodium ion import across plasma membrane	biological_process	3	1395	22	20900	0.178422	0.603178	2.04301	Slc9a2;Slc9a4;Hcn4
GO:1900006	positive regulation of dendrite development	biological_process	3	1395	22	20900	0.178422	0.603178	2.04301	Alk;Cobl;Elavl4
GO:0071300	cellular response to retinoic acid	biological_process	5	1395	45	20900	0.179188	0.605361	1.66468	Epha3;Ndufa13;Mef2c;Brinp1;Tesc
GO:0030509	BMP signaling pathway	biological_process	8	1395	83	20900	0.188659	0.612371	1.44406	Pparg;Notch2;Runx2;Bmpr1b;Tgfbr3;Smad1;Bmp4;Bmp6
GO:0008630	intrinsic apoptotic signaling pathway in response to DNA damage	biological_process	6	1395	58	20900	0.188796	0.612371	1.54987	Hmox1;Bcl2;Tnfrsf1b;Ei24;Fnip2;Bcl2l11
GO:0050714	positive regulation of protein secretion	biological_process	6	1395	58	20900	0.188796	0.612371	1.54987	Rapgef4;Kcnn4;Zfp384;Frmd4a;Pcsk1;Ttn
GO:0000002	mitochondrial genome maintenance	biological_process	2	1395	12	20900	0.188828	0.612371	2.49701	Mef2a;Mgme1
GO:0001952	regulation of cell-matrix adhesion	biological_process	2	1395	12	20900	0.188828	0.612371	2.49701	Bcl2;Pik3cb
GO:0002011	morphogenesis of an epithelial sheet	biological_process	2	1395	12	20900	0.188828	0.612371	2.49701	Notch2;Lama1
GO:0003323	type B pancreatic cell development	biological_process	2	1395	12	20900	0.188828	0.612371	2.49701	Bmp4;Bmp6
GO:0006110	regulation of glycolytic process	biological_process	2	1395	12	20900	0.188828	0.612371	2.49701	Ogt;Hif1a
GO:0006349	regulation of gene expression by genomic imprinting	biological_process	2	1395	12	20900	0.188828	0.612371	2.49701	Mecp2;Dnmt3a
GO:0006817	phosphate ion transport	biological_process	2	1395	12	20900	0.188828	0.612371	2.49701	Slc20a1;Slc17a8
GO:0014824	artery smooth muscle contraction	biological_process	2	1395	12	20900	0.188828	0.612371	2.49701	Htr2a;Bbs2
GO:0015824	proline transport	biological_process	2	1395	12	20900	0.188828	0.612371	2.49701	Slc3a2;Slc6a17
GO:0016233	telomere capping	biological_process	2	1395	12	20900	0.188828	0.612371	2.49701	Pot1a;Hnrnpa2b1
GO:0030042	actin filament depolymerization	biological_process	2	1395	12	20900	0.188828	0.612371	2.49701	Gsn;Vil1
GO:0030953	astral microtubule organization	biological_process	2	1395	12	20900	0.188828	0.612371	2.49701	Dlg1;Pde4dip
GO:0035020	regulation of Rac protein signal transduction	biological_process	2	1395	12	20900	0.188828	0.612371	2.49701	Rasgrf1;Ogt
GO:0036465	synaptic vesicle recycling	biological_process	2	1395	12	20900	0.188828	0.612371	2.49701	Syt7;Ap3s1
GO:0038063	collagen-activated tyrosine kinase receptor signaling pathway	biological_process	2	1395	12	20900	0.188828	0.612371	2.49701	Ubash3b;Col4a3
GO:0043652	engulfment of apoptotic cell	biological_process	2	1395	12	20900	0.188828	0.612371	2.49701	Xkr6;Xkr4
GO:0046626	regulation of insulin receptor signaling pathway	biological_process	2	1395	12	20900	0.188828	0.612371	2.49701	Rbm4;Ogt
GO:0048681	negative regulation of axon regeneration	biological_process	2	1395	12	20900	0.188828	0.612371	2.49701	Lrig2;Neo1
GO:0050774	negative regulation of dendrite morphogenesis	biological_process	2	1395	12	20900	0.188828	0.612371	2.49701	Trpc5;Cit
GO:0050927	positive regulation of positive chemotaxis	biological_process	2	1395	12	20900	0.188828	0.612371	2.49701	Cdh13;S1pr1
GO:0051156	glucose 6-phosphate metabolic process	biological_process	2	1395	12	20900	0.188828	0.612371	2.49701	Gpi1;Hkdc1
GO:0051382	kinetochore assembly	biological_process	2	1395	12	20900	0.188828	0.612371	2.49701	Cenpx;Sugt1
GO:0060124	positive regulation of growth hormone secretion	biological_process	2	1395	12	20900	0.188828	0.612371	2.49701	Selenot;Arhgef7
GO:0060306	regulation of membrane repolarization	biological_process	2	1395	12	20900	0.188828	0.612371	2.49701	Nedd4l;Akap7
GO:0060627	regulation of vesicle-mediated transport	biological_process	2	1395	12	20900	0.188828	0.612371	2.49701	Pld2;Wdr44
GO:0060644	mammary gland epithelial cell differentiation	biological_process	2	1395	12	20900	0.188828	0.612371	2.49701	Zfp703;Prlr
GO:0060972	left/right pattern formation	biological_process	2	1395	12	20900	0.188828	0.612371	2.49701	Zic3;Nme7
GO:0090043	regulation of tubulin deacetylation	biological_process	2	1395	12	20900	0.188828	0.612371	2.49701	Nek3;Yeats2
GO:0090128	regulation of synapse maturation	biological_process	2	1395	12	20900	0.188828	0.612371	2.49701	Nrg2;Adgrb3
GO:0090136	epithelial cell-cell adhesion	biological_process	2	1395	12	20900	0.188828	0.612371	2.49701	Vcl;Itgb5
GO:0097062	dendritic spine maintenance	biological_process	2	1395	12	20900	0.188828	0.612371	2.49701	Cntnap2;Tanc1
GO:0098885	modification of postsynaptic actin cytoskeleton	biological_process	2	1395	12	20900	0.188828	0.612371	2.49701	Kalrn;Ctnna2
GO:1902533	positive regulation of intracellular signal transduction	biological_process	2	1395	12	20900	0.188828	0.612371	2.49701	Nlgn1;Fgf1
GO:1902742	apoptotic process involved in development	biological_process	2	1395	12	20900	0.188828	0.612371	2.49701	Xkr6;Xkr4
GO:1904294	positive regulation of ERAD pathway	biological_process	2	1395	12	20900	0.188828	0.612371	2.49701	Bag6;Rnft1
GO:1905146	lysosomal protein catabolic process	biological_process	2	1395	12	20900	0.188828	0.612371	2.49701	Mgat3;Tmem199
GO:2000009	negative regulation of protein localization to cell surface	biological_process	2	1395	12	20900	0.188828	0.612371	2.49701	Astn2;Nedd4l
GO:2000810	regulation of bicellular tight junction assembly	biological_process	2	1395	12	20900	0.188828	0.612371	2.49701	Nedd4l;Pkp2
GO:2001028	positive regulation of endothelial cell chemotaxis	biological_process	2	1395	12	20900	0.188828	0.612371	2.49701	Sema5a;Lgmn
GO:0030071	regulation of mitotic metaphase/anaphase transition	biological_process	4	1395	34	20900	0.189059	0.612371	1.7626	Dpf2;Cdc6;Dpf3;Hecw2
GO:0043388	positive regulation of DNA binding	biological_process	4	1395	34	20900	0.189059	0.612371	1.7626	Pparg;Ngf;Edf1;Calm1
GO:0051497	negative regulation of stress fiber assembly	biological_process	4	1395	34	20900	0.189059	0.612371	1.7626	Tmeff2;Cgnl1;Ppp1r9a;S1pr1
GO:0051973	positive regulation of telomerase activity	biological_process	4	1395	34	20900	0.189059	0.612371	1.7626	Pot1a;Hmbox1;Mapk15;Ptges3
GO:1904706	negative regulation of vascular associated smooth muscle cell proliferation	biological_process	4	1395	34	20900	0.189059	0.612371	1.7626	Pparg;Hmox1;Apln;Mef2c
GO:2000300	regulation of synaptic vesicle exocytosis	biological_process	5	1395	46	20900	0.190814	0.61726	1.62849	Rims2;Ppfia2;Rims1;Dtnbp1;Rims3
GO:0030198	extracellular matrix organization	biological_process	15	1395	175	20900	0.19206	0.620892	1.28418	Abi3bp;Rxfp1;Ndnf;Col24a1;Pxdn;Nox1;Spock2;Adamts6;Adamts12;Vhl;Csgalnact1;Col4a3;Adamts17;Dmp1;Adamtsl2
GO:0007178	transmembrane receptor protein serine/threonine kinase signaling pathway	biological_process	3	1395	23	20900	0.195679	0.626548	1.95418	Ppm1l;Akap7;Bmpr1b
GO:0031929	TOR signaling	biological_process	3	1395	23	20900	0.195679	0.626548	1.95418	Cntnap2;Larp1;Hif1a
GO:0032438	melanosome organization	biological_process	3	1395	23	20900	0.195679	0.626548	1.95418	Ap1m1;Dtnbp1;Bloc1s2
GO:0043687	post-translational protein modification	biological_process	3	1395	23	20900	0.195679	0.626548	1.95418	Rhbdd1;Large1;Hlcs
GO:0045333	cellular respiration	biological_process	3	1395	23	20900	0.195679	0.626548	1.95418	Slc25a13;Nr4a3;Uqcrb
GO:0051090	regulation of DNA-binding transcription factor activity	biological_process	3	1395	23	20900	0.195679	0.626548	1.95418	Hmox1;Zic3;4930447C04Rik
GO:0061178	regulation of insulin secretion involved in cellular response to glucose stimulus	biological_process	3	1395	23	20900	0.195679	0.626548	1.95418	Prkce;Epha5;Efna5
GO:0098703	calcium ion import across plasma membrane	biological_process	3	1395	23	20900	0.195679	0.626548	1.95418	Slc24a2;Slc8a3;Cacna1b
GO:1903672	positive regulation of sprouting angiogenesis	biological_process	3	1395	23	20900	0.195679	0.626548	1.95418	Fgf1;Smad1;Hif1a
GO:0051260	protein homooligomerization	biological_process	11	1395	123	20900	0.19832	0.634598	1.33986	Kctd16;Kcnd3;Kctd8;Adcy8;Kcnc1;Pycard;Shkbp1;Pxdn;Kcng3;Kcnb1;Kcnb2
GO:0001837	epithelial to mesenchymal transition	biological_process	5	1395	47	20900	0.202699	0.64593	1.59384	Ncam1;Tgfbr3;Ppp3r1;Rflnb;Hif1a
GO:0006094	gluconeogenesis	biological_process	5	1395	47	20900	0.202699	0.64593	1.59384	Slc25a13;Ppargc1a;Cry1;Gpi1;Gpd1
GO:0035116	embryonic hindlimb morphogenesis	biological_process	4	1395	35	20900	0.203017	0.64593	1.71224	Aff3;Med1;Bmp4;Zbtb16
GO:0040014	regulation of multicellular organism growth	biological_process	4	1395	35	20900	0.203017	0.64593	1.71224	Sgpl1;Ghr;Suv39h1;Gamt
GO:0045746	negative regulation of Notch signaling pathway	biological_process	4	1395	35	20900	0.203017	0.64593	1.71224	Arrdc1;Hey1;Hey2;Ovol2
GO:0046513	ceramide biosynthetic process	biological_process	4	1395	35	20900	0.203017	0.64593	1.71224	Sptssa;Cers4;Agk;Asah1
GO:0051881	regulation of mitochondrial membrane potential	biological_process	4	1395	35	20900	0.203017	0.64593	1.71224	Bcl2;Tusc2;Clic1;Ubb
GO:0070507	regulation of microtubule cytoskeleton organization	biological_process	4	1395	35	20900	0.203017	0.64593	1.71224	Epha3;Mid1;Efna5;Phldb1
GO:0001501	skeletal system development	biological_process	10	1395	111	20900	0.206451	0.647568	1.34974	Vdr;Zic3;Sh3pxd2b;Runx2;Fam20c;Rassf2;Clec3b;Bmp4;Zic1;Zbtb16
GO:0001649	osteoblast differentiation	biological_process	9	1395	98	20900	0.206723	0.647568	1.37591	Runx2;Bmpr1b;Tgfbr3;Igfbp5;Smad1;Gdf10;Mef2c;Bmp4;Bmp6
GO:0043161	proteasome-mediated ubiquitin-dependent protein catabolic process	biological_process	17	1395	205	20900	0.209603	0.647568	1.24242	Clec16a;Tbx21;Nedd4l;Asb2;Trim9;Ubxn2b;Dcaf11;Dtx4;Tbl1xr1;Spop;Pja2;Bag6;Usp14;Rnf216;Ambra1;Arrb2;Peli1
GO:0016197	endosomal transport	biological_process	6	1395	60	20900	0.20984	0.647568	1.49821	Clec16a;Washc5;Itsn2;Bloc1s2;Tmcc1;Zfyve9
GO:0002028	regulation of sodium ion transport	biological_process	3	1395	24	20900	0.21332	0.647568	1.87276	Nkain2;Nedd4l;Sik1
GO:0006939	smooth muscle contraction	biological_process	3	1395	24	20900	0.21332	0.647568	1.87276	Pde4b;Htr7;Chrnb4
GO:0008637	apoptotic mitochondrial changes	biological_process	3	1395	24	20900	0.21332	0.647568	1.87276	Bcl2;Bid;Slc25a4
GO:0010765	positive regulation of sodium ion transport	biological_process	3	1395	24	20900	0.21332	0.647568	1.87276	Cntn1;Nedd4l;Ank3
GO:0030318	melanocyte differentiation	biological_process	3	1395	24	20900	0.21332	0.647568	1.87276	Bcl2;Mef2c;Rab27a
GO:0040008	regulation of growth	biological_process	3	1395	24	20900	0.21332	0.647568	1.87276	Nell2;Bcl2;Igfbp5
GO:0045859	regulation of protein kinase activity	biological_process	3	1395	24	20900	0.21332	0.647568	1.87276	Prkar2b;Ttn;Wnk4
GO:0045862	positive regulation of proteolysis	biological_process	3	1395	24	20900	0.21332	0.647568	1.87276	Asph;Ogt;Cyfip2
GO:0046856	phosphatidylinositol dephosphorylation	biological_process	3	1395	24	20900	0.21332	0.647568	1.87276	Ocrl;Mtmr4;Synj1
GO:0046928	regulation of neurotransmitter secretion	biological_process	3	1395	24	20900	0.21332	0.647568	1.87276	Grm8;Ngf;Mef2c
GO:0048260	positive regulation of receptor-mediated endocytosis	biological_process	3	1395	24	20900	0.21332	0.647568	1.87276	Nsf;Pld2;Synj1
GO:0048598	embryonic morphogenesis	biological_process	3	1395	24	20900	0.21332	0.647568	1.87276	Zeb1;Bmp4;Dact1
GO:0050908	detection of light stimulus involved in visual perception	biological_process	3	1395	24	20900	0.21332	0.647568	1.87276	Sema5b;Sema5a;Crb1
GO:0072359	circulatory system development	biological_process	3	1395	24	20900	0.21332	0.647568	1.87276	Speg;Hey1;Hey2
GO:0006396	RNA processing	biological_process	7	1395	73	20900	0.213428	0.647568	1.43664	Trmt2b;Pop7;Mrpl44;Cherp;Elavl4;Nrde2;Zranb2
GO:0001682	tRNA 5'-leader removal	biological_process	2	1395	13	20900	0.213838	0.647568	2.30494	Pop7;Rpp30
GO:0003198	epithelial to mesenchymal transition involved in endocardial cushion formation	biological_process	2	1395	13	20900	0.213838	0.647568	2.30494	Hey1;Bmp4
GO:0003214	cardiac left ventricle morphogenesis	biological_process	2	1395	13	20900	0.213838	0.647568	2.30494	Cpe;Hey2
GO:0006491	N-glycan processing	biological_process	2	1395	13	20900	0.213838	0.647568	2.30494	Ganc;St8sia6
GO:0006855	xenobiotic transmembrane transport	biological_process	2	1395	13	20900	0.213838	0.647568	2.30494	Slc37a3;Abcc4
GO:0006910	phagocytosis, recognition	biological_process	2	1395	13	20900	0.213838	0.647568	2.30494	Scarb1;Fcgr1
GO:0007035	vacuolar acidification	biological_process	2	1395	13	20900	0.213838	0.647568	2.30494	Dmxl1;Clic4
GO:0007042	lysosomal lumen acidification	biological_process	2	1395	13	20900	0.213838	0.647568	2.30494	Tmem199;Atp6ap2
GO:0009083	branched-chain amino acid catabolic process	biological_process	2	1395	13	20900	0.213838	0.647568	2.30494	Bckdha;Dbt
GO:0010389	regulation of G2/M transition of mitotic cell cycle	biological_process	2	1395	13	20900	0.213838	0.647568	2.30494	Kcnh5;Rnaseh2b
GO:0033148	positive regulation of intracellular estrogen receptor signaling pathway	biological_process	2	1395	13	20900	0.213838	0.647568	2.30494	Med1;Pak1
GO:0033689	negative regulation of osteoblast proliferation	biological_process	2	1395	13	20900	0.213838	0.647568	2.30494	Nell1;Bcl2
GO:0034101	erythrocyte homeostasis	biological_process	2	1395	13	20900	0.213838	0.647568	2.30494	Hmox1;Gpi1
GO:0034620	cellular response to unfolded protein	biological_process	2	1395	13	20900	0.213838	0.647568	2.30494	Rhbdd1;Optn
GO:0036092	phosphatidylinositol-3-phosphate biosynthetic process	biological_process	2	1395	13	20900	0.213838	0.647568	2.30494	Pik3cb;Pik3r4
GO:0043067	regulation of programmed cell death	biological_process	2	1395	13	20900	0.213838	0.647568	2.30494	Casp6;Bcl2
GO:0043200	response to amino acid	biological_process	2	1395	13	20900	0.213838	0.647568	2.30494	Bcl2;Rragc
GO:0045830	positive regulation of isotype switching	biological_process	2	1395	13	20900	0.213838	0.647568	2.30494	Hmces;Paxip1
GO:0048304	positive regulation of isotype switching to IgG isotypes	biological_process	2	1395	13	20900	0.213838	0.647568	2.30494	Tbx21;Paxip1
GO:0050435	amyloid-beta metabolic process	biological_process	2	1395	13	20900	0.213838	0.647568	2.30494	Unc13a;Mgat3
GO:0051549	positive regulation of keratinocyte migration	biological_process	2	1395	13	20900	0.213838	0.647568	2.30494	Map4k4;Iqsec1
GO:0055064	chloride ion homeostasis	biological_process	2	1395	13	20900	0.213838	0.647568	2.30494	Slc12a9;Slc12a7
GO:0061337	cardiac conduction	biological_process	2	1395	13	20900	0.213838	0.647568	2.30494	Mef2a;Scn2b
GO:0070166	enamel mineralization	biological_process	2	1395	13	20900	0.213838	0.647568	2.30494	Fam20c;Fam20a
GO:0070294	renal sodium ion absorption	biological_process	2	1395	13	20900	0.213838	0.647568	2.30494	Stk39;Wnk4
GO:0070986	left/right axis specification	biological_process	2	1395	13	20900	0.213838	0.647568	2.30494	Zic3;Notch2
GO:0071679	commissural neuron axon guidance	biological_process	2	1395	13	20900	0.213838	0.647568	2.30494	Ncam1;Adam17
GO:0071786	endoplasmic reticulum tubular network organization	biological_process	2	1395	13	20900	0.213838	0.647568	2.30494	Lnpk;Rtn3
GO:0097421	liver regeneration	biological_process	2	1395	13	20900	0.213838	0.647568	2.30494	Itpr1;Hmox1
GO:0098656	monoatomic anion transmembrane transport	biological_process	2	1395	13	20900	0.213838	0.647568	2.30494	Lrrc8c;Slc1a7
GO:1900095	regulation of dosage compensation by inactivation of X chromosome	biological_process	2	1395	13	20900	0.213838	0.647568	2.30494	Mcrs1;Ogt
GO:1900244	positive regulation of synaptic vesicle endocytosis	biological_process	2	1395	13	20900	0.213838	0.647568	2.30494	Nlgn1;Snap91
GO:2000271	positive regulation of fibroblast apoptotic process	biological_process	2	1395	13	20900	0.213838	0.647568	2.30494	Bid;Bcl2l11
GO:2000672	negative regulation of motor neuron apoptotic process	biological_process	2	1395	13	20900	0.213838	0.647568	2.30494	Bcl2;Crlf1
GO:2000772	regulation of cellular senescence	biological_process	2	1395	13	20900	0.213838	0.647568	2.30494	Zfp277;Suv39h1
GO:0043408	regulation of MAPK cascade	biological_process	5	1395	48	20900	0.214823	0.64801	1.56063	Tnik;Map4k4;Phlpp1;Atp6ap2;Pak1
GO:0071560	cellular response to transforming growth factor beta stimulus	biological_process	5	1395	48	20900	0.214823	0.64801	1.56063	Sox5;Dab2;Ppargc1a;Mef2c;Ovol2
GO:1902459	positive regulation of stem cell population maintenance	biological_process	5	1395	48	20900	0.214823	0.64801	1.56063	Ss18;Dpf2;Rest;Ogt;Sin3a
GO:0032956	regulation of actin cytoskeleton organization	biological_process	8	1395	86	20900	0.214886	0.64801	1.39368	Epha5;Epha3;Fscn1;Pdgfrb;Efna5;Rapgef3;Baiap2;Pak1
GO:0006693	prostaglandin metabolic process	biological_process	4	1395	36	20900	0.217267	0.65362	1.66468	Hpgd;Ptges;Ptgs1;Ptges3
GO:0009755	hormone-mediated signaling pathway	biological_process	4	1395	36	20900	0.217267	0.65362	1.66468	Pparg;Rxfp1;Adipor2;Ghr
GO:0030168	platelet activation	biological_process	4	1395	36	20900	0.217267	0.65362	1.66468	F2rl3;Ubash3b;Pik3cb;C1galt1c1
GO:0032435	negative regulation of proteasomal ubiquitin-dependent protein catabolic process	biological_process	4	1395	36	20900	0.217267	0.65362	1.66468	Clec16a;Ogt;Rybp;Bag6
GO:0007189	adenylate cyclase-activating G protein-coupled receptor signaling pathway	biological_process	11	1395	126	20900	0.220141	0.661873	1.30796	Rapgef4;Rxfp1;Adgrb2;Ptger3;Adgrb3;Adcy8;Adrb1;Adcy2;Calcr;S1pr1;Adm
GO:0010595	positive regulation of endothelial cell migration	biological_process	6	1395	61	20900	0.220658	0.66303	1.47365	Fgf1;Angpt1;Gpi1;Pik3cb;Bmp4;Hif1a
GO:0007018	microtubule-based movement	biological_process	7	1395	74	20900	0.223254	0.664181	1.41722	Kif26a;Kif21a;Kif2a;Dync1i1;Dynlt1b;Kif3c;Dnah5
GO:0007346	regulation of mitotic cell cycle	biological_process	5	1395	49	20900	0.227168	0.664181	1.52878	Hnrnpu;Ttc28;Sik1;Rb1;Cdk5rap3
GO:0014070	response to organic cyclic compound	biological_process	5	1395	49	20900	0.227168	0.664181	1.52878	Kcnq3;Acacb;Bcl2;Cacna1b;Pld2
GO:0016311	dephosphorylation	biological_process	10	1395	114	20900	0.229987	0.664181	1.31422	Ptprt;Ptprd;Alpl;Ptpn13;Ptprj;Ptpru;Dnajc6;Ptprf;Mtmr4;Dusp12
GO:0007099	centriole replication	biological_process	3	1395	25	20900	0.231282	0.664181	1.79785	Cep192;Rttn;Cep85
GO:0030500	regulation of bone mineralization	biological_process	3	1395	25	20900	0.231282	0.664181	1.79785	Suv39h1;S1pr1;Ecm1
GO:0035024	negative regulation of Rho protein signal transduction	biological_process	3	1395	25	20900	0.231282	0.664181	1.79785	Scai;Adra1a;Adra1b
GO:0045821	positive regulation of glycolytic process	biological_process	3	1395	25	20900	0.231282	0.664181	1.79785	Zbtb20;Htr2a;Gpd1
GO:0071276	cellular response to cadmium ion	biological_process	3	1395	25	20900	0.231282	0.664181	1.79785	Hmox1;Gsn;Fos
GO:0001818	negative regulation of cytokine production	biological_process	4	1395	37	20900	0.231775	0.664181	1.61968	Pparg;Gpnmb;Hdac9;Ceacam1
GO:0002040	sprouting angiogenesis	biological_process	4	1395	37	20900	0.231775	0.664181	1.61968	Sema3e;Cdh13;Rnf213;Angpt1
GO:0030833	regulation of actin filament polymerization	biological_process	4	1395	37	20900	0.231775	0.664181	1.61968	Ppp1r9a;Cyfip2;Pik3r2;Fchsd1
GO:0051491	positive regulation of filopodium assembly	biological_process	4	1395	37	20900	0.231775	0.664181	1.61968	Nlgn1;Fscn1;Dnm3;Tenm1
GO:0043065	positive regulation of apoptotic process	biological_process	29	1395	376	20900	0.234464	0.664181	1.15553	Nell1;Itpr1;Pparg;Rest;Hpgd;Notch2;Pdgfrb;Casp6;Pycard;Bid;Adrb1;Cck;4930453N24Rik;Adam17;Camk1d;Txnrd1;Arhgef7;Wdr35;Rassf2;Ptprf;Rybp;Bcl2l11;Bmp4;Ercc3;Zmat3;Itga6;Adm;Hif1a;Zbtb16
GO:0007166	cell surface receptor signaling pathway	biological_process	15	1395	182	20900	0.234673	0.664181	1.23479	Nrg2;Adgra1;Adgrb2;Adgrb3;Ncam1;Npr1;Tnfrsf1b;Ctf1;Col4a3;Calcr;Fcgr1;Fzd8;Lama1;Ms4a6b;Glp2r
GO:0000083	regulation of transcription involved in G1/S transition of mitotic cell cycle	biological_process	2	1395	14	20900	0.239125	0.664181	2.1403	Cdk14;Hinfp
GO:0002260	lymphocyte homeostasis	biological_process	2	1395	14	20900	0.239125	0.664181	2.1403	Bcl2;Bcl2l11
GO:0003197	endocardial cushion development	biological_process	2	1395	14	20900	0.239125	0.664181	2.1403	Epha3;Bmp4
GO:0003215	cardiac right ventricle morphogenesis	biological_process	2	1395	14	20900	0.239125	0.664181	2.1403	Bmp4;Hey2
GO:0006620	post-translational protein targeting to endoplasmic reticulum membrane	biological_process	2	1395	14	20900	0.239125	0.664181	2.1403	Macf1;Bag6
GO:0006790	sulfur compound metabolic process	biological_process	2	1395	14	20900	0.239125	0.664181	2.1403	Chst9;Chst8
GO:0010717	regulation of epithelial to mesenchymal transition	biological_process	2	1395	14	20900	0.239125	0.664181	2.1403	Epha3;Phldb1
GO:0010739	positive regulation of protein kinase A signaling	biological_process	2	1395	14	20900	0.239125	0.664181	2.1403	Nrxn1;Calcr
GO:0010820	positive regulation of T cell chemotaxis	biological_process	2	1395	14	20900	0.239125	0.664181	2.1403	Stk39;Adam17
GO:0022900	electron transport chain	biological_process	2	1395	14	20900	0.239125	0.664181	2.1403	Wdr93;Thap11
GO:0030330	DNA damage response, signal transduction by p53 class mediator	biological_process	2	1395	14	20900	0.239125	0.664181	2.1403	Paxip1;Atrx
GO:0030510	regulation of BMP signaling pathway	biological_process	2	1395	14	20900	0.239125	0.664181	2.1403	Fstl5;Tfap2b
GO:0031115	negative regulation of microtubule polymerization	biological_process	2	1395	14	20900	0.239125	0.664181	2.1403	Stmn2;Dyrk1a
GO:0034315	regulation of Arp2/3 complex-mediated actin nucleation	biological_process	2	1395	14	20900	0.239125	0.664181	2.1403	Carmil1;Washc5
GO:0034375	high-density lipoprotein particle remodeling	biological_process	2	1395	14	20900	0.239125	0.664181	2.1403	Abca5;Scarb1
GO:0035136	forelimb morphogenesis	biological_process	2	1395	14	20900	0.239125	0.664181	2.1403	Tfap2b;Zbtb16
GO:0035137	hindlimb morphogenesis	biological_process	2	1395	14	20900	0.239125	0.664181	2.1403	Tfap2b;Zbtb16
GO:0035435	phosphate ion transmembrane transport	biological_process	2	1395	14	20900	0.239125	0.664181	2.1403	Vdr;Slc20a1
GO:0036503	ERAD pathway	biological_process	2	1395	14	20900	0.239125	0.664181	2.1403	Rhbdd1;Rcn3
GO:0042770	signal transduction in response to DNA damage	biological_process	2	1395	14	20900	0.239125	0.664181	2.1403	Bid;Cry1
GO:0046475	glycerophospholipid catabolic process	biological_process	2	1395	14	20900	0.239125	0.664181	2.1403	Prdx6;Gpcpd1
GO:0046512	sphingosine biosynthetic process	biological_process	2	1395	14	20900	0.239125	0.664181	2.1403	Sptssa;Asah1
GO:0046839	phospholipid dephosphorylation	biological_process	2	1395	14	20900	0.239125	0.664181	2.1403	Plpp5;Sgpp1
GO:0048711	positive regulation of astrocyte differentiation	biological_process	2	1395	14	20900	0.239125	0.664181	2.1403	Il6st;Mag
GO:0060413	atrial septum morphogenesis	biological_process	2	1395	14	20900	0.239125	0.664181	2.1403	Notch2;Hey2
GO:0060840	artery development	biological_process	2	1395	14	20900	0.239125	0.664181	2.1403	Hey1;Hey2
GO:0061049	cell growth involved in cardiac muscle cell development	biological_process	2	1395	14	20900	0.239125	0.664181	2.1403	Adra1a;Adra1b
GO:0070231	T cell apoptotic process	biological_process	2	1395	14	20900	0.239125	0.664181	2.1403	Bcl2;Bcl2l11
GO:0071482	cellular response to light stimulus	biological_process	2	1395	14	20900	0.239125	0.664181	2.1403	Crb1;Opn1mw
GO:0086002	cardiac muscle cell action potential involved in contraction	biological_process	2	1395	14	20900	0.239125	0.664181	2.1403	Pkp2;Scn2b
GO:0097320	plasma membrane tubulation	biological_process	2	1395	14	20900	0.239125	0.664181	2.1403	Bin2;Whamm
GO:0002218	activation of innate immune response	biological_process	5	1395	50	20900	0.239714	0.664181	1.49821	Gbp5;Casp6;Pycard;Sin3a;Ifi203
GO:0031623	receptor internalization	biological_process	5	1395	50	20900	0.239714	0.664181	1.49821	Gria1;Ptger3;Dnm3;Arrb2;Adm
GO:0050679	positive regulation of epithelial cell proliferation	biological_process	8	1395	89	20900	0.242399	0.664181	1.3467	Eya1;Nr4a3;Runx2;Fgf1;Tgfa;Vhl;Bmp4;Bmp6
GO:0006898	receptor-mediated endocytosis	biological_process	6	1395	63	20900	0.242823	0.664181	1.42686	Dab2;Ldlrad3;Hpse;Pld2;Fcgr1;Mrc1
GO:0071364	cellular response to epidermal growth factor stimulus	biological_process	4	1395	38	20900	0.246511	0.664181	1.57706	Dab2;Garem1;Med1;Vil1
GO:0001556	oocyte maturation	biological_process	3	1395	26	20900	0.249503	0.664181	1.7287	Rec8;Washc5;Dmc1
GO:0001836	release of cytochrome c from mitochondria	biological_process	3	1395	26	20900	0.249503	0.664181	1.7287	Bcl2;Bid;Cck
GO:0001964	startle response	biological_process	3	1395	26	20900	0.249503	0.664181	1.7287	Csmd1;Pcdh15;Mecp2
GO:0022409	positive regulation of cell-cell adhesion	biological_process	3	1395	26	20900	0.249503	0.664181	1.7287	Magi1;Myo10;Itga6
GO:0030301	cholesterol transport	biological_process	3	1395	26	20900	0.249503	0.664181	1.7287	Stard3nl;Scarb1;Abca8b
GO:0045722	positive regulation of gluconeogenesis	biological_process	3	1395	26	20900	0.249503	0.664181	1.7287	Dgat2;Cry1;Hif1a
GO:0050900	leukocyte migration	biological_process	3	1395	26	20900	0.249503	0.664181	1.7287	Pde4b;Itgb7;Itga6
GO:0050966	detection of mechanical stimulus involved in sensory perception of pain	biological_process	3	1395	26	20900	0.249503	0.664181	1.7287	Grm8;Htr7;Htr2a
GO:0006487	protein N-linked glycosylation	biological_process	5	1395	51	20900	0.252441	0.664181	1.46883	Fut9;Magt1;Mgat3;Ddost;Dolpp1
GO:0010507	negative regulation of autophagy	biological_process	5	1395	51	20900	0.252441	0.664181	1.46883	Nampt;Bcl2;Adra1a;Herc1;Rragc
GO:0006469	negative regulation of protein kinase activity	biological_process	7	1395	77	20900	0.253619	0.664181	1.36201	Shb;Ubash3b;Dtnbp1;Ceacam1;Cep85;Rb1;Wnk4
GO:0010506	regulation of autophagy	biological_process	6	1395	64	20900	0.254143	0.664181	1.40457	Bcl2;Pycard;Pik3r4;Mtmr4;Mapk15;Pik3r2
GO:0010498	proteasomal protein catabolic process	biological_process	4	1395	39	20900	0.261443	0.664181	1.53662	Dtx4;Vhl;Bag6;Psmb9
GO:0061512	protein localization to cilium	biological_process	4	1395	39	20900	0.261443	0.664181	1.53662	Zfp423;Tulp2;Ttc21a;Wdr35
GO:0000463	maturation of LSU-rRNA from tricistronic rRNA transcript (SSU-rRNA, 5.8S rRNA, LSU-rRNA)	biological_process	2	1395	15	20900	0.264542	0.664181	1.99761	Znhit6;Bop1
GO:0001759	organ induction	biological_process	2	1395	15	20900	0.264542	0.664181	1.99761	Fgf1;Bmp4
GO:0003084	positive regulation of systemic arterial blood pressure	biological_process	2	1395	15	20900	0.264542	0.664181	1.99761	Adrb1;Adra1a
GO:0006090	pyruvate metabolic process	biological_process	2	1395	15	20900	0.264542	0.664181	1.99761	Me3;Pfkfb2
GO:0006465	signal peptide processing	biological_process	2	1395	15	20900	0.264542	0.664181	1.99761	Immp2l;Furin
GO:0009311	oligosaccharide metabolic process	biological_process	2	1395	15	20900	0.264542	0.664181	1.99761	St6galnac4;St8sia6
GO:0010744	positive regulation of macrophage derived foam cell differentiation	biological_process	2	1395	15	20900	0.264542	0.664181	1.99761	Pla2g5;Lpl
GO:0015693	magnesium ion transport	biological_process	2	1395	15	20900	0.264542	0.664181	1.99761	Magt1;Tusc3
GO:0019395	fatty acid oxidation	biological_process	2	1395	15	20900	0.264542	0.664181	1.99761	Pparg;Adipor2
GO:0030206	chondroitin sulfate biosynthetic process	biological_process	2	1395	15	20900	0.264542	0.664181	1.99761	Chst11;Csgalnact1
GO:0030490	maturation of SSU-rRNA	biological_process	2	1395	15	20900	0.264542	0.664181	1.99761	Ddx52;Tsr3
GO:0031110	regulation of microtubule polymerization or depolymerization	biological_process	2	1395	15	20900	0.264542	0.664181	1.99761	Stmn2;Stmn4
GO:0033173	calcineurin-NFAT signaling cascade	biological_process	2	1395	15	20900	0.264542	0.664181	1.99761	Adgrb2;Ppp3r1
GO:0035845	photoreceptor cell outer segment organization	biological_process	2	1395	15	20900	0.264542	0.664181	1.99761	Cdhr1;Crb1
GO:0042129	regulation of T cell proliferation	biological_process	2	1395	15	20900	0.264542	0.664181	1.99761	Bid;Tnfrsf1b
GO:0043951	negative regulation of cAMP-mediated signaling	biological_process	2	1395	15	20900	0.264542	0.664181	1.99761	Pde10a;Pde11a
GO:0045806	negative regulation of endocytosis	biological_process	2	1395	15	20900	0.264542	0.664181	1.99761	Epha3;Ank3
GO:0045948	positive regulation of translational initiation	biological_process	2	1395	15	20900	0.264542	0.664181	1.99761	Larp1;Ythdf3
GO:0050771	negative regulation of axonogenesis	biological_process	2	1395	15	20900	0.264542	0.664181	1.99761	Dab1;Mbp
GO:0050805	negative regulation of synaptic transmission	biological_process	2	1395	15	20900	0.264542	0.664181	1.99761	Rapgef4;Gnai1
GO:0060392	negative regulation of SMAD protein signal transduction	biological_process	2	1395	15	20900	0.264542	0.664181	1.99761	Pparg;Ldlrad4
GO:0070102	interleukin-6-mediated signaling pathway	biological_process	2	1395	15	20900	0.264542	0.664181	1.99761	Il6st;Il6ra
GO:1902275	regulation of chromatin organization	biological_process	2	1395	15	20900	0.264542	0.664181	1.99761	Hnrnpu;Mllt3
GO:1903671	negative regulation of sprouting angiogenesis	biological_process	2	1395	15	20900	0.264542	0.664181	1.99761	Epn2;Pik3cb
GO:2000343	positive regulation of chemokine (C-X-C motif) ligand 2 production	biological_process	2	1395	15	20900	0.264542	0.664181	1.99761	Lpl;Mbp
GO:0051897	positive regulation of phosphatidylinositol 3-kinase/protein kinase B signal transduction	biological_process	15	1395	187	20900	0.267265	0.664181	1.20177	Nrxn1;Pdgfrb;Sema3e;Hpse;Igfbp5;Angpt1;Pdgfc;Vav2;Sema5a;Ptprj;Pik3cb;Fam110c;Phlpp1;Calcr;Arrb2
GO:0006883	intracellular sodium ion homeostasis	biological_process	3	1395	27	20900	0.267927	0.664181	1.66468	C7;Nr3c2;Tesc
GO:0007274	neuromuscular synaptic transmission	biological_process	3	1395	27	20900	0.267927	0.664181	1.66468	Large1;Tspoap1;Fchsd1
GO:0021542	dentate gyrus development	biological_process	3	1395	27	20900	0.267927	0.664181	1.66468	Large1;Scn2a;Emx2
GO:0032781	positive regulation of ATP-dependent activity	biological_process	3	1395	27	20900	0.267927	0.664181	1.66468	Aldob;Tor1aip1;Napa
GO:0046716	muscle cell cellular homeostasis	biological_process	3	1395	27	20900	0.267927	0.664181	1.66468	Large1;Dmd;Hif1a
GO:0050678	regulation of epithelial cell proliferation	biological_process	3	1395	27	20900	0.267927	0.664181	1.66468	Bid;Hey1;Pgr
GO:0090102	cochlea development	biological_process	3	1395	27	20900	0.267927	0.664181	1.66468	Gabrb2;Gabrb3;Hey2
GO:0032088	negative regulation of NF-kappaB transcription factor activity	biological_process	7	1395	79	20900	0.274506	0.664181	1.32753	Irak1;Pycard;Irak2;Mturn;Cdk5rap3;Arrb2;Peli1
GO:0000086	G2/M transition of mitotic cell cycle	biological_process	4	1395	40	20900	0.27654	0.664181	1.49821	Cdk14;Cit;Calm3;Calm1
GO:0001656	metanephros development	biological_process	4	1395	40	20900	0.27654	0.664181	1.49821	Eya1;Bcl2;Tshz3;Bmp4
GO:0042327	positive regulation of phosphorylation	biological_process	4	1395	40	20900	0.27654	0.664181	1.49821	Apln;Kctd20;Itga6;Ptges3
GO:0050853	B cell receptor signaling pathway	biological_process	4	1395	40	20900	0.27654	0.664181	1.49821	Sh2b2;Bcl2;Mef2c;Plcg2
GO:0060412	ventricular septum morphogenesis	biological_process	4	1395	40	20900	0.27654	0.664181	1.49821	Slit3;Tgfbr3;Hey1;Hey2
GO:0070372	regulation of ERK1 and ERK2 cascade	biological_process	4	1395	40	20900	0.27654	0.664181	1.49821	Ros1;Tgfbr3;Ceacam1;Bmp4
GO:0034097	response to cytokine	biological_process	6	1395	66	20900	0.277192	0.664181	1.36201	Il6st;Il6ra;Casp6;Bcl2;Ddost;Synj1
GO:0050766	positive regulation of phagocytosis	biological_process	6	1395	66	20900	0.277192	0.664181	1.36201	Pycard;Camk1d;Rab27a;Cyba;Pla2g5;Fcgr1
GO:0060021	roof of mouth development	biological_process	7	1395	80	20900	0.285112	0.664181	1.31093	Gabrb3;Sgpl1;Asph;Tgfbr3;Mef2c;Anp32b;Tiparp
GO:0006820	monoatomic anion transport	biological_process	3	1395	28	20900	0.286497	0.664181	1.60522	Kcnn4;Slc4a10;Slc17a8
GO:0006885	regulation of pH	biological_process	3	1395	28	20900	0.286497	0.664181	1.60522	Slc9a2;Slc4a10;Slc9a4
GO:0007187	G protein-coupled receptor signaling pathway, coupled to cyclic nucleotide second messenger	biological_process	3	1395	28	20900	0.286497	0.664181	1.60522	Hrh2;Htr7;Htr2a
GO:0035307	positive regulation of protein dephosphorylation	biological_process	3	1395	28	20900	0.286497	0.664181	1.60522	Calm3;Calm1;Ambra1
GO:0036297	interstrand cross-link repair	biological_process	3	1395	28	20900	0.286497	0.664181	1.60522	Ercc6l2;Fancl;Cenpx
GO:0060122	inner ear receptor cell stereocilium organization	biological_process	3	1395	28	20900	0.286497	0.664181	1.60522	Pcdh15;Cdh23;Hey1
GO:0090103	cochlea morphogenesis	biological_process	3	1395	28	20900	0.286497	0.664181	1.60522	Zeb1;Eya1;Pou3f4
GO:0006694	steroid biosynthetic process	biological_process	6	1395	67	20900	0.288894	0.664181	1.34168	Srd5a1;Cyb5r3;Cyp27a1;Nsdhl;Ch25h;Mvd
GO:0045944	positive regulation of transcription by RNA polymerase II	biological_process	86	1395	1212	20900	0.288956	0.664181	1.06308	Vdr;Ss18;Creb5;Mef2a;Barhl2;Pparg;Rora;Dab2;Auts2;Myt1l;Vgll2;Thrb;Zeb1;Rest;Tbx21;Zic3;Zfp521;Taf12;Notch2;Ablim1;Nr3c2;Eya1;Klf7;Cdh13;Ppargc1a;Arnt;Hnrnpu;Zfp384;Nr4a3;Zfp64;Nampt;Zfp982;Hlf;Rapgef3;Runx2;Cavin4;Bmpr1b;Mcrs1;Atrx;Fgf1;Hey1;Smad1;Maml3;Arnt2;Rprd1b;Bcl9;Tbl1xr1;Med1;Actr2;Etv4;Mef2c;Ogt;Ppp3r1;Nufip1;Sgsm1;Pelp1;Mecp2;Fos;Bloc1s2;Armcx3;Zfp335;Maf;Ier5;Bmp4;Pgr;Hey2;Mybbp1a;Fox…
GO:0002024	diet induced thermogenesis	biological_process	2	1395	16	20900	0.289957	0.664181	1.87276	Pparg;Adrb1
GO:0003181	atrioventricular valve morphogenesis	biological_process	2	1395	16	20900	0.289957	0.664181	1.87276	Slit3;Hey1
GO:0006940	regulation of smooth muscle contraction	biological_process	2	1395	16	20900	0.289957	0.664181	1.87276	Cald1;Chrnb4
GO:0008156	negative regulation of DNA replication	biological_process	2	1395	16	20900	0.289957	0.664181	1.87276	Mapk15;Atr
GO:0010631	epithelial cell migration	biological_process	2	1395	16	20900	0.289957	0.664181	1.87276	Sema3a;Arhgap5
GO:0019752	carboxylic acid metabolic process	biological_process	2	1395	16	20900	0.289957	0.664181	1.87276	Sgpl1;Gad1
GO:0021799	cerebral cortex radially oriented cell migration	biological_process	2	1395	16	20900	0.289957	0.664181	1.87276	Mdga1;Dab1
GO:0030322	stabilization of membrane potential	biological_process	2	1395	16	20900	0.289957	0.664181	1.87276	Kcnn4;Kcnk13
GO:0030502	negative regulation of bone mineralization	biological_process	2	1395	16	20900	0.289957	0.664181	1.87276	Hif1a;Ecm1
GO:0030644	intracellular chloride ion homeostasis	biological_process	2	1395	16	20900	0.289957	0.664181	1.87276	Stk39;Wnk4
GO:0035269	protein O-linked mannosylation	biological_process	2	1395	16	20900	0.289957	0.664181	1.87276	Tmtc2;Large1
GO:0035721	intraciliary retrograde transport	biological_process	2	1395	16	20900	0.289957	0.664181	1.87276	Ttc21a;Wdr35
GO:0040037	negative regulation of fibroblast growth factor receptor signaling pathway	biological_process	2	1395	16	20900	0.289957	0.664181	1.87276	Gpc1;Apln
GO:0043068	positive regulation of programmed cell death	biological_process	2	1395	16	20900	0.289957	0.664181	1.87276	Rest;Bmp4
GO:0045947	negative regulation of translational initiation	biological_process	2	1395	16	20900	0.289957	0.664181	1.87276	Rbm4;Larp1
GO:0046902	regulation of mitochondrial membrane permeability	biological_process	2	1395	16	20900	0.289957	0.664181	1.87276	Bcl2;Slc25a4
GO:0055008	cardiac muscle tissue morphogenesis	biological_process	2	1395	16	20900	0.289957	0.664181	1.87276	Angpt1;Ttn
GO:0055062	phosphate ion homeostasis	biological_process	2	1395	16	20900	0.289957	0.664181	1.87276	Alpl;Slc17a8
GO:0060411	cardiac septum morphogenesis	biological_process	2	1395	16	20900	0.289957	0.664181	1.87276	Hey1;Hey2
GO:0060487	lung epithelial cell differentiation	biological_process	2	1395	16	20900	0.289957	0.664181	1.87276	Eya1;Ppp3r1
GO:0060546	negative regulation of necroptotic process	biological_process	2	1395	16	20900	0.289957	0.664181	1.87276	Slc25a4;Peli1
GO:0061462	protein localization to lysosome	biological_process	2	1395	16	20900	0.289957	0.664181	1.87276	Sh3bp4;Rragc
GO:0070417	cellular response to cold	biological_process	2	1395	16	20900	0.289957	0.664181	1.87276	Fcor;Saxo1
GO:1901381	positive regulation of potassium ion transmembrane transport	biological_process	2	1395	16	20900	0.289957	0.664181	1.87276	Kcnc1;Akap7
GO:2000001	regulation of DNA damage checkpoint	biological_process	2	1395	16	20900	0.289957	0.664181	1.87276	Cry1;Rnaseh2b
GO:0033674	positive regulation of kinase activity	biological_process	5	1395	54	20900	0.291523	0.664181	1.38723	Ros1;Alk;Epha5;Pdgfrb;Mre11a
GO:0051209	release of sequestered calcium ion into cytosol	biological_process	5	1395	54	20900	0.291523	0.664181	1.38723	Itpr1;Htr2a;Ryr1;Plcg2;Cherp
GO:0001569	branching involved in blood vessel morphogenesis	biological_process	4	1395	41	20900	0.291774	0.664181	1.46167	Sema3e;Angpt1;Sema5a;Ppp3r1
GO:0002682	regulation of immune system process	biological_process	4	1395	41	20900	0.291774	0.664181	1.46167	Zbtb20;Zbtb26;Ceacam1;Ggt1
GO:0030177	positive regulation of Wnt signaling pathway	biological_process	4	1395	41	20900	0.291774	0.664181	1.46167	Macf1;Wls;Atp6ap2;Dact1
GO:0072593	reactive oxygen species metabolic process	biological_process	4	1395	41	20900	0.291774	0.664181	1.46167	Bcl2;Duox1;Ndufa13;Cyba
GO:0000910	cytokinesis	biological_process	1	1395	5	20900	0.292081	0.664181	2.99642	Cit
GO:0001547	antral ovarian follicle growth	biological_process	1	1395	5	20900	0.292081	0.664181	2.99642	Gas2
GO:0001660	fever generation	biological_process	1	1395	5	20900	0.292081	0.664181	2.99642	Ptger3
GO:0001661	conditioned taste aversion	biological_process	1	1395	5	20900	0.292081	0.664181	2.99642	Grm7
GO:0001773	myeloid dendritic cell activation	biological_process	1	1395	5	20900	0.292081	0.664181	2.99642	Pycard
GO:0001842	neural fold formation	biological_process	1	1395	5	20900	0.292081	0.664181	2.99642	Ovol2
GO:0001920	negative regulation of receptor recycling	biological_process	1	1395	5	20900	0.292081	0.664181	2.99642	Optn
GO:0002183	cytoplasmic translational initiation	biological_process	1	1395	5	20900	0.292081	0.664181	2.99642	Eif3m
GO:0002248	connective tissue replacement involved in inflammatory response wound healing	biological_process	1	1395	5	20900	0.292081	0.664181	2.99642	Hif1a
GO:0002296	T-helper 1 cell lineage commitment	biological_process	1	1395	5	20900	0.292081	0.664181	2.99642	Tbx21
GO:0002326	B cell lineage commitment	biological_process	1	1395	5	20900	0.292081	0.664181	2.99642	Bcl2
GO:0002408	myeloid dendritic cell chemotaxis	biological_process	1	1395	5	20900	0.292081	0.664181	2.99642	Retnlg
GO:0002520	immune system development	biological_process	1	1395	5	20900	0.292081	0.664181	2.99642	Bcl2
GO:0002719	negative regulation of cytokine production involved in immune response	biological_process	1	1395	5	20900	0.292081	0.664181	2.99642	Angpt1
GO:0002732	positive regulation of dendritic cell cytokine production	biological_process	1	1395	5	20900	0.292081	0.664181	2.99642	Plcg2
GO:0002839	positive regulation of immune response to tumor cell	biological_process	1	1395	5	20900	0.292081	0.664181	2.99642	Gsdme
GO:0002949	tRNA threonylcarbamoyladenosine modification	biological_process	1	1395	5	20900	0.292081	0.664181	2.99642	Tprkb
GO:0003081	regulation of systemic arterial blood pressure by renin-angiotensin	biological_process	1	1395	5	20900	0.292081	0.664181	2.99642	Nox1
GO:0003171	atrioventricular valve development	biological_process	1	1395	5	20900	0.292081	0.664181	2.99642	Hey2
GO:0003177	pulmonary valve development	biological_process	1	1395	5	20900	0.292081	0.664181	2.99642	Tnfrsf1b
GO:0003413	chondrocyte differentiation involved in endochondral bone morphogenesis	biological_process	1	1395	5	20900	0.292081	0.664181	2.99642	Scube2
GO:0006001	fructose catabolic process	biological_process	1	1395	5	20900	0.292081	0.664181	2.99642	Aldob
GO:0006121	mitochondrial electron transport, succinate to ubiquinone	biological_process	1	1395	5	20900	0.292081	0.664181	2.99642	Sdhc
GO:0006147	guanine catabolic process	biological_process	1	1395	5	20900	0.292081	0.664181	2.99642	Gda
GO:0006550	isoleucine catabolic process	biological_process	1	1395	5	20900	0.292081	0.664181	2.99642	Acat1
GO:0006565	L-serine catabolic process	biological_process	1	1395	5	20900	0.292081	0.664181	2.99642	Cbs
GO:0006663	platelet activating factor biosynthetic process	biological_process	1	1395	5	20900	0.292081	0.664181	2.99642	Pla2g5
GO:0007210	serotonin receptor signaling pathway	biological_process	1	1395	5	20900	0.292081	0.664181	2.99642	Htr7
GO:0008065	establishment of blood-nerve barrier	biological_process	1	1395	5	20900	0.292081	0.664181	2.99642	Dmd
GO:0008356	asymmetric cell division	biological_process	1	1395	5	20900	0.292081	0.664181	2.99642	Actr2
GO:0008582	regulation of synaptic assembly at neuromuscular junction	biological_process	1	1395	5	20900	0.292081	0.664181	2.99642	Mycbp2
GO:0009249	protein lipoylation	biological_process	1	1395	5	20900	0.292081	0.664181	2.99642	Ndufab1
GO:0009642	response to light intensity	biological_process	1	1395	5	20900	0.292081	0.664181	2.99642	Cntnap2
GO:0010255	glucose mediated signaling pathway	biological_process	1	1395	5	20900	0.292081	0.664181	2.99642	Adcy8
GO:0010387	COP9 signalosome assembly	biological_process	1	1395	5	20900	0.292081	0.664181	2.99642	Cops7b
GO:0010606	positive regulation of cytoplasmic mRNA processing body assembly	biological_process	1	1395	5	20900	0.292081	0.664181	2.99642	Cnot6
GO:0010694	positive regulation of alkaline phosphatase activity	biological_process	1	1395	5	20900	0.292081	0.664181	2.99642	Mef2c
GO:0010749	regulation of nitric oxide mediated signal transduction	biological_process	1	1395	5	20900	0.292081	0.664181	2.99642	Cbs
GO:0010817	regulation of hormone levels	biological_process	1	1395	5	20900	0.292081	0.664181	2.99642	Sin3a
GO:0010822	positive regulation of mitochondrion organization	biological_process	1	1395	5	20900	0.292081	0.664181	2.99642	Ppargc1a
GO:0010829	negative regulation of glucose transmembrane transport	biological_process	1	1395	5	20900	0.292081	0.664181	2.99642	Fabp5
GO:0014706	striated muscle tissue development	biological_process	1	1395	5	20900	0.292081	0.664181	2.99642	Eya1
GO:0015811	L-cystine transport	biological_process	1	1395	5	20900	0.292081	0.664181	2.99642	Ctns
GO:0015827	tryptophan transport	biological_process	1	1395	5	20900	0.292081	0.664181	2.99642	Slc3a2
GO:0016049	cell growth	biological_process	1	1395	5	20900	0.292081	0.664181	2.99642	Bcl2
GO:0016139	glycoside catabolic process	biological_process	1	1395	5	20900	0.292081	0.664181	2.99642	Fuca2
GO:0016183	synaptic vesicle coating	biological_process	1	1395	5	20900	0.292081	0.664181	2.99642	Ap3s1
GO:0018057	peptidyl-lysine oxidation	biological_process	1	1395	5	20900	0.292081	0.664181	2.99642	Loxl4
GO:0019243	methylglyoxal catabolic process to D-lactate via S-lactoyl-glutathione	biological_process	1	1395	5	20900	0.292081	0.664181	2.99642	Pnkd
GO:0019348	dolichol metabolic process	biological_process	1	1395	5	20900	0.292081	0.664181	2.99642	Dpm3
GO:0019509	L-methionine salvage from methylthioadenosine	biological_process	1	1395	5	20900	0.292081	0.664181	2.99642	Mtap
GO:0019640	glucuronate catabolic process to xylulose 5-phosphate	biological_process	1	1395	5	20900	0.292081	0.664181	2.99642	Akr1a1
GO:0021938	smoothened signaling pathway involved in regulation of cerebellar granule cell precursor cell proliferation	biological_process	1	1395	5	20900	0.292081	0.664181	2.99642	Zfp423
GO:0030951	establishment or maintenance of microtubule cytoskeleton polarity	biological_process	1	1395	5	20900	0.292081	0.664181	2.99642	Ank3
GO:0031133	regulation of axon diameter	biological_process	1	1395	5	20900	0.292081	0.664181	2.99642	Nefm
GO:0031591	wybutosine biosynthetic process	biological_process	1	1395	5	20900	0.292081	0.664181	2.99642	Lcmt2
GO:0031649	heat generation	biological_process	1	1395	5	20900	0.292081	0.664181	2.99642	Adrb1
GO:0032310	prostaglandin secretion	biological_process	1	1395	5	20900	0.292081	0.664181	2.99642	Abcc4
GO:0032374	regulation of cholesterol transport	biological_process	1	1395	5	20900	0.292081	0.664181	2.99642	Furin
GO:0032414	positive regulation of ion transmembrane transporter activity	biological_process	1	1395	5	20900	0.292081	0.664181	2.99642	Stk39
GO:0032648	regulation of interferon-beta production	biological_process	1	1395	5	20900	0.292081	0.664181	2.99642	Rnf216
GO:0032765	positive regulation of mast cell cytokine production	biological_process	1	1395	5	20900	0.292081	0.664181	2.99642	Nr4a3
GO:0032914	positive regulation of transforming growth factor beta1 production	biological_process	1	1395	5	20900	0.292081	0.664181	2.99642	Atp6ap2
GO:0032929	negative regulation of superoxide anion generation	biological_process	1	1395	5	20900	0.292081	0.664181	2.99642	Pon3
GO:0032959	inositol trisphosphate biosynthetic process	biological_process	1	1395	5	20900	0.292081	0.664181	2.99642	Plcg2
GO:0033024	mast cell apoptotic process	biological_process	1	1395	5	20900	0.292081	0.664181	2.99642	Kitl
GO:0033135	regulation of peptidyl-serine phosphorylation	biological_process	1	1395	5	20900	0.292081	0.664181	2.99642	Hrc
GO:0033564	anterior/posterior axon guidance	biological_process	1	1395	5	20900	0.292081	0.664181	2.99642	Dcc
GO:0033605	positive regulation of catecholamine secretion	biological_process	1	1395	5	20900	0.292081	0.664181	2.99642	Kcnb1
GO:0033864	positive regulation of NAD(P)H oxidase activity	biological_process	1	1395	5	20900	0.292081	0.664181	2.99642	Cyba
GO:0034112	positive regulation of homotypic cell-cell adhesion	biological_process	1	1395	5	20900	0.292081	0.664181	2.99642	Ank3
GO:0034767	positive regulation of monoatomic ion transmembrane transport	biological_process	1	1395	5	20900	0.292081	0.664181	2.99642	Kcnc1
GO:0035469	determination of pancreatic left/right asymmetry	biological_process	1	1395	5	20900	0.292081	0.664181	2.99642	Zic3
GO:0035754	B cell chemotaxis	biological_process	1	1395	5	20900	0.292081	0.664181	2.99642	Ch25h
GO:0035791	platelet-derived growth factor receptor-beta signaling pathway	biological_process	1	1395	5	20900	0.292081	0.664181	2.99642	Pdgfrb
GO:0036493	positive regulation of translation in response to endoplasmic reticulum stress	biological_process	1	1395	5	20900	0.292081	0.664181	2.99642	Nck1
GO:0038003	G protein-coupled opioid receptor signaling pathway	biological_process	1	1395	5	20900	0.292081	0.664181	2.99642	Adcy8
GO:0042745	circadian sleep/wake cycle	biological_process	1	1395	5	20900	0.292081	0.664181	2.99642	Cntnap2
GO:0042921	glucocorticoid receptor signaling pathway	biological_process	1	1395	5	20900	0.292081	0.664181	2.99642	Ptges3
GO:0042998	positive regulation of Golgi to plasma membrane protein transport	biological_process	1	1395	5	20900	0.292081	0.664181	2.99642	Cnst
GO:0043949	regulation of cAMP-mediated signaling	biological_process	1	1395	5	20900	0.292081	0.664181	2.99642	Gnai1
GO:0044546	NLRP3 inflammasome complex assembly	biological_process	1	1395	5	20900	0.292081	0.664181	2.99642	Pycard
GO:0044691	tooth eruption	biological_process	1	1395	5	20900	0.292081	0.664181	2.99642	Fam20a
GO:0044806	G-quadruplex DNA unwinding	biological_process	1	1395	5	20900	0.292081	0.664181	2.99642	Hnrnpa2b1
GO:0045601	regulation of endothelial cell differentiation	biological_process	1	1395	5	20900	0.292081	0.664181	2.99642	Ceacam1
GO:0045759	negative regulation of action potential	biological_process	1	1395	5	20900	0.292081	0.664181	2.99642	Hcn1
GO:0045923	positive regulation of fatty acid metabolic process	biological_process	1	1395	5	20900	0.292081	0.664181	2.99642	Pparg
GO:0046068	cGMP metabolic process	biological_process	1	1395	5	20900	0.292081	0.664181	2.99642	Rora
GO:0046498	S-adenosylhomocysteine metabolic process	biological_process	1	1395	5	20900	0.292081	0.664181	2.99642	Gamt
GO:0046602	regulation of mitotic centrosome separation	biological_process	1	1395	5	20900	0.292081	0.664181	2.99642	Cep85
GO:0046666	retinal cell programmed cell death	biological_process	1	1395	5	20900	0.292081	0.664181	2.99642	Bcl2
GO:0046689	response to mercury ion	biological_process	1	1395	5	20900	0.292081	0.664181	2.99642	Gatm
GO:0048014	Tie signaling pathway	biological_process	1	1395	5	20900	0.292081	0.664181	2.99642	Angpt1
GO:0048210	Golgi vesicle fusion to target membrane	biological_process	1	1395	5	20900	0.292081	0.664181	2.99642	Rab8b
GO:0048254	snoRNA localization	biological_process	1	1395	5	20900	0.292081	0.664181	2.99642	Znhit6
GO:0048619	embryonic hindgut morphogenesis	biological_process	1	1395	5	20900	0.292081	0.664181	2.99642	Dact1
GO:0048742	regulation of skeletal muscle fiber development	biological_process	1	1395	5	20900	0.292081	0.664181	2.99642	Hdac9
GO:0050849	negative regulation of calcium-mediated signaling	biological_process	1	1395	5	20900	0.292081	0.664181	2.99642	Itpr1
GO:0050904	diapedesis	biological_process	1	1395	5	20900	0.292081	0.664181	2.99642	Itga4
GO:0051138	positive regulation of NK T cell differentiation	biological_process	1	1395	5	20900	0.292081	0.664181	2.99642	Zbtb16
GO:0051170	import into nucleus	biological_process	1	1395	5	20900	0.292081	0.664181	2.99642	Bach2
GO:0051252	regulation of RNA metabolic process	biological_process	1	1395	5	20900	0.292081	0.664181	2.99642	Pcbp3
GO:0051294	establishment of spindle orientation	biological_process	1	1395	5	20900	0.292081	0.664181	2.99642	Llgl2
GO:0051295	establishment of meiotic spindle localization	biological_process	1	1395	5	20900	0.292081	0.664181	2.99642	Fmn2
GO:0051347	positive regulation of transferase activity	biological_process	1	1395	5	20900	0.292081	0.664181	2.99642	C1galt1c1
GO:0051387	negative regulation of neurotrophin TRK receptor signaling pathway	biological_process	1	1395	5	20900	0.292081	0.664181	2.99642	Ptprf
GO:0051490	negative regulation of filopodium assembly	biological_process	1	1395	5	20900	0.292081	0.664181	2.99642	Nrxn1
GO:0051562	negative regulation of mitochondrial calcium ion concentration	biological_process	1	1395	5	20900	0.292081	0.664181	2.99642	Prkce
GO:0051640	organelle localization	biological_process	1	1395	5	20900	0.292081	0.664181	2.99642	Rnf167
GO:0051653	spindle localization	biological_process	1	1395	5	20900	0.292081	0.664181	2.99642	Actr2
GO:0051725	protein de-ADP-ribosylation	biological_process	1	1395	5	20900	0.292081	0.664181	2.99642	Macrod2
GO:0060025	regulation of synaptic activity	biological_process	1	1395	5	20900	0.292081	0.664181	2.99642	Mef2c
GO:0060137	maternal process involved in parturition	biological_process	1	1395	5	20900	0.292081	0.664181	2.99642	Kalrn
GO:0060219	camera-type eye photoreceptor cell differentiation	biological_process	1	1395	5	20900	0.292081	0.664181	2.99642	Sdk2
GO:0060363	cranial suture morphogenesis	biological_process	1	1395	5	20900	0.292081	0.664181	2.99642	Bmp4
GO:0060478	acrosomal vesicle exocytosis	biological_process	1	1395	5	20900	0.292081	0.664181	2.99642	Rims1
GO:0060491	regulation of cell projection assembly	biological_process	1	1395	5	20900	0.292081	0.664181	2.99642	Fam110c
GO:0060502	epithelial cell proliferation involved in lung morphogenesis	biological_process	1	1395	5	20900	0.292081	0.664181	2.99642	Bmp4
GO:0060512	prostate gland morphogenesis	biological_process	1	1395	5	20900	0.292081	0.664181	2.99642	Bmp4
GO:0060537	muscle tissue development	biological_process	1	1395	5	20900	0.292081	0.664181	2.99642	Csrp1
GO:0060633	negative regulation of transcription initiation by RNA polymerase II	biological_process	1	1395	5	20900	0.292081	0.664181	2.99642	Hey2
GO:0060676	ureteric bud formation	biological_process	1	1395	5	20900	0.292081	0.664181	2.99642	Hs2st1
GO:0060750	epithelial cell proliferation involved in mammary gland duct elongation	biological_process	1	1395	5	20900	0.292081	0.664181	2.99642	Med1
GO:0060916	mesenchymal cell proliferation involved in lung development	biological_process	1	1395	5	20900	0.292081	0.664181	2.99642	Phf14
GO:0060948	cardiac vascular smooth muscle cell development	biological_process	1	1395	5	20900	0.292081	0.664181	2.99642	Hey2
GO:0061035	regulation of cartilage development	biological_process	1	1395	5	20900	0.292081	0.664181	2.99642	Bmp4
GO:0061333	renal tubule morphogenesis	biological_process	1	1395	5	20900	0.292081	0.664181	2.99642	Mef2c
GO:0061419	positive regulation of transcription from RNA polymerase II promoter in response to hypoxia	biological_process	1	1395	5	20900	0.292081	0.664181	2.99642	Hif1a
GO:0061551	trigeminal ganglion development	biological_process	1	1395	5	20900	0.292081	0.664181	2.99642	Sema3a
GO:0061590	calcium activated phosphatidylcholine scrambling	biological_process	1	1395	5	20900	0.292081	0.664181	2.99642	Ano4
GO:0061591	calcium activated galactosylceramide scrambling	biological_process	1	1395	5	20900	0.292081	0.664181	2.99642	Ano4
GO:0061615	glycolytic process through fructose-6-phosphate	biological_process	1	1395	5	20900	0.292081	0.664181	2.99642	Aldob
GO:0061734	parkin-mediated stimulation of mitophagy in response to mitochondrial depolarization	biological_process	1	1395	5	20900	0.292081	0.664181	2.99642	Optn
GO:0065004	protein-DNA complex assembly	biological_process	1	1395	5	20900	0.292081	0.664181	2.99642	Hey2
GO:0070106	interleukin-27-mediated signaling pathway	biological_process	1	1395	5	20900	0.292081	0.664181	2.99642	Il6st
GO:0070482	response to oxygen levels	biological_process	1	1395	5	20900	0.292081	0.664181	2.99642	Gucy1b2
GO:0070564	positive regulation of vitamin D receptor signaling pathway	biological_process	1	1395	5	20900	0.292081	0.664181	2.99642	Vdr
GO:0070945	neutrophil-mediated killing of gram-negative bacterium	biological_process	1	1395	5	20900	0.292081	0.664181	2.99642	Tusc2
GO:0070966	nuclear-transcribed mRNA catabolic process, no-go decay	biological_process	1	1395	5	20900	0.292081	0.664181	2.99642	Cnot6
GO:0071205	protein localization to juxtaparanode region of axon	biological_process	1	1395	5	20900	0.292081	0.664181	2.99642	Cntnap2
GO:0071359	cellular response to dsRNA	biological_process	1	1395	5	20900	0.292081	0.664181	2.99642	Pde12
GO:0071376	cellular response to corticotropin-releasing hormone stimulus	biological_process	1	1395	5	20900	0.292081	0.664181	2.99642	Nr4a3
GO:0071422	succinate transmembrane transport	biological_process	1	1395	5	20900	0.292081	0.664181	2.99642	Slc16a1
GO:0071455	cellular response to hyperoxia	biological_process	1	1395	5	20900	0.292081	0.664181	2.99642	Nox1
GO:0071494	cellular response to UV-C	biological_process	1	1395	5	20900	0.292081	0.664181	2.99642	Ei24
GO:0071787	endoplasmic reticulum tubular network formation	biological_process	1	1395	5	20900	0.292081	0.664181	2.99642	Rtn3
GO:0071806	protein transmembrane transport	biological_process	1	1395	5	20900	0.292081	0.664181	2.99642	Hpse
GO:0071870	cellular response to catecholamine stimulus	biological_process	1	1395	5	20900	0.292081	0.664181	2.99642	Nr4a3
GO:0072044	collecting duct development	biological_process	1	1395	5	20900	0.292081	0.664181	2.99642	Tfap2b
GO:0072178	nephric duct morphogenesis	biological_process	1	1395	5	20900	0.292081	0.664181	2.99642	Efnb2
GO:0072513	positive regulation of secondary heart field cardioblast proliferation	biological_process	1	1395	5	20900	0.292081	0.664181	2.99642	Eya1
GO:0072539	T-helper 17 cell differentiation	biological_process	1	1395	5	20900	0.292081	0.664181	2.99642	Rora
GO:0072553	terminal button organization	biological_process	1	1395	5	20900	0.292081	0.664181	2.99642	Nlgn1
GO:0072676	lymphocyte migration	biological_process	1	1395	5	20900	0.292081	0.664181	2.99642	Tbx21
GO:0090038	negative regulation of protein kinase C signaling	biological_process	1	1395	5	20900	0.292081	0.664181	2.99642	Phlpp1
GO:0090116	C-5 methylation of cytosine	biological_process	1	1395	5	20900	0.292081	0.664181	2.99642	Dnmt3a
GO:0090168	Golgi reassembly	biological_process	1	1395	5	20900	0.292081	0.664181	2.99642	Vcpip1
GO:0097112	gamma-aminobutyric acid receptor clustering	biological_process	1	1395	5	20900	0.292081	0.664181	2.99642	Nrxn1
GO:0097116	gephyrin clustering involved in postsynaptic density assembly	biological_process	1	1395	5	20900	0.292081	0.664181	2.99642	Nrxn1
GO:0097492	sympathetic neuron axon guidance	biological_process	1	1395	5	20900	0.292081	0.664181	2.99642	Mef2c
GO:0098735	positive regulation of the force of heart contraction	biological_process	1	1395	5	20900	0.292081	0.664181	2.99642	Myl2
GO:0098957	anterograde axonal transport of mitochondrion	biological_process	1	1395	5	20900	0.292081	0.664181	2.99642	Agbl4
GO:0099563	modification of synaptic structure	biological_process	1	1395	5	20900	0.292081	0.664181	2.99642	Rest
GO:0106300	protein-DNA covalent cross-linking repair	biological_process	1	1395	5	20900	0.292081	0.664181	2.99642	Vcpip1
GO:0140361	cyclic-GMP-AMP transmembrane import across plasma membrane	biological_process	1	1395	5	20900	0.292081	0.664181	2.99642	Lrrc8c
GO:1900024	regulation of substrate adhesion-dependent cell spreading	biological_process	1	1395	5	20900	0.292081	0.664181	2.99642	Pkp2
GO:1900186	negative regulation of clathrin-dependent endocytosis	biological_process	1	1395	5	20900	0.292081	0.664181	2.99642	Sh3gl3
GO:1901097	negative regulation of autophagosome maturation	biological_process	1	1395	5	20900	0.292081	0.664181	2.99642	Clec16a
GO:1901534	positive regulation of hematopoietic progenitor cell differentiation	biological_process	1	1395	5	20900	0.292081	0.664181	2.99642	Kitl
GO:1901844	regulation of cell communication by electrical coupling involved in cardiac conduction	biological_process	1	1395	5	20900	0.292081	0.664181	2.99642	Hrc
GO:1902115	regulation of organelle assembly	biological_process	1	1395	5	20900	0.292081	0.664181	2.99642	Rdx
GO:1902177	positive regulation of oxidative stress-induced intrinsic apoptotic signaling pathway	biological_process	1	1395	5	20900	0.292081	0.664181	2.99642	Nox1
GO:1902474	positive regulation of protein localization to synapse	biological_process	1	1395	5	20900	0.292081	0.664181	2.99642	Nlgn1
GO:1902527	positive regulation of protein monoubiquitination	biological_process	1	1395	5	20900	0.292081	0.664181	2.99642	Ubb
GO:1902817	negative regulation of protein localization to microtubule	biological_process	1	1395	5	20900	0.292081	0.664181	2.99642	Abhd17b
GO:1902950	regulation of dendritic spine maintenance	biological_process	1	1395	5	20900	0.292081	0.664181	2.99642	Abhd17b
GO:1903039	positive regulation of leukocyte cell-cell adhesion	biological_process	1	1395	5	20900	0.292081	0.664181	2.99642	Itga4
GO:1903059	regulation of protein lipidation	biological_process	1	1395	5	20900	0.292081	0.664181	2.99642	Atg13
GO:1903307	positive regulation of regulated secretory pathway	biological_process	1	1395	5	20900	0.292081	0.664181	2.99642	Rab27a
GO:1903599	positive regulation of autophagy of mitochondrion	biological_process	1	1395	5	20900	0.292081	0.664181	2.99642	Hif1a
GO:1903670	regulation of sprouting angiogenesis	biological_process	1	1395	5	20900	0.292081	0.664181	2.99642	Ceacam1
GO:1903860	negative regulation of dendrite extension	biological_process	1	1395	5	20900	0.292081	0.664181	2.99642	Mecp2
GO:1903898	negative regulation of PERK-mediated unfolded protein response	biological_process	1	1395	5	20900	0.292081	0.664181	2.99642	Nck1
GO:1904045	cellular response to aldosterone	biological_process	1	1395	5	20900	0.292081	0.664181	2.99642	Nr3c2
GO:1904178	negative regulation of adipose tissue development	biological_process	1	1395	5	20900	0.292081	0.664181	2.99642	Klf7
GO:1904238	pericyte cell differentiation	biological_process	1	1395	5	20900	0.292081	0.664181	2.99642	Bmp4
GO:1904261	positive regulation of basement membrane assembly involved in embryonic body morphogenesis	biological_process	1	1395	5	20900	0.292081	0.664181	2.99642	Phldb1
GO:1904358	positive regulation of telomere maintenance via telomere lengthening	biological_process	1	1395	5	20900	0.292081	0.664181	2.99642	Hnrnpa2b1
GO:1904515	positive regulation of TORC2 signaling	biological_process	1	1395	5	20900	0.292081	0.664181	2.99642	Telo2
GO:1904970	brush border assembly	biological_process	1	1395	5	20900	0.292081	0.664181	2.99642	Ctns
GO:1905050	positive regulation of metallopeptidase activity	biological_process	1	1395	5	20900	0.292081	0.664181	2.99642	Antxr1
GO:1905451	positive regulation of Fc-gamma receptor signaling pathway involved in phagocytosis	biological_process	1	1395	5	20900	0.292081	0.664181	2.99642	Ptprj
GO:1905605	positive regulation of blood-brain barrier permeability	biological_process	1	1395	5	20900	0.292081	0.664181	2.99642	Angpt1
GO:1905870	positive regulation of 3'-UTR-mediated mRNA stabilization	biological_process	1	1395	5	20900	0.292081	0.664181	2.99642	Elavl4
GO:1990182	exosomal secretion	biological_process	1	1395	5	20900	0.292081	0.664181	2.99642	Rab27a
GO:1990441	negative regulation of transcription from RNA polymerase II promoter in response to endoplasmic reticulum stress	biological_process	1	1395	5	20900	0.292081	0.664181	2.99642	Nck1
GO:1990708	conditioned place preference	biological_process	1	1395	5	20900	0.292081	0.664181	2.99642	Csmd1
GO:1990928	response to amino acid starvation	biological_process	1	1395	5	20900	0.292081	0.664181	2.99642	Larp1
GO:2000051	negative regulation of non-canonical Wnt signaling pathway	biological_process	1	1395	5	20900	0.292081	0.664181	2.99642	Rnf213
GO:2000373	positive regulation of DNA topoisomerase (ATP-hydrolyzing) activity	biological_process	1	1395	5	20900	0.292081	0.664181	2.99642	Hnrnpu
GO:2000611	positive regulation of thyroid hormone generation	biological_process	1	1395	5	20900	0.292081	0.664181	2.99642	Ctns
GO:2001225	regulation of chloride transport	biological_process	1	1395	5	20900	0.292081	0.664181	2.99642	Car7
GO:0007160	cell-matrix adhesion	biological_process	8	1395	95	20900	0.30049	0.664181	1.26165	Itgb7;Hpse;Itga9;Itga4;Itgb5;Adamts12;Bcl2l11;Itga6
GO:0016055	Wnt signaling pathway	biological_process	17	1395	220	20900	0.30083	0.664181	1.15771	Cdk14;Macf1;Wls;Dab2;Dkk3;Tnik;Tle4;Tmem131l;Bcl9;Grk5;Cpe;Dkk4;Fzd8;Sfrp5;Csnk1g1;Dact1;Dkk2
GO:0006306	DNA methylation	biological_process	3	1395	29	20900	0.305163	0.664181	1.54987	Tex15;Dnmt3a;Hells
GO:0007141	male meiosis I	biological_process	3	1395	29	20900	0.305163	0.664181	1.54987	Rec8;Dmc1;Ubb
GO:0009409	response to cold	biological_process	3	1395	29	20900	0.305163	0.664181	1.54987	Cdh8;Adrb1;Zfp516
GO:0022604	regulation of cell morphogenesis	biological_process	3	1395	29	20900	0.305163	0.664181	1.54987	Efna5;Fmnl2;Fmnl1
GO:0033365	protein localization to organelle	biological_process	3	1395	29	20900	0.305163	0.664181	1.54987	Ank2;Adrb1;Bbs2
GO:0043069	negative regulation of programmed cell death	biological_process	3	1395	29	20900	0.305163	0.664181	1.54987	Ncam1;Amigo2;Plcg2
GO:0051896	regulation of phosphatidylinositol 3-kinase/protein kinase B signal transduction	biological_process	3	1395	29	20900	0.305163	0.664181	1.54987	Rapgef3;Ptpn13;Rcn3
GO:0006909	phagocytosis	biological_process	7	1395	82	20900	0.306602	0.664181	1.27896	Dock1;Syt7;Washc5;Gulp1;Tusc2;Pla2g5;Slamf1
GO:0045165	cell fate commitment	biological_process	7	1395	82	20900	0.306602	0.664181	1.27896	Barhl2;Sox5;Pparg;Eya1;Mef2c;Bmp4;Hey2
GO:0021549	cerebellum development	biological_process	4	1395	42	20900	0.307114	0.664181	1.42686	Cntnap2;Cntn1;Gabrb3;Mecp2
GO:0032467	positive regulation of cytokinesis	biological_process	4	1395	42	20900	0.307114	0.664181	1.42686	Prkce;Pkp4;Cit;Cdc6
GO:0043536	positive regulation of blood vessel endothelial cell migration	biological_process	4	1395	42	20900	0.307114	0.664181	1.42686	Angpt1;Adam17;Amot;Hif1a
GO:0060325	face morphogenesis	biological_process	4	1395	42	20900	0.307114	0.664181	1.42686	Crispld1;Sgpl1;Asph;Tiparp
GO:0090307	mitotic spindle assembly	biological_process	4	1395	42	20900	0.307114	0.664181	1.42686	Stag1;Kif2a;Cep192;Smc1a
GO:1990573	potassium ion import across plasma membrane	biological_process	4	1395	42	20900	0.307114	0.664181	1.42686	Kcnd3;Hcn4;Slc12a7;Kcnj11
GO:0006364	rRNA processing	biological_process	12	1395	151	20900	0.30803	0.664181	1.19063	Trmt2b;Pop7;Mrpl44;Wdr55;Suv39h1;Pelp1;Bop1;Tsr3;Rpf1;Rbfa;Rpp30;Esf1
GO:0007519	skeletal muscle tissue development	biological_process	6	1395	69	20900	0.312587	0.664181	1.30279	Vgll2;Dmd;Svil;Mef2c;Myoz1;Gpcpd1
GO:0006508	proteolysis	biological_process	43	1395	595	20900	0.314917	0.664181	1.08274	Trhde;Mast4;Rhbdd1;Amz1;Immp2l;Usp12;Asrgl1;Tll1;Cpd;Furin;Hmces;Casp6;Lnpep;Agbl1;Aebp1;Cpq;Pamr1;Agbl4;Vcpip1;Pcsk1;Adam17;Cntnap5a;Adamts6;Adamts12;Pcsk2;Sdcbp2;Cpe;Usp14;Adamts17;Ggt1;Psmb9;Adam23;Abhd17b;Usp25;Uchl1;Lactb;Pmpcb;Scrn3;Usp42;Usp45;Lgmn;C2;Usp2
GO:0000712	resolution of meiotic recombination intermediates	biological_process	2	1395	17	20900	0.315259	0.664181	1.7626	Cenps;Cenpx
GO:0001709	cell fate determination	biological_process	2	1395	17	20900	0.315259	0.664181	1.7626	Barhl2;Notch2
GO:0001921	positive regulation of receptor recycling	biological_process	2	1395	17	20900	0.315259	0.664181	1.7626	Dab2;Nsf
GO:0006024	glycosaminoglycan biosynthetic process	biological_process	2	1395	17	20900	0.315259	0.664181	1.7626	Hs3st3b1;Pdgfrb
GO:0006699	bile acid biosynthetic process	biological_process	2	1395	17	20900	0.315259	0.664181	1.7626	Slc27a2;Cyp27a1
GO:0006833	water transport	biological_process	2	1395	17	20900	0.315259	0.664181	1.7626	Large1;Slc14a1
GO:0010524	positive regulation of calcium ion transport into cytosol	biological_process	2	1395	17	20900	0.315259	0.664181	1.7626	Asph;Bmp4
GO:0010614	negative regulation of cardiac muscle hypertrophy	biological_process	2	1395	17	20900	0.315259	0.664181	1.7626	Mlip;Tnfrsf1b
GO:0010918	positive regulation of mitochondrial membrane potential	biological_process	2	1395	17	20900	0.315259	0.664181	1.7626	Bid;Ctns
GO:0031103	axon regeneration	biological_process	2	1395	17	20900	0.315259	0.664181	1.7626	Bcl2;Mag
GO:0031124	mRNA 3'-end processing	biological_process	2	1395	17	20900	0.315259	0.664181	1.7626	Mblac1;Rprd1b
GO:0032094	response to food	biological_process	2	1395	17	20900	0.315259	0.664181	1.7626	Pparg;Slc16a1
GO:0033120	positive regulation of RNA splicing	biological_process	2	1395	17	20900	0.315259	0.664181	1.7626	Hnrnpll;Dyrk1a
GO:0042711	maternal behavior	biological_process	2	1395	17	20900	0.315259	0.664181	1.7626	Kalrn;Brinp1
GO:0043583	ear development	biological_process	2	1395	17	20900	0.315259	0.664181	1.7626	Bcl2;Bcl2l11
GO:0045670	regulation of osteoclast differentiation	biological_process	2	1395	17	20900	0.315259	0.664181	1.7626	Ubash3b;Rassf2
GO:0048712	negative regulation of astrocyte differentiation	biological_process	2	1395	17	20900	0.315259	0.664181	1.7626	Mecp2;Dab1
GO:0061621	canonical glycolysis	biological_process	2	1395	17	20900	0.315259	0.664181	1.7626	Gpi1;Eno3
GO:0070131	positive regulation of mitochondrial translation	biological_process	2	1395	17	20900	0.315259	0.664181	1.7626	Uqcc2;Mpv17l2
GO:0090336	positive regulation of brown fat cell differentiation	biological_process	2	1395	17	20900	0.315259	0.664181	1.7626	Hnrnpu;Zbtb7b
GO:1902018	negative regulation of cilium assembly	biological_process	2	1395	17	20900	0.315259	0.664181	1.7626	Mphosph9;Wdr44
GO:0043507	positive regulation of JUN kinase activity	biological_process	5	1395	56	20900	0.318134	0.664181	1.33769	Magi3;Fgd4;Irak1;Fzd8;Pak1
GO:0048286	lung alveolus development	biological_process	5	1395	56	20900	0.318134	0.664181	1.33769	Man1a2;Igfbp5;Phf14;Bmp4;Pgr
GO:0007200	phospholipase C-activating G protein-coupled receptor signaling pathway	biological_process	8	1395	97	20900	0.320537	0.664181	1.23564	Itpr1;F2rl3;Ptger3;Htr2a;Adra1a;Ntsr2;Adra1b;Cckbr
GO:0007098	centrosome cycle	biological_process	4	1395	43	20900	0.322532	0.664181	1.39368	Pde4dip;Fes;Slc16a1;Chd3
GO:0001892	embryonic placenta development	biological_process	3	1395	30	20900	0.323873	0.664181	1.49821	Arnt;Med1;Hif1a
GO:0006904	vesicle docking involved in exocytosis	biological_process	3	1395	30	20900	0.323873	0.664181	1.49821	Rab8b;Kcnb1;Stx1b
GO:0006906	vesicle fusion	biological_process	3	1395	30	20900	0.323873	0.664181	1.49821	Syt7;C2cd5;Stx1b
GO:0010592	positive regulation of lamellipodium assembly	biological_process	3	1395	30	20900	0.323873	0.664181	1.49821	Auts2;Fscn1;Actr2
GO:0010971	positive regulation of G2/M transition of mitotic cell cycle	biological_process	3	1395	30	20900	0.323873	0.664181	1.49821	Cdc7;Mecp2;Sin3a
GO:0030511	positive regulation of transforming growth factor beta receptor signaling pathway	biological_process	3	1395	30	20900	0.323873	0.664181	1.49821	Furin;Tgfbr3;Adam17
GO:0046034	ATP metabolic process	biological_process	3	1395	30	20900	0.323873	0.664181	1.49821	Ctns;Ak1;Hspa8
GO:0060586	multicellular organismal-level iron ion homeostasis	biological_process	3	1395	30	20900	0.323873	0.664181	1.49821	Hmox1;Neo1;Bmp6
GO:0061484	hematopoietic stem cell homeostasis	biological_process	3	1395	30	20900	0.323873	0.664181	1.49821	Nbea;Crispld1;Zfp251
GO:1900017	positive regulation of cytokine production involved in inflammatory response	biological_process	3	1395	30	20900	0.323873	0.664181	1.49821	Gbp5;Il17rc;Hif1a
GO:2001243	negative regulation of intrinsic apoptotic signaling pathway	biological_process	3	1395	30	20900	0.323873	0.664181	1.49821	Bcl2;Ndufa13;Hells
GO:0006325	chromatin organization	biological_process	26	1395	352	20900	0.324127	0.664181	1.10663	Dpf2;Eya1;L3mbtl4;Hnrnpu;Mcrs1;Asf1b;Cbx6;Atrx;Hdac9;Rcbtb1;Suz12;Dpf3;Rcor1;Tbl1xr1;Ogt;Suv39h1;Dnmt3a;Cbx3;Phf19;Bag6;Prdm6;Rb1;Ring1;Ep400;Chd3;L3mbtl1
GO:0045727	positive regulation of translation	biological_process	7	1395	84	20900	0.328394	0.664181	1.24851	Barhl2;Rbm4;Upf3b;Pym1;Larp1;Ythdf3;Ogt
GO:0050673	epithelial cell proliferation	biological_process	7	1395	84	20900	0.328394	0.664181	1.24851	Pparg;Zeb1;Eya1;Runx2;Fgf1;Bmp4;Rb1
GO:0070373	negative regulation of ERK1 and ERK2 cascade	biological_process	7	1395	84	20900	0.328394	0.664181	1.24851	Dlg1;Spred2;Dab2;Dmd;Phlpp1;Dynlt1b;Wnk2
GO:0051898	negative regulation of phosphatidylinositol 3-kinase/protein kinase B signal transduction	biological_process	5	1395	57	20900	0.331551	0.664181	1.31422	Dlg1;Ptprj;Pik3cb;Phlpp1;Sfrp5
GO:0009790	embryo development	biological_process	6	1395	71	20900	0.336576	0.664181	1.26609	Dlg2;Dlg1;Mecp2;Lrrc7;Amot;Ambra1
GO:0046676	negative regulation of insulin secretion	biological_process	4	1395	44	20900	0.338001	0.664181	1.36201	Ptger3;Rest;Kcnb1;Kcnj11
GO:0048568	embryonic organ development	biological_process	4	1395	44	20900	0.338001	0.664181	1.36201	Epn2;Pdgfrb;Ercc3;Pbx3
GO:0051781	positive regulation of cell division	biological_process	4	1395	44	20900	0.338001	0.664181	1.36201	Garem1;Fgf1;Pdgfc;Tgfa
GO:0000183	rDNA heterochromatin formation	biological_process	1	1395	6	20900	0.339343	0.664181	2.49701	Suv39h1
GO:0000963	mitochondrial RNA processing	biological_process	1	1395	6	20900	0.339343	0.664181	2.49701	Fastkd1
GO:0001775	cell activation	biological_process	1	1395	6	20900	0.339343	0.664181	2.49701	Plcg2
GO:0001787	natural killer cell proliferation	biological_process	1	1395	6	20900	0.339343	0.664181	2.49701	Slamf1
GO:0001821	histamine secretion	biological_process	1	1395	6	20900	0.339343	0.664181	2.49701	Cckbr
GO:0002322	B cell proliferation involved in immune response	biological_process	1	1395	6	20900	0.339343	0.664181	2.49701	Cd180
GO:0002360	T cell lineage commitment	biological_process	1	1395	6	20900	0.339343	0.664181	2.49701	Bcl2
GO:0002934	desmosome organization	biological_process	1	1395	6	20900	0.339343	0.664181	2.49701	Pkp2
GO:0005981	regulation of glycogen catabolic process	biological_process	1	1395	6	20900	0.339343	0.664181	2.49701	Ppp1r3d
GO:0006003	fructose 2,6-bisphosphate metabolic process	biological_process	1	1395	6	20900	0.339343	0.664181	2.49701	Pfkfb2
GO:0006047	UDP-N-acetylglucosamine metabolic process	biological_process	1	1395	6	20900	0.339343	0.664181	2.49701	Gne
GO:0006104	succinyl-CoA metabolic process	biological_process	1	1395	6	20900	0.339343	0.664181	2.49701	Suclg1
GO:0006161	deoxyguanosine catabolic process	biological_process	1	1395	6	20900	0.339343	0.664181	2.49701	Gda
GO:0006166	purine ribonucleoside salvage	biological_process	1	1395	6	20900	0.339343	0.664181	2.49701	Mtap
GO:0006167	AMP biosynthetic process	biological_process	1	1395	6	20900	0.339343	0.664181	2.49701	Adss
GO:0006189	'de novo' IMP biosynthetic process	biological_process	1	1395	6	20900	0.339343	0.664181	2.49701	Pfas
GO:0006207	'de novo' pyrimidine nucleobase biosynthetic process	biological_process	1	1395	6	20900	0.339343	0.664181	2.49701	Umps
GO:0006335	DNA replication-dependent chromatin assembly	biological_process	1	1395	6	20900	0.339343	0.664181	2.49701	Asf1b
GO:0006362	transcription elongation by RNA polymerase I	biological_process	1	1395	6	20900	0.339343	0.664181	2.49701	Ercc3
GO:0006640	monoacylglycerol biosynthetic process	biological_process	1	1395	6	20900	0.339343	0.664181	2.49701	Dgat2
GO:0006642	triglyceride mobilization	biological_process	1	1395	6	20900	0.339343	0.664181	2.49701	Il6st
GO:0006751	glutathione catabolic process	biological_process	1	1395	6	20900	0.339343	0.664181	2.49701	Ggt1
GO:0007217	tachykinin receptor signaling pathway	biological_process	1	1395	6	20900	0.339343	0.664181	2.49701	Grk5
GO:0007221	positive regulation of transcription of Notch receptor target	biological_process	1	1395	6	20900	0.339343	0.664181	2.49701	Maml3
GO:0007231	osmosensory signaling pathway	biological_process	1	1395	6	20900	0.339343	0.664181	2.49701	Pycard
GO:0007379	segment specification	biological_process	1	1395	6	20900	0.339343	0.664181	2.49701	Mllt3
GO:0007501	mesodermal cell fate specification	biological_process	1	1395	6	20900	0.339343	0.664181	2.49701	Eya1
GO:0007635	chemosensory behavior	biological_process	1	1395	6	20900	0.339343	0.664181	2.49701	Prkce
GO:0010038	response to metal ion	biological_process	1	1395	6	20900	0.339343	0.664181	2.49701	Tnnc1
GO:0010701	positive regulation of norepinephrine secretion	biological_process	1	1395	6	20900	0.339343	0.664181	2.49701	Kcnb1
GO:0010742	macrophage derived foam cell differentiation	biological_process	1	1395	6	20900	0.339343	0.664181	2.49701	Pparg
GO:0010830	regulation of myotube differentiation	biological_process	1	1395	6	20900	0.339343	0.664181	2.49701	Sik1
GO:0010891	negative regulation of sequestering of triglyceride	biological_process	1	1395	6	20900	0.339343	0.664181	2.49701	Pparg
GO:0014051	gamma-aminobutyric acid secretion	biological_process	1	1395	6	20900	0.339343	0.664181	2.49701	Apba1
GO:0014053	negative regulation of gamma-aminobutyric acid secretion	biological_process	1	1395	6	20900	0.339343	0.664181	2.49701	Abat
GO:0014063	negative regulation of serotonin secretion	biological_process	1	1395	6	20900	0.339343	0.664181	2.49701	Htr7
GO:0014841	skeletal muscle satellite cell proliferation	biological_process	1	1395	6	20900	0.339343	0.664181	2.49701	Sugt1
GO:0014842	regulation of skeletal muscle satellite cell proliferation	biological_process	1	1395	6	20900	0.339343	0.664181	2.49701	Angpt1
GO:0014904	myotube cell development	biological_process	1	1395	6	20900	0.339343	0.664181	2.49701	Dmd
GO:0014910	regulation of smooth muscle cell migration	biological_process	1	1395	6	20900	0.339343	0.664181	2.49701	Plxna1
GO:0015734	taurine transport	biological_process	1	1395	6	20900	0.339343	0.664181	2.49701	Lrrc8c
GO:0015840	urea transport	biological_process	1	1395	6	20900	0.339343	0.664181	2.49701	Slc14a1
GO:0019068	virion assembly	biological_process	1	1395	6	20900	0.339343	0.664181	2.49701	Rab43
GO:0019218	regulation of steroid metabolic process	biological_process	1	1395	6	20900	0.339343	0.664181	2.49701	Rora
GO:0019853	L-ascorbic acid biosynthetic process	biological_process	1	1395	6	20900	0.339343	0.664181	2.49701	Akr1a1
GO:0021764	amygdala development	biological_process	1	1395	6	20900	0.339343	0.664181	2.49701	Pak1
GO:0023051	regulation of signaling	biological_process	1	1395	6	20900	0.339343	0.664181	2.49701	Mturn
GO:0031508	pericentric heterochromatin formation	biological_process	1	1395	6	20900	0.339343	0.664181	2.49701	Hells
GO:0031579	membrane raft organization	biological_process	1	1395	6	20900	0.339343	0.664181	2.49701	Dlg1
GO:0031581	hemidesmosome assembly	biological_process	1	1395	6	20900	0.339343	0.664181	2.49701	Lama3
GO:0031627	telomeric loop formation	biological_process	1	1395	6	20900	0.339343	0.664181	2.49701	Pot1a
GO:0031999	negative regulation of fatty acid beta-oxidation	biological_process	1	1395	6	20900	0.339343	0.664181	2.49701	Acacb
GO:0032053	ciliary basal body organization	biological_process	1	1395	6	20900	0.339343	0.664181	2.49701	Rttn
GO:0032328	alanine transport	biological_process	1	1395	6	20900	0.339343	0.664181	2.49701	Slc6a17
GO:0032417	positive regulation of sodium:proton antiporter activity	biological_process	1	1395	6	20900	0.339343	0.664181	2.49701	Tesc
GO:0032483	regulation of Rab protein signal transduction	biological_process	1	1395	6	20900	0.339343	0.664181	2.49701	Dennd3
GO:0032497	detection of lipopolysaccharide	biological_process	1	1395	6	20900	0.339343	0.664181	2.49701	Scarb1
GO:0032692	negative regulation of interleukin-1 production	biological_process	1	1395	6	20900	0.339343	0.664181	2.49701	Ceacam1
GO:0032782	bile acid secretion	biological_process	1	1395	6	20900	0.339343	0.664181	2.49701	Stard10
GO:0032792	negative regulation of CREB transcription factor activity	biological_process	1	1395	6	20900	0.339343	0.664181	2.49701	Sik1
GO:0032811	negative regulation of epinephrine secretion	biological_process	1	1395	6	20900	0.339343	0.664181	2.49701	Ptgs1
GO:0032911	negative regulation of transforming growth factor beta1 production	biological_process	1	1395	6	20900	0.339343	0.664181	2.49701	Furin
GO:0033504	floor plate development	biological_process	1	1395	6	20900	0.339343	0.664181	2.49701	Cobl
GO:0033600	negative regulation of mammary gland epithelial cell proliferation	biological_process	1	1395	6	20900	0.339343	0.664181	2.49701	Etv4
GO:0033631	cell-cell adhesion mediated by integrin	biological_process	1	1395	6	20900	0.339343	0.664181	2.49701	Itga4
GO:0033762	response to glucagon	biological_process	1	1395	6	20900	0.339343	0.664181	2.49701	Cry1
GO:0034103	regulation of tissue remodeling	biological_process	1	1395	6	20900	0.339343	0.664181	2.49701	Gpnmb
GO:0034134	toll-like receptor 2 signaling pathway	biological_process	1	1395	6	20900	0.339343	0.664181	2.49701	Irak1
GO:0034334	adherens junction maintenance	biological_process	1	1395	6	20900	0.339343	0.664181	2.49701	Pkp2
GO:0034372	very-low-density lipoprotein particle remodeling	biological_process	1	1395	6	20900	0.339343	0.664181	2.49701	Lpl
GO:0035166	post-embryonic hemopoiesis	biological_process	1	1395	6	20900	0.339343	0.664181	2.49701	Myo1e
GO:0035330	regulation of hippo signaling	biological_process	1	1395	6	20900	0.339343	0.664181	2.49701	Wwc2
GO:0035470	positive regulation of vascular wound healing	biological_process	1	1395	6	20900	0.339343	0.664181	2.49701	Hif1a
GO:0035795	negative regulation of mitochondrial membrane permeability	biological_process	1	1395	6	20900	0.339343	0.664181	2.49701	Dynlt1b
GO:0035878	nail development	biological_process	1	1395	6	20900	0.339343	0.664181	2.49701	Itga6
GO:0035883	enteroendocrine cell differentiation	biological_process	1	1395	6	20900	0.339343	0.664181	2.49701	Rbm4
GO:0035965	cardiolipin acyl-chain remodeling	biological_process	1	1395	6	20900	0.339343	0.664181	2.49701	Pla2g5
GO:0038154	interleukin-11-mediated signaling pathway	biological_process	1	1395	6	20900	0.339343	0.664181	2.49701	Il6st
GO:0038173	interleukin-17A-mediated signaling pathway	biological_process	1	1395	6	20900	0.339343	0.664181	2.49701	Il17rc
GO:0042138	meiotic DNA double-strand break formation	biological_process	1	1395	6	20900	0.339343	0.664181	2.49701	Mre11a
GO:0042373	vitamin K metabolic process	biological_process	1	1395	6	20900	0.339343	0.664181	2.49701	Ggcx
GO:0042590	antigen processing and presentation of exogenous peptide antigen via MHC class I	biological_process	1	1395	6	20900	0.339343	0.664181	2.49701	Fcgr1
GO:0042592	homeostatic process	biological_process	1	1395	6	20900	0.339343	0.664181	2.49701	Smad1
GO:0042698	ovulation cycle	biological_process	1	1395	6	20900	0.339343	0.664181	2.49701	Bmpr1b
GO:0043305	negative regulation of mast cell degranulation	biological_process	1	1395	6	20900	0.339343	0.664181	2.49701	Hmox1
GO:0043320	natural killer cell degranulation	biological_process	1	1395	6	20900	0.339343	0.664181	2.49701	Rab27a
GO:0043551	regulation of phosphatidylinositol 3-kinase activity	biological_process	1	1395	6	20900	0.339343	0.664181	2.49701	Pik3r2
GO:0043615	astrocyte cell migration	biological_process	1	1395	6	20900	0.339343	0.664181	2.49701	Arhgef7
GO:0043967	histone H4 acetylation	biological_process	1	1395	6	20900	0.339343	0.664181	2.49701	Ep400
GO:0045046	protein import into peroxisome membrane	biological_process	1	1395	6	20900	0.339343	0.664181	2.49701	Rab8b
GO:0045639	positive regulation of myeloid cell differentiation	biological_process	1	1395	6	20900	0.339343	0.664181	2.49701	Fes
GO:0045741	positive regulation of epidermal growth factor-activated receptor activity	biological_process	1	1395	6	20900	0.339343	0.664181	2.49701	Adam17
GO:0045851	pH reduction	biological_process	1	1395	6	20900	0.339343	0.664181	2.49701	Cckbr
GO:0045933	positive regulation of muscle contraction	biological_process	1	1395	6	20900	0.339343	0.664181	2.49701	Cacnb1
GO:0046464	acylglycerol catabolic process	biological_process	1	1395	6	20900	0.339343	0.664181	2.49701	Mgll
GO:0046473	phosphatidic acid metabolic process	biological_process	1	1395	6	20900	0.339343	0.664181	2.49701	Dgkb
GO:0046514	ceramide catabolic process	biological_process	1	1395	6	20900	0.339343	0.664181	2.49701	Asah1
GO:0048333	mesodermal cell differentiation	biological_process	1	1395	6	20900	0.339343	0.664181	2.49701	Bmp4
GO:0048642	negative regulation of skeletal muscle tissue development	biological_process	1	1395	6	20900	0.339343	0.664181	2.49701	Usp2
GO:0050819	negative regulation of coagulation	biological_process	1	1395	6	20900	0.339343	0.664181	2.49701	Hs3st5
GO:0051177	meiotic sister chromatid cohesion	biological_process	1	1395	6	20900	0.339343	0.664181	2.49701	Rec8
GO:0051882	mitochondrial depolarization	biological_process	1	1395	6	20900	0.339343	0.664181	2.49701	Kcnq3
GO:0052548	regulation of endopeptidase activity	biological_process	1	1395	6	20900	0.339343	0.664181	2.49701	Furin
GO:0060005	vestibular reflex	biological_process	1	1395	6	20900	0.339343	0.664181	2.49701	Nr4a3
GO:0060267	positive regulation of respiratory burst	biological_process	1	1395	6	20900	0.339343	0.664181	2.49701	Camk1d
GO:0060304	regulation of phosphatidylinositol dephosphorylation	biological_process	1	1395	6	20900	0.339343	0.664181	2.49701	Mtmr4
GO:0060336	negative regulation of type II interferon-mediated signaling pathway	biological_process	1	1395	6	20900	0.339343	0.664181	2.49701	Pparg
GO:0060390	regulation of SMAD protein signal transduction	biological_process	1	1395	6	20900	0.339343	0.664181	2.49701	Ovol2
GO:0060513	prostatic bud formation	biological_process	1	1395	6	20900	0.339343	0.664181	2.49701	Bmp4
GO:0060545	positive regulation of necroptotic process	biological_process	1	1395	6	20900	0.339343	0.664181	2.49701	Casp6
GO:0060687	regulation of branching involved in prostate gland morphogenesis	biological_process	1	1395	6	20900	0.339343	0.664181	2.49701	Bmp4
GO:0060744	mammary gland branching involved in thelarche	biological_process	1	1395	6	20900	0.339343	0.664181	2.49701	Med1
GO:0061156	pulmonary artery morphogenesis	biological_process	1	1395	6	20900	0.339343	0.664181	2.49701	Hey2
GO:0061304	retinal blood vessel morphogenesis	biological_process	1	1395	6	20900	0.339343	0.664181	2.49701	Lama1
GO:0061668	mitochondrial ribosome assembly	biological_process	1	1395	6	20900	0.339343	0.664181	2.49701	Mpv17l2
GO:0061951	establishment of protein localization to plasma membrane	biological_process	1	1395	6	20900	0.339343	0.664181	2.49701	Rdx
GO:0070296	sarcoplasmic reticulum calcium ion transport	biological_process	1	1395	6	20900	0.339343	0.664181	2.49701	Ryr1
GO:0070525	tRNA threonylcarbamoyladenosine metabolic process	biological_process	1	1395	6	20900	0.339343	0.664181	2.49701	Trp53rka
GO:0070662	mast cell proliferation	biological_process	1	1395	6	20900	0.339343	0.664181	2.49701	Kitl
GO:0070668	positive regulation of mast cell proliferation	biological_process	1	1395	6	20900	0.339343	0.664181	2.49701	Kitl
GO:0070925	organelle assembly	biological_process	1	1395	6	20900	0.339343	0.664181	2.49701	Ythdf3
GO:0070972	protein localization to endoplasmic reticulum	biological_process	1	1395	6	20900	0.339343	0.664181	2.49701	Ank2
GO:0071286	cellular response to magnesium ion	biological_process	1	1395	6	20900	0.339343	0.664181	2.49701	Ank3
GO:0071377	cellular response to glucagon stimulus	biological_process	1	1395	6	20900	0.339343	0.664181	2.49701	Adcy8
GO:0071396	cellular response to lipid	biological_process	1	1395	6	20900	0.339343	0.664181	2.49701	Plcg2
GO:0071459	protein localization to chromosome, centromeric region	biological_process	1	1395	6	20900	0.339343	0.664181	2.49701	Rb1
GO:0071529	cementum mineralization	biological_process	1	1395	6	20900	0.339343	0.664181	2.49701	Wls
GO:0071569	protein ufmylation	biological_process	1	1395	6	20900	0.339343	0.664181	2.49701	Cdk5rap3
GO:0071599	otic vesicle development	biological_process	1	1395	6	20900	0.339343	0.664181	2.49701	Eya1
GO:0071716	leukotriene transport	biological_process	1	1395	6	20900	0.339343	0.664181	2.49701	Abcc4
GO:0071907	determination of digestive tract left/right asymmetry	biological_process	1	1395	6	20900	0.339343	0.664181	2.49701	Zic3
GO:0071910	determination of liver left/right asymmetry	biological_process	1	1395	6	20900	0.339343	0.664181	2.49701	Zic3
GO:0071918	urea transmembrane transport	biological_process	1	1395	6	20900	0.339343	0.664181	2.49701	Slc14a1
GO:0072050	S-shaped body morphogenesis	biological_process	1	1395	6	20900	0.339343	0.664181	2.49701	Hey1
GO:0086012	membrane depolarization during cardiac muscle cell action potential	biological_process	1	1395	6	20900	0.339343	0.664181	2.49701	Scn2b
GO:0090119	vesicle-mediated cholesterol transport	biological_process	1	1395	6	20900	0.339343	0.664181	2.49701	Syt7
GO:0090156	intracellular sphingolipid homeostasis	biological_process	1	1395	6	20900	0.339343	0.664181	2.49701	Ormdl2
GO:0090315	negative regulation of protein targeting to membrane	biological_process	1	1395	6	20900	0.339343	0.664181	2.49701	Ogt
GO:0097006	regulation of plasma lipoprotein particle levels	biological_process	1	1395	6	20900	0.339343	0.664181	2.49701	Dgat2
GO:0097021	lymphocyte migration into lymphoid organs	biological_process	1	1395	6	20900	0.339343	0.664181	2.49701	Cadm1
GO:0097065	anterior head development	biological_process	1	1395	6	20900	0.339343	0.664181	2.49701	Pfas
GO:0097113	AMPA glutamate receptor clustering	biological_process	1	1395	6	20900	0.339343	0.664181	2.49701	Nlgn1
GO:0097237	cellular response to toxic substance	biological_process	1	1395	6	20900	0.339343	0.664181	2.49701	Ppp1r9a
GO:0097490	sympathetic neuron projection extension	biological_process	1	1395	6	20900	0.339343	0.664181	2.49701	Sema3a
GO:0098700	neurotransmitter loading into synaptic vesicle	biological_process	1	1395	6	20900	0.339343	0.664181	2.49701	Slc17a8
GO:0098880	maintenance of postsynaptic specialization structure	biological_process	1	1395	6	20900	0.339343	0.664181	2.49701	Cadm1
GO:0098909	regulation of cardiac muscle cell action potential involved in regulation of contraction	biological_process	1	1395	6	20900	0.339343	0.664181	2.49701	Hcn4
GO:0099010	modification of postsynaptic structure	biological_process	1	1395	6	20900	0.339343	0.664181	2.49701	Filip1
GO:0099150	regulation of postsynaptic specialization assembly	biological_process	1	1395	6	20900	0.339343	0.664181	2.49701	Nrxn1
GO:0120193	tight junction organization	biological_process	1	1395	6	20900	0.339343	0.664181	2.49701	Cldn19
GO:0140058	neuron projection arborization	biological_process	1	1395	6	20900	0.339343	0.664181	2.49701	Nlgn1
GO:0140448	signaling receptor ligand precursor processing	biological_process	1	1395	6	20900	0.339343	0.664181	2.49701	Adam17
GO:0140639	positive regulation of pyroptosis	biological_process	1	1395	6	20900	0.339343	0.664181	2.49701	Gbp5
GO:1900028	negative regulation of ruffle assembly	biological_process	1	1395	6	20900	0.339343	0.664181	2.49701	Arhgap24
GO:1901096	regulation of autophagosome maturation	biological_process	1	1395	6	20900	0.339343	0.664181	2.49701	Clec16a
GO:1901525	negative regulation of mitophagy	biological_process	1	1395	6	20900	0.339343	0.664181	2.49701	Clec16a
GO:1902041	regulation of extrinsic apoptotic signaling pathway via death domain receptors	biological_process	1	1395	6	20900	0.339343	0.664181	2.49701	Tmc8
GO:1902514	regulation of calcium ion transmembrane transport via high voltage-gated calcium channel	biological_process	1	1395	6	20900	0.339343	0.664181	2.49701	Cacnb1
GO:1902667	regulation of axon guidance	biological_process	1	1395	6	20900	0.339343	0.664181	2.49701	Mycbp2
GO:1902747	negative regulation of lens fiber cell differentiation	biological_process	1	1395	6	20900	0.339343	0.664181	2.49701	Spred2
GO:1903028	positive regulation of opsonization	biological_process	1	1395	6	20900	0.339343	0.664181	2.49701	Pla2g5
GO:1903490	positive regulation of mitotic cytokinesis	biological_process	1	1395	6	20900	0.339343	0.664181	2.49701	Cdca8
GO:1903721	positive regulation of I-kappaB phosphorylation	biological_process	1	1395	6	20900	0.339343	0.664181	2.49701	Plcg2
GO:1903817	negative regulation of voltage-gated potassium channel activity	biological_process	1	1395	6	20900	0.339343	0.664181	2.49701	Kcnab1
GO:1903862	positive regulation of oxidative phosphorylation	biological_process	1	1395	6	20900	0.339343	0.664181	2.49701	Gadd45gip1
GO:1903912	negative regulation of endoplasmic reticulum stress-induced eIF2 alpha phosphorylation	biological_process	1	1395	6	20900	0.339343	0.664181	2.49701	Nck1
GO:1903999	negative regulation of eating behavior	biological_process	1	1395	6	20900	0.339343	0.664181	2.49701	Cck
GO:1904000	positive regulation of eating behavior	biological_process	1	1395	6	20900	0.339343	0.664181	2.49701	Sgip1
GO:1904158	axonemal central apparatus assembly	biological_process	1	1395	6	20900	0.339343	0.664181	2.49701	Hydin
GO:1904738	vascular associated smooth muscle cell migration	biological_process	1	1395	6	20900	0.339343	0.664181	2.49701	Itga4
GO:1904751	positive regulation of protein localization to nucleolus	biological_process	1	1395	6	20900	0.339343	0.664181	2.49701	Mcrs1
GO:1905037	autophagosome organization	biological_process	1	1395	6	20900	0.339343	0.664181	2.49701	Spg11
GO:1905072	cardiac jelly development	biological_process	1	1395	6	20900	0.339343	0.664181	2.49701	Bmp4
GO:1905477	positive regulation of protein localization to membrane	biological_process	1	1395	6	20900	0.339343	0.664181	2.49701	Ap2b1
GO:1905949	negative regulation of calcium ion import across plasma membrane	biological_process	1	1395	6	20900	0.339343	0.664181	2.49701	Ppp3r1
GO:1990034	calcium ion export across plasma membrane	biological_process	1	1395	6	20900	0.339343	0.664181	2.49701	Slc8a3
GO:2000323	negative regulation of glucocorticoid receptor signaling pathway	biological_process	1	1395	6	20900	0.339343	0.664181	2.49701	Cry1
GO:2000370	positive regulation of clathrin-dependent endocytosis	biological_process	1	1395	6	20900	0.339343	0.664181	2.49701	Dab2
GO:2000394	positive regulation of lamellipodium morphogenesis	biological_process	1	1395	6	20900	0.339343	0.664181	2.49701	Vil1
GO:2000434	regulation of protein neddylation	biological_process	1	1395	6	20900	0.339343	0.664181	2.49701	Hif1a
GO:2000676	positive regulation of type B pancreatic cell apoptotic process	biological_process	1	1395	6	20900	0.339343	0.664181	2.49701	Spop
GO:2000758	positive regulation of peptidyl-lysine acetylation	biological_process	1	1395	6	20900	0.339343	0.664181	2.49701	Dip2b
GO:2000821	regulation of grooming behavior	biological_process	1	1395	6	20900	0.339343	0.664181	2.49701	Nrxn1
GO:2001257	regulation of cation channel activity	biological_process	1	1395	6	20900	0.339343	0.664181	2.49701	Ank2
GO:0002076	osteoblast development	biological_process	2	1395	18	20900	0.340348	0.664181	1.66468	Runx2;Hey1
GO:0007625	grooming behavior	biological_process	2	1395	18	20900	0.340348	0.664181	1.66468	Cntnap2;Ctns
GO:0010737	protein kinase A signaling	biological_process	2	1395	18	20900	0.340348	0.664181	1.66468	Ttn;Rdx
GO:0014823	response to activity	biological_process	2	1395	18	20900	0.340348	0.664181	1.66468	Ppargc1a;Cry1
GO:0016322	neuron remodeling	biological_process	2	1395	18	20900	0.340348	0.664181	1.66468	Kcnq3;Adgrb3
GO:0021702	cerebellar Purkinje cell differentiation	biological_process	2	1395	18	20900	0.340348	0.664181	1.66468	Rora;Herc1
GO:0032012	regulation of ARF protein signal transduction	biological_process	2	1395	18	20900	0.340348	0.664181	1.66468	Psd3;Iqsec1
GO:0032469	endoplasmic reticulum calcium ion homeostasis	biological_process	2	1395	18	20900	0.340348	0.664181	1.66468	Itpr1;Bcl2
GO:0032633	interleukin-4 production	biological_process	2	1395	18	20900	0.340348	0.664181	1.66468	Notch2;Vtcn1
GO:0042059	negative regulation of epidermal growth factor receptor signaling pathway	biological_process	2	1395	18	20900	0.340348	0.664181	1.66468	Ptprj;Ptprf
GO:0042308	negative regulation of protein import into nucleus	biological_process	2	1395	18	20900	0.340348	0.664181	1.66468	Angpt1;Ei24
GO:0042417	dopamine metabolic process	biological_process	2	1395	18	20900	0.340348	0.664181	1.66468	Npr1;Sncb
GO:0045779	negative regulation of bone resorption	biological_process	2	1395	18	20900	0.340348	0.664181	1.66468	Ubash3b;Ceacam1
GO:0048066	developmental pigmentation	biological_process	2	1395	18	20900	0.340348	0.664181	1.66468	Bcl2;Bcl2l11
GO:0048715	negative regulation of oligodendrocyte differentiation	biological_process	2	1395	18	20900	0.340348	0.664181	1.66468	Bmp4;Tmem98
GO:0051489	regulation of filopodium assembly	biological_process	2	1395	18	20900	0.340348	0.664181	1.66468	Ppp1r9a;Myo10
GO:0051930	regulation of sensory perception of pain	biological_process	2	1395	18	20900	0.340348	0.664181	1.66468	Mgll;Fabp5
GO:0060074	synapse maturation	biological_process	2	1395	18	20900	0.340348	0.664181	1.66468	Nlgn1;Nrxn1
GO:0061051	positive regulation of cell growth involved in cardiac muscle cell development	biological_process	2	1395	18	20900	0.340348	0.664181	1.66468	Adrb1;Slc25a4
GO:0061179	negative regulation of insulin secretion involved in cellular response to glucose stimulus	biological_process	2	1395	18	20900	0.340348	0.664181	1.66468	Klf7;Map4k4
GO:0070254	mucus secretion	biological_process	2	1395	18	20900	0.340348	0.664181	1.66468	Prkce;Cyba
GO:0001933	negative regulation of protein phosphorylation	biological_process	8	1395	99	20900	0.340823	0.664849	1.21067	Ppargc1a;Cadm1;Angpt1;Ptpn13;Ogt;Ctdsp1;Cdk5rap3;Arrb2
GO:0016042	lipid catabolic process	biological_process	9	1395	113	20900	0.341381	0.665679	1.19326	Plcxd3;Pafah1b3;Tbl1xr1;Mgll;Prdx6;Plcg2;Pla2g5;Pld2;Lpl
GO:0030148	sphingolipid biosynthetic process	biological_process	3	1395	31	20900	0.342583	0.666216	1.44988	Cers4;Ormdl2;Hacd2
GO:0045454	cell redox homeostasis	biological_process	3	1395	31	20900	0.342583	0.666216	1.44988	Selenot;Prdx6;Txnrd1
GO:0050730	regulation of peptidyl-tyrosine phosphorylation	biological_process	3	1395	31	20900	0.342583	0.666216	1.44988	Prkce;Pdgfrb;Pdgfc
GO:0000723	telomere maintenance	biological_process	5	1395	58	20900	0.345018	0.670173	1.29156	Mcrs1;Mre11a;Pot1a;Zfp827;Atr
GO:0043280	positive regulation of cysteine-type endopeptidase activity involved in apoptotic process	biological_process	5	1395	58	20900	0.345018	0.670173	1.29156	Rest;Pycard;Ndufa13;Wdr35;Bcl2l11
GO:0051496	positive regulation of stress fiber assembly	biological_process	5	1395	58	20900	0.345018	0.670173	1.29156	Limch1;Sh3pxd2b;Carmil1;Rapgef3;Pak1
GO:0006366	transcription by RNA polymerase II	biological_process	17	1395	227	20900	0.347058	0.671766	1.12201	Mlip;Lcorl;Ablim1;Atrx;Smad1;Bcl9;Gtf2e2;Ccnk;Med1;Etv4;Fos;Bmp4;Ercc3;Tfap2b;Rb1;Pou3f4;Arrb2
GO:0007596	blood coagulation	biological_process	6	1395	72	20900	0.34865	0.671766	1.24851	F2rl3;Lnpk;Dtnbp1;Ptprj;Rab27a;Serping1
GO:0032024	positive regulation of insulin secretion	biological_process	6	1395	72	20900	0.34865	0.671766	1.24851	Prkce;Rapgef4;Itpr1;Adcy8;Pfkfb2;Abat
GO:0006886	intracellular protein transport	biological_process	19	1395	256	20900	0.34944	0.671766	1.11195	Rims2;Syndig1;Wls;Large1;Rims1;Ap1s3;Sorcs2;Ap1m1;Tnpo2;Arl5b;Nsf;Arl5c;Ap3s1;Ap2b1;Napa;Rab43;Rab22a;Apba1;Stx1b
GO:0007368	determination of left/right symmetry	biological_process	7	1395	86	20900	0.35041	0.671766	1.21947	Zic3;Notch2;Rttn;Nme7;Dnaaf3;Dnah5;Bicc1
GO:0042632	cholesterol homeostasis	biological_process	8	1395	100	20900	0.351035	0.671766	1.19857	Rora;Dgat2;Abca5;Washc5;Tmem97;Hdac9;Scarb1;Lpl
GO:0001816	cytokine production	biological_process	4	1395	45	20900	0.353495	0.671766	1.33174	Maf;Ephb6;Cd226;Usp25
GO:0007173	epidermal growth factor receptor signaling pathway	biological_process	4	1395	45	20900	0.353495	0.671766	1.33174	Nrg2;Garem1;Tgfa;Vil1
GO:0042149	cellular response to glucose starvation	biological_process	5	1395	59	20900	0.358519	0.671766	1.26967	Bcl2;Pik3r4;Suv39h1;Ywhag;Mybbp1a
GO:0048856	anatomical structure development	biological_process	5	1395	59	20900	0.358519	0.671766	1.26967	Zeb1;Eya1;Bmp4;Tfap2b;Hinfp
GO:0042060	wound healing	biological_process	6	1395	73	20900	0.360759	0.671766	1.2314	Macf1;Notch2;Hpse;Fgf1;Myoz1;Pak1
GO:0001954	positive regulation of cell-matrix adhesion	biological_process	3	1395	32	20900	0.36125	0.671766	1.40457	Dmd;Cdh13;Ptprj
GO:0016239	positive regulation of macroautophagy	biological_process	3	1395	32	20900	0.36125	0.671766	1.40457	Hmox1;Larp1;Hif1a
GO:0019915	lipid storage	biological_process	3	1395	32	20900	0.36125	0.671766	1.40457	Dgat2;Cry1;B4galnt1
GO:0030100	regulation of endocytosis	biological_process	3	1395	32	20900	0.36125	0.671766	1.40457	Epn2;Cdh13;Snap91
GO:0031669	cellular response to nutrient levels	biological_process	3	1395	32	20900	0.36125	0.671766	1.40457	Rragc;Kcnb1;Seh1l
GO:0032147	activation of protein kinase activity	biological_process	3	1395	32	20900	0.36125	0.671766	1.40457	Dlg1;Camkk2;Wnk4
GO:0043122	regulation of canonical NF-kappaB signal transduction	biological_process	3	1395	32	20900	0.36125	0.671766	1.40457	Optn;Angpt1;Plcg2
GO:0045814	negative regulation of gene expression, epigenetic	biological_process	3	1395	32	20900	0.36125	0.671766	1.40457	Hdac9;Suv39h1;Phf19
GO:0045930	negative regulation of mitotic cell cycle	biological_process	3	1395	32	20900	0.36125	0.671766	1.40457	Bcl2;Brinp1;Rb1
GO:0051928	positive regulation of calcium ion transport	biological_process	3	1395	32	20900	0.36125	0.671766	1.40457	Itpr1;Ank2;Arrb2
GO:1900273	positive regulation of long-term synaptic potentiation	biological_process	3	1395	32	20900	0.36125	0.671766	1.40457	Adcy8;Adrb1;Lgmn
GO:0032869	cellular response to insulin stimulus	biological_process	7	1395	87	20900	0.361477	0.671766	1.20545	Pparg;Hdac9;Ceacam1;Ywhag;Rb1;Pik3r2;Pak1
GO:0002281	macrophage activation involved in immune response	biological_process	2	1395	19	20900	0.365142	0.671766	1.57706	Prkce;Plcg2
GO:0003279	cardiac septum development	biological_process	2	1395	19	20900	0.365142	0.671766	1.57706	Adamts6;Ap2b1
GO:0006541	glutamine metabolic process	biological_process	2	1395	19	20900	0.365142	0.671766	1.57706	Pfas;Mecp2
GO:0007051	spindle organization	biological_process	2	1395	19	20900	0.365142	0.671766	1.57706	Chd3;Sugt1
GO:0008631	intrinsic apoptotic signaling pathway in response to oxidative stress	biological_process	2	1395	19	20900	0.365142	0.671766	1.57706	Bcl2;Nox1
GO:0010659	cardiac muscle cell apoptotic process	biological_process	2	1395	19	20900	0.365142	0.671766	1.57706	Dynlt1b;Hey2
GO:0010867	positive regulation of triglyceride biosynthetic process	biological_process	2	1395	19	20900	0.365142	0.671766	1.57706	Dgat2;Scarb1
GO:0015701	bicarbonate transport	biological_process	2	1395	19	20900	0.365142	0.671766	1.57706	Ptger3;Slc4a10
GO:0015804	neutral amino acid transport	biological_process	2	1395	19	20900	0.365142	0.671766	1.57706	Slc3a2;Slc6a17
GO:0022010	central nervous system myelination	biological_process	2	1395	19	20900	0.365142	0.671766	1.57706	Cntnap2;Mag
GO:0032695	negative regulation of interleukin-12 production	biological_process	2	1395	19	20900	0.365142	0.671766	1.57706	Slamf1;Arrb2
GO:0045793	positive regulation of cell size	biological_process	2	1395	19	20900	0.365142	0.671766	1.57706	Rapgef3;Ogt
GO:0046426	negative regulation of receptor signaling pathway via JAK-STAT	biological_process	2	1395	19	20900	0.365142	0.671766	1.57706	Ptprd;Dab1
GO:0046596	regulation of viral entry into host cell	biological_process	2	1395	19	20900	0.365142	0.671766	1.57706	Hs3st5;Trim68
GO:0051000	positive regulation of nitric-oxide synthase activity	biological_process	2	1395	19	20900	0.365142	0.671766	1.57706	Pik3cb;Scarb1
GO:0051146	striated muscle cell differentiation	biological_process	2	1395	19	20900	0.365142	0.671766	1.57706	Igfbp5;Rb1
GO:0060749	mammary gland alveolus development	biological_process	2	1395	19	20900	0.365142	0.671766	1.57706	Tgfa;Prlr
GO:0061025	membrane fusion	biological_process	2	1395	19	20900	0.365142	0.671766	1.57706	Ubxn2b;Myof
GO:0061157	mRNA destabilization	biological_process	2	1395	19	20900	0.365142	0.671766	1.57706	Ythdf3;Mex3d
GO:0070528	protein kinase C signaling	biological_process	2	1395	19	20900	0.365142	0.671766	1.57706	Wnk4;Dgkq
GO:1904888	cranial skeletal system development	biological_process	2	1395	19	20900	0.365142	0.671766	1.57706	Zic3;Sh3pxd2b
GO:0031047	regulatory ncRNA-mediated gene silencing	biological_process	5	1395	60	20900	0.372035	0.671766	1.24851	Rbm4;Tex15;Cnot11;Lin28b;Cnot6
GO:0001935	endothelial cell proliferation	biological_process	3	1395	33	20900	0.379833	0.671766	1.36201	Dlg1;Pik3cb;Scarb1
GO:0010875	positive regulation of cholesterol efflux	biological_process	3	1395	33	20900	0.379833	0.671766	1.36201	Pparg;Eepd1;Abca8b
GO:0035265	organ growth	biological_process	3	1395	33	20900	0.379833	0.671766	1.36201	Bcl2;Adra1a;Adra1b
GO:0045879	negative regulation of smoothened signaling pathway	biological_process	3	1395	33	20900	0.379833	0.671766	1.36201	Runx2;Herc4;Rb1
GO:0097746	blood vessel diameter maintenance	biological_process	3	1395	33	20900	0.379833	0.671766	1.36201	Cbs;Npr1;Tgfbr3
GO:0007030	Golgi organization	biological_process	8	1395	103	20900	0.381862	0.671766	1.16366	Optn;Cit;Dym;Vcpip1;Ubxn2b;Arhgef7;Rab43;Syne1
GO:0000076	DNA replication checkpoint signaling	biological_process	1	1395	7	20900	0.383453	0.671766	2.1403	Tipin
GO:0000432	positive regulation of transcription from RNA polymerase II promoter by glucose	biological_process	1	1395	7	20900	0.383453	0.671766	2.1403	Ogt
GO:0001505	regulation of neurotransmitter levels	biological_process	1	1395	7	20900	0.383453	0.671766	2.1403	Hnmt
GO:0001865	NK T cell differentiation	biological_process	1	1395	7	20900	0.383453	0.671766	2.1403	Zbtb7b
GO:0001936	regulation of endothelial cell proliferation	biological_process	1	1395	7	20900	0.383453	0.671766	2.1403	Bmp4
GO:0001955	blood vessel maturation	biological_process	1	1395	7	20900	0.383453	0.671766	2.1403	S1pr1
GO:0002068	glandular epithelial cell development	biological_process	1	1395	7	20900	0.383453	0.671766	2.1403	Slc9a4
GO:0002317	plasma cell differentiation	biological_process	1	1395	7	20900	0.383453	0.671766	2.1403	Itm2a
GO:0002573	myeloid leukocyte differentiation	biological_process	1	1395	7	20900	0.383453	0.671766	2.1403	Kitl
GO:0002725	negative regulation of T cell cytokine production	biological_process	1	1395	7	20900	0.383453	0.671766	2.1403	Slamf1
GO:0002860	positive regulation of natural killer cell mediated cytotoxicity directed against tumor cell target	biological_process	1	1395	7	20900	0.383453	0.671766	2.1403	Cd226
GO:0003176	aortic valve development	biological_process	1	1395	7	20900	0.383453	0.671766	2.1403	Tnfrsf1b
GO:0003402	planar cell polarity pathway involved in axis elongation	biological_process	1	1395	7	20900	0.383453	0.671766	2.1403	Sfrp5
GO:0006000	fructose metabolic process	biological_process	1	1395	7	20900	0.383453	0.671766	2.1403	Aldob
GO:0006012	galactose metabolic process	biological_process	1	1395	7	20900	0.383453	0.671766	2.1403	Galk2
GO:0006085	acetyl-CoA biosynthetic process	biological_process	1	1395	7	20900	0.383453	0.671766	2.1403	Acat1
GO:0006105	succinate metabolic process	biological_process	1	1395	7	20900	0.383453	0.671766	2.1403	Suclg1
GO:0006563	L-serine metabolic process	biological_process	1	1395	7	20900	0.383453	0.671766	2.1403	Cbs
GO:0006703	estrogen biosynthetic process	biological_process	1	1395	7	20900	0.383453	0.671766	2.1403	Bmpr1b
GO:0006824	cobalt ion transport	biological_process	1	1395	7	20900	0.383453	0.671766	2.1403	Tcn2
GO:0006999	nuclear pore organization	biological_process	1	1395	7	20900	0.383453	0.671766	2.1403	Seh1l
GO:0007091	metaphase/anaphase transition of mitotic cell cycle	biological_process	1	1395	7	20900	0.383453	0.671766	2.1403	Cit
GO:0008211	glucocorticoid metabolic process	biological_process	1	1395	7	20900	0.383453	0.671766	2.1403	Mecp2
GO:0010594	regulation of endothelial cell migration	biological_process	1	1395	7	20900	0.383453	0.671766	2.1403	Ceacam1
GO:0010632	regulation of epithelial cell migration	biological_process	1	1395	7	20900	0.383453	0.671766	2.1403	Macf1
GO:0010882	regulation of cardiac muscle contraction by calcium ion signaling	biological_process	1	1395	7	20900	0.383453	0.671766	2.1403	Ank2
GO:0014061	regulation of norepinephrine secretion	biological_process	1	1395	7	20900	0.383453	0.671766	2.1403	Ptger3
GO:0015697	quaternary ammonium group transport	biological_process	1	1395	7	20900	0.383453	0.671766	2.1403	Slc22a8
GO:0016202	regulation of striated muscle tissue development	biological_process	1	1395	7	20900	0.383453	0.671766	2.1403	Rpl3l
GO:0016240	autophagosome membrane docking	biological_process	1	1395	7	20900	0.383453	0.671766	2.1403	Calm1
GO:0016264	gap junction assembly	biological_process	1	1395	7	20900	0.383453	0.671766	2.1403	Pkp2
GO:0018393	internal peptidyl-lysine acetylation	biological_process	1	1395	7	20900	0.383453	0.671766	2.1403	Bag6
GO:0019530	taurine metabolic process	biological_process	1	1395	7	20900	0.383453	0.671766	2.1403	Ghr
GO:0021516	dorsal spinal cord development	biological_process	1	1395	7	20900	0.383453	0.671766	2.1403	Pbx3
GO:0030072	peptide hormone secretion	biological_process	1	1395	7	20900	0.383453	0.671766	2.1403	Cpe
GO:0030262	apoptotic nuclear changes	biological_process	1	1395	7	20900	0.383453	0.671766	2.1403	Cdk5rap3
GO:0030718	germ-line stem cell population maintenance	biological_process	1	1395	7	20900	0.383453	0.671766	2.1403	Zic3
GO:0030947	regulation of vascular endothelial growth factor receptor signaling pathway	biological_process	1	1395	7	20900	0.383453	0.671766	2.1403	Myof
GO:0031065	positive regulation of histone deacetylation	biological_process	1	1395	7	20900	0.383453	0.671766	2.1403	Suv39h1
GO:0031340	positive regulation of vesicle fusion	biological_process	1	1395	7	20900	0.383453	0.671766	2.1403	C2cd5
GO:0031622	positive regulation of fever generation	biological_process	1	1395	7	20900	0.383453	0.671766	2.1403	Ptger3
GO:0032364	intracellular oxygen homeostasis	biological_process	1	1395	7	20900	0.383453	0.671766	2.1403	Hif1a
GO:0032400	melanosome localization	biological_process	1	1395	7	20900	0.383453	0.671766	2.1403	Rab27a
GO:0032532	regulation of microvillus length	biological_process	1	1395	7	20900	0.383453	0.671766	2.1403	Vil1
GO:0032534	regulation of microvillus assembly	biological_process	1	1395	7	20900	0.383453	0.671766	2.1403	Fscn1
GO:0032747	positive regulation of interleukin-23 production	biological_process	1	1395	7	20900	0.383453	0.671766	2.1403	Plcg2
GO:0033108	mitochondrial respiratory chain complex assembly	biological_process	1	1395	7	20900	0.383453	0.671766	2.1403	Immp2l
GO:0033211	adiponectin-activated signaling pathway	biological_process	1	1395	7	20900	0.383453	0.671766	2.1403	Adipor2
GO:0033602	negative regulation of dopamine secretion	biological_process	1	1395	7	20900	0.383453	0.671766	2.1403	Abat
GO:0033615	mitochondrial proton-transporting ATP synthase complex assembly	biological_process	1	1395	7	20900	0.383453	0.671766	2.1403	Tmem242
GO:0034316	negative regulation of Arp2/3 complex-mediated actin nucleation	biological_process	1	1395	7	20900	0.383453	0.671766	2.1403	Ctnna2
GO:0034384	high-density lipoprotein particle clearance	biological_process	1	1395	7	20900	0.383453	0.671766	2.1403	Scarb1
GO:0034502	protein localization to chromosome	biological_process	1	1395	7	20900	0.383453	0.671766	2.1403	Tex15
GO:0034983	peptidyl-lysine deacetylation	biological_process	1	1395	7	20900	0.383453	0.671766	2.1403	Hdac9
GO:0035315	hair cell differentiation	biological_process	1	1395	7	20900	0.383453	0.671766	2.1403	Ercc3
GO:0035654	clathrin-coated vesicle cargo loading, AP-3-mediated	biological_process	1	1395	7	20900	0.383453	0.671766	2.1403	Ap3s1
GO:0036295	cellular response to increased oxygen levels	biological_process	1	1395	7	20900	0.383453	0.671766	2.1403	Tmem199
GO:0036336	dendritic cell migration	biological_process	1	1395	7	20900	0.383453	0.671766	2.1403	Asb2
GO:0036343	psychomotor behavior	biological_process	1	1395	7	20900	0.383453	0.671766	2.1403	Kcnq3
GO:0038001	paracrine signaling	biological_process	1	1395	7	20900	0.383453	0.671766	2.1403	Pgr
GO:0038065	collagen-activated signaling pathway	biological_process	1	1395	7	20900	0.383453	0.671766	2.1403	Ubash3b
GO:0042045	epithelial fluid transport	biological_process	1	1395	7	20900	0.383453	0.671766	2.1403	Itpr1
GO:0042634	regulation of hair cycle	biological_process	1	1395	7	20900	0.383453	0.671766	2.1403	Eps8l3
GO:0042699	follicle-stimulating hormone signaling pathway	biological_process	1	1395	7	20900	0.383453	0.671766	2.1403	Arrb2
GO:0042760	very long-chain fatty acid catabolic process	biological_process	1	1395	7	20900	0.383453	0.671766	2.1403	Slc27a2
GO:0043031	negative regulation of macrophage activation	biological_process	1	1395	7	20900	0.383453	0.671766	2.1403	Lrfn5
GO:0043045	post-fertilization epigenetic regulation of gene expression	biological_process	1	1395	7	20900	0.383453	0.671766	2.1403	Dnmt3a
GO:0043372	positive regulation of CD4-positive, alpha-beta T cell differentiation	biological_process	1	1395	7	20900	0.383453	0.671766	2.1403	Zbtb7b
GO:0043401	steroid hormone mediated signaling pathway	biological_process	1	1395	7	20900	0.383453	0.671766	2.1403	Pgr
GO:0043462	regulation of ATP-dependent activity	biological_process	1	1395	7	20900	0.383453	0.671766	2.1403	Tnnc1
GO:0043549	regulation of kinase activity	biological_process	1	1395	7	20900	0.383453	0.671766	2.1403	Large1
GO:0044320	cellular response to leptin stimulus	biological_process	1	1395	7	20900	0.383453	0.671766	2.1403	Nr4a3
GO:0045606	positive regulation of epidermal cell differentiation	biological_process	1	1395	7	20900	0.383453	0.671766	2.1403	Bmp4
GO:0045959	negative regulation of complement activation, classical pathway	biological_process	1	1395	7	20900	0.383453	0.671766	2.1403	Susd4
GO:0046050	UMP catabolic process	biological_process	1	1395	7	20900	0.383453	0.671766	2.1403	Upp2
GO:0046541	saliva secretion	biological_process	1	1395	7	20900	0.383453	0.671766	2.1403	Kcnn4
GO:0046685	response to arsenic-containing substance	biological_process	1	1395	7	20900	0.383453	0.671766	2.1403	Rbm4
GO:0047484	regulation of response to osmotic stress	biological_process	1	1395	7	20900	0.383453	0.671766	2.1403	Ryr1
GO:0047497	mitochondrion transport along microtubule	biological_process	1	1395	7	20900	0.383453	0.671766	2.1403	Ubb
GO:0048842	positive regulation of axon extension involved in axon guidance	biological_process	1	1395	7	20900	0.383453	0.671766	2.1403	Sema5a
GO:0050878	regulation of body fluid levels	biological_process	1	1395	7	20900	0.383453	0.671766	2.1403	Apln
GO:0050881	musculoskeletal movement	biological_process	1	1395	7	20900	0.383453	0.671766	2.1403	Tshz3
GO:0051045	negative regulation of membrane protein ectodomain proteolysis	biological_process	1	1395	7	20900	0.383453	0.671766	2.1403	Lrig2
GO:0051058	negative regulation of small GTPase mediated signal transduction	biological_process	1	1395	7	20900	0.383453	0.671766	2.1403	Cgnl1
GO:0051096	positive regulation of helicase activity	biological_process	1	1395	7	20900	0.383453	0.671766	2.1403	Pot1a
GO:0051645	Golgi localization	biological_process	1	1395	7	20900	0.383453	0.671766	2.1403	Dab1
GO:0051715	cytolysis in another organism	biological_process	1	1395	7	20900	0.383453	0.671766	2.1403	Gbp5
GO:0051798	positive regulation of hair follicle development	biological_process	1	1395	7	20900	0.383453	0.671766	2.1403	Hpse
GO:0051964	negative regulation of synapse assembly	biological_process	1	1395	7	20900	0.383453	0.671766	2.1403	Mdga1
GO:0051971	positive regulation of transmission of nerve impulse	biological_process	1	1395	7	20900	0.383453	0.671766	2.1403	Chrnb4
GO:0052651	monoacylglycerol catabolic process	biological_process	1	1395	7	20900	0.383453	0.671766	2.1403	Mgll
GO:0055012	ventricular cardiac muscle cell differentiation	biological_process	1	1395	7	20900	0.383453	0.671766	2.1403	Mef2c
GO:0060028	convergent extension involved in axis elongation	biological_process	1	1395	7	20900	0.383453	0.671766	2.1403	Sfrp5
GO:0060056	mammary gland involution	biological_process	1	1395	7	20900	0.383453	0.671766	2.1403	Igfbp5
GO:0060235	lens induction in camera-type eye	biological_process	1	1395	7	20900	0.383453	0.671766	2.1403	Bmp4
GO:0060428	lung epithelium development	biological_process	1	1395	7	20900	0.383453	0.671766	2.1403	Rcn3
GO:0060440	trachea formation	biological_process	1	1395	7	20900	0.383453	0.671766	2.1403	Bmp4
GO:0060442	branching involved in prostate gland morphogenesis	biological_process	1	1395	7	20900	0.383453	0.671766	2.1403	Bmp4
GO:0060449	bud elongation involved in lung branching	biological_process	1	1395	7	20900	0.383453	0.671766	2.1403	Bmp4
GO:0060536	cartilage morphogenesis	biological_process	1	1395	7	20900	0.383453	0.671766	2.1403	Mef2c
GO:0060712	spongiotrophoblast layer development	biological_process	1	1395	7	20900	0.383453	0.671766	2.1403	Adm
GO:0061180	mammary gland epithelium development	biological_process	1	1395	7	20900	0.383453	0.671766	2.1403	Prlr
GO:0061684	chaperone-mediated autophagy	biological_process	1	1395	7	20900	0.383453	0.671766	2.1403	Hspa8
GO:0070100	negative regulation of chemokine-mediated signaling pathway	biological_process	1	1395	7	20900	0.383453	0.671766	2.1403	Slit3
GO:0070295	renal water absorption	biological_process	1	1395	7	20900	0.383453	0.671766	2.1403	Ctns
GO:0070318	positive regulation of G0 to G1 transition	biological_process	1	1395	7	20900	0.383453	0.671766	2.1403	Med1
GO:0070508	cholesterol import	biological_process	1	1395	7	20900	0.383453	0.671766	2.1403	Scarb1
GO:0070842	aggresome assembly	biological_process	1	1395	7	20900	0.383453	0.671766	2.1403	Dlgap1
GO:0071229	cellular response to acid chemical	biological_process	1	1395	7	20900	0.383453	0.671766	2.1403	Ngf
GO:0071281	cellular response to iron ion	biological_process	1	1395	7	20900	0.383453	0.671766	2.1403	Bmp6
GO:0071321	cellular response to cGMP	biological_process	1	1395	7	20900	0.383453	0.671766	2.1403	Hcn4
GO:0072126	positive regulation of glomerular mesangial cell proliferation	biological_process	1	1395	7	20900	0.383453	0.671766	2.1403	Il6ra
GO:0072201	negative regulation of mesenchymal cell proliferation	biological_process	1	1395	7	20900	0.383453	0.671766	2.1403	Phf14
GO:0072673	lamellipodium morphogenesis	biological_process	1	1395	7	20900	0.383453	0.671766	2.1403	Myo9b
GO:0086014	atrial cardiac muscle cell action potential	biological_process	1	1395	7	20900	0.383453	0.671766	2.1403	Ank2
GO:0090158	endoplasmic reticulum membrane organization	biological_process	1	1395	7	20900	0.383453	0.671766	2.1403	Trdn
GO:0090370	negative regulation of cholesterol efflux	biological_process	1	1395	7	20900	0.383453	0.671766	2.1403	Irak1
GO:0097050	type B pancreatic cell apoptotic process	biological_process	1	1395	7	20900	0.383453	0.671766	2.1403	Spop
GO:0098528	skeletal muscle fiber differentiation	biological_process	1	1395	7	20900	0.383453	0.671766	2.1403	Large1
GO:0098943	neurotransmitter receptor transport, postsynaptic endosome to lysosome	biological_process	1	1395	7	20900	0.383453	0.671766	2.1403	Cacng5
GO:0099179	regulation of synaptic membrane adhesion	biological_process	1	1395	7	20900	0.383453	0.671766	2.1403	Mdga1
GO:0099538	synaptic signaling via neuropeptide	biological_process	1	1395	7	20900	0.383453	0.671766	2.1403	Cck
GO:0110025	DNA strand resection involved in replication fork processing	biological_process	1	1395	7	20900	0.383453	0.671766	2.1403	Mre11a
GO:0110095	cellular detoxification of aldehyde	biological_process	1	1395	7	20900	0.383453	0.671766	2.1403	Akr1a1
GO:0140252	regulation protein catabolic process at postsynapse	biological_process	1	1395	7	20900	0.383453	0.671766	2.1403	Vhl
GO:0140718	facultative heterochromatin formation	biological_process	1	1395	7	20900	0.383453	0.671766	2.1403	Suz12
GO:0150103	reactive gliosis	biological_process	1	1395	7	20900	0.383453	0.671766	2.1403	Large1
GO:1900038	negative regulation of cellular response to hypoxia	biological_process	1	1395	7	20900	0.383453	0.671766	2.1403	Ogt
GO:1900122	positive regulation of receptor binding	biological_process	1	1395	7	20900	0.383453	0.671766	2.1403	Plcl1
GO:1900452	regulation of long-term synaptic depression	biological_process	1	1395	7	20900	0.383453	0.671766	2.1403	Dgki
GO:1901018	positive regulation of potassium ion transmembrane transporter activity	biological_process	1	1395	7	20900	0.383453	0.671766	2.1403	Ank2
GO:1901166	neural crest cell migration involved in autonomic nervous system development	biological_process	1	1395	7	20900	0.383453	0.671766	2.1403	Sema3a
GO:1902108	regulation of mitochondrial membrane permeability involved in apoptotic process	biological_process	1	1395	7	20900	0.383453	0.671766	2.1403	Bid
GO:1902255	positive regulation of intrinsic apoptotic signaling pathway by p53 class mediator	biological_process	1	1395	7	20900	0.383453	0.671766	2.1403	Ubb
GO:1902259	regulation of delayed rectifier potassium channel activity	biological_process	1	1395	7	20900	0.383453	0.671766	2.1403	Kcnab1
GO:1902462	positive regulation of mesenchymal stem cell proliferation	biological_process	1	1395	7	20900	0.383453	0.671766	2.1403	Bmp4
GO:1902749	regulation of cell cycle G2/M phase transition	biological_process	1	1395	7	20900	0.383453	0.671766	2.1403	Paxip1
GO:1902952	positive regulation of dendritic spine maintenance	biological_process	1	1395	7	20900	0.383453	0.671766	2.1403	Zfp804a
GO:1903598	positive regulation of gap junction assembly	biological_process	1	1395	7	20900	0.383453	0.671766	2.1403	Cntnap2
GO:1903753	negative regulation of p38MAPK cascade	biological_process	1	1395	7	20900	0.383453	0.671766	2.1403	Dlg1
GO:1904357	negative regulation of telomere maintenance via telomere lengthening	biological_process	1	1395	7	20900	0.383453	0.671766	2.1403	Mcrs1
GO:1904382	mannose trimming involved in glycoprotein ERAD pathway	biological_process	1	1395	7	20900	0.383453	0.671766	2.1403	Man1a2
GO:1990456	mitochondrion-endoplasmic reticulum membrane tethering	biological_process	1	1395	7	20900	0.383453	0.671766	2.1403	Calm1
GO:1990544	mitochondrial ATP transmembrane transport	biological_process	1	1395	7	20900	0.383453	0.671766	2.1403	Slc25a4
GO:1990748	cellular detoxification	biological_process	1	1395	7	20900	0.383453	0.671766	2.1403	Abcg3
GO:2000346	negative regulation of hepatocyte proliferation	biological_process	1	1395	7	20900	0.383453	0.671766	2.1403	Ceacam1
GO:2000510	positive regulation of dendritic cell chemotaxis	biological_process	1	1395	7	20900	0.383453	0.671766	2.1403	Slamf1
GO:2001014	regulation of skeletal muscle cell differentiation	biological_process	1	1395	7	20900	0.383453	0.671766	2.1403	Uqcc2
GO:2001032	regulation of double-strand break repair via nonhomologous end joining	biological_process	1	1395	7	20900	0.383453	0.671766	2.1403	Pot1a
GO:0009306	protein secretion	biological_process	4	1395	47	20900	0.384458	0.671766	1.27507	Rab8b;Neo1;Rcn3;Cbln4
GO:0019233	sensory perception of pain	biological_process	4	1395	47	20900	0.384458	0.671766	1.27507	Dlg2;Ptges;Ngf;Mecp2
GO:0030890	positive regulation of B cell proliferation	biological_process	4	1395	47	20900	0.384458	0.671766	1.27507	Bcl2;Mef2c;Prlr;Peli1
GO:0050767	regulation of neurogenesis	biological_process	4	1395	47	20900	0.384458	0.671766	1.27507	Hey1;Dock7;Zfp335;Hey2
GO:0050776	regulation of immune response	biological_process	4	1395	47	20900	0.384458	0.671766	1.27507	Tbx21;Ptprd;Sh2b2;Fcgr1
GO:2001237	negative regulation of extrinsic apoptotic signaling pathway	biological_process	4	1395	47	20900	0.384458	0.671766	1.27507	Dab2;Scg2;Bmp4;Itga6
GO:0010033	response to organic substance	biological_process	5	1395	61	20900	0.385551	0.673441	1.22804	Cntnap2;Gatm;Hpse;Asah1;Pak1
GO:0043066	negative regulation of apoptotic process	biological_process	38	1395	539	20900	0.386454	0.673668	1.05625	Asic2;Prkce;Rhbdd1;Kitl;Itpr1;Dab2;Tnfrsf23;Pdgfrb;Angptl4;Cbs;Api5;Bcl2;Akr1a1;Ctns;Naa16;Chst11;Angpt1;Mre11a;Fmn2;Arnt2;Adam17;Camk1d;Med1;Map4k4;Tgfa;Atox1;Grk5;Pgr;Sin3a;Bag6;Hells;Anp32b;Aipl1;Prlr;Tfap2b;Vtcn1;Taf9b;Hif1a
GO:0002377	immunoglobulin production	biological_process	2	1395	20	20900	0.389567	0.673668	1.49821	Lax1;Itm2a
GO:0030050	vesicle transport along actin filament	biological_process	2	1395	20	20900	0.389567	0.673668	1.49821	Myo1e;Myo1d
GO:0032211	negative regulation of telomere maintenance via telomerase	biological_process	2	1395	20	20900	0.389567	0.673668	1.49821	Hnrnpu;Pot1a
GO:0033554	cellular response to stress	biological_process	2	1395	20	20900	0.389567	0.673668	1.49821	Rest;Map3k6
GO:0034067	protein localization to Golgi apparatus	biological_process	2	1395	20	20900	0.389567	0.673668	1.49821	Optn;Gbp5
GO:0036120	cellular response to platelet-derived growth factor stimulus	biological_process	2	1395	20	20900	0.389567	0.673668	1.49821	Prkce;Pparg
GO:0042116	macrophage activation	biological_process	2	1395	20	20900	0.389567	0.673668	1.49821	Stk39;Wnk4
GO:0043691	reverse cholesterol transport	biological_process	2	1395	20	20900	0.389567	0.673668	1.49821	Abca5;Scarb1
GO:0044818	mitotic G2/M transition checkpoint	biological_process	2	1395	20	20900	0.389567	0.673668	1.49821	Mre11a;Cdk5rap3
GO:0045104	intermediate filament cytoskeleton organization	biological_process	2	1395	20	20900	0.389567	0.673668	1.49821	Macf1;Nefm
GO:0045576	mast cell activation	biological_process	2	1395	20	20900	0.389567	0.673668	1.49821	Cd48;Ndrg1
GO:0045721	negative regulation of gluconeogenesis	biological_process	2	1395	20	20900	0.389567	0.673668	1.49821	Cry1;Sik1
GO:0045987	positive regulation of smooth muscle contraction	biological_process	2	1395	20	20900	0.389567	0.673668	1.49821	Ptgs1;Adra1a
GO:0048384	retinoic acid receptor signaling pathway	biological_process	2	1395	20	20900	0.389567	0.673668	1.49821	Pparg;Thrb
GO:0051145	smooth muscle cell differentiation	biological_process	2	1395	20	20900	0.389567	0.673668	1.49821	Mef2c;Bmp4
GO:0070886	positive regulation of calcineurin-NFAT signaling cascade	biological_process	2	1395	20	20900	0.389567	0.673668	1.49821	Ppp3r1;Cherp
GO:1902004	positive regulation of amyloid-beta formation	biological_process	2	1395	20	20900	0.389567	0.673668	1.49821	Lrrtm3;Slc2a13
GO:0043410	positive regulation of MAPK cascade	biological_process	14	1395	190	20900	0.390551	0.675138	1.10394	Dok6;Prkce;Il6ra;Gsdme;Ptprj;Nox1;Adra1a;Ntsr2;Tgfa;Gpr37;Grm4;Adra1b;Plcg2;Ksr2
GO:0016192	vesicle-mediated transport	biological_process	18	1395	248	20900	0.391186	0.676003	1.08741	Yipf2;Cnih3;Ap1s3;Ap1m1;Gsn;Fmn2;Arl5b;Nsf;Trappc6a;Rtn3;Arl5c;Ap3s1;Rab27a;Ap2b1;Napa;Cope;Arfgap3;Stx1b
GO:0001782	B cell homeostasis	biological_process	3	1395	34	20900	0.398294	0.686353	1.32195	Bcl2;Mef2c;Bcl2l11
GO:0043488	regulation of mRNA stability	biological_process	3	1395	34	20900	0.398294	0.686353	1.32195	Ythdf3;Calcr;Elavl4
GO:0048754	branching morphogenesis of an epithelial tube	biological_process	3	1395	34	20900	0.398294	0.686353	1.32195	Sema5a;Clic4;Pak1
GO:0071356	cellular response to tumor necrosis factor	biological_process	7	1395	91	20900	0.405926	0.686353	1.15247	Rora;Pycard;Gsdme;Adamts12;Wdr35;Gpd1;Asah1
GO:0050885	neuromuscular process controlling balance	biological_process	5	1395	63	20900	0.412518	0.686353	1.18905	Nrxn1;Rest;Nr4a3;Herc1;Ei24
GO:0001502	cartilage condensation	biological_process	2	1395	21	20900	0.413562	0.686353	1.42686	Sox5;Bmpr1b
GO:0006672	ceramide metabolic process	biological_process	2	1395	21	20900	0.413562	0.686353	1.42686	Sgpl1;Ormdl2
GO:0007190	activation of adenylate cyclase activity	biological_process	2	1395	21	20900	0.413562	0.686353	1.42686	Rxfp1;Adcy2
GO:0010043	response to zinc ion	biological_process	2	1395	21	20900	0.413562	0.686353	1.42686	Aldob;Haao
GO:0030902	hindbrain development	biological_process	2	1395	21	20900	0.413562	0.686353	1.42686	Wls;Smad1
GO:0046849	bone remodeling	biological_process	2	1395	21	20900	0.413562	0.686353	1.42686	Notch2;Rassf2
GO:0050709	negative regulation of protein secretion	biological_process	2	1395	21	20900	0.413562	0.686353	1.42686	Frmd4a;Neo1
GO:0050901	leukocyte tethering or rolling	biological_process	2	1395	21	20900	0.413562	0.686353	1.42686	Itgb7;Itga4
GO:0070498	interleukin-1-mediated signaling pathway	biological_process	2	1395	21	20900	0.413562	0.686353	1.42686	Irak1;Irak2
GO:1902455	negative regulation of stem cell population maintenance	biological_process	2	1395	21	20900	0.413562	0.686353	1.42686	Ogt;Sin3a
GO:2000737	negative regulation of stem cell differentiation	biological_process	2	1395	21	20900	0.413562	0.686353	1.42686	Hnrnpu;Ccnk
GO:0046854	phosphatidylinositol phosphate biosynthetic process	biological_process	4	1395	49	20900	0.415231	0.686353	1.22303	Ttc7;Pik3cb;Pik3r2;Pi4kb
GO:0007049	cell cycle	biological_process	44	1395	634	20900	0.415975	0.686353	1.03977	Prkce;Cdk14;Stag1;Kif2a;Zic3;Cables1;Gas2;Gnai1;Llgl2;Epb41l2;Hnrnpu;Cit;Nr4a3;Ttc28;Mapk6;Evi5;Cdc7;Smc1a;Cenps;Rcbtb1;Cdc123;Cdc6;Ccnk;Gadd45gip1;Nae1;Cdca8;Suv39h1;Rassf2;Nek11;Marveld1;Sik1;Bcl2l11;Dmc1;Nek3;Hells;Brinp1;Rb1;Cenpx;Tipin;Seh1l;Ambra1;Zic1;Nrde2;Usp2
[truncated: 3,028 more rows]
