# Supplementary material for: Vitamin D Regulates Olfactory Function via Dual Transcriptional and mTOR‐Dependent Translational Control of Synaptic Proteins
Source: Adv Sci (Weinh). 2025 Dec 16;13(13):e07181. doi: 10.1002/advs.202507181 (PMC12955992; doi:10.1002/advs.202507181)
Supplement: Supplementary file 2 — Supplemental Tables 1–18 [file ADVS-13-e07181-s002.zip › Table S4_DEGs between VDR+ and VDR- GABAergic.xlsx]

## Sheet: GABA_VDR+ vs. VDR-
The change of gene expression was up-regulated
Gene_ID	Symbol	GABA_VDR+ vs GABA_VDR- log2FoldChange	GABA_VDR+ vs GABA_VDR- Pvalue	GABA_VDR+ vs GABA_VDR- FDR
22337	Vdr	2.39095	0	0
30943	Prss30	0.0965166	2.08e-55	4.05e-51
72226	1700019L13Rik	0.0590484	2.21e-37	4.29e-33
105518	A630023A22Rik	0.058925	2.24e-37	4.35e-33
-	Gm28959	0.0914219	1.23e-23	2.38e-19
67927	1700096J18Rik	0.0555864	6.43e-23	1.25e-18
-	Gm43077	0.0586854	2.72e-19	5.28e-15
102638002	Gm15222	0.031371	2.73e-19	5.3e-15
100043381	Gm14308	0.122666	7.11e-19	1.38e-14
-	Gm29502	0.191503	5.05e-16	9.82e-12
110789	Adgrv1	0.611309	1.94e-15	3.76e-11
381485	Trim55	0.443525	2.23e-15	4.34e-11
270091	Lrrc36	0.115364	9.49e-15	1.84e-10
28254	Slco1a6	0.0586302	9.51e-15	1.85e-10
-	Gm48633	0.053874	9.54e-15	1.85e-10
-	Gm45012	0.0366421	9.57e-15	1.86e-10
22419	Wnt5b	0.634544	2.41e-13	4.69e-09
98845	Eps8l2	0.0580732	3.16e-13	6.15e-09
102634661	Gm28178	0.0369983	3.2e-13	6.22e-09
74413	Tc2n	0.468036	8.24e-13	1.6e-08
16534	Kcnn4	0.0975388	1.81e-12	3.53e-08
73748	Gadl1	0.107919	3.61e-12	7e-08
77925	Gm42903	0.0825623	5.19e-12	1.01e-07
-	AC124555.1	0.0617217	5.25e-12	1.02e-07
-	Gm20632	0.0296644	5.27e-12	1.02e-07
-	Gm48802	0.114197	1.37e-11	2.67e-07
239083	Ccnb1ip1	0.0480327	5.22e-11	1.01e-06
75767	Rab11fip1	0.0581786	5.22e-11	1.01e-06
14654	Glra1	0.536447	3.98e-10	7.74e-06
115488501	Gm48952	0.143747	5.97e-10	1.16e-05
17135	Mafk	0.138753	9.27e-10	1.8e-05
115485826	Gm12239	0.478092	1.11e-09	2.15e-05
27375	Tjp3	0.0576961	1.81e-09	3.52e-05
319153	Hist1h3i	0.0535139	1.82e-09	3.54e-05
102639396	Gm35722	0.101888	2.55e-09	4.96e-05
110895	Slc9a4	0.179554	3.52e-09	6.84e-05
381812	Cracr2a	0.15856	3.87e-09	7.53e-05
18553	Pcsk6	0.756164	7.08e-09	0.000137464
66329	Susd3	0.0579116	7.32e-09	0.000142275
68393	Mogat1	0.0575964	7.35e-09	0.000142723
102638121	Gm34759	0.153111	1.02e-08	0.000198618
102634165	Gm31816	0.0881959	1.4e-08	0.000272634
76184	Abca6	0.163173	2.35e-08	0.000455604
171531	Mlph	0.0575624	2.47e-08	0.000479384
403205	Agr3	0.0337789	2.49e-08	0.000484333
16956	Lpl	0.152438	2.6e-08	0.000505991
14585	Gfra1	0.367352	3.02e-08	0.00058601
20274	Scn9a	0.551788	4.21e-08	0.000817955
69808	Rap1gapos	0.142041	4.81e-08	0.000933668
628813	Gm11437	0.404784	5.8e-08	0.00112685
56183	Nmu	0.0734134	7.1e-08	0.00137901
102639075	Gm26907	0.0798287	7.11e-08	0.00138091
-	AC125371.3	0.0584006	7.12e-08	0.00138281
102640479	Gm36529	0.0625558	7.15e-08	0.00138853
330721	Nek5	0.0574149	7.17e-08	0.00139235
102640882	1700112M02Rik	0.035829	7.18e-08	0.00139427
637515	Nlrp1b	0.0523364	7.2e-08	0.00139811
16590	Kit	0.677247	1.81e-07	0.00351386
12023	Barx2	0.169149	1.82e-07	0.0035321
18585	Pde9a	0.57948	3.09e-07	0.00599697
-	Gm42951	0.100821	4.21e-07	0.00818172
80721	Slc19a3	0.0766968	4.23e-07	0.00821178
58804	Cdc42ep5	0.0570099	4.25e-07	0.00826213
68178	Cgnl1	0.21404	4.98e-07	0.00967428
245945	Rbm47	0.386209	5.82e-07	0.0113045
243043	Kctd8	0.826299	6.68e-07	0.012967
102641163	Gm38165	0.0626398	8.96e-07	0.0174124
327766	Tmem26	0.0535784	9.04e-07	0.0175541
-	Gm38186	0.11382	1.02e-06	0.0199038
229658	Vangl1	0.140336	1.34e-06	0.0260033
109246	Tspan9	0.431851	1.67e-06	0.032413
-	CT025521.3	0.0660244	1.76e-06	0.0341774
18198	Musk	0.0364371	1.77e-06	0.0343281
64817	Svep1	0.309424	1.97e-06	0.038286
22353	Vip	0.557355	2.27e-06	0.0441237
56504	Srpk3	0.227732	2.62e-06	0.050855
18423	Otx1	0.0570686	3.26e-06	0.0633782
22601	Yap1	0.222055	3.27e-06	0.0635913
16529	Kcnk5	0.056507	3.28e-06	0.0636443
102631551	Gm26676	0.0354702	3.3e-06	0.0641125
68846	Rnf208	0.305149	3.34e-06	0.0649255
328263	A530065N20Rik	0.0857811	3.97e-06	0.0770289
19130	Prox1	0.102717	4.46e-06	0.086699
12159	Bmp4	0.0976233	4.63e-06	0.0898703
72413	Kcnmb2	0.625736	4.86e-06	0.0943889
72119	Tpx2	0.175835	4.87e-06	0.0945859
98238	Lrrc59	0.378484	5.49e-06	0.106695
228677	Sptlc3	0.971566	5.66e-06	0.109897
239029	Antxrl	0.113473	5.66e-06	0.110007
115487729	1700086D15Rik	0.036714	5.75e-06	0.111669
-	Gm44386	0.11173	6.28e-06	0.121926
18858	Pmp22	0.131116	8.12e-06	0.15777
-	Gm49267	0.307406	8.59e-06	0.166913
54132	Pdlim1	0.0568196	9.49e-06	0.184448
105243	Slc9a3	0.0599126	9.49e-06	0.184448
20201	S100a8	0.0563726	9.52e-06	0.184978
102632820	Gm13707	0.035959	9.57e-06	0.185864
-	Gm45847	0.127054	1.12e-05	0.216928
12667	Chrd	0.24535	1.28e-05	0.24801
107173	Gpr137	0.247907	1.32e-05	0.256723
118567688	Gm47113	0.0798043	1.51e-05	0.29407
23887	Ggt5	0.0780073	1.52e-05	0.294849
100039359	Gm10399	0.056774	1.52e-05	0.294849
-	Gm28807	0.0703792	1.52e-05	0.29512
13846	Ephb4	0.0558064	1.52e-05	0.296203
71960	Myh14	0.288637	1.57e-05	0.30525
244668	Sipa1l2	0.592493	1.58e-05	0.307041
66078	Tsen34	0.379137	1.64e-05	0.317981
70853	Vwa3b	0.0944631	1.7e-05	0.330565
171281	Acot3	0.0346932	2.35e-05	0.457126
102634848	Gm32335	0.0459955	2.35e-05	0.457126
319520	Dusp4	0.172224	3.08e-05	0.598115
497097	Xkr4	0.703521	3.28e-05	0.637768
387510	Ifnk	0.0702433	3.47e-05	0.674194
108096	Slco1a5	0.0570088	3.48e-05	0.675336
102636375	Gm33460	0.0572018	3.49e-05	0.677052
102635555	Gm32857	0.049718	3.49e-05	0.678772
666085	Vmn2r54	0.0362971	3.52e-05	0.684534
668225	Fignl2	0.0753884	4.5e-05	0.874472
269723	BC030343	0.151507	4.85e-05	0.941395
102638255	Gm14002	0.145064	4.88e-05	0.947467
102635243	Gm32633	0.075745	5.04e-05	0.978643
70031	Cmtm8	0.0556029	5.07e-05	0.985039
19224	Ptgs1	0.138082	5.44e-05	1
54447	Asah2	0.175549	6.82e-05	1
448987	Fbxl7	0.916558	6.86e-05	1
76376	Slc24a2	1.12148	7.05e-05	1
78158	4930440I19Rik	0.0519865	7.15e-05	1
72043	Sulf2	0.335271	7.15e-05	1
-	Gm45846	0.289969	7.99e-05	1
237403	Lingo3	0.0625597	8.53e-05	1
666688	Gm8239	0.246003	8.86e-05	1
230582	Cyb5rl	0.100045	9.18e-05	1
102634779	Gm32281	0.0706848	9.83e-05	1
102632922	Gm30873	0.0584828	9.89e-05	1
14067	F5	0.0435113	9.9e-05	1
98870	AI182371	0.0417753	9.91e-05	1
622408	Mcidas	0.0301343	9.93e-05	1
-	Gm47375	0.0353376	9.95e-05	1
16869	Lhx1	0.0278604	9.99e-05	1
195727	Nhs	0.755798	0.000108837	1
16419	Itgb5	0.15148	0.000113613	1
80861	Dhx58	0.136889	0.000118317	1
-	Gm13936	0.279	0.00012218	1
108167751	Gm37885	0.149208	0.000122956	1
74002	Psd2	0.397603	0.000125819	1
56794	Hacl1	0.046038	0.000133772	1
436022	Dnaaf3	0.0414183	0.000133968	1
17395	Mmp9	0.0414104	0.000134067	1
70571	Tcerg1l	0.888692	0.000134291	1
170761	Pdzd3	0.0295363	0.000134558	1
100504278	2810402E24Rik	0.221678	0.000168242	1
29856	Smtn	0.100833	0.000170222	1
102632463	Prox1os	0.0323102	0.000178305	1
628062	Gm29684	0.0343734	0.000178432	1
56190	Rbm38	0.0265512	0.000178811	1
330096	Shisa3	0.249957	0.000181738	1
75263	4930551O13Rik	0.129831	0.000186013	1
70615	Ankrd24	0.343501	0.000220017	1
13419	Dnase1	0.0554994	0.000229567	1
433182	Eno1b	0.0429917	0.000231783	1
70950	Ccdc178	0.034166	0.000231942	1
14159	Fes	0.0332414	0.00023258	1
69017	Prrt2	0.0270925	0.000232739	1
18484	Pam	0.784935	0.000233914	1
380694	Ccnjl	0.147066	0.00023458	1
13603	Opn3	0.266517	0.000246517	1
105245842	Gm41231	0.173662	0.000252946	1
329828	AI464131	0.175167	0.000258366	1
13731	Emp2	0.222418	0.000260248	1
19353	Rac1	0.416483	0.000270496	1
77595	Nup210l	0.207255	0.000287636	1
19116	Prlr	0.0551425	0.000295887	1
18231	Nxph1	0.866706	0.000328533	1
67217	L3hypdh	0.173414	0.000334593	1
19876	Robo1	0.725507	0.000348954	1
211914	Asap2	0.378947	0.000364342	1
217682	Plekhd1	0.125937	0.000368457	1
76416	Znrd1as	0.200691	0.000368788	1
11812	Apoc1	0.112008	0.000371281	1
11796	Birc3	0.051252	0.000374896	1
-	Gm49016	0.0339655	0.000377081	1
105244916	Gm40438	0.0267963	0.000378544	1
243937	Zfp536	0.552864	0.000396726	1
15572	Elavl4	0.519596	0.000412523	1
17764	Mtf1	0.388901	0.000419956	1
105244506	Gm16253	0.0938518	0.00042751	1
18844	Plxna1	0.251461	0.00044963	1
-	Gm21844	0.106045	0.000453856	1
102639267	Gm35618	0.0784436	0.000464436	1
99382	Abtb2	0.253165	0.00046702	1
55932	Gbp3	0.0531733	0.000468211	1
78772	Hhipl2	0.0329006	0.000470566	1
19668	Rbpjl	0.0296634	0.000471747	1
103466	Nt5dc3	0.133142	0.000499837	1
574402	Gpr17	0.16161	0.000510948	1
70423	Tspan15	0.322247	0.000515016	1
70292	Afap1	0.433132	0.0005344	1
225912	Cyb561a3	0.08015	0.000568146	1
-	Gm21961	0.0624551	0.00057392	1
69073	Kdf1	0.0492327	0.000576375	1
626596	Rgs22	0.051862	0.00057743	1
194590	Reps2	0.504303	0.000577431	1
13518	Dst	0.62912	0.00059614	1
68490	Zfp579	0.267763	0.000609679	1
623734	Vmn2r85	0.074015	0.000641674	1
14608	Gpr83	0.316961	0.000663673	1
60367	Il1rapl2	1.48306	0.000685646	1
320460	Vwc2l	0.362732	0.000689769	1
72102	Dusp11	0.4546	0.000695194	1
100502946	Gm16796	0.103813	0.000697683	1
329562	A530013C23Rik	0.0555632	0.000702668	1
54713	Fezf2	0.0538714	0.000703503	1
13858	Eps15	0.367165	0.000721623	1
240690	St18	0.315402	0.000736389	1
665180	Clec2l	0.277996	0.000763493	1
18575	Pde1c	1.30784	0.000763932	1
271127	Adamts16	0.446018	0.000779088	1
69539	Trnp1	0.456804	0.000779271	1
68292	Stt3b	0.430743	0.000786157	1
93742	Pard3	0.447857	0.000794614	1
100038975	Gm1992	0.257921	0.000794743	1
71816	Rnf180	0.777881	0.000805748	1
74347	Tldc1	0.227978	0.000832457	1
52285	D6Ertd474e	0.0625333	0.000847039	1
67664	Rnf125	0.0553165	0.000848998	1
101206	Tada3	0.290974	0.000852686	1
-	Gm27029	0.10556	0.00085428	1
-	Gm45213	0.0269975	0.000856876	1
12296	Cacnb2	0.935809	0.000868044	1
104923	Adi1	0.149861	0.000876832	1
207596	Thsd4	0.392912	0.000880672	1
27428	Shroom3	0.288584	0.000887129	1
676527	Gm12248	0.138544	0.000898848	1
228787	Xkr7	0.183853	0.000938989	1
320705	Bend6	0.302986	0.000954385	1
213484	Nudt18	0.08663	0.000989873	1
381629	Atraid	0.366801	0.000990181	1
226351	Tmem185b	0.0865838	0.000998446	1
-	Gm26751	0.0825537	0.00101221	1
69263	Rfc3	0.166957	0.00104335	1
97761	Sgsm2	0.453763	0.00105953	1
22138	Ttn	0.202168	0.00108232	1
209776	Gpr139	0.177234	0.00115402	1
75129	4930524J08Rik	0.178188	0.00117123	1
98685	Trmt1l	0.386837	0.00119898	1
14799	Gria1	0.562358	0.00120576	1
15214	Hey2	0.174071	0.00121813	1
69993	Chn2	0.579882	0.00122551	1
230837	Asap3	0.0671635	0.00123432	1
13982	Esr1	0.232518	0.00126736	1
219148	Fam167a	0.11988	0.00134172	1
238331	Zdhhc22	0.1222	0.00138133	1
78655	Eif3j1	0.382569	0.00140201	1
108116	Slco3a1	0.511618	0.00141081	1
100042545	Gm3896	0.0518161	0.00141622	1
20400	Sh2d1a	0.0500754	0.00141925	1
230579	Fam151a	0.0310755	0.00143145	1
101202684	Uchl1os	0.0720782	0.00143774	1
-	Gm29107	0.11177	0.001466	1
320808	Dcaf5	0.476668	0.00147098	1
17441	Mog	0.141497	0.00151857	1
12585	Cdr2	0.178432	0.00152439	1
21676	Tead1	0.392334	0.00152701	1
77189	A430105J06Rik	0.126333	0.00153449	1
114301	Palmd	0.0933263	0.00156901	1
77200	5430403G16Rik	0.195192	0.00158597	1
227095	Hibch	0.368069	0.00160428	1
69863	Ttc39b	0.415319	0.00163214	1
23853	Def6	0.112274	0.00163766	1
224454	Zdhhc14	0.568053	0.00169059	1
17920	Myo6	0.445148	0.00184335	1
245038	Dclk3	0.196168	0.00184851	1
101358	Fbxl14	0.173999	0.00185868	1
26950	Vsnl1	0.468881	0.00189491	1
621080	AI429214	0.0514399	0.00191854	1
118453	Mmp28	0.0614791	0.00191952	1
381759	Wee2	0.0479566	0.0019205	1
654805	F930015N05Rik	0.0272713	0.00193623	1
17687	Msh5	0.121945	0.00196968	1
-	CT025619.1	0.312219	0.00201347	1
259302	Srgap3	0.484628	0.00201622	1
75547	Akap13	0.411038	0.0020323	1
-	Gm15445	0.0908805	0.00208815	1
219149	Xkr6	0.369068	0.00209735	1
77883	6030498E09Rik	0.1452	0.00216326	1
66435	Uggt2	0.52934	0.00218371	1
-	Gm43647	0.0780693	0.00220475	1
-	Gm45237	0.0538991	0.00220475	1
74732	Stx11	0.0350017	0.00222683	1
14711	Gnmt	0.177298	0.00228613	1
56412	Noa1	0.341326	0.00228874	1
239318	Plcxd3	0.500121	0.00233238	1
234214	Sorbs2	0.403645	0.00233588	1
118568797	Gm13832	0.18487	0.00234711	1
380773	Slirp	0.278244	0.00236161	1
237847	Rtn4rl1	0.105738	0.00237832	1
52064	Coq5	0.379023	0.00247315	1
-	Gm20532	0.318243	0.00251371	1
100503620	Gm15337	0.0731805	0.00252598	1
101497	Plekhg2	0.0533664	0.00254203	1
102635182	Gm32585	0.0504463	0.00254698	1
100038439	Gm10556	0.0299166	0.00254822	1
18124	Nr4a3	0.247091	0.00257907	1
11363	Acadl	0.134246	0.00259618	1
108853	Mtrf1l	0.242266	0.0027281	1
319740	Zfyve27	0.394599	0.00278198	1
72726	Tbcc	0.306901	0.00282065	1
72807	Zfp429	0.107367	0.00282481	1
13871	Ercc2	0.224809	0.00285663	1
333883	Cd59b	0.111245	0.00286661	1
68659	Fam198b	0.0626483	0.0028803	1
77974	Rdh12	0.0531426	0.00288717	1
13608	Edar	0.0489391	0.00288992	1
77940	A930004D18Rik	0.0501961	0.00289681	1
230558	C8a	0.0337394	0.00290786	1
240776	Kcnt2	0.46219	0.0029164	1
75501	1700010K23Rik	0.112647	0.00295167	1
13170	Dbp	0.307402	0.00300972	1
12160	Bmp5	0.148459	0.00305291	1
18012	Neurod1	0.0498313	0.00306428	1
13645	Egf	0.41218	0.00306709	1
66277	Klf15	0.22849	0.00322494	1
14132	Fcgrt	0.0944319	0.00324489	1
13405	Dmd	0.312979	0.00324873	1
102635789	Gm33037	0.170603	0.00335758	1
218734	3830406C13Rik	0.218926	0.00342402	1
102637735	Gm34471	0.11754	0.00343546	1
319468	Ppm1h	0.369687	0.00352239	1
71617	9130011E15Rik	0.427697	0.00358854	1
19376	Rab34	0.261035	0.00365669	1
-	Gm15655	0.095004	0.00365941	1
19660	Rbp2	0.10032	0.00366275	1
-	Gm42839	0.0531288	0.00368119	1
72057	Phf10	0.265361	0.00369782	1
241489	Pde11a	0.169716	0.00370095	1
16728	L1cam	0.209553	0.00370799	1
17932	Myt1	0.334032	0.00371836	1
228564	Frmd5	0.384736	0.00378307	1
76773	Wdyhv1	0.323691	0.00382918	1
235320	Zbtb16	0.564723	0.00384077	1
70713	Gpr137c	0.458493	0.00387909	1
330485	Tmem145	0.2573	0.00398377	1
668880	Stard9	0.2728	0.00404407	1
233168	AI987944	0.144942	0.00407199	1
209683	Ttc28	0.309648	0.0040986	1
100038743	Gm13629	0.358797	0.00411202	1
217310	Hid1	0.277295	0.0041678	1
100313944	Gm10645	0.031793	0.00416964	1
12258	Serping1	0.0634287	0.00417437	1
18045	Nfyb	0.298772	0.00418471	1
67488	Calcoco1	0.342614	0.00422064	1
15561	Htr3a	0.0716031	0.00431428	1
12918	Crh	0.067499	0.00432578	1
102636610	Gm20652	0.0472299	0.00436228	1
329697	AI849053	0.159244	0.00444796	1
18767	Pkia	0.363383	0.00449236	1
622665	Ccdc17	0.105446	0.00452496	1
218476	Gcnt4	0.0904477	0.00458843	1
107449	Unc5b	0.215045	0.00459346	1
14732	Gpam	0.287806	0.00460037	1
22029	Traf1	0.0530865	0.00461665	1
69550	Bst2	0.0490695	0.00462879	1
18740	Pitx1	0.0489829	0.00463082	1
-	Gm28988	0.0332032	0.00464503	1
330863	Trim67	0.167919	0.00465993	1
244757	Glb1l2	0.10182	0.00469744	1
76972	Snhg20	0.39596	0.00475582	1
65961	Utp3	0.214951	0.00480448	1
215654	Cdh12	1.35413	0.00484023	1
381148	Prob1	0.0519365	0.00488645	1
102635305	Gm15991	0.259076	0.00490463	1
16828	Ldha	0.287244	0.00494598	1
320692	9430037G07Rik	0.0635624	0.00498793	1
102635512	Gm32828	0.175955	0.00499643	1
13506	Dsc2	0.111033	0.00509206	1
382427	Best3	0.10159	0.00509862	1
108124	Napa	0.311889	0.0051117	1
14131	Fcgr3	0.0747936	0.00511617	1
230757	5730409E04Rik	0.176572	0.00512925	1
215015	Fam20b	0.336393	0.00513591	1
-	Gm43532		0.00513597	1
-	Gm42738	0.0314647	0.00516248	1
102639888	Gm17227	0.463523	0.00522801	1
56551	Txn2	0.353	0.00527346	1
74053	Grip1	0.517185	0.00528586	1
22260	Nr1h2	0.308825	0.0054618	1
319954	Egfros	0.0956396	0.00547698	1
277154	Nynrin	0.19437	0.00547904	1
233744	Spon1	0.761203	0.00548334	1
67917	Zcchc3	0.1579	0.00549558	1
12168	Bmpr2	0.481324	0.00553874	1
102103	Mtus1	0.315512	0.00555824	1
67282	Washc3	0.21444	0.00559391	1
230603	Ttc39a	0.208229	0.00565026	1
654796	9530036O11Rik	0.286875	0.00566888	1
18230	Nxn	0.437742	0.0056731	1
105242627	Gm14546	0.0501008	0.00569125	1
78449	2700046A07Rik	0.049467	0.00569364	1
94094	Trim34a	0.051933	0.00569364	1
23945	Mgll	0.610995	0.00569978	1
73813	Fam83e	0.032515	0.00573209	1
217216	BC030867	0.0252079	0.00573932	1
246788	Trpv3	0.0251342	0.00574174	1
14408	Gabrr1	0.0252108	0.00574415	1
170719	Oxr1	0.359639	0.00585408	1
75292	Prkd3	0.194954	0.0059307	1
66212	Sec61b	0.268302	0.00607407	1
70646	Naa30	0.38238	0.00612049	1
-	AC154782.1	0.201385	0.00615445	1
110173	Manba	0.346034	0.00617637	1
224805	Aars2	0.213596	0.00623627	1
60363	Cldn15	0.0740708	0.00624179	1
75258	4930563M21Rik	0.0575554	0.00625469	1
23991	Cib1	0.11079	0.0062707	1
195209	Zfp469	0.0590883	0.00627538	1
19244	Ptp4a2	0.280963	0.00628046	1
102631558	Gm29865	0.0499871	0.00628057	1
67303	3110045C21Rik	0.0499601	0.00628316	1
216749	Nmur2	0.0476992	0.00628835	1
232807	Ppp1r12c	0.307702	0.00631967	1
208372	Asb18	0.0322579	0.00632477	1
244853	Nxpe4	0.273764	0.00632946	1
235135	Tmem45b	0.0317801	0.00633783	1
330790	Hapln4	0.0816183	0.00654607	1
56376	Pdlim5	0.174273	0.0065973	1
71375	Foxn3	0.385789	0.00672945	1
78977	Popdc3	0.0542066	0.00688714	1
13805	Eng	0.0867204	0.00694725	1
-	Gm17201	0.130994	0.00711953	1
53321	Cntnap1	0.134878	0.00715343	1
20698	Sphk1	0.0925714	0.00716815	1
218461	Pde8b	0.489494	0.0071854	1
17342	Mitf	0.353631	0.00725102	1
232944	Mark4	0.232486	0.00732764	1
-	Gm28370	0.235269	0.00737973	1
77220	Tmem200a	0.440938	0.007387	1
18028	Nfib	0.528494	0.00745608	1
105651	Ppp1r3e	0.144675	0.0074667	1
228357	Lrp4	0.24185	0.00747874	1
225998	Rorb	0.426736	0.00749347	1
-	Gm13054	0.0779125	0.00751614	1
15112	Hao1	0.0769784	0.00752212	1
105171	Arrdc3	0.303596	0.00753365	1
71772	Plbd2	0.18237	0.00755747	1
57875	Angptl4	0.052157	0.00755811	1
626693	Gm15713	0.0560149	0.00756412	1
102639178	Gm35549	0.0898233	0.00768278	1
66147	Necap2	0.191182	0.00769562	1
239606	Slc2a13	0.579633	0.00774443	1
66943	Pqlc1	0.182836	0.00781282	1
244871	Zc3h12c	0.323418	0.00790127	1
108168363	Gm17669	0.113218	0.00793795	1
66922	Rras2	0.318049	0.00796791	1
76626	Msi2	0.49415	0.00822233	1
102638853	Gm27227	0.057698	0.00822623	1
118568710	Gm16333	0.0489719	0.00824553	1
67313	5730559C18Rik	0.0475745	0.00829719	1
378431	Txlnb	0.143438	0.00834828	1
23963	Tenm1	1.09995	0.00835108	1
628779	Hs3st4	0.482852	0.00836691	1
545276	Gal3st3	0.197275	0.00839633	1
14417	Gad2	0.470802	0.00852689	1
60597	Mapk8ip2	0.334985	0.00861457	1
110351	Rap1gap	0.319511	0.00866367	1
69632	Arhgef12	0.30267	0.00880245	1
71728	Stk11ip	0.174204	0.00885754	1
-	Gm10564	0.0949918	0.00893832	1
17960	Nat1	0.084733	0.00895548	1
15203	Heph	0.071866	0.00896923	1
-	Gm15218	0.0564373	0.00898301	1
266614	Ly6g5b	0.0570387	0.0089968	1
241134	Nyap2	0.376281	0.00900407	1
23928	Lamc3	0.0510992	0.00902098	1
17450	Morc1	0.0487495	0.00904522	1
241624	Exd1	0.0880989	0.0091377	1
229211	Acad9	0.246085	0.00926907	1
16870	Lhx2	0.174463	0.00933697	1
14255	Flt3	0.21214	0.00940235	1
320950	9330104G04Rik	0.0822135	0.00953012	1
280411	Lix1l	0.233517	0.00961921	1
69824	Glod5	0.101246	0.00971846	1
64082	Popdc2	0.0623142	0.00975516	1
320696	Ccdc158	0.0539026	0.00975884	1
11481	4930516B21Rik	0.0517712	0.00979198	1
71648	Optn	0.18871	0.00980405	1
320078	Olfml2b	0.047082	0.00981414	1
14400	Gabrb1	0.549381	0.00988464	1
229615	Pias3	0.177598	0.0100802	1
102595	Plekho2	0.0883061	0.0102782	1
216505	Pik3ip1	0.294712	0.0104501	1
69408	Dnajc17	0.268812	0.0104786	1
69714	Tfpt	0.202796	0.0105053	1
320790	Chd7	0.413966	0.0105153	1
545030	Wdfy4	0.110217	0.0105264	1
108167445	Prss23os	0.0740376	0.0105459	1
73608	Marveld3	0.0530696	0.0105968	1
72479	Hsdl2	0.212925	0.0106404	1
16211	Kpnb1	0.35583	0.0106535	1
19227	Pthlh	0.0373057	0.0106953	1
319625	Galm	0.024887	0.010719	1
18618	Pemt	0.0469409	0.0107922	1
70357	Kcnip1	0.454425	0.0108965	1
93790	Nipa2	0.345724	0.0109595	1
330503	Gm5113	0.103275	0.0109997	1
24131	Ldb3	0.128367	0.0110045	1
75747	Sesn3	0.433575	0.0111583	1
53421	Sec61a1	0.31258	0.0113675	1
258331	Olfr1330	0.0519639	0.0114681	1
27052	Aoah	0.0304172	0.0115519	1
67148	Fam103a1	0.115531	0.0115603	1
-	Gm48001	0.0278031	0.0115729	1
16010	Igfbp4	0.0558005	0.0116321	1
76088	Dock8	0.27371	0.0118761	1
17314	Mgmt	0.123513	0.0119493	1
107094	Rrp12	0.170892	0.0120052	1
667632	Gm8739	0.171414	0.012019	1
654806	A930029G22Rik	0.32028	0.0121756	1
268933	Wdr24	0.092363	0.0122397	1
109267	Ssc4d	0.0791398	0.0122833	1
70575	Gfod2	0.340995	0.0122951	1
20321	Frrs1	0.0622076	0.0123273	1
17000	Ltbr	0.0515763	0.0123627	1
208285	Cyp4f17	0.0513246	0.0123671	1
20474	Six4	0.0428788	0.0123981	1
11949	Atp5c1	0.285792	0.0124199	1
319403	D430001F17Rik	0.0379517	0.0124203	1
23950	Dnajb6	0.432655	0.0124944	1
22354	Vipr1	0.143558	0.0125537	1
228998	Arfgap1	0.41467	0.0125552	1
11443	Chrnb1	0.133334	0.0125856	1
22065	Trpc3	0.299207	0.0127026	1
11636	Ak1	0.289776	0.0127714	1
544922	Zkscan4	0.082218	0.0127916	1
320237	Smim10l2a	0.0735741	0.0128191	1
12638	Cftr	0.204446	0.0128334	1
12394	Runx1	0.117191	0.012862	1
212167	Gsap	0.489943	0.0128701	1
75788	Smurf1	0.293911	0.012917	1
228715	Smim26	0.220745	0.0130787	1
72330	Klhl40	0.245747	0.0130795	1
-	Gm26723	0.0776753	0.0131305	1
58809	Rnase4	0.113233	0.013203	1
319239	Npsr1	0.0995554	0.0132169	1
242553	Kank4	0.0805788	0.0132184	1
110083	Dnah12	0.0719571	0.0132262	1
57756	Fhl5	0.0915032	0.0132262	1
105245964	Gm41335	0.0681925	0.0132402	1
57785	Rangrf	0.109787	0.0132651	1
217951	Tmem196	0.551682	0.0133395	1
74693	4930509J09Rik	0.433087	0.0135309	1
330554	Fan1	0.239413	0.0135413	1
331623	Bend3	0.168442	0.0136776	1
117599	Helb	0.151934	0.0136776	1
16834	Cog1	0.303804	0.0136922	1
353237	Pcdhac2	0.0701762	0.0138599	1
67703	Kirrel3	0.552748	0.0138868	1
114679	Selenom	0.271082	0.0140166	1
20335	Sec61g	0.35543	0.0141726	1
102633925	Gm13782	0.0665234	0.0141851	1
-	Gm26613	0.16708	0.0142411	1
22417	Wnt4	0.0515125	0.0142887	1
67186	Rplp2	0.336697	0.0143625	1
102545	Cmtm7	0.0237989	0.0144229	1
72017	Cyb5r1	0.0647037	0.0146483	1
73739	Cby1	0.23906	0.0147196	1
-	Gm11084	0.25969	0.0147776	1
22764	Zfx	0.348375	0.0148358	1
19201	Pstpip2	0.117276	0.0150234	1
-	Gm47564	0.0771196	0.0151715	1
14725	Lrp2	0.109335	0.0151767	1
14773	Grk5	0.301065	0.0152255	1
83762	Otof	0.0915572	0.0152257	1
70981	4931423N10Rik	0.113955	0.015301	1
66618	Snrnp27	0.21353	0.0154741	1
209743	AF529169	0.190119	0.0155521	1
99031	Osbpl6	0.470983	0.0158317	1
227325	Dner	0.256517	0.0159255	1
67622	Mxra7	0.149781	0.0160166	1
102636896	2410080I02Rik	0.107033	0.0160898	1
30049	Scd3	0.266972	0.0162054	1
232313	Gxylt2	0.333646	0.0162722	1
-	Gm16095	0.0553966	0.0163201	1
14411	Slc6a12	0.0567588	0.016331	1
627901	Gm14419	0.0477609	0.0163585	1
213350	Gatd1	0.0954461	0.0163671	1
20646	Snrpn	0.295678	0.0163705	1
73314	Lrrc69	0.0737137	0.0163733	1
100038538	Gm10767	0.141013	0.016381	1
76483	Lmf1	0.313252	0.0163828	1
-	Gm20692	0.0393463	0.0163914	1
75805	Nln	0.194615	0.0167577	1
17827	Mtx1	0.304108	0.0167881	1
232035	Ccser1	0.28808	0.0169064	1
58237	Nkain4	0.0955234	0.0169998	1
320301	E530011L22Rik	0.263515	0.0171167	1
56264	Cpxm1	0.0625588	0.0171576	1
11777	Ap3s1	0.264488	0.0172194	1
13610	S1pr3	0.15387	0.0172322	1
73998	Herc3	0.355625	0.017293	1
100041151	Gm3636	0.0751748	0.0173514	1
14013	Mecom	0.252016	0.0173629	1
107392	Brms1	0.237254	0.0173796	1
242037	Ankub1	0.0657442	0.0173801	1
217138	Prr15l	0.0516756	0.0174204	1
75357	4930557J02Rik	0.0544438	0.0174261	1
230145	Galnt12	0.0503936	0.0174261	1
64292	Ptges	0.0483506	0.0174434	1
381835	Sbk3	0.0508462	0.0175162	1
12846	Comt	0.346904	0.0175683	1
242653	Cldn19	0.0240021	0.017588	1
494468	Armcx5	0.171618	0.0176113	1
23984	Pde10a	0.567517	0.0176143	1
231413	Grsf1	0.143431	0.0176875	1
217737	Ahsa1	0.265891	0.0178578	1
241694	Ralgapa2	0.478316	0.0180106	1
19713	Ret	0.127728	0.0180736	1
22352	Vim	0.173807	0.0181617	1
72137	Wdsub1	0.13066	0.0181925	1
109054	Pfdn4	0.159499	0.018304	1
-	Gm29675	0.0797176	0.0183212	1
54394	Crlf3	0.26541	0.0184046	1
57915	Tbc1d1	0.300788	0.0184214	1
102640282	Gm26885	0.075966	0.018482	1
71122	4933408N05Rik	0.0526895	0.0185242	1
115487348	A430027H14Rik	0.0593194	0.0185604	1
-	2900045O20Rik	0.0467817	0.0185664	1
11690	Alox5ap	0.0503399	0.0185725	1
118568446	Gm45022	0.0501251	0.0185906	1
71862	Gpr160	0.0376074	0.0186148	1
68970	Dcaf12	0.237244	0.0186245	1
-	Gm44698	0.0922691	0.0186902	1
108154	Adamts6	0.359858	0.0186952	1
73803	4930401C15Rik	0.0255498	0.018718	1
18008	Nes	0.0255625	0.0187545	1
115488373	Gm48992	0.105459	0.018761	1
270035	Letm2	0.365662	0.0187679	1
14924	Magi1	0.282826	0.019181	1
52639	Wipi1	0.206955	0.019209	1
59052	Mettl9	0.269628	0.0192187	1
94249	Slc24a3	0.346409	0.0193317	1
14683	Nespas	0.0904199	0.0196323	1
216892	Spns2	0.229346	0.0196673	1
171285	Havcr2	0.0493083	0.0197147	1
71409	Fmnl2	0.501281	0.0199034	1
21873	Tjp2	0.156183	0.0199196	1
75316	Taf1d	0.287687	0.0199269	1
67041	Oxct1	0.325295	0.020011	1
-	Gm13703	0.0793432	0.0200126	1
-	Gm42567	0.112735	0.0201578	1
118446	Gjc3	0.0745703	0.0202444	1
17434	Mocs2	0.123844	0.0202525	1
338372	Map3k9	0.23293	0.0205179	1
22696	Zfp37	0.235591	0.020626	1
319455	Pld5	0.738088	0.0206324	1
11514	Adcy8	0.476694	0.0206499	1
268294	Zbtb24	0.236395	0.0206674	1
12494	Cd38	0.103516	0.0208072	1
56632	Sphk2	0.136332	0.020858	1
213332	Mfsd4b4	0.110038	0.0209073	1
102634429	Gm6569	0.0509852	0.0209324	1
74096	Hvcn1	0.0512113	0.0209479	1
21944	Tnfsf12	0.0434586	0.0210185	1
-	Sardhos	0.0303868	0.0211182	1
214359	Tmem51	0.0237297	0.0211315	1
93871	Brwd1	0.286099	0.0211699	1
18708	Pik3r1	0.641656	0.0212967	1
21894	Tln1	0.168317	0.0213098	1
74519	Cyp2j9	0.174331	0.021322	1
215819	Nhsl1	0.125883	0.0214146	1
232987	B9d2	0.0899022	0.0214688	1
66799	Ube2w	0.363058	0.0215806	1
110599584	Gm49333	0.157825	0.0216209	1
235606	Apeh	0.150809	0.0216783	1
68634	Tm2d3	0.209072	0.0218834	1
64291	Osbpl1a	0.219499	0.0219162	1
22637	Zap70	0.0894101	0.0220241	1
434768	Rhox8	0.0698749	0.0220379	1
-	Gm48935	0.0713554	0.0220585	1
71220	4933427J07Rik	0.0493955	0.0221341	1
192188	Stab2	0.0598055	0.0221548	1
320302	Glt28d2	0.0547082	0.0221824	1
18637	Pfdn2	0.272739	0.0221922	1
102634431	Gm32014	0.195297	0.0222985	1
100503849	Sp3os	0.266991	0.0223017	1
13350	Dgat1	0.240083	0.0224851	1
360216	Zranb1	0.239803	0.0226124	1
170763	Zfp87	0.0812129	0.022822	1
114663	Impa2	0.085324	0.0228299	1
233979	Tpcn2	0.119927	0.0229818	1
15931	Ids	0.304451	0.0230467	1
19159	Cyth3	0.234488	0.0231888	1
-	Gm44877	0.0811169	0.0232984	1
319783	A730056A06Rik	0.0716868	0.0233485	1
12724	Clcn2	0.159067	0.0233745	1
382111	Susd5	0.0621145	0.0233843	1
17304	Mfge8	0.11781	0.023408	1
78929	Polr3h	0.340053	0.0235091	1
12521	Cd82	0.0352647	0.0236221	1
-	Gm12968	0.0295585	0.0236439	1
68119	Cmtm3	0.0274779	0.0236874	1
24030	Mrps12	0.187846	0.0237224	1
75075	4930517O19Rik	0.428407	0.0237335	1
68440	Dusp23	0.180997	0.0238024	1
17463	Psmd7	0.209233	0.023848	1
83456	Mov10l1	0.0789288	0.0238806	1
67704	1810037I17Rik	0.172971	0.0240296	1
77920	A330102I10Rik	0.2897	0.0241452	1
14009	Etv1	0.334599	0.0241929	1
72315	Ccdc74a	0.072136	0.0243828	1
54525	Syt7	0.383369	0.0245534	1
268345	Kcnc2	0.423909	0.0245936	1
77056	Tmco4	0.104556	0.0246024	1
14042	Ext1	0.397545	0.0246518	1
74490	Mamstr	0.0597164	0.0247068	1
71198	Otud1	0.154691	0.0247483	1
102638296	Gm17102	0.0495147	0.0247891	1
105246095	Gm26562	0.0419276	0.0248867	1
17305	Mfng	0.0278084	0.0250149	1
114642	Brdt	0.17092	0.0250351	1
70428	Polr3b	0.275228	0.0253305	1
232989	Hnrnpul1	0.26189	0.0254704	1
22341	Vegfc	0.19712	0.0255423	1
57279	Slc25a20	0.126813	0.0255904	1
109229	Fam118b	0.294689	0.0256387	1
72053	Tmub2	0.194314	0.0257222	1
56448	Cyp2d22	0.0519954	0.0257576	1
99349	Dnajc24	0.305049	0.0257583	1
20623	Snrk	0.235994	0.0258448	1
328448	Gm6999	0.199178	0.0258731	1
98758	Hnrnpf	0.334125	0.0258858	1
107503	Atf5	0.153195	0.0258958	1
11798	Xiap	0.36787	0.0260438	1
71027	Tmem30c	0.068903	0.0260678	1
11307	Abcg1	0.290895	0.0260801	1
218194	Phactr1	0.403254	0.02609	1
102639767	Gm13748	0.0857106	0.0261347	1
76025	Cant1	0.155416	0.0261371	1
77034	2510039O18Rik	0.204926	0.0261795	1
-	Gm21969	0.0439648	0.0261993	1
71699	Slc41a3	0.0461875	0.0262071	1
17263	Meg3	0.165605	0.0267496	1
66647	Nsmce3	0.180302	0.0268136	1
74370	Rptor	0.368122	0.0268452	1
319845	Bbs9	0.294138	0.0269117	1
235559	Topbp1	0.200487	0.0269493	1
83396	Glis2	0.18556	0.0269493	1
19041	Ppl	0.106074	0.0269879	1
382117	Tcaim	0.339532	0.0269988	1
68079	Pdcd2l	0.252144	0.0270157	1
66704	Rbm4b	0.267445	0.0270369	1
22239	Ugt8a	0.174266	0.0270545	1
18993	Pou3f3	0.213322	0.0270984	1
69577	Fastkd3	0.0884597	0.0271119	1
-	Gm15592	0.0715203	0.0273752	1
66326	Dnajc5b	0.0435384	0.0274346	1
15530	Hspg2	0.044682	0.0276503	1
70239	Gtf3c5	0.0889236	0.0277179	1
232023	Vopp1	0.321628	0.0277854	1
67608	Narf	0.17843	0.0278158	1
21857	Timp1	0.0771273	0.0278666	1
12361	Cask	0.222494	0.0278668	1
68267	Slc25a22	0.171563	0.0280102	1
110168	Gpr18	0.289603	0.0280612	1
19122	Prnp	0.249093	0.0280988	1
69638	Enho	0.0843606	0.0281049	1
-	H3f3aos	0.0834526	0.0281571	1
71393	Kctd6	0.224632	0.0281787	1
67295	Rab3c	0.401739	0.0281822	1
68556	Uckl1	0.169793	0.0282686	1
100034361	Mfap1b	0.203847	0.0282758	1
20359	Sema6b	0.141616	0.0283546	1
66190	Acer3	0.816127	0.0283912	1
20271	Scn5a	0.134741	0.0288418	1
67351	Tmem132cos	0.476743	0.0288856	1
213121	Ankrd35	0.119249	0.0290069	1
208777	Sned1	0.269448	0.0290204	1
108167440	AU020206	0.0474627	0.0290744	1
18439	P2rx7	0.158486	0.0291774	1
245368	Zfp300	0.0903927	0.0292536	1
105242674	Gm38825	0.0266216	0.0292688	1
18700	Piga	0.0896267	0.0295512	1
232341	Gm44593	0.230439	0.0297837	1
672511	Rnf213	0.340483	0.0298274	1
27059	Sh3d19	0.363282	0.0298723	1
226525	Rasal2	0.404625	0.029902	1
12563	Cdh6	0.0179279	0.0300235	1
74704	4930518I15Rik	0.0825114	0.0301322	1
68420	Ankrd13a	0.265975	0.0301344	1
-	Gm45785	0.0799163	0.0302206	1
110935	Atp6v1b1	0.0512602	0.0303594	1
27221	Chaf1a	0.0596316	0.030429	1
105246846	Gm42067	0.0776788	0.0304411	1
225908	Myrf	0.0353206	0.0306473	1
-	Gm47728	0.0267807	0.0307087	1
73921	Scpep1os	0.118553	0.0307251	1
19943	Rpl28	0.37297	0.0307442	1
68972	Tatdn3	0.140085	0.0309105	1
432479	4930404N11Rik	0.169446	0.0309686	1
227738	Lrsam1	0.140417	0.0310911	1
67842	Nop9	0.18207	0.0311334	1
319865	E130114P18Rik	0.128284	0.0311371	1
69642	Mlip	0.48878	0.0312004	1
77559	Agl	0.164288	0.0312321	1
20392	Sgce	0.346153	0.0313053	1
217201	Rundc1	0.180031	0.0314359	1
224585	Zfp160	0.265155	0.0314368	1
30877	Gnl3	0.369193	0.0315752	1
56309	Mycbp	0.231931	0.031582	1
12549	Arhgap31	0.30638	0.0316882	1
74387	4932438H23Rik	0.0653053	0.0318293	1
102636803	Gm15496	0.10226	0.0318981	1
76681	Trim12a	0.0499818	0.0319734	1
13636	Efna1	0.0495179	0.0320005	1
-	Gm43150	0.0442929	0.0321181	1
76820	Fam49a	0.106404	0.0321344	1
230824	Grhl3	0.0225342	0.0322451	1
234515	Inpp4b	0.329907	0.0322811	1
258325	Olfr110	0.0227554	0.0322906	1
233781	Xylt1	0.249516	0.0323297	1
102634042	Gm7568	0.103194	0.0324259	1
66204	Acyp1	0.231527	0.0326464	1
14260	Fmn1	0.238105	0.0328585	1
18186	Nrp1	0.280226	0.0330418	1
93704	Pcdhgb7	0.0592356	0.0332994	1
22762	Zfpm2	0.473988	0.0333666	1
77803	Fam159b	0.0641368	0.0333693	1
78617	Cstad	0.0649543	0.033374	1
11569	Aebp2	0.290508	0.0334028	1
241770	Rims4	0.496703	0.0335153	1
100040671	Gm2897	0.0434326	0.0335838	1
98828	Cdc123	0.311265	0.0335922	1
-	Gm45740	0.023585	0.0337713	1
71452	Ankrd40	0.219746	0.0339421	1
217082	Hlf	0.418428	0.0340046	1
102638318	Gm16150	0.154904	0.0340919	1
75910	4930590L20Rik	0.137849	0.0341856	1
102640344	A730060N03Rik	0.33483	0.0342389	1
57754	Cend1	0.310438	0.0342529	1
18805	Pld1	0.166414	0.0343594	1
-	Gm26859	0.0622635	0.0343682	1
69563	Mrln	0.0671258	0.0348196	1
-	Gm26903	0.101431	0.0349215	1
217140	Scrn2	0.0480155	0.0351081	1
67891	Rpl4	0.262634	0.0351178	1
-	AC161165.4	0.138439	0.0351786	1
76498	Paqr4	0.167841	0.0352551	1
108167848	Gm12258	0.250379	0.0352977	1
74376	Myo18b	0.0238809	0.0353405	1
56700	Glmp	0.152374	0.0353564	1
16456	F11r	0.0237654	0.0354085	1
12294	Cacna2d3	0.278592	0.0355944	1
330814	Adgrl1	0.332357	0.0356931	1
71887	Ppm1j	0.0920629	0.035739	1
69219	Ddah1	0.229337	0.0357649	1
21968	Tom1	0.172599	0.0359753	1
235028	Zfp426	0.248261	0.0363315	1
102638448	Gm9493	0.0985946	0.0364152	1
-	Gm17146	0.0726793	0.0364746	1
118568560	Gm14280	0.0704946	0.0364845	1
226041	Pgm5	0.0885667	0.0364944	1
66929	Asf1b	0.0352579	0.0368628	1
17156	Man1a2	0.257218	0.0369586	1
20469	Sipa1	0.0575633	0.0370527	1
236794	Slc9a6	0.294555	0.0373448	1
16796	Lasp1	0.181073	0.037539	1
71302	Arhgap26	0.646188	0.03762	1
69288	Rhobtb1	0.175849	0.0376705	1
56009	Alyref2	0.114206	0.0376866	1
216622	4931440F15Rik	0.122398	0.0379032	1
-	Gm26527	0.0744669	0.0380442	1
19743	Rhag	0.0917679	0.0380952	1
78611	Btbd19	0.0730921	0.0381753	1
72225	1700003M07Rik	0.0551127	0.0382283	1
102638632	Gm26641	0.0496852	0.0383206	1
20716	Serpina3n	0.0441093	0.0384029	1
246710	Rhobtb2	0.382107	0.0387288	1
76338	Rab2b	0.260403	0.0388432	1
18632	Pex11b	0.119601	0.0388865	1
53424	Tsnax	0.305398	0.0390581	1
223732	Rtl6	0.162076	0.0390682	1
16195	Il6st	0.26541	0.0391474	1
14149	Fdxr	0.200685	0.0391692	1
407788	BC051142	0.159542	0.0392657	1
52715	Ccdc43	0.138027	0.0392745	1
20832	Ssr4	0.230622	0.039429	1
27215	Azi2	0.218073	0.0395093	1
109050	Fam212b	0.18608	0.0395118	1
68636	Fahd1	0.158961	0.0396964	1
622459	Gm12216	0.111785	0.0397615	1
626359	Wdr93	0.0534622	0.0398641	1
13486	Dr1	0.141932	0.0398987	1
74205	Acsl3	0.346666	0.03991	1
17872	Ppp1r15a	0.0459096	0.0399538	1
245884	Fam71f2	0.0458804	0.0399698	1
66932	Rexo1	0.194617	0.0400417	1
403171	Banf2	0.102643	0.0400854	1
57264	Retn	0.0291499	0.040267	1
93696	Chrac1	0.130646	0.0402836	1
53867	Col5a3	0.0215517	0.0403522	1
15516	Hsp90ab1	0.384671	0.040354	1
53858	Rwdd2b	0.0708029	0.0406335	1
16568	Kif3a	0.323834	0.0407241	1
58175	Rgs20	0.385256	0.0409102	1
66999	Med28	0.141425	0.0410099	1
70363	Fam135b	0.178949	0.0410609	1
320802	Ifitm10	0.115331	0.0410992	1
53869	Rab11a	0.218546	0.0412454	1
240332	Slc6a7	0.252118	0.0412633	1
74200	2810403A07Rik	0.308023	0.0417224	1
100503530	Gm11351	0.0514594	0.0417264	1
12804	Cntfr	0.175827	0.041773	1
60411	Cenpk	0.178411	0.0419979	1
665775	Bod1l	0.222977	0.0421621	1
22722	Zfp64	0.155038	0.042244	1
-	Gm27016	0.356698	0.0425379	1
67039	Rbm25	0.296088	0.0427753	1
432939	Gm5468	0.141119	0.0429664	1
66087	Emc3	0.28978	0.0430396	1
223267	Ggact	0.310705	0.0431261	1
14373	G0s2	0.101254	0.0432098	1
18754	Prkce	0.193102	0.0432351	1
433926	Lrrc8b	0.329512	0.043307	1
-	AI314180	0.39108	0.0433324	1
74325	Cltb	0.27129	0.0433396	1
230073	Ddx58	0.0910583	0.0433637	1
215705	Arrdc1	0.0603785	0.0436189	1
67023	Use1	0.188028	0.0436246	1
791361	Gm16497	0.02972	0.0436643	1
17210	Mcl1	0.236505	0.0437125	1
54125	Polm	0.195237	0.0438211	1
231279	Guf1	0.23617	0.0441282	1
11423	Ache	0.202711	0.0446168	1
215201	Trmt2b	0.203688	0.0447047	1
319739	B230303O12Rik	0.0863628	0.0447367	1
13800	Enah	0.237092	0.0447726	1
26426	Nubp2	0.0840933	0.0449086	1
19156	Psap	0.347061	0.0449123	1
67510	Tvp23b	0.158315	0.045036	1
56233	Hdac7	0.210503	0.0452034	1
270097	Vat1l	0.273505	0.0452916	1
-	Gm47950	0.0428188	0.0453096	1
71100	4933413L06Rik	0.323858	0.0454136	1
21922	Clec3b	0.0309746	0.0454253	1
-	Gm26909	0.189661	0.0454808	1
58807	Slco1c1	0.14977	0.0455695	1
66722	Spag16	0.100135	0.0458509	1
229504	Isg20l2	0.146808	0.0458894	1
12950	Hapln1	0.130358	0.0461528	1
13644	Efs	0.0555928	0.0464747	1
102634101	Gm31763	0.21614	0.0465322	1
13196	Asap1	0.472877	0.0466818	1
21346	Tagln2	0.0924608	0.0466838	1
16351	Ipp	0.148949	0.046709	1
102920	Cenpi	0.0642689	0.0467546	1
75784	1700007G11Rik	0.146184	0.0468453	1
-	Gm26521	0.084423	0.0468608	1
54698	Crtam	0.0575978	0.0468726	1
12914	Crebbp	0.258502	0.047352	1
278279	Tmtc2	0.446674	0.0477543	1
26926	Aifm1	0.197243	0.0478376	1
67681	Mrpl18	0.143252	0.0480294	1
68817	Ddi2	0.310452	0.0480962	1
225849	Ppp2r5b	0.178291	0.0481075	1
106757	Catsperd	0.112294	0.0482222	1
102634541	Gm28784	0.0717765	0.0485148	1
245902	Ccdc15	0.21349	0.0485555	1
102633724	1700047F07Rik	0.0639577	0.0486904	1
223690	Ankrd54	0.14767	0.0488354	1
102633437	Chrna1os	0.0492628	0.0488545	1
12995	Csnk2a1	0.277262	0.048884	1
-	Vmn2r7.1	0.043337	0.0490007	1
330427	9330102E08Rik	0.0393112	0.0490559	1
212528	Trmt1	0.314742	0.0490697	1
12957	Cryba1	0.112993	0.0491463	1
70717	Medag	0.152303	0.0491514	1
105246895	Gm11772	0.0258977	0.0492697	1
70361	Lman1	0.222994	0.0492786	1
26931	Ppp2r5c	0.264178	0.0493067	1
56741	Igdcc4	0.281667	0.0494016	1
11732	Ank	0.258559	0.0494818	1
232910	Ap2s1	0.17001	0.0497056	1
52609	Cbx7	0.123523	0.0497433	1
20418	Shc3	0.32477	0.0499471	1
The change of gene expression was down-regulated
Gene_ID	Symbol	GABA_VDR+ vs GABA_VDR- log2FoldChange	GABA_VDR+ vs GABA_VDR- Pvalue	GABA_VDR+ vs GABA_VDR- FDR
110796	Tshz1	-0.580411	8.45e-06	0.164147
108071	Grm5	-0.525017	9.14e-06	0.177647
14811	Grin2a	-0.565513	1.77e-05	0.344522
12288	Cacna1c	-0.503784	3.1e-05	0.602707
242274	Lrrc7	-0.400867	8.6e-05	1
13426	Dync1i1	-0.463862	9.06e-05	1
17536	Meis2	-0.269829	0.000131409	1
80334	Kcnip4	-0.676592	0.000155683	1
18516	Pbx3	-0.369617	0.000176389	1
74100	Arpp21	-0.391251	0.000193641	1
80877	Lrba	-0.411132	0.000214141	1
14823	Grm8	-0.431868	0.000305825	1
14007	Celf2	-0.294596	0.000314363	1
170571	Cntnap4	-0.549354	0.000315497	1
105245375	Gm40841	-0.65468	0.000328292	1
72061	2010111I01Rik	-0.571397	0.000548525	1
319387	Adgrl3	-0.363204	0.000553377	1
20979	Syt1	-0.286526	0.000630168	1
14812	Grin2b	-0.286888	0.000661144	1
244281	Myo16	-0.371336	0.00071819	1
210741	Kcnk12	-0.621978	0.000719944	1
18514	Pbx1	-0.281656	0.000801498	1
12322	Camk2a	-0.43563	0.000859155	1
19274	Ptprm	-0.330627	0.000866114	1
140492	Kcnn2	-0.540133	0.000893743	1
19679	Pitpnm2	-0.53501	0.00104877	1
98741	Kcnb2	-0.360375	0.00105427	1
105559	Mbnl2	-0.369784	0.00125418	1
18750	Prkca	-0.364883	0.00131968	1
23965	Tenm3	-0.355092	0.00150236	1
12323	Camk2b	-0.441234	0.0015284	1
331004	Slc9a9	-0.445057	0.00160661	1
71069	Stox2	-0.367874	0.00167033	1
225743	Rnf165	-0.50033	0.00169327	1
66060	Cystm1	-0.505515	0.00205846	1
17389	Mmp16	-0.335673	0.0021409	1
100039795	Ildr2	-0.523169	0.00214439	1
20564	Slit3	-0.511791	0.00217486	1
545156	Kalrn	-0.258653	0.00243646	1
26556	Homer1	-0.521514	0.00247473	1
319974	Auts2	-0.177632	0.00262978	1
69727	Usp46	-0.534384	0.00294278	1
80883	Ntng1	-0.339422	0.00318723	1
14160	Lgr5	-0.427017	0.00328876	1
17968	Ncam2	-0.337595	0.00379554	1
328232	Gfod1	-0.459333	0.00392094	1
78771	Mctp1	-0.392197	0.00420192	1
14800	Gria2	-0.177334	0.00426819	1
16452	Jak2	-0.364521	0.00428622	1
319613	Sybu	-0.322293	0.00458083	1
78785	Clip4	-0.502823	0.00458114	1
270028	Fam155a	-0.191659	0.00478624	1
238271	Kcnh5	-0.479306	0.00498403	1
208618	Etl4	-0.558764	0.00498479	1
21417	Zeb1	-0.386947	0.00509284	1
20541	Slc8a1	-0.292839	0.00516187	1
20614	Snap25	-0.238442	0.00521467	1
620292	Cntnap5c	-0.350427	0.00522063	1
19055	Ppp3ca	-0.248389	0.00523133	1
27801	Zdhhc8	-0.416169	0.00556592	1
67198	Spats2l	-0.373163	0.00560692	1
387314	Tmtc1	-0.381668	0.00566784	1
226922	Kcnq5	-0.34292	0.00575028	1
226412	R3hdm1	-0.283804	0.00610332	1
54216	Pcdh7	-0.362284	0.00620622	1
218793	Ube2e2	-0.338924	0.00622861	1
23859	Dlg2	-0.169847	0.00650406	1
96990	C79798	-0.371519	0.00651962	1
80795	Selenok	-0.447546	0.00655179	1
677884	Palm2	-0.376069	0.00655399	1
329093	Cpa6	-0.364189	0.0066418	1
58802	Kcnmb4	-0.432134	0.00697667	1
22066	Trpc4	-0.43586	0.00735593	1
433485	Syndig1	-0.398085	0.00737844	1
102693	Phldb1	-0.381736	0.00739712	1
77531	Anks1b	-0.209803	0.00762366	1
22682	Zfand5	-0.509336	0.00764025	1
23966	Tenm4	-0.30337	0.00785776	1
109113	Uhrf2	-0.469032	0.00796502	1
94191	Adarb2	-0.162118	0.00799321	1
13838	Epha4	-0.508656	0.00852407	1
83797	Smarcd1	-0.401682	0.00853826	1
319626	9530059O14Rik	-0.34277	0.00874204	1
18975	Polg	-0.360933	0.00874515	1
244745	Dpy19l1	-0.408739	0.00934094	1
53623	Gria3	-0.341247	0.00983153	1
239985	Arid1b	-0.280128	0.00988461	1
333605	Frmpd4	-0.223097	0.0101515	1
13207	Ddx5	-0.292185	0.0105511	1
228602	4930402H24Rik	-0.311178	0.0106638	1
28114	Nsun2	-0.382758	0.0106902	1
64011	Nrgn	-0.343128	0.010745	1
320916	Wscd2	-0.287994	0.0107939	1
18451	P4ha1	-0.419953	0.0110754	1
74841	Usp38	-0.328191	0.0111398	1
207212	Arhgef17	-0.428694	0.0111415	1
14030	Ewsr1	-0.372488	0.0111984	1
67889	Rbm18	-0.307583	0.011246	1
77113	Klhl2	-0.40573	0.0112821	1
210044	Adcy2	-0.366176	0.0114925	1
108937	Rnf169	-0.335995	0.0116451	1
69178	Snx5	-0.33327	0.0116734	1
18390	Oprm1	-0.287667	0.0122911	1
71388	5530401A14Rik	-0.316124	0.0125228	1
11637	Ak2	-0.293823	0.012725	1
11352	Abl2	-0.296	0.0129579	1
57740	Stk32c	-0.306883	0.0133679	1
51786	Cpsf2	-0.299876	0.013439	1
23797	Akt3	-0.384425	0.0135656	1
19091	Prkg1	-0.179458	0.0137243	1
71805	Nup93	-0.291145	0.0137901	1
53332	Mtmr1	-0.404764	0.0139297	1
69310	Pacrg	-0.532102	0.0139795	1
54610	Tbc1d8	-0.191929	0.0139974	1
78593	Nrip3	-0.464333	0.0142114	1
218544	Sgtb	-0.286712	0.0144721	1
170738	Kcnh7	-0.308647	0.0145142	1
232685	Lncpint	-0.291203	0.0148997	1
20977	Syp	-0.44672	0.0149939	1
19250	Ptpn14	-0.390547	0.0151165	1
12727	Clcn4	-0.412386	0.0151251	1
237542	Osbpl8	-0.440333	0.0151761	1
67897	Rnmt	-0.304116	0.015214	1
237553	Trhde	-0.328636	0.0152385	1
78286	Nav2	-0.261833	0.0155014	1
242274	B230334C09Rik	-0.328611	0.0155563	1
14168	Fgf13	-0.323344	0.0155749	1
11941	Atp2b2	-0.250479	0.0157661	1
19418	Rasgrf2	-0.414994	0.0160412	1
209630	Frmd4a	-0.344326	0.0162208	1
330319	Wipf3	-0.352861	0.0169522	1
76952	Nt5c2	-0.35095	0.0174052	1
54725	Cadm1	-0.31525	0.0174692	1
320595	Phf8	-0.477062	0.0175763	1
20405	Sh3gl1	-0.277119	0.0177911	1
100503085	Klhl3	-0.310657	0.0178983	1
65254	Dpysl5	-0.387697	0.0180629	1
18647	Cdk14	-0.244086	0.0184905	1
320472	Ppm1e	-0.183554	0.0185916	1
224023	Klhl22	-0.366247	0.018606	1
228432	Ano3	-0.362729	0.0186966	1
74340	Ahcyl2	-0.30934	0.018781	1
108167511	9130015G15Rik	-0.307109	0.0189881	1
100042480	Nhsl2	-0.269386	0.0190084	1
19277	Ptpro	-0.360283	0.0190232	1
68939	Rasl11b	-0.348042	0.0191753	1
76454	Fbxo31	-0.26432	0.0193322	1
14784	Grb2	-0.286526	0.0195395	1
56077	Dgke	-0.322827	0.0198078	1
108857	Ankhd1	-0.188416	0.0198824	1
26875	Pclo	-0.377092	0.0198952	1
20773	Sptlc2	-0.317799	0.0201685	1
234356	Csgalnact1	-0.385771	0.0204449	1
72930	Ppp2r2b	-0.323591	0.0204761	1
211978	Zfyve26	-0.246895	0.0207366	1
17260	Mef2c	-0.321955	0.0208985	1
70727	Rasgef1a	-0.305324	0.0209087	1
15114	Hap1	-0.353785	0.0213044	1
260302	Gga3	-0.336426	0.0214194	1
69091	Vps26b	-0.251593	0.0215313	1
18771	Pknox1	-0.323228	0.0215432	1
100072	Camta1	-0.335067	0.0216531	1
232533	Stk38l	-0.314206	0.0217033	1
15370	Nr4a1	-0.350431	0.0219726	1
71492	Bbs7	-0.150613	0.0231193	1
70530	Lrfn2	-0.356328	0.0231847	1
110094	Phka2	-0.26743	0.0233057	1
327814	Ppfia2	-0.138469	0.0239892	1
245684	Cnksr2	-0.370901	0.0240934	1
70626	5730522E02Rik	-0.257682	0.0242286	1
21915	Dtymk	-0.249514	0.0244526	1
13205	Ddx3x	-0.336314	0.0246575	1
59125	Nek7	-0.284618	0.0250964	1
74349	Fam160a2	-0.269023	0.0251072	1
66521	Rwdd1	-0.324319	0.0252878	1
14544	Gda	-0.285057	0.0253768	1
319710	Frmd6	-0.372342	0.0253992	1
207278	Fchsd2	-0.320929	0.025512	1
74513	Neto2	-0.300251	0.0255384	1
381062	Ermard	-0.245297	0.0256895	1
13840	Epha6	-0.265701	0.0259319	1
212627	Prpsap2	-0.274314	0.025993	1
233071	Arhgap33	-0.259817	0.0261099	1
72320	Kif1bp	-0.310432	0.0261335	1
11975	Atp6v0a1	-0.344691	0.0262968	1
76108	Rap2a	-0.333035	0.0264217	1
20364	Selenow	-0.3225	0.0264871	1
110532	Adarb1	-0.214134	0.0267291	1
54376	Cacng3	-0.338219	0.0267783	1
382793	Mtx3	-0.234712	0.0268145	1
54198	Snx3	-0.351909	0.0268638	1
50779	Rgs6	-0.368227	0.0268871	1
213409	Lemd1	-0.253926	0.0269192	1
434232	Iqck	-0.344322	0.0269659	1
16646	Kpna1	-0.333512	0.0270038	1
233902	Fbxl19	-0.236023	0.0270946	1
217517	Stxbp6	-0.27456	0.0272141	1
50786	Hs6st2	-0.345172	0.0275225	1
115486963	Gm45904	-0.341106	0.0275463	1
11932	Atp1b2	-0.273407	0.0277559	1
-	Gm26848	-0.322728	0.0281392	1
73341	Arhgef6	-0.374053	0.028166	1
17158	Man2a1	-0.382487	0.028213	1
12393	Runx2	-0.303326	0.0288575	1
243499	Lrrtm4	-0.301339	0.0289382	1
20348	Sema3c	-0.52514	0.0289932	1
110172	Slc35b1	-0.25643	0.0292002	1
67040	Ddx17	-0.310683	0.0294627	1
78749	Filip1l	-0.248987	0.0297993	1
100039954	Gm2516	-0.374616	0.0299486	1
69207	Srsf11	-0.289118	0.0308179	1
237459	Cdk17	-0.288478	0.0314208	1
72605	Car10	-0.493965	0.0314857	1
234889	Gucy1a2	-0.207287	0.0315843	1
20713	Serpini1	-0.22398	0.0316161	1
94109	Csmd1	-0.10859	0.0317367	1
-	Gm17231	-0.242631	0.0317642	1
214459	Fnbp1l	-0.406251	0.0318182	1
51813	Ccnc	-0.28326	0.0319043	1
215449	Rap1b	-0.262751	0.0319851	1
22693	Zfp30	-0.275731	0.0322324	1
68986	Gad1os	-0.309279	0.0323838	1
170768	Pfkfb3	-0.2325	0.0324181	1
66335	Atp6v1c1	-0.261828	0.0327285	1
382034	Gse1	-0.271466	0.0330573	1
226518	Nmnat2	-0.298903	0.0332331	1
97455	C78859	-0.313326	0.0332394	1
211712	Pcdh9	-0.220387	0.0333607	1
108168933	Gm12353	-0.179574	0.0338989	1
67456	Ergic2	-0.3544	0.0340249	1
100201	Tmem64	-0.226515	0.0341056	1
56421	Pfkp	-0.250164	0.0342333	1
244698	Hephl1	-0.20893	0.0342836	1
50754	Fbxw7	-0.331914	0.0342962	1
360013	Myo18a	-0.33896	0.0345951	1
22130	Ttf1	-0.245815	0.034631	1
19262	Ptpra	-0.268037	0.0347409	1
11640	Akap1	-0.219236	0.0353257	1
20496	Slc12a2	-0.344526	0.0360431	1
320865	Cdh18	-0.081835	0.0365382	1
207618	Zfp804b	-0.32111	0.0367131	1
94332	Cadm3	-0.424494	0.0367849	1
544678	Cfap74	-0.246961	0.0369642	1
67050	Nkap	-0.303073	0.0370198	1
381290	Atp2b4	-0.2889	0.0370604	1
319415	Hs3st5	-0.15279	0.037162	1
100604	Lrrc8c	-0.250424	0.0372978	1
329002	Zfp236	-0.312172	0.0373921	1
70435	Inf2	-0.296965	0.0377148	1
17246	Mdm2	-0.315379	0.0380955	1
218811	Sec24c	-0.276205	0.0381469	1
19387	Rangap1	-0.297775	0.0381922	1
15502	Dnaja1	-0.284177	0.0382737	1
319804	Glt1d1	-0.268163	0.0383836	1
243308	A430033K04Rik	-0.257877	0.0384201	1
74108	Parn	-0.334016	0.0384629	1
20912	Stxbp3	-0.298417	0.03862	1
16975	Lrp8	-0.392089	0.038662	1
52897	Rbfox3	-0.226066	0.038991	1
69192	Dhx16	-0.204666	0.0390026	1
234353	Psd3	-0.230549	0.0390381	1
12607	Cebpz	-0.252906	0.0390864	1
15476	Hs3st1	-0.272232	0.039497	1
269700	Hectd4	-0.338725	0.0395049	1
69274	Ctdspl	-0.353163	0.0397727	1
231600	Chfr	-0.345888	0.0401958	1
319713	Ablim3	-0.222606	0.0403193	1
238130	Dock4	-0.27755	0.0404017	1
100129	Gpr153	-0.224717	0.0408242	1
12716	Ckmt1	-0.216927	0.0408242	1
16492	Kcna4	-0.222582	0.0408967	1
67972	Atp2b1	-0.14187	0.0409743	1
14706	Gng4	-0.365299	0.0412819	1
20382	Srsf2	-0.357185	0.0413519	1
384061	Fndc5	-0.242522	0.0413607	1
16519	Kcnj3	-0.248161	0.0416767	1
20191	Ryr2	-0.241635	0.0416911	1
68842	Tulp4	-0.251044	0.0417937	1
74303	1700109K24Rik	-0.28099	0.0419106	1
74769	Pik3cb	-0.298685	0.0423059	1
17101	Lyst	-0.368699	0.0426196	1
110350	Dync2h1	-0.255433	0.0428116	1
66874	Ncbp3	-0.363889	0.0428195	1
14405	Gabrg1	-0.221716	0.0431811	1
225655	Prelid3a	-0.360179	0.0432242	1
106021	Topors	-0.205195	0.043294	1
66409	Rsl1d1	-0.254368	0.0434081	1
110751	Adam33	-0.220798	0.0442661	1
227613	Tubb4b	-0.280782	0.0443269	1
77622	Apex2	-0.295099	0.0446553	1
103537	Mbtd1	-0.221147	0.0447326	1
72301	1810041L15Rik	-0.296307	0.0450285	1
76816	Sdccag8	-0.328343	0.0450445	1
27493	A230006K03Rik	-0.33925	0.0450772	1
76618	1700084C06Rik	-0.255734	0.0451718	1
12921	Crhr1	-0.416192	0.04547	1
244962	Snx14	-0.27279	0.0457107	1
57080	Gtf2ird1	-0.382307	0.0463077	1
69072	Ebna1bp2	-0.199434	0.0465813	1
114713	Rasa2	-0.2856	0.0467616	1
208266	Dot1l	-0.237024	0.0468065	1
77782	Polq	-0.236022	0.0473314	1
101861	Ints4	-0.243051	0.0473388	1
12293	Cacna2d1	-0.148565	0.0475108	1
59046	Arpp19	-0.234634	0.0477833	1
235567	Dnajc13	-0.261764	0.047924	1
15183	Hdac3	-0.0943408	0.0479647	1
56218	Patz1	-0.243377	0.0481659	1
71517	9030624J02Rik	-0.284593	0.0485851	1
83602	Gtf2a1	-0.337069	0.0486147	1
231821	Adap1	-0.236196	0.0490209	1
22234	Ugcg	-0.301226	0.0491908	1
30948	Bin1	-0.317994	0.0494249	1
66588	Cmpk1	-0.279777	0.0499581	1
