# Supplementary material for: Vitamin D Regulates Olfactory Function via Dual Transcriptional and mTOR‐Dependent Translational Control of Synaptic Proteins
Source: Adv Sci (Weinh). 2025 Dec 16;13(13):e07181. doi: 10.1002/advs.202507181 (PMC12955992; doi:10.1002/advs.202507181)
Supplement: Supplementary file 2 — Supplemental Tables 1–18 [file ADVS-13-e07181-s002.zip › Table S5_GO Analysis of DEGs_VDR+ and VDR- GABAergic.xlsx]

## Sheet: enrichment-go-All-vs-DEG-Total
id	Term	Category	ListHits	ListTotal	PopHits	PopTotal	p-value	q-value	Enrichment_score	geneID
GO:0006811	monoatomic ion transport	biological_process	72	1027	600	20900	2.11569e-12	3.182e-09	2.44206	Prss30;Slco1a6;Kcnn4;Glra1;Slc9a4;Cracr2a;Scn9a;Kcnmb2;Slc9a3;Grin2a;Cacna1c;Slco1a5;Slc24a2;Kcnip4;Grin2b;Cacnb2;Kcnb2;Gria1;Slco3a1;Slc9a9;Gria2;Htr3a;Kcnh5;Best3;Slc8a1;Trpv3;Gabrr1;Kcnq5;Cldn15;Selenok;Kcnmb4;Trpc4;Heph;Gria3;Gabrb1;Kcnip1;Nipa2;Atp5c1;Chrnb1;Trpc3;Cftr;Kcnh7;Clcn4;Atp2b2;Slc24a3;Hvcn1;Tpcn2;Clcn2;Kcnc2;Slc41a3;Atp6v0a1;Cacng3;Atp1b2;Scn5a;P2rx7;Atp6v1b1;Atp6v1c1;Hephl1;Cacna…
GO:0006816	calcium ion transport	biological_process	27	1027	148	20900	3.21193e-09	2.07032e-06	3.7126	Vdr;Kcnn4;Cracr2a;Grin2a;Cacna1c;Slc24a2;Grin2b;Camk2a;Cacnb2;Camk2b;Slc8a1;Ppp3ca;Trpv3;Nmur2;Selenok;Trpc4;Trpc3;Atp2b2;Slc24a3;Tpcn2;Cacng3;P2rx7;Cacna2d3;Atp2b4;Atp2b1;Ryr2;Cacna2d1
GO:0071805	potassium ion transmembrane transport	biological_process	20	1027	127	20900	3.80653e-06	0.000780684	3.20481	Kcnn4;Slc9a4;Kcnk5;Slc9a3;Slc24a2;Kcnip4;Kcnk12;Kcnn2;Kcnb2;Slc9a9;Kcnt2;Kcnh5;Kcnq5;Kcnmb4;Kcnip1;Kcnh7;Slc24a3;Kcnc2;Slc9a6;Kcna4
GO:0046512	sphingosine biosynthetic process	biological_process	6	1027	14	20900	2.96394e-05	0.00477617	8.72166	Sptlc3;Asah2;Sphk1;Sptlc2;Sphk2;Acer3
GO:0006813	potassium ion transport	biological_process	19	1027	137	20900	4.17562e-05	0.00620409	2.82234	Kcnn4;Kcnk5;Kcnmb2;Slc24a2;Kcnip4;Kcnn2;Kcnb2;Kcnt2;Kcnh5;Kcnq5;Kcnmb4;Kcnip1;Kcnh7;Slc24a3;Kcnc2;Atp1b2;Slc12a2;Kcna4;Kcnj3
GO:0003148	outflow tract septum morphogenesis	biological_process	8	1027	28	20900	4.26256e-05	0.00620409	5.81444	Bmp4;Robo1;Bmpr2;Eng;Lrp2;Sema3c;Nrp1;Zfpm2
GO:0034765	regulation of monoatomic ion transmembrane transport	biological_process	19	1027	138	20900	4.62324e-05	0.00651876	2.80189	Scn9a;Cacna1c;Kcnip4;Cacnb2;Kcnb2;Kcnh5;Kcnq5;Kcnip1;Kcnh7;Hvcn1;Tpcn2;Clcn2;Kcnc2;Cacng3;Scn5a;Cacna2d3;Kcna4;Kcnj3;Cacna2d1
GO:0098719	sodium ion import across plasma membrane	biological_process	7	1027	22	20900	6.03043e-05	0.00800274	6.47517	Slc9a4;Slc9a3;Slc9a9;Slc8a1;Scn5a;Slc12a2;Slc9a6
GO:0030501	positive regulation of bone mineralization	biological_process	10	1027	46	20900	6.35848e-05	0.00819699	4.42403	Vdr;Adgrv1;Bmp4;Atraid;Slc8a1;Bmpr2;Wnt4;Mef2c;P2rx7;Atp2b1
GO:0007155	cell adhesion	biological_process	51	1027	594	20900	8.11215e-05	0.00989244	1.74727	Svep1;Pmp22;Ephb4;Itgb5;Fes;Emp2;Rac1;Cntnap4;Dst;Pard3;Ptprm;Prkca;Tenm3;Mog;L1cam;Ncam2;Cdh12;Dsc2;Cntnap5c;Spon1;Pcdh7;Cldn15;Cib1;Hapln4;Eng;Cntnap1;Epha4;Lamc3;Abl2;Pcdhac2;Kirrel3;Cadm1;Cldn19;Ret;Tln1;Stab2;Mfge8;Ext1;Atp1b2;Cdh6;Pcdhgb7;Pcdh9;F11r;Pgm5;Cadm3;Pik3cb;Prkce;Ache;Hapln1;Efs;Crtam
GO:0070588	calcium ion transmembrane transport	biological_process	16	1027	110	20900	9.29054e-05	0.0110313	2.96008	Cacna1c;Slc24a2;Cacnb2;Slc8a1;Trpv3;Trpc4;Trpc3;Atp2b2;Slc24a3;Tpcn2;Cacng3;P2rx7;Atp2b4;Atp2b1;Ryr2;Cacna2d1
GO:2000310	regulation of NMDA receptor activity	biological_process	6	1027	18	20900	0.000154635	0.0155047	6.78351	Grin2a;Crh;Mapk8ip2;Oprm1;Rasgrf2;Mef2c
GO:0050804	modulation of chemical synaptic transmission	biological_process	17	1027	134	20900	0.000310647	0.0269546	2.58178	Grm5;Grin2a;Cntnap4;Kcnn2;Gria1;Ntng1;L1cam;Gria2;Jak2;Ppp3ca;Gabrr1;Gria3;Dgke;Adcy8;Lrfn2;Ptpra;Lrp8
GO:0048168	regulation of neuronal synaptic plasticity	biological_process	7	1027	28	20900	0.000323275	0.027521	5.08763	Chrd;Grin2a;Rac1;Grin2b;Camk2a;Kcnn2;Syp
GO:0001919	regulation of receptor recycling	biological_process	4	1027	8	20900	0.00034606	0.0279794	10.1753	Gria1;Gria2;Gria3;Ache
GO:0001501	skeletal system development	biological_process	15	1027	111	20900	0.000347263	0.0279794	2.75007	Vdr;Bmp4;Chrd;Mmp9;Mmp16;Bmp5;Zbtb16;Pitx1;Hapln4;Chd7;Pthlh;Runx1;Runx2;Clec3b;Hapln1
GO:0001958	endochondral ossification	biological_process	8	1027	37	20900	0.000357318	0.0282845	4.40012	Bmp4;Mmp16;Pthlh;Csgalnact1;Mef2c;Ext1;Hspg2;Runx2
GO:0019228	neuronal action potential	biological_process	9	1027	49	20900	0.000561224	0.0415121	3.73785	Glra1;Scn9a;Kcnmb2;Pmp22;Myh14;Gria1;Kcnmb4;Scn5a;P2rx7
GO:0048845	venous blood vessel morphogenesis	biological_process	4	1027	9	20900	0.000598675	0.0428401	9.04468	Prox1;Chrd;Ephb4;Eng
GO:0007411	axon guidance	biological_process	20	1027	181	20900	0.000607661	0.0428401	2.24868	Rac1;Robo1;Slit3;Rtn4rl1;Kalrn;Nr4a3;L1cam;Unc5b;Epha4;Lhx2;Dpysl5;Ptpro;Etv1;Ext1;Epha6;Sema6b;Sema3c;Efna1;Nrp1;Enah
GO:0006139	nucleobase-containing compound metabolic process	biological_process	7	1027	31	20900	0.000631163	0.0431486	4.59528	Ercc2;Exd1;Ak2;Ak1;Polr3h;Prnp;Cmpk1
GO:0034220	monoatomic ion transmembrane transport	biological_process	11	1027	72	20900	0.000737332	0.0493425	3.10911	Glra1;Slc24a2;Gria1;Htr3a;Gabrr1;Gabrb1;Chrnb1;Kcnc2;Kcna4;Ryr2;Gabrg1
GO:0016310	phosphorylation	biological_process	49	1027	621	20900	0.000772651	0.0494973	1.60576	Nek5;Kit;Musk;Srpk3;Ephb4;Fes;Camk2a;Ttn;Prkca;Camk2b;Dclk3;Wee2;Kalrn;Jak2;Fam20b;Bmpr2;Prkd3;Sphk1;Mark4;Epha4;Flt3;Ak2;Ak1;Abl2;Stk32c;Akt3;Prkg1;Grk5;Sbk3;Ret;Cdk14;Dgke;Map3k9;Sphk2;Stk38l;Zap70;Dtymk;Nek7;Snrk;Epha6;Cask;Uckl1;Cdk17;Pfkp;Ckmt1;Pik3cb;Prkce;Csnk2a1;Cmpk1
GO:0007268	chemical synaptic transmission	biological_process	18	1027	159	20900	0.000840182	0.0526514	2.30383	Glra1;Grm5;Grin2a;Cacna1c;Grm8;Grin2b;Cacnb2;Gria1;Myo6;Gria2;Htr3a;Gabrr1;Dlg2;Gabrb1;Chrnb1;Syp;Lrp8;Gabrg1
GO:0007399	nervous system development	biological_process	36	1027	420	20900	0.000891275	0.0543792	1.74433	Adgrv1;Mafk;Gfra1;Lhx1;Robo1;Fezf2;Trnp1;Bend6;Camk2b;Slit3;Kalrn;Neurod1;Ntng1;Phf10;L1cam;Myt1;Zeb1;Grip1;Mark4;Epha4;Smarcd1;Lhx2;Lrp2;Nav2;Fgf13;Ret;Nes;Mef2c;Glis2;Pou3f3;Sema6b;Sema3c;Nrp1;Rbfox3;Enah;Hdac7
GO:0048666	neuron development	biological_process	10	1027	63	20900	0.000936499	0.0551503	3.23024	Pbx3;Pbx1;Tenm3;Dmd;Tenm4;Tenm1;Runx1;Mef2c;Nrp1;Ugcg
GO:0051966	regulation of synaptic transmission, glutamatergic	biological_process	7	1027	33	20900	0.000941174	0.0551503	4.31678	Grm5;Grm8;Syt1;Homer1;Gria2;Mapk8ip2;Mef2c
GO:0006665	sphingolipid metabolic process	biological_process	8	1027	43	20900	0.0010339	0.0582868	3.78615	Sptlc3;Asah2;Spns2;Sptlc2;Ugt8a;Acer3;Psap;Ugcg
GO:0060666	dichotomous subdivision of terminal units involved in salivary gland branching	biological_process	3	1027	5	20900	0.00109795	0.0582868	12.2103	Plxna1;Sema3c;Nrp1
GO:0071376	cellular response to corticotropin-releasing hormone stimulus	biological_process	3	1027	5	20900	0.00109795	0.0582868	12.2103	Nr4a3;Nr4a1;Crhr1
GO:0086045	membrane depolarization during AV node cell action potential	biological_process	3	1027	5	20900	0.00109795	0.0582868	12.2103	Cacna1c;Cacnb2;Scn5a
GO:0070509	calcium ion import	biological_process	6	1027	25	20900	0.00109805	0.0582868	4.88413	Cacna1c;Slc24a2;Cacnb2;Slc8a1;Trpc4;Cask
GO:0050806	positive regulation of synaptic transmission	biological_process	7	1027	34	20900	0.00113553	0.0595756	4.18982	Nmu;Syt1;Grin2b;Gria1;Gria2;Rims4;Retn
GO:0035249	synaptic transmission, glutamatergic	biological_process	9	1027	54	20900	0.00116644	0.0604942	3.39176	Grin2a;Grm8;Grin2b;Gria1;Gria2;Napa;Gria3;Ext1;Shc3
GO:0060291	long-term synaptic potentiation	biological_process	10	1027	65	20900	0.00120068	0.0606627	3.13085	Musk;Chrd;Grin2a;Slc24a2;Grin2b;Camk2b;Crh;Snap25;Rasgrf2;Crhr1
GO:0051480	regulation of cytosolic calcium ion concentration	biological_process	8	1027	44	20900	0.00121003	0.0606627	3.7001	Trpc4;Trpc3;Atp2b2;Adcy8;Tmem64;Atp2b4;Atp2b1;Ryr2
GO:0015012	heparan sulfate proteoglycan biosynthetic process	biological_process	6	1027	26	20900	0.00136874	0.0671277	4.69628	Hs3st4;Ext1;Hs6st2;Xylt1;Hs3st5;Hs3st1
GO:0006874	intracellular calcium ion homeostasis	biological_process	14	1027	114	20900	0.00140573	0.0682004	2.49919	Vdr;Cacna1c;Slc24a2;Grin2b;Prkca;Slc8a1;Atp2b2;Slc24a3;Tpcn2;Inpp4b;Atp2b4;Atp2b1;Ryr2;Pik3cb
GO:0005513	detection of calcium ion	biological_process	4	1027	11	20900	0.00144864	0.0688029	7.40019	Kcnmb2;Syt1;Kcnmb4;Ryr2
GO:0030154	cell differentiation	biological_process	69	1027	976	20900	0.00151946	0.0714147	1.43872	Vdr;Kit;Musk;Srpk3;Bmp4;Pmp22;Lhx1;Nhs;Rbm38;Robo1;Kdf1;Syt1;Fezf2;Pard3;Pbx1;Atraid;Tenm3;Camk2b;Ildr2;Slit3;Edar;Bmp5;Neurod1;Ntng1;L1cam;Myt1;Jak2;Zeb1;Nr1h2;Nxn;Cib1;Mitf;Lrp4;Tenm4;Uhrf2;Morc1;Nsun2;Smurf1;Wnt4;Cby1;Dner;Wipf3;Mecom;Cadm1;Nhsl2;Zfp37;Mef2c;Tnfsf12;Nhsl1;Zap70;Mov10l1;Etv1;Ddx3x;Brdt;Vegfc;Glis2;Sema6b;Runx2;Sema3c;Myrf;Nrp1;Zfpm2;Cend1;Tsnax;Mcl1;Enah;Catsperd;Ugcg;Bin1
GO:0007275	multicellular organism development	biological_process	76	1027	1097	20900	0.00155067	0.0721301	1.40988	Vdr;Adgrv1;Wnt5b;Kit;Vangl1;Musk;Srpk3;Otx1;Prox1;Bmp4;Tshz1;Chrd;Ephb4;Lhx1;Meis2;Shisa3;Robo1;Kdf1;Vwc2l;Fezf2;Trnp1;Pbx1;Shroom3;Hey2;Slit3;Edar;Bmp5;Neurod1;Ntng1;L1cam;Myt1;Unc5b;Pitx1;Utp3;Cdh12;Etl4;Nxn;Mitf;Lrp4;Rorb;Tenm4;Epha4;Morc1;Flt3;Sec61a1;Six4;Klhl40;Wnt4;Dner;Wipf3;Mecom;Cadm1;Ret;Nes;Zfp37;Mef2c;Tnfsf12;Mov10l1;Mfng;Vegfc;Glis2;Pou3f3;Sema6b;Sema3c;Cdh6;Nrp1;Cdh18;Tsnax;Ryr2;Zf…
GO:0008104	protein localization	biological_process	18	1027	169	20900	0.00169359	0.0764147	2.16751	Lrba;Pard3;Dmd;Grip1;Lrp4;Stk11ip;Optn;Abl2;Pacrg;Cby1;Hap1;Bbs7;Frmd6;Rap2a;Cacng3;Hspg2;Cadm3;Lyst
GO:1902430	negative regulation of amyloid-beta formation	biological_process	5	1027	19	20900	0.00185194	0.0813749	5.3554	Spon1;Hap1;Gga3;Prnp;Bin1
GO:0007628	adult walking behavior	biological_process	8	1027	47	20900	0.00188534	0.0813749	3.46392	Glra1;Pmp22;Cacna1c;Oxr1;Epha4;Chd7;Abl2;Cend1
GO:0009966	regulation of signal transduction	biological_process	8	1027	47	20900	0.00188534	0.0813749	3.46392	Vip;Afap1;Rgs22;Mgll;Runx1;Grk5;Cnksr2;Ugcg
GO:0043652	engulfment of apoptotic cell	biological_process	4	1027	12	20900	0.00208888	0.0822898	6.78351	Xkr4;Rac1;Xkr7;Xkr6
GO:0060013	righting reflex	biological_process	4	1027	12	20900	0.00208888	0.0822898	6.78351	Glra1;Auts2;Usp46;Npsr1
GO:0032811	negative regulation of epinephrine secretion	biological_process	3	1027	6	20900	0.00211561	0.0822898	10.1753	Ptgs1;Crh;Crhr1
GO:0071847	TNFSF11-mediated signaling pathway	biological_process	3	1027	6	20900	0.00211561	0.0822898	10.1753	Pias3;Tjp2;Ext1
GO:0097021	lymphocyte migration into lymphoid organs	biological_process	3	1027	6	20900	0.00211561	0.0822898	10.1753	Cadm1;Ext1;Crtam
GO:0120193	tight junction organization	biological_process	3	1027	6	20900	0.00211561	0.0822898	10.1753	Svep1;Cldn19;Ext1
GO:1902083	negative regulation of peptidyl-cysteine S-nitrosylation	biological_process	3	1027	6	20900	0.00211561	0.0822898	10.1753	Dmd;Oxr1;Atp2b4
GO:0055085	transmembrane transport	biological_process	36	1027	442	20900	0.00216007	0.0828473	1.65751	Slco1a6;Slc9a4;Scn9a;Slc19a3;Slc9a3;Cacna1c;Slco1a5;Slc24a2;Kcnb2;Slco3a1;Slc9a9;Kcnh5;Slc8a1;Trpv3;Kcnq5;Trpc4;Slc2a13;Trpc3;Cftr;Kcnh7;Clcn4;Slc24a3;Spns2;Hvcn1;Tpcn2;Clcn2;Kcnc2;Abcg1;Slc25a22;Scn5a;Slc35b1;Slc12a2;Slc9a6;Kcna4;Ryr2;Slco1c1
GO:1902004	positive regulation of amyloid-beta formation	biological_process	5	1027	20	20900	0.00237036	0.0891254	5.08763	Slc2a13;Epha4;Gsap;Abcg1;Efna1
GO:0006897	endocytosis	biological_process	20	1027	203	20900	0.00247312	0.0909707	2.00498	Rac1;Reps2;Eps15;Myo6;Rab34;Lrp4;Necap2;Snx5;Syp;Lrp2;Sh3gl1;Stab2;Fchsd2;Fnbp1l;Rhobtb1;Lrp8;Rhobtb2;Pik3cb;Bin1;Ap2s1
GO:0035774	positive regulation of insulin secretion involved in cellular response to glucose stimulus	biological_process	8	1027	49	20900	0.00247992	0.0909707	3.32254	Rac1;Vsnl1;Crh;Sybu;Cftr;Oxct1;Adcy8;Abcg1
GO:0048813	dendrite morphogenesis	biological_process	8	1027	49	20900	0.00247992	0.0909707	3.32254	Rac1;Elavl4;Camk2a;Ppp3ca;Lrp4;Mapk8ip2;Abl2;Lrp8
GO:0050808	synapse organization	biological_process	10	1027	72	20900	0.00264086	0.0945678	2.82646	Grm5;Chrd;Adgrl3;L1cam;Lrp4;Atp2b2;Pclo;Ppfia2;Lrrtm4;Slc9a6
GO:0007157	heterophilic cell-cell adhesion via plasma membrane cell adhesion molecules	biological_process	8	1027	50	20900	0.00282752	0.0988976	3.25609	Tenm3;L1cam;Tenm4;Tenm1;Cadm1;Adgrl1;Cadm3;Crtam
GO:0030073	insulin secretion	biological_process	8	1027	50	20900	0.00282752	0.0988976	3.25609	Cacna1c;Ildr2;Neurod1;Snap25;Pclo;Dgat1;Stxbp3;Prkce
GO:0051223	regulation of protein transport	biological_process	4	1027	13	20900	0.00290071	0.0998209	6.2617	Egf;Selenok;Dnaja1;Rab11a
GO:0048169	regulation of long-term neuronal synaptic plasticity	biological_process	6	1027	30	20900	0.0029854	0.0998209	4.07011	Grm5;Grin2a;Grin2b;Camk2b;Syp;Rab11a
GO:0014898	cardiac muscle hypertrophy in response to stress	biological_process	5	1027	21	20900	0.00298666	0.0998209	4.84537	Bmp4;Hey2;Klf15;Ppp3ca;Mef2c
GO:0051481	negative regulation of cytosolic calcium ion concentration	biological_process	5	1027	21	20900	0.00298666	0.0998209	4.84537	Slc8a1;Oprm1;Il6st;Atp2b1;Ryr2
GO:0030900	forebrain development	biological_process	11	1027	87	20900	0.0035073	0.111775	2.57306	Otx1;Bmp4;Chrd;Rac1;Fezf2;Nfib;Prkg1;Lrp2;Mecom;Kif3a;Dync2h1
GO:0031032	actomyosin structure organization	biological_process	6	1027	31	20900	0.00355041	0.111775	3.93881	Myh14;Frmd5;Phactr1;Myo18a;Myo18b;F11r
GO:0050730	regulation of peptidyl-tyrosine phosphorylation	biological_process	6	1027	31	20900	0.00355041	0.111775	3.93881	Prkca;Egf;Prnp;Efna1;Prkce;Ppp2r5b
GO:0061098	positive regulation of protein tyrosine kinase activity	biological_process	6	1027	31	20900	0.00355041	0.111775	3.93881	Grm5;Egf;Epha4;Prnp;Efna1;Lrp8
GO:0030913	paranodal junction assembly	biological_process	3	1027	7	20900	0.00356728	0.111775	8.72166	Pmp22;Cntnap1;Ugt8a
GO:1903575	cornified envelope assembly	biological_process	3	1027	7	20900	0.00356728	0.111775	8.72166	Psap;Hdac3;Ugcg
GO:0060429	epithelium development	biological_process	4	1027	14	20900	0.00390441	0.118233	5.81444	Bmp4;Lhx1;Chd7;Ext1
GO:0007417	central nervous system development	biological_process	12	1027	101	20900	0.00394684	0.118721	2.41789	Chrd;Mtf1;Zbtb16;Zeb1;Hapln4;Msi2;Chd7;Runx1;Glis2;Sema6b;Grhl3;Hapln1
GO:0051928	positive regulation of calcium ion transport	biological_process	6	1027	32	20900	0.00419113	0.122795	3.81573	Cracr2a;Camk2a;Cacnb2;Homer1;Atp2b2;Atp2b1
GO:0009791	post-embryonic development	biological_process	12	1027	102	20900	0.00427828	0.124539	2.39418	Scn9a;Bmp4;Lhx1;Ercc2;Myt1;Slc8a1;Flt3;Abl2;Zfx;Mecom;Atf5;Sema3c
GO:0001508	action potential	biological_process	5	1027	23	20900	0.00455235	0.129016	4.42403	Kcnmb2;Grin2a;Grin2b;Kcnmb4;Kcnc2
GO:0007507	heart development	biological_process	24	1027	274	20900	0.00457502	0.129016	1.78253	Bmp4;Pdlim1;Cacna1c;Dnaaf3;Mmp9;Robo1;Ttn;Tead1;Akap13;Pdlim5;Popdc3;Eng;Popdc2;Ldb3;Lrp2;Adamts6;Mef2c;Bbs7;Sema3c;Nrp1;Zfpm2;Mdm2;Kif3a;Dync2h1
GO:0001938	positive regulation of endothelial cell proliferation	biological_process	10	1027	78	20900	0.00476047	0.132588	2.60904	Vip;Prox1;Bmp4;Prkca;Egf;Akt3;Nr4a1;Vegfc;Rptor;Hspg2
GO:0007611	learning or memory	biological_process	10	1027	78	20900	0.00476047	0.132588	2.60904	Vip;Grm5;Grin2a;Grin2b;Prkca;Crh;Fgf13;Mef2c;Prnp;Shc3
GO:0072659	protein localization to plasma membrane	biological_process	17	1027	172	20900	0.00486306	0.134614	2.01139	Kcnip4;Emp2;Rac1;Tspan15;Cacnb2;Kcnb2;Zdhhc22;Zfyve27;Rab34;Wdr24;Smurf1;Fgf13;Rap2a;Cask;Rab3c;F11r;Rab11a
GO:0048791	calcium ion-regulated exocytosis of neurotransmitter	biological_process	4	1027	15	20900	0.00511927	0.138848	5.42681	Syt1;Snap25;Syt7;Rims4
GO:0000381	regulation of alternative mRNA splicing, via spliceosome	biological_process	8	1027	55	20900	0.00516987	0.138848	2.96008	Rbm47;Celf2;Mbnl2;Ddx5;Ddx17;Rbfox3;Srsf2;Rbm25
GO:0051592	response to calcium ion	biological_process	8	1027	55	20900	0.00516987	0.138848	2.96008	Syt1;Pde1c;Ttn;Homer1;Ppp3ca;Trpc3;P2rx7;Ryr2
GO:0071363	cellular response to growth factor stimulus	biological_process	8	1027	55	20900	0.00516987	0.138848	2.96008	Bmp4;Bmpr2;Cib1;Sphk1;Lrp2;Mef2c;Dtymk;Ppp2r5b
GO:0002062	chondrocyte differentiation	biological_process	9	1027	67	20900	0.00531752	0.141968	2.73365	Bmp4;Prkca;Nfib;Pthlh;Runx1;Mef2c;Ext1;Hspg2;Runx2
GO:0048752	semicircular canal morphogenesis	biological_process	3	1027	8	20900	0.00550001	0.142355	7.63145	Nr4a3;Zeb1;Chd7
GO:0150105	protein localization to cell-cell junction	biological_process	3	1027	8	20900	0.00550001	0.142355	7.63145	Tjp3;Cgnl1;Tjp2
GO:0046928	regulation of neurotransmitter secretion	biological_process	5	1027	24	20900	0.00552129	0.142355	4.23969	Grm8;Camk2a;Mctp1;Mef2c;Cask
GO:0030838	positive regulation of actin filament polymerization	biological_process	8	1027	56	20900	0.00577779	0.148122	2.90722	Cdc42ep5;Rac1;Tenm1;Grb2;Fchsd2;Fmn1;Prkce;Bin1
GO:0042391	regulation of membrane potential	biological_process	12	1027	106	20900	0.00583357	0.148707	2.30383	Glra1;Grin2a;Dmd;Htr3a;Kcnh5;Gabrr1;Popdc3;Popdc2;Gabrb1;Chrnb1;Rangrf;Rims4
GO:0007156	homophilic cell adhesion via plasma membrane adhesion molecules	biological_process	12	1027	107	20900	0.00628496	0.156673	2.2823	Robo1;Ptprm;Tenm3;L1cam;Cdh12;Dsc2;Kirrel3;Cadm1;Ret;Cdh6;Cadm3;Pik3cb
GO:0035725	sodium ion transmembrane transport	biological_process	11	1027	94	20900	0.00634527	0.15669	2.38145	Scn9a;Slc24a2;Slc9a9;Slc8a1;Cftr;Slc6a12;Slc24a3;Tpcn2;Scn5a;Slc12a2;Slc6a7
GO:0045893	positive regulation of DNA-templated transcription	biological_process	50	1027	707	20900	0.00636609	0.15669	1.43922	Yap1;Bmp4;Pdlim1;Mcidas;Lhx1;Mtf1;Rbpjl;Fezf2;Tada3;Esr1;Tead1;Nr4a3;Neurod1;Egf;Klf15;Zbtb16;Nfyb;Calcoco1;Nr1h2;Mitf;Nfib;Rorb;Lhx2;Arid1b;Tfpt;Ddx5;Snx5;Six4;Runx1;Wnt4;Mecom;Phf8;Ret;Crlf3;Cd38;Mef2c;Pknox1;Nr4a1;Etv1;Atf5;Glis2;Pou3f3;Runx2;Myrf;Grhl3;Zfpm2;Topors;Mbtd1;Crebbp;Patz1
GO:0003181	atrioventricular valve morphogenesis	biological_process	4	1027	16	20900	0.00656346	0.15669	5.08763	Slit3;Bmpr2;Zfpm2;Mdm2
GO:0035235	ionotropic glutamate receptor signaling pathway	biological_process	4	1027	16	20900	0.00656346	0.15669	5.08763	Grin2a;Grin2b;Camk2a;Gria2
GO:0050884	neuromuscular process controlling posture	biological_process	4	1027	16	20900	0.00656346	0.15669	5.08763	Glra1;Prrt2;Cntnap1;Adarb1
GO:0050892	intestinal absorption	biological_process	4	1027	16	20900	0.00656346	0.15669	5.08763	Vdr;Slco1a5;Tjp2;F11r
GO:0060411	cardiac septum morphogenesis	biological_process	4	1027	16	20900	0.00656346	0.15669	5.08763	Hey2;Bmp5;Chd7;Mdm2
GO:0071294	cellular response to zinc ion	biological_process	4	1027	16	20900	0.00656346	0.15669	5.08763	Glra1;Grin2a;Mtf1;Hvcn1
GO:0045778	positive regulation of ossification	biological_process	5	1027	25	20900	0.00662711	0.157376	4.07011	Bmp4;Zbtb16;Bmpr2;Runx2;P2rx7
GO:0030182	neuron differentiation	biological_process	20	1027	222	20900	0.00675069	0.159472	1.83338	Wnt5b;Gfra1;Lhx1;Cntnap4;Elavl4;Fezf2;Napa;Lhx2;Runx1;Abl2;Wnt4;Atp2b2;Ret;Mef2c;Runx2;Efna1;Cend1;Acsl3;Dync2h1;Aifm1
GO:0007612	learning	biological_process	9	1027	70	20900	0.00710015	0.166854	2.6165	Grm5;Grin2a;Ptgs1;Slc24a2;Elavl4;Grin2b;Abl2;Fgf13;Comt
GO:0050714	positive regulation of protein secretion	biological_process	8	1027	58	20900	0.00715508	0.167273	2.80697	Kcnn4;Ttn;Rab34;Frmd4a;Vegfc;Abcg1;P2rx7;Myo18a
GO:0019882	antigen processing and presentation	biological_process	6	1027	36	20900	0.00762711	0.168076	3.39176	Rab34;Flt3;Wdfy4;Ext1;Rab3c;Psap
GO:0086091	regulation of heart rate by cardiac conduction	biological_process	6	1027	36	20900	0.00762711	0.168076	3.39176	Cacna1c;Cacnb2;Dsc2;Scn5a;Cacna2d1;Bin1
GO:0001964	startle response	biological_process	5	1027	26	20900	0.0078791	0.168076	3.91356	Glra1;Grin2a;Grin2b;Otof;Csmd1
GO:0007389	pattern specification process	biological_process	8	1027	59	20900	0.00793006	0.168076	2.75939	Chrd;Lhx1;Shroom3;Hey2;Bmp5;Zeb1;Mfng;Grhl3
GO:0002320	lymphoid progenitor cell differentiation	biological_process	3	1027	9	20900	0.00795067	0.168076	6.78351	Kit;Bmp4;Flt3
GO:0003376	sphingosine-1-phosphate receptor signaling pathway	biological_process	3	1027	9	20900	0.00795067	0.168076	6.78351	Rac1;Spns2;Pik3cb
GO:0010881	regulation of cardiac muscle contraction by regulation of the release of sequestered calcium ion	biological_process	3	1027	9	20900	0.00795067	0.168076	6.78351	Dmd;Slc8a1;Ryr2
GO:0031204	post-translational protein targeting to membrane, translocation	biological_process	3	1027	9	20900	0.00795067	0.168076	6.78351	Sec61b;Sec61a1;Sec61g
GO:0035194	regulatory ncRNA-mediated post-transcriptional gene silencing	biological_process	3	1027	9	20900	0.00795067	0.168076	6.78351	Mov10l1;Tsnax;Ncbp3
GO:0042428	serotonin metabolic process	biological_process	3	1027	9	20900	0.00795067	0.168076	6.78351	Grin2a;Rnf180;Atp2b2
GO:0042596	fear response	biological_process	3	1027	9	20900	0.00795067	0.168076	6.78351	Grin2b;Ext1;Crhr1
GO:0072197	ureter morphogenesis	biological_process	3	1027	9	20900	0.00795067	0.168076	6.78351	Bmp4;Lhx1;Mecom
GO:0097553	calcium ion transmembrane import into cytosol	biological_process	3	1027	9	20900	0.00795067	0.168076	6.78351	Grin2a;Grin2b;Ryr2
GO:1990416	cellular response to brain-derived neurotrophic factor stimulus	biological_process	3	1027	9	20900	0.00795067	0.168076	6.78351	Gria1;Gria2;Grip1
GO:0045444	fat cell differentiation	biological_process	11	1027	97	20900	0.00800893	0.168076	2.30779	Nr4a3;Cby1;Osbpl8;Grk5;Nr4a1;Bbs7;Atf5;Bbs9;Zfpm2;Lrrc8c;Retn
GO:0090181	regulation of cholesterol metabolic process	biological_process	4	1027	17	20900	0.00825386	0.172414	4.78836	Ttc39b;Acadl;Lmf1;Abcg1
GO:0006812	monoatomic cation transport	biological_process	9	1027	72	20900	0.00852085	0.177171	2.54382	Slc9a4;Slc9a3;Grin2b;Slc9a9;Chrnb1;Slc24a3;Slc41a3;P2rx7;Slc9a6
GO:0006468	protein phosphorylation	biological_process	44	1027	617	20900	0.00875652	0.178171	1.45125	Nek5;Kit;Musk;Srpk3;Grm5;Ephb4;Fes;Camk2a;Ttn;Prkca;Camk2b;Dclk3;Wee2;Kalrn;Jak2;Fam20b;Bmpr2;Prkd3;Mark4;Epha4;Flt3;Abl2;Stk32c;Akt3;Prkg1;Grk5;Sbk3;Klhl3;Ret;Cdk14;Map3k9;Pik3r1;Stk38l;Zap70;Phka2;Nek7;Snrk;Epha6;Cask;P2rx7;Cdk17;Ptpra;Prkce;Csnk2a1
GO:0016197	endosomal transport	biological_process	8	1027	60	20900	0.00876638	0.178171	2.7134	Cracr2a;Lrba;Reps2;Eps15;Snap25;Washc3;Lrp2;Tom1
GO:0050877	nervous system process	biological_process	8	1027	60	20900	0.00876638	0.178171	2.7134	Adgrv1;Glra1;Htr3a;Gabrr1;Gabrb1;Chrnb1;Gabrg1;Psap
GO:0030336	negative regulation of cell migration	biological_process	14	1027	140	20900	0.00908768	0.183873	2.03505	Chrd;Robo1;Srgap3;Mctp1;Bst2;Eng;Mitf;Epha4;Wnt4;Osbpl8;Brms1;Cldn19;Rap2a;Adarb1
GO:0006261	DNA-templated DNA replication	biological_process	5	1027	27	20900	0.00928628	0.18458	3.76862	Rfc3;Polg;Helb;Chrac1;Polq
GO:0010613	positive regulation of cardiac muscle hypertrophy	biological_process	5	1027	27	20900	0.00928628	0.18458	3.76862	Pde9a;Prkca;Nr4a3;Ppp3ca;Mef2c
GO:0060391	positive regulation of SMAD protein signal transduction	biological_process	5	1027	27	20900	0.00928628	0.18458	3.76862	Bmp4;Bmp5;Jak2;Bmpr2;Nup93
GO:2001222	regulation of neuron migration	biological_process	5	1027	27	20900	0.00928628	0.18458	3.76862	Rac1;Camk2a;Camk2b;Ntng1;Phactr1
GO:0015031	protein transport	biological_process	44	1027	621	20900	0.00974653	0.192036	1.44191	Rab11fip1;Eps15;Myo6;Stx11;Rab34;Napa;Washc3;Sec61b;Arrdc3;Necap2;Kpnb1;Sec61a1;Snx5;Arfgap1;Rangrf;Cog1;Nup93;Sec61g;Lrp2;Mtx1;Ap3s1;Pik3r1;Hap1;Gga3;Vps26b;Bbs7;Fchsd2;Arhgap33;Snx3;Bbs9;Kpna1;Rab3c;Lrsam1;Tom1;Stxbp3;Rab2b;Kif3a;Rab11a;Lyst;Arrdc1;Use1;Snx14;Lman1;Ap2s1
GO:0030032	lamellipodium assembly	biological_process	6	1027	38	20900	0.00994976	0.1943	3.21324	Kit;Pmp22;Rac1;Ptpro;Arhgef6;Ablim3
GO:0021702	cerebellar Purkinje cell differentiation	biological_process	4	1027	18	20900	0.0102059	0.1943	4.52234	Lhx1;Atp2b2;Cend1;Psap
GO:0030166	proteoglycan biosynthetic process	biological_process	4	1027	18	20900	0.0102059	0.1943	4.52234	Fam20b;Ext1;Cant1;Xylt1
GO:0032012	regulation of ARF protein signal transduction	biological_process	4	1027	18	20900	0.0102059	0.1943	4.52234	Psd2;Arfgap1;Cyth3;Psd3
GO:0043252	sodium-independent organic anion transport	biological_process	4	1027	18	20900	0.0102059	0.1943	4.52234	Slco1a6;Slco1a5;Slco3a1;Slco1c1
GO:0003180	aortic valve morphogenesis	biological_process	5	1027	28	20900	0.0108573	0.196005	3.63402	Bmp4;Robo1;Hey2;Slit3;Efna1
GO:0006885	regulation of pH	biological_process	5	1027	28	20900	0.0108573	0.196005	3.63402	Slc9a4;Slc9a3;Slc9a9;Atp6v1b1;Slc9a6
GO:0051453	regulation of intracellular pH	biological_process	5	1027	28	20900	0.0108573	0.196005	3.63402	Slc9a4;Slc9a3;Slc9a9;Hvcn1;Slc9a6
GO:0001823	mesonephros development	biological_process	3	1027	10	20900	0.0109471	0.196005	6.10516	Lhx1;Zbtb16;Wnt4
GO:0003143	embryonic heart tube morphogenesis	biological_process	3	1027	10	20900	0.0109471	0.196005	6.10516	Yap1;Tead1;Ryr2
GO:0070782	phosphatidylserine exposure on apoptotic cell surface	biological_process	3	1027	10	20900	0.0109471	0.196005	6.10516	Xkr4;Xkr7;Xkr6
GO:0072112	podocyte differentiation	biological_process	3	1027	10	20900	0.0109471	0.196005	6.10516	Klf15;Ptpro;Ext1
GO:0098887	neurotransmitter receptor transport, endosome to postsynaptic membrane	biological_process	3	1027	10	20900	0.0109471	0.196005	6.10516	Lrrc7;Grip1;Rab11a
GO:1902305	regulation of sodium ion transmembrane transport	biological_process	3	1027	10	20900	0.0109471	0.196005	6.10516	Rangrf;Scn5a;Atp2b4
GO:0045669	positive regulation of osteoblast differentiation	biological_process	9	1027	75	20900	0.0110433	0.19617	2.44206	Yap1;Bmp4;Atraid;Ppp3ca;Bmpr2;Wnt4;Mef2c;Runx2;Il6st
GO:0050885	neuromuscular process controlling balance	biological_process	8	1027	63	20900	0.0116716	0.204912	2.58419	Camk2b;Nr4a3;Cntnap1;Pde8b;Abl2;Atp2b2;Camta1;Psap
GO:0050679	positive regulation of epithelial cell proliferation	biological_process	10	1027	89	20900	0.011891	0.206355	2.28658	Yap1;Bmp4;Esr1;Nr4a3;Bmp5;Egf;Vegfc;Scn5a;Runx2;Kif3a
GO:0051056	regulation of small GTPase mediated signal transduction	biological_process	4	1027	19	20900	0.0124337	0.212448	4.28432	Sipa1l2;Rap1gap;Ralgapa2;Sipa1
GO:0090162	establishment of epithelial cell polarity	biological_process	4	1027	19	20900	0.0124337	0.212448	4.28432	Pard3;Frmd4a;Cyth3;Sipa1
GO:0090280	positive regulation of calcium ion import	biological_process	4	1027	19	20900	0.0124337	0.212448	4.28432	Crh;Trpv3;Sphk2;Cask
GO:0032480	negative regulation of type I interferon production	biological_process	5	1027	29	20900	0.0126004	0.212933	3.50871	Dhx58;Gbp3;Rnf125;Klhl22;Havcr2
GO:0060412	ventricular septum morphogenesis	biological_process	6	1027	40	20900	0.0127353	0.214387	3.05258	Prox1;Robo1;Hey2;Slit3;Bmpr2;Zfpm2
GO:0006814	sodium ion transport	biological_process	13	1027	132	20900	0.0131574	0.219641	2.00422	Prss30;Slc9a4;Scn9a;Slc9a3;Slc24a2;Slc9a9;Slc8a1;Fgf13;Slc24a3;Atp1b2;Scn5a;Slc12a2;Slc9a6
GO:0006470	protein dephosphorylation	biological_process	14	1027	147	20900	0.0136014	0.225624	1.93815	Dusp4;Dusp11;Ptprm;Ppm1h;Ppp3ca;Ptp4a2;Ptpn14;Ppm1e;Ptpro;Dusp23;Ptpra;Ppm1j;Ppp2r5b;Ppp2r5c
GO:0002318	myeloid progenitor cell differentiation	biological_process	3	1027	11	20900	0.014509	0.227707	5.55015	Kit;Flt3;Runx1
GO:0003139	secondary heart field specification	biological_process	3	1027	11	20900	0.014509	0.227707	5.55015	Bmp4;Lrp2;Mef2c
GO:0019227	neuronal action potential propagation	biological_process	3	1027	11	20900	0.014509	0.227707	5.55015	Pmp22;Cntnap1;Cldn19
GO:0032060	bleb assembly	biological_process	3	1027	11	20900	0.014509	0.227707	5.55015	Pmp22;Emp2;P2rx7
GO:0035308	negative regulation of protein dephosphorylation	biological_process	3	1027	11	20900	0.014509	0.227707	5.55015	Akap1;Ppp1r15a;Arpp19
GO:0035865	cellular response to potassium ion	biological_process	3	1027	11	20900	0.014509	0.227707	5.55015	Dlg2;Nek7;Slc12a2
GO:0048149	behavioral response to ethanol	biological_process	3	1027	11	20900	0.014509	0.227707	5.55015	Usp46;Oprm1;Crhr1
GO:0051291	protein heterooligomerization	biological_process	3	1027	11	20900	0.014509	0.227707	5.55015	Syt1;Sgtb;Kcnc2
GO:0051602	response to electrical stimulus	biological_process	3	1027	11	20900	0.014509	0.227707	5.55015	Musk;P2rx7;Crhr1
GO:0060068	vagina development	biological_process	3	1027	11	20900	0.014509	0.227707	5.55015	Lhx1;Esr1;Lrp2
GO:0098884	postsynaptic neurotransmitter receptor internalization	biological_process	3	1027	11	20900	0.014509	0.227707	5.55015	Eps15;Myo6;Ap2s1
GO:0098911	regulation of ventricular cardiac muscle cell action potential	biological_process	3	1027	11	20900	0.014509	0.227707	5.55015	Cacna1c;Dsc2;Ryr2
GO:0002042	cell migration involved in sprouting angiogenesis	biological_process	4	1027	20	20900	0.0149495	0.231	4.07011	Ephb4;Robo1;Nr4a1;Nrp1
GO:0099173	postsynapse organization	biological_process	4	1027	20	20900	0.0149495	0.231	4.07011	Dlg2;Stk38l;Cnksr2;Nrp1
GO:1901379	regulation of potassium ion transmembrane transport	biological_process	4	1027	20	20900	0.0149495	0.231	4.07011	Kcnip4;Kcnn2;Kcnip1;Prnp
GO:0007626	locomotory behavior	biological_process	12	1027	120	20900	0.0150348	0.231526	2.03505	Grm5;Grin2a;Elavl4;Fezf2;Myo6;Snap25;Zdhhc8;Chd7;Oprm1;Nav2;Atp2b2;Adcy8
GO:0048167	regulation of synaptic plasticity	biological_process	8	1027	66	20900	0.01523	0.233734	2.46673	Grin2a;Grin2b;Gria1;Myo6;Atp2b2;Mef2c;Rims4;Crhr1
GO:0002027	regulation of heart rate	biological_process	6	1027	42	20900	0.0160259	0.244268	2.90722	Dmd;Slc8a1;Popdc2;Scn5a;Mdm2;Ryr2
GO:0007169	transmembrane receptor protein tyrosine kinase signaling pathway	biological_process	11	1027	107	20900	0.0160788	0.244268	2.09211	Gfra1;Kit;Musk;Ephb4;Epha4;Flt3;Ret;Zap70;Epha6;Efs;Shc3
GO:0032880	regulation of protein localization	biological_process	11	1027	107	20900	0.0160788	0.244268	2.09211	Vip;Eps15;Trim34a;Six4;Dnajb6;Ralgapa2;Tbc1d1;Prnp;Trim12a;Hsp90ab1;Rsl1d1
GO:0030036	actin cytoskeleton organization	biological_process	19	1027	226	20900	0.0161514	0.244547	1.71089	Kit;Pmp22;Pdlim1;Smtn;Rac1;Shroom3;Auts2;Pdlim5;Ldb3;Arhgef17;Dnajb6;Abl2;Cldn19;Grb2;Fmnl2;Phactr1;Rap2a;Inf2;Enah
GO:0031398	positive regulation of protein ubiquitination	biological_process	9	1027	80	20900	0.0164346	0.248004	2.28944	Birc3;Rnf180;Sphk1;Klhl40;Xiap;Nsmce3;Fbxw7;Chfr;Hdac3
GO:1902476	chloride transmembrane transport	biological_process	8	1027	67	20900	0.0165741	0.249274	2.42991	Glra1;Gabrr1;Gabrb1;Cftr;Ano3;Clcn2;Slc12a2;Gabrg1
GO:0010001	glial cell differentiation	biological_process	5	1027	31	20900	0.0166336	0.249339	3.28234	Klf15;Hapln4;Nfib;Dner;Hapln1
GO:0010976	positive regulation of neuron projection development	biological_process	16	1027	181	20900	0.016932	0.25297	1.79894	Musk;Bmp4;Lrrc7;Fes;Tenm3;Camk2b;Dmd;Trim67;Sphk1;Abl2;Ret;Hap1;Snx3;Atp1b2;Serpini1;Ppp2r5b
GO:0019432	triglyceride biosynthetic process	biological_process	4	1027	21	20900	0.0177643	0.253801	3.87629	Mogat1;Lpl;Gpam;Dgat1
GO:0030521	androgen receptor signaling pathway	biological_process	4	1027	21	20900	0.0177643	0.253801	3.87629	Ddx5;Rwdd1;Ddx17;Dnaja1
GO:0031954	positive regulation of protein autophosphorylation	biological_process	4	1027	21	20900	0.0177643	0.253801	3.87629	Prlr;Ddx3x;Vegfc;Rap2a
GO:0043086	negative regulation of catalytic activity	biological_process	4	1027	21	20900	0.0177643	0.253801	3.87629	Pkia;Nes;Timp1;Prnp
GO:0090050	positive regulation of cell migration involved in sprouting angiogenesis	biological_process	4	1027	21	20900	0.0177643	0.253801	3.87629	Cib1;Akt3;Nrp1;Hdac7
GO:2000060	positive regulation of ubiquitin-dependent protein catabolic process	biological_process	4	1027	21	20900	0.0177643	0.253801	3.87629	Egf;Trim67;Smurf1;Fbxw7
GO:0060079	excitatory postsynaptic potential	biological_process	6	1027	43	20900	0.0178731	0.253801	2.83961	Grin2a;Grin2b;Ppp3ca;Mapk8ip2;Oprm1;Mef2c
GO:0010628	positive regulation of gene expression	biological_process	38	1027	543	20900	0.0184724	0.253801	1.42416	Vdr;Kit;Musk;Yap1;Bmp4;Pmp22;Robo1;Tada3;Ttn;Gria1;Edar;Egf;Myt1;Calcoco1;Crh;Ppp3ca;Nr1h2;Bmpr2;Eng;Mitf;Optn;Pias3;Cldn19;Ret;Vim;Slc24a3;Mef2c;Pik3r1;Ddx3x;Rbm4b;Pou3f3;Runx2;P2rx7;Grhl3;Mdm2;Ppp1r15a;Pik3cb;Crebbp
GO:0002067	glandular epithelial cell differentiation	biological_process	3	1027	12	20900	0.018649	0.253801	5.08763	Yap1;Nfib;Ext1
GO:0003300	cardiac muscle hypertrophy	biological_process	3	1027	12	20900	0.018649	0.253801	5.08763	Ttn;Hey2;Ryr2
GO:0006977	DNA damage response, signal transduction by p53 class mediator resulting in cell cycle arrest	biological_process	3	1027	12	20900	0.018649	0.253801	5.08763	Rbm38;Mdm2;Ppp2r5c
GO:0016043	cellular component organization	biological_process	3	1027	12	20900	0.018649	0.253801	5.08763	Fmnl2;Ext1;Inf2
GO:0048681	negative regulation of axon regeneration	biological_process	3	1027	12	20900	0.018649	0.253801	5.08763	Rtn4rl1;Epha4;Xylt1
GO:0061061	muscle structure development	biological_process	3	1027	12	20900	0.018649	0.253801	5.08763	Pdlim1;Pdlim5;Ldb3
GO:0071492	cellular response to UV-A	biological_process	3	1027	12	20900	0.018649	0.253801	5.08763	Mmp9;Opn3;Timp1
GO:0090557	establishment of endothelial intestinal barrier	biological_process	3	1027	12	20900	0.018649	0.253801	5.08763	Tjp3;Tjp2;F11r
GO:1902742	apoptotic process involved in development	biological_process	3	1027	12	20900	0.018649	0.253801	5.08763	Xkr4;Xkr7;Xkr6
GO:1905907	negative regulation of amyloid fibril formation	biological_process	3	1027	12	20900	0.018649	0.253801	5.08763	Pfdn4;Pfdn2;Hspg2
GO:0006821	chloride transport	biological_process	9	1027	83	20900	0.0204749	0.253801	2.20668	Glra1;Best3;Gabrr1;Gabrb1;Cftr;Clcn4;Clcn2;Slc12a2;Gabrg1
GO:1902600	proton transmembrane transport	biological_process	9	1027	83	20900	0.0204749	0.253801	2.20668	Slc9a4;Slc9a3;Slc9a9;Atp5c1;Hvcn1;Atp6v0a1;Atp6v1b1;Atp6v1c1;Slc9a6
GO:0035584	calcium-mediated signaling using intracellular calcium source	biological_process	4	1027	22	20900	0.0208873	0.253801	3.7001	Grm5;Prnp;Adgrl1;Ryr2
GO:0048646	anatomical structure formation involved in morphogenesis	biological_process	4	1027	22	20900	0.0208873	0.253801	3.7001	Bmp4;Lhx1;Lhx2;Grb2
GO:0050910	detection of mechanical stimulus involved in sensory perception of sound	biological_process	4	1027	22	20900	0.0208873	0.253801	3.7001	Adgrv1;Kit;Atp2b2;Slc12a2
GO:0051963	regulation of synapse assembly	biological_process	4	1027	22	20900	0.0208873	0.253801	3.7001	Pdlim5;Mef2c;Rap2a;Lrrtm4
GO:0060292	long-term synaptic depression	biological_process	4	1027	22	20900	0.0208873	0.253801	3.7001	Slc24a2;Gria1;Mgll;Cd38
GO:0060384	innervation	biological_process	4	1027	22	20900	0.0208873	0.253801	3.7001	Sulf2;Chd7;Ret;Adarb1
GO:0048738	cardiac muscle tissue development	biological_process	5	1027	33	20900	0.0214422	0.253801	3.08341	Ttn;Bmp5;Bmpr2;Hspg2;Zfpm2
GO:0002175	protein localization to paranode region of axon	biological_process	2	1027	5	20900	0.0218432	0.253801	8.14021	Cntnap1;Ugt8a
GO:0002551	mast cell chemotaxis	biological_process	2	1027	5	20900	0.0218432	0.253801	8.14021	Kit;Rac1
GO:0003383	apical constriction	biological_process	2	1027	5	20900	0.0218432	0.253801	8.14021	Pard3;Frmd6
GO:0006555	methionine metabolic process	biological_process	2	1027	5	20900	0.0218432	0.253801	8.14021	Adi1;Gnmt
GO:0006650	glycerophospholipid metabolic process	biological_process	2	1027	5	20900	0.0218432	0.253801	8.14021	Gpam;Pemt
GO:0006972	hyperosmotic response	biological_process	2	1027	5	20900	0.0218432	0.253801	8.14021	Rac1;Slc12a2
GO:0008582	regulation of synaptic assembly at neuromuscular junction	biological_process	2	1027	5	20900	0.0218432	0.253801	8.14021	Musk;Six4
GO:0015015	heparan sulfate proteoglycan biosynthetic process, enzymatic modification	biological_process	2	1027	5	20900	0.0218432	0.253801	8.14021	Hs6st2;Hs3st5
GO:0021891	olfactory bulb interneuron development	biological_process	2	1027	5	20900	0.0218432	0.253801	8.14021	Robo1;Atf5
GO:0022615	protein to membrane docking	biological_process	2	1027	5	20900	0.0218432	0.253801	8.14021	Snx3;Stxbp3
GO:0032765	positive regulation of mast cell cytokine production	biological_process	2	1027	5	20900	0.0218432	0.253801	8.14021	Kit;Nr4a3
GO:0032970	regulation of actin filament-based process	biological_process	2	1027	5	20900	0.0218432	0.253801	8.14021	Pard3;Frmd6
GO:0034499	late endosome to Golgi transport	biological_process	2	1027	5	20900	0.0218432	0.253801	8.14021	Sgsm2;Snx3
GO:0035385	Roundabout signaling pathway	biological_process	2	1027	5	20900	0.0218432	0.253801	8.14021	Robo1;Slit3
GO:0035860	glial cell-derived neurotrophic factor receptor signaling pathway	biological_process	2	1027	5	20900	0.0218432	0.253801	8.14021	Sulf2;Ret
GO:0038003	G protein-coupled opioid receptor signaling pathway	biological_process	2	1027	5	20900	0.0218432	0.253801	8.14021	Oprm1;Adcy8
GO:0046068	cGMP metabolic process	biological_process	2	1027	5	20900	0.0218432	0.253801	8.14021	Pde9a;Atp2b2
GO:0046498	S-adenosylhomocysteine metabolic process	biological_process	2	1027	5	20900	0.0218432	0.253801	8.14021	Gnmt;Pemt
GO:0048368	lateral mesoderm development	biological_process	2	1027	5	20900	0.0218432	0.253801	8.14021	Yap1;Tead1
GO:0051495	positive regulation of cytoskeleton organization	biological_process	2	1027	5	20900	0.0218432	0.253801	8.14021	Pfdn2;P2rx7
GO:0060025	regulation of synaptic activity	biological_process	2	1027	5	20900	0.0218432	0.253801	8.14021	Sybu;Mef2c
GO:0061205	paramesonephric duct development	biological_process	2	1027	5	20900	0.0218432	0.253801	8.14021	Lhx1;Wnt4
GO:0061551	trigeminal ganglion development	biological_process	2	1027	5	20900	0.0218432	0.253801	8.14021	Six4;Nrp1
GO:0061734	parkin-mediated stimulation of mitophagy in response to mitochondrial depolarization	biological_process	2	1027	5	20900	0.0218432	0.253801	8.14021	Optn;Smurf1
GO:0070120	ciliary neurotrophic factor-mediated signaling pathway	biological_process	2	1027	5	20900	0.0218432	0.253801	8.14021	Il6st;Cntfr
GO:0070278	extracellular matrix constituent secretion	biological_process	2	1027	5	20900	0.0218432	0.253801	8.14021	Zfp469;Eng
GO:0072102	glomerulus morphogenesis	biological_process	2	1027	5	20900	0.0218432	0.253801	8.14021	Kirrel3;Mef2c
GO:0072178	nephric duct morphogenesis	biological_process	2	1027	5	20900	0.0218432	0.253801	8.14021	Lhx1;Epha4
GO:0090425	acinar cell differentiation	biological_process	2	1027	5	20900	0.0218432	0.253801	8.14021	Prox1;Clcn2
GO:0098735	positive regulation of the force of heart contraction	biological_process	2	1027	5	20900	0.0218432	0.253801	8.14021	Slc8a1;Ryr2
GO:0099505	regulation of presynaptic membrane potential	biological_process	2	1027	5	20900	0.0218432	0.253801	8.14021	Htr3a;Kcna4
GO:1901843	positive regulation of high voltage-gated calcium channel activity	biological_process	2	1027	5	20900	0.0218432	0.253801	8.14021	Cacnb2;Cacna2d1
GO:1901877	negative regulation of calcium ion binding	biological_process	2	1027	5	20900	0.0218432	0.253801	8.14021	1810037I17Rik;Mrln
GO:1903660	negative regulation of complement-dependent cytotoxicity	biological_process	2	1027	5	20900	0.0218432	0.253801	8.14021	Cd59b;Hsp90ab1
GO:1904238	pericyte cell differentiation	biological_process	2	1027	5	20900	0.0218432	0.253801	8.14021	Bmp4;Wnt4
GO:1904395	positive regulation of skeletal muscle acetylcholine-gated channel clustering	biological_process	2	1027	5	20900	0.0218432	0.253801	8.14021	Musk;Lrp4
GO:1904879	positive regulation of calcium ion transmembrane transport via high voltage-gated calcium channel	biological_process	2	1027	5	20900	0.0218432	0.253801	8.14021	Cacna1c;Cacnb2
GO:1905605	positive regulation of blood-brain barrier permeability	biological_process	2	1027	5	20900	0.0218432	0.253801	8.14021	Tjp3;Tjp2
GO:0008285	negative regulation of cell population proliferation	biological_process	28	1027	380	20900	0.0218923	0.253801	1.49951	Vdr;Prox1;Bmp4;Pmp22;Rbm38;Robo1;Fezf2;Myo16;St18;Prkca;Slit3;Bmp5;Zbtb16;Jak2;Cib1;Flt3;Optn;Pemt;Runx1;Ptpn14;Ptges;Cldn19;Atf5;Adarb1;Hspg2;Ddah1;Ppp1r15a;Ppp2r5c
GO:0043473	pigmentation	biological_process	6	1027	45	20900	0.0219939	0.253801	2.7134	Mlph;Kit;Vangl1;Edar;Mitf;Lyst
GO:0071300	cellular response to retinoic acid	biological_process	6	1027	45	20900	0.0219939	0.253801	2.7134	Yap1;Tead1;Rorb;Abl2;Ret;Mef2c
GO:0016331	morphogenesis of embryonic epithelium	biological_process	3	1027	13	20900	0.0233735	0.260399	4.69628	Kdf1;Grsf1;Vegfc
GO:0031629	synaptic vesicle fusion to presynaptic active zone membrane	biological_process	3	1027	13	20900	0.0233735	0.260399	4.69628	Prrt2;Stx11;Snap25
GO:0034620	cellular response to unfolded protein	biological_process	3	1027	13	20900	0.0233735	0.260399	4.69628	Pmp22;Optn;Pacrg
GO:0043931	ossification involved in bone maturation	biological_process	3	1027	13	20900	0.0233735	0.260399	4.69628	Zbtb16;Ext1;Xylt1
GO:0046425	regulation of receptor signaling pathway via JAK-STAT	biological_process	3	1027	13	20900	0.0233735	0.260399	4.69628	Rac1;Egf;Dot1l
GO:0051443	positive regulation of ubiquitin-protein transferase activity	biological_process	3	1027	13	20900	0.0233735	0.260399	4.69628	Arrdc3;Fbxw7;Topors
GO:0060402	calcium ion transport into cytosol	biological_process	3	1027	13	20900	0.0233735	0.260399	4.69628	Slc8a1;Ryr2;Cacna2d1
GO:0071233	cellular response to leucine	biological_process	3	1027	13	20900	0.0233735	0.260399	4.69628	Sesn3;Klhl22;Rptor
GO:2000252	negative regulation of feeding behavior	biological_process	3	1027	13	20900	0.0233735	0.260399	4.69628	Nmu;Retn;Crhr1
GO:0043113	receptor clustering	biological_process	5	1027	34	20900	0.0241524	0.265763	2.99273	Musk;Lrrc7;Grin2b;Dlg2;Lrp4
GO:2000300	regulation of synaptic vesicle exocytosis	biological_process	6	1027	46	20900	0.0242759	0.265763	2.65442	Syt1;Prkca;Syp;Ppfia2;Cask;Rims4
GO:0018345	protein palmitoylation	biological_process	4	1027	23	20900	0.0243262	0.265763	3.53922	Zdhhc22;Zdhhc14;Zdhhc8;Selenok
GO:0061001	regulation of dendritic spine morphogenesis	biological_process	4	1027	23	20900	0.0243262	0.265763	3.53922	Pdlim5;Epha4;Ppfia2;Arhgap33
GO:0061744	motor behavior	biological_process	4	1027	23	20900	0.0243262	0.265763	3.53922	Pmp22;Ext1;Adarb1;Atp1b2
GO:0098703	calcium ion import across plasma membrane	biological_process	4	1027	23	20900	0.0243262	0.265763	3.53922	Cacna1c;Slc24a2;Slc8a1;Trpv3
GO:0051649	establishment of localization in cell	biological_process	17	1027	206	20900	0.0258081	0.27858	1.67941	Adgrv1;Kcnn4;Cacna1c;Slc24a2;Snap25;Zfp469;Selenok;Rap1gap;Cftr;Abl2;Atp2b2;Ano3;Cask;P2rx7;Rap1b;Ryr2;Prkce
GO:0043484	regulation of RNA splicing	biological_process	8	1027	73	20900	0.0264774	0.282731	2.2302	Rbm38;Tada3;Mbnl2;Ildr2;Grsf1;Brdt;Hnrnpf;Rbfox3
GO:0019233	sensory perception of pain	biological_process	6	1027	47	20900	0.0267109	0.282731	2.59794	Scn9a;Grin2a;Dlg2;Oprm1;Ptges;P2rx7
GO:0035025	positive regulation of Rho protein signal transduction	biological_process	5	1027	35	20900	0.0270736	0.282731	2.90722	Robo1;Gpr17;Akap13;Gpr18;F11r
GO:0035116	embryonic hindlimb morphogenesis	biological_process	5	1027	35	20900	0.0270736	0.282731	2.90722	Bmp4;Zbtb16;Pitx1;Chd7;Mecom
GO:0045746	negative regulation of Notch signaling pathway	biological_process	5	1027	35	20900	0.0270736	0.282731	2.90722	Tspan15;Bend6;Hey2;Ccnc;Arrdc1
GO:0002028	regulation of sodium ion transport	biological_process	4	1027	24	20900	0.0280872	0.282731	3.39176	Slc9a3;Slc8a1;Nkain4;P2rx7
GO:0021537	telencephalon development	biological_process	4	1027	24	20900	0.0280872	0.282731	3.39176	Bmp4;Lhx1;Fezf2;Lhx2
GO:0030318	melanocyte differentiation	biological_process	4	1027	24	20900	0.0280872	0.282731	3.39176	Mlph;Kit;Mitf;Mef2c
GO:0044255	cellular lipid metabolic process	biological_process	4	1027	24	20900	0.0280872	0.282731	3.39176	Pmp22;Gpam;Nr1h2;Fam135b
GO:0099645	neurotransmitter receptor localization to postsynaptic specialization membrane	biological_process	4	1027	24	20900	0.0280872	0.282731	3.39176	Kalrn;Dlg2;Neto2;Cacng3
GO:0043547	positive regulation of GTPase activity	biological_process	15	1027	177	20900	0.028361	0.282731	1.72462	Asap2;Sgsm2;Chn2;Asap3;Kalrn;Rap1gap;Dock8;Wnt4;Rasgrf2;Ralgapa2;Rasgef1a;Rgs6;Grhl3;Asap1;Bin1
GO:0042552	myelination	biological_process	8	1027	74	20900	0.0284568	0.282731	2.20006	Pmp22;Cmtm8;Cntnap1;Grb2;Gjc3;Ugt8a;Acer3;Psap
GO:0001946	lymphangiogenesis	biological_process	3	1027	14	20900	0.0286833	0.282731	4.36083	Prox1;Bmpr2;Ptpn14
GO:0003215	cardiac right ventricle morphogenesis	biological_process	3	1027	14	20900	0.0286833	0.282731	4.36083	Bmp4;Hey2;Sema3c
GO:0035137	hindlimb morphogenesis	biological_process	3	1027	14	20900	0.0286833	0.282731	4.36083	Zbtb16;Pitx1;Fmn1
GO:0046686	response to cadmium ion	biological_process	3	1027	14	20900	0.0286833	0.282731	4.36083	Mtf1;Camk2b;Prnp
GO:0061045	negative regulation of wound healing	biological_process	3	1027	14	20900	0.0286833	0.282731	4.36083	Wnt4;Cldn19;Cask
GO:0061049	cell growth involved in cardiac muscle cell development	biological_process	3	1027	14	20900	0.0286833	0.282731	4.36083	Akap13;Sorbs2;Pdlim5
GO:0086002	cardiac muscle cell action potential involved in contraction	biological_process	3	1027	14	20900	0.0286833	0.282731	4.36083	Cacna1c;Scn5a;Cacna2d1
GO:0010595	positive regulation of endothelial cell migration	biological_process	7	1027	61	20900	0.0294327	0.282731	2.33531	Prox1;Bmp4;Rac1;Prkca;Egf;Nrp1;Pik3cb
GO:0048013	ephrin receptor signaling pathway	biological_process	5	1027	36	20900	0.0302101	0.282731	2.82646	Ephb4;Anks1b;Epha4;Epha6;Efna1
GO:0007605	sensory perception of sound	biological_process	14	1027	163	20900	0.0302575	0.282731	1.7479	Adgrv1;Eps8l2;Myh14;Ankrd24;Myo6;Chd7;Lrp2;Otof;Nav2;Atp2b2;Spns2;Gjc3;Atp6v1b1;Psap
GO:0001570	vasculogenesis	biological_process	8	1027	75	20900	0.0305361	0.282731	2.17072	Yap1;Hey2;Eng;Nrp1;Zfpm2;Fbxw7;Myo18b;Hdac7
GO:0008542	visual learning	biological_process	8	1027	75	20900	0.0305361	0.282731	2.17072	Kit;Chrd;Grin2a;Cacna1c;Meis2;Pde8b;Abl2;Crhr1
GO:0042127	regulation of cell population proliferation	biological_process	15	1027	179	20900	0.0309245	0.282731	1.70535	Yap1;Ptgs1;Fes;Eps15;Trnp1;Pbx1;Tead1;Lgr5;Bmpr2;Cib1;Mitf;Atf5;Gnl3;Topors;Adam33
GO:0003150	muscular septum morphogenesis	biological_process	2	1027	6	20900	0.031707	0.282731	6.78351	Bmp4;Hey2
GO:0006335	DNA replication-dependent chromatin assembly	biological_process	2	1027	6	20900	0.031707	0.282731	6.78351	Chaf1a;Asf1b
GO:0006382	adenosine to inosine editing	biological_process	2	1027	6	20900	0.031707	0.282731	6.78351	Adarb2;Adarb1
GO:0006384	transcription initiation at RNA polymerase III promoter	biological_process	2	1027	6	20900	0.031707	0.282731	6.78351	Polr3h;Gtf3c5
GO:0010324	membrane invagination	biological_process	2	1027	6	20900	0.031707	0.282731	6.78351	Snx3;Fnbp1l
GO:0010754	negative regulation of cGMP-mediated signaling	biological_process	2	1027	6	20900	0.031707	0.282731	6.78351	Pde11a;Pde10a
GO:0014051	gamma-aminobutyric acid secretion	biological_process	2	1027	6	20900	0.031707	0.282731	6.78351	Trpc4;P2rx7
GO:0016479	negative regulation of transcription by RNA polymerase I	biological_process	2	1027	6	20900	0.031707	0.282731	6.78351	Bend3;Crebbp
GO:0030204	chondroitin sulfate metabolic process	biological_process	2	1027	6	20900	0.031707	0.282731	6.78351	Csgalnact1;Ext1
GO:0030240	skeletal muscle thin filament assembly	biological_process	2	1027	6	20900	0.031707	0.282731	6.78351	Prox1;Ttn
GO:0046514	ceramide catabolic process	biological_process	2	1027	6	20900	0.031707	0.282731	6.78351	Asah2;Acer3
GO:0048858	cell projection morphogenesis	biological_process	2	1027	6	20900	0.031707	0.282731	6.78351	Camk2b;Nes
GO:0060005	vestibular reflex	biological_process	2	1027	6	20900	0.031707	0.282731	6.78351	Pmp22;Nr4a3
GO:0060662	salivary gland cavitation	biological_process	2	1027	6	20900	0.031707	0.282731	6.78351	Edar;Nfib
GO:0060687	regulation of branching involved in prostate gland morphogenesis	biological_process	2	1027	6	20900	0.031707	0.282731	6.78351	Bmp4;Esr1
GO:0060836	lymphatic endothelial cell differentiation	biological_process	2	1027	6	20900	0.031707	0.282731	6.78351	Prox1;Bmpr2
GO:0060837	blood vessel endothelial cell differentiation	biological_process	2	1027	6	20900	0.031707	0.282731	6.78351	Prox1;Hey2
GO:0061156	pulmonary artery morphogenesis	biological_process	2	1027	6	20900	0.031707	0.282731	6.78351	Hey2;Lrp2
GO:0086012	membrane depolarization during cardiac muscle cell action potential	biological_process	2	1027	6	20900	0.031707	0.282731	6.78351	Cacna1c;Scn5a
GO:0090209	negative regulation of triglyceride metabolic process	biological_process	2	1027	6	20900	0.031707	0.282731	6.78351	Esr1;Ccnc
GO:0090659	walking behavior	biological_process	2	1027	6	20900	0.031707	0.282731	6.78351	Dmd;Psap
GO:0097237	cellular response to toxic substance	biological_process	2	1027	6	20900	0.031707	0.282731	6.78351	Abtb2;Kcnc2
GO:0097485	neuron projection guidance	biological_process	2	1027	6	20900	0.031707	0.282731	6.78351	Plxna1;Epha4
GO:0098880	maintenance of postsynaptic specialization structure	biological_process	2	1027	6	20900	0.031707	0.282731	6.78351	Adgrl3;Cadm1
GO:0098909	regulation of cardiac muscle cell action potential involved in regulation of contraction	biological_process	2	1027	6	20900	0.031707	0.282731	6.78351	Rangrf;Fgf13
GO:0099502	calcium-dependent activation of synaptic vesicle fusion	biological_process	2	1027	6	20900	0.031707	0.282731	6.78351	Syt1;Syt7
GO:1901895	negative regulation of ATPase-coupled calcium transmembrane transporter activity	biological_process	2	1027	6	20900	0.031707	0.282731	6.78351	1810037I17Rik;Mrln
GO:1902951	negative regulation of dendritic spine maintenance	biological_process	2	1027	6	20900	0.031707	0.282731	6.78351	Grin2b;Prnp
GO:1903999	negative regulation of eating behavior	biological_process	2	1027	6	20900	0.031707	0.282731	6.78351	Nmu;Npsr1
GO:1904628	cellular response to phorbol 13-acetate 12-myristate	biological_process	2	1027	6	20900	0.031707	0.282731	6.78351	Grip1;Sphk2
GO:1905072	cardiac jelly development	biological_process	2	1027	6	20900	0.031707	0.282731	6.78351	Bmp4;Eng
GO:2000821	regulation of grooming behavior	biological_process	2	1027	6	20900	0.031707	0.282731	6.78351	Nmu;Cntnap4
GO:0001676	long-chain fatty acid metabolic process	biological_process	4	1027	25	20900	0.0321749	0.285212	3.25609	Acot3;Pam;Acad9;Acsl3
GO:0007010	cytoskeleton organization	biological_process	11	1027	119	20900	0.0324065	0.286702	1.88114	Rac1;Dst;Cntnap1;Pstpip2;Pclo;Fmnl2;Brwd1;Zranb1;Ugt8a;Sh3d19;Ablim3
GO:0035264	multicellular organism growth	biological_process	12	1027	134	20900	0.0324751	0.286747	1.82244	Slco1a6;Pmp22;Ercc2;Dmd;Abl2;Selenom;Zfx;Ext1;Atf5;Adarb1;Rasal2;Slc12a2
GO:0051491	positive regulation of filopodium assembly	biological_process	5	1027	37	20900	0.0335658	0.295222	2.75007	Rac1;Tenm1;Pik3r1;Fnbp1l;Nrp1
GO:0006518	peptide metabolic process	biological_process	3	1027	15	20900	0.0345743	0.296014	4.07011	Pam;Nln;Cpxm1
GO:0007216	G protein-coupled glutamate receptor signaling pathway	biological_process	3	1027	15	20900	0.0345743	0.296014	4.07011	Grm5;Grm8;Homer1
GO:0014002	astrocyte development	biological_process	3	1027	15	20900	0.0345743	0.296014	4.07011	S100a8;Lamc3;Vim
GO:0032793	positive regulation of CREB transcription factor activity	biological_process	3	1027	15	20900	0.0345743	0.296014	4.07011	Adcy8;Lrp8;Crebbp
GO:0043951	negative regulation of cAMP-mediated signaling	biological_process	3	1027	15	20900	0.0345743	0.296014	4.07011	Pde11a;Oprm1;Pde10a
GO:0051492	regulation of stress fiber assembly	biological_process	3	1027	15	20900	0.0345743	0.296014	4.07011	Rac1;Asap3;Pik3r1
GO:0070102	interleukin-6-mediated signaling pathway	biological_process	3	1027	15	20900	0.0345743	0.296014	4.07011	Yap1;St18;Il6st
GO:0034504	protein localization to nucleus	biological_process	6	1027	50	20900	0.0349673	0.297417	2.44206	Dclk3;Zbtb16;Six4;Dnajb6;Mdm2;Topors
GO:0048706	embryonic skeletal system development	biological_process	6	1027	50	20900	0.0349673	0.297417	2.44206	Bmp4;Sulf2;Pbx1;Etl4;Xylt1;Mbtd1
GO:0060173	limb development	biological_process	6	1027	50	20900	0.0349673	0.297417	2.44206	Dmd;Bmpr2;Lrp4;Chd7;Bbs7;Fmn1
GO:0010629	negative regulation of gene expression	biological_process	23	1027	313	20900	0.0361178	0.306322	1.49541	Musk;Yap1;Bmp4;Pmp22;Robo1;Hey2;Esr1;Slit3;Myt1;Crh;Ppp3ca;Nr1h2;Eng;Morc1;Pias3;Wnt4;Cldn19;Slc24a3;Havcr2;Mef2c;Fbxw7;Atp2b4;Mdm2
GO:0016079	synaptic vesicle exocytosis	biological_process	4	1027	26	20900	0.0365923	0.30803	3.13085	Syt1;Snap25;Otof;P2rx7
GO:0050770	regulation of axonogenesis	biological_process	4	1027	26	20900	0.0365923	0.30803	3.13085	Epha4;Ret;Vim;Efna1
GO:0055001	muscle cell development	biological_process	4	1027	26	20900	0.0365923	0.30803	3.13085	Pmp22;Dmd;Slc8a1;Chrnb1
GO:0072583	clathrin-dependent endocytosis	biological_process	4	1027	26	20900	0.0365923	0.30803	3.13085	Fchsd2;Fnbp1l;Cltb;Ap2s1
GO:0005977	glycogen metabolic process	biological_process	5	1027	38	20900	0.037144	0.310935	2.6777	Gnmt;Ppp1r3e;Phka2;Agl;Il6st
GO:0048008	platelet-derived growth factor receptor signaling pathway	biological_process	5	1027	38	20900	0.037144	0.310935	2.6777	Nr4a3;Jak2;Zfand5;Abl2;Nrp1
GO:0071526	semaphorin-plexin signaling pathway	biological_process	5	1027	38	20900	0.037144	0.310935	2.6777	Rac1;Plxna1;Sema6b;Sema3c;Nrp1
GO:0001974	blood vessel remodeling	biological_process	6	1027	51	20900	0.0380463	0.317785	2.39418	Bmpr2;Chd7;Mef2c;Ext1;Sema3c;Mdm2
GO:0001934	positive regulation of protein phosphorylation	biological_process	20	1027	266	20900	0.0395	0.317785	1.53012	Musk;Bmp4;Mmp9;Rac1;Prkca;Slco3a1;Crh;Bmpr2;Cib1;Eng;Sphk1;Flt3;Cldn19;Pik3r1;Vegfc;Rap2a;P2rx7;Efna1;Ppp1r15a;Hdac3
GO:0010467	gene expression	biological_process	17	1027	217	20900	0.0395423	0.317785	1.59428	Svep1;Bmp4;Dmd;Nfib;Klhl3;Mef2c;Ext1;Runx2;P2rx7;Ddx17;Rasal2;Grhl3;Fmn1;Psap;Dot1l;Hdac3;Ank
GO:0051260	protein homooligomerization	biological_process	11	1027	123	20900	0.0398183	0.317785	1.81997	Nlrp1b;Kctd8;Kcnb2;Bend3;Sgtb;Adcy8;Kcnc2;Prnp;Kctd6;Kcna4;Polq
GO:0001780	neutrophil homeostasis	biological_process	3	1027	16	20900	0.0410384	0.317785	3.81573	Tspan9;Gcnt4;Mecom
GO:0019752	carboxylic acid metabolic process	biological_process	3	1027	16	20900	0.0410384	0.317785	3.81573	Gadl1;Ldha;Gad2
GO:0030322	stabilization of membrane potential	biological_process	3	1027	16	20900	0.0410384	0.317785	3.81573	Kcnn4;Kcnk5;Kcnk12
GO:0070935	3'-UTR-mediated mRNA stabilization	biological_process	3	1027	16	20900	0.0410384	0.317785	3.81573	Rbm47;Rbm38;Elavl4
GO:0097623	potassium ion export across plasma membrane	biological_process	3	1027	16	20900	0.0410384	0.317785	3.81573	Kcnn4;Kcnk5;Kcnt2
GO:1902287	semaphorin-plexin signaling pathway involved in axon guidance	biological_process	3	1027	16	20900	0.0410384	0.317785	3.81573	Plxna1;Mef2c;Nrp1
GO:1904322	cellular response to forskolin	biological_process	3	1027	16	20900	0.0410384	0.317785	3.81573	Adcy2;Cftr;Adcy8
GO:0010460	positive regulation of heart rate	biological_process	4	1027	27	20900	0.0413411	0.317785	3.01489	Nmu;Hey2;Scn5a;Ryr2
GO:0010839	negative regulation of keratinocyte proliferation	biological_process	4	1027	27	20900	0.0413411	0.317785	3.01489	Vdr;Kdf1;Zeb1;Cask
GO:0021542	dentate gyrus development	biological_process	4	1027	27	20900	0.0413411	0.317785	3.01489	Prox1;Fezf2;Neurod1;Kif3a
GO:0032781	positive regulation of ATP-dependent activity	biological_process	4	1027	27	20900	0.0413411	0.317785	3.01489	Napa;Ahsa1;Dnajc24;Atp1b2
GO:0090102	cochlea development	biological_process	4	1027	27	20900	0.0413411	0.317785	3.01489	Hey2;Epha4;Atp2b2;Psap
GO:0001561	fatty acid alpha-oxidation	biological_process	2	1027	7	20900	0.0429629	0.317785	5.81444	Hacl1;Hao1
GO:0006370	7-methylguanosine mRNA capping	biological_process	2	1027	7	20900	0.0429629	0.317785	5.81444	Rnmt;Ncbp3
GO:0010894	negative regulation of steroid biosynthetic process	biological_process	2	1027	7	20900	0.0429629	0.317785	5.81444	Bmp5;Wnt4
GO:0019065	receptor-mediated endocytosis of virus by host cell	biological_process	2	1027	7	20900	0.0429629	0.317785	5.81444	Eps15;Tpcn2
GO:0021828	gonadotrophin-releasing hormone neuronal migration to the hypothalamus	biological_process	2	1027	7	20900	0.0429629	0.317785	5.81444	Plxna1;Nrp1
GO:0030011	maintenance of cell polarity	biological_process	2	1027	7	20900	0.0429629	0.317785	5.81444	Pdlim1;Dst
GO:0030947	regulation of vascular endothelial growth factor receptor signaling pathway	biological_process	2	1027	7	20900	0.0429629	0.317785	5.81444	Vegfc;Nrp1
GO:0034382	chylomicron remnant clearance	biological_process	2	1027	7	20900	0.0429629	0.317785	5.81444	Apoc1;Lmf1
GO:0035332	positive regulation of hippo signaling	biological_process	2	1027	7	20900	0.0429629	0.317785	5.81444	Arrdc3;Frmd6
GO:0035336	long-chain fatty-acyl-CoA metabolic process	biological_process	2	1027	7	20900	0.0429629	0.317785	5.81444	Dgat1;Acsl3
GO:0036336	dendritic cell migration	biological_process	2	1027	7	20900	0.0429629	0.317785	5.81444	Dock8;Ext1
GO:0045428	regulation of nitric oxide biosynthetic process	biological_process	2	1027	7	20900	0.0429629	0.317785	5.81444	Rac1;Jak2
GO:0045606	positive regulation of epidermal cell differentiation	biological_process	2	1027	7	20900	0.0429629	0.317785	5.81444	Bmp4;Kdf1
GO:0046033	AMP metabolic process	biological_process	2	1027	7	20900	0.0429629	0.317785	5.81444	Ak2;Ak1
GO:0046826	negative regulation of protein export from nucleus	biological_process	2	1027	7	20900	0.0429629	0.317785	5.81444	Rangap1;Hdac3
GO:0048820	hair follicle maturation	biological_process	2	1027	7	20900	0.0429629	0.317785	5.81444	Ercc2;Nsun2
GO:0048842	positive regulation of axon extension involved in axon guidance	biological_process	2	1027	7	20900	0.0429629	0.317785	5.81444	Bmpr2;Nrp1
GO:0051005	negative regulation of lipoprotein lipase activity	biological_process	2	1027	7	20900	0.0429629	0.317785	5.81444	Apoc1;Angptl4
GO:0060059	embryonic retina morphogenesis in camera-type eye	biological_process	2	1027	7	20900	0.0429629	0.317785	5.81444	Prox1;Lhx1
GO:0060449	bud elongation involved in lung branching	biological_process	2	1027	7	20900	0.0429629	0.317785	5.81444	Yap1;Bmp4
GO:0060763	mammary duct terminal end bud growth	biological_process	2	1027	7	20900	0.0429629	0.317785	5.81444	Robo1;Slc12a2
GO:0061180	mammary gland epithelium development	biological_process	2	1027	7	20900	0.0429629	0.317785	5.81444	Prlr;Jak2
GO:0070100	negative regulation of chemokine-mediated signaling pathway	biological_process	2	1027	7	20900	0.0429629	0.317785	5.81444	Robo1;Slit3
GO:0090559	regulation of membrane permeability	biological_process	2	1027	7	20900	0.0429629	0.317785	5.81444	Tjp2;F11r
GO:0098528	skeletal muscle fiber differentiation	biological_process	2	1027	7	20900	0.0429629	0.317785	5.81444	Six4;Klhl40
GO:1900038	negative regulation of cellular response to hypoxia	biological_process	2	1027	7	20900	0.0429629	0.317785	5.81444	Epha4;Ddah1
GO:1902462	positive regulation of mesenchymal stem cell proliferation	biological_process	2	1027	7	20900	0.0429629	0.317785	5.81444	Bmp4;Vegfc
GO:1903243	negative regulation of cardiac muscle hypertrophy in response to stress	biological_process	2	1027	7	20900	0.0429629	0.317785	5.81444	Mlip;Atp2b4
GO:2000210	positive regulation of anoikis	biological_process	2	1027	7	20900	0.0429629	0.317785	5.81444	Brms1;Cryba1
GO:2000543	positive regulation of gastrulation	biological_process	2	1027	7	20900	0.0429629	0.317785	5.81444	Lhx1;Tenm4
GO:2001014	regulation of skeletal muscle cell differentiation	biological_process	2	1027	7	20900	0.0429629	0.317785	5.81444	Ddx5;Ddx17
GO:0050731	positive regulation of peptidyl-tyrosine phosphorylation	biological_process	10	1027	110	20900	0.0442022	0.326416	1.85005	Gfra1;Tspan9;Musk;Egf;Jak2;Lrp4;Prnp;Efna1;Nrp1;Lrp8
GO:0009953	dorsal/ventral pattern formation	biological_process	6	1027	53	20900	0.0447088	0.328544	2.30383	Chrd;Lhx1;Lrp4;Lhx2;Kif3a;Dync2h1
GO:0000086	G2/M transition of mitotic cell cycle	biological_process	5	1027	40	20900	0.0449775	0.328912	2.54382	Fbxl7;Pbx1;Cdk14;Nes;Arpp19
GO:0001678	intracellular glucose homeostasis	biological_process	4	1027	28	20900	0.0464218	0.337287	2.90722	Klf15;Myt1;Pik3r1;Stxbp3
GO:1902017	regulation of cilium assembly	biological_process	4	1027	28	20900	0.0464218	0.337287	2.90722	Mcidas;Adamts16;Rab11a;Sdccag8
GO:0001568	blood vessel development	biological_process	8	1027	82	20900	0.0480396	0.34098	1.98542	Bmp4;Hey2;Bmpr2;Sphk1;Chd7;Sphk2;Mef2c;Mdm2
GO:0045165	cell fate commitment	biological_process	8	1027	82	20900	0.0480396	0.34098	1.98542	Wnt5b;Bmp4;Hey2;Neurod1;Mitf;Wnt4;Mef2c;Ext1
GO:0060041	retina development in camera-type eye	biological_process	8	1027	82	20900	0.0480396	0.34098	1.98542	Lhx1;Nfib;Rorb;Lamc3;Lhx2;Chd7;Clcn2;Ache
GO:0003184	pulmonary valve morphogenesis	biological_process	3	1027	17	20900	0.0480636	0.34098	3.59127	Bmp4;Robo1;Hey2
GO:0003222	ventricular trabecula myocardium morphogenesis	biological_process	3	1027	17	20900	0.0480636	0.34098	3.59127	Hey2;Eng;Chd7
GO:0006024	glycosaminoglycan biosynthetic process	biological_process	3	1027	17	20900	0.0480636	0.34098	3.59127	Ext1;Xylt1;Hs3st1
GO:0010524	positive regulation of calcium ion transport into cytosol	biological_process	3	1027	17	20900	0.0480636	0.34098	3.59127	Bmp4;Trpc3;P2rx7
GO:0030520	intracellular estrogen receptor signaling pathway	biological_process	3	1027	17	20900	0.0480636	0.34098	3.59127	Esr1;Ddx5;Ddx17
GO:0035994	response to muscle stretch	biological_process	3	1027	17	20900	0.0480636	0.34098	3.59127	Dmd;Slc8a1;Ryr2
GO:0045717	negative regulation of fatty acid biosynthetic process	biological_process	3	1027	17	20900	0.0480636	0.34098	3.59127	Apoc1;Dcaf5;Acadl
GO:0055091	phospholipid homeostasis	biological_process	3	1027	17	20900	0.0480636	0.34098	3.59127	Gpam;Abcg1;Lyst
GO:0007416	synapse assembly	biological_process	6	1027	54	20900	0.0482958	0.341553	2.26117	Adgrl3;Gria1;Myo6;Kirrel3;Cadm1;Ache
GO:0007200	phospholipase C-activating G protein-coupled receptor signaling pathway	biological_process	9	1027	97	20900	0.0489588	0.344621	1.88819	Vip;Gpr17;Gpr83;Gpr139;Esr1;Nmur2;Oprm1;Gpr18;Crhr1
GO:0045747	positive regulation of Notch signaling pathway	biological_process	5	1027	41	20900	0.0492362	0.346034	2.48177	Kit;Yap1;Mfng;Enho;Il6st
GO:0030509	BMP signaling pathway	biological_process	8	1027	83	20900	0.0509798	0.349132	1.9615	Bmp4;Chrd;Bmp5;Bmpr2;Ddx5;Smurf1;Ext1;Runx2
GO:0007613	memory	biological_process	10	1027	113	20900	0.0514543	0.349132	1.80093	Musk;Grin2a;Ptgs1;Slc24a2;Grin2b;Kalrn;Fgf13;Adcy8;Csmd1;Crhr1
GO:0022604	regulation of cell morphogenesis	biological_process	4	1027	29	20900	0.0518332	0.349132	2.80697	Rac1;Fmnl2;Zranb1;Sh3d19
GO:0045921	positive regulation of exocytosis	biological_process	4	1027	29	20900	0.0518332	0.349132	2.80697	Prkca;Vsnl1;Cftr;Rab2b
GO:0048266	behavioral response to pain	biological_process	4	1027	29	20900	0.0518332	0.349132	2.80697	Scn9a;Grin2b;Runx1;Crhr1
GO:0048844	artery morphogenesis	biological_process	4	1027	29	20900	0.0518332	0.349132	2.80697	Chrd;Eng;Chd7;Nrp1
GO:0051932	synaptic transmission, GABAergic	biological_process	4	1027	29	20900	0.0518332	0.349132	2.80697	Rac1;Hapln4;Gabrg1;Prkce
GO:0060078	regulation of postsynaptic membrane potential	biological_process	4	1027	29	20900	0.0518332	0.349132	2.80697	Grin2a;Grin2b;Gria1;Gabrg1
GO:1903076	regulation of protein localization to plasma membrane	biological_process	4	1027	29	20900	0.0518332	0.349132	2.80697	Camk2a;Camk2b;Pik3r1;Csnk2a1
GO:2000179	positive regulation of neural precursor cell proliferation	biological_process	4	1027	29	20900	0.0518332	0.349132	2.80697	Prox1;Lhx2;Optn;Nes
GO:0007519	skeletal muscle tissue development	biological_process	7	1027	69	20900	0.05223	0.349132	2.06455	Srpk3;Myh14;Dmd;Popdc3;Popdc2;Six4;Mef2c
GO:0006605	protein targeting	biological_process	5	1027	42	20900	0.0537241	0.349132	2.42268	Mlph;Myo6;Sec61g;Hap1;Cacng3
GO:0021549	cerebellum development	biological_process	5	1027	42	20900	0.0537241	0.349132	2.42268	Lhx1;Neurod1;Atp2b2;Hap1;Cend1
GO:0048675	axon extension	biological_process	5	1027	42	20900	0.0537241	0.349132	2.42268	Auts2;Lhx2;Nrp1;Slc9a6;Hsp90ab1
GO:0048873	homeostasis of number of cells within a tissue	biological_process	5	1027	42	20900	0.0537241	0.349132	2.42268	Rac1;Ildr2;Flt3;Akt3;P2rx7
GO:0055074	calcium ion homeostasis	biological_process	5	1027	42	20900	0.0537241	0.349132	2.42268	Slc8a1;Pthlh;Atp6v1b1;Tmtc2;Ank
GO:0043524	negative regulation of neuron apoptotic process	biological_process	15	1027	193	20900	0.0537957	0.349132	1.58165	Esr1;Nr4a3;Jak2;Unc5b;Oxr1;Optn;Six4;Nes;Mef2c;Xiap;Nrp1;Il6st;Hsp90ab1;Cntfr;Crhr1
GO:0045944	positive regulation of transcription by RNA polymerase II	biological_process	72	1027	1212	20900	0.053924	0.349132	1.20894	Vdr;Barx2;Otx1;Yap1;Prox1;Bmp4;Meis2;Pbx3;Mtf1;Rbpjl;St18;Pbx1;Hey2;Esr1;Tead1;Nr4a3;Auts2;Dbp;Bmp5;Neurod1;Klf15;Phf10;Myt1;Nfyb;Calcoco1;Jak2;Pitx1;Zeb1;Ppp3ca;Nr1h2;Bmpr2;Eng;Mitf;Nfib;Rorb;Lhx2;Chd7;Six4;Runx1;Fhl5;Mecom;Phf8;Crlf3;Mef2c;Pik3r1;Pknox1;Camta1;Nr4a1;Etv1;Ddx3x;Mamstr;Atf5;Glis2;Pou3f3;Cask;Runx2;Ddx17;Ccnc;Grhl3;Zfpm2;Hlf;Glmp;Cebpz;Ablim3;Cenpk;Zfp64;Dot1l;Crebbp;Hdac3;Ppp2r5b…
GO:0016311	dephosphorylation	biological_process	10	1027	114	20900	0.0540374	0.349132	1.78513	Dusp4;Dusp11;Ptprm;Ppp3ca;Ptp4a2;Mtmr1;Ptpn14;Ptpro;Dusp23;Ptpra
GO:0051726	regulation of cell cycle	biological_process	17	1027	226	20900	0.0542039	0.349132	1.53079	Pmp22;Birc3;Trnp1;Tada3;Uhrf2;Tfpt;Grk5;Mecom;Atf5;Xiap;Adarb1;Sipa1;Mdm2;Dr1;Mbtd1;Ppp2r5b;Csnk2a1
GO:0006670	sphingosine metabolic process	biological_process	2	1027	8	20900	0.0554505	0.349132	5.08763	Sphk1;Sphk2
GO:0006930	substrate-dependent cell migration, cell extension	biological_process	2	1027	8	20900	0.0554505	0.349132	5.08763	Abl2;Nrp1
GO:0009247	glycolipid biosynthetic process	biological_process	2	1027	8	20900	0.0554505	0.349132	5.08763	Gal3st3;Ugt8a
GO:0010700	negative regulation of norepinephrine secretion	biological_process	2	1027	8	20900	0.0554505	0.349132	5.08763	Ptgs1;Crh
GO:0010756	positive regulation of plasminogen activation	biological_process	2	1027	8	20900	0.0554505	0.349132	5.08763	Eno1b;Clec3b
GO:0021978	telencephalon regionalization	biological_process	2	1027	8	20900	0.0554505	0.349132	5.08763	Bmp4;Lhx2
GO:0030321	transepithelial chloride transport	biological_process	2	1027	8	20900	0.0554505	0.349132	5.08763	Cftr;Slc12a2
GO:0032289	central nervous system myelin formation	biological_process	2	1027	8	20900	0.0554505	0.349132	5.08763	Ercc2;Tenm4
GO:0032651	regulation of interleukin-1 beta production	biological_process	2	1027	8	20900	0.0554505	0.349132	5.08763	Sphk1;S1pr3
GO:0033194	response to hydroperoxide	biological_process	2	1027	8	20900	0.0554505	0.349132	5.08763	Jak2;Cd38
GO:0035912	dorsal aorta morphogenesis	biological_process	2	1027	8	20900	0.0554505	0.349132	5.08763	Hey2;Eng
GO:0039536	negative regulation of RIG-I signaling pathway	biological_process	2	1027	8	20900	0.0554505	0.349132	5.08763	Dhx58;Rnf125
GO:0042976	activation of Janus kinase activity	biological_process	2	1027	8	20900	0.0554505	0.349132	5.08763	Prlr;Jak2
GO:0048012	hepatocyte growth factor receptor signaling pathway	biological_process	2	1027	8	20900	0.0554505	0.349132	5.08763	Rac1;Nrp1
GO:0051026	chiasma assembly	biological_process	2	1027	8	20900	0.0554505	0.349132	5.08763	Ccnb1ip1;Msh5
GO:0055009	atrial cardiac muscle tissue morphogenesis	biological_process	2	1027	8	20900	0.0554505	0.349132	5.08763	Prox1;Eng
GO:0060113	inner ear receptor cell differentiation	biological_process	2	1027	8	20900	0.0554505	0.349132	5.08763	Adgrv1;Atp2b2
GO:0060396	growth hormone receptor signaling pathway	biological_process	2	1027	8	20900	0.0554505	0.349132	5.08763	Jak2;Pik3r1
GO:0070086	ubiquitin-dependent endocytosis	biological_process	2	1027	8	20900	0.0554505	0.349132	5.08763	Eps15;Lrsam1
GO:0071313	cellular response to caffeine	biological_process	2	1027	8	20900	0.0554505	0.349132	5.08763	Slc8a1;Ryr2
GO:0071340	skeletal muscle acetylcholine-gated channel clustering	biological_process	2	1027	8	20900	0.0554505	0.349132	5.08763	Musk;Lrp4
GO:0072488	ammonium transmembrane transport	biological_process	2	1027	8	20900	0.0554505	0.349132	5.08763	Slc12a2;Rhag
GO:0080135	regulation of cellular response to stress	biological_process	2	1027	8	20900	0.0554505	0.349132	5.08763	Oprm1;Adcy8
GO:0099590	neurotransmitter receptor internalization	biological_process	2	1027	8	20900	0.0554505	0.349132	5.08763	Snap25;Cacng3
GO:1902961	positive regulation of aspartic-type endopeptidase activity involved in amyloid precursor protein catabolic process	biological_process	2	1027	8	20900	0.0554505	0.349132	5.08763	Epha4;Efna1
GO:1903573	negative regulation of response to endoplasmic reticulum stress	biological_process	2	1027	8	20900	0.0554505	0.349132	5.08763	Nr1h2;Ppp1r15a
GO:0007548	sex differentiation	biological_process	3	1027	18	20900	0.0556351	0.349132	3.39176	Pbx1;Wnt4;Cntfr
GO:0042417	dopamine metabolic process	biological_process	3	1027	18	20900	0.0556351	0.349132	3.39176	Grin2a;Comt;Cyp2d22
GO:0045779	negative regulation of bone resorption	biological_process	3	1027	18	20900	0.0556351	0.349132	3.39176	Gpr137;Cd38;P2rx7
GO:0048745	smooth muscle tissue development	biological_process	3	1027	18	20900	0.0556351	0.349132	3.39176	Bmp4;Eng;Zfand5
GO:0061179	negative regulation of insulin secretion involved in cellular response to glucose stimulus	biological_process	3	1027	18	20900	0.0556351	0.349132	3.39176	Pde1c;Pde8b;Tbc1d1
GO:0097049	motor neuron apoptotic process	biological_process	3	1027	18	20900	0.0556351	0.349132	3.39176	Musk;Adarb1;Cntfr
GO:0097401	synaptic vesicle lumen acidification	biological_process	3	1027	18	20900	0.0556351	0.349132	3.39176	Atp6v0a1;Atp6v1b1;Atp6v1c1
GO:0099171	presynaptic modulation of chemical synaptic transmission	biological_process	6	1027	56	20900	0.0559882	0.350207	2.18041	Chrd;Grm8;Prkca;Myo6;Oprm1;Prkce
GO:1903078	positive regulation of protein localization to plasma membrane	biological_process	6	1027	56	20900	0.0559882	0.350207	2.18041	Grip1;Cib1;Rangrf;Prnp;Atp2b4;Rab11a
GO:0006366	transcription by RNA polymerase II	biological_process	17	1027	227	20900	0.0560393	0.350207	1.52405	Barx2;Prox1;Bmp4;Lhx1;Esr1;Ercc2;Neurod1;Jak2;Chd7;Pik3r1;Nr4a1;Mlip;Grhl3;Ablim3;Gtf2ird1;Hdac3;Gtf2a1
GO:0048812	neuron projection morphogenesis	biological_process	8	1027	85	20900	0.057202	0.35391	1.91534	Rac1;Myo16;Dmd;Cntnap1;Nyap2;Kirrel3;Ugt8a;Slc9a6
GO:0060348	bone development	biological_process	8	1027	85	20900	0.057202	0.35391	1.91534	Bmp4;Sulf2;Akap13;Mmp16;Dmd;Cadm1;Spns2;Prpsap2
GO:0007264	small GTPase mediated signal transduction	biological_process	9	1027	100	20900	0.057382	0.35391	1.83155	Rac1;Dock8;Rasgrf2;Arhgap33;Arhgap31;Rap1b;Rhobtb1;Rhobtb2;Dock4
GO:0045216	cell-cell junction organization	biological_process	4	1027	30	20900	0.0575731	0.35391	2.7134	Tjp3;Rac1;Marveld3;Tjp2
GO:0048741	skeletal muscle fiber development	biological_process	4	1027	30	20900	0.0575731	0.35391	2.7134	Homer1;Ppp3ca;Klhl40;Dner
GO:0051894	positive regulation of focal adhesion assembly	biological_process	4	1027	30	20900	0.0575731	0.35391	2.7134	Rac1;Wnt4;Fmn1;Nrp1
GO:0060045	positive regulation of cardiac muscle cell proliferation	biological_process	4	1027	30	20900	0.0575731	0.35391	2.7134	Yap1;Hey2;Mef2c;Zfpm2
GO:0061003	positive regulation of dendritic spine morphogenesis	biological_process	4	1027	30	20900	0.0575731	0.35391	2.7134	Camk2b;Kalrn;Cask;Lrp8
GO:0060976	coronary vasculature development	biological_process	5	1027	43	20900	0.0584413	0.358271	2.36634	Bmp4;Robo1;Lrp2;Adamts6;Dync2h1
GO:0071902	positive regulation of protein serine/threonine kinase activity	biological_process	5	1027	43	20900	0.0584413	0.358271	2.36634	Tead1;Cib1;Ddx3x;Rptor;Hsp90ab1
GO:0030217	T cell differentiation	biological_process	6	1027	57	20900	0.0600951	0.365923	2.14216	Kit;Chd7;Pknox1;Zap70;Runx2;Patz1
GO:0031648	protein destabilization	biological_process	6	1027	57	20900	0.0600951	0.365923	2.14216	Gga3;Prnp;Fbxw7;Mdm2;Chfr;Crebbp
GO:0071230	cellular response to amino acid stimulus	biological_process	6	1027	57	20900	0.0600951	0.365923	2.14216	Glra1;Grin2a;Zeb1;Sesn3;Klhl22;Rptor
GO:0001662	behavioral fear response	biological_process	5	1027	44	20900	0.0633875	0.378886	2.31256	Grin2b;Usp46;Pde8b;Mapk8ip2;Morc1
GO:0048662	negative regulation of smooth muscle cell proliferation	biological_process	5	1027	44	20900	0.0633875	0.378886	2.31256	Vip;Esr1;Bmpr2;Comt;Pik3r1
GO:0030279	negative regulation of ossification	biological_process	4	1027	31	20900	0.0636382	0.378886	2.62588	Vdr;Lrp4;Smurf1;Mef2c
GO:0048714	positive regulation of oligodendrocyte differentiation	biological_process	4	1027	31	20900	0.0636382	0.378886	2.62588	Tenm4;Clcn2;Myrf;Ptpra
GO:0010867	positive regulation of triglyceride biosynthetic process	biological_process	3	1027	19	20900	0.0637354	0.378886	3.21324	Gpam;Nr1h2;Dgat1
GO:0022408	negative regulation of cell-cell adhesion	biological_process	3	1027	19	20900	0.0637354	0.378886	3.21324	Jak2;Abl2;Pik3r1
GO:0045667	regulation of osteoblast differentiation	biological_process	3	1027	19	20900	0.0637354	0.378886	3.21324	Ddx5;Runx2;A430033K04Rik
GO:0045793	positive regulation of cell size	biological_process	3	1027	19	20900	0.0637354	0.378886	3.21324	Akt3;Ret;Hsp90ab1
GO:0046596	regulation of viral entry into host cell	biological_process	3	1027	19	20900	0.0637354	0.378886	3.21324	Trim34a;Trim12a;Hs3st5
GO:0051146	striated muscle cell differentiation	biological_process	3	1027	19	20900	0.0637354	0.378886	3.21324	Pmp22;Popdc3;Popdc2
GO:0060749	mammary gland alveolus development	biological_process	3	1027	19	20900	0.0637354	0.378886	3.21324	Prlr;Esr1;Egf
GO:0098696	regulation of neurotransmitter receptor localization to postsynaptic specialization membrane	biological_process	3	1027	19	20900	0.0637354	0.378886	3.21324	Camk2a;Kalrn;Neto2
GO:0030097	hemopoiesis	biological_process	8	1027	87	20900	0.0638854	0.379278	1.87131	Kit;Zbtb16;Flt3;Runx1;Kirrel3;Pknox1;Runx2;Nkap
GO:0046777	protein autophosphorylation	biological_process	14	1027	183	20900	0.0675615	0.386386	1.55687	Kit;Musk;Ephb4;Fes;Camk2a;Prkca;Camk2b;Jak2;Epha4;Flt3;Grk5;Map3k9;Zap70;Csnk2a1
GO:0045184	establishment of protein localization	biological_process	5	1027	45	20900	0.0685618	0.386386	2.26117	Adgrv1;Gria2;Kpnb1;Rap2a;Mdm2
GO:0003151	outflow tract morphogenesis	biological_process	6	1027	59	20900	0.068832	0.386386	2.06955	Bmp4;Hey2;Bmpr2;Mef2c;Sema3c;Zfpm2
GO:0002029	desensitization of G protein-coupled receptor signaling pathway	biological_process	2	1027	9	20900	0.0690219	0.386386	4.52234	Grm5;Grk5
GO:0003208	cardiac ventricle morphogenesis	biological_process	2	1027	9	20900	0.0690219	0.386386	4.52234	Hey2;Eng
GO:0010863	positive regulation of phospholipase C activity	biological_process	2	1027	9	20900	0.0690219	0.386386	4.52234	Esr1;Abl2
GO:0014047	glutamate secretion	biological_process	2	1027	9	20900	0.0690219	0.386386	4.52234	Myo6;P2rx7
GO:0017038	protein import	biological_process	2	1027	9	20900	0.0690219	0.386386	4.52234	Chrd;Lrp2
GO:0021554	optic nerve development	biological_process	2	1027	9	20900	0.0690219	0.386386	4.52234	Nav2;Ext1
GO:0022405	hair cycle process	biological_process	2	1027	9	20900	0.0690219	0.386386	4.52234	Ercc2;Ext1
GO:0031670	cellular response to nutrient	biological_process	2	1027	9	20900	0.0690219	0.386386	4.52234	Lpl;Pld1
GO:0032488	Cdc42 protein signal transduction	biological_process	2	1027	9	20900	0.0690219	0.386386	4.52234	Rhobtb1;Rhobtb2
GO:0032836	glomerular basement membrane development	biological_process	2	1027	9	20900	0.0690219	0.386386	4.52234	Sulf2;Ext1
GO:0035767	endothelial cell chemotaxis	biological_process	2	1027	9	20900	0.0690219	0.386386	4.52234	Nr4a1;Nrp1
GO:0040016	embryonic cleavage	biological_process	2	1027	9	20900	0.0690219	0.386386	4.52234	Ercc2;Pik3cb
GO:0042487	regulation of odontogenesis of dentin-containing tooth	biological_process	2	1027	9	20900	0.0690219	0.386386	4.52234	Bmp4;Runx2
GO:0045838	positive regulation of membrane potential	biological_process	2	1027	9	20900	0.0690219	0.386386	4.52234	Gria1;Pias3
GO:0046038	GMP catabolic process	biological_process	2	1027	9	20900	0.0690219	0.386386	4.52234	Nt5c2;Gda
GO:0046500	S-adenosylmethionine metabolic process	biological_process	2	1027	9	20900	0.0690219	0.386386	4.52234	Gnmt;Pemt
GO:0048170	positive regulation of long-term neuronal synaptic plasticity	biological_process	2	1027	9	20900	0.0690219	0.386386	4.52234	Kit;Grm5
GO:0048660	regulation of smooth muscle cell proliferation	biological_process	2	1027	9	20900	0.0690219	0.386386	4.52234	Bmp4;Nr4a3
GO:0048664	neuron fate determination	biological_process	2	1027	9	20900	0.0690219	0.386386	4.52234	Prox1;Fezf2
GO:0051006	positive regulation of lipoprotein lipase activity	biological_process	2	1027	9	20900	0.0690219	0.386386	4.52234	Nr1h2;Lmf1
GO:0060998	regulation of dendritic spine development	biological_process	2	1027	9	20900	0.0690219	0.386386	4.52234	Mef2c;Ppfia2
GO:0061469	regulation of type B pancreatic cell proliferation	biological_process	2	1027	9	20900	0.0690219	0.386386	4.52234	Nr4a3;Nr4a1
GO:0070262	peptidyl-serine dephosphorylation	biological_process	2	1027	9	20900	0.0690219	0.386386	4.52234	Ppp3ca;Ppp1r15a
GO:0072577	endothelial cell apoptotic process	biological_process	2	1027	9	20900	0.0690219	0.386386	4.52234	Bmpr2;Angptl4
GO:0090279	regulation of calcium ion import	biological_process	2	1027	9	20900	0.0690219	0.386386	4.52234	Homer1;Egf
GO:0097094	craniofacial suture morphogenesis	biological_process	2	1027	9	20900	0.0690219	0.386386	4.52234	Mmp16;Foxn3
GO:0097120	receptor localization to synapse	biological_process	2	1027	9	20900	0.0690219	0.386386	4.52234	Dlg2;Anks1b
GO:0106072	negative regulation of adenylate cyclase-activating G protein-coupled receptor signaling pathway	biological_process	2	1027	9	20900	0.0690219	0.386386	4.52234	Oprm1;Grk5
GO:1901731	positive regulation of platelet aggregation	biological_process	2	1027	9	20900	0.0690219	0.386386	4.52234	Jak2;F11r
GO:1903298	negative regulation of hypoxia-induced intrinsic apoptotic signaling pathway	biological_process	2	1027	9	20900	0.0690219	0.386386	4.52234	Eno1b;Pik3cb
GO:0045666	positive regulation of neuron differentiation	biological_process	9	1027	104	20900	0.0699876	0.388143	1.7611	Bmp4;Vwc2l;Fezf2;Bend6;Neurod1;Dmd;Zeb1;Mef2c;Rgs6
GO:0007595	lactation	biological_process	4	1027	32	20900	0.070024	0.388143	2.54382	Vdr;Prlr;Kalrn;Atp2b2
GO:0008045	motor neuron axon guidance	biological_process	4	1027	32	20900	0.070024	0.388143	2.54382	Lhx1;Rac1;Epha4;Nrp1
GO:0017157	regulation of exocytosis	biological_process	4	1027	32	20900	0.070024	0.388143	2.54382	Pclo;Hap1;Tpcn2;Rab3c
GO:0032008	positive regulation of TOR signaling	biological_process	4	1027	32	20900	0.070024	0.388143	2.54382	Wdr24;Akt3;Rptor;Hdac3
GO:0043122	regulation of canonical NF-kappaB signal transduction	biological_process	4	1027	32	20900	0.070024	0.388143	2.54382	Gbp3;Traf1;Optn;Sphk2
GO:0008283	cell population proliferation	biological_process	20	1027	285	20900	0.0702031	0.388658	1.42811	Kit;Yap1;Prox1;Bmp4;Chrd;Pbx1;Prkca;Egf;Zbtb16;Zeb1;Sphk1;Nfib;Flt3;Lrp2;Ptges;Sphk2;Ext1;Vegfc;Runx2;Rap1b
GO:0042472	inner ear morphogenesis	biological_process	7	1027	74	20900	0.0709099	0.39209	1.92505	Otx1;Myo6;Nr4a3;Chd7;Six4;Atp2b2;Atp6v1b1
GO:0006654	phosphatidic acid biosynthetic process	biological_process	3	1027	20	20900	0.0723447	0.393276	3.05258	Gpam;Dgke;Pld1
GO:0045987	positive regulation of smooth muscle contraction	biological_process	3	1027	20	20900	0.0723447	0.393276	3.05258	Nmu;Ptgs1;Sphk1
GO:0048148	behavioral response to cocaine	biological_process	3	1027	20	20900	0.0723447	0.393276	3.05258	Homer1;Crhr1;Crebbp
GO:0048699	generation of neurons	biological_process	3	1027	20	20900	0.0723447	0.393276	3.05258	Nfib;Lrp4;Six4
GO:0051145	smooth muscle cell differentiation	biological_process	3	1027	20	20900	0.0723447	0.393276	3.05258	Bmp4;Wnt4;Mef2c
GO:0051302	regulation of cell division	biological_process	3	1027	20	20900	0.0723447	0.393276	3.05258	Tada3;Cib1;Dr1
GO:0070886	positive regulation of calcineurin-NFAT signaling cascade	biological_process	3	1027	20	20900	0.0723447	0.393276	3.05258	Ppp3ca;Cib1;Camta1
GO:0071470	cellular response to osmotic stress	biological_process	3	1027	20	20900	0.0723447	0.393276	3.05258	Ddx3x;Rptor;Lrrc8c
GO:0030282	bone mineralization	biological_process	6	1027	60	20900	0.0734617	0.39791	2.03505	Ercc2;Pthlh;Slc24a3;Runx2;Clec3b;Ank
GO:0032868	response to insulin	biological_process	6	1027	60	20900	0.0734617	0.39791	2.03505	Klf15;Sesn3;Pik3r1;Stxbp3;Retn;Ache
GO:0000902	cell morphogenesis	biological_process	10	1027	121	20900	0.0745104	0.402142	1.68186	Vdr;Yap1;Cdh12;Lamc3;Atp2b2;Ptpro;Ext1;P2rx7;Cdh6;Cdh18
GO:0030163	protein catabolic process	biological_process	10	1027	121	20900	0.0745104	0.402142	1.68186	Nlrp1b;Grin2a;Mmp9;Nln;Klhl3;Gga3;Ext1;P2rx7;Lrsam1;Slc6a7
GO:0006355	regulation of DNA-templated transcription	biological_process	62	1027	1050	20900	0.0761462	0.40999	1.20165	Vdr;Mafk;Barx2;Musk;Otx1;Prox1;Grm5;Ifnk;Lhx1;Meis2;Pbx3;Zfp536;Rbpjl;Fezf2;St18;Pbx1;Tada3;Hey2;Esr1;Tead1;Nr4a3;Dbp;Neurod1;Dmd;Myt1;Zbtb16;Nfyb;Pitx1;Nr1h2;Foxn3;Eng;Mitf;Nfib;Rorb;Lhx2;Ewsr1;Six4;Runx1;Zfx;Taf1d;Zfp37;Zbtb24;Mef2c;Pknox1;Nr4a1;Etv1;Brdt;Atf5;Nsmce3;Pou3f3;Runx2;Myrf;Mycbp;Zfp30;Aebp2;Hlf;Zfp426;A430033K04Rik;Dr1;Mbtd1;Crebbp;Patz1
GO:0034332	adherens junction organization	biological_process	4	1027	33	20900	0.076725	0.410085	2.46673	Cdh12;Epha4;Cdh6;Cdh18
GO:0045595	regulation of cell differentiation	biological_process	4	1027	33	20900	0.076725	0.410085	2.46673	Bmp4;Fes;Runx1;Runx2
GO:0008360	regulation of cell shape	biological_process	11	1027	138	20900	0.0778306	0.410085	1.62214	Kit;Cdc42ep5;Myh14;Fes;Rac1;Plxna1;Shroom3;Palmd;Fmnl2;Brwd1;F11r
GO:0030030	cell projection organization	biological_process	15	1027	204	20900	0.0784696	0.410085	1.49636	Mcidas;Dnaaf3;Rab34;Mark4;Cby1;Hap1;B9d2;Bbs7;Bbs9;Kif3a;Dync2h1;Nubp2;Sdccag8;Spag16;Asap1
GO:0098609	cell-cell adhesion	biological_process	15	1027	204	20900	0.0784696	0.410085	1.49636	Adgrv1;Tjp3;Lrrc7;Pard3;Cdh12;Dsc2;Dlg2;Rap1gap;Abl2;Kirrel3;Tjp2;Tln1;Cdh6;F11r;Igdcc4
GO:0001654	eye development	biological_process	5	1027	47	20900	0.0795877	0.410085	2.16495	Bmp4;Meis2;Pbx3;Pbx1;Bbs7
GO:0009306	protein secretion	biological_process	5	1027	47	20900	0.0795877	0.410085	2.16495	Lmf1;Rab3c;P2rx7;Psap;Tvp23b
GO:0001913	T cell mediated cytotoxicity	biological_process	3	1027	21	20900	0.0814414	0.410085	2.90722	Emp2;Stx11;P2rx7
GO:0007413	axonal fasciculation	biological_process	3	1027	21	20900	0.0814414	0.410085	2.90722	Fezf2;L1cam;Nrp1
GO:0010043	response to zinc ion	biological_process	3	1027	21	20900	0.0814414	0.410085	2.90722	Pam;Hvcn1;P2rx7
GO:0016082	synaptic vesicle priming	biological_process	3	1027	21	20900	0.0814414	0.410085	2.90722	Napa;Snap25;Otof
GO:0030902	hindbrain development	biological_process	3	1027	21	20900	0.0814414	0.410085	2.90722	Bmp5;Neurod1;Nfib
GO:0035641	locomotory exploration behavior	biological_process	3	1027	21	20900	0.0814414	0.410085	2.90722	Crh;Prkce;Crhr1
GO:0046325	negative regulation of glucose import	biological_process	3	1027	21	20900	0.0814414	0.410085	2.90722	Esr1;Prkca;Stxbp3
GO:0055075	potassium ion homeostasis	biological_process	3	1027	21	20900	0.0814414	0.410085	2.90722	Klhl3;Atp6v1b1;Slc12a2
GO:1904754	positive regulation of vascular associated smooth muscle cell migration	biological_process	3	1027	21	20900	0.0814414	0.410085	2.90722	Nr4a3;Mdm2;Dock4
GO:0007218	neuropeptide signaling pathway	biological_process	8	1027	92	20900	0.0826359	0.410085	1.76961	Glra1;Nmu;Gpr83;Nmur2;Tenm1;Oprm1;Npsr1;Crhr1
GO:0030307	positive regulation of cell growth	biological_process	8	1027	92	20900	0.0826359	0.410085	1.76961	Yap1;Tead1;Cib1;Sphk1;Klhl22;Cd38;Ddx3x;Rptor
GO:0009410	response to xenobiotic stimulus	biological_process	12	1027	156	20900	0.0832368	0.410085	1.56543	Slco1a6;Grin2a;Mmp9;Pam;Ptprm;Myo6;Pemt;Cftr;Cd38;Rptor;P2rx7;Lyst
GO:0048839	inner ear development	biological_process	6	1027	62	20900	0.0832406	0.410085	1.96941	Adgrv1;Prox1;Myo6;Neurod1;Lgr5;Atp2b2
GO:0003183	mitral valve morphogenesis	biological_process	2	1027	10	20900	0.0835407	0.410085	4.07011	Bmpr2;Efna1
GO:0006482	protein demethylation	biological_process	2	1027	10	20900	0.0835407	0.410085	4.07011	Phf8;Fbxl19
GO:0006616	SRP-dependent cotranslational protein targeting to membrane, translocation	biological_process	2	1027	10	20900	0.0835407	0.410085	4.07011	Sec61b;Sec61a1
GO:0008015	blood circulation	biological_process	2	1027	10	20900	0.0835407	0.410085	4.07011	F5;Chd7
GO:0009165	nucleotide biosynthetic process	biological_process	2	1027	10	20900	0.0835407	0.410085	4.07011	Dtymk;Prpsap2
GO:0014850	response to muscle activity	biological_process	2	1027	10	20900	0.0835407	0.410085	4.07011	Fndc5;Ryr2
GO:0014883	transition between fast and slow fiber	biological_process	2	1027	10	20900	0.0835407	0.410085	4.07011	Tead1;Ppp3ca
GO:0017121	plasma membrane phospholipid scrambling	biological_process	2	1027	10	20900	0.0835407	0.410085	4.07011	Ano3;P2rx7
GO:0021517	ventral spinal cord development	biological_process	2	1027	10	20900	0.0835407	0.410085	4.07011	Lhx1;Lrp8
GO:0021707	cerebellar granule cell differentiation	biological_process	2	1027	10	20900	0.0835407	0.410085	4.07011	Prox1;Atp2b2
GO:0021930	cerebellar granule cell precursor proliferation	biological_process	2	1027	10	20900	0.0835407	0.410085	4.07011	Egf;Atf5
GO:0032486	Rap protein signal transduction	biological_process	2	1027	10	20900	0.0835407	0.410085	4.07011	Rap2a;Rap1b
GO:0034379	very-low-density lipoprotein particle assembly	biological_process	2	1027	10	20900	0.0835407	0.410085	4.07011	Dgat1;Acsl3
GO:0042048	olfactory behavior	biological_process	2	1027	10	20900	0.0835407	0.410085	4.07011	Chd7;Atp6v1b1
GO:0042135	neurotransmitter catabolic process	biological_process	2	1027	10	20900	0.0835407	0.410085	4.07011	Comt;Ache
GO:0045839	negative regulation of mitotic nuclear division	biological_process	2	1027	10	20900	0.0835407	0.410085	4.07011	Bmp4;Esr1
GO:0045843	negative regulation of striated muscle tissue development	biological_process	2	1027	10	20900	0.0835407	0.410085	4.07011	Bmp4;Hdac7
GO:0045955	negative regulation of calcium ion-dependent exocytosis	biological_process	2	1027	10	20900	0.0835407	0.410085	4.07011	Rap1b;Stxbp3
GO:0046055	dGMP catabolic process	biological_process	2	1027	10	20900	0.0835407	0.410085	4.07011	Nt5c2;Gda
GO:0046321	positive regulation of fatty acid oxidation	biological_process	2	1027	10	20900	0.0835407	0.410085	4.07011	Nr4a3;Dgat1
GO:0046605	regulation of centrosome cycle	biological_process	2	1027	10	20900	0.0835407	0.410085	4.07011	Mark4;Atf5
GO:0046638	positive regulation of alpha-beta T cell differentiation	biological_process	2	1027	10	20900	0.0835407	0.410085	4.07011	Zap70;Nkap
GO:0046850	regulation of bone remodeling	biological_process	2	1027	10	20900	0.0835407	0.410085	4.07011	Syt7;Inpp4b
GO:0048703	embryonic viscerocranium morphogenesis	biological_process	2	1027	10	20900	0.0835407	0.410085	4.07011	Lhx1;Mef2c
GO:0051001	negative regulation of nitric-oxide synthase activity	biological_process	2	1027	10	20900	0.0835407	0.410085	4.07011	Eng;Atp2b4
GO:0051647	nucleus localization	biological_process	2	1027	10	20900	0.0835407	0.410085	4.07011	Dmd;Bin1
GO:0060351	cartilage development involved in endochondral bone morphogenesis	biological_process	2	1027	10	20900	0.0835407	0.410085	4.07011	Ext1;Hspg2
GO:0060710	chorio-allantoic fusion	biological_process	2	1027	10	20900	0.0835407	0.410085	4.07011	Bmp5;Dnajb6
GO:0060736	prostate gland growth	biological_process	2	1027	10	20900	0.0835407	0.410085	4.07011	Prlr;Psap
GO:0060982	coronary artery morphogenesis	biological_process	2	1027	10	20900	0.0835407	0.410085	4.07011	Lrp2;Nrp1
GO:0071872	cellular response to epinephrine stimulus	biological_process	2	1027	10	20900	0.0835407	0.410085	4.07011	Atp2b4;Ryr2
GO:0090129	positive regulation of synapse maturation	biological_process	2	1027	10	20900	0.0835407	0.410085	4.07011	Camk2b;Adgrl1
GO:0090161	Golgi ribbon formation	biological_process	2	1027	10	20900	0.0835407	0.410085	4.07011	Optn;Myo18a
GO:0090382	phagosome maturation	biological_process	2	1027	10	20900	0.0835407	0.410085	4.07011	Slc9a9;Rab34
GO:0098970	postsynaptic neurotransmitter receptor diffusion trapping	biological_process	2	1027	10	20900	0.0835407	0.410085	4.07011	Camk2a;Cacng3
GO:0140059	dendrite arborization	biological_process	2	1027	10	20900	0.0835407	0.410085	4.07011	Grip1;Phactr1
GO:1900246	positive regulation of RIG-I signaling pathway	biological_process	2	1027	10	20900	0.0835407	0.410085	4.07011	Dhx58;Zcchc3
GO:1900426	positive regulation of defense response to bacterium	biological_process	2	1027	10	20900	0.0835407	0.410085	4.07011	Rab34;Havcr2
GO:1902414	protein localization to cell junction	biological_process	2	1027	10	20900	0.0835407	0.410085	4.07011	Marveld3;Kif3a
GO:1904645	response to amyloid-beta	biological_process	2	1027	10	20900	0.0835407	0.410085	4.07011	Mmp9;Prnp
GO:2000987	positive regulation of behavioral fear response	biological_process	2	1027	10	20900	0.0835407	0.410085	4.07011	Crh;Mef2c
GO:2001056	positive regulation of cysteine-type endopeptidase activity	biological_process	2	1027	10	20900	0.0835407	0.410085	4.07011	Nek5;Grin2b
GO:0032481	positive regulation of type I interferon production	biological_process	4	1027	34	20900	0.0837346	0.410085	2.39418	Dhx58;Zcchc3;Ddx3x;Rab2b
GO:0043388	positive regulation of DNA binding	biological_process	4	1027	34	20900	0.0837346	0.410085	2.39418	Mmp9;Ercc2;Egf;Jak2
GO:0051497	negative regulation of stress fiber assembly	biological_process	4	1027	34	20900	0.0837346	0.410085	2.39418	Cgnl1;Kank4;Pik3r1;F11r
GO:0071773	cellular response to BMP stimulus	biological_process	4	1027	34	20900	0.0837346	0.410085	2.39418	Bmp4;Bmpr2;Ext1;Runx2
GO:0043010	camera-type eye development	biological_process	7	1027	77	20900	0.0837984	0.410085	1.85005	Bmp4;Cacna1c;Neurod1;Mitf;Chd7;Pknox1;Cryba1
GO:1902459	positive regulation of stem cell population maintenance	biological_process	5	1027	48	20900	0.0854348	0.416737	2.11985	Yap1;Tead1;Phf10;Smarcd1;Brms1
GO:0006915	apoptotic process	biological_process	39	1027	633	20900	0.0868467	0.42271	1.25382	Tpx2;Pmp22;S100a8;Xkr4;Asah2;Mmp9;Dnase1;Emp2;Birc3;Prkca;Noa1;Ercc2;Edar;Unc5b;Traf1;Cib1;Tfpt;Ltbr;Grk5;Fgf13;Mecom;Brms1;Cadm1;Ppp2r2b;Map3k9;Mef2c;Tnfsf12;Nr4a1;Ddx3x;Xiap;Pdcd2l;Akap1;Mdm2;Ppp1r15a;Rbm25;G0s2;Mcl1;Aifm1;Csnk2a1
GO:0030198	extracellular matrix organization	biological_process	13	1027	175	20900	0.0907543	0.433789	1.51175	Mmp9;Adamts16;Thsd4;Mmp28;Mmp16;Ercc2;Olfml2b;Gfod2;Dnajb6;Adamts6;Csgalnact1;Hspg2;Col5a3
GO:0002063	chondrocyte development	biological_process	3	1027	22	20900	0.0910026	0.433789	2.77507	Sulf2;Bmpr2;Runx2
GO:0003085	negative regulation of systemic arterial blood pressure	biological_process	3	1027	22	20900	0.0910026	0.433789	2.77507	Smtn;Crh;Bmpr2
GO:0007585	respiratory gaseous exchange by respiratory system	biological_process	3	1027	22	20900	0.0910026	0.433789	2.77507	Pbx3;Man2a1;Man1a2
GO:0030325	adrenal gland development	biological_process	3	1027	22	20900	0.0910026	0.433789	2.77507	Pbx1;Crh;Crhr1
GO:0043149	stress fiber assembly	biological_process	3	1027	22	20900	0.0910026	0.433789	2.77507	Pdlim1;Itgb5;Phactr1
GO:0045197	establishment or maintenance of epithelial cell apical/basal polarity	biological_process	3	1027	22	20900	0.0910026	0.433789	2.77507	Lrrc7;Pard3;Dlg2
GO:0048265	response to pain	biological_process	3	1027	22	20900	0.0910026	0.433789	2.77507	Nmur2;Comt;Ret
GO:0060996	dendritic spine development	biological_process	3	1027	22	20900	0.0910026	0.433789	2.77507	Camk2a;Arid1b;Slc9a6
GO:1900006	positive regulation of dendrite development	biological_process	3	1027	22	20900	0.0910026	0.433789	2.77507	Elavl4;Bmp5;Lrp8
GO:2000311	regulation of AMPA receptor activity	biological_process	3	1027	22	20900	0.0910026	0.433789	2.77507	Mapk8ip2;Mef2c;Cacng3
GO:0007043	cell-cell junction assembly	biological_process	4	1027	35	20900	0.0910458	0.433789	2.32578	Cdh12;Cdh6;Cdh18;Hdac7
GO:0046513	ceramide biosynthetic process	biological_process	4	1027	35	20900	0.0910458	0.433789	2.32578	Sptlc3;Asah2;Sptlc2;P2rx7
GO:0045663	positive regulation of myoblast differentiation	biological_process	5	1027	49	20900	0.0915008	0.434581	2.07659	Phf10;Smarcd1;Arid1b;Mef2c;Pik3r1
GO:0060048	cardiac muscle contraction	biological_process	5	1027	49	20900	0.0915008	0.434581	2.07659	Ttn;Dmd;Slc8a1;Scn5a;Ryr2
GO:0098586	cellular response to virus	biological_process	5	1027	49	20900	0.0915008	0.434581	2.07659	Flt3;Wdfy4;Ext1;Ddx3x;Crebbp
GO:0009611	response to wounding	biological_process	6	1027	64	20900	0.0937043	0.443645	1.90786	Grin2a;Sulf2;Dst;Nfib;Nrp1;Mrln
GO:0010506	regulation of autophagy	biological_process	6	1027	64	20900	0.0937043	0.443645	1.90786	Gpr137;Wdr24;Dcaf12;Tpcn2;Rptor;Cryba1
GO:0016485	protein processing	biological_process	8	1027	95	20900	0.095289	0.444817	1.71373	Pcsk6;Mmp16;Spon1;Pthlh;Cpxm1;P2rx7;Dync2h1;Ddi2
GO:0009952	anterior/posterior pattern specification	biological_process	10	1027	127	20900	0.0954586	0.444817	1.6024	Otx1;Tshz1;Lhx1;Pbx1;Hey2;Neurod1;Zbtb16;Bmpr2;Grsf1;Kif3a
GO:0001658	branching involved in ureteric bud morphogenesis	biological_process	5	1027	50	20900	0.0977823	0.444817	2.03505	Bmp4;Lhx1;Adamts16;Pbx1;Wnt4
GO:0043406	positive regulation of MAP kinase activity	biological_process	7	1027	80	20900	0.0979386	0.444817	1.78067	Kit;Robo1;Akap13;Egf;Tenm1;Mef2c;P2rx7
GO:0010468	regulation of gene expression	biological_process	22	1027	333	20900	0.0982859	0.444817	1.34448	Yap1;Prox1;Bmp4;Pmp22;Tshz1;Lhx1;Atraid;Hey2;Tead1;Klf15;Dmd;Slc8a1;Mitf;Chd7;Pthlh;Six4;Rhox8;Atf5;Runx2;Atp6v1b1;Mdm2;Patz1
GO:0035904	aorta development	biological_process	4	1027	36	20900	0.0986502	0.444817	2.26117	Robo1;Chd7;Lrp2;Adamts6
GO:0050919	negative chemotaxis	biological_process	4	1027	36	20900	0.0986502	0.444817	2.26117	Slit3;Rtn4rl1;Sema6b;Sema3c
GO:0006171	cAMP biosynthetic process	biological_process	2	1027	11	20900	0.098881	0.444817	3.7001	Adcy2;Adcy8
GO:0006607	NLS-bearing protein import into nucleus	biological_process	2	1027	11	20900	0.098881	0.444817	3.7001	Kpnb1;Kpna1
GO:0010738	regulation of protein kinase A signaling	biological_process	2	1027	11	20900	0.098881	0.444817	3.7001	Grin2b;Pde10a
GO:0010828	positive regulation of glucose transmembrane transport	biological_process	2	1027	11	20900	0.098881	0.444817	3.7001	Nr4a3;Ak1
GO:0015810	aspartate transmembrane transport	biological_process	2	1027	11	20900	0.098881	0.444817	3.7001	Slc25a22;Lrrc8c
GO:0031053	primary miRNA processing	biological_process	2	1027	11	20900	0.098881	0.444817	3.7001	Ddx5;Ddx3x
GO:0034109	homotypic cell-cell adhesion	biological_process	2	1027	11	20900	0.098881	0.444817	3.7001	L1cam;Tjp2
GO:0035633	maintenance of blood-brain barrier	biological_process	2	1027	11	20900	0.098881	0.444817	3.7001	Ptgs1;Slc12a2
GO:0035726	common myeloid progenitor cell proliferation	biological_process	2	1027	11	20900	0.098881	0.444817	3.7001	Nr4a3;Flt3
GO:0045760	positive regulation of action potential	biological_process	2	1027	11	20900	0.098881	0.444817	3.7001	Kcnip1;Scn5a
GO:0048733	sebaceous gland development	biological_process	2	1027	11	20900	0.098881	0.444817	3.7001	Ext1;Cbx7
GO:0048846	axon extension involved in axon guidance	biological_process	2	1027	11	20900	0.098881	0.444817	3.7001	Slit3;Nrp1
GO:0050764	regulation of phagocytosis	biological_process	2	1027	11	20900	0.098881	0.444817	3.7001	Sphk1;Syt7
GO:0090037	positive regulation of protein kinase C signaling	biological_process	2	1027	11	20900	0.098881	0.444817	3.7001	Adgrv1;Sphk2
GO:0090385	phagosome-lysosome fusion	biological_process	2	1027	11	20900	0.098881	0.444817	3.7001	Rab34;Syt7
GO:0097484	dendrite extension	biological_process	2	1027	11	20900	0.098881	0.444817	3.7001	Auts2;Slc9a6
GO:0098815	modulation of excitatory postsynaptic potential	biological_process	2	1027	11	20900	0.098881	0.444817	3.7001	Sh3gl1;Pclo
GO:1903053	regulation of extracellular matrix organization	biological_process	2	1027	11	20900	0.098881	0.444817	3.7001	Zfp469;Abl2
GO:1904383	response to sodium phosphate	biological_process	2	1027	11	20900	0.098881	0.444817	3.7001	Runx2;Ank
GO:2000678	negative regulation of transcription regulatory region DNA binding	biological_process	2	1027	11	20900	0.098881	0.444817	3.7001	Hey2;Lhx2
GO:0008361	regulation of cell size	biological_process	3	1027	23	20900	0.101004	0.449438	2.65442	Rac1;Atp2b2;Rptor
GO:0022011	myelination in peripheral nervous system	biological_process	3	1027	23	20900	0.101004	0.449438	2.65442	Pmp22;Pard3;Cntnap1
GO:0033198	response to ATP	biological_process	3	1027	23	20900	0.101004	0.449438	2.65442	Slc8a1;Trpc3;P2rx7
GO:0035162	embryonic hemopoiesis	biological_process	3	1027	23	20900	0.101004	0.449438	2.65442	Kit;Pbx1;Runx1
GO:0043687	post-translational protein modification	biological_process	3	1027	23	20900	0.101004	0.449438	2.65442	Stt3b;Prkca;Jak2
GO:0061178	regulation of insulin secretion involved in cellular response to glucose stimulus	biological_process	3	1027	23	20900	0.101004	0.449438	2.65442	Myt1;Sybu;Prkce
GO:0090190	positive regulation of branching involved in ureteric bud morphogenesis	biological_process	3	1027	23	20900	0.101004	0.449438	2.65442	Bmp4;Lhx1;Six4
GO:1900227	positive regulation of NLRP3 inflammasome complex assembly	biological_process	3	1027	23	20900	0.101004	0.449438	2.65442	Mark4;Ddx3x;Nek7
GO:2000406	positive regulation of T cell migration	biological_process	3	1027	23	20900	0.101004	0.449438	2.65442	Selenok;Dock8;Abl2
GO:0045892	negative regulation of DNA-templated transcription	biological_process	34	1027	553	20900	0.106112	0.469849	1.25121	Vdr;Prox1;Bmp4;Lhx1;Eno1b;Hey2;Phf10;Zbtb16;Pitx1;Zeb1;Nr1h2;Foxn3;Rorb;Pias3;Six4;Dnajb6;Runx1;Wnt4;Cby1;Mecom;Brms1;Cd38;Atf5;Glis2;Pou3f3;Runx2;Zfpm2;Nkap;Mdm2;A430033K04Rik;Mbtd1;Hdac7;Hdac3;Patz1
GO:0006869	lipid transport	biological_process	12	1027	163	20900	0.106291	0.469897	1.4982	Abca6;Slco1a5;Apoc1;Osbpl8;Osbpl6;Ano3;Spns2;Osbpl1a;Slc25a20;Abcg1;Prelid3a;Slco1c1
GO:0002040	sprouting angiogenesis	biological_process	4	1027	37	20900	0.106539	0.469897	2.20006	Eng;Vegfc;Rnf213;Nrp1
GO:0032967	positive regulation of collagen biosynthetic process	biological_process	4	1027	37	20900	0.106539	0.469897	2.20006	Bmp4;Eng;Wnt4;Vim
GO:0048701	embryonic cranial skeleton morphogenesis	biological_process	4	1027	37	20900	0.106539	0.469897	2.20006	Bmp4;Mmp16;Six4;Runx2
GO:0043433	negative regulation of DNA-binding transcription factor activity	biological_process	7	1027	82	20900	0.108049	0.47184	1.73724	Prox1;Pbx1;Esr1;Pthlh;Glis2;Prnp;Hdac3
GO:0006887	exocytosis	biological_process	9	1027	114	20900	0.1085	0.47184	1.60662	Cacna1c;Stx11;Snap25;Washc3;Hap1;Syt7;Rims4;Stxbp3;Rab11a
GO:0003009	skeletal muscle contraction	biological_process	3	1027	24	20900	0.111421	0.47184	2.54382	Myh14;Homer1;Chrnb1
GO:0009948	anterior/posterior axis specification	biological_process	3	1027	24	20900	0.111421	0.47184	2.54382	Bmp4;Lhx1;Hey2
GO:0018230	peptidyl-L-cysteine S-palmitoylation	biological_process	3	1027	24	20900	0.111421	0.47184	2.54382	Zdhhc22;Zdhhc14;Zdhhc8
GO:0031643	positive regulation of myelination	biological_process	3	1027	24	20900	0.111421	0.47184	2.54382	Pard3;Tenm4;Myrf
GO:0045742	positive regulation of epidermal growth factor receptor signaling pathway	biological_process	3	1027	24	20900	0.111421	0.47184	2.54382	Mmp9;Esr1;Hap1
GO:0048598	embryonic morphogenesis	biological_process	3	1027	24	20900	0.111421	0.47184	2.54382	Bmp4;Zeb1;Ext1
GO:0072359	circulatory system development	biological_process	3	1027	24	20900	0.111421	0.47184	2.54382	Hey2;Nxn;Abl2
GO:0035556	intracellular signal transduction	biological_process	25	1027	393	20900	0.113302	0.47184	1.29456	Kit;Srpk3;Prkca;Dclk3;Kalrn;Nr4a3;Jak2;Asb18;Mark4;Arhgef12;Nrgn;Adcy2;Stk32c;Akt3;Adcy8;Stk38l;Zap70;Cnksr2;Ddx3x;Snrk;Rgs6;Arhgef6;Prkce;Rasa2;Shc3
GO:0010977	negative regulation of neuron projection development	biological_process	7	1027	83	20900	0.113305	0.47184	1.71631	Pmp22;Rtn4rl1;Cib1;Epha4;Vim;Cd38;Mdm2
GO:0050775	positive regulation of dendrite morphogenesis	biological_process	4	1027	38	20900	0.114703	0.47184	2.14216	Grip1;Epha4;Fbxo31;Ache
GO:0051924	regulation of calcium ion transport	biological_process	4	1027	38	20900	0.114703	0.47184	2.14216	Vdr;Slc8a1;Trpc4;Cacna2d1
GO:1904646	cellular response to amyloid-beta	biological_process	4	1027	38	20900	0.114703	0.47184	2.14216	Grm5;Epha4;Prnp;Cacna2d1
GO:0000255	allantoin metabolic process	biological_process	2	1027	12	20900	0.114927	0.47184	3.39176	Nt5c2;Gda
GO:0001696	gastric acid secretion	biological_process	2	1027	12	20900	0.114927	0.47184	3.39176	Slc9a4;Nmu
GO:0001952	regulation of cell-matrix adhesion	biological_process	2	1027	12	20900	0.114927	0.47184	3.39176	Emp2;Pik3cb
GO:0003272	endocardial cushion formation	biological_process	2	1027	12	20900	0.114927	0.47184	3.39176	Robo1;Bmp5
GO:0003323	type B pancreatic cell development	biological_process	2	1027	12	20900	0.114927	0.47184	3.39176	Bmp4;Bmp5
GO:0006497	protein lipidation	biological_process	2	1027	12	20900	0.114927	0.47184	3.39176	Wipi1;Ugcg
GO:0006516	glycoprotein catabolic process	biological_process	2	1027	12	20900	0.114927	0.47184	3.39176	Stt3b;Manba
GO:0006686	sphingomyelin biosynthetic process	biological_process	2	1027	12	20900	0.114927	0.47184	3.39176	Pemt;Sptlc2
GO:0006825	copper ion transport	biological_process	2	1027	12	20900	0.114927	0.47184	3.39176	Heph;Hephl1
GO:0007033	vacuole organization	biological_process	2	1027	12	20900	0.114927	0.47184	3.39176	Ext1;Man2a1
GO:0008090	retrograde axonal transport	biological_process	2	1027	12	20900	0.114927	0.47184	3.39176	Dst;Hap1
GO:0009100	glycoprotein metabolic process	biological_process	2	1027	12	20900	0.114927	0.47184	3.39176	Pcsk6;Man1a2
GO:0014049	positive regulation of glutamate secretion	biological_process	2	1027	12	20900	0.114927	0.47184	3.39176	Grin2b;P2rx7
GO:0017145	stem cell division	biological_process	2	1027	12	20900	0.114927	0.47184	3.39176	Ext1;Gnl3
GO:0019370	leukotriene biosynthetic process	biological_process	2	1027	12	20900	0.114927	0.47184	3.39176	Ggt5;Alox5ap
GO:0021955	central nervous system neuron axonogenesis	biological_process	2	1027	12	20900	0.114927	0.47184	3.39176	Prkca;Hsp90ab1
GO:0030953	astral microtubule organization	biological_process	2	1027	12	20900	0.114927	0.47184	3.39176	Kpnb1;Rab11a
GO:0032308	positive regulation of prostaglandin secretion	biological_process	2	1027	12	20900	0.114927	0.47184	3.39176	Ptges;P2rx7
GO:0035022	positive regulation of Rac protein signal transduction	biological_process	2	1027	12	20900	0.114927	0.47184	3.39176	Auts2;Pik3cb
GO:0035881	amacrine cell differentiation	biological_process	2	1027	12	20900	0.114927	0.47184	3.39176	Neurod1;Rorb
GO:0036465	synaptic vesicle recycling	biological_process	2	1027	12	20900	0.114927	0.47184	3.39176	Ap3s1;Syt7
GO:0040011	locomotion	biological_process	2	1027	12	20900	0.114927	0.47184	3.39176	Grin2a;Atp2b2
GO:0050774	negative regulation of dendrite morphogenesis	biological_process	2	1027	12	20900	0.114927	0.47184	3.39176	Ppp3ca;Dpysl5
GO:0051168	nuclear export	biological_process	2	1027	12	20900	0.114927	0.47184	3.39176	Akap13;Rangap1
GO:0060020	Bergmann glial cell differentiation	biological_process	2	1027	12	20900	0.114927	0.47184	3.39176	Abl2;Vim
GO:0060426	lung vasculature development	biological_process	2	1027	12	20900	0.114927	0.47184	3.39176	Bmp4;Bmpr2
GO:0060627	regulation of vesicle-mediated transport	biological_process	2	1027	12	20900	0.114927	0.47184	3.39176	Pld1;Rab11a
GO:0061626	pharyngeal arch artery morphogenesis	biological_process	2	1027	12	20900	0.114927	0.47184	3.39176	Bmp4;Bmpr2
GO:0070244	negative regulation of thymocyte apoptotic process	biological_process	2	1027	12	20900	0.114927	0.47184	3.39176	Bmp4;Efna1
GO:0071361	cellular response to ethanol	biological_process	2	1027	12	20900	0.114927	0.47184	3.39176	Glra1;Prkce
GO:0072711	cellular response to hydroxyurea	biological_process	2	1027	12	20900	0.114927	0.47184	3.39176	Nsmce3;Ddi2
GO:0090043	regulation of tubulin deacetylation	biological_process	2	1027	12	20900	0.114927	0.47184	3.39176	Tada3;Dr1
GO:0090128	regulation of synapse maturation	biological_process	2	1027	12	20900	0.114927	0.47184	3.39176	Camk2b;Cntnap1
GO:0090136	epithelial cell-cell adhesion	biological_process	2	1027	12	20900	0.114927	0.47184	3.39176	Svep1;Itgb5
GO:0097091	synaptic vesicle clustering	biological_process	2	1027	12	20900	0.114927	0.47184	3.39176	Syndig1;Pclo
GO:0097264	self proteolysis	biological_process	2	1027	12	20900	0.114927	0.47184	3.39176	Adgrv1;Nlrp1b
GO:1904417	positive regulation of xenophagy	biological_process	2	1027	12	20900	0.114927	0.47184	3.39176	Optn;Lrsam1
GO:0097191	extrinsic apoptotic signaling pathway	biological_process	5	1027	53	20900	0.117878	0.482638	1.91986	Yap1;Jak2;Tnfsf12;P2rx7;G0s2
GO:0140374	antiviral innate immune response	biological_process	5	1027	53	20900	0.117878	0.482638	1.91986	Nlrp1b;Dhx58;Ube2w;Akap1;Dhx16
GO:0090630	activation of GTPase activity	biological_process	8	1027	100	20900	0.118677	0.484219	1.62804	Sipa1l2;Sgsm2;Rap1gap;Tbc1d8;Ralgapa2;Tbc1d1;Sipa1;Rangap1
GO:0018108	peptidyl-tyrosine phosphorylation	biological_process	7	1027	84	20900	0.118694	0.484219	1.69588	Kit;Fes;Egf;Jak2;Epha4;Abl2;Zap70
GO:0043087	regulation of GTPase activity	biological_process	7	1027	84	20900	0.118694	0.484219	1.69588	Plxna1;Chn2;Epha4;Rap1gap;Prkg1;Rasa2;Adap1
GO:0070316	regulation of G0 to G1 transition	biological_process	3	1027	25	20900	0.122227	0.496836	2.44206	Phf10;Smarcd1;Arid1b
GO:0045671	negative regulation of osteoclast differentiation	biological_process	4	1027	39	20900	0.123133	0.497381	2.08723	Gpr137;Pias3;Pik3r1;Inpp4b
GO:0045931	positive regulation of mitotic cell cycle	biological_process	4	1027	39	20900	0.123133	0.497381	2.08723	Meis2;Prkca;Sphk1;Mdm2
GO:0055007	cardiac muscle cell differentiation	biological_process	4	1027	39	20900	0.123133	0.497381	2.08723	Bmp4;Akap13;Cby1;Mef2c
GO:0061512	protein localization to cilium	biological_process	4	1027	39	20900	0.123133	0.497381	2.08723	Bbs9;Rab11a;Dync2h1;Asap1
GO:0045600	positive regulation of fat cell differentiation	biological_process	5	1027	54	20900	0.124979	0.503936	1.88431	Wnt5b;Lpl;Zbtb16;Tmem64;Medag
GO:0048511	rhythmic process	biological_process	11	1027	152	20900	0.12887	0.510017	1.47274	Prox1;Grin2a;Grin2b;Dbp;Rorb;Ddx5;Hlf;Fbxw7;Crebbp;Hdac3;Csnk2a1
GO:0002087	regulation of respiratory gaseous exchange by nervous system process	biological_process	2	1027	13	20900	0.131574	0.510017	3.13085	Glra1;Pbx3
GO:0003198	epithelial to mesenchymal transition involved in endocardial cushion formation	biological_process	2	1027	13	20900	0.131574	0.510017	3.13085	Bmp4;Eng
GO:0003254	regulation of membrane depolarization	biological_process	2	1027	13	20900	0.131574	0.510017	3.13085	Cftr;Rangrf
GO:0006651	diacylglycerol biosynthetic process	biological_process	2	1027	13	20900	0.131574	0.510017	3.13085	Mogat1;Gpam
GO:0006900	vesicle budding from membrane	biological_process	2	1027	13	20900	0.131574	0.510017	3.13085	P2rx7;Fnbp1l
GO:0007035	vacuolar acidification	biological_process	2	1027	13	20900	0.131574	0.510017	3.13085	Atp6v0a1;Atp6v1b1
GO:0010389	regulation of G2/M transition of mitotic cell cycle	biological_process	2	1027	13	20900	0.131574	0.510017	3.13085	Pkia;Kcnh5
GO:0030518	intracellular steroid hormone receptor signaling pathway	biological_process	2	1027	13	20900	0.131574	0.510017	3.13085	Esr1;Calcoco1
GO:0031274	positive regulation of pseudopodium assembly	biological_process	2	1027	13	20900	0.131574	0.510017	3.13085	Kit;Cdc42ep5
GO:0031915	positive regulation of synaptic plasticity	biological_process	2	1027	13	20900	0.131574	0.510017	3.13085	Mmp9;Adcy8
GO:0035493	SNARE complex assembly	biological_process	2	1027	13	20900	0.131574	0.510017	3.13085	Snap25;Stxbp6
GO:0036376	sodium ion export across plasma membrane	biological_process	2	1027	13	20900	0.131574	0.510017	3.13085	Slc8a1;Atp1b2
GO:0038084	vascular endothelial growth factor signaling pathway	biological_process	2	1027	13	20900	0.131574	0.510017	3.13085	Vegfc;Nrp1
GO:0046339	diacylglycerol metabolic process	biological_process	2	1027	13	20900	0.131574	0.510017	3.13085	Dgke;Dgat1
GO:0048339	paraxial mesoderm development	biological_process	2	1027	13	20900	0.131574	0.510017	3.13085	Yap1;Tead1
GO:0048771	tissue remodeling	biological_process	2	1027	13	20900	0.131574	0.510017	3.13085	Mmp9;Chd7
GO:0050891	multicellular organismal-level water homeostasis	biological_process	2	1027	13	20900	0.131574	0.510017	3.13085	Cftr;Ext1
GO:0055064	chloride ion homeostasis	biological_process	2	1027	13	20900	0.131574	0.510017	3.13085	Atp6v1b1;Slc12a2
GO:0060576	intestinal epithelial cell development	biological_process	2	1027	13	20900	0.131574	0.510017	3.13085	Yap1;Il6st
GO:0071498	cellular response to fluid shear stress	biological_process	2	1027	13	20900	0.131574	0.510017	3.13085	Mef2c;Hdac3
GO:0071679	commissural neuron axon guidance	biological_process	2	1027	13	20900	0.131574	0.510017	3.13085	Nfib;Nrp1
GO:0097028	dendritic cell differentiation	biological_process	2	1027	13	20900	0.131574	0.510017	3.13085	Flt3;Azi2
GO:0098656	monoatomic anion transmembrane transport	biological_process	2	1027	13	20900	0.131574	0.510017	3.13085	Lrrc8c;Lrrc8b
GO:1900272	negative regulation of long-term synaptic potentiation	biological_process	2	1027	13	20900	0.131574	0.510017	3.13085	Epha4;Prnp
GO:1901385	regulation of voltage-gated calcium channel activity	biological_process	2	1027	13	20900	0.131574	0.510017	3.13085	Cacnb2;Dmd
GO:0007163	establishment or maintenance of cell polarity	biological_process	4	1027	40	20900	0.131817	0.510073	2.03505	Rac1;Pard3;Rhobtb1;Rhobtb2
GO:0048870	cell motility	biological_process	4	1027	40	20900	0.131817	0.510073	2.03505	Rac1;Dst;Eng;Phactr1
GO:0001659	temperature homeostasis	biological_process	3	1027	26	20900	0.133397	0.510073	2.34814	Nmu;Acadl;Arrdc3
GO:0001702	gastrulation with mouth forming second	biological_process	3	1027	26	20900	0.133397	0.510073	2.34814	Chrd;Lhx1;Tenm4
GO:0006884	cell volume homeostasis	biological_process	3	1027	26	20900	0.133397	0.510073	2.34814	Kcnn4;P2rx7;Slc12a2
GO:0016925	protein sumoylation	biological_process	3	1027	26	20900	0.133397	0.510073	2.34814	Pias3;Rangap1;Topors
GO:0022409	positive regulation of cell-cell adhesion	biological_process	3	1027	26	20900	0.133397	0.510073	2.34814	L1cam;Rap1gap;Magi1
GO:0032703	negative regulation of interleukin-2 production	biological_process	3	1027	26	20900	0.133397	0.510073	2.34814	Havcr2;Prnp;Hdac7
GO:0050966	detection of mechanical stimulus involved in sensory perception of pain	biological_process	3	1027	26	20900	0.133397	0.510073	2.34814	Grin2a;Grm8;Grin2b
GO:0071425	hematopoietic stem cell proliferation	biological_process	3	1027	26	20900	0.133397	0.510073	2.34814	Ercc2;Mecom;Nkap
GO:0007420	brain development	biological_process	14	1027	205	20900	0.134331	0.513209	1.38979	Meis2;Pbx3;Pbx1;Utp3;Napa;Sphk1;Nfib;Lhx2;Sphk2;Bbs7;Ext1;Pou3f3;Hspg2;Stxbp3
GO:0006633	fatty acid biosynthetic process	biological_process	6	1027	71	20900	0.13549	0.515995	1.71976	Lpl;Ptgs1;Mgll;Scd3;Ptges;Acsl3
GO:0051216	cartilage development	biological_process	7	1027	87	20900	0.135632	0.515995	1.6374	Bmp4;Sulf2;Bmp5;Zbtb16;Pitx1;Zeb1;Csgalnact1
GO:0001822	kidney development	biological_process	11	1027	154	20900	0.137383	0.522216	1.45361	Bmp4;Sulf2;Lhx1;Robo1;Lrp4;Lrp2;Adamts6;Glis2;Pou3f3;Kif3a;Dync2h1
GO:0006913	nucleocytoplasmic transport	biological_process	5	1027	56	20900	0.13975	0.528542	1.81701	Neurod1;Rangrf;Nup93;Rangap1;Ankrd54
GO:0007193	adenylate cyclase-inhibiting G protein-coupled receptor signaling pathway	biological_process	5	1027	56	20900	0.13975	0.528542	1.81701	Grm8;Adcy2;Oprm1;S1pr3;Psap
GO:0016358	dendrite development	biological_process	5	1027	56	20900	0.13975	0.528542	1.81701	Rac1;Fezf2;Myo6;Prkg1;Nrp1
GO:0035914	skeletal muscle cell differentiation	biological_process	5	1027	56	20900	0.13975	0.528542	1.81701	Barx2;Mef2c;Nr4a1;Gtf3c5;Hlf
GO:0048286	lung alveolus development	biological_process	5	1027	56	20900	0.13975	0.528542	1.81701	Bmp4;Bmpr2;Pthlh;Man2a1;Man1a2
GO:0001707	mesoderm formation	biological_process	4	1027	41	20900	0.140744	0.529198	1.98542	Bmp4;Chrd;Nr4a3;Bmpr2
GO:0007492	endoderm development	biological_process	4	1027	41	20900	0.140744	0.529198	1.98542	Bmp4;Lhx1;Pthlh;Ext1
GO:0050772	positive regulation of axonogenesis	biological_process	4	1027	41	20900	0.140744	0.529198	1.98542	Robo1;Plxna1;Rpl4;Ache
GO:0061351	neural precursor cell proliferation	biological_process	4	1027	41	20900	0.140744	0.529198	1.98542	Cntnap4;Trnp1;Nfib;Kif3a
GO:0061436	establishment of skin barrier	biological_process	4	1027	41	20900	0.140744	0.529198	1.98542	Kdf1;Grhl3;Hdac3;Ugcg
GO:2000781	positive regulation of double-strand break repair	biological_process	4	1027	41	20900	0.140744	0.529198	1.98542	Phf10;Smarcd1;Arid1b;Mgmt
GO:0000209	protein polyubiquitination	biological_process	11	1027	155	20900	0.141749	0.531999	1.44423	Fbxl7;Rnf180;Rnf125;Trim34a;Smurf1;Klhl3;Ube2w;Lrsam1;Trim12a;Chfr;Topors
GO:0001817	regulation of cytokine production	biological_process	6	1027	72	20900	0.142079	0.531999	1.69588	Mog;Gpam;Zbtb24;F11r;Adam33;Patz1
GO:0032024	positive regulation of insulin secretion	biological_process	6	1027	72	20900	0.142079	0.531999	1.69588	Cacna1c;Jak2;Adcy8;Cd38;Cask;Prkce
GO:0045785	positive regulation of cell adhesion	biological_process	6	1027	72	20900	0.142079	0.531999	1.69588	Chrd;Prkca;Frmd5;Ppp3ca;Epha4;Cyth3
GO:0006883	intracellular sodium ion homeostasis	biological_process	3	1027	27	20900	0.144904	0.536721	2.26117	Slc8a1;Atp1b2;Slc12a2
GO:0007274	neuromuscular synaptic transmission	biological_process	3	1027	27	20900	0.144904	0.536721	2.26117	Chrnb1;Fchsd2;Adarb1
GO:0015721	bile acid and bile salt transport	biological_process	3	1027	27	20900	0.144904	0.536721	2.26117	Slco1a6;Slco1a5;Slco1c1
GO:0031116	positive regulation of microtubule polymerization	biological_process	3	1027	27	20900	0.144904	0.536721	2.26117	Fes;Rac1;Gda
GO:0035924	cellular response to vascular endothelial growth factor stimulus	biological_process	3	1027	27	20900	0.144904	0.536721	2.26117	Sphk1;Nr4a1;Nrp1
GO:0045070	positive regulation of viral genome replication	biological_process	3	1027	27	20900	0.144904	0.536721	2.26117	Gbp3;Ddx3x;Adarb1
GO:0046329	negative regulation of JNK cascade	biological_process	3	1027	27	20900	0.144904	0.536721	2.26117	Marveld3;Mecom;Hdac3
GO:0046716	muscle cell cellular homeostasis	biological_process	3	1027	27	20900	0.144904	0.536721	2.26117	Prkca;Dmd;Ank
GO:0048843	negative regulation of axon extension involved in axon guidance	biological_process	3	1027	27	20900	0.144904	0.536721	2.26117	Sema6b;Sema3c;Nrp1
GO:0032259	methylation	biological_process	12	1027	173	20900	0.145101	0.536721	1.4116	Trmt1l;Gnmt;Coq5;Nsun2;Pemt;Mgmt;Rnmt;Mecom;Comt;Mettl9;Trmt2b;Trmt1
GO:0000083	regulation of transcription involved in G1/S transition of mitotic cell cycle	biological_process	2	1027	14	20900	0.148722	0.536721	2.90722	Cdk14;Cdk17
GO:0003197	endocardial cushion development	biological_process	2	1027	14	20900	0.148722	0.536721	2.90722	Bmp4;Bmpr2
GO:0006476	protein deacetylation	biological_process	2	1027	14	20900	0.148722	0.536721	2.90722	Hdac7;Hdac3
GO:0006620	post-translational protein targeting to endoplasmic reticulum membrane	biological_process	2	1027	14	20900	0.148722	0.536721	2.90722	Sec61a1;Sgtb
GO:0006744	ubiquinone biosynthetic process	biological_process	2	1027	14	20900	0.148722	0.536721	2.90722	Coq5;Fdxr
GO:0010955	negative regulation of protein processing	biological_process	2	1027	14	20900	0.148722	0.536721	2.90722	Mdm2;Ppp1r15a
GO:0014033	neural crest cell differentiation	biological_process	2	1027	14	20900	0.148722	0.536721	2.90722	Mef2c;Ext1
GO:0016446	somatic hypermutation of immunoglobulin genes	biological_process	2	1027	14	20900	0.148722	0.536721	2.90722	Polm;Polq
GO:0030903	notochord development	biological_process	2	1027	14	20900	0.148722	0.536721	2.90722	Yap1;Tead1
GO:0030949	positive regulation of vascular endothelial growth factor receptor signaling pathway	biological_process	2	1027	14	20900	0.148722	0.536721	2.90722	Bmp4;Robo1
GO:0035136	forelimb morphogenesis	biological_process	2	1027	14	20900	0.148722	0.536721	2.90722	Zbtb16;Fmn1
GO:0035435	phosphate ion transmembrane transport	biological_process	2	1027	14	20900	0.148722	0.536721	2.90722	Vdr;Ank
GO:0035729	cellular response to hepatocyte growth factor stimulus	biological_process	2	1027	14	20900	0.148722	0.536721	2.90722	Nrp1;Crebbp
GO:0043605	amide catabolic process	biological_process	2	1027	14	20900	0.148722	0.536721	2.90722	Nt5c2;Gda
GO:0048711	positive regulation of astrocyte differentiation	biological_process	2	1027	14	20900	0.148722	0.536721	2.90722	Il6st;Bin1
GO:0055078	sodium ion homeostasis	biological_process	2	1027	14	20900	0.148722	0.536721	2.90722	Ext1;Slc12a2
GO:0060413	atrial septum morphogenesis	biological_process	2	1027	14	20900	0.148722	0.536721	2.90722	Hey2;Bmpr2
GO:0060840	artery development	biological_process	2	1027	14	20900	0.148722	0.536721	2.90722	Hey2;Bmpr2
GO:0060993	kidney morphogenesis	biological_process	2	1027	14	20900	0.148722	0.536721	2.90722	Gcnt4;Wnt4
GO:0061036	positive regulation of cartilage development	biological_process	2	1027	14	20900	0.148722	0.536721	2.90722	Bmp4;Zbtb16
GO:0099527	postsynapse to nucleus signaling pathway	biological_process	2	1027	14	20900	0.148722	0.536721	2.90722	Anks1b;Kpna1
GO:0099565	chemical synaptic transmission, postsynaptic	biological_process	2	1027	14	20900	0.148722	0.536721	2.90722	Gria1;Anks1b
GO:1904753	negative regulation of vascular associated smooth muscle cell migration	biological_process	2	1027	14	20900	0.148722	0.536721	2.90722	Prkg1;Mef2c
GO:2001241	positive regulation of extrinsic apoptotic signaling pathway in absence of ligand	biological_process	2	1027	14	20900	0.148722	0.536721	2.90722	Unc5b;Ret
GO:0042060	wound healing	biological_process	6	1027	73	20900	0.148812	0.536721	1.67265	Yap1;Dst;Eng;Ext1;Ppl;Grhl3
GO:0051607	defense response to virus	biological_process	14	1027	209	20900	0.14945	0.538164	1.36319	Nlrp1b;Ifnk;Dhx58;Gbp3;Gpam;Bst2;Zcchc3;Trim34a;Polr3h;Polr3b;Ddx17;Rab2b;Lyst;Ncbp3
GO:1900087	positive regulation of G1/S transition of mitotic cell cycle	biological_process	4	1027	42	20900	0.149904	0.538509	1.93815	Ube2e2;Ddx3x;Rptor;Crebbp
GO:1900182	positive regulation of protein localization to nucleus	biological_process	4	1027	42	20900	0.149904	0.538509	1.93815	Yap1;Bmp4;Glis2;Crebbp
GO:1990573	potassium ion import across plasma membrane	biological_process	4	1027	42	20900	0.149904	0.538509	1.93815	Kcnk5;Atp1b2;Slc12a2;Kcnj3
GO:0045597	positive regulation of cell differentiation	biological_process	5	1027	58	20900	0.155242	0.555034	1.75436	Neurod1;Phf10;Jak2;Smarcd1;Arid1b
GO:0045668	negative regulation of osteoblast differentiation	biological_process	5	1027	58	20900	0.155242	0.555034	1.75436	Chrd;Rorb;Vegfc;Tmem64;Hdac7
GO:0048704	embryonic skeletal system morphogenesis	biological_process	5	1027	58	20900	0.155242	0.555034	1.75436	Bmp4;Zeb1;Six4;Mef2c;Hspg2
GO:0001503	ossification	biological_process	8	1027	107	20900	0.156021	0.555045	1.52154	Bmp4;Mmp16;Bmp5;Runx1;Ext1;Runx2;Atp6v1b1;Clec3b
GO:0009880	embryonic pattern specification	biological_process	3	1027	28	20900	0.156722	0.555045	2.18041	Lhx1;Meis2;Zbtb16
GO:0010761	fibroblast migration	biological_process	3	1027	28	20900	0.156722	0.555045	2.18041	Pmp22;Pdlim1;Zfand5
GO:0017156	calcium-ion regulated exocytosis	biological_process	3	1027	28	20900	0.156722	0.555045	2.18041	Cacna1c;Syt7;Rap1b
GO:0021772	olfactory bulb development	biological_process	3	1027	28	20900	0.156722	0.555045	2.18041	Lhx2;Chd7;Ext1
GO:0044331	cell-cell adhesion mediated by cadherin	biological_process	3	1027	28	20900	0.156722	0.555045	2.18041	Cdh12;Cdh6;Cdh18
GO:0090103	cochlea morphogenesis	biological_process	3	1027	28	20900	0.156722	0.555045	2.18041	Rac1;Zeb1;Grhl3
GO:0099170	postsynaptic modulation of chemical synaptic transmission	biological_process	3	1027	28	20900	0.156722	0.555045	2.18041	Ppp3ca;Nrgn;Snx14
GO:2000819	regulation of nucleotide-excision repair	biological_process	3	1027	28	20900	0.156722	0.555045	2.18041	Phf10;Smarcd1;Arid1b
GO:0030335	positive regulation of cell migration	biological_process	16	1027	247	20900	0.158947	0.561041	1.31825	Wnt5b;Kit;Bmp4;Prkca;Egf;Jak2;Ppp3ca;Cib1;Sphk1;Epha4;Ret;Pik3r1;Vegfc;Sema6b;Sema3c;Pld1
GO:0007616	long-term memory	biological_process	4	1027	43	20900	0.159285	0.561041	1.89307	Gria1;Snap25;Adcy8;Crebbp
GO:0030010	establishment of cell polarity	biological_process	4	1027	43	20900	0.159285	0.561041	1.89307	Pard3;Slc9a6;Hsp90ab1;Sdccag8
GO:1904707	positive regulation of vascular associated smooth muscle cell proliferation	biological_process	4	1027	43	20900	0.159285	0.561041	1.89307	Mmp9;Nr4a3;Jak2;Mdm2
GO:0071277	cellular response to calcium ion	biological_process	7	1027	91	20900	0.159935	0.562891	1.56543	Adgrv1;Syt1;Alox5ap;Adcy8;Mef2c;Syt7;Scn5a
GO:0006357	regulation of transcription by RNA polymerase II	biological_process	75	1027	1361	20900	0.161247	0.567037	1.12145	Vdr;Mafk;Barx2;Otx1;Prox1;Tshz1;Pdlim1;Lhx1;Pbx3;Pam;Rbpjl;Zfp579;St18;Pbx1;Tada3;Hey2;Esr1;Tead1;5430403G16Rik;Stox2;Nr4a3;Zfp429;Dbp;Klf15;Phf10;Myt1;Zbtb16;Nfyb;Pitx1;Zeb1;Nr1h2;Mitf;Nfib;Rorb;Smarcd1;Lhx2;Arid1b;Pias3;Ddx5;Six4;Zkscan4;Runx1;Zfx;Mecom;Phf8;Havcr2;Brwd1;Pknox1;Camta1;Nr4a1;Zfp87;Bbs7;Etv1;Mamstr;Atf5;Glis2;Fbxl19;Pou3f3;Cask;Runx2;Zfp300;Ddx17;Myrf;Zfp160;Ccnc;Zfp30;Grhl3;Zfpm…
GO:0016192	vesicle-mediated transport	biological_process	16	1027	248	20900	0.162677	0.571204	1.31294	Stx11;Zfyve27;Napa;Necap2;Arfgap1;Ap3s1;Gga3;Ergic2;Stxbp3;Rab2b;Rab11a;Cltb;Use1;Tvp23b;Lman1;Ap2s1
GO:0048856	anatomical structure development	biological_process	5	1027	59	20900	0.163243	0.572747	1.72462	Bmp4;Zeb1;Lrp4;Six4;Wnt4
GO:0001945	lymph vessel development	biological_process	2	1027	15	20900	0.166283	0.574479	2.7134	Svep1;Prox1
GO:0003084	positive regulation of systemic arterial blood pressure	biological_process	2	1027	15	20900	0.166283	0.574479	2.7134	Nmu;Eng
GO:0006090	pyruvate metabolic process	biological_process	2	1027	15	20900	0.166283	0.574479	2.7134	Ldha;Fahd1
GO:0006473	protein acetylation	biological_process	2	1027	15	20900	0.166283	0.574479	2.7134	Sphk1;Crebbp
GO:0009268	response to pH	biological_process	2	1027	15	20900	0.166283	0.574479	2.7134	Pam;Hvcn1
GO:0030007	intracellular potassium ion homeostasis	biological_process	2	1027	15	20900	0.166283	0.574479	2.7134	Atp1b2;Slc12a2
GO:0030206	chondroitin sulfate biosynthetic process	biological_process	2	1027	15	20900	0.166283	0.574479	2.7134	Csgalnact1;Xylt1
GO:0030224	monocyte differentiation	biological_process	2	1027	15	20900	0.166283	0.574479	2.7134	Bmp4;Mef2c
GO:0032516	positive regulation of phosphoprotein phosphatase activity	biological_process	2	1027	15	20900	0.166283	0.574479	2.7134	Jak2;Ppp1r15a
GO:0033700	phospholipid efflux	biological_process	2	1027	15	20900	0.166283	0.574479	2.7134	Apoc1;Abcg1
GO:0045806	negative regulation of endocytosis	biological_process	2	1027	15	20900	0.166283	0.574479	2.7134	Mctp1;Lrsam1
GO:0048011	neurotrophin TRK receptor signaling pathway	biological_process	2	1027	15	20900	0.166283	0.574479	2.7134	Zfyve27;Hap1
GO:0050930	induction of positive chemotaxis	biological_process	2	1027	15	20900	0.166283	0.574479	2.7134	Prkca;Vegfc
GO:0007189	adenylate cyclase-activating G protein-coupled receptor signaling pathway	biological_process	9	1027	126	20900	0.167472	0.576829	1.45361	Vip;Adgrl3;Lgr5;Pthlh;Adcy2;S1pr3;Adcy8;Adgrl1;Crhr1
GO:0043001	Golgi to plasma membrane protein transport	biological_process	3	1027	29	20900	0.168824	0.576829	2.10523	Rab34;Optn;Gga3
GO:0044458	motile cilium assembly	biological_process	3	1027	29	20900	0.168824	0.576829	2.10523	Mcidas;Dnaaf3;Kif3a
GO:0045332	phospholipid translocation	biological_process	3	1027	29	20900	0.168824	0.576829	2.10523	Kcnn4;Tmem30c;P2rx7
GO:1902894	negative regulation of miRNA transcription	biological_process	3	1027	29	20900	0.168824	0.576829	2.10523	Bmp4;Esr1;Nfib
GO:0045582	positive regulation of T cell differentiation	biological_process	4	1027	44	20900	0.168875	0.576829	1.85005	Phf10;Smarcd1;Arid1b;Zap70
GO:0046676	negative regulation of insulin secretion	biological_process	4	1027	44	20900	0.168875	0.576829	1.85005	Vsnl1;Ppp3ca;Pde8b;Rptor
GO:0048568	embryonic organ development	biological_process	4	1027	44	20900	0.168875	0.576829	1.85005	Pbx3;Pbx1;Tead1;Zfpm2
GO:0050769	positive regulation of neurogenesis	biological_process	4	1027	44	20900	0.168875	0.576829	1.85005	Oprm1;Lrp2;Hap1;Man2a1
GO:0051965	positive regulation of synapse assembly	biological_process	6	1027	76	20900	0.169838	0.576829	1.60662	Adgrl3;Prkca;Syndig1;Pik3r1;Lrrtm4;Adgrl1
GO:0071466	cellular response to xenobiotic stimulus	biological_process	5	1027	60	20900	0.171405	0.576829	1.69588	Ppm1e;Mef2c;Rap2a;Prnp;Rap1b
GO:0006919	activation of cysteine-type endopeptidase activity involved in apoptotic process	biological_process	6	1027	77	20900	0.177109	0.576829	1.58576	Nlrp1b;S100a8;Robo1;Jak2;Ret;Aifm1
GO:0009267	cellular response to starvation	biological_process	6	1027	77	20900	0.177109	0.576829	1.58576	Dsc2;Angptl4;Rnase4;Wnt4;Wipi1;Rptor
GO:0006979	response to oxidative stress	biological_process	9	1027	128	20900	0.17854	0.576829	1.4309	Ptgs1;Mmp9;Mtf1;Ercc2;Jak2;Oxr1;Selenok;Prnp;Aifm1
GO:0010811	positive regulation of cell-substrate adhesion	biological_process	4	1027	45	20900	0.178661	0.576829	1.80894	Rac1;L1cam;Jak2;Prkce
GO:0030534	adult behavior	biological_process	4	1027	45	20900	0.178661	0.576829	1.80894	Rnf180;Trmt1l;Nr4a3;Atp6v1b1
GO:0043409	negative regulation of MAPK cascade	biological_process	4	1027	45	20900	0.178661	0.576829	1.80894	Dusp4;Prkca;P2rx7;Efna1
GO:0045471	response to ethanol	biological_process	4	1027	45	20900	0.178661	0.576829	1.80894	Grin2a;Grin2b;Prkca;Oprm1
GO:0000070	mitotic sister chromatid segregation	biological_process	3	1027	30	20900	0.181185	0.576829	2.03505	Klhl22;Cenpk;Cenpi
GO:0006904	vesicle docking involved in exocytosis	biological_process	3	1027	30	20900	0.181185	0.576829	2.03505	Cftr;Rab3c;Stxbp3
GO:0010592	positive regulation of lamellipodium assembly	biological_process	3	1027	30	20900	0.181185	0.576829	2.03505	Rac1;Auts2;Pik3r1
GO:0043950	positive regulation of cAMP-mediated signaling	biological_process	3	1027	30	20900	0.181185	0.576829	2.03505	Crh;Oprm1;Crhr1
GO:0051384	response to glucocorticoid	biological_process	3	1027	30	20900	0.181185	0.576829	2.03505	Gpr83;Pik3r1;Agl
GO:0099560	synaptic membrane adhesion	biological_process	3	1027	30	20900	0.181185	0.576829	2.03505	Ntng1;Cadm1;Cdh6
GO:0007165	signal transduction	biological_process	71	1027	1296	20900	0.181972	0.576829	1.11488	Adgrv1;Wnt5b;Pde9a;Grm5;Lrba;Opn3;Grm8;Gpr17;Adgrl3;Gpr83;Il1rapl2;Pde1c;Ptprm;Gpr139;Chn2;Tenm3;Srgap3;Plcxd3;Lgr5;Pde11a;Calcoco1;Jak2;Htr3a;Unc5b;Traf1;Fam83e;Gabrr1;Nmur2;Ppp1r12c;Pde8b;Tenm4;Rras2;Tenm1;Olfml2b;Gabrb1;Oprm1;Vipr1;Chrnb1;Npsr1;Akt3;Prkg1;Wnt4;Grk5;Lrrc69;S1pr3;Pde10a;Gpr160;Magi1;Grb2;Dgke;Pik3r1;Impa2;Arhgap33;Rap2a;Gpr18;Arhgap31;Fnbp1l;Rap1b;Adgrl1;Tom1;Lrrc8c;Arhgap26;Ran…
GO:0006397	mRNA processing	biological_process	22	1027	363	20900	0.182667	0.576829	1.23337	Rbm47;Tsen34;Rbm38;Celf2;Elavl4;Mbnl2;Adarb2;Ddx5;Cpsf2;Rnmt;Snrnp27;Grsf1;Brdt;Hnrnpf;Adarb1;Rbm4b;Ddx17;Alyref2;Rbfox3;Srsf2;Rbm25;Ncbp3
GO:0001706	endoderm formation	biological_process	2	1027	16	20900	0.184175	0.576829	2.54382	Dusp4;Lhx1
GO:0006111	regulation of gluconeogenesis	biological_process	2	1027	16	20900	0.184175	0.576829	2.54382	Gnmt;Nln
GO:0007512	adult heart development	biological_process	2	1027	16	20900	0.184175	0.576829	2.54382	Ttn;Chd7
GO:0008156	negative regulation of DNA replication	biological_process	2	1027	16	20900	0.184175	0.576829	2.54382	Mcidas;Ttf1
GO:0010887	negative regulation of cholesterol storage	biological_process	2	1027	16	20900	0.184175	0.576829	2.54382	Ttc39b;Nr1h2
GO:0021799	cerebral cortex radially oriented cell migration	biological_process	2	1027	16	20900	0.184175	0.576829	2.54382	Rac1;Pou3f3
GO:0030857	negative regulation of epithelial cell differentiation	biological_process	2	1027	16	20900	0.184175	0.576829	2.54382	Yap1;Zeb1
GO:0032228	regulation of synaptic transmission, GABAergic	biological_process	2	1027	16	20900	0.184175	0.576829	2.54382	Cntnap4;Usp46
GO:0032611	interleukin-1 beta production	biological_process	2	1027	16	20900	0.184175	0.576829	2.54382	Nlrp1b;P2rx7
GO:0033235	positive regulation of protein sumoylation	biological_process	2	1027	16	20900	0.184175	0.576829	2.54382	Pias3;Gnl3
GO:0034497	protein localization to phagophore assembly site	biological_process	2	1027	16	20900	0.184175	0.576829	2.54382	Lrba;Wipi1
GO:0035269	protein O-linked mannosylation	biological_process	2	1027	16	20900	0.184175	0.576829	2.54382	Tmtc1;Tmtc2
GO:0035988	chondrocyte proliferation	biological_process	2	1027	16	20900	0.184175	0.576829	2.54382	Mmp16;Ext1
GO:0040037	negative regulation of fibroblast growth factor receptor signaling pathway	biological_process	2	1027	16	20900	0.184175	0.576829	2.54382	Sulf2;Wnt4
GO:0043171	peptide catabolic process	biological_process	2	1027	16	20900	0.184175	0.576829	2.54382	Trhde;Nln
GO:0045956	positive regulation of calcium ion-dependent exocytosis	biological_process	2	1027	16	20900	0.184175	0.576829	2.54382	Syt1;Syt7
GO:0046007	negative regulation of activated T cell proliferation	biological_process	2	1027	16	20900	0.184175	0.576829	2.54382	Prnp;Crtam
GO:0046632	alpha-beta T cell differentiation	biological_process	2	1027	16	20900	0.184175	0.576829	2.54382	Abl2;Zap70
GO:0046887	positive regulation of hormone secretion	biological_process	2	1027	16	20900	0.184175	0.576829	2.54382	Nmu;Snap25
GO:0055008	cardiac muscle tissue morphogenesis	biological_process	2	1027	16	20900	0.184175	0.576829	2.54382	Ttn;Zfpm2
GO:0055062	phosphate ion homeostasis	biological_process	2	1027	16	20900	0.184175	0.576829	2.54382	Pthlh;Ank
GO:0060487	lung epithelial cell differentiation	biological_process	2	1027	16	20900	0.184175	0.576829	2.54382	Yap1;Pthlh
GO:0061298	retina vasculature development in camera-type eye	biological_process	2	1027	16	20900	0.184175	0.576829	2.54382	Bmpr2;Nrp1
GO:0061462	protein localization to lysosome	biological_process	2	1027	16	20900	0.184175	0.576829	2.54382	Gga3;Glmp
GO:0070885	negative regulation of calcineurin-NFAT signaling cascade	biological_process	2	1027	16	20900	0.184175	0.576829	2.54382	Prnp;Atp2b4
GO:0086010	membrane depolarization during action potential	biological_process	2	1027	16	20900	0.184175	0.576829	2.54382	Scn9a;Scn5a
GO:0098962	regulation of postsynaptic neurotransmitter receptor activity	biological_process	2	1027	16	20900	0.184175	0.576829	2.54382	Homer1;Neto2
GO:0099003	vesicle-mediated transport in synapse	biological_process	2	1027	16	20900	0.184175	0.576829	2.54382	Grip1;Rab11a
GO:1904862	inhibitory synapse assembly	biological_process	2	1027	16	20900	0.184175	0.576829	2.54382	Hapln4;Fgf13
GO:1990266	neutrophil migration	biological_process	2	1027	16	20900	0.184175	0.576829	2.54382	Emp2;Selenok
GO:0008544	epidermis development	biological_process	5	1027	62	20900	0.188184	0.576829	1.64117	Svep1;Ppp3ca;Grhl3;Kif3a;Hdac3
GO:0030218	erythrocyte differentiation	biological_process	5	1027	62	20900	0.188184	0.576829	1.64117	Kit;Bmp4;Jak2;Heph;Pknox1
GO:0007015	actin filament organization	biological_process	10	1027	148	20900	0.192678	0.576829	1.37504	Cgnl1;Emp2;Rac1;Shroom3;Myo6;Abl2;Rhobtb1;Rhobtb2;Enah;Tagln2
GO:0009887	animal organ morphogenesis	biological_process	10	1027	148	20900	0.192678	0.576829	1.37504	Vdr;Wnt5b;Meis2;Pbx3;Pbx1;Slit3;Ntng1;Lamc3;Vegfc;Hspg2
GO:0016477	cell migration	biological_process	17	1027	274	20900	0.193111	0.576829	1.26262	Gfra1;Svep1;Itgb5;Mmp9;Emp2;Rac1;Asap3;L1cam;Eng;Rras2;Fmnl2;Rasgef1a;Zranb1;Efna1;Myo18a;Pik3cb;Efs
GO:0007214	gamma-aminobutyric acid signaling pathway	biological_process	3	1027	31	20900	0.19378	0.576829	1.96941	Gabrb1;Slc12a2;Gabrg1
GO:0007269	neurotransmitter secretion	biological_process	3	1027	31	20900	0.19378	0.576829	1.96941	Syt1;Snap25;Stxbp3
GO:0008089	anterograde axonal transport	biological_process	3	1027	31	20900	0.19378	0.576829	1.96941	Ap3s1;Hap1;Kif3a
GO:0009888	tissue development	biological_process	3	1027	31	20900	0.19378	0.576829	1.96941	Ntng1;Lamc3;Hspg2
GO:0010800	positive regulation of peptidyl-threonine phosphorylation	biological_process	3	1027	31	20900	0.19378	0.576829	1.96941	Egf;Sphk1;Rptor
GO:0030041	actin filament polymerization	biological_process	3	1027	31	20900	0.19378	0.576829	1.96941	Rac1;Washc3;Pstpip2
GO:0035050	embryonic heart tube development	biological_process	3	1027	31	20900	0.19378	0.576829	1.96941	Chrd;Slc8a1;Mef2c
GO:0042267	natural killer cell mediated cytotoxicity	biological_process	3	1027	31	20900	0.19378	0.576829	1.96941	Sh2d1a;Stx11;Lyst
GO:0048535	lymph node development	biological_process	3	1027	31	20900	0.19378	0.576829	1.96941	Flt3;Ltbr;Spns2
GO:0055013	cardiac muscle cell development	biological_process	3	1027	31	20900	0.19378	0.576829	1.96941	Ttn;Slc8a1;Myo18b
GO:0060828	regulation of canonical Wnt signaling pathway	biological_process	3	1027	31	20900	0.19378	0.576829	1.96941	Yap1;Cdk14;Kpna1
GO:0070328	triglyceride homeostasis	biological_process	3	1027	31	20900	0.19378	0.576829	1.96941	Slco1a6;Lpl;Angptl4
GO:0006898	receptor-mediated endocytosis	biological_process	5	1027	63	20900	0.196787	0.576829	1.61512	Slc9a3;Lrp2;Stab2;Hspg2;Dnajc13
GO:0030326	embryonic limb morphogenesis	biological_process	5	1027	63	20900	0.196787	0.576829	1.61512	Bmp4;Pbx1;Zbtb16;Lrp4;Dync2h1
GO:0012501	programmed cell death	biological_process	4	1027	47	20900	0.198776	0.576829	1.73196	Nlrp1b;Kit;Bmp4;P2rx7
GO:0034605	cellular response to heat	biological_process	4	1027	47	20900	0.198776	0.576829	1.73196	Pmp22;Arpp21;Xylt1;Hsp90ab1
GO:0045773	positive regulation of axon extension	biological_process	4	1027	47	20900	0.198776	0.576829	1.73196	Zfyve27;L1cam;Smurf1;Rpl4
GO:0045787	positive regulation of cell cycle	biological_process	4	1027	47	20900	0.198776	0.576829	1.73196	Prox1;Nr4a3;Mark4;Mdm2
GO:0050767	regulation of neurogenesis	biological_process	4	1027	47	20900	0.198776	0.576829	1.73196	Yap1;Fezf2;Hey2;Chd7
GO:0071333	cellular response to glucose stimulus	biological_process	4	1027	47	20900	0.198776	0.576829	1.73196	Neurod1;Rab34;Ppp3ca;Adcy8
GO:0071346	cellular response to type II interferon	biological_process	7	1027	97	20900	0.199722	0.576829	1.4686	Gbp3;Camk2a;Stx11;Vim;Vps26b;Myo18a;Stxbp3
GO:0006629	lipid metabolic process	biological_process	41	1027	727	20900	0.19992	0.576829	1.14769	Mogat1;Lpl;Sptlc3;Acot3;Ptgs1;Asah2;Hacl1;Pam;Ttc39b;Plcxd3;Acadl;Rdh12;Gpam;Nr1h2;Mgll;Sphk1;Plbd2;Angptl4;Pemt;Aoah;Mtmr1;Cyb5r1;Scd3;Ptges;Comt;Dgke;Oxct1;Sptlc2;Sphk2;Dgat1;Ugt8a;Acer3;Piga;Rnf213;Inpp4b;Pld1;Fdxr;Acsl3;Pik3cb;Psap;Ugcg
GO:0001655	urogenital system development	biological_process	2	1027	17	20900	0.202323	0.576829	2.39418	Lhx1;Pbx1
GO:0010614	negative regulation of cardiac muscle hypertrophy	biological_process	2	1027	17	20900	0.202323	0.576829	2.39418	Mlip;Akap1
GO:0055089	fatty acid homeostasis	biological_process	2	1027	17	20900	0.202323	0.576829	2.39418	Gpam;Dgat1
GO:0061621	canonical glycolysis	biological_process	2	1027	17	20900	0.202323	0.576829	2.39418	Eno1b;Pfkp
GO:0086005	ventricular cardiac muscle cell action potential	biological_process	2	1027	17	20900	0.202323	0.576829	2.39418	Scn5a;Ryr2
GO:0090336	positive regulation of brown fat cell differentiation	biological_process	2	1027	17	20900	0.202323	0.576829	2.39418	Mecom;Fndc5
GO:1990869	cellular response to chemokine	biological_process	2	1027	17	20900	0.202323	0.576829	2.39418	Dock8;Slc12a2
GO:0008152	metabolic process	biological_process	12	1027	186	20900	0.205149	0.576829	1.31294	Pam;Pde11a;Glb1l2;Manba;Prkg1;Nt5c2;Pde10a;Klhl3;Man2a1;Rnf213;Pfkp;Man1a2
GO:0072089	stem cell proliferation	biological_process	5	1027	64	20900	0.205523	0.576829	1.58989	Kdf1;Pbx1;Nfib;Nes;Runx2
GO:0001954	positive regulation of cell-matrix adhesion	biological_process	3	1027	32	20900	0.206582	0.576829	1.90786	Emp2;Dmd;Cib1
GO:0030100	regulation of endocytosis	biological_process	3	1027	32	20900	0.206582	0.576829	1.90786	Sphk1;Arfgap1;Bin1
GO:0031669	cellular response to nutrient levels	biological_process	3	1027	32	20900	0.206582	0.576829	1.90786	Wdr24;Rptor;Crebbp
GO:0032147	activation of protein kinase activity	biological_process	3	1027	32	20900	0.206582	0.576829	1.90786	Tpx2;Emp2;Prnp
GO:1900273	positive regulation of long-term synaptic potentiation	biological_process	3	1027	32	20900	0.206582	0.576829	1.90786	Pde9a;Nrgn;Adcy8
GO:0000165	MAPK cascade	biological_process	7	1027	98	20900	0.206702	0.576829	1.45361	Mapk8ip2;Igfbp4;Fgf13;Ret;Mef2c;P2rx7;Prkce
GO:0007623	circadian rhythm	biological_process	6	1027	81	20900	0.207383	0.576829	1.50745	Scn9a;Prox1;Dbp;Ddx5;Atf5;Rbm4b
GO:0002931	response to ischemia	biological_process	4	1027	48	20900	0.20908	0.576829	1.69588	Camk2a;Cib1;Mef2c;Pik3cb
GO:0031146	SCF-dependent proteasomal ubiquitin-dependent protein catabolic process	biological_process	4	1027	48	20900	0.20908	0.576829	1.69588	Fbxl7;Fbxl14;Fbxo31;Fbxw7
GO:0048488	synaptic vesicle endocytosis	biological_process	4	1027	48	20900	0.20908	0.576829	1.69588	Syt1;Syp;Bin1;Ap2s1
GO:0045766	positive regulation of angiogenesis	biological_process	10	1027	152	20900	0.214944	0.576829	1.33885	Mmp9;Emp2;Prkca;Eng;Sphk1;Runx1;Akt3;Vegfc;Nrp1;Ddah1
GO:0007281	germ cell development	biological_process	4	1027	49	20900	0.219532	0.576829	1.66127	Kit;Bmp4;Zfx;Zfp37
GO:0007346	regulation of mitotic cell cycle	biological_process	4	1027	49	20900	0.219532	0.576829	1.66127	Mcidas;Ttc28;Nek7;Hdac3
GO:0045429	positive regulation of nitric oxide biosynthetic process	biological_process	4	1027	49	20900	0.219532	0.576829	1.66127	Esr1;Jak2;Oprm1;Ddah1
GO:0045786	negative regulation of cell cycle	biological_process	4	1027	49	20900	0.219532	0.576829	1.66127	Bmp4;Mcidas;Nr4a1;Mov10l1
GO:0051123	RNA polymerase II preinitiation complex assembly	biological_process	4	1027	49	20900	0.219532	0.576829	1.66127	Esr1;Dr1;Med28;Gtf2a1
GO:0060395	SMAD protein signal transduction	biological_process	4	1027	49	20900	0.219532	0.576829	1.66127	Bmp4;Nup93;Vim;Runx2
GO:0010875	positive regulation of cholesterol efflux	biological_process	3	1027	33	20900	0.219568	0.576829	1.85005	Nr1h2;Zdhhc8;Abcg1
GO:0045807	positive regulation of endocytosis	biological_process	3	1027	33	20900	0.219568	0.576829	1.85005	Ppp3ca;Lrp2;Bin1
GO:0045879	negative regulation of smoothened signaling pathway	biological_process	3	1027	33	20900	0.219568	0.576829	1.85005	Glis2;Kctd6;Runx2
GO:0048009	insulin-like growth factor receptor signaling pathway	biological_process	3	1027	33	20900	0.219568	0.576829	1.85005	Ercc2;Grb2;Pik3r1
GO:0001967	suckling behavior	biological_process	2	1027	18	20900	0.22066	0.576829	2.26117	Grin2b;Cntfr
GO:0002076	osteoblast development	biological_process	2	1027	18	20900	0.22066	0.576829	2.26117	Pthlh;Runx2
GO:0003203	endocardial cushion morphogenesis	biological_process	2	1027	18	20900	0.22066	0.576829	2.26117	Eng;Mdm2
GO:0006941	striated muscle contraction	biological_process	2	1027	18	20900	0.22066	0.576829	2.26117	Dmd;Ryr2
GO:0007263	nitric oxide mediated signal transduction	biological_process	2	1027	18	20900	0.22066	0.576829	2.26117	Neurod1;Gucy1a2
GO:0010880	regulation of release of sequestered calcium ion into cytosol by sarcoplasmic reticulum	biological_process	2	1027	18	20900	0.22066	0.576829	2.26117	Dmd;Chd7
GO:0015718	monocarboxylic acid transport	biological_process	2	1027	18	20900	0.22066	0.576829	2.26117	Slco1a5;Slc6a12
GO:0018279	protein N-linked glycosylation via asparagine	biological_process	2	1027	18	20900	0.22066	0.576829	2.26117	Stt3b;Uggt2
GO:0021895	cerebral cortex neuron differentiation	biological_process	2	1027	18	20900	0.22066	0.576829	2.26117	Elavl4;Fezf2
GO:0033630	positive regulation of cell adhesion mediated by integrin	biological_process	2	1027	18	20900	0.22066	0.576829	2.26117	Cib1;Ret
GO:0035329	hippo signaling	biological_process	2	1027	18	20900	0.22066	0.576829	2.26117	Yap1;Tead1
GO:0042308	negative regulation of protein import into nucleus	biological_process	2	1027	18	20900	0.22066	0.576829	2.26117	Pkia;Akap1
GO:0042325	regulation of phosphorylation	biological_process	2	1027	18	20900	0.22066	0.576829	2.26117	Phactr1;Rptor
GO:0047496	vesicle transport along microtubule	biological_process	2	1027	18	20900	0.22066	0.576829	2.26117	Dync1i1;Hap1
GO:0051930	regulation of sensory perception of pain	biological_process	2	1027	18	20900	0.22066	0.576829	2.26117	Mgll;Nmur2
GO:0060074	synapse maturation	biological_process	2	1027	18	20900	0.22066	0.576829	2.26117	Sybu;Abl2
GO:0071625	vocalization behavior	biological_process	2	1027	18	20900	0.22066	0.576829	2.26117	Myh14;Ext1
GO:0098662	inorganic cation transmembrane transport	biological_process	2	1027	18	20900	0.22066	0.576829	2.26117	Htr3a;Rhag
GO:2001256	regulation of store-operated calcium entry	biological_process	2	1027	18	20900	0.22066	0.576829	2.26117	Homer1;Selenok
GO:0001547	antral ovarian follicle growth	biological_process	1	1027	5	20900	0.222724	0.576829	4.07011	Esr1
GO:0001765	membrane raft assembly	biological_process	1	1027	5	20900	0.222724	0.576829	4.07011	Emp2
GO:0001920	negative regulation of receptor recycling	biological_process	1	1027	5	20900	0.222724	0.576829	4.07011	Optn
GO:0002093	auditory receptor cell morphogenesis	biological_process	1	1027	5	20900	0.222724	0.576829	4.07011	Rac1
GO:0002248	connective tissue replacement involved in inflammatory response wound healing	biological_process	1	1027	5	20900	0.222724	0.576829	4.07011	Timp1
GO:0002328	pro-B cell differentiation	biological_process	1	1027	5	20900	0.222724	0.576829	4.07011	Flt3
GO:0002520	immune system development	biological_process	1	1027	5	20900	0.222724	0.576829	4.07011	Cacna1c
GO:0002732	positive regulation of dendritic cell cytokine production	biological_process	1	1027	5	20900	0.222724	0.576829	4.07011	Kit
GO:0002793	positive regulation of peptide secretion	biological_process	1	1027	5	20900	0.222724	0.576829	4.07011	S100a8
GO:0003105	negative regulation of glomerular filtration	biological_process	1	1027	5	20900	0.222724	0.576829	4.07011	Ptpro
GO:0003171	atrioventricular valve development	biological_process	1	1027	5	20900	0.222724	0.576829	4.07011	Hey2
GO:0003177	pulmonary valve development	biological_process	1	1027	5	20900	0.222724	0.576829	4.07011	Bmpr2
GO:0003192	mitral valve formation	biological_process	1	1027	5	20900	0.222724	0.576829	4.07011	Zfpm2
GO:0003220	left ventricular cardiac muscle tissue morphogenesis	biological_process	1	1027	5	20900	0.222724	0.576829	4.07011	Ryr2
GO:0006027	glycosaminoglycan catabolic process	biological_process	1	1027	5	20900	0.222724	0.576829	4.07011	Ids
GO:0006147	guanine catabolic process	biological_process	1	1027	5	20900	0.222724	0.576829	4.07011	Gda
GO:0006269	DNA replication, synthesis of RNA primer	biological_process	1	1027	5	20900	0.222724	0.576829	4.07011	Helb
GO:0006361	transcription initiation at RNA polymerase I promoter	biological_process	1	1027	5	20900	0.222724	0.576829	4.07011	Ttf1
GO:0006527	arginine catabolic process	biological_process	1	1027	5	20900	0.222724	0.576829	4.07011	Ddah1
GO:0007044	cell-substrate junction assembly	biological_process	1	1027	5	20900	0.222724	0.576829	4.07011	Tln1
GO:0007171	activation of transmembrane receptor protein tyrosine kinase activity	biological_process	1	1027	5	20900	0.222724	0.576829	4.07011	Prlr
GO:0007210	serotonin receptor signaling pathway	biological_process	1	1027	5	20900	0.222724	0.576829	4.07011	Htr3a
GO:0008065	establishment of blood-nerve barrier	biological_process	1	1027	5	20900	0.222724	0.576829	4.07011	Dmd
GO:0009229	thiamine diphosphate biosynthetic process	biological_process	1	1027	5	20900	0.222724	0.576829	4.07011	Slc19a3
GO:0009299	mRNA transcription	biological_process	1	1027	5	20900	0.222724	0.576829	4.07011	Ddx5
GO:0009597	detection of virus	biological_process	1	1027	5	20900	0.222724	0.576829	4.07011	Zcchc3
GO:0009642	response to light intensity	biological_process	1	1027	5	20900	0.222724	0.576829	4.07011	Ext1
GO:0010255	glucose mediated signaling pathway	biological_process	1	1027	5	20900	0.222724	0.576829	4.07011	Adcy8
GO:0010360	negative regulation of anion channel activity	biological_process	1	1027	5	20900	0.222724	0.576829	4.07011	Prkca
GO:0010694	positive regulation of alkaline phosphatase activity	biological_process	1	1027	5	20900	0.222724	0.576829	4.07011	Mef2c
GO:0010750	positive regulation of nitric oxide mediated signal transduction	biological_process	1	1027	5	20900	0.222724	0.576829	4.07011	Gucy1a2
GO:0010916	negative regulation of very-low-density lipoprotein particle clearance	biological_process	1	1027	5	20900	0.222724	0.576829	4.07011	Apoc1
GO:0014028	notochord formation	biological_process	1	1027	5	20900	0.222724	0.576829	4.07011	Efna1
GO:0014706	striated muscle tissue development	biological_process	1	1027	5	20900	0.222724	0.576829	4.07011	Pgm5
GO:0015884	folic acid transport	biological_process	1	1027	5	20900	0.222724	0.576829	4.07011	Slc19a3
GO:0016049	cell growth	biological_process	1	1027	5	20900	0.222724	0.576829	4.07011	Sec61a1
GO:0016183	synaptic vesicle coating	biological_process	1	1027	5	20900	0.222724	0.576829	4.07011	Ap3s1
GO:0016191	synaptic vesicle uncoating	biological_process	1	1027	5	20900	0.222724	0.576829	4.07011	Sh3gl1
GO:0016199	axon midline choice point recognition	biological_process	1	1027	5	20900	0.222724	0.576829	4.07011	Robo1
GO:0016441	post-transcriptional gene silencing	biological_process	1	1027	5	20900	0.222724	0.576829	4.07011	Celf2
GO:0018119	peptidyl-cysteine S-nitrosylation	biological_process	1	1027	5	20900	0.222724	0.576829	4.07011	S100a8
GO:0019243	methylglyoxal catabolic process to D-lactate via S-lactoyl-glutathione	biological_process	1	1027	5	20900	0.222724	0.576829	4.07011	Gatd1
GO:0019509	L-methionine salvage from methylthioadenosine	biological_process	1	1027	5	20900	0.222724	0.576829	4.07011	Adi1
GO:0021637	trigeminal nerve structural organization	biological_process	1	1027	5	20900	0.222724	0.576829	4.07011	Nrp1
GO:0021678	third ventricle development	biological_process	1	1027	5	20900	0.222724	0.576829	4.07011	Atp1b2
GO:0021853	cerebral cortex GABAergic interneuron migration	biological_process	1	1027	5	20900	0.222724	0.576829	4.07011	Fezf2
GO:0021871	forebrain regionalization	biological_process	1	1027	5	20900	0.222724	0.576829	4.07011	Lhx1
GO:0021940	positive regulation of cerebellar granule cell precursor proliferation	biological_process	1	1027	5	20900	0.222724	0.576829	4.07011	Egf
GO:0021979	hypothalamus cell differentiation	biological_process	1	1027	5	20900	0.222724	0.576829	4.07011	Hap1
GO:0022009	central nervous system vasculogenesis	biological_process	1	1027	5	20900	0.222724	0.576829	4.07011	Eng
GO:0030174	regulation of DNA-templated DNA replication initiation	biological_process	1	1027	5	20900	0.222724	0.576829	4.07011	Mcidas
GO:0030209	dermatan sulfate catabolic process	biological_process	1	1027	5	20900	0.222724	0.576829	4.07011	Ids
GO:0030431	sleep	biological_process	1	1027	5	20900	0.222724	0.576829	4.07011	Grin2a
GO:0030540	female genitalia development	biological_process	1	1027	5	20900	0.222724	0.576829	4.07011	Chd7
GO:0031547	brain-derived neurotrophic factor receptor signaling pathway	biological_process	1	1027	5	20900	0.222724	0.576829	4.07011	Slc9a6
GO:0031649	heat generation	biological_process	1	1027	5	20900	0.222724	0.576829	4.07011	Arrdc3
GO:0032020	ISG15-protein conjugation	biological_process	1	1027	5	20900	0.222724	0.576829	4.07011	Ube2e2
GO:0032310	prostaglandin secretion	biological_process	1	1027	5	20900	0.222724	0.576829	4.07011	P2rx7
GO:0032350	regulation of hormone metabolic process	biological_process	1	1027	5	20900	0.222724	0.576829	4.07011	Myt1
GO:0032369	negative regulation of lipid transport	biological_process	1	1027	5	20900	0.222724	0.576829	4.07011	Nr1h2
GO:0032374	regulation of cholesterol transport	biological_process	1	1027	5	20900	0.222724	0.576829	4.07011	Osbpl6
GO:0032376	positive regulation of cholesterol transport	biological_process	1	1027	5	20900	0.222724	0.576829	4.07011	Nr1h2
GO:0032414	positive regulation of ion transmembrane transporter activity	biological_process	1	1027	5	20900	0.222724	0.576829	4.07011	Htr3a
GO:0032430	positive regulation of phospholipase A2 activity	biological_process	1	1027	5	20900	0.222724	0.576829	4.07011	Camk2b
GO:0032510	endosome to lysosome transport via multivesicular body sorting pathway	biological_process	1	1027	5	20900	0.222724	0.576829	4.07011	Lyst
GO:0032687	negative regulation of interferon-alpha production	biological_process	1	1027	5	20900	0.222724	0.576829	4.07011	Havcr2
GO:0033564	anterior/posterior axon guidance	biological_process	1	1027	5	20900	0.222724	0.576829	4.07011	Unc5b
GO:0033685	negative regulation of luteinizing hormone secretion	biological_process	1	1027	5	20900	0.222724	0.576829	4.07011	Crh
GO:0034154	toll-like receptor 7 signaling pathway	biological_process	1	1027	5	20900	0.222724	0.576829	4.07011	Havcr2
GO:0034767	positive regulation of monoatomic ion transmembrane transport	biological_process	1	1027	5	20900	0.222724	0.576829	4.07011	P2rx7
GO:0035065	regulation of histone acetylation	biological_process	1	1027	5	20900	0.222724	0.576829	4.07011	Nfyb
GO:0035106	operant conditioning	biological_process	1	1027	5	20900	0.222724	0.576829	4.07011	Pde8b
GO:0035481	positive regulation of Notch signaling pathway involved in heart induction	biological_process	1	1027	5	20900	0.222724	0.576829	4.07011	Robo1
GO:0035523	protein K29-linked deubiquitination	biological_process	1	1027	5	20900	0.222724	0.576829	4.07011	Zranb1
GO:0036016	cellular response to interleukin-3	biological_process	1	1027	5	20900	0.222724	0.576829	4.07011	Jak2
GO:0036493	positive regulation of translation in response to endoplasmic reticulum stress	biological_process	1	1027	5	20900	0.222724	0.576829	4.07011	Ddx3x
GO:0038060	nitric oxide-cGMP-mediated signaling pathway	biological_process	1	1027	5	20900	0.222724	0.576829	4.07011	Kcnc2
GO:0038157	granulocyte-macrophage colony-stimulating factor signaling pathway	biological_process	1	1027	5	20900	0.222724	0.576829	4.07011	Jak2
GO:0038163	thrombopoietin-mediated signaling pathway	biological_process	1	1027	5	20900	0.222724	0.576829	4.07011	Cib1
GO:0040036	regulation of fibroblast growth factor receptor signaling pathway	biological_process	1	1027	5	20900	0.222724	0.576829	4.07011	Runx2
GO:0042359	vitamin D metabolic process	biological_process	1	1027	5	20900	0.222724	0.576829	4.07011	Lrp2
GO:0042471	ear morphogenesis	biological_process	1	1027	5	20900	0.222724	0.576829	4.07011	Chd7
GO:0042637	catagen	biological_process	1	1027	5	20900	0.222724	0.576829	4.07011	Barx2
GO:0042758	long-chain fatty acid catabolic process	biological_process	1	1027	5	20900	0.222724	0.576829	4.07011	Acadl
GO:0042998	positive regulation of Golgi to plasma membrane protein transport	biological_process	1	1027	5	20900	0.222724	0.576829	4.07011	Acsl3
GO:0043490	malate-aspartate shuttle	biological_process	1	1027	5	20900	0.222724	0.576829	4.07011	Slc25a22
GO:0043535	regulation of blood vessel endothelial cell migration	biological_process	1	1027	5	20900	0.222724	0.576829	4.07011	Efna1
GO:0044727	epigenetic programing of male pronucleus	biological_process	1	1027	5	20900	0.222724	0.576829	4.07011	Morc1
GO:0045061	thymic T cell selection	biological_process	1	1027	5	20900	0.222724	0.576829	4.07011	Zap70
GO:0045607	regulation of inner ear auditory receptor cell differentiation	biological_process	1	1027	5	20900	0.222724	0.576829	4.07011	Hey2
GO:0045759	negative regulation of action potential	biological_process	1	1027	5	20900	0.222724	0.576829	4.07011	Scn9a
GO:0046661	male sex differentiation	biological_process	1	1027	5	20900	0.222724	0.576829	4.07011	Six4
GO:0048014	Tie signaling pathway	biological_process	1	1027	5	20900	0.222724	0.576829	4.07011	Svep1
GO:0048022	negative regulation of melanin biosynthetic process	biological_process	1	1027	5	20900	0.222724	0.576829	4.07011	Opn3
GO:0048496	maintenance of animal organ identity	biological_process	1	1027	5	20900	0.222724	0.576829	4.07011	Adgrv1
GO:0048525	negative regulation of viral process	biological_process	1	1027	5	20900	0.222724	0.576829	4.07011	Crebbp
GO:0048550	negative regulation of pinocytosis	biological_process	1	1027	5	20900	0.222724	0.576829	4.07011	Nr1h2
GO:0048861	leukemia inhibitory factor signaling pathway	biological_process	1	1027	5	20900	0.222724	0.576829	4.07011	Il6st
GO:0048936	peripheral nervous system neuron axonogenesis	biological_process	1	1027	5	20900	0.222724	0.576829	4.07011	Pmp22
GO:0050904	diapedesis	biological_process	1	1027	5	20900	0.222724	0.576829	4.07011	Trim55
GO:0051046	regulation of secretion	biological_process	1	1027	5	20900	0.222724	0.576829	4.07011	Myo6
GO:0051138	positive regulation of NK T cell differentiation	biological_process	1	1027	5	20900	0.222724	0.576829	4.07011	Zbtb16
GO:0051345	positive regulation of hydrolase activity	biological_process	1	1027	5	20900	0.222724	0.576829	4.07011	Psap
GO:0051452	intracellular pH reduction	biological_process	1	1027	5	20900	0.222724	0.576829	4.07011	Tpcn2
GO:0051562	negative regulation of mitochondrial calcium ion concentration	biological_process	1	1027	5	20900	0.222724	0.576829	4.07011	Prkce
GO:0051668	localization within membrane	biological_process	1	1027	5	20900	0.222724	0.576829	4.07011	Rac1
GO:0051970	negative regulation of transmission of nerve impulse	biological_process	1	1027	5	20900	0.222724	0.576829	4.07011	Glra1
GO:0060023	soft palate development	biological_process	1	1027	5	20900	0.222724	0.576829	4.07011	Tshz1
GO:0060137	maternal process involved in parturition	biological_process	1	1027	5	20900	0.222724	0.576829	4.07011	Kalrn
GO:0060363	cranial suture morphogenesis	biological_process	1	1027	5	20900	0.222724	0.576829	4.07011	Bmp4
GO:0060438	trachea development	biological_process	1	1027	5	20900	0.222724	0.576829	4.07011	Bmp4
GO:0060502	epithelial cell proliferation involved in lung morphogenesis	biological_process	1	1027	5	20900	0.222724	0.576829	4.07011	Bmp4
GO:0060512	prostate gland morphogenesis	biological_process	1	1027	5	20900	0.222724	0.576829	4.07011	Bmp4
GO:0060537	muscle tissue development	biological_process	1	1027	5	20900	0.222724	0.576829	4.07011	Srpk3
GO:0060633	negative regulation of transcription initiation by RNA polymerase II	biological_process	1	1027	5	20900	0.222724	0.576829	4.07011	Hey2
GO:0060750	epithelial cell proliferation involved in mammary gland duct elongation	biological_process	1	1027	5	20900	0.222724	0.576829	4.07011	Esr1
GO:0060841	venous blood vessel development	biological_process	1	1027	5	20900	0.222724	0.576829	4.07011	Bmpr2
GO:0060914	heart formation	biological_process	1	1027	5	20900	0.222724	0.576829	4.07011	Emp2
GO:0060948	cardiac vascular smooth muscle cell development	biological_process	1	1027	5	20900	0.222724	0.576829	4.07011	Hey2
GO:0060977	coronary vasculature morphogenesis	biological_process	1	1027	5	20900	0.222724	0.576829	4.07011	Hey2
GO:0061035	regulation of cartilage development	biological_process	1	1027	5	20900	0.222724	0.576829	4.07011	Bmp4
GO:0061044	negative regulation of vascular wound healing	biological_process	1	1027	5	20900	0.222724	0.576829	4.07011	Slc12a2
GO:0061333	renal tubule morphogenesis	biological_process	1	1027	5	20900	0.222724	0.576829	4.07011	Mef2c
GO:0061368	behavioral response to formalin induced pain	biological_process	1	1027	5	20900	0.222724	0.576829	4.07011	Scn9a
GO:0061590	calcium activated phosphatidylcholine scrambling	biological_process	1	1027	5	20900	0.222724	0.576829	4.07011	Ano3
GO:0061591	calcium activated galactosylceramide scrambling	biological_process	1	1027	5	20900	0.222724	0.576829	4.07011	Ano3
GO:0061615	glycolytic process through fructose-6-phosphate	biological_process	1	1027	5	20900	0.222724	0.576829	4.07011	Pfkp
GO:0062043	positive regulation of cardiac epithelial to mesenchymal transition	biological_process	1	1027	5	20900	0.222724	0.576829	4.07011	Emp2
GO:0065004	protein-DNA complex assembly	biological_process	1	1027	5	20900	0.222724	0.576829	4.07011	Hey2
GO:0070106	interleukin-27-mediated signaling pathway	biological_process	1	1027	5	20900	0.222724	0.576829	4.07011	Il6st
GO:0070236	negative regulation of activation-induced cell death of T cells	biological_process	1	1027	5	20900	0.222724	0.576829	4.07011	Gpam
GO:0070252	actin-mediated cell contraction	biological_process	1	1027	5	20900	0.222724	0.576829	4.07011	Emp2
GO:0070482	response to oxygen levels	biological_process	1	1027	5	20900	0.222724	0.576829	4.07011	Gucy1a2
GO:0070564	positive regulation of vitamin D receptor signaling pathway	biological_process	1	1027	5	20900	0.222724	0.576829	4.07011	Vdr
GO:0070836	caveola assembly	biological_process	1	1027	5	20900	0.222724	0.576829	4.07011	Emp2
GO:0071205	protein localization to juxtaparanode region of axon	biological_process	1	1027	5	20900	0.222724	0.576829	4.07011	Cntnap1
GO:0071211	protein targeting to vacuole involved in autophagy	biological_process	1	1027	5	20900	0.222724	0.576829	4.07011	Smurf1
GO:0071322	cellular response to carbohydrate stimulus	biological_process	1	1027	5	20900	0.222724	0.576829	4.07011	Prkca
GO:0071344	diphosphate metabolic process	biological_process	1	1027	5	20900	0.222724	0.576829	4.07011	Ank
GO:0071359	cellular response to dsRNA	biological_process	1	1027	5	20900	0.222724	0.576829	4.07011	P2rx7
GO:0071421	manganese ion transmembrane transport	biological_process	1	1027	5	20900	0.222724	0.576829	4.07011	Ryr2
GO:0071787	endoplasmic reticulum tubular network formation	biological_process	1	1027	5	20900	0.222724	0.576829	4.07011	Zfyve27
GO:0071870	cellular response to catecholamine stimulus	biological_process	1	1027	5	20900	0.222724	0.576829	4.07011	Nr4a3
GO:0071929	alpha-tubulin acetylation	biological_process	1	1027	5	20900	0.222724	0.576829	4.07011	Kif3a
GO:0072075	metanephric mesenchyme development	biological_process	1	1027	5	20900	0.222724	0.576829	4.07011	Six4
GO:0072164	mesonephric tubule development	biological_process	1	1027	5	20900	0.222724	0.576829	4.07011	Wnt4
GO:0072498	embryonic skeletal joint development	biological_process	1	1027	5	20900	0.222724	0.576829	4.07011	Ext1
GO:0072676	lymphocyte migration	biological_process	1	1027	5	20900	0.222724	0.576829	4.07011	Spns2
GO:0090261	positive regulation of inclusion body assembly	biological_process	1	1027	5	20900	0.222724	0.576829	4.07011	Hap1
GO:0090330	regulation of platelet aggregation	biological_process	1	1027	5	20900	0.222724	0.576829	4.07011	Prkca
GO:0097241	hematopoietic stem cell migration to bone marrow	biological_process	1	1027	5	20900	0.222724	0.576829	4.07011	Ext1
GO:0097272	ammonium homeostasis	biological_process	1	1027	5	20900	0.222724	0.576829	4.07011	Rhag
GO:0097492	sympathetic neuron axon guidance	biological_process	1	1027	5	20900	0.222724	0.576829	4.07011	Mef2c
GO:0098883	synapse pruning	biological_process	1	1027	5	20900	0.222724	0.576829	4.07011	Epha4
GO:0098942	retrograde trans-synaptic signaling by trans-synaptic protein complex	biological_process	1	1027	5	20900	0.222724	0.576829	4.07011	Cadm1
GO:0098957	anterograde axonal transport of mitochondrion	biological_process	1	1027	5	20900	0.222724	0.576829	4.07011	Hap1
GO:0140361	cyclic-GMP-AMP transmembrane import across plasma membrane	biological_process	1	1027	5	20900	0.222724	0.576829	4.07011	Lrrc8c
GO:0141005	retrotransposon silencing by heterochromatin formation	biological_process	1	1027	5	20900	0.222724	0.576829	4.07011	Morc1
GO:1900077	negative regulation of cellular response to insulin stimulus	biological_process	1	1027	5	20900	0.222724	0.576829	4.07011	Lpl
GO:1900103	positive regulation of endoplasmic reticulum unfolded protein response	biological_process	1	1027	5	20900	0.222724	0.576829	4.07011	Pik3r1
GO:1900127	positive regulation of hyaluronan biosynthetic process	biological_process	1	1027	5	20900	0.222724	0.576829	4.07011	Egf
GO:1900149	positive regulation of Schwann cell migration	biological_process	1	1027	5	20900	0.222724	0.576829	4.07011	Rras2
GO:1901164	negative regulation of trophoblast cell migration	biological_process	1	1027	5	20900	0.222724	0.576829	4.07011	Timp1
GO:1902513	regulation of organelle transport along microtubule	biological_process	1	1027	5	20900	0.222724	0.576829	4.07011	Hap1
GO:1902950	regulation of dendritic spine maintenance	biological_process	1	1027	5	20900	0.222724	0.576829	4.07011	Homer1
GO:1903423	positive regulation of synaptic vesicle recycling	biological_process	1	1027	5	20900	0.222724	0.576829	4.07011	Pclo
GO:1904261	positive regulation of basement membrane assembly involved in embryonic body morphogenesis	biological_process	1	1027	5	20900	0.222724	0.576829	4.07011	Phldb1
GO:1904504	positive regulation of lipophagy	biological_process	1	1027	5	20900	0.222724	0.576829	4.07011	Sptlc2
GO:1904878	negative regulation of calcium ion transmembrane transport via high voltage-gated calcium channel	biological_process	1	1027	5	20900	0.222724	0.576829	4.07011	Bin1
GO:1904959	regulation of cytochrome-c oxidase activity	biological_process	1	1027	5	20900	0.222724	0.576829	4.07011	Sphk2
GO:1905222	atrioventricular canal morphogenesis	biological_process	1	1027	5	20900	0.222724	0.576829	4.07011	Eng
GO:1905278	positive regulation of epithelial tube formation	biological_process	1	1027	5	20900	0.222724	0.576829	4.07011	Egf
GO:1905460	negative regulation of vascular associated smooth muscle cell apoptotic process	biological_process	1	1027	5	20900	0.222724	0.576829	4.07011	Cftr
GO:1905870	positive regulation of 3'-UTR-mediated mRNA stabilization	biological_process	1	1027	5	20900	0.222724	0.576829	4.07011	Elavl4
GO:1990079	cartilage homeostasis	biological_process	1	1027	5	20900	0.222724	0.576829	4.07011	Mtf1
GO:1990182	exosomal secretion	biological_process	1	1027	5	20900	0.222724	0.576829	4.07011	Rab11a
GO:1990441	negative regulation of transcription from RNA polymerase II promoter in response to endoplasmic reticulum stress	biological_process	1	1027	5	20900	0.222724	0.576829	4.07011	Ppp1r15a
GO:1990708	conditioned place preference	biological_process	1	1027	5	20900	0.222724	0.576829	4.07011	Csmd1
GO:2000051	negative regulation of non-canonical Wnt signaling pathway	biological_process	1	1027	5	20900	0.222724	0.576829	4.07011	Rnf213
GO:2000301	negative regulation of synaptic vesicle exocytosis	biological_process	1	1027	5	20900	0.222724	0.576829	4.07011	Rap1b
GO:2000386	positive regulation of ovarian follicle development	biological_process	1	1027	5	20900	0.222724	0.576829	4.07011	Rac1
GO:2000611	positive regulation of thyroid hormone generation	biological_process	1	1027	5	20900	0.222724	0.576829	4.07011	Slco1c1
GO:2000757	negative regulation of peptidyl-lysine acetylation	biological_process	1	1027	5	20900	0.222724	0.576829	4.07011	Klf15
GO:2001044	regulation of integrin-mediated signaling pathway	biological_process	1	1027	5	20900	0.222724	0.576829	4.07011	Timp1
GO:0032729	positive regulation of type II interferon production	biological_process	6	1027	83	20900	0.223167	0.576829	1.47112	Jak2;Flt3;Runx1;Abl2;Havcr2;Crtam
GO:0043154	negative regulation of cysteine-type endopeptidase activity involved in apoptotic process	biological_process	5	1027	66	20900	0.223364	0.576829	1.54171	Dnajb6;Nr4a1;Ddx3x;Xiap;Mdm2
GO:0001843	neural tube closure	biological_process	7	1027	101	20900	0.228171	0.576829	1.41043	Bmp4;Shroom3;Lhx2;Abl2;Lrp2;Grhl3;Enah
GO:0120162	positive regulation of cold-induced thermogenesis	biological_process	7	1027	101	20900	0.228171	0.576829	1.41043	Prlr;Acadl;Jak2;Pemt;G0s2;Ache;Hdac3
GO:0001755	neural crest cell migration	biological_process	4	1027	50	20900	0.230119	0.576829	1.62804	Ret;Sema6b;Sema3c;Nrp1
GO:0031623	receptor internalization	biological_process	4	1027	50	20900	0.230119	0.576829	1.62804	Gria1;Gria2;Grb2;Ache
GO:0050673	epithelial cell proliferation	biological_process	6	1027	84	20900	0.231204	0.576829	1.45361	Kit;Yap1;Bmp4;Egf;Zeb1;Runx2
GO:0097190	apoptotic signaling pathway	biological_process	5	1027	67	20900	0.232453	0.576829	1.5187	Vdr;Camk2b;Tfpt;Wnt4;P2rx7
GO:0006730	one-carbon metabolic process	biological_process	3	1027	34	20900	0.232713	0.576829	1.79564	Gnmt;Ahcyl2;Car10
GO:0030071	regulation of mitotic metaphase/anaphase transition	biological_process	3	1027	34	20900	0.232713	0.576829	1.79564	Phf10;Smarcd1;Arid1b
GO:0045672	positive regulation of osteoclast differentiation	biological_process	3	1027	34	20900	0.232713	0.576829	1.79564	Ppp3ca;Rptor;Tmem64
GO:0046907	intracellular transport	biological_process	3	1027	34	20900	0.232713	0.576829	1.79564	Dst;Ap3s1;Bbs7
GO:0051225	spindle assembly	biological_process	3	1027	34	20900	0.232713	0.576829	1.79564	Tpx2;Stard9;Hdac3
GO:0007204	positive regulation of cytosolic calcium ion concentration	biological_process	11	1027	174	20900	0.237351	0.576829	1.28653	Nmu;Cacna1c;Esr1;Jak2;Slc8a1;Nmur2;Oprm1;Abl2;Adcy8;Cd38;Crhr1
GO:0001953	negative regulation of cell-matrix adhesion	biological_process	2	1027	19	20900	0.239121	0.576829	2.14216	Pik3r1;Cask
GO:0002281	macrophage activation involved in immune response	biological_process	2	1027	19	20900	0.239121	0.576829	2.14216	Havcr2;Prkce
GO:0002523	leukocyte migration involved in inflammatory response	biological_process	2	1027	19	20900	0.239121	0.576829	2.14216	Trim55;S100a8
GO:0007041	lysosomal transport	biological_process	2	1027	19	20900	0.239121	0.576829	2.14216	Rab34;Psap
GO:0009190	cyclic nucleotide biosynthetic process	biological_process	2	1027	19	20900	0.239121	0.576829	2.14216	Adcy2;Adcy8
GO:0010469	regulation of signaling receptor activity	biological_process	2	1027	19	20900	0.239121	0.576829	2.14216	Mapk8ip2;Ppp2r5b
GO:0010801	negative regulation of peptidyl-threonine phosphorylation	biological_process	2	1027	19	20900	0.239121	0.576829	2.14216	Pard3;Ppp1r15a
GO:0022010	central nervous system myelination	biological_process	2	1027	19	20900	0.239121	0.576829	2.14216	Cntnap1;Myrf
GO:0035418	protein localization to synapse	biological_process	2	1027	19	20900	0.239121	0.576829	2.14216	Homer1;Pclo
GO:0043306	positive regulation of mast cell degranulation	biological_process	2	1027	19	20900	0.239121	0.576829	2.14216	Sphk2;Crhr1
GO:0045019	negative regulation of nitric oxide biosynthetic process	biological_process	2	1027	19	20900	0.239121	0.576829	2.14216	Oprm1;Atp2b4
GO:0046426	negative regulation of receptor signaling pathway via JAK-STAT	biological_process	2	1027	19	20900	0.239121	0.576829	2.14216	Gbp3;Neurod1
GO:0048278	vesicle docking	biological_process	2	1027	19	20900	0.239121	0.576829	2.14216	Syt1;Stx11
GO:0048599	oocyte development	biological_process	2	1027	19	20900	0.239121	0.576829	2.14216	Wnt4;Zfx
GO:0050862	positive regulation of T cell receptor signaling pathway	biological_process	2	1027	19	20900	0.239121	0.576829	2.14216	Kcnn4;Usp46
GO:0051000	positive regulation of nitric-oxide synthase activity	biological_process	2	1027	19	20900	0.239121	0.576829	2.14216	Esr1;Pik3cb
GO:0060218	hematopoietic stem cell differentiation	biological_process	2	1027	19	20900	0.239121	0.576829	2.14216	Ercc2;Ext1
GO:1904888	cranial skeletal system development	biological_process	2	1027	19	20900	0.239121	0.576829	2.14216	Chrd;Ext1
GO:2000786	positive regulation of autophagosome assembly	biological_process	2	1027	19	20900	0.239121	0.576829	2.14216	Wipi1;Lrsam1
GO:0010507	negative regulation of autophagy	biological_process	4	1027	51	20900	0.240829	0.576829	1.59612	Klhl22;Stk38l;Rptor;Mcl1
GO:0034446	substrate adhesion-dependent cell spreading	biological_process	4	1027	51	20900	0.240829	0.576829	1.59612	Rac1;Lamc3;Efna1;Nrp1
GO:0006631	fatty acid metabolic process	biological_process	12	1027	193	20900	0.241365	0.576829	1.26532	Lpl;Ggt5;Acot3;Ptgs1;Hacl1;Acadl;Gpam;Mgll;Aoah;Scd3;Ptges;Acsl3
GO:0009617	response to bacterium	biological_process	11	1027	175	20900	0.242965	0.576829	1.27918	Lpl;Pmp22;Dhx58;Prlr;Stox2;Nfib;Chd7;Mecom;Snx3;P2rx7;Serpina3n
GO:0030574	collagen catabolic process	biological_process	3	1027	35	20900	0.245994	0.576829	1.74433	Mmp9;Mmp28;Mmp16
GO:0032635	interleukin-6 production	biological_process	3	1027	35	20900	0.245994	0.576829	1.74433	Trim55;P2rx7;Azi2
GO:0043616	keratinocyte proliferation	biological_process	3	1027	35	20900	0.245994	0.576829	1.74433	Kdf1;Zeb1;Kif3a
GO:0021766	hippocampus development	biological_process	5	1027	69	20900	0.250933	0.576829	1.47468	Nr4a3;Kirrel3;Fgf13;Sema6b;Lrp8
GO:1904263	positive regulation of TORC1 signaling	biological_process	4	1027	52	20900	0.25165	0.576829	1.56543	Gpr137;Gpr137c;Wdr24;Klhl22
GO:0019722	calcium-mediated signaling	biological_process	6	1027	87	20900	0.25583	0.576829	1.40349	L1cam;Ppp3ca;Sphk1;Zap70;Tpcn2;Ryr2
GO:0001516	prostaglandin biosynthetic process	biological_process	2	1027	20	20900	0.257652	0.576829	2.03505	Ptgs1;Ptges
GO:0007610	behavior	biological_process	2	1027	20	20900	0.257652	0.576829	2.03505	Trmt1l;Usp46
GO:0021904	dorsal/ventral neural tube patterning	biological_process	2	1027	20	20900	0.257652	0.576829	2.03505	Bmp4;Kif3a
GO:0030050	vesicle transport along actin filament	biological_process	2	1027	20	20900	0.257652	0.576829	2.03505	Myo6;Fnbp1l
GO:0030111	regulation of Wnt signaling pathway	biological_process	2	1027	20	20900	0.257652	0.576829	2.03505	Klf15;Snx3
GO:0030220	platelet formation	biological_process	2	1027	20	20900	0.257652	0.576829	2.03505	Cib1;Mef2c
GO:0031290	retinal ganglion cell axon guidance	biological_process	2	1027	20	20900	0.257652	0.576829	2.03505	Ptprm;Nrp1
GO:0032230	positive regulation of synaptic transmission, GABAergic	biological_process	2	1027	20	20900	0.257652	0.576829	2.03505	Hap1;Prkce
GO:0042445	hormone metabolic process	biological_process	2	1027	20	20900	0.257652	0.576829	2.03505	Selenom;Wnt4
GO:0043534	blood vessel endothelial cell migration	biological_process	2	1027	20	20900	0.257652	0.576829	2.03505	Emp2;Nrp1
GO:0044344	cellular response to fibroblast growth factor stimulus	biological_process	2	1027	20	20900	0.257652	0.576829	2.03505	Nr4a1;Ext1
GO:0045104	intermediate filament cytoskeleton organization	biological_process	2	1027	20	20900	0.257652	0.576829	2.03505	Dst;Ppl
GO:0046328	regulation of JNK cascade	biological_process	2	1027	20	20900	0.257652	0.576829	2.03505	Mapk8ip2;Rap2a
GO:0060037	pharyngeal system development	biological_process	2	1027	20	20900	0.257652	0.576829	2.03505	Bmp5;Six4
GO:0006693	prostaglandin metabolic process	biological_process	3	1027	36	20900	0.259389	0.576829	1.69588	Ptgs1;Ptges;Atp6v1b1
GO:0007026	negative regulation of microtubule depolymerization	biological_process	3	1027	36	20900	0.259389	0.576829	1.69588	Tpx2;Cib1;Fgf13
GO:0007154	cell communication	biological_process	3	1027	36	20900	0.259389	0.576829	1.69588	Adgrv1;Slc8a1;Gjc3
GO:0034394	protein localization to cell surface	biological_process	3	1027	36	20900	0.259389	0.576829	1.69588	Emp2;Gga3;Rab11a
GO:0035115	embryonic forelimb morphogenesis	biological_process	3	1027	36	20900	0.259389	0.576829	1.69588	Cacna1c;Mecom;Runx2
GO:0045765	regulation of angiogenesis	biological_process	3	1027	36	20900	0.259389	0.576829	1.69588	Emp2;Efna1;Ppp1r15a
GO:0018105	peptidyl-serine phosphorylation	biological_process	11	1027	178	20900	0.260088	0.576829	1.25762	Srpk3;Camk2a;Prkca;Camk2b;Dclk3;Stk32c;Akt3;Stk38l;Nek7;Prkce;Csnk2a1
GO:0000183	rDNA heterochromatin formation	biological_process	1	1027	6	20900	0.260928	0.576829	3.39176	Bend3
GO:0000480	endonucleolytic cleavage in 5'-ETS of tricistronic rRNA transcript (SSU-rRNA, 5.8S rRNA, LSU-rRNA)	biological_process	1	1027	6	20900	0.260928	0.576829	3.39176	Nop9
GO:0000963	mitochondrial RNA processing	biological_process	1	1027	6	20900	0.260928	0.576829	3.39176	Fastkd3
GO:0001787	natural killer cell proliferation	biological_process	1	1027	6	20900	0.260928	0.576829	3.39176	Emp2
GO:0002043	blood vessel endothelial cell proliferation involved in sprouting angiogenesis	biological_process	1	1027	6	20900	0.260928	0.576829	3.39176	Bmp4
GO:0002051	osteoblast fate commitment	biological_process	1	1027	6	20900	0.260928	0.576829	3.39176	Runx2
GO:0003056	regulation of vascular associated smooth muscle contraction	biological_process	1	1027	6	20900	0.260928	0.576829	3.39176	Atp2b1
GO:0005981	regulation of glycogen catabolic process	biological_process	1	1027	6	20900	0.260928	0.576829	3.39176	Ppp1r3e
GO:0006003	fructose 2,6-bisphosphate metabolic process	biological_process	1	1027	6	20900	0.260928	0.576829	3.39176	Pfkfb3
GO:0006161	deoxyguanosine catabolic process	biological_process	1	1027	6	20900	0.260928	0.576829	3.39176	Gda
GO:0006207	'de novo' pyrimidine nucleobase biosynthetic process	biological_process	1	1027	6	20900	0.260928	0.576829	3.39176	Cmpk1
GO:0006362	transcription elongation by RNA polymerase I	biological_process	1	1027	6	20900	0.260928	0.576829	3.39176	Ercc2
GO:0006398	mRNA 3'-end processing by stem-loop binding and cleavage	biological_process	1	1027	6	20900	0.260928	0.576829	3.39176	Cpsf2
GO:0006636	unsaturated fatty acid biosynthetic process	biological_process	1	1027	6	20900	0.260928	0.576829	3.39176	Scd3
GO:0006640	monoacylglycerol biosynthetic process	biological_process	1	1027	6	20900	0.260928	0.576829	3.39176	Dgat1
GO:0006642	triglyceride mobilization	biological_process	1	1027	6	20900	0.260928	0.576829	3.39176	Il6st
GO:0006682	galactosylceramide biosynthetic process	biological_process	1	1027	6	20900	0.260928	0.576829	3.39176	Ugt8a
GO:0006751	glutathione catabolic process	biological_process	1	1027	6	20900	0.260928	0.576829	3.39176	Ggt5
GO:0006777	Mo-molybdopterin cofactor biosynthetic process	biological_process	1	1027	6	20900	0.260928	0.576829	3.39176	Mocs2
GO:0007023	post-chaperonin tubulin folding pathway	biological_process	1	1027	6	20900	0.260928	0.576829	3.39176	Tbcc
GO:0007217	tachykinin receptor signaling pathway	biological_process	1	1027	6	20900	0.260928	0.576829	3.39176	Grk5
GO:0007635	chemosensory behavior	biological_process	1	1027	6	20900	0.260928	0.576829	3.39176	Prkce
GO:0009449	gamma-aminobutyric acid biosynthetic process	biological_process	1	1027	6	20900	0.260928	0.576829	3.39176	Gad2
GO:0010742	macrophage derived foam cell differentiation	biological_process	1	1027	6	20900	0.260928	0.576829	3.39176	Selenok
GO:0010760	negative regulation of macrophage chemotaxis	biological_process	1	1027	6	20900	0.260928	0.576829	3.39176	Mmp28
GO:0010830	regulation of myotube differentiation	biological_process	1	1027	6	20900	0.260928	0.576829	3.39176	Rbm38
GO:0010891	negative regulation of sequestering of triglyceride	biological_process	1	1027	6	20900	0.260928	0.576829	3.39176	Osbpl8
GO:0014841	skeletal muscle satellite cell proliferation	biological_process	1	1027	6	20900	0.260928	0.576829	3.39176	Kpna1
GO:0014894	response to denervation involved in regulation of muscle adaptation	biological_process	1	1027	6	20900	0.260928	0.576829	3.39176	Scn5a
GO:0014904	myotube cell development	biological_process	1	1027	6	20900	0.260928	0.576829	3.39176	Dmd
GO:0014910	regulation of smooth muscle cell migration	biological_process	1	1027	6	20900	0.260928	0.576829	3.39176	Plxna1
GO:0015734	taurine transport	biological_process	1	1027	6	20900	0.260928	0.576829	3.39176	Lrrc8c
GO:0016266	O-glycan processing	biological_process	1	1027	6	20900	0.260928	0.576829	3.39176	Gxylt2
GO:0016338	calcium-independent cell-cell adhesion via plasma membrane cell-adhesion molecules	biological_process	1	1027	6	20900	0.260928	0.576829	3.39176	Cadm1
GO:0016554	cytidine to uridine editing	biological_process	1	1027	6	20900	0.260928	0.576829	3.39176	Rbm47
GO:0021785	branchiomotor neuron axon guidance	biological_process	1	1027	6	20900	0.260928	0.576829	3.39176	Nrp1
GO:0021902	commitment of neuronal cell to specific neuron type in forebrain	biological_process	1	1027	6	20900	0.260928	0.576829	3.39176	Fezf2
GO:0030202	heparin metabolic process	biological_process	1	1027	6	20900	0.260928	0.576829	3.39176	Ext1
GO:0030210	heparin biosynthetic process	biological_process	1	1027	6	20900	0.260928	0.576829	3.39176	Ext1
GO:0030252	growth hormone secretion	biological_process	1	1027	6	20900	0.260928	0.576829	3.39176	Cacna1c
GO:0030522	intracellular receptor signaling pathway	biological_process	1	1027	6	20900	0.260928	0.576829	3.39176	Vdr
GO:0031223	auditory behavior	biological_process	1	1027	6	20900	0.260928	0.576829	3.39176	Abl2
GO:0031579	membrane raft organization	biological_process	1	1027	6	20900	0.260928	0.576829	3.39176	Pmp22
GO:0031581	hemidesmosome assembly	biological_process	1	1027	6	20900	0.260928	0.576829	3.39176	Dst
GO:0031952	regulation of protein autophosphorylation	biological_process	1	1027	6	20900	0.260928	0.576829	3.39176	Ppp2r5b
GO:0032100	positive regulation of appetite	biological_process	1	1027	6	20900	0.260928	0.576829	3.39176	Oprm1
GO:0032237	activation of store-operated calcium channel activity	biological_process	1	1027	6	20900	0.260928	0.576829	3.39176	Cracr2a
GO:0032324	molybdopterin cofactor biosynthetic process	biological_process	1	1027	6	20900	0.260928	0.576829	3.39176	Mocs2
GO:0032497	detection of lipopolysaccharide	biological_process	1	1027	6	20900	0.260928	0.576829	3.39176	Nr4a1
GO:0032527	protein exit from endoplasmic reticulum	biological_process	1	1027	6	20900	0.260928	0.576829	3.39176	Rangrf
GO:0032692	negative regulation of interleukin-1 production	biological_process	1	1027	6	20900	0.260928	0.576829	3.39176	Hdac3
GO:0033088	negative regulation of immature T cell proliferation in thymus	biological_process	1	1027	6	20900	0.260928	0.576829	3.39176	Bmp4
GO:0033504	floor plate development	biological_process	1	1027	6	20900	0.260928	0.576829	3.39176	Cby1
GO:0033600	negative regulation of mammary gland epithelial cell proliferation	biological_process	1	1027	6	20900	0.260928	0.576829	3.39176	Robo1
GO:0033631	cell-cell adhesion mediated by integrin	biological_process	1	1027	6	20900	0.260928	0.576829	3.39176	L1cam
GO:0034121	regulation of toll-like receptor signaling pathway	biological_process	1	1027	6	20900	0.260928	0.576829	3.39176	Esr1
GO:0034372	very-low-density lipoprotein particle remodeling	biological_process	1	1027	6	20900	0.260928	0.576829	3.39176	Lpl
GO:0034405	response to fluid shear stress	biological_process	1	1027	6	20900	0.260928	0.576829	3.39176	P2rx7
GO:0035166	post-embryonic hemopoiesis	biological_process	1	1027	6	20900	0.260928	0.576829	3.39176	Jak2
GO:0035524	proline transmembrane transport	biological_process	1	1027	6	20900	0.260928	0.576829	3.39176	Slc6a7
GO:0035883	enteroendocrine cell differentiation	biological_process	1	1027	6	20900	0.260928	0.576829	3.39176	Neurod1
GO:0038154	interleukin-11-mediated signaling pathway	biological_process	1	1027	6	20900	0.260928	0.576829	3.39176	Il6st
GO:0042420	dopamine catabolic process	biological_process	1	1027	6	20900	0.260928	0.576829	3.39176	Comt
GO:0042590	antigen processing and presentation of exogenous peptide antigen via MHC class I	biological_process	1	1027	6	20900	0.260928	0.576829	3.39176	Fcgr3
GO:0043312	neutrophil degranulation	biological_process	1	1027	6	20900	0.260928	0.576829	3.39176	Stx11
GO:0043320	natural killer cell degranulation	biological_process	1	1027	6	20900	0.260928	0.576829	3.39176	Stx11
GO:0043378	positive regulation of CD8-positive, alpha-beta T cell differentiation	biological_process	1	1027	6	20900	0.260928	0.576829	3.39176	Runx1
GO:0043551	regulation of phosphatidylinositol 3-kinase activity	biological_process	1	1027	6	20900	0.260928	0.576829	3.39176	Pik3r1
GO:0043697	cell dedifferentiation	biological_process	1	1027	6	20900	0.260928	0.576829	3.39176	Fezf2
GO:0044242	cellular lipid catabolic process	biological_process	1	1027	6	20900	0.260928	0.576829	3.39176	Acadl
GO:0045163	clustering of voltage-gated potassium channels	biological_process	1	1027	6	20900	0.260928	0.576829	3.39176	Dlg2
GO:0045639	positive regulation of myeloid cell differentiation	biological_process	1	1027	6	20900	0.260928	0.576829	3.39176	Fes
GO:0045741	positive regulation of epidermal growth factor-activated receptor activity	biological_process	1	1027	6	20900	0.260928	0.576829	3.39176	Fbxw7
GO:0045833	negative regulation of lipid metabolic process	biological_process	1	1027	6	20900	0.260928	0.576829	3.39176	Apoc1
GO:0045851	pH reduction	biological_process	1	1027	6	20900	0.260928	0.576829	3.39176	Atp6v1b1
GO:0045916	negative regulation of complement activation	biological_process	1	1027	6	20900	0.260928	0.576829	3.39176	Cd59b
GO:0045933	positive regulation of muscle contraction	biological_process	1	1027	6	20900	0.260928	0.576829	3.39176	Eno1b
GO:0046464	acylglycerol catabolic process	biological_process	1	1027	6	20900	0.260928	0.576829	3.39176	Mgll
GO:0046959	habituation	biological_process	1	1027	6	20900	0.260928	0.576829	3.39176	Kalrn
GO:0048261	negative regulation of receptor-mediated endocytosis	biological_process	1	1027	6	20900	0.260928	0.576829	3.39176	Apoc1
GO:0048333	mesodermal cell differentiation	biological_process	1	1027	6	20900	0.260928	0.576829	3.39176	Bmp4
GO:0048562	embryonic organ morphogenesis	biological_process	1	1027	6	20900	0.260928	0.576829	3.39176	Neurod1
GO:0048755	branching morphogenesis of a nerve	biological_process	1	1027	6	20900	0.260928	0.576829	3.39176	Fgf13
GO:0048793	pronephros development	biological_process	1	1027	6	20900	0.260928	0.576829	3.39176	Lhx1
GO:0050819	negative regulation of coagulation	biological_process	1	1027	6	20900	0.260928	0.576829	3.39176	Hs3st5
GO:0051127	positive regulation of actin nucleation	biological_process	1	1027	6	20900	0.260928	0.576829	3.39176	Fmn1
GO:0051142	positive regulation of NK T cell proliferation	biological_process	1	1027	6	20900	0.260928	0.576829	3.39176	Jak2
GO:0051224	negative regulation of protein transport	biological_process	1	1027	6	20900	0.260928	0.576829	3.39176	Snx3
GO:0051882	mitochondrial depolarization	biological_process	1	1027	6	20900	0.260928	0.576829	3.39176	P2rx7
GO:0060129	thyroid-stimulating hormone-secreting cell differentiation	biological_process	1	1027	6	20900	0.260928	0.576829	3.39176	Wnt4
GO:0060298	positive regulation of sarcomere organization	biological_process	1	1027	6	20900	0.260928	0.576829	3.39176	Prox1
GO:0060304	regulation of phosphatidylinositol dephosphorylation	biological_process	1	1027	6	20900	0.260928	0.576829	3.39176	Mtmr1
GO:0060372	regulation of atrial cardiac muscle cell membrane repolarization	biological_process	1	1027	6	20900	0.260928	0.576829	3.39176	Scn5a
GO:0060415	muscle tissue morphogenesis	biological_process	1	1027	6	20900	0.260928	0.576829	3.39176	Adarb1
GO:0060513	prostatic bud formation	biological_process	1	1027	6	20900	0.260928	0.576829	3.39176	Bmp4
GO:0060544	regulation of necroptotic process	biological_process	1	1027	6	20900	0.260928	0.576829	3.39176	Birc3
GO:0060545	positive regulation of necroptotic process	biological_process	1	1027	6	20900	0.260928	0.576829	3.39176	Aifm1
GO:0060742	epithelial cell differentiation involved in prostate gland development	biological_process	1	1027	6	20900	0.260928	0.576829	3.39176	Psap
GO:0060931	sinoatrial node cell development	biological_process	1	1027	6	20900	0.260928	0.576829	3.39176	Popdc2
GO:0060978	angiogenesis involved in coronary vascular morphogenesis	biological_process	1	1027	6	20900	0.260928	0.576829	3.39176	Nrp1
GO:0061668	mitochondrial ribosome assembly	biological_process	1	1027	6	20900	0.260928	0.576829	3.39176	Noa1
GO:0070072	vacuolar proton-transporting V-type ATPase complex assembly	biological_process	1	1027	6	20900	0.260928	0.576829	3.39176	Atp6v1b1
GO:0070175	positive regulation of enamel mineralization	biological_process	1	1027	6	20900	0.260928	0.576829	3.39176	Cftr
GO:0070227	lymphocyte apoptotic process	biological_process	1	1027	6	20900	0.260928	0.576829	3.39176	P2rx7
GO:0070293	renal absorption	biological_process	1	1027	6	20900	0.260928	0.576829	3.39176	Klhl3
GO:0070296	sarcoplasmic reticulum calcium ion transport	biological_process	1	1027	6	20900	0.260928	0.576829	3.39176	Ryr2
GO:0070447	positive regulation of oligodendrocyte progenitor proliferation	biological_process	1	1027	6	20900	0.260928	0.576829	3.39176	Lrp2
GO:0070662	mast cell proliferation	biological_process	1	1027	6	20900	0.260928	0.576829	3.39176	Kit
GO:0070665	positive regulation of leukocyte proliferation	biological_process	1	1027	6	20900	0.260928	0.576829	3.39176	Jak2
GO:0070668	positive regulation of mast cell proliferation	biological_process	1	1027	6	20900	0.260928	0.576829	3.39176	Kit
GO:0070972	protein localization to endoplasmic reticulum	biological_process	1	1027	6	20900	0.260928	0.576829	3.39176	Ppp1r15a
GO:0071377	cellular response to glucagon stimulus	biological_process	1	1027	6	20900	0.260928	0.576829	3.39176	Adcy8
GO:0071529	cementum mineralization	biological_process	1	1027	6	20900	0.260928	0.576829	3.39176	Ank
GO:0071704	organic substance metabolic process	biological_process	1	1027	6	20900	0.260928	0.576829	3.39176	Pgm5
GO:0071918	urea transmembrane transport	biological_process	1	1027	6	20900	0.260928	0.576829	3.39176	Pou3f3
GO:0071947	protein deubiquitination involved in ubiquitin-dependent protein catabolic process	biological_process	1	1027	6	20900	0.260928	0.576829	3.39176	Zranb1
GO:0072050	S-shaped body morphogenesis	biological_process	1	1027	6	20900	0.260928	0.576829	3.39176	Lhx1
GO:0072307	regulation of metanephric nephron tubule epithelial cell differentiation	biological_process	1	1027	6	20900	0.260928	0.576829	3.39176	Yap1
GO:0072537	fibroblast activation	biological_process	1	1027	6	20900	0.260928	0.576829	3.39176	Mdm2
GO:0086015	SA node cell action potential	biological_process	1	1027	6	20900	0.260928	0.576829	3.39176	Scn5a
GO:0086073	bundle of His cell-Purkinje myocyte adhesion involved in cell communication	biological_process	1	1027	6	20900	0.260928	0.576829	3.39176	Dsc2
GO:0090119	vesicle-mediated cholesterol transport	biological_process	1	1027	6	20900	0.260928	0.576829	3.39176	Syt7
GO:0097065	anterior head development	biological_process	1	1027	6	20900	0.260928	0.576829	3.39176	Bmp5
GO:0097113	AMPA glutamate receptor clustering	biological_process	1	1027	6	20900	0.260928	0.576829	3.39176	Lrrtm4
GO:0097490	sympathetic neuron projection extension	biological_process	1	1027	6	20900	0.260928	0.576829	3.39176	Nrp1
GO:0099010	modification of postsynaptic structure	biological_process	1	1027	6	20900	0.260928	0.576829	3.39176	Rap1b
GO:0120183	positive regulation of focal adhesion disassembly	biological_process	1	1027	6	20900	0.260928	0.576829	3.39176	Pik3r1
GO:0140013	meiotic nuclear division	biological_process	1	1027	6	20900	0.260928	0.576829	3.39176	Wnt4
GO:0140058	neuron projection arborization	biological_process	1	1027	6	20900	0.260928	0.576829	3.39176	Lrp2
GO:0140639	positive regulation of pyroptosis	biological_process	1	1027	6	20900	0.260928	0.576829	3.39176	Gbp3
GO:0150011	regulation of neuron projection arborization	biological_process	1	1027	6	20900	0.260928	0.576829	3.39176	Ntng1
GO:0160040	mitocytosis	biological_process	1	1027	6	20900	0.260928	0.576829	3.39176	Tspan9
GO:1901797	negative regulation of signal transduction by p53 class mediator	biological_process	1	1027	6	20900	0.260928	0.576829	3.39176	Mdm2
GO:1901896	positive regulation of ATPase-coupled calcium transmembrane transporter activity	biological_process	1	1027	6	20900	0.260928	0.576829	3.39176	Ryr2
GO:1902396	protein localization to bicellular tight junction	biological_process	1	1027	6	20900	0.260928	0.576829	3.39176	F11r
GO:1902514	regulation of calcium ion transmembrane transport via high voltage-gated calcium channel	biological_process	1	1027	6	20900	0.260928	0.576829	3.39176	Cacna2d1
GO:1902667	regulation of axon guidance	biological_process	1	1027	6	20900	0.260928	0.576829	3.39176	Fezf2
GO:1903028	positive regulation of opsonization	biological_process	1	1027	6	20900	0.260928	0.576829	3.39176	Myo18a
GO:1903912	negative regulation of endoplasmic reticulum stress-induced eIF2 alpha phosphorylation	biological_process	1	1027	6	20900	0.260928	0.576829	3.39176	Ppp1r15a
GO:1904062	regulation of monoatomic cation transmembrane transport	biological_process	1	1027	6	20900	0.260928	0.576829	3.39176	Grin2a
GO:1905037	autophagosome organization	biological_process	1	1027	6	20900	0.260928	0.576829	3.39176	Zfyve26
GO:1905244	regulation of modification of synaptic structure	biological_process	1	1027	6	20900	0.260928	0.576829	3.39176	Epha4
GO:1905563	negative regulation of vascular endothelial cell proliferation	biological_process	1	1027	6	20900	0.260928	0.576829	3.39176	Mef2c
GO:1905949	negative regulation of calcium ion import across plasma membrane	biological_process	1	1027	6	20900	0.260928	0.576829	3.39176	Ppp3ca
GO:1990034	calcium ion export across plasma membrane	biological_process	1	1027	6	20900	0.260928	0.576829	3.39176	Atp2b1
GO:2000651	positive regulation of sodium ion transmembrane transporter activity	biological_process	1	1027	6	20900	0.260928	0.576829	3.39176	Dmd
GO:2000676	positive regulation of type B pancreatic cell apoptotic process	biological_process	1	1027	6	20900	0.260928	0.576829	3.39176	Hdac3
GO:2001257	regulation of cation channel activity	biological_process	1	1027	6	20900	0.260928	0.576829	3.39176	Homer1
GO:0009749	response to glucose	biological_process	4	1027	53	20900	0.26257	0.578757	1.53589	Ildr2;Neurod1;Gpam;Rasal2
GO:0042307	positive regulation of protein import into nucleus	biological_process	4	1027	53	20900	0.26257	0.578757	1.53589	Jak2;Pik3r1;Hsp90ab1;Hdac3
GO:1902895	positive regulation of miRNA transcription	biological_process	4	1027	53	20900	0.26257	0.578757	1.53589	Bmp4;Tead1;Nr1h2;Gnl3
GO:0001764	neuron migration	biological_process	9	1027	142	20900	0.264105	0.581199	1.28982	Rac1;Adgrl3;Auts2;Prkg1;Kirrel3;Fgf13;Mef2c;Nrp1;Sdccag8
GO:0043066	negative regulation of apoptotic process	biological_process	30	1027	539	20900	0.265445	0.583669	1.13268	Vip;Mmp9;Opn3;Prlr;Birc3;Cd59b;Jak2;Cib1;Sphk1;Mitf;Angptl4;Mgmt;Six4;Lrp2;Grk5;Cd38;Pik3r1;Ddx3x;Atf5;Xiap;Pou3f3;Timp1;Prnp;Myo18a;Mdm2;Dnaja1;Hsp90ab1;Ckmt1;Prkce;Mcl1
GO:0009790	embryo development	biological_process	5	1027	71	20900	0.269765	0.586709	1.43314	Lrrc7;Grin2b;Dlg2;Zfx;Gtf2ird1
GO:0007219	Notch signaling pathway	biological_process	8	1027	125	20900	0.272338	0.586709	1.30243	Hey2;Sorbs2;Dner;S1pr3;Susd5;Cdh6;Fbxw7;Nkap
GO:0051091	positive regulation of DNA-binding transcription factor activity	biological_process	8	1027	125	20900	0.272338	0.586709	1.30243	Kit;Esr1;Neurod1;Jak2;Ppp3ca;Trim12a;Crebbp;Ppp2r5b
GO:0001818	negative regulation of cytokine production	biological_process	3	1027	37	20900	0.272876	0.586709	1.65004	Gbp3;Atp2b1;Cryba1
GO:0009058	biosynthetic process	biological_process	3	1027	37	20900	0.272876	0.586709	1.65004	Sptlc3;Sptlc2;Nmnat2
GO:0016339	calcium-dependent cell-cell adhesion via plasma membrane cell adhesion molecules	biological_process	3	1027	37	20900	0.272876	0.586709	1.65004	Cdh12;Cdh6;Cdh18
GO:0042755	eating behavior	biological_process	3	1027	37	20900	0.272876	0.586709	1.65004	Nmu;Oprm1;Npsr1
GO:0050807	regulation of synapse organization	biological_process	3	1027	37	20900	0.272876	0.586709	1.65004	Cntnap4;Ptpro;Rims4
GO:0033674	positive regulation of kinase activity	biological_process	4	1027	54	20900	0.273577	0.586709	1.50745	Musk;Ephb4;Flt3;Ret
GO:0048705	skeletal system morphogenesis	biological_process	4	1027	54	20900	0.273577	0.586709	1.50745	Zfand5;Runx2;P2rx7;Fmn1
GO:0006672	ceramide metabolic process	biological_process	2	1027	21	20900	0.2762	0.586709	1.93815	Acer3;Psap
GO:0006826	iron ion transport	biological_process	2	1027	21	20900	0.2762	0.586709	1.93815	Heph;Hephl1
GO:0007190	activation of adenylate cyclase activity	biological_process	2	1027	21	20900	0.2762	0.586709	1.93815	Lgr5;Adcy2
GO:0014009	glial cell proliferation	biological_process	2	1027	21	20900	0.2762	0.586709	1.93815	Nfib;Vegfc
GO:0021510	spinal cord development	biological_process	2	1027	21	20900	0.2762	0.586709	1.93815	Lhx1;Ercc2
GO:0030278	regulation of ossification	biological_process	2	1027	21	20900	0.2762	0.586709	1.93815	Pbx1;Runx2
GO:0031668	cellular response to extracellular stimulus	biological_process	2	1027	21	20900	0.2762	0.586709	1.93815	Ldha;P2rx7
GO:0032332	positive regulation of chondrocyte differentiation	biological_process	2	1027	21	20900	0.2762	0.586709	1.93815	Zbtb16;Runx2
GO:0045445	myoblast differentiation	biological_process	2	1027	21	20900	0.2762	0.586709	1.93815	Ddx5;Ddx17
GO:0060065	uterus development	biological_process	2	1027	21	20900	0.2762	0.586709	1.93815	Lhx1;Esr1
GO:0060307	regulation of ventricular cardiac muscle cell membrane repolarization	biological_process	2	1027	21	20900	0.2762	0.586709	1.93815	Scn5a;Cacna2d1
GO:1900242	regulation of synaptic vesicle endocytosis	biological_process	2	1027	21	20900	0.2762	0.586709	1.93815	Sh3gl1;Syt7
GO:0006886	intracellular protein transport	biological_process	15	1027	256	20900	0.278253	0.586709	1.19241	Mlph;Stx11;Napa;Sec61b;Syndig1;Kpnb1;Snx5;Sec61g;Ap3s1;Gga3;Vps26b;Stxbp3;Cltb;Psap;Ap2s1
GO:0001525	angiogenesis	biological_process	16	1027	275	20900	0.27886	0.586709	1.18403	Bmp4;Ephb4;Prkca;Egf;Unc5b;Cib1;Eng;Angptl4;Tnfsf12;Pknox1;Mfge8;Vegfc;Hspg2;Rnf213;Efna1;Nrp1
GO:1901224	positive regulation of non-canonical NF-kappaB signal transduction	biological_process	5	1027	72	20900	0.279294	0.586709	1.41323	Edar;Sphk1;Havcr2;Ddx3x;Crebbp
GO:0006606	protein import into nucleus	biological_process	7	1027	108	20900	0.280883	0.586709	1.31902	Ppp3ca;Ddx5;Kpnb1;Rangrf;Nup93;Pik3r1;Kpna1
GO:0008284	positive regulation of cell population proliferation	biological_process	29	1027	525	20900	0.283399	0.586709	1.12412	Kit;Yap1;Prox1;Bmp4;Meis2;Emp2;Prlr;Bmp5;Egf;Dmd;Jak2;Crh;Cib1;Sphk1;Epha4;Smarcd1;Optn;Pthlh;Grk5;Cd38;Sphk2;Vegfc;Pou3f3;Timp1;Acer3;Runx2;Il6st;Cntfr;Dot1l
GO:0070534	protein K63-linked ubiquitination	biological_process	4	1027	55	20900	0.28466	0.586709	1.48004	Traf1;Ube2e2;Rnf213;Trim12a
GO:0006641	triglyceride metabolic process	biological_process	3	1027	38	20900	0.286433	0.586709	1.60662	Apoc1;Gpam;Lmf1
GO:0051968	positive regulation of synaptic transmission, glutamatergic	biological_process	3	1027	38	20900	0.286433	0.586709	1.60662	Grin2a;Grin2b;Cacng3
GO:0071320	cellular response to cAMP	biological_process	3	1027	38	20900	0.286433	0.586709	1.60662	Slc8a1;Cftr;Rap1b
GO:0006396	RNA processing	biological_process	5	1027	73	20900	0.288888	0.586709	1.39387	Elavl4;Tmtc1;Adarb2;Adarb1;Trmt2b
GO:0051865	protein autoubiquitination	biological_process	5	1027	73	20900	0.288888	0.586709	1.39387	Rnf208;Uhrf2;Rnf213;Lrsam1;Mdm2
GO:1990830	cellular response to leukemia inhibitory factor	biological_process	8	1027	128	20900	0.293811	0.586709	1.27191	Lrba;Rnf125;Nfyb;Rnmt;Vegfc;Piga;Pfkp;Enah
GO:0000380	alternative mRNA splicing, via spliceosome	biological_process	2	1027	22	20900	0.29472	0.586709	1.85005	Ddx5;Ddx17
GO:0001975	response to amphetamine	biological_process	2	1027	22	20900	0.29472	0.586709	1.85005	Grin2a;Nr4a1
GO:0008593	regulation of Notch signaling pathway	biological_process	2	1027	22	20900	0.29472	0.586709	1.85005	Mfng;Il6st
GO:0009395	phospholipid catabolic process	biological_process	2	1027	22	20900	0.29472	0.586709	1.85005	Plbd2;Pld1
GO:0010842	retina layer formation	biological_process	2	1027	22	20900	0.29472	0.586709	1.85005	Lhx1;Ptprm
GO:0016575	histone deacetylation	biological_process	2	1027	22	20900	0.29472	0.586709	1.85005	Hdac7;Hdac3
GO:0017158	regulation of calcium ion-dependent exocytosis	biological_process	2	1027	22	20900	0.29472	0.586709	1.85005	Syt1;Syt7
GO:0031589	cell-substrate adhesion	biological_process	2	1027	22	20900	0.29472	0.586709	1.85005	Atp1b2;Prkce
GO:0035023	regulation of Rho protein signal transduction	biological_process	2	1027	22	20900	0.29472	0.586709	1.85005	Eps8l2;Akap13
GO:0043537	negative regulation of blood vessel endothelial cell migration	biological_process	2	1027	22	20900	0.29472	0.586709	1.85005	Mef2c;Atp2b4
GO:0045088	regulation of innate immune response	biological_process	2	1027	22	20900	0.29472	0.586709	1.85005	Dhx58;Lrp8
GO:0045638	negative regulation of myeloid cell differentiation	biological_process	2	1027	22	20900	0.29472	0.586709	1.85005	Meis2;Zbtb16
GO:0050790	regulation of catalytic activity	biological_process	2	1027	22	20900	0.29472	0.586709	1.85005	Rnf180;Ttn
GO:0060324	face development	biological_process	2	1027	22	20900	0.29472	0.586709	1.85005	Zfand5;Chd7
GO:2000042	negative regulation of double-strand break repair via homologous recombination	biological_process	2	1027	22	20900	0.29472	0.586709	1.85005	Helb;Polq
GO:0030324	lung development	biological_process	7	1027	110	20900	0.29648	0.586709	1.29503	Bmp4;Crh;Nfib;Cftr;Clcn2;Zfpm2;Fbxw7
GO:0000056	ribosomal small subunit export from nucleus	biological_process	1	1027	7	20900	0.297255	0.586709	2.90722	Nop9
GO:0001865	NK T cell differentiation	biological_process	1	1027	7	20900	0.297255	0.586709	2.90722	Psap
GO:0001936	regulation of endothelial cell proliferation	biological_process	1	1027	7	20900	0.297255	0.586709	2.90722	Bmp4
GO:0002068	glandular epithelial cell development	biological_process	1	1027	7	20900	0.297255	0.586709	2.90722	Slc9a4
GO:0002283	neutrophil activation involved in immune response	biological_process	1	1027	7	20900	0.297255	0.586709	2.90722	Dnase1
GO:0002327	immature B cell differentiation	biological_process	1	1027	7	20900	0.297255	0.586709	2.90722	Kit
GO:0002573	myeloid leukocyte differentiation	biological_process	1	1027	7	20900	0.297255	0.586709	2.90722	Runx1
GO:0002860	positive regulation of natural killer cell mediated cytotoxicity directed against tumor cell target	biological_process	1	1027	7	20900	0.297255	0.586709	2.90722	Crtam
GO:0003176	aortic valve development	biological_process	1	1027	7	20900	0.297255	0.586709	2.90722	Bmpr2
GO:0003209	cardiac atrium morphogenesis	biological_process	1	1027	7	20900	0.297255	0.586709	2.90722	Eng
GO:0003231	cardiac ventricle development	biological_process	1	1027	7	20900	0.297255	0.586709	2.90722	Scn5a
GO:0006012	galactose metabolic process	biological_process	1	1027	7	20900	0.297255	0.586709	2.90722	Galm
GO:0006015	5-phosphoribose 1-diphosphate biosynthetic process	biological_process	1	1027	7	20900	0.297255	0.586709	2.90722	Prpsap2
GO:0006208	pyrimidine nucleobase catabolic process	biological_process	1	1027	7	20900	0.297255	0.586709	2.90722	Dpysl5
GO:0006307	DNA dealkylation involved in DNA repair	biological_process	1	1027	7	20900	0.297255	0.586709	2.90722	Mgmt
GO:0006525	arginine metabolic process	biological_process	1	1027	7	20900	0.297255	0.586709	2.90722	Ddah1
GO:0006704	glucocorticoid biosynthetic process	biological_process	1	1027	7	20900	0.297255	0.586709	2.90722	Crh
GO:0007006	mitochondrial membrane organization	biological_process	1	1027	7	20900	0.297255	0.586709	2.90722	Cstad
GO:0007167	enzyme-linked receptor protein signaling pathway	biological_process	1	1027	7	20900	0.297255	0.586709	2.90722	Jak2
GO:0010594	regulation of endothelial cell migration	biological_process	1	1027	7	20900	0.297255	0.586709	2.90722	Emp2
GO:0010874	regulation of cholesterol efflux	biological_process	1	1027	7	20900	0.297255	0.586709	2.90722	Ttc39b
GO:0010882	regulation of cardiac muscle contraction by calcium ion signaling	biological_process	1	1027	7	20900	0.297255	0.586709	2.90722	Ryr2
GO:0010886	positive regulation of cholesterol storage	biological_process	1	1027	7	20900	0.297255	0.586709	2.90722	Lpl
GO:0014042	positive regulation of neuron maturation	biological_process	1	1027	7	20900	0.297255	0.586709	2.90722	Ret
GO:0014054	positive regulation of gamma-aminobutyric acid secretion	biological_process	1	1027	7	20900	0.297255	0.586709	2.90722	P2rx7
GO:0015014	heparan sulfate proteoglycan biosynthetic process, polysaccharide chain biosynthetic process	biological_process	1	1027	7	20900	0.297255	0.586709	2.90722	Ext1
GO:0017196	N-terminal peptidyl-methionine acetylation	biological_process	1	1027	7	20900	0.297255	0.586709	2.90722	Naa30
GO:0019674	NAD metabolic process	biological_process	1	1027	7	20900	0.297255	0.586709	2.90722	Ldha
GO:0021516	dorsal spinal cord development	biological_process	1	1027	7	20900	0.297255	0.586709	2.90722	Pbx3
GO:0021696	cerebellar cortex morphogenesis	biological_process	1	1027	7	20900	0.297255	0.586709	2.90722	Trnp1
GO:0021889	olfactory bulb interneuron differentiation	biological_process	1	1027	7	20900	0.297255	0.586709	2.90722	Atf5
GO:0030718	germ-line stem cell population maintenance	biological_process	1	1027	7	20900	0.297255	0.586709	2.90722	Crebbp
GO:0031340	positive regulation of vesicle fusion	biological_process	1	1027	7	20900	0.297255	0.586709	2.90722	Syt1
GO:0032400	melanosome localization	biological_process	1	1027	7	20900	0.297255	0.586709	2.90722	Mlph
GO:0032489	regulation of Cdc42 protein signal transduction	biological_process	1	1027	7	20900	0.297255	0.586709	2.90722	Nrp1
GO:0032534	regulation of microvillus assembly	biological_process	1	1027	7	20900	0.297255	0.586709	2.90722	Pld1
GO:0032815	negative regulation of natural killer cell activation	biological_process	1	1027	7	20900	0.297255	0.586709	2.90722	Havcr2
GO:0033080	immature T cell proliferation in thymus	biological_process	1	1027	7	20900	0.297255	0.586709	2.90722	Wnt4
GO:0033108	mitochondrial respiratory chain complex assembly	biological_process	1	1027	7	20900	0.297255	0.586709	2.90722	Aifm1
GO:0033299	secretion of lysosomal enzymes	biological_process	1	1027	7	20900	0.297255	0.586709	2.90722	Lyst
GO:0034157	positive regulation of toll-like receptor 7 signaling pathway	biological_process	1	1027	7	20900	0.297255	0.586709	2.90722	Ddx3x
GO:0035315	hair cell differentiation	biological_process	1	1027	7	20900	0.297255	0.586709	2.90722	Ercc2
GO:0035425	autocrine signaling	biological_process	1	1027	7	20900	0.297255	0.586709	2.90722	S100a8
GO:0035654	clathrin-coated vesicle cargo loading, AP-3-mediated	biological_process	1	1027	7	20900	0.297255	0.586709	2.90722	Ap3s1
GO:0038043	interleukin-5-mediated signaling pathway	biological_process	1	1027	7	20900	0.297255	0.586709	2.90722	Jak2
GO:0038065	collagen-activated signaling pathway	biological_process	1	1027	7	20900	0.297255	0.586709	2.90722	Jak2
GO:0042256	cytosolic ribosome assembly	biological_process	1	1027	7	20900	0.297255	0.586709	2.90722	Ddx3x
GO:0043401	steroid hormone mediated signaling pathway	biological_process	1	1027	7	20900	0.297255	0.586709	2.90722	Esr1
GO:0043462	regulation of ATP-dependent activity	biological_process	1	1027	7	20900	0.297255	0.586709	2.90722	Tmem64
GO:0043549	regulation of kinase activity	biological_process	1	1027	7	20900	0.297255	0.586709	2.90722	Emp2
GO:0043576	regulation of respiratory gaseous exchange	biological_process	1	1027	7	20900	0.297255	0.586709	2.90722	Glra1
GO:0044320	cellular response to leptin stimulus	biological_process	1	1027	7	20900	0.297255	0.586709	2.90722	Nr4a3
GO:0044528	regulation of mitochondrial mRNA stability	biological_process	1	1027	7	20900	0.297255	0.586709	2.90722	Fastkd3
GO:0044804	nucleophagy	biological_process	1	1027	7	20900	0.297255	0.586709	2.90722	Wipi1
GO:0044838	cell quiescence	biological_process	1	1027	7	20900	0.297255	0.586709	2.90722	Nfib
GO:0045185	maintenance of protein location	biological_process	1	1027	7	20900	0.297255	0.586709	2.90722	Chrd
GO:0045652	regulation of megakaryocyte differentiation	biological_process	1	1027	7	20900	0.297255	0.586709	2.90722	Mef2c
GO:0045794	negative regulation of cell volume	biological_process	1	1027	7	20900	0.297255	0.586709	2.90722	P2rx7
GO:0045836	positive regulation of meiotic nuclear division	biological_process	1	1027	7	20900	0.297255	0.586709	2.90722	Wnt4
GO:0045959	negative regulation of complement activation, classical pathway	biological_process	1	1027	7	20900	0.297255	0.586709	2.90722	Svep1
GO:0046541	saliva secretion	biological_process	1	1027	7	20900	0.297255	0.586709	2.90722	Kcnn4
GO:0047484	regulation of response to osmotic stress	biological_process	1	1027	7	20900	0.297255	0.586709	2.90722	Prkca
GO:0048387	negative regulation of retinoic acid receptor signaling pathway	biological_process	1	1027	7	20900	0.297255	0.586709	2.90722	Zfp536
GO:0051045	negative regulation of membrane protein ectodomain proteolysis	biological_process	1	1027	7	20900	0.297255	0.586709	2.90722	Timp1
GO:0051058	negative regulation of small GTPase mediated signal transduction	biological_process	1	1027	7	20900	0.297255	0.586709	2.90722	Cgnl1
GO:0051155	positive regulation of striated muscle cell differentiation	biological_process	1	1027	7	20900	0.297255	0.586709	2.90722	Nek5
GO:0051280	negative regulation of release of sequestered calcium ion into cytosol	biological_process	1	1027	7	20900	0.297255	0.586709	2.90722	Prkce
GO:0051715	cytolysis in another organism	biological_process	1	1027	7	20900	0.297255	0.586709	2.90722	Gbp3
GO:0051964	negative regulation of synapse assembly	biological_process	1	1027	7	20900	0.297255	0.586709	2.90722	Robo1
GO:0052651	monoacylglycerol catabolic process	biological_process	1	1027	7	20900	0.297255	0.586709	2.90722	Mgll
GO:0055012	ventricular cardiac muscle cell differentiation	biological_process	1	1027	7	20900	0.297255	0.586709	2.90722	Mef2c
GO:0060087	relaxation of vascular associated smooth muscle	biological_process	1	1027	7	20900	0.297255	0.586709	2.90722	Prkg1
GO:0060235	lens induction in camera-type eye	biological_process	1	1027	7	20900	0.297255	0.586709	2.90722	Bmp4
GO:0060373	regulation of ventricular cardiac muscle cell membrane depolarization	biological_process	1	1027	7	20900	0.297255	0.586709	2.90722	Scn5a
GO:0060440	trachea formation	biological_process	1	1027	7	20900	0.297255	0.586709	2.90722	Bmp4
GO:0060442	branching involved in prostate gland morphogenesis	biological_process	1	1027	7	20900	0.297255	0.586709	2.90722	Bmp4
GO:0060527	prostate epithelial cord arborization involved in prostate glandular acinus morphogenesis	biological_process	1	1027	7	20900	0.297255	0.586709	2.90722	Esr1
GO:0060536	cartilage morphogenesis	biological_process	1	1027	7	20900	0.297255	0.586709	2.90722	Mef2c
GO:0060628	regulation of ER to Golgi vesicle-mediated transport	biological_process	1	1027	7	20900	0.297255	0.586709	2.90722	Use1
GO:0060754	positive regulation of mast cell chemotaxis	biological_process	1	1027	7	20900	0.297255	0.586709	2.90722	Vegfc
GO:0070168	negative regulation of biomineral tissue development	biological_process	1	1027	7	20900	0.297255	0.586709	2.90722	Hey2
GO:0070309	lens fiber cell morphogenesis	biological_process	1	1027	7	20900	0.297255	0.586709	2.90722	Prox1
GO:0070842	aggresome assembly	biological_process	1	1027	7	20900	0.297255	0.586709	2.90722	Pmp22
GO:0072148	epithelial cell fate commitment	biological_process	1	1027	7	20900	0.297255	0.586709	2.90722	Chrd
GO:0086014	atrial cardiac muscle cell action potential	biological_process	1	1027	7	20900	0.297255	0.586709	2.90722	Scn5a
GO:0090370	negative regulation of cholesterol efflux	biological_process	1	1027	7	20900	0.297255	0.586709	2.90722	Egf
GO:0097050	type B pancreatic cell apoptotic process	biological_process	1	1027	7	20900	0.297255	0.586709	2.90722	Ryr2
GO:0098868	bone growth	biological_process	1	1027	7	20900	0.297255	0.586709	2.90722	Ext1
GO:0098943	neurotransmitter receptor transport, postsynaptic endosome to lysosome	biological_process	1	1027	7	20900	0.297255	0.586709	2.90722	Cacng3
GO:0099536	synaptic signaling	biological_process	1	1027	7	20900	0.297255	0.586709	2.90722	Dmd
GO:0099566	regulation of postsynaptic cytosolic calcium ion concentration	biological_process	1	1027	7	20900	0.297255	0.586709	2.90722	Grin2b
GO:0110095	cellular detoxification of aldehyde	biological_process	1	1027	7	20900	0.297255	0.586709	2.90722	Rdh12
GO:0150012	positive regulation of neuron projection arborization	biological_process	1	1027	7	20900	0.297255	0.586709	2.90722	Grip1
GO:0150037	regulation of calcium-dependent activation of synaptic vesicle fusion	biological_process	1	1027	7	20900	0.297255	0.586709	2.90722	Prrt2
GO:0150093	amyloid-beta clearance by transcytosis	biological_process	1	1027	7	20900	0.297255	0.586709	2.90722	Rab11a
GO:1900122	positive regulation of receptor binding	biological_process	1	1027	7	20900	0.297255	0.586709	2.90722	Mmp9
GO:1900748	positive regulation of vascular endothelial growth factor signaling pathway	biological_process	1	1027	7	20900	0.297255	0.586709	2.90722	Robo1
GO:1901018	positive regulation of potassium ion transmembrane transporter activity	biological_process	1	1027	7	20900	0.297255	0.586709	2.90722	Atp1b2
GO:1901166	neural crest cell migration involved in autonomic nervous system development	biological_process	1	1027	7	20900	0.297255	0.586709	2.90722	Nrp1
GO:1902108	regulation of mitochondrial membrane permeability involved in apoptotic process	biological_process	1	1027	7	20900	0.297255	0.586709	2.90722	Camk2a
GO:1903288	positive regulation of potassium ion import across plasma membrane	biological_process	1	1027	7	20900	0.297255	0.586709	2.90722	Atp1b2
GO:1904382	mannose trimming involved in glycoprotein ERAD pathway	biological_process	1	1027	7	20900	0.297255	0.586709	2.90722	Man1a2
GO:1904781	positive regulation of protein localization to centrosome	biological_process	1	1027	7	20900	0.297255	0.586709	2.90722	Mark4
GO:1905806	regulation of synapse pruning	biological_process	1	1027	7	20900	0.297255	0.586709	2.90722	Epha4
GO:2000144	positive regulation of DNA-templated transcription initiation	biological_process	1	1027	7	20900	0.297255	0.586709	2.90722	Mitf
GO:2000304	positive regulation of ceramide biosynthetic process	biological_process	1	1027	7	20900	0.297255	0.586709	2.90722	Sphk2
GO:2000481	positive regulation of cAMP-dependent protein kinase activity	biological_process	1	1027	7	20900	0.297255	0.586709	2.90722	Atp2b4
GO:2001269	positive regulation of cysteine-type endopeptidase activity involved in apoptotic signaling pathway	biological_process	1	1027	7	20900	0.297255	0.586709	2.90722	St18
GO:0001932	regulation of protein phosphorylation	biological_process	5	1027	74	20900	0.29854	0.58873	1.37504	Grm5;Tada3;Lrp4;Rptor;Ppp2r5b
GO:0007018	microtubule-based movement	biological_process	5	1027	74	20900	0.29854	0.58873	1.37504	Dync1i1;Stard9;Dnah12;Kif3a;Dync2h1
GO:0007029	endoplasmic reticulum organization	biological_process	3	1027	39	20900	0.300042	0.590143	1.56543	Sec61a1;Use1;Lman1
GO:0007528	neuromuscular junction development	biological_process	3	1027	39	20900	0.300042	0.590143	1.56543	Musk;Cacnb2;Kalrn
GO:0045776	negative regulation of blood pressure	biological_process	3	1027	39	20900	0.300042	0.590143	1.56543	Snx5;Pik3r1;Vegfc
GO:0045824	negative regulation of innate immune response	biological_process	3	1027	39	20900	0.300042	0.590143	1.56543	Dhx58;Usp38;Havcr2
GO:2000463	positive regulation of excitatory postsynaptic potential	biological_process	3	1027	39	20900	0.300042	0.590143	1.56543	Grin2a;Grin2b;Neto2
GO:0030514	negative regulation of BMP signaling pathway	biological_process	4	1027	57	20900	0.307007	0.59173	1.42811	Chrd;Vwc2l;Smurf1;Lrp2
GO:0046427	positive regulation of receptor signaling pathway via JAK-STAT	biological_process	4	1027	57	20900	0.307007	0.59173	1.42811	Kit;Camk2a;Jak2;Crlf3
GO:0051898	negative regulation of phosphatidylinositol 3-kinase/protein kinase B signal transduction	biological_process	4	1027	57	20900	0.307007	0.59173	1.42811	Cib1;Pik3ip1;Pik3cb;Cryba1
GO:0008217	regulation of blood pressure	biological_process	5	1027	75	20900	0.308243	0.59173	1.3567	Cacna1c;Ptgs1;Arhgef12;Ext1;Atp2b1
GO:0042102	positive regulation of T cell proliferation	biological_process	5	1027	75	20900	0.308243	0.59173	1.3567	Cd59b;Jak2;Selenok;Havcr2;Il6st
GO:0030308	negative regulation of cell growth	biological_process	8	1027	130	20900	0.308345	0.59173	1.25234	Eno1b;Slit3;Bst2;Bmpr2;Crlf3;Sphk2;Ddx3x;Gng4
GO:0000462	maturation of SSU-rRNA from tricistronic rRNA transcript (SSU-rRNA, 5.8S rRNA, LSU-rRNA)	biological_process	2	1027	23	20900	0.313169	0.59173	1.76961	Ercc2;Utp3
GO:0002026	regulation of the force of heart contraction	biological_process	2	1027	23	20900	0.313169	0.59173	1.76961	Prkca;Slc8a1
GO:0007423	sensory organ development	biological_process	2	1027	23	20900	0.313169	0.59173	1.76961	Grin2b;Neurod1
GO:0014044	Schwann cell development	biological_process	2	1027	23	20900	0.313169	0.59173	1.76961	Pmp22;Grb2
GO:0017015	regulation of transforming growth factor beta receptor signaling pathway	biological_process	2	1027	23	20900	0.313169	0.59173	1.76961	Zeb1;Eng
GO:0034587	piRNA processing	biological_process	2	1027	23	20900	0.313169	0.59173	1.76961	Exd1;Mov10l1
GO:0035640	exploration behavior	biological_process	2	1027	23	20900	0.313169	0.59173	1.76961	Chrd;Abl2
GO:0042491	inner ear auditory receptor cell differentiation	biological_process	2	1027	23	20900	0.313169	0.59173	1.76961	Bmp4;Myo6
GO:0048010	vascular endothelial growth factor receptor signaling pathway	biological_process	2	1027	23	20900	0.313169	0.59173	1.76961	Vegfc;Nrp1
GO:0060047	heart contraction	biological_process	2	1027	23	20900	0.313169	0.59173	1.76961	Rangrf;Ext1
GO:0095500	acetylcholine receptor signaling pathway	biological_process	2	1027	23	20900	0.313169	0.59173	1.76961	Sorbs2;Ache
GO:0098974	postsynaptic actin cytoskeleton organization	biological_process	2	1027	23	20900	0.313169	0.59173	1.76961	Rac1;Frmpd4
GO:0051897	positive regulation of phosphatidylinositol 3-kinase/protein kinase B signal transduction	biological_process	11	1027	187	20900	0.313632	0.59173	1.19709	Musk;Rac1;Egf;Jak2;Unc5b;Eng;Osbpl8;Lrp2;Ret;Hsp90ab1;Pik3cb
GO:0001656	metanephros development	biological_process	3	1027	40	20900	0.313682	0.59173	1.52629	Bmp4;Lhx1;Wnt4
GO:0001835	blastocyst hatching	biological_process	3	1027	40	20900	0.313682	0.59173	1.52629	Pemt;Cmtm3;Asf1b
GO:0015914	phospholipid transport	biological_process	3	1027	40	20900	0.313682	0.59173	1.52629	Pitpnm2;Osbpl8;Prelid3a
GO:0033209	tumor necrosis factor-mediated signaling pathway	biological_process	3	1027	40	20900	0.313682	0.59173	1.52629	St18;Jak2;Traf1
GO:0042327	positive regulation of phosphorylation	biological_process	3	1027	40	20900	0.313682	0.59173	1.52629	Wee2;Egf;Nrp1
GO:0045214	sarcomere organization	biological_process	3	1027	40	20900	0.313682	0.59173	1.52629	Ttn;Ldb3;Six4
GO:0050853	B cell receptor signaling pathway	biological_process	3	1027	40	20900	0.313682	0.59173	1.52629	Grb2;Cd38;Mef2c
GO:0071310	cellular response to organic substance	biological_process	3	1027	40	20900	0.313682	0.59173	1.52629	Syp;Nr4a1;Psap
GO:2000134	negative regulation of G1/S transition of mitotic cell cycle	biological_process	3	1027	40	20900	0.313682	0.59173	1.52629	Myo16;Crlf3;Ctdspl
GO:0008033	tRNA processing	biological_process	6	1027	94	20900	0.315638	0.59173	1.29897	Tsen34;Trmt1l;Nsun2;Grsf1;Trmt2b;Trmt1
GO:0003007	heart morphogenesis	biological_process	5	1027	76	20900	0.31799	0.59173	1.33885	Bmp4;Ephb4;Ttn;Slc8a1;Chd7
GO:0001942	hair follicle development	biological_process	4	1027	58	20900	0.318248	0.59173	1.40349	Edar;Lgr5;Lrp4;Lhx2
GO:0007162	negative regulation of cell adhesion	biological_process	4	1027	58	20900	0.318248	0.59173	1.40349	Plxna1;Epha4;Pik3r1;Hspg2
GO:0031397	negative regulation of protein ubiquitination	biological_process	4	1027	58	20900	0.318248	0.59173	1.40349	Nxn;Klhl40;Dnaja1;Prkce
GO:0032731	positive regulation of interleukin-1 beta production	biological_process	4	1027	58	20900	0.318248	0.59173	1.40349	Lpl;Nlrp1b;Jak2;P2rx7
GO:0034644	cellular response to UV	biological_process	4	1027	58	20900	0.318248	0.59173	1.40349	Pik3r1;Nsmce3;Fbxw7;Crebbp
GO:0051496	positive regulation of stress fiber assembly	biological_process	4	1027	58	20900	0.318248	0.59173	1.40349	Rac1;Wnt4;Ppm1e;Nrp1
GO:2000045	regulation of G1/S transition of mitotic cell cycle	biological_process	4	1027	58	20900	0.318248	0.59173	1.40349	Tjp3;Phf10;Smarcd1;Arid1b
GO:0006914	autophagy	biological_process	12	1027	207	20900	0.319929	0.59173	1.17974	Pmp22;S100a8;Gpr137;Optn;Wdfy4;Wdr24;Wipi1;Hap1;Lrsam1;Fnbp1l;Trim12a;Pik3cb
GO:0006457	protein folding	biological_process	7	1027	113	20900	0.320205	0.59173	1.26065	Tbcc;Dnajb6;Ahsa1;Pfdn4;Pfdn2;Dnaja1;Hsp90ab1
GO:0051402	neuron apoptotic process	biological_process	7	1027	113	20900	0.320205	0.59173	1.26065	Nlrp1b;Nr4a3;Crh;Oxr1;Nes;Xiap;Aifm1
GO:0006935	chemotaxis	biological_process	8	1027	132	20900	0.323027	0.59173	1.23337	Kit;S100a8;Cmtm8;Fes;Rac1;Robo1;Cmtm7;Cmtm3
GO:0007160	cell-matrix adhesion	biological_process	6	1027	95	20900	0.324374	0.59173	1.2853	Itgb5;Emp2;L1cam;Zfp469;Sned1;Col5a3
GO:0003281	ventricular septum development	biological_process	3	1027	41	20900	0.327335	0.59173	1.48906	Robo1;Lrp2;Mdm2
GO:0007259	receptor signaling pathway via JAK-STAT	biological_process	3	1027	41	20900	0.327335	0.59173	1.48906	Prlr;Neurod1;Jak2
GO:0061564	axon development	biological_process	3	1027	41	20900	0.327335	0.59173	1.48906	Pmp22;Neurod1;L1cam
GO:1900026	positive regulation of substrate adhesion-dependent cell spreading	biological_process	3	1027	41	20900	0.327335	0.59173	1.48906	Rac1;Cib1;Nrp1
GO:0030216	keratinocyte differentiation	biological_process	5	1027	77	20900	0.327774	0.59173	1.32146	Yap1;Ptgs1;Opn3;Ppp3ca;Ugcg
GO:0008543	fibroblast growth factor receptor signaling pathway	biological_process	4	1027	59	20900	0.329522	0.59173	1.3797	Chrd;Wnt4;Grb2;Ext1
GO:0042475	odontogenesis of dentin-containing tooth	biological_process	4	1027	59	20900	0.329522	0.59173	1.3797	Bmp4;Edar;Lrp4;Runx2
GO:0001701	in utero embryonic development	biological_process	18	1027	324	20900	0.329875	0.59173	1.13059	Chrd;Grin2b;Ttn;Ercc2;Nxn;Zfand5;Chd7;Nsun2;Runx1;Mecom;Slc25a20;Man2a1;Rundc1;Zfpm2;Myo18b;Sec24c;Kif3a;Hdac3
GO:0006939	smooth muscle contraction	biological_process	2	1027	24	20900	0.33151	0.59173	1.69588	Cacna1c;Tpcn2
GO:0007009	plasma membrane organization	biological_process	2	1027	24	20900	0.33151	0.59173	1.69588	Otof;P2rx7
GO:0010763	positive regulation of fibroblast migration	biological_process	2	1027	24	20900	0.33151	0.59173	1.69588	Slc8a1;Prkce
GO:0010765	positive regulation of sodium ion transport	biological_process	2	1027	24	20900	0.33151	0.59173	1.69588	Akt3;Scn5a
GO:0032331	negative regulation of chondrocyte differentiation	biological_process	2	1027	24	20900	0.33151	0.59173	1.69588	Bmp4;Pthlh
GO:0045859	regulation of protein kinase activity	biological_process	2	1027	24	20900	0.33151	0.59173	1.69588	Ttn;Ankrd54
GO:0046856	phosphatidylinositol dephosphorylation	biological_process	2	1027	24	20900	0.33151	0.59173	1.69588	Mtmr1;Inpp4b
GO:0071549	cellular response to dexamethasone stimulus	biological_process	2	1027	24	20900	0.33151	0.59173	1.69588	Bmp4;Jak2
GO:0071711	basement membrane organization	biological_process	2	1027	24	20900	0.33151	0.59173	1.69588	Pmp22;Ext1
GO:2000647	negative regulation of stem cell proliferation	biological_process	2	1027	24	20900	0.33151	0.59173	1.69588	Kdf1;Nfib
GO:0000447	endonucleolytic cleavage in ITS1 to separate SSU-rRNA from 5.8S rRNA and LSU-rRNA from tricistronic rRNA transcript (SSU-rRNA, 5.8S rRNA, LSU-rRNA)	biological_process	1	1027	8	20900	0.331799	0.59173	2.54382	Nop9
GO:0001776	leukocyte homeostasis	biological_process	1	1027	8	20900	0.331799	0.59173	2.54382	Flt3
GO:0002023	reduction of food intake in response to dietary excess	biological_process	1	1027	8	20900	0.331799	0.59173	2.54382	Nmur2
GO:0003015	heart process	biological_process	1	1027	8	20900	0.331799	0.59173	2.54382	Yap1
GO:0003091	renal water homeostasis	biological_process	1	1027	8	20900	0.331799	0.59173	2.54382	Atp6v1b1
GO:0003223	ventricular compact myocardium morphogenesis	biological_process	1	1027	8	20900	0.331799	0.59173	2.54382	Lrp2
GO:0003253	cardiac neural crest cell migration involved in outflow tract morphogenesis	biological_process	1	1027	8	20900	0.331799	0.59173	2.54382	Nrp1
GO:0003344	pericardium morphogenesis	biological_process	1	1027	8	20900	0.331799	0.59173	2.54382	Bmp5
GO:0006020	inositol metabolic process	biological_process	1	1027	8	20900	0.331799	0.59173	2.54382	Impa2
GO:0006204	IMP catabolic process	biological_process	1	1027	8	20900	0.331799	0.59173	2.54382	Nt5c2
GO:0006221	pyrimidine nucleotide biosynthetic process	biological_process	1	1027	8	20900	0.331799	0.59173	2.54382	Cmpk1
GO:0006415	translational termination	biological_process	1	1027	8	20900	0.331799	0.59173	2.54382	Mtrf1l
GO:0006517	protein deglycosylation	biological_process	1	1027	8	20900	0.331799	0.59173	2.54382	Man2a1
GO:0006584	catecholamine metabolic process	biological_process	1	1027	8	20900	0.331799	0.59173	2.54382	Comt
GO:0007197	adenylate cyclase-inhibiting G protein-coupled acetylcholine receptor signaling pathway	biological_process	1	1027	8	20900	0.331799	0.59173	2.54382	Oprm1
GO:0009266	response to temperature stimulus	biological_process	1	1027	8	20900	0.331799	0.59173	2.54382	Trpv3
GO:0010587	miRNA catabolic process	biological_process	1	1027	8	20900	0.331799	0.59173	2.54382	Parn
GO:0010793	regulation of mRNA export from nucleus	biological_process	1	1027	8	20900	0.331799	0.59173	2.54382	Nsun2
GO:0010837	regulation of keratinocyte proliferation	biological_process	1	1027	8	20900	0.331799	0.59173	2.54382	Yap1
GO:0014029	neural crest formation	biological_process	1	1027	8	20900	0.331799	0.59173	2.54382	Chrd
GO:0014031	mesenchymal cell development	biological_process	1	1027	8	20900	0.331799	0.59173	2.54382	Hey2
GO:0014808	release of sequestered calcium ion into cytosol by sarcoplasmic reticulum	biological_process	1	1027	8	20900	0.331799	0.59173	2.54382	Ryr2
GO:0016556	mRNA modification	biological_process	1	1027	8	20900	0.331799	0.59173	2.54382	Adarb1
GO:0021957	corticospinal tract morphogenesis	biological_process	1	1027	8	20900	0.331799	0.59173	2.54382	Epha4
GO:0021960	anterior commissure morphogenesis	biological_process	1	1027	8	20900	0.331799	0.59173	2.54382	Nfib
GO:0030200	heparan sulfate proteoglycan catabolic process	biological_process	1	1027	8	20900	0.331799	0.59173	2.54382	Ids
GO:0030422	siRNA processing	biological_process	1	1027	8	20900	0.331799	0.59173	2.54382	Tsnax
GO:0032224	positive regulation of synaptic transmission, cholinergic	biological_process	1	1027	8	20900	0.331799	0.59173	2.54382	Musk
GO:0032288	myelin assembly	biological_process	1	1027	8	20900	0.331799	0.59173	2.54382	Pmp22
GO:0032730	positive regulation of interleukin-1 alpha production	biological_process	1	1027	8	20900	0.331799	0.59173	2.54382	P2rx7
GO:0032984	protein-containing complex disassembly	biological_process	1	1027	8	20900	0.331799	0.59173	2.54382	Napa
GO:0033085	negative regulation of T cell differentiation in thymus	biological_process	1	1027	8	20900	0.331799	0.59173	2.54382	Bmp4
GO:0033157	regulation of intracellular protein transport	biological_process	1	1027	8	20900	0.331799	0.59173	2.54382	Snx3
GO:0033292	T-tubule organization	biological_process	1	1027	8	20900	0.331799	0.59173	2.54382	Bin1
GO:0033993	response to lipid	biological_process	1	1027	8	20900	0.331799	0.59173	2.54382	Abcg1
GO:0034162	toll-like receptor 9 signaling pathway	biological_process	1	1027	8	20900	0.331799	0.59173	2.54382	Havcr2
GO:0034351	negative regulation of glial cell apoptotic process	biological_process	1	1027	8	20900	0.331799	0.59173	2.54382	Prkca
GO:0035148	tube formation	biological_process	1	1027	8	20900	0.331799	0.59173	2.54382	Sdccag8
GO:0035239	tube morphogenesis	biological_process	1	1027	8	20900	0.331799	0.59173	2.54382	Wnt4
GO:0035722	interleukin-12-mediated signaling pathway	biological_process	1	1027	8	20900	0.331799	0.59173	2.54382	Jak2
GO:0036305	ameloblast differentiation	biological_process	1	1027	8	20900	0.331799	0.59173	2.54382	Bmp4
GO:0038007	netrin-activated signaling pathway	biological_process	1	1027	8	20900	0.331799	0.59173	2.54382	Unc5b
GO:0038026	reelin-mediated signaling pathway	biological_process	1	1027	8	20900	0.331799	0.59173	2.54382	Lrp8
GO:0038134	ERBB2-EGFR signaling pathway	biological_process	1	1027	8	20900	0.331799	0.59173	2.54382	Egf
GO:0038156	interleukin-3-mediated signaling pathway	biological_process	1	1027	8	20900	0.331799	0.59173	2.54382	Jak2
GO:0042136	neurotransmitter biosynthetic process	biological_process	1	1027	8	20900	0.331799	0.59173	2.54382	Gad2
GO:0042168	heme metabolic process	biological_process	1	1027	8	20900	0.331799	0.59173	2.54382	Slco1a6
GO:0042306	regulation of protein import into nucleus	biological_process	1	1027	8	20900	0.331799	0.59173	2.54382	Bmp4
GO:0042541	hemoglobin biosynthetic process	biological_process	1	1027	8	20900	0.331799	0.59173	2.54382	Snx3
GO:0043009	chordate embryonic development	biological_process	1	1027	8	20900	0.331799	0.59173	2.54382	Chd7
GO:0043297	apical junction assembly	biological_process	1	1027	8	20900	0.331799	0.59173	2.54382	Cldn19
GO:0043304	regulation of mast cell degranulation	biological_process	1	1027	8	20900	0.331799	0.59173	2.54382	Fes
GO:0043584	nose development	biological_process	1	1027	8	20900	0.331799	0.59173	2.54382	Chd7
GO:0044539	long-chain fatty acid import into cell	biological_process	1	1027	8	20900	0.331799	0.59173	2.54382	Acsl3
GO:0045048	protein insertion into ER membrane	biological_process	1	1027	8	20900	0.331799	0.59173	2.54382	Sec61a1
GO:0045187	regulation of circadian sleep/wake cycle, sleep	biological_process	1	1027	8	20900	0.331799	0.59173	2.54382	Nmu
GO:0045602	negative regulation of endothelial cell differentiation	biological_process	1	1027	8	20900	0.331799	0.59173	2.54382	Zeb1
GO:0045986	negative regulation of smooth muscle contraction	biological_process	1	1027	8	20900	0.331799	0.59173	2.54382	Prkg1
GO:0046486	glycerolipid metabolic process	biological_process	1	1027	8	20900	0.331799	0.59173	2.54382	Dgat1
GO:0046641	positive regulation of alpha-beta T cell proliferation	biological_process	1	1027	8	20900	0.331799	0.59173	2.54382	Zap70
GO:0046755	viral budding	biological_process	1	1027	8	20900	0.331799	0.59173	2.54382	Lrsam1
GO:0046822	regulation of nucleocytoplasmic transport	biological_process	1	1027	8	20900	0.331799	0.59173	2.54382	Inpp4b
GO:0048311	mitochondrion distribution	biological_process	1	1027	8	20900	0.331799	0.59173	2.54382	Hap1
GO:0048806	genitalia development	biological_process	1	1027	8	20900	0.331799	0.59173	2.54382	Chd7
GO:0050861	positive regulation of B cell receptor signaling pathway	biological_process	1	1027	8	20900	0.331799	0.59173	2.54382	Cmtm3
GO:0051151	negative regulation of smooth muscle cell differentiation	biological_process	1	1027	8	20900	0.331799	0.59173	2.54382	Med28
GO:0051180	vitamin transport	biological_process	1	1027	8	20900	0.331799	0.59173	2.54382	Slc19a3
GO:0051353	positive regulation of oxidoreductase activity	biological_process	1	1027	8	20900	0.331799	0.59173	2.54382	Abl2
GO:0051388	positive regulation of neurotrophin TRK receptor signaling pathway	biological_process	1	1027	8	20900	0.331799	0.59173	2.54382	Ppp2r5b
GO:0051461	positive regulation of corticotropin secretion	biological_process	1	1027	8	20900	0.331799	0.59173	2.54382	Crh
GO:0051650	establishment of vesicle localization	biological_process	1	1027	8	20900	0.331799	0.59173	2.54382	Rab11a
GO:0051775	response to redox state	biological_process	1	1027	8	20900	0.331799	0.59173	2.54382	Ryr2
GO:0060008	Sertoli cell differentiation	biological_process	1	1027	8	20900	0.331799	0.59173	2.54382	Wnt4
GO:0060011	Sertoli cell proliferation	biological_process	1	1027	8	20900	0.331799	0.59173	2.54382	Esr1
GO:0060055	angiogenesis involved in wound healing	biological_process	1	1027	8	20900	0.331799	0.59173	2.54382	Pik3cb
GO:0060290	transdifferentiation	biological_process	1	1027	8	20900	0.331799	0.59173	2.54382	Mef2c
GO:0060341	regulation of cellular localization	biological_process	1	1027	8	20900	0.331799	0.59173	2.54382	Pard3
GO:0060350	endochondral bone morphogenesis	biological_process	1	1027	8	20900	0.331799	0.59173	2.54382	Ext1
GO:0060397	growth hormone receptor signaling pathway via JAK-STAT	biological_process	1	1027	8	20900	0.331799	0.59173	2.54382	Jak2
GO:0060510	type II pneumocyte differentiation	biological_process	1	1027	8	20900	0.331799	0.59173	2.54382	Nfib
GO:0060538	skeletal muscle organ development	biological_process	1	1027	8	20900	0.331799	0.59173	2.54382	Cntfr
GO:0061002	negative regulation of dendritic spine morphogenesis	biological_process	1	1027	8	20900	0.331799	0.59173	2.54382	Efna1
GO:0061299	retina vasculature morphogenesis in camera-type eye	biological_process	1	1027	8	20900	0.331799	0.59173	2.54382	Nrp1
GO:0061314	Notch signaling involved in heart development	biological_process	1	1027	8	20900	0.331799	0.59173	2.54382	Hey2
GO:0070848	response to growth factor	biological_process	1	1027	8	20900	0.331799	0.59173	2.54382	Ext1
GO:0071051	polyadenylation-dependent snoRNA 3'-end processing	biological_process	1	1027	8	20900	0.331799	0.59173	2.54382	Parn
GO:0071218	cellular response to misfolded protein	biological_process	1	1027	8	20900	0.331799	0.59173	2.54382	Ube2w
GO:0071314	cellular response to cocaine	biological_process	1	1027	8	20900	0.331799	0.59173	2.54382	Crh
GO:0071394	cellular response to testosterone stimulus	biological_process	1	1027	8	20900	0.331799	0.59173	2.54382	Rwdd1
GO:0071447	cellular response to hydroperoxide	biological_process	1	1027	8	20900	0.331799	0.59173	2.54382	Oxr1
GO:0072574	hepatocyte proliferation	biological_process	1	1027	8	20900	0.331799	0.59173	2.54382	Prox1
GO:0072594	establishment of protein localization to organelle	biological_process	1	1027	8	20900	0.331799	0.59173	2.54382	Rab11a
GO:0090084	negative regulation of inclusion body assembly	biological_process	1	1027	8	20900	0.331799	0.59173	2.54382	Dnajb6
GO:0090140	regulation of mitochondrial fission	biological_process	1	1027	8	20900	0.331799	0.59173	2.54382	Inf2
GO:0090312	positive regulation of protein deacetylation	biological_process	1	1027	8	20900	0.331799	0.59173	2.54382	Brms1
GO:0097104	postsynaptic membrane assembly	biological_process	1	1027	8	20900	0.331799	0.59173	2.54382	Lrp4
GO:0097720	calcineurin-mediated signaling	biological_process	1	1027	8	20900	0.331799	0.59173	2.54382	Ppp3ca
GO:0097722	sperm motility	biological_process	1	1027	8	20900	0.331799	0.59173	2.54382	Rhox8
GO:0098967	exocytic insertion of neurotransmitter receptor to postsynaptic membrane	biological_process	1	1027	8	20900	0.331799	0.59173	2.54382	Snap25
GO:0099525	presynaptic dense core vesicle exocytosis	biological_process	1	1027	8	20900	0.331799	0.59173	2.54382	Snap25
GO:0099641	anterograde axonal protein transport	biological_process	1	1027	8	20900	0.331799	0.59173	2.54382	Dlg2
GO:0150094	amyloid-beta clearance by cellular catabolic process	biological_process	1	1027	8	20900	0.331799	0.59173	2.54382	Lrp4
GO:1901522	positive regulation of transcription from RNA polymerase II promoter involved in cellular response to chemical stimulus	biological_process	1	1027	8	20900	0.331799	0.59173	2.54382	Runx2
GO:1902523	positive regulation of protein K63-linked ubiquitination	biological_process	1	1027	8	20900	0.331799	0.59173	2.54382	Ddx3x
GO:1902624	positive regulation of neutrophil migration	biological_process	1	1027	8	20900	0.331799	0.59173	2.54382	Selenok
GO:1903142	positive regulation of establishment of endothelial barrier	biological_process	1	1027	8	20900	0.331799	0.59173	2.54382	F11r
GO:1903426	regulation of reactive oxygen species biosynthetic process	biological_process	1	1027	8	20900	0.331799	0.59173	2.54382	Sphk2
GO:1903955	positive regulation of protein targeting to mitochondrion	biological_process	1	1027	8	20900	0.331799	0.59173	2.54382	Fbxw7
GO:1905039	carboxylic acid transmembrane transport	biological_process	1	1027	8	20900	0.331799	0.59173	2.54382	Slco1a5
GO:1905150	regulation of voltage-gated sodium channel activity	biological_process	1	1027	8	20900	0.331799	0.59173	2.54382	Fgf13
GO:1905517	macrophage migration	biological_process	1	1027	8	20900	0.331799	0.59173	2.54382	Trim55
GO:2000096	positive regulation of Wnt signaling pathway, planar cell polarity pathway	biological_process	1	1027	8	20900	0.331799	0.59173	2.54382	Abl2
GO:2000253	positive regulation of feeding behavior	biological_process	1	1027	8	20900	0.331799	0.59173	2.54382	Nr4a3
GO:2000404	regulation of T cell migration	biological_process	1	1027	8	20900	0.331799	0.59173	2.54382	Spns2
GO:2000480	negative regulation of cAMP-dependent protein kinase activity	biological_process	1	1027	8	20900	0.331799	0.59173	2.54382	Pkia
GO:2000641	regulation of early endosome to late endosome transport	biological_process	1	1027	8	20900	0.331799	0.59173	2.54382	Dnajc13
GO:2000675	negative regulation of type B pancreatic cell apoptotic process	biological_process	1	1027	8	20900	0.331799	0.59173	2.54382	Neurod1
GO:2000726	negative regulation of cardiac muscle cell differentiation	biological_process	1	1027	8	20900	0.331799	0.59173	2.54382	Hdac3
GO:2001135	regulation of endocytic recycling	biological_process	1	1027	8	20900	0.331799	0.59173	2.54382	Rab11a
GO:2001236	regulation of extrinsic apoptotic signaling pathway	biological_process	1	1027	8	20900	0.331799	0.59173	2.54382	Traf1
GO:2001268	negative regulation of cysteine-type endopeptidase activity involved in apoptotic signaling pathway	biological_process	1	1027	8	20900	0.331799	0.59173	2.54382	Mmp9
GO:0043410	positive regulation of MAPK cascade	biological_process	11	1027	190	20900	0.332053	0.591949	1.17819	Kit;Grm5;Egf;Jak2;Igfbp4;Ret;P2rx7;Trim12a;Efna1;Prkce;Psap
GO:0045665	negative regulation of neuron differentiation	biological_process	5	1027	78	20900	0.337587	0.601576	1.30452	Zfp536;Fezf2;Pbx1;Dmd;Rap1gap
GO:0031047	regulatory ncRNA-mediated gene silencing	biological_process	4	1027	60	20900	0.340816	0.605476	1.3567	Morc1;Exd1;Mov10l1;Ddx17
GO:0010634	positive regulation of epithelial cell migration	biological_process	3	1027	42	20900	0.340983	0.605476	1.45361	Bmpr2;Rab11a;Prkce
GO:0040018	positive regulation of multicellular organism growth	biological_process	3	1027	42	20900	0.340983	0.605476	1.45361	Gpam;Flt3;Chd7
GO:0043536	positive regulation of blood vessel endothelial cell migration	biological_process	3	1027	42	20900	0.340983	0.605476	1.45361	Prkca;Akt3;Vegfc
GO:0048663	neuron fate commitment	biological_process	3	1027	42	20900	0.340983	0.605476	1.45361	Bmp4;Chrd;Runx1
GO:0050905	neuromuscular process	biological_process	3	1027	42	20900	0.340983	0.605476	1.45361	Glra1;Pmp22;Cntnap1
GO:0090307	mitotic spindle assembly	biological_process	3	1027	42	20900	0.340983	0.605476	1.45361	Tpx2;Kpnb1;Rab11a
GO:0000278	mitotic cell cycle	biological_process	7	1027	116	20900	0.344235	0.609364	1.22805	Fbxl7;Tada3;Wee2;Azi2;Chfr;Tubb4b;Arpp19
GO:0007267	cell-cell signaling	biological_process	5	1027	79	20900	0.347422	0.609364	1.28801	Wnt5b;Lhx1;Sh2d1a;Wnt4;Gjc3
GO:0002687	positive regulation of leukocyte migration	biological_process	2	1027	25	20900	0.349709	0.609364	1.62804	Mmp9;Pik3r1
GO:0003382	epithelial cell morphogenesis	biological_process	2	1027	25	20900	0.349709	0.609364	1.62804	Rac1;Sipa1
GO:0008652	amino acid biosynthetic process	biological_process	2	1027	25	20900	0.349709	0.609364	1.62804	Adi1;Hao1
GO:0010596	negative regulation of endothelial cell migration	biological_process	2	1027	25	20900	0.349709	0.609364	1.62804	Ptprm;Patz1
GO:0021983	pituitary gland development	biological_process	2	1027	25	20900	0.349709	0.609364	1.62804	Bmp4;Pitx1
GO:0031018	endocrine pancreas development	biological_process	2	1027	25	20900	0.349709	0.609364	1.62804	Neurod1;Myt1
GO:0045821	positive regulation of glycolytic process	biological_process	2	1027	25	20900	0.349709	0.609364	1.62804	Rptor;P2rx7
GO:0045943	positive regulation of transcription by RNA polymerase I	biological_process	2	1027	25	20900	0.349709	0.609364	1.62804	Phf8;Ppp1r15a
GO:0048593	camera-type eye morphogenesis	biological_process	2	1027	25	20900	0.349709	0.609364	1.62804	Bmp4;Tenm3
GO:0048814	regulation of dendrite morphogenesis	biological_process	2	1027	25	20900	0.349709	0.609364	1.62804	Robo1;Rap2a
GO:0050860	negative regulation of T cell receptor signaling pathway	biological_process	2	1027	25	20900	0.349709	0.609364	1.62804	Sh2d1a;Prnp
GO:0060088	auditory receptor cell stereocilium organization	biological_process	2	1027	25	20900	0.349709	0.609364	1.62804	Ankrd24;Atp2b2
GO:0007266	Rho protein signal transduction	biological_process	4	1027	61	20900	0.352121	0.609364	1.33446	Eps8l2;Cdc42ep5;Arhgef12;Abl2
GO:0019216	regulation of lipid metabolic process	biological_process	3	1027	43	20900	0.35461	0.609364	1.4198	Rnf213;Prkce;Psap
GO:0060612	adipose tissue development	biological_process	3	1027	43	20900	0.35461	0.609364	1.4198	Selenom;Sptlc2;Rasal2
GO:0030183	B cell differentiation	biological_process	6	1027	99	20900	0.359598	0.609364	1.23337	Kit;Ifnk;Flt3;Pik3r1;Polm;Hdac7
GO:1905515	non-motile cilium assembly	biological_process	4	1027	62	20900	0.363426	0.609364	1.31294	Clcn4;Bbs7;Kif3a;Dync2h1
GO:0002115	store-operated calcium entry	biological_process	1	1027	9	20900	0.364646	0.609364	2.26117	Cracr2a
GO:0002446	neutrophil mediated immunity	biological_process	1	1027	9	20900	0.364646	0.609364	2.26117	Lyst
GO:0002675	positive regulation of acute inflammatory response	biological_process	1	1027	9	20900	0.364646	0.609364	2.26117	Alox5ap
GO:0003283	atrial septum development	biological_process	1	1027	9	20900	0.364646	0.609364	2.26117	Mdm2
GO:0003416	endochondral bone growth	biological_process	1	1027	9	20900	0.364646	0.609364	2.26117	Ext1
GO:0006072	glycerol-3-phosphate metabolic process	biological_process	1	1027	9	20900	0.364646	0.609364	2.26117	Gpam
GO:0006089	lactate metabolic process	biological_process	1	1027	9	20900	0.364646	0.609364	2.26117	Ldha
GO:0006544	glycine metabolic process	biological_process	1	1027	9	20900	0.364646	0.609364	2.26117	Gnmt
GO:0006625	protein targeting to peroxisome	biological_process	1	1027	9	20900	0.364646	0.609364	2.26117	Hacl1
GO:0006687	glycosphingolipid metabolic process	biological_process	1	1027	9	20900	0.364646	0.609364	2.26117	Kit
GO:0006924	activation-induced cell death of T cells	biological_process	1	1027	9	20900	0.364646	0.609364	2.26117	Gpam
GO:0007021	tubulin complex assembly	biological_process	1	1027	9	20900	0.364646	0.609364	2.26117	Tbcc
GO:0007270	neuron-neuron synaptic transmission	biological_process	1	1027	9	20900	0.364646	0.609364	2.26117	Arid1b
GO:0007292	female gamete generation	biological_process	1	1027	9	20900	0.364646	0.609364	2.26117	Msh5
GO:0007398	ectoderm development	biological_process	1	1027	9	20900	0.364646	0.609364	2.26117	Grhl3
GO:0007617	mating behavior	biological_process	1	1027	9	20900	0.364646	0.609364	2.26117	Mapk8ip2
GO:0009404	toxin metabolic process	biological_process	1	1027	9	20900	0.364646	0.609364	2.26117	Pam
GO:0009992	intracellular water homeostasis	biological_process	1	1027	9	20900	0.364646	0.609364	2.26117	Slc6a12
GO:0010807	regulation of synaptic vesicle priming	biological_process	1	1027	9	20900	0.364646	0.609364	2.26117	Napa
GO:0010818	T cell chemotaxis	biological_process	1	1027	9	20900	0.364646	0.609364	2.26117	Slc12a2
GO:0010890	positive regulation of sequestering of triglyceride	biological_process	1	1027	9	20900	0.364646	0.609364	2.26117	Lpl
GO:0014037	Schwann cell differentiation	biological_process	1	1027	9	20900	0.364646	0.609364	2.26117	Pmp22
GO:0014832	urinary bladder smooth muscle contraction	biological_process	1	1027	9	20900	0.364646	0.609364	2.26117	Atp2b4
GO:0015732	prostaglandin transport	biological_process	1	1027	9	20900	0.364646	0.609364	2.26117	Slco3a1
GO:0016559	peroxisome fission	biological_process	1	1027	9	20900	0.364646	0.609364	2.26117	Pex11b
GO:0021513	spinal cord dorsal/ventral patterning	biological_process	1	1027	9	20900	0.364646	0.609364	2.26117	Chrd
GO:0021587	cerebellum morphogenesis	biological_process	1	1027	9	20900	0.364646	0.609364	2.26117	Abl2
GO:0030853	negative regulation of granulocyte differentiation	biological_process	1	1027	9	20900	0.364646	0.609364	2.26117	Runx1
GO:0030854	positive regulation of granulocyte differentiation	biological_process	1	1027	9	20900	0.364646	0.609364	2.26117	Runx1
GO:0030865	cortical cytoskeleton organization	biological_process	1	1027	9	20900	0.364646	0.609364	2.26117	Rac1
GO:0031000	response to caffeine	biological_process	1	1027	9	20900	0.364646	0.609364	2.26117	Ryr2
GO:0031987	locomotion involved in locomotory behavior	biological_process	1	1027	9	20900	0.364646	0.609364	2.26117	Adgrl3
GO:0033081	regulation of T cell differentiation in thymus	biological_process	1	1027	9	20900	0.364646	0.609364	2.26117	Zeb1
GO:0033234	negative regulation of protein sumoylation	biological_process	1	1027	9	20900	0.364646	0.609364	2.26117	Pias3
GO:0034080	CENP-A containing chromatin assembly	biological_process	1	1027	9	20900	0.364646	0.609364	2.26117	Cenpi
GO:0034214	protein hexamerization	biological_process	1	1027	9	20900	0.364646	0.609364	2.26117	Lrrc8c
GO:0035825	homologous recombination	biological_process	1	1027	9	20900	0.364646	0.609364	2.26117	Topbp1
GO:0036289	peptidyl-serine autophosphorylation	biological_process	1	1027	9	20900	0.364646	0.609364	2.26117	Prkca
GO:0036302	atrioventricular canal development	biological_process	1	1027	9	20900	0.364646	0.609364	2.26117	Chd7
GO:0038203	TORC2 signaling	biological_process	1	1027	9	20900	0.364646	0.609364	2.26117	Sesn3
GO:0043567	regulation of insulin-like growth factor receptor signaling pathway	biological_process	1	1027	9	20900	0.364646	0.609364	2.26117	Igfbp4
GO:0043569	negative regulation of insulin-like growth factor receptor signaling pathway	biological_process	1	1027	9	20900	0.364646	0.609364	2.26117	Bmp5
GO:0044321	response to leptin	biological_process	1	1027	9	20900	0.364646	0.609364	2.26117	Lrp2
GO:0044387	negative regulation of protein kinase activity by regulation of protein phosphorylation	biological_process	1	1027	9	20900	0.364646	0.609364	2.26117	Adarb1
GO:0045010	actin nucleation	biological_process	1	1027	9	20900	0.364646	0.609364	2.26117	Fmn1
GO:0045657	positive regulation of monocyte differentiation	biological_process	1	1027	9	20900	0.364646	0.609364	2.26117	Fes
GO:0046085	adenosine metabolic process	biological_process	1	1027	9	20900	0.364646	0.609364	2.26117	Nt5c2
GO:0046620	regulation of organ growth	biological_process	1	1027	9	20900	0.364646	0.609364	2.26117	Cacna1c
GO:0048643	positive regulation of skeletal muscle tissue development	biological_process	1	1027	9	20900	0.364646	0.609364	2.26117	Mef2c
GO:0048671	negative regulation of collateral sprouting	biological_process	1	1027	9	20900	0.364646	0.609364	2.26117	Fgf13
GO:0048864	stem cell development	biological_process	1	1027	9	20900	0.364646	0.609364	2.26117	Msi2
GO:0050650	chondroitin sulfate proteoglycan biosynthetic process	biological_process	1	1027	9	20900	0.364646	0.609364	2.26117	Xylt1
GO:0051346	negative regulation of hydrolase activity	biological_process	1	1027	9	20900	0.364646	0.609364	2.26117	Camk2a
GO:0051660	establishment of centrosome localization	biological_process	1	1027	9	20900	0.364646	0.609364	2.26117	Pard3
GO:0055015	ventricular cardiac muscle cell development	biological_process	1	1027	9	20900	0.364646	0.609364	2.26117	Hey2
GO:0060075	regulation of resting membrane potential	biological_process	1	1027	9	20900	0.364646	0.609364	2.26117	Kcnk5
GO:0060174	limb bud formation	biological_process	1	1027	9	20900	0.364646	0.609364	2.26117	Sema3c
GO:0060221	retinal rod cell differentiation	biological_process	1	1027	9	20900	0.364646	0.609364	2.26117	Rorb
GO:0060231	mesenchymal to epithelial transition	biological_process	1	1027	9	20900	0.364646	0.609364	2.26117	Wnt4
GO:0060333	type II interferon-mediated signaling pathway	biological_process	1	1027	9	20900	0.364646	0.609364	2.26117	Jak2
GO:0060371	regulation of atrial cardiac muscle cell membrane depolarization	biological_process	1	1027	9	20900	0.364646	0.609364	2.26117	Scn5a
GO:0060406	positive regulation of penile erection	biological_process	1	1027	9	20900	0.364646	0.609364	2.26117	Vip
GO:0060452	positive regulation of cardiac muscle contraction	biological_process	1	1027	9	20900	0.364646	0.609364	2.26117	Smtn
GO:0060509	type I pneumocyte differentiation	biological_process	1	1027	9	20900	0.364646	0.609364	2.26117	Nfib
GO:0060539	diaphragm development	biological_process	1	1027	9	20900	0.364646	0.609364	2.26117	Myt1
GO:0060575	intestinal epithelial cell differentiation	biological_process	1	1027	9	20900	0.364646	0.609364	2.26117	Yap1
GO:0060613	fat pad development	biological_process	1	1027	9	20900	0.364646	0.609364	2.26117	Arrdc3
GO:0061000	negative regulation of dendritic spine development	biological_process	1	1027	9	20900	0.364646	0.609364	2.26117	Asap1
GO:0061384	heart trabecula morphogenesis	biological_process	1	1027	9	20900	0.364646	0.609364	2.26117	Bmp5
GO:0061549	sympathetic ganglion development	biological_process	1	1027	9	20900	0.364646	0.609364	2.26117	Nrp1
GO:0061909	autophagosome-lysosome fusion	biological_process	1	1027	9	20900	0.364646	0.609364	2.26117	Tom1
GO:0070234	positive regulation of T cell apoptotic process	biological_process	1	1027	9	20900	0.364646	0.609364	2.26117	P2rx7
GO:0070307	lens fiber cell development	biological_process	1	1027	9	20900	0.364646	0.609364	2.26117	Vim
GO:0070995	NADPH oxidation	biological_process	1	1027	9	20900	0.364646	0.609364	2.26117	Fdxr
GO:0071225	cellular response to muramyl dipeptide	biological_process	1	1027	9	20900	0.364646	0.609364	2.26117	Vim
GO:0071243	cellular response to arsenic-containing substance	biological_process	1	1027	9	20900	0.364646	0.609364	2.26117	Ddx3x
GO:0071257	cellular response to electrical stimulus	biological_process	1	1027	9	20900	0.364646	0.609364	2.26117	Myo6
GO:0071864	positive regulation of cell proliferation in bone marrow	biological_process	1	1027	9	20900	0.364646	0.609364	2.26117	Mef2c
GO:0071875	adrenergic receptor signaling pathway	biological_process	1	1027	9	20900	0.364646	0.609364	2.26117	Akap13
GO:0086036	regulation of cardiac muscle cell membrane potential	biological_process	1	1027	9	20900	0.364646	0.609364	2.26117	Slc8a1
GO:0090150	establishment of protein localization to membrane	biological_process	1	1027	9	20900	0.364646	0.609364	2.26117	Rab11a
GO:0097105	presynaptic membrane assembly	biological_process	1	1027	9	20900	0.364646	0.609364	2.26117	Lrp4
GO:0150077	regulation of neuroinflammatory response	biological_process	1	1027	9	20900	0.364646	0.609364	2.26117	Sphk1
GO:1900076	regulation of cellular response to insulin stimulus	biological_process	1	1027	9	20900	0.364646	0.609364	2.26117	Atp2b1
GO:1900264	positive regulation of DNA-directed DNA polymerase activity	biological_process	1	1027	9	20900	0.364646	0.609364	2.26117	Rfc3
GO:1901098	positive regulation of autophagosome maturation	biological_process	1	1027	9	20900	0.364646	0.609364	2.26117	Tom1
GO:1901990	regulation of mitotic cell cycle phase transition	biological_process	1	1027	9	20900	0.364646	0.609364	2.26117	Ercc2
GO:1902254	negative regulation of intrinsic apoptotic signaling pathway by p53 class mediator	biological_process	1	1027	9	20900	0.364646	0.609364	2.26117	Mdm2
GO:1903146	regulation of autophagy of mitochondrion	biological_process	1	1027	9	20900	0.364646	0.609364	2.26117	Fbxw7
GO:1903608	protein localization to cytoplasmic stress granule	biological_process	1	1027	9	20900	0.364646	0.609364	2.26117	Ddx3x
GO:1904037	positive regulation of epithelial cell apoptotic process	biological_process	1	1027	9	20900	0.364646	0.609364	2.26117	Jak2
GO:1904948	midbrain dopaminergic neuron differentiation	biological_process	1	1027	9	20900	0.364646	0.609364	2.26117	Rac1
GO:2000020	positive regulation of male gonad development	biological_process	1	1027	9	20900	0.364646	0.609364	2.26117	Zfpm2
GO:2000318	positive regulation of T-helper 17 type immune response	biological_process	1	1027	9	20900	0.364646	0.609364	2.26117	Jak2
GO:2000601	positive regulation of Arp2/3 complex-mediated actin nucleation	biological_process	1	1027	9	20900	0.364646	0.609364	2.26117	Fchsd2
GO:2000727	positive regulation of cardiac muscle cell differentiation	biological_process	1	1027	9	20900	0.364646	0.609364	2.26117	Mef2c
GO:2000766	negative regulation of cytoplasmic translation	biological_process	1	1027	9	20900	0.364646	0.609364	2.26117	Nmnat2
GO:2000969	positive regulation of AMPA receptor activity	biological_process	1	1027	9	20900	0.364646	0.609364	2.26117	Cacng3
GO:0032436	positive regulation of proteasomal ubiquitin-dependent protein catabolic process	biological_process	5	1027	81	20900	0.367135	0.610331	1.25621	Rnf180;Klhl40;Bbs7;Mdm2;Chfr
GO:0007205	protein kinase C-activating G protein-coupled receptor signaling pathway	biological_process	2	1027	26	20900	0.367735	0.610331	1.56543	Grm5;Dgke
GO:0007276	gamete generation	biological_process	2	1027	26	20900	0.367735	0.610331	1.56543	Wnt4;Ddx3x
GO:0007498	mesoderm development	biological_process	2	1027	26	20900	0.367735	0.610331	1.56543	Lhx2;Ext1
GO:0016601	Rac protein signal transduction	biological_process	2	1027	26	20900	0.367735	0.610331	1.56543	Eps8l2;Rac1
GO:0019934	cGMP-mediated signaling	biological_process	2	1027	26	20900	0.367735	0.610331	1.56543	Prkg1;Gucy1a2
GO:0030301	cholesterol transport	biological_process	2	1027	26	20900	0.367735	0.610331	1.56543	Cftr;Abcg1
GO:0032740	positive regulation of interleukin-17 production	biological_process	2	1027	26	20900	0.367735	0.610331	1.56543	Jak2;Sphk1
GO:0035567	non-canonical Wnt signaling pathway	biological_process	2	1027	26	20900	0.367735	0.610331	1.56543	Rac1;Wnt4
GO:0046580	negative regulation of Ras protein signal transduction	biological_process	2	1027	26	20900	0.367735	0.610331	1.56543	Trim67;Rasa2
GO:0060441	epithelial tube branching involved in lung morphogenesis	biological_process	2	1027	26	20900	0.367735	0.610331	1.56543	Bmp4;Ext1
GO:0002052	positive regulation of neuroblast proliferation	biological_process	3	1027	44	20900	0.368201	0.610331	1.38754	Hapln4;Vegfc;Hapln1
GO:0006513	protein monoubiquitination	biological_process	3	1027	44	20900	0.368201	0.610331	1.38754	Klhl22;Ube2w;Topors
GO:0006959	humoral immune response	biological_process	3	1027	44	20900	0.368201	0.610331	1.38754	Ifnk;Sh2d1a;Mef2c
GO:0008277	regulation of G protein-coupled receptor signaling pathway	biological_process	3	1027	44	20900	0.368201	0.610331	1.38754	Kctd8;Grk5;Rgs6
GO:0045995	regulation of embryonic development	biological_process	3	1027	44	20900	0.368201	0.610331	1.38754	Tada3;Tfpt;Dr1
GO:0065003	protein-containing complex assembly	biological_process	7	1027	119	20900	0.368466	0.610547	1.19709	Yap1;Slc24a2;Tead1;Dmd;Mitf;Ext1;Mdm2
GO:0035176	social behavior	biological_process	4	1027	63	20900	0.374724	0.620233	1.2921	Kalrn;Mapk8ip2;Ext1;Rptor
GO:0006909	phagocytosis	biological_process	5	1027	82	20900	0.377	0.620428	1.24089	Rap1gap;Abl2;Syt7;Lyst;Cryba1
GO:0007224	smoothened signaling pathway	biological_process	6	1027	101	20900	0.377309	0.620428	1.20894	Chrd;Bbs7;Ext1;Hspg2;Runx2;Kif3a
GO:0042981	regulation of apoptotic process	biological_process	12	1027	217	20900	0.379293	0.620428	1.12538	Nlrp1b;Birc3;Jak2;Traf1;Abl2;Brms1;Kpna1;Lrp8;Rbm25;Rsl1d1;Mcl1;Mbtd1
GO:0006275	regulation of DNA replication	biological_process	3	1027	45	20900	0.381739	0.620428	1.3567	Mcidas;Tfpt;Chrac1
GO:0007173	epidermal growth factor receptor signaling pathway	biological_process	3	1027	45	20900	0.381739	0.620428	1.3567	Egf;Abl2;Grb2
GO:0046326	positive regulation of glucose import	biological_process	3	1027	45	20900	0.381739	0.620428	1.3567	Opn3;Klf15;Osbpl8
GO:0003073	regulation of systemic arterial blood pressure	biological_process	2	1027	27	20900	0.385561	0.620428	1.50745	Adamts16;Ddah1
GO:0006958	complement activation, classical pathway	biological_process	2	1027	27	20900	0.385561	0.620428	1.50745	C8a;Serping1
GO:0008585	female gonad development	biological_process	2	1027	27	20900	0.385561	0.620428	1.50745	Wnt4;Csmd1
GO:0009117	nucleotide metabolic process	biological_process	2	1027	27	20900	0.385561	0.620428	1.50745	Nudt18;Nt5c2
GO:0019933	cAMP-mediated signaling	biological_process	2	1027	27	20900	0.385561	0.620428	1.50745	Adcy2;Adcy8
GO:0034612	response to tumor necrosis factor	biological_process	2	1027	27	20900	0.385561	0.620428	1.50745	Jak2;Sphk1
GO:0042104	positive regulation of activated T cell proliferation	biological_process	2	1027	27	20900	0.385561	0.620428	1.50745	Gpam;Ppp3ca
GO:0043403	skeletal muscle tissue regeneration	biological_process	2	1027	27	20900	0.385561	0.620428	1.50745	Dmd;Kpna1
GO:0045780	positive regulation of bone resorption	biological_process	2	1027	27	20900	0.385561	0.620428	1.50745	Prkca;Tmem64
GO:0046628	positive regulation of insulin receptor signaling pathway	biological_process	2	1027	27	20900	0.385561	0.620428	1.50745	Snx5;Osbpl8
GO:0050850	positive regulation of calcium-mediated signaling	biological_process	2	1027	27	20900	0.385561	0.620428	1.50745	L1cam;Zap70
GO:0051262	protein tetramerization	biological_process	2	1027	27	20900	0.385561	0.620428	1.50745	Homer1;Gria2
GO:0060294	cilium movement involved in cell motility	biological_process	2	1027	27	20900	0.385561	0.620428	1.50745	Dnah12;Dync2h1
GO:0000082	G1/S transition of mitotic cell cycle	biological_process	4	1027	64	20900	0.386004	0.620428	1.27191	Camk2a;Camk2b;Ppp3ca;Phf8
GO:0007030	Golgi organization	biological_process	6	1027	103	20900	0.395035	0.620428	1.18547	Optn;Cog1;Myo18a;Rab2b;Dync2h1;Lman1
GO:0001657	ureteric bud development	biological_process	3	1027	46	20900	0.395212	0.620428	1.32721	Bmp4;Lhx1;Ret
GO:0009725	response to hormone	biological_process	3	1027	46	20900	0.395212	0.620428	1.32721	Cd38;Timp1;Agl
GO:0000301	retrograde transport, vesicle recycling within Golgi	biological_process	1	1027	10	20900	0.39588	0.620428	2.03505	Cog1
GO:0002315	marginal zone B cell differentiation	biological_process	1	1027	10	20900	0.39588	0.620428	2.03505	Mfng
GO:0003149	membranous septum morphogenesis	biological_process	1	1027	10	20900	0.39588	0.620428	2.03505	Bmp4
GO:0006013	mannose metabolic process	biological_process	1	1027	10	20900	0.39588	0.620428	2.03505	Man2a1
GO:0006283	transcription-coupled nucleotide-excision repair	biological_process	1	1027	10	20900	0.39588	0.620428	2.03505	Ercc2
GO:0006388	tRNA splicing, via endonucleolytic cleavage and ligation	biological_process	1	1027	10	20900	0.39588	0.620428	2.03505	Tsen34
GO:0006614	SRP-dependent cotranslational protein targeting to membrane	biological_process	1	1027	10	20900	0.39588	0.620428	2.03505	Sec61a1
GO:0006896	Golgi to vacuole transport	biological_process	1	1027	10	20900	0.39588	0.620428	2.03505	Ap3s1
GO:0007158	neuron cell-cell adhesion	biological_process	1	1027	10	20900	0.39588	0.620428	2.03505	Ret
GO:0007220	Notch receptor processing	biological_process	1	1027	10	20900	0.39588	0.620428	2.03505	Dner
GO:0008343	adult feeding behavior	biological_process	1	1027	10	20900	0.39588	0.620428	2.03505	Usp46
GO:0009435	NAD biosynthetic process	biological_process	1	1027	10	20900	0.39588	0.620428	2.03505	Nmnat2
GO:0009650	UV protection	biological_process	1	1027	10	20900	0.39588	0.620428	2.03505	Ercc2
GO:0010501	RNA secondary structure unwinding	biological_process	1	1027	10	20900	0.39588	0.620428	2.03505	Ddx3x
GO:0010586	miRNA metabolic process	biological_process	1	1027	10	20900	0.39588	0.620428	2.03505	Ddx17
GO:0010591	regulation of lamellipodium assembly	biological_process	1	1027	10	20900	0.39588	0.620428	2.03505	Rac1
GO:0010745	negative regulation of macrophage derived foam cell differentiation	biological_process	1	1027	10	20900	0.39588	0.620428	2.03505	Abcg1
GO:0019363	pyridine nucleotide biosynthetic process	biological_process	1	1027	10	20900	0.39588	0.620428	2.03505	Nmnat2
GO:0021612	facial nerve structural organization	biological_process	1	1027	10	20900	0.39588	0.620428	2.03505	Nrp1
GO:0021695	cerebellar cortex development	biological_process	1	1027	10	20900	0.39588	0.620428	2.03505	Nav2
GO:0030388	fructose 1,6-bisphosphate metabolic process	biological_process	1	1027	10	20900	0.39588	0.620428	2.03505	Pfkp
GO:0031666	positive regulation of lipopolysaccharide-mediated signaling pathway	biological_process	1	1027	10	20900	0.39588	0.620428	2.03505	Prkca
GO:0032026	response to magnesium ion	biological_process	1	1027	10	20900	0.39588	0.620428	2.03505	Ryr2
GO:0032940	secretion by cell	biological_process	1	1027	10	20900	0.39588	0.620428	2.03505	Pcsk6
GO:0033314	mitotic DNA replication checkpoint signaling	biological_process	1	1027	10	20900	0.39588	0.620428	2.03505	Topbp1
GO:0033572	transferrin transport	biological_process	1	1027	10	20900	0.39588	0.620428	2.03505	Snx3
GO:0033603	positive regulation of dopamine secretion	biological_process	1	1027	10	20900	0.39588	0.620428	2.03505	Syt1
GO:0035095	behavioral response to nicotine	biological_process	1	1027	10	20900	0.39588	0.620428	2.03505	Chrnb1
GO:0035562	negative regulation of chromatin binding	biological_process	1	1027	10	20900	0.39588	0.620428	2.03505	Ppp3ca
GO:0042415	norepinephrine metabolic process	biological_process	1	1027	10	20900	0.39588	0.620428	2.03505	Rnf180
GO:0043278	response to morphine	biological_process	1	1027	10	20900	0.39588	0.620428	2.03505	Prkce
GO:0044406	adhesion of symbiont to host	biological_process	1	1027	10	20900	0.39588	0.620428	2.03505	Gbp3
GO:0045199	maintenance of epithelial cell apical/basal polarity	biological_process	1	1027	10	20900	0.39588	0.620428	2.03505	Lhx2
GO:0045762	positive regulation of adenylate cyclase activity	biological_process	1	1027	10	20900	0.39588	0.620428	2.03505	Cacna1c
GO:0046322	negative regulation of fatty acid oxidation	biological_process	1	1027	10	20900	0.39588	0.620428	2.03505	Acadl
GO:0046784	viral mRNA export from host cell nucleus	biological_process	1	1027	10	20900	0.39588	0.620428	2.03505	Alyref2
GO:0048023	positive regulation of melanin biosynthetic process	biological_process	1	1027	10	20900	0.39588	0.620428	2.03505	Opn3
GO:0048382	mesendoderm development	biological_process	1	1027	10	20900	0.39588	0.620428	2.03505	Lhx1
GO:0048729	tissue morphogenesis	biological_process	1	1027	10	20900	0.39588	0.620428	2.03505	Gcnt4
GO:0050801	monoatomic ion homeostasis	biological_process	1	1027	10	20900	0.39588	0.620428	2.03505	Klhl3
GO:0050974	detection of mechanical stimulus involved in sensory perception	biological_process	1	1027	10	20900	0.39588	0.620428	2.03505	Scn9a
GO:0050996	positive regulation of lipid catabolic process	biological_process	1	1027	10	20900	0.39588	0.620428	2.03505	Prkce
GO:0051093	negative regulation of developmental process	biological_process	1	1027	10	20900	0.39588	0.620428	2.03505	Kit
GO:0051148	negative regulation of muscle cell differentiation	biological_process	1	1027	10	20900	0.39588	0.620428	2.03505	Bmpr2
GO:0051248	negative regulation of protein metabolic process	biological_process	1	1027	10	20900	0.39588	0.620428	2.03505	Hsp90ab1
GO:0051292	nuclear pore complex assembly	biological_process	1	1027	10	20900	0.39588	0.620428	2.03505	Nup93
GO:0060039	pericardium development	biological_process	1	1027	10	20900	0.39588	0.620428	2.03505	Mecom
GO:0060135	maternal process involved in female pregnancy	biological_process	1	1027	10	20900	0.39588	0.620428	2.03505	Havcr2
GO:0060136	embryonic process involved in female pregnancy	biological_process	1	1027	10	20900	0.39588	0.620428	2.03505	Emp2
GO:0061448	connective tissue development	biological_process	1	1027	10	20900	0.39588	0.620428	2.03505	Dmd
GO:0061669	spontaneous neurotransmitter secretion	biological_process	1	1027	10	20900	0.39588	0.620428	2.03505	Syt1
GO:0070327	thyroid hormone transport	biological_process	1	1027	10	20900	0.39588	0.620428	2.03505	Slco1c1
GO:0071467	cellular response to pH	biological_process	1	1027	10	20900	0.39588	0.620428	2.03505	Hvcn1
GO:0090331	negative regulation of platelet aggregation	biological_process	1	1027	10	20900	0.39588	0.620428	2.03505	Prkg1
GO:0097011	cellular response to granulocyte macrophage colony-stimulating factor stimulus	biological_process	1	1027	10	20900	0.39588	0.620428	2.03505	Prlr
GO:0097061	dendritic spine organization	biological_process	1	1027	10	20900	0.39588	0.620428	2.03505	Grin2a
GO:0097067	cellular response to thyroid hormone stimulus	biological_process	1	1027	10	20900	0.39588	0.620428	2.03505	Kit
GO:0097084	vascular associated smooth muscle cell development	biological_process	1	1027	10	20900	0.39588	0.620428	2.03505	Eng
GO:0098792	xenophagy	biological_process	1	1027	10	20900	0.39588	0.620428	2.03505	Rnf213
GO:0099054	presynapse assembly	biological_process	1	1027	10	20900	0.39588	0.620428	2.03505	Cadm1
GO:0140928	inhibition of non-skeletal tissue mineralization	biological_process	1	1027	10	20900	0.39588	0.620428	2.03505	Ank
GO:1900408	negative regulation of cellular response to oxidative stress	biological_process	1	1027	10	20900	0.39588	0.620428	2.03505	Oxr1
GO:1900454	positive regulation of long-term synaptic depression	biological_process	1	1027	10	20900	0.39588	0.620428	2.03505	Adcy8
GO:1901985	positive regulation of protein acetylation	biological_process	1	1027	10	20900	0.39588	0.620428	2.03505	Ddx3x
GO:1902806	regulation of cell cycle G1/S phase transition	biological_process	1	1027	10	20900	0.39588	0.620428	2.03505	Atp2b4
GO:1902916	positive regulation of protein polyubiquitination	biological_process	1	1027	10	20900	0.39588	0.620428	2.03505	Birc3
GO:1902966	positive regulation of protein localization to early endosome	biological_process	1	1027	10	20900	0.39588	0.620428	2.03505	Egf
GO:1905274	regulation of modification of postsynaptic actin cytoskeleton	biological_process	1	1027	10	20900	0.39588	0.620428	2.03505	Kalrn
GO:1990264	peptidyl-tyrosine dephosphorylation involved in inactivation of protein kinase activity	biological_process	1	1027	10	20900	0.39588	0.620428	2.03505	Ptpro
GO:2000008	regulation of protein localization to cell surface	biological_process	1	1027	10	20900	0.39588	0.620428	2.03505	Egf
GO:2000344	positive regulation of acrosome reaction	biological_process	1	1027	10	20900	0.39588	0.620428	2.03505	Glra1
GO:2000491	positive regulation of hepatic stellate cell activation	biological_process	1	1027	10	20900	0.39588	0.620428	2.03505	Dgat1
GO:0016055	Wnt signaling pathway	biological_process	12	1027	220	20900	0.397369	0.622545	1.11003	Wnt5b;Calcoco1;Nxn;Mitf;Lrp4;Wnt4;Grk5;Cdk14;Zranb1;Ddx3x;Xiap;Csnk2a1
GO:0070374	positive regulation of ERK1 and ERK2 cascade	biological_process	13	1027	240	20900	0.399608	0.625835	1.10232	Musk;Bmp4;Esr1;Prkca;Egf;Cib1;Oprm1;Abl2;Npsr1;Havcr2;Rap1b;Nrp1;Fbxw7
GO:0006820	monoatomic anion transport	biological_process	2	1027	28	20900	0.403164	0.627268	1.45361	Kcnn4;Glra1
GO:0007131	reciprocal meiotic recombination	biological_process	2	1027	28	20900	0.403164	0.627268	1.45361	Ccnb1ip1;Topbp1
GO:0009954	proximal/distal pattern formation	biological_process	2	1027	28	20900	0.403164	0.627268	1.45361	Pbx1;Lrp4
GO:0032727	positive regulation of interferon-alpha production	biological_process	2	1027	28	20900	0.403164	0.627268	1.45361	Flt3;Ddx3x
GO:0033141	positive regulation of peptidyl-serine phosphorylation of STAT protein	biological_process	2	1027	28	20900	0.403164	0.627268	1.45361	Ifnk;Ret
GO:0051899	membrane depolarization	biological_process	2	1027	28	20900	0.403164	0.627268	1.45361	Scn5a;P2rx7
GO:0060122	inner ear receptor cell stereocilium organization	biological_process	2	1027	28	20900	0.403164	0.627268	1.45361	Adgrv1;Kif3a
GO:0070536	protein K63-linked deubiquitination	biological_process	2	1027	28	20900	0.403164	0.627268	1.45361	Zranb1;Otud1
GO:0070584	mitochondrion morphogenesis	biological_process	2	1027	28	20900	0.403164	0.627268	1.45361	Myh14;Slirp
GO:0070979	protein K11-linked ubiquitination	biological_process	2	1027	28	20900	0.403164	0.627268	1.45361	Ube2e2;Ube2w
GO:0071480	cellular response to gamma radiation	biological_process	2	1027	28	20900	0.403164	0.627268	1.45361	Yap1;Mdm2
GO:0099149	regulation of postsynaptic neurotransmitter receptor internalization	biological_process	2	1027	28	20900	0.403164	0.627268	1.45361	Usp46;Hap1
GO:0007005	mitochondrion organization	biological_process	6	1027	104	20900	0.403893	0.628185	1.17407	Noa1;Cntnap1;Mtx1;Mtx3;Man2a1;P2rx7
GO:0034097	response to cytokine	biological_process	4	1027	66	20900	0.408477	0.630613	1.23337	Timp1;Serpina3n;Il6st;Mcl1
GO:0048863	stem cell differentiation	biological_process	4	1027	66	20900	0.408477	0.630613	1.23337	Kit;Esr1;Prkca;Runx2
GO:0001837	epithelial to mesenchymal transition	biological_process	3	1027	47	20900	0.408605	0.630613	1.29897	Eng;Ddx5;Ddx17
GO:0006836	neurotransmitter transport	biological_process	3	1027	47	20900	0.408605	0.630613	1.29897	Slc6a12;Rims4;Slc6a7
GO:0008306	associative learning	biological_process	3	1027	47	20900	0.408605	0.630613	1.29897	Grin2b;Crh;Snap25
GO:0030890	positive regulation of B cell proliferation	biological_process	3	1027	47	20900	0.408605	0.630613	1.29897	Prlr;Cd38;Mef2c
GO:0140236	translation at presynapse	biological_process	3	1027	47	20900	0.408605	0.630613	1.29897	Rplp2;Rpl28;Rpl4
[truncated: 2,513 more rows]
