# Supplementary material for: Vitamin D Regulates Olfactory Function via Dual Transcriptional and mTOR‐Dependent Translational Control of Synaptic Proteins
Source: Adv Sci (Weinh). 2025 Dec 16;13(13):e07181. doi: 10.1002/advs.202507181 (PMC12955992; doi:10.1002/advs.202507181)
Supplement: Supplementary file 2 — Supplemental Tables 1–18 [file ADVS-13-e07181-s002.zip › Table S6_Ligand-receptor pairs_CellPhoneDB output.xlsx]

## Sheet: statistical_analysis_pvalues_re
id_cp_interaction	interacting_pair	partner_a	partner_b	gene_a	gene_b	secreted	receptor_a	receptor_b	annotation_strategy	is_integrin	directionality	classification	Cluster3_GluR3_Vdr_N|Cluster3_GluR3_Vdr_N	Cluster3_GluR3_Vdr_N|Cluster3_GluR3_Vdr_P	Cluster3_GluR3_Vdr_N|Dopamine1_TH_P	Cluster3_GluR3_Vdr_N|GABA10_Calb1	Cluster3_GluR3_Vdr_N|GABA11	Cluster3_GluR3_Vdr_N|GABA12	Cluster3_GluR3_Vdr_N|GABA13	Cluster3_GluR3_Vdr_N|GABA14_VIP_P	Cluster3_GluR3_Vdr_N|GABA1_cntnap4_P	Cluster3_GluR3_Vdr_N|GABA2_Cpne6_P_Dpp6_P	Cluster3_GluR3_Vdr_N|GABA3_Cdh8_P_Kcnj6_P	Cluster3_GluR3_Vdr_N|GABA4_calbin2_P_Nxph1_P	Cluster3_GluR3_Vdr_N|GABA5_Kcnt2_P_NRG1_Gabra5_P	Cluster3_GluR3_Vdr_N|GABA6_Brinp3_P_Ndnf_P_GL_GCL	Cluster3_GluR3_Vdr_N|GABA7_Gabrg3	Cluster3_GluR3_Vdr_N|GABA8	Cluster3_GluR3_Vdr_N|GABA9	Cluster3_GluR3_Vdr_N|Glu1_Mtcell_Slc17a6_P	Cluster3_GluR3_Vdr_N|Glu2_raly1_P_Unc5c_P	Cluster3_GluR3_Vdr_N|Glu4_Mtcell	Cluster3_GluR3_Vdr_N|Glu5_Grik4_Shisa6	Cluster3_GluR3_Vdr_N|c5_HT1_Erbb4_Camk4_GL_GCL	Cluster3_GluR3_Vdr_P|Cluster3_GluR3_Vdr_N	Cluster3_GluR3_Vdr_P|Cluster3_GluR3_Vdr_P	Cluster3_GluR3_Vdr_P|Dopamine1_TH_P	Cluster3_GluR3_Vdr_P|GABA10_Calb1	Cluster3_GluR3_Vdr_P|GABA11	Cluster3_GluR3_Vdr_P|GABA12	Cluster3_GluR3_Vdr_P|GABA13	Cluster3_GluR3_Vdr_P|GABA14_VIP_P	Cluster3_GluR3_Vdr_P|GABA1_cntnap4_P	Cluste3_GluR3_Vdr_P|GABA2_Cpne6_P_Dpp6_P	Cluster3_GluR3_Vdr_P|GABA3_Cdh8_P_Kcnj6_P	Cluster3_GluR3_Vdr_P|GABA4_calbin2_P_Nxph1_P	Cluster3_GluR3_Vdr_P|GABA5_Kcnt2_P_NRG1_Gabra5_P	Cluster3_GluR3_Vdr_P|GABA6_Brinp3_P_Ndnf_P_GL_GCL	Cluster3_GluR3_Vdr_P|GABA7_Gabrg3
CPI-SC0C8B7BCBB	COL11A1_integrin_a2b1_complex	simple:P12107	complex:integrin_a2b1_complex	COL11A1		TRUE	FALSE	FALSE	curated	TRUE	Adhesion-Adhesion	Adhesion by Collagen/Integrin	1	1	1	1	1	1	1	1	1	1	1	1	1	1	1	1	1	1	1	1	1	1	1	1	1	1	1	1	1	1	1	1	1	1	1	1	1
CPI-SC0D3C12C3F	COL11A2_integrin_a2b1_complex	simple:P13942	complex:integrin_a2b1_complex	COL11A2		TRUE	FALSE	FALSE	curated	TRUE	Adhesion-Adhesion	Adhesion by Collagen/Integrin	1	1	1	1	1	1	1	1	1	1	1	1	1	1	1	1	1	1	1	1	1	1	1	1	1	1	1	1	1	1	1	1	1	1	1	1	1
CPI-SC0B86B7CED	COL12A1_integrin_a2b1_complex	simple:Q99715	complex:integrin_a2b1_complex	COL12A1		TRUE	FALSE	FALSE	curated	TRUE	Adhesion-Adhesion	Adhesion by Collagen/Integrin	1	1	1	1	1	1	1	1	1	1	1	1	1	1	1	1	1	1	1	1	1	1	1	1	1	1	1	1	1	1	1	1	1	1	1	1	1
CPI-SC0FA343CEF	COL13A1_integrin_a2b1_complex	simple:Q5TAT6	complex:integrin_a2b1_complex	COL13A1		FALSE	FALSE	FALSE	curated	TRUE	Adhesion-Adhesion	Adhesion by Collagen/Integrin	1	1	1	1	1	1	1	1	1	1	1	1	1	1	1	1	1	1	1	1	1	1	1	1	1	1	1	1	1	1	1	1	1	1	1	1	1
CPI-SC0CCCF9A7F	COL14A1_integrin_a2b1_complex	simple:Q05707	complex:integrin_a2b1_complex	COL14A1		TRUE	FALSE	FALSE	curated	TRUE	Adhesion-Adhesion	Adhesion by Collagen/Integrin	1	1	1	1	1	1	1	1	1	1	1	1	1	1	1	1	1	1	1	1	1	1	1	1	1	1	1	1	1	1	1	1	1	1	1	1	1
CPI-SC0E85E1FB0	COL15A1_integrin_a2b1_complex	simple:P39059	complex:integrin_a2b1_complex	COL15A1		TRUE	FALSE	FALSE	curated	TRUE	Adhesion-Adhesion	Adhesion by Collagen/Integrin	1	1	1	1	1	1	1	1	1	1	1	1	1	1	1	1	1	1	1	1	1	1	1	1	1	1	1	1	1	1	1	1	1	1	1	1	1
CPI-SC0956F4A31	COL16A1_integrin_a2b1_complex	simple:Q07092	complex:integrin_a2b1_complex	COL16A1		TRUE	FALSE	FALSE	curated	TRUE	Adhesion-Adhesion	Adhesion by Collagen/Integrin	1	1	1	1	1	1	1	1	1	1	1	1	1	1	1	1	1	1	1	1	1	1	1	1	1	1	1	1	1	1	1	1	1	1	1	1	1
CPI-SC06EEEC092	COL17A1_integrin_a2b1_complex	simple:Q9UMD9	complex:integrin_a2b1_complex	COL17A1		TRUE	FALSE	FALSE	curated	TRUE	Adhesion-Adhesion	Adhesion by Collagen/Integrin	1	1	1	1	1	1	1	1	1	1	1	1	1	1	1	1	1	1	1	1	1	1	1	1	1	1	1	1	1	1	1	1	1	1	1	1	1
CPI-SC04BD52124	COL18A1_integrin_a2b1_complex	simple:P39060	complex:integrin_a2b1_complex	COL18A1		TRUE	FALSE	FALSE	curated	TRUE	Adhesion-Adhesion	Adhesion by Collagen/Integrin	1	1	1	1	1	1	1	1	1	1	1	1	1	1	1	1	1	1	1	1	1	1	1	1	1	1	1	1	1	1	1	1	1	1	1	1	1
CPI-SC0BDD04147	COL19A1_integrin_a2b1_complex	simple:Q14993	complex:integrin_a2b1_complex	COL19A1		TRUE	FALSE	FALSE	curated	TRUE	Adhesion-Adhesion	Adhesion by Collagen/Integrin	1	1	1	1	1	1	1	1	1	1	1	1	1	1	1	1	1	1	1	1	1	1	1	1	1	1	1	1	1	1	1	1	1	1	1	1	1
CPI-SC04BCFC59C	COL1A1_integrin_a2b1_complex	simple:P02452	complex:integrin_a2b1_complex	COL1A1		TRUE	FALSE	FALSE	curated	TRUE	Adhesion-Adhesion	Adhesion by Collagen/Integrin	1	1	1	1	1	1	1	1	1	1	1	1	1	1	1	1	1	1	1	1	1	1	1	1	1	1	1	1	1	1	1	1	1	1	1	1	1
CPI-SC03D0A4AD2	COL1A2_integrin_a2b1_complex	simple:P08123	complex:integrin_a2b1_complex	COL1A2		TRUE	FALSE	FALSE	curated	TRUE	Adhesion-Adhesion	Adhesion by Collagen/Integrin	1	1	1	1	1	1	1	1	1	1	1	1	1	1	1	1	1	1	1	1	1	1	1	1	1	1	1	1	1	1	1	1	1	1	1	1	1
CPI-SC0D5DDAD29	COL20A1_integrin_a2b1_complex	simple:Q9P218	complex:integrin_a2b1_complex	COL20A1		TRUE	FALSE	FALSE	curated	TRUE	Adhesion-Adhesion	Adhesion by Collagen/Integrin	1	1	1	1	1	1	1	1	1	1	1	1	1	1	1	1	1	1	1	1	1	1	1	1	1	1	1	1	1	1	1	1	1	1	1	1	1
CPI-SC0F179D307	COL26A1_integrin_a2b1_complex	simple:Q96A83	complex:integrin_a2b1_complex	COL26A1		TRUE	FALSE	FALSE	curated	TRUE	Adhesion-Adhesion	Adhesion by Collagen/Integrin	1	1	1	1	1	1	1	1	1	1	1	1	1	1	1	1	1	1	1	1	1	1	1	1	1	1	1	1	1	1	1	1	1	1	1	1	1
CPI-SC044C2FDA4	COL27A1_integrin_a2b1_complex	simple:Q8IZC6	complex:integrin_a2b1_complex	COL27A1		TRUE	FALSE	FALSE	curated	TRUE	Adhesion-Adhesion	Adhesion by Collagen/Integrin	1	1	1	1	1	1	1	1	1	1	1	1	1	1	1	1	1	1	1	1	1	1	1	1	1	1	1	1	1	1	1	1	1	1	1	1	1
CPI-SC04251A46C	COL28A1_integrin_a2b1_complex	simple:Q2UY09	complex:integrin_a2b1_complex	COL28A1		TRUE	FALSE	FALSE	curated	TRUE	Adhesion-Adhesion	Adhesion by Collagen/Integrin	1	1	1	1	1	1	1	1	1	1	1	1	1	1	1	1	1	1	1	1	1	1	1	1	1	1	1	1	1	1	1	1	1	1	1	1	1
CPI-SC09C62F412	COL2A1_integrin_a2b1_complex	simple:P02458	complex:integrin_a2b1_complex	COL2A1		TRUE	FALSE	FALSE	curated	TRUE	Adhesion-Adhesion	Adhesion by Collagen/Integrin	1	1	1	1	1	1	1	1	1	1	1	1	1	1	1	1	1	1	1	1	1	1	1	1	1	1	1	1	1	1	1	1	1	1	1	1	1
CPI-SC03515B178	COL4A1_integrin_a2b1_complex	simple:P02462	complex:integrin_a2b1_complex	COL4A1		TRUE	FALSE	FALSE	curated	TRUE	Adhesion-Adhesion	Adhesion by Collagen/Integrin	1	1	1	1	1	1	1	1	1	1	1	1	1	1	1	1	1	1	1	1	1	1	1	1	1	1	1	1	1	1	1	1	1	1	1	1	1
CPI-SC046604E76	COL4A2_integrin_a2b1_complex	simple:P08572	complex:integrin_a2b1_complex	COL4A2		TRUE	FALSE	FALSE	curated	TRUE	Adhesion-Adhesion	Adhesion by Collagen/Integrin	1	1	1	1	1	1	1	1	1	1	1	1	1	1	1	1	1	1	1	1	1	1	1	1	1	1	1	1	1	1	1	1	1	1	1	1	1
CPI-SC0926FDACC	COL4A3_integrin_a2b1_complex	simple:Q01955	complex:integrin_a2b1_complex	COL4A3		TRUE	FALSE	FALSE	curated	TRUE	Adhesion-Adhesion	Adhesion by Collagen/Integrin	1	1	1	1	1	1	1	1	1	1	1	1	1	1	1	1	1	1	1	1	1	1	1	1	1	1	1	1	1	1	1	1	1	1	1	1	1
CPI-SC072376C7B	COL4A4_integrin_a2b1_complex	simple:P53420	complex:integrin_a2b1_complex	COL4A4		TRUE	FALSE	FALSE	curated	TRUE	Adhesion-Adhesion	Adhesion by Collagen/Integrin	1	1	1	1	1	1	1	1	1	1	1	1	1	1	1	1	1	1	1	1	1	1	1	1	1	1	1	1	1	1	1	1	1	1	1	1	1
CPI-SC0C287AFC3	COL4A5_integrin_a2b1_complex	simple:P29400	complex:integrin_a2b1_complex	COL4A5		TRUE	FALSE	FALSE	curated	TRUE	Adhesion-Adhesion	Adhesion by Collagen/Integrin	1	1	1	1	1	1	1	1	1	1	1	1	1	1	1	1	1	1	1	1	1	1	1	1	1	1	1	1	1	1	1	1	1	1	1	1	1
CPI-SC0FDD31EAB	COL4A6_integrin_a2b1_complex	simple:Q14031	complex:integrin_a2b1_complex	COL4A6		TRUE	FALSE	FALSE	curated	TRUE	Adhesion-Adhesion	Adhesion by Collagen/Integrin	1	1	1	1	1	1	1	1	1	1	1	1	1	1	1	1	1	1	1	1	1	1	1	1	1	1	1	1	1	1	1	1	1	1	1	1	1
CPI-SC0681DB40E	COL5A1_integrin_a2b1_complex	simple:P20908	complex:integrin_a2b1_complex	COL5A1		TRUE	FALSE	FALSE	curated	TRUE	Adhesion-Adhesion	Adhesion by Collagen/Integrin	1	1	1	1	1	1	1	1	1	1	1	1	1	1	1	1	1	1	1	1	1	1	1	1	1	1	1	1	1	1	1	1	1	1	1	1	1
CPI-SC0345262E7	COL5A2_integrin_a2b1_complex	simple:P05997	complex:integrin_a2b1_complex	COL5A2		TRUE	FALSE	FALSE	curated	TRUE	Adhesion-Adhesion	Adhesion by Collagen/Integrin	1	1	1	1	1	1	1	1	1	1	1	1	1	1	1	1	1	1	1	1	1	1	1	1	1	1	1	1	1	1	1	1	1	1	1	1	1
CPI-SC0D5418330	COL5A3_integrin_a2b1_complex	simple:P25940	complex:integrin_a2b1_complex	COL5A3		TRUE	FALSE	FALSE	curated	TRUE	Adhesion-Adhesion	Adhesion by Collagen/Integrin	1	1	1	1	1	1	1	1	1	1	1	1	1	1	1	1	1	1	1	1	1	1	1	1	1	1	1	1	1	1	1	1	1	1	1	1	1
CPI-SC0CCB0D955	COL6A1_integrin_a2b1_complex	simple:P12109	complex:integrin_a2b1_complex	COL6A1		TRUE	FALSE	FALSE	curated	TRUE	Adhesion-Adhesion	Adhesion by Collagen/Integrin	1	1	1	1	1	1	1	1	1	1	1	1	1	1	1	1	1	1	1	1	1	1	1	1	1	1	1	1	1	1	1	1	1	1	1	1	1
CPI-SC01A5C5096	COL6A2_integrin_a2b1_complex	simple:P12110	complex:integrin_a2b1_complex	COL6A2		TRUE	FALSE	FALSE	curated	TRUE	Adhesion-Adhesion	Adhesion by Collagen/Integrin	1	1	1	1	1	1	1	1	1	1	1	1	1	1	1	1	1	1	1	1	1	1	1	1	1	1	1	1	1	1	1	1	1	1	1	1	1
CPI-SC084C79E20	COL6A3_integrin_a2b1_complex	simple:P12111	complex:integrin_a2b1_complex	COL6A3		TRUE	FALSE	FALSE	curated	TRUE	Adhesion-Adhesion	Adhesion by Collagen/Integrin	1	1	1	1	1	1	1	1	1	1	1	1	1	1	1	1	1	1	1	1	1	1	1	1	1	1	1	1	1	1	1	1	1	1	1	1	1
CPI-SC0A6F94686	COL6A5_integrin_a2b1_complex	simple:A8TX70	complex:integrin_a2b1_complex	COL6A5		TRUE	FALSE	FALSE	curated	TRUE	Adhesion-Adhesion	Adhesion by Collagen/Integrin	1	1	1	1	1	1	1	1	1	1	1	1	1	1	1	1	1	1	1	1	1	1	1	1	1	1	1	1	1	1	1	1	1	1	1	1	1
CPI-SC00D0AFED0	COL6A6_integrin_a2b1_complex	simple:A6NMZ7	complex:integrin_a2b1_complex	COL6A6		TRUE	FALSE	FALSE	curated	TRUE	Adhesion-Adhesion	Adhesion by Collagen/Integrin	1	1	1	1	1	1	1	1	1	1	1	1	1	1	1	1	1	1	1	1	1	1	1	1	1	1	1	1	1	1	1	1	1	1	1	1	1
CPI-SC0B3564B15	COL8A1_integrin_a2b1_complex	simple:P27658	complex:integrin_a2b1_complex	COL8A1		TRUE	FALSE	FALSE	curated	TRUE	Adhesion-Adhesion	Adhesion by Collagen/Integrin	1	1	1	1	1	1	1	1	1	1	1	1	1	1	1	1	1	1	1	1	1	1	1	1	1	1	1	1	1	1	1	1	1	1	1	1	1
CPI-SC0F94B7D8F	COL8A2_integrin_a2b1_complex	simple:P25067	complex:integrin_a2b1_complex	COL8A2		TRUE	FALSE	FALSE	curated	TRUE	Adhesion-Adhesion	Adhesion by Collagen/Integrin	1	1	1	1	1	1	1	1	1	1	1	1	1	1	1	1	1	1	1	1	1	1	1	1	1	1	1	1	1	1	1	1	1	1	1	1	1
CPI-SC00065C95C	COL9A1_integrin_a2b1_complex	simple:P20849	complex:integrin_a2b1_complex	COL9A1		TRUE	FALSE	FALSE	curated	TRUE	Adhesion-Adhesion	Adhesion by Collagen/Integrin	1	1	1	1	1	1	1	1	1	1	1	1	1	1	1	1	1	1	1	1	1	1	1	1	1	1	1	1	1	1	1	1	1	1	1	1	1
CPI-SC0A916E0E2	COL9A2_integrin_a2b1_complex	simple:Q14055	complex:integrin_a2b1_complex	COL9A2		TRUE	FALSE	FALSE	curated	TRUE	Adhesion-Adhesion	Adhesion by Collagen/Integrin	1	1	1	1	1	1	1	1	1	1	1	1	1	1	1	1	1	1	1	1	1	1	1	1	1	1	1	1	1	1	1	1	1	1	1	1	1
CPI-SC01D1C56CC	FN1_integrin_a2b1_complex	simple:P02751	complex:integrin_a2b1_complex	FN1		TRUE	FALSE	FALSE	curated	TRUE	Adhesion-Adhesion	Adhesion by Fibronectin	1	1	1	1	1	1	1	1	1	1	1	1	1	1	1	1	1	1	1	1	1	1	1	1	1	1	1	1	1	1	1	1	1	1	1	1	1
CPI-SC0A460766C	LAMC1_integrin_a2b1_complex	simple:P11047	complex:integrin_a2b1_complex	LAMC1		TRUE	FALSE	FALSE	curated	TRUE	Ligand-Receptor	Adhesion by Laminin	1	1	1	1	1	1	1	1	1	1	1	1	1	1	1	1	1	1	1	1	1	1	1	1	1	1	1	1	1	1	1	1	1	1	1	1	1
CPI-SS0EE09A201	CDH2_CDH2	simple:P19022	simple:P19022	CDH2	CDH2	FALSE	FALSE	FALSE	curated	FALSE	Adhesion-Adhesion	Adhesion by Cadherin	0	0	0	0	0	0.94	0.03	0.84	0	0	0	0.79	0	0	0	0	0	0	0	0	0	0	0	0	0	0	0	0.54	0.02	0.46	0	0	0	0.32	0	0	0
CPI-SS0ADFF0666	CDH2_FCER2	simple:P19022	simple:P06734	CDH2	FCER2	TRUE	FALSE	TRUE	curated	FALSE	Ligand-Receptor	Adhesion by Cadherin	1	1	1	1	1	1	1	1	1	1	1	1	1	1	1	1	1	1	1	1	1	1	1	1	1	1	1	1	1	1	1	1	1	1	1	1	1
CPI-SS0DA0F5556	CDH3_CDH3	simple:P22223	simple:P22223	CDH3	CDH3	FALSE	FALSE	FALSE	curated	FALSE	Adhesion-Adhesion	Adhesion by Cadherin	1	1	1	1	1	1	1	1	1	1	1	1	1	1	1	1	1	1	1	1	1	1	1	1	1	1	1	1	1	1	1	1	1	1	1	1	1
CPI-SS00C24ED50	CDH5_CDH5	simple:P33151	simple:P33151	CDH5	CDH5	FALSE	FALSE	FALSE	curated	FALSE	Adhesion-Adhesion	Adhesion by Cadherin	1	1	1	1	1	1	1	1	1	1	1	1	1	1	1	1	1	1	1	1	1	1	1	1	1	1	1	1	1	1	1	1	1	1	1	1	1
CPI-SS0C53F7672	CDH6_CDH6	simple:P55285	simple:P55285	CDH6	CDH6	FALSE	FALSE	FALSE	curated	FALSE	Adhesion-Adhesion	Adhesion by Cadherin	0	0	0	0	0	0	0	0	0	0	1	0	1	0	0	0	0	0	0	0	0	1	0	0	0	0	0	0	0	0	0.04	0	1	0	1	0	0
CPI-SS0BE3D537D	CDH7_CDH7	simple:Q9ULB5	simple:Q9ULB5	CDH7	CDH7	FALSE	FALSE	FALSE	curated	FALSE	Adhesion-Adhesion	Adhesion by Cadherin	1	1	1	1	1	1	1	1	1	1	1	1	1	1	1	1	1	1	1	1	1	1	1	1	1	1	1	1	1	1	1	1	1	1	1	1	1
CPI-SS0889E281D	CADM1_CADM1	simple:Q9BY67	simple:Q9BY67	CADM1	CADM1	FALSE	FALSE	FALSE	curated	FALSE	Adhesion-Adhesion	Adhesion by CADM	0.96	1	1	1	1	0.95	1	1	0.11	0	0.05	1	1	0	1	0	0	1	0	1	1	1	1	1	1	1	1	0.99	1	1	0.94	0.08	0.86	1	1	0	1
CPI-SS09C06644C	CADM3_CADM1	simple:Q8N126	simple:Q9BY67	CADM3	CADM1	FALSE	FALSE	FALSE	curated	FALSE	Adhesion-Adhesion	Adhesion by CADM	1	1	1	1	1	0.97	1	1	0.12	0	0.03	1	1	0	1	0	0	1	0	1	1	1	1	1	1	1	1	0.97	1	1	0.3	0	0.15	1	1	0	1
CPI-SS0C9696AAA	CRTAM_CADM1	simple:O95727	simple:Q9BY67	CRTAM	CADM1	FALSE	FALSE	FALSE	curated	FALSE	Adhesion-Adhesion		1	1	1	1	1	1	1	1	1	1	1	1	1	1	1	1	1	1	1	1	1	1	1	1	1	1	1	1	1	1	1	1	1	1	1	1	1
CPI-SS0B990492C	CADM1_NECTIN3	simple:Q9BY67	simple:Q9NQS3	CADM1	NECTIN3	FALSE	FALSE	FALSE	curated	FALSE	Adhesion-Adhesion	Adhesion by CADM	0.99	1	1	0.99	0	0	1	1	1	1	1	0	1	0.09	0	1	0.93	1	1	0.55	1	1	1	1	1	1	0.49	0	1	1	1	1	1	0	1	0.93	0
CPI-SS00550260E	CADM3_NECTIN3	simple:Q8N126	simple:Q9NQS3	CADM3	NECTIN3	FALSE	FALSE	FALSE	curated	FALSE	Adhesion-Adhesion	Adhesion by CADM	1	1	1	1	0	0	1	1	1	1	1	0	1	0.1	0	1	1	1	1	0.8	1	1	1	1	1	1	0	0	1	1	1	1	1	0	1	0.28	0
CPI-SS0C5E9FBFB	NECTIN1_NECTIN3	simple:Q15223	simple:Q9NQS3	NECTIN1	NECTIN3	TRUE	TRUE	FALSE	curated	FALSE	Adhesion-Adhesion	Adhesion by Nectin	0.67	0.73	1	0.94	0	0	1	1	1	1	1	0	1	0	0	1	0.22	1	1	0	0.96	1	0.76	0.76	1	0.91	0	0	1	1	1	1	1	0	1	0	0
CPI-SS02FBD007E	NECTIN2_NECTIN3	simple:Q92692	simple:Q9NQS3	NECTIN2	NECTIN3	FALSE	TRUE	FALSE	curated	FALSE	Adhesion-Adhesion	Adhesion by Nectin	1	1	1	1	1	1	1	1	1	1	1	1	1	1	1	1	1	1	1	1	1	1	1	1	1	1	1	1	1	1	1	1	1	1	1	1	1
CPI-SS02D18D12B	CADM3_CADM4	simple:Q8N126	simple:Q8NFZ8	CADM3	CADM4	FALSE	FALSE	FALSE	curated	FALSE	Adhesion-Adhesion	Adhesion by CADM	1	1	1	1	1	1	1	0.99	1	1	1	1	1	1	1	1	1	1	1	1	1	1	1	1	1	1	1	1	1	0.94	1	1	1	1	1	1	1
CPI-SS0B3829651	CADM3_EPB41L1	simple:Q8N126	simple:Q9H4G0	CADM3	EPB41L1	FALSE	FALSE	FALSE	curated	FALSE	Adhesion-Adhesion	Adhesion by CADM	0	0	1	1	1	0.78	0.01	1	1	1	1	0.82	1	1	1	0.95	1	0	1	0	0.8	1	0	0	1	1	1	0.73	0.01	1	1	1	1	0.77	1	1	1
CPI-SC0E53A238E	COL11A1_integrin_a1b1_complex	simple:P12107	complex:integrin_a1b1_complex	COL11A1		TRUE	FALSE	FALSE	curated	TRUE	Adhesion-Adhesion	Adhesion by Collagen/Integrin	1	1	1	1	1	1	1	1	1	1	1	1	1	1	1	1	1	1	1	1	1	1	1	1	1	1	1	1	1	1	1	1	1	1	1	1	1
CPI-SC071163509	COL11A2_integrin_a1b1_complex	simple:P13942	complex:integrin_a1b1_complex	COL11A2		TRUE	FALSE	FALSE	curated	TRUE	Adhesion-Adhesion	Adhesion by Collagen/Integrin	1	1	1	1	1	1	1	1	1	1	1	1	1	1	1	1	1	1	1	1	1	1	1	1	1	1	1	1	1	1	1	1	1	1	1	1	1
CPI-SC0E83A4B71	COL12A1_integrin_a1b1_complex	simple:Q99715	complex:integrin_a1b1_complex	COL12A1		TRUE	FALSE	FALSE	curated	TRUE	Adhesion-Adhesion	Adhesion by Collagen/Integrin	1	1	1	1	1	1	1	1	1	1	1	1	1	1	1	1	1	1	1	1	1	1	1	1	1	1	1	1	1	1	1	1	1	1	1	1	1
CPI-SC0FCF853DB	COL13A1_integrin_a1b1_complex	simple:Q5TAT6	complex:integrin_a1b1_complex	COL13A1		FALSE	FALSE	FALSE	curated	TRUE	Adhesion-Adhesion	Adhesion by Collagen/Integrin	1	1	1	1	1	1	1	1	1	1	1	1	1	1	1	1	1	1	1	1	1	1	1	1	1	1	1	1	1	1	1	1	1	1	1	1	1
CPI-SC0AB5FBF10	COL14A1_integrin_a1b1_complex	simple:Q05707	complex:integrin_a1b1_complex	COL14A1		TRUE	FALSE	FALSE	curated	TRUE	Adhesion-Adhesion	Adhesion by Collagen/Integrin	1	1	1	1	1	1	1	1	1	1	1	1	1	1	1	1	1	1	1	1	1	1	1	1	1	1	1	1	1	1	1	1	1	1	1	1	1
CPI-SC027893337	COL15A1_integrin_a1b1_complex	simple:P39059	complex:integrin_a1b1_complex	COL15A1		TRUE	FALSE	FALSE	curated	TRUE	Adhesion-Adhesion	Adhesion by Collagen/Integrin	1	1	1	1	1	1	1	1	1	1	1	1	1	1	1	1	1	1	1	1	1	1	1	1	1	1	1	1	1	1	1	1	1	1	1	1	1
CPI-SC06AD39F88	COL16A1_integrin_a1b1_complex	simple:Q07092	complex:integrin_a1b1_complex	COL16A1		TRUE	FALSE	FALSE	curated	TRUE	Adhesion-Adhesion	Adhesion by Collagen/Integrin	1	1	1	1	1	1	1	1	1	1	1	1	1	1	1	1	1	1	1	1	1	1	1	1	1	1	1	1	1	1	1	1	1	1	1	1	1
CPI-SC0C841033A	COL17A1_integrin_a1b1_complex	simple:Q9UMD9	complex:integrin_a1b1_complex	COL17A1		TRUE	FALSE	FALSE	curated	TRUE	Adhesion-Adhesion	Adhesion by Collagen/Integrin	1	1	1	1	1	1	1	1	1	1	1	1	1	1	1	1	1	1	1	1	1	1	1	1	1	1	1	1	1	1	1	1	1	1	1	1	1
CPI-SC0C739EDCE	COL18A1_integrin_a1b1_complex	simple:P39060	complex:integrin_a1b1_complex	COL18A1		TRUE	FALSE	FALSE	curated	TRUE	Adhesion-Adhesion	Adhesion by Collagen/Integrin	1	1	1	1	1	1	1	1	1	1	1	1	1	1	1	1	1	1	1	1	1	1	1	1	1	1	1	1	1	1	1	1	1	1	1	1	1
CPI-SC079D293A2	COL19A1_integrin_a1b1_complex	simple:Q14993	complex:integrin_a1b1_complex	COL19A1		TRUE	FALSE	FALSE	curated	TRUE	Adhesion-Adhesion	Adhesion by Collagen/Integrin	1	1	1	1	1	1	1	1	1	1	1	1	1	1	1	1	1	1	1	1	1	1	1	1	1	1	1	1	1	1	1	1	1	1	1	1	1
CPI-SC08DBCCFF0	COL1A1_integrin_a1b1_complex	simple:P02452	complex:integrin_a1b1_complex	COL1A1		TRUE	FALSE	FALSE	curated	TRUE	Adhesion-Adhesion	Adhesion by Collagen/Integrin	1	1	1	1	1	1	1	1	1	1	1	1	1	1	1	1	1	1	1	1	1	1	1	1	1	1	1	1	1	1	1	1	1	1	1	1	1
CPI-SC09DB9D20A	COL1A2_integrin_a1b1_complex	simple:P08123	complex:integrin_a1b1_complex	COL1A2		TRUE	FALSE	FALSE	curated	TRUE	Adhesion-Adhesion	Adhesion by Collagen/Integrin	1	1	1	1	1	1	1	1	1	1	1	1	1	1	1	1	1	1	1	1	1	1	1	1	1	1	1	1	1	1	1	1	1	1	1	1	1
CPI-SC0804EB2C0	COL20A1_integrin_a1b1_complex	simple:Q9P218	complex:integrin_a1b1_complex	COL20A1		TRUE	FALSE	FALSE	curated	TRUE	Adhesion-Adhesion	Adhesion by Collagen/Integrin	1	1	1	1	1	1	1	1	1	1	1	1	1	1	1	1	1	1	1	1	1	1	1	1	1	1	1	1	1	1	1	1	1	1	1	1	1
CPI-SC01E6BE079	COL26A1_integrin_a1b1_complex	simple:Q96A83	complex:integrin_a1b1_complex	COL26A1		TRUE	FALSE	FALSE	curated	TRUE	Adhesion-Adhesion	Adhesion by Collagen/Integrin	1	1	1	1	1	1	1	1	1	1	1	1	1	1	1	1	1	1	1	1	1	1	1	1	1	1	1	1	1	1	1	1	1	1	1	1	1
CPI-SC050F64BB5	COL27A1_integrin_a1b1_complex	simple:Q8IZC6	complex:integrin_a1b1_complex	COL27A1		TRUE	FALSE	FALSE	curated	TRUE	Adhesion-Adhesion	Adhesion by Collagen/Integrin	1	1	1	1	1	1	1	1	1	1	1	1	1	1	1	1	1	1	1	1	1	1	1	1	1	1	1	1	1	1	1	1	1	1	1	1	1
CPI-SC01C274A51	COL28A1_integrin_a1b1_complex	simple:Q2UY09	complex:integrin_a1b1_complex	COL28A1		TRUE	FALSE	FALSE	curated	TRUE	Adhesion-Adhesion	Adhesion by Collagen/Integrin	1	1	1	1	1	1	1	1	1	1	1	1	1	1	1	1	1	1	1	1	1	1	1	1	1	1	1	1	1	1	1	1	1	1	1	1	1
CPI-SC0EA8ABCFD	COL2A1_integrin_a1b1_complex	simple:P02458	complex:integrin_a1b1_complex	COL2A1		TRUE	FALSE	FALSE	curated	TRUE	Adhesion-Adhesion	Adhesion by Collagen/Integrin	1	1	1	1	1	1	1	1	1	1	1	1	1	1	1	1	1	1	1	1	1	1	1	1	1	1	1	1	1	1	1	1	1	1	1	1	1
CPI-SC0744E13CB	COL4A1_integrin_a1b1_complex	simple:P02462	complex:integrin_a1b1_complex	COL4A1		TRUE	FALSE	FALSE	curated	TRUE	Adhesion-Adhesion	Adhesion by Collagen/Integrin	1	1	1	1	1	1	1	1	1	1	1	1	1	1	1	1	1	1	1	1	1	1	1	1	1	1	1	1	1	1	1	1	1	1	1	1	1
CPI-SC03F728659	COL4A2_integrin_a1b1_complex	simple:P08572	complex:integrin_a1b1_complex	COL4A2		TRUE	FALSE	FALSE	curated	TRUE	Adhesion-Adhesion	Adhesion by Collagen/Integrin	1	1	1	1	1	1	1	1	1	1	1	1	1	1	1	1	1	1	1	1	1	1	1	1	1	1	1	1	1	1	1	1	1	1	1	1	1
CPI-SC0886D58EF	COL4A3_integrin_a1b1_complex	simple:Q01955	complex:integrin_a1b1_complex	COL4A3		TRUE	FALSE	FALSE	curated	TRUE	Adhesion-Adhesion	Adhesion by Collagen/Integrin	1	1	1	1	1	1	1	1	1	1	1	1	1	1	1	1	1	1	1	1	1	1	1	1	1	1	1	1	1	1	1	1	1	1	1	1	1
CPI-SC04ABF0023	COL4A4_integrin_a1b1_complex	simple:P53420	complex:integrin_a1b1_complex	COL4A4		TRUE	FALSE	FALSE	curated	TRUE	Adhesion-Adhesion	Adhesion by Collagen/Integrin	1	1	1	1	1	1	1	1	1	1	1	1	1	1	1	1	1	1	1	1	1	1	1	1	1	1	1	1	1	1	1	1	1	1	1	1	1
CPI-SC042B580A3	COL4A5_integrin_a1b1_complex	simple:P29400	complex:integrin_a1b1_complex	COL4A5		TRUE	FALSE	FALSE	curated	TRUE	Adhesion-Adhesion	Adhesion by Collagen/Integrin	1	1	1	1	1	1	1	1	1	1	1	1	1	1	1	1	1	1	1	1	1	1	1	1	1	1	1	1	1	1	1	1	1	1	1	1	1
CPI-SC0C8B6ACF5	COL4A6_integrin_a1b1_complex	simple:Q14031	complex:integrin_a1b1_complex	COL4A6		TRUE	FALSE	FALSE	curated	TRUE	Adhesion-Adhesion	Adhesion by Collagen/Integrin	1	1	1	1	1	1	1	1	1	1	1	1	1	1	1	1	1	1	1	1	1	1	1	1	1	1	1	1	1	1	1	1	1	1	1	1	1
CPI-SC0592501EA	COL5A1_integrin_a1b1_complex	simple:P20908	complex:integrin_a1b1_complex	COL5A1		TRUE	FALSE	FALSE	curated	TRUE	Adhesion-Adhesion	Adhesion by Collagen/Integrin	1	1	1	1	1	1	1	1	1	1	1	1	1	1	1	1	1	1	1	1	1	1	1	1	1	1	1	1	1	1	1	1	1	1	1	1	1
CPI-SC037A0554C	COL5A2_integrin_a1b1_complex	simple:P05997	complex:integrin_a1b1_complex	COL5A2		TRUE	FALSE	FALSE	curated	TRUE	Adhesion-Adhesion	Adhesion by Collagen/Integrin	1	1	1	1	1	1	1	1	1	1	1	1	1	1	1	1	1	1	1	1	1	1	1	1	1	1	1	1	1	1	1	1	1	1	1	1	1
CPI-SC00EAD4C47	COL5A3_integrin_a1b1_complex	simple:P25940	complex:integrin_a1b1_complex	COL5A3		TRUE	FALSE	FALSE	curated	TRUE	Adhesion-Adhesion	Adhesion by Collagen/Integrin	1	1	1	1	1	1	1	1	1	1	1	1	1	1	1	1	1	1	1	1	1	1	1	1	1	1	1	1	1	1	1	1	1	1	1	1	1
CPI-SC0549A759B	COL6A1_integrin_a1b1_complex	simple:P12109	complex:integrin_a1b1_complex	COL6A1		TRUE	FALSE	FALSE	curated	TRUE	Adhesion-Adhesion	Adhesion by Collagen/Integrin	1	1	1	1	1	1	1	1	1	1	1	1	1	1	1	1	1	1	1	1	1	1	1	1	1	1	1	1	1	1	1	1	1	1	1	1	1
CPI-SC0F9FB6DCB	COL6A2_integrin_a1b1_complex	simple:P12110	complex:integrin_a1b1_complex	COL6A2		TRUE	FALSE	FALSE	curated	TRUE	Adhesion-Adhesion	Adhesion by Collagen/Integrin	1	1	1	1	1	1	1	1	1	1	1	1	1	1	1	1	1	1	1	1	1	1	1	1	1	1	1	1	1	1	1	1	1	1	1	1	1
CPI-SC0ECDD1074	COL6A3_integrin_a1b1_complex	simple:P12111	complex:integrin_a1b1_complex	COL6A3		TRUE	FALSE	FALSE	curated	TRUE	Adhesion-Adhesion	Adhesion by Collagen/Integrin	1	1	1	1	1	1	1	1	1	1	1	1	1	1	1	1	1	1	1	1	1	1	1	1	1	1	1	1	1	1	1	1	1	1	1	1	1
CPI-SC0C6DC4D50	COL6A5_integrin_a1b1_complex	simple:A8TX70	complex:integrin_a1b1_complex	COL6A5		TRUE	FALSE	FALSE	curated	TRUE	Adhesion-Adhesion	Adhesion by Collagen/Integrin	1	1	1	1	1	1	1	1	1	1	1	1	1	1	1	1	1	1	1	1	1	1	1	1	1	1	1	1	1	1	1	1	1	1	1	1	1
CPI-SC0D3870098	COL6A6_integrin_a1b1_complex	simple:A6NMZ7	complex:integrin_a1b1_complex	COL6A6		TRUE	FALSE	FALSE	curated	TRUE	Adhesion-Adhesion	Adhesion by Collagen/Integrin	1	1	1	1	1	1	1	1	1	1	1	1	1	1	1	1	1	1	1	1	1	1	1	1	1	1	1	1	1	1	1	1	1	1	1	1	1
CPI-SC03760D980	COL8A1_integrin_a1b1_complex	simple:P27658	complex:integrin_a1b1_complex	COL8A1		TRUE	FALSE	FALSE	curated	TRUE	Adhesion-Adhesion	Adhesion by Collagen/Integrin	1	1	1	1	1	1	1	1	1	1	1	1	1	1	1	1	1	1	1	1	1	1	1	1	1	1	1	1	1	1	1	1	1	1	1	1	1
CPI-SC0453131F6	COL8A2_integrin_a1b1_complex	simple:P25067	complex:integrin_a1b1_complex	COL8A2		TRUE	FALSE	FALSE	curated	TRUE	Adhesion-Adhesion	Adhesion by Collagen/Integrin	1	1	1	1	1	1	1	1	1	1	1	1	1	1	1	1	1	1	1	1	1	1	1	1	1	1	1	1	1	1	1	1	1	1	1	1	1
CPI-SC070BECDC9	COL9A1_integrin_a1b1_complex	simple:P20849	complex:integrin_a1b1_complex	COL9A1		TRUE	FALSE	FALSE	curated	TRUE	Adhesion-Adhesion	Adhesion by Collagen/Integrin	1	1	1	1	1	1	1	1	1	1	1	1	1	1	1	1	1	1	1	1	1	1	1	1	1	1	1	1	1	1	1	1	1	1	1	1	1
CPI-SC0270AA5D9	COL9A2_integrin_a1b1_complex	simple:Q14055	complex:integrin_a1b1_complex	COL9A2		TRUE	FALSE	FALSE	curated	TRUE	Adhesion-Adhesion	Adhesion by Collagen/Integrin	1	1	1	1	1	1	1	1	1	1	1	1	1	1	1	1	1	1	1	1	1	1	1	1	1	1	1	1	1	1	1	1	1	1	1	1	1
CPI-SC03AF43F8B	SEMA7A_integrin_a1b1_complex	simple:O75326	complex:integrin_a1b1_complex	SEMA7A		FALSE	FALSE	FALSE	curated	TRUE	Ligand-Receptor	Signaling by Semaphorin	1	1	1	1	1	1	1	1	1	1	1	1	1	1	1	1	1	1	1	1	1	1	1	1	1	1	1	1	1	1	1	1	1	1	1	1	1
CPI-SC0B991F6B1	COL11A1_integrin_a10b1_complex	simple:P12107	complex:integrin_a10b1_complex	COL11A1		TRUE	FALSE	FALSE	curated	TRUE	Adhesion-Adhesion	Adhesion by Collagen/Integrin	1	1	1	1	1	1	1	1	1	1	1	1	1	1	1	1	1	1	1	1	1	1	1	1	1	1	1	1	1	1	1	1	1	1	1	1	1
CPI-SC034D4CF73	COL11A2_integrin_a10b1_complex	simple:P13942	complex:integrin_a10b1_complex	COL11A2		TRUE	FALSE	FALSE	curated	TRUE	Adhesion-Adhesion	Adhesion by Collagen/Integrin	1	1	1	1	1	1	1	1	1	1	1	1	1	1	1	1	1	1	1	1	1	1	1	1	1	1	1	1	1	1	1	1	1	1	1	1	1
CPI-SC0EC720659	COL12A1_integrin_a10b1_complex	simple:Q99715	complex:integrin_a10b1_complex	COL12A1		TRUE	FALSE	FALSE	curated	TRUE	Adhesion-Adhesion	Adhesion by Collagen/Integrin	1	1	1	1	1	1	1	1	1	1	1	1	1	1	1	1	1	1	1	1	1	1	1	1	1	1	1	1	1	1	1	1	1	1	1	1	1
CPI-SC0A18569E5	COL13A1_integrin_a10b1_complex	simple:Q5TAT6	complex:integrin_a10b1_complex	COL13A1		FALSE	FALSE	FALSE	curated	TRUE	Adhesion-Adhesion	Adhesion by Collagen/Integrin	1	1	1	1	1	1	1	1	1	1	1	1	1	1	1	1	1	1	1	1	1	1	1	1	1	1	1	1	1	1	1	1	1	1	1	1	1
CPI-SC0B6D93CD4	COL14A1_integrin_a10b1_complex	simple:Q05707	complex:integrin_a10b1_complex	COL14A1		TRUE	FALSE	FALSE	curated	TRUE	Adhesion-Adhesion	Adhesion by Collagen/Integrin	1	1	1	1	1	1	1	1	1	1	1	1	1	1	1	1	1	1	1	1	1	1	1	1	1	1	1	1	1	1	1	1	1	1	1	1	1
CPI-SC01BE5E1F7	COL15A1_integrin_a10b1_complex	simple:P39059	complex:integrin_a10b1_complex	COL15A1		TRUE	FALSE	FALSE	curated	TRUE	Adhesion-Adhesion	Adhesion by Collagen/Integrin	1	1	1	1	1	1	1	1	1	1	1	1	1	1	1	1	1	1	1	1	1	1	1	1	1	1	1	1	1	1	1	1	1	1	1	1	1
CPI-SC027EF0F68	COL16A1_integrin_a10b1_complex	simple:Q07092	complex:integrin_a10b1_complex	COL16A1		TRUE	FALSE	FALSE	curated	TRUE	Adhesion-Adhesion	Adhesion by Collagen/Integrin	1	1	1	1	1	1	1	1	1	1	1	1	1	1	1	1	1	1	1	1	1	1	1	1	1	1	1	1	1	1	1	1	1	1	1	1	1
CPI-SC00942962B	COL17A1_integrin_a10b1_complex	simple:Q9UMD9	complex:integrin_a10b1_complex	COL17A1		TRUE	FALSE	FALSE	curated	TRUE	Adhesion-Adhesion	Adhesion by Collagen/Integrin	1	1	1	1	1	1	1	1	1	1	1	1	1	1	1	1	1	1	1	1	1	1	1	1	1	1	1	1	1	1	1	1	1	1	1	1	1
CPI-SC039737584	COL18A1_integrin_a10b1_complex	simple:P39060	complex:integrin_a10b1_complex	COL18A1		TRUE	FALSE	FALSE	curated	TRUE	Adhesion-Adhesion	Adhesion by Collagen/Integrin	1	1	1	1	1	1	1	1	1	1	1	1	1	1	1	1	1	1	1	1	1	1	1	1	1	1	1	1	1	1	1	1	1	1	1	1	1
CPI-SC0423059DF	COL19A1_integrin_a10b1_complex	simple:Q14993	complex:integrin_a10b1_complex	COL19A1		TRUE	FALSE	FALSE	curated	TRUE	Adhesion-Adhesion	Adhesion by Collagen/Integrin	1	1	1	1	1	1	1	1	1	1	1	1	1	1	1	1	1	1	1	1	1	1	1	1	1	1	1	1	1	1	1	1	1	1	1	1	1
CPI-SC028882919	COL1A1_integrin_a10b1_complex	simple:P02452	complex:integrin_a10b1_complex	COL1A1		TRUE	FALSE	FALSE	curated	TRUE	Adhesion-Adhesion	Adhesion by Collagen/Integrin	1	1	1	1	1	1	1	1	1	1	1	1	1	1	1	1	1	1	1	1	1	1	1	1	1	1	1	1	1	1	1	1	1	1	1	1	1
CPI-SC07707E049	COL1A2_integrin_a10b1_complex	simple:P08123	complex:integrin_a10b1_complex	COL1A2		TRUE	FALSE	FALSE	curated	TRUE	Adhesion-Adhesion	Adhesion by Collagen/Integrin	1	1	1	1	1	1	1	1	1	1	1	1	1	1	1	1	1	1	1	1	1	1	1	1	1	1	1	1	1	1	1	1	1	1	1	1	1
CPI-SC0F393B830	COL20A1_integrin_a10b1_complex	simple:Q9P218	complex:integrin_a10b1_complex	COL20A1		TRUE	FALSE	FALSE	curated	TRUE	Adhesion-Adhesion	Adhesion by Collagen/Integrin	1	1	1	1	1	1	1	1	1	1	1	1	1	1	1	1	1	1	1	1	1	1	1	1	1	1	1	1	1	1	1	1	1	1	1	1	1
CPI-SC008D5E4B2	COL26A1_integrin_a10b1_complex	simple:Q96A83	complex:integrin_a10b1_complex	COL26A1		TRUE	FALSE	FALSE	curated	TRUE	Adhesion-Adhesion	Adhesion by Collagen/Integrin	1	1	1	1	1	1	1	1	1	1	1	1	1	1	1	1	1	1	1	1	1	1	1	1	1	1	1	1	1	1	1	1	1	1	1	1	1
CPI-SC090152EEE	COL27A1_integrin_a10b1_complex	simple:Q8IZC6	complex:integrin_a10b1_complex	COL27A1		TRUE	FALSE	FALSE	curated	TRUE	Adhesion-Adhesion	Adhesion by Collagen/Integrin	1	1	1	1	1	1	1	1	1	1	1	1	1	1	1	1	1	1	1	1	1	1	1	1	1	1	1	1	1	1	1	1	1	1	1	1	1
CPI-SC0E9AA9087	COL28A1_integrin_a10b1_complex	simple:Q2UY09	complex:integrin_a10b1_complex	COL28A1		TRUE	FALSE	FALSE	curated	TRUE	Adhesion-Adhesion	Adhesion by Collagen/Integrin	1	1	1	1	1	1	1	1	1	1	1	1	1	1	1	1	1	1	1	1	1	1	1	1	1	1	1	1	1	1	1	1	1	1	1	1	1
CPI-SC0AA90A03B	COL2A1_integrin_a10b1_complex	simple:P02458	complex:integrin_a10b1_complex	COL2A1		TRUE	FALSE	FALSE	curated	TRUE	Adhesion-Adhesion	Adhesion by Collagen/Integrin	1	1	1	1	1	1	1	1	1	1	1	1	1	1	1	1	1	1	1	1	1	1	1	1	1	1	1	1	1	1	1	1	1	1	1	1	1
CPI-SC0756B421F	COL4A1_integrin_a10b1_complex	simple:P02462	complex:integrin_a10b1_complex	COL4A1		TRUE	FALSE	FALSE	curated	TRUE	Adhesion-Adhesion	Adhesion by Collagen/Integrin	1	1	1	1	1	1	1	1	1	1	1	1	1	1	1	1	1	1	1	1	1	1	1	1	1	1	1	1	1	1	1	1	1	1	1	1	1
CPI-SC0096917A2	COL4A2_integrin_a10b1_complex	simple:P08572	complex:integrin_a10b1_complex	COL4A2		TRUE	FALSE	FALSE	curated	TRUE	Adhesion-Adhesion	Adhesion by Collagen/Integrin	1	1	1	1	1	1	1	1	1	1	1	1	1	1	1	1	1	1	1	1	1	1	1	1	1	1	1	1	1	1	1	1	1	1	1	1	1
CPI-SC0CC8A2F79	COL4A3_integrin_a10b1_complex	simple:Q01955	complex:integrin_a10b1_complex	COL4A3		TRUE	FALSE	FALSE	curated	TRUE	Adhesion-Adhesion	Adhesion by Collagen/Integrin	1	1	1	1	1	1	1	1	1	1	1	1	1	1	1	1	1	1	1	1	1	1	1	1	1	1	1	1	1	1	1	1	1	1	1	1	1
CPI-SC030087D4F	COL4A4_integrin_a10b1_complex	simple:P53420	complex:integrin_a10b1_complex	COL4A4		TRUE	FALSE	FALSE	curated	TRUE	Adhesion-Adhesion	Adhesion by Collagen/Integrin	1	1	1	1	1	1	1	1	1	1	1	1	1	1	1	1	1	1	1	1	1	1	1	1	1	1	1	1	1	1	1	1	1	1	1	1	1
CPI-SC0F1833AC0	COL4A5_integrin_a10b1_complex	simple:P29400	complex:integrin_a10b1_complex	COL4A5		TRUE	FALSE	FALSE	curated	TRUE	Adhesion-Adhesion	Adhesion by Collagen/Integrin	1	1	1	1	1	1	1	1	1	1	1	1	1	1	1	1	1	1	1	1	1	1	1	1	1	1	1	1	1	1	1	1	1	1	1	1	1
CPI-SC0BFDE14E9	COL4A6_integrin_a10b1_complex	simple:Q14031	complex:integrin_a10b1_complex	COL4A6		TRUE	FALSE	FALSE	curated	TRUE	Adhesion-Adhesion	Adhesion by Collagen/Integrin	1	1	1	1	1	1	1	1	1	1	1	1	1	1	1	1	1	1	1	1	1	1	1	1	1	1	1	1	1	1	1	1	1	1	1	1	1
CPI-SC05590EDD3	COL5A1_integrin_a10b1_complex	simple:P20908	complex:integrin_a10b1_complex	COL5A1		TRUE	FALSE	FALSE	curated	TRUE	Adhesion-Adhesion	Adhesion by Collagen/Integrin	1	1	1	1	1	1	1	1	1	1	1	1	1	1	1	1	1	1	1	1	1	1	1	1	1	1	1	1	1	1	1	1	1	1	1	1	1
CPI-SC0CED85DDE	COL5A2_integrin_a10b1_complex	simple:P05997	complex:integrin_a10b1_complex	COL5A2		TRUE	FALSE	FALSE	curated	TRUE	Adhesion-Adhesion	Adhesion by Collagen/Integrin	1	1	1	1	1	1	1	1	1	1	1	1	1	1	1	1	1	1	1	1	1	1	1	1	1	1	1	1	1	1	1	1	1	1	1	1	1
CPI-SC0DA063880	COL5A3_integrin_a10b1_complex	simple:P25940	complex:integrin_a10b1_complex	COL5A3		TRUE	FALSE	FALSE	curated	TRUE	Adhesion-Adhesion	Adhesion by Collagen/Integrin	1	1	1	1	1	1	1	1	1	1	1	1	1	1	1	1	1	1	1	1	1	1	1	1	1	1	1	1	1	1	1	1	1	1	1	1	1
CPI-SC0251EEF61	COL6A1_integrin_a10b1_complex	simple:P12109	complex:integrin_a10b1_complex	COL6A1		TRUE	FALSE	FALSE	curated	TRUE	Adhesion-Adhesion	Adhesion by Collagen/Integrin	1	1	1	1	1	1	1	1	1	1	1	1	1	1	1	1	1	1	1	1	1	1	1	1	1	1	1	1	1	1	1	1	1	1	1	1	1
CPI-SC07F654CB3	COL6A2_integrin_a10b1_complex	simple:P12110	complex:integrin_a10b1_complex	COL6A2		TRUE	FALSE	FALSE	curated	TRUE	Adhesion-Adhesion	Adhesion by Collagen/Integrin	1	1	1	1	1	1	1	1	1	1	1	1	1	1	1	1	1	1	1	1	1	1	1	1	1	1	1	1	1	1	1	1	1	1	1	1	1
CPI-SC059D160BE	COL6A3_integrin_a10b1_complex	simple:P12111	complex:integrin_a10b1_complex	COL6A3		TRUE	FALSE	FALSE	curated	TRUE	Adhesion-Adhesion	Adhesion by Collagen/Integrin	1	1	1	1	1	1	1	1	1	1	1	1	1	1	1	1	1	1	1	1	1	1	1	1	1	1	1	1	1	1	1	1	1	1	1	1	1
CPI-SC0E4A99136	COL6A5_integrin_a10b1_complex	simple:A8TX70	complex:integrin_a10b1_complex	COL6A5		TRUE	FALSE	FALSE	curated	TRUE	Adhesion-Adhesion	Adhesion by Collagen/Integrin	1	1	1	1	1	1	1	1	1	1	1	1	1	1	1	1	1	1	1	1	1	1	1	1	1	1	1	1	1	1	1	1	1	1	1	1	1
CPI-SC0E03C13D1	COL6A6_integrin_a10b1_complex	simple:A6NMZ7	complex:integrin_a10b1_complex	COL6A6		TRUE	FALSE	FALSE	curated	TRUE	Adhesion-Adhesion	Adhesion by Collagen/Integrin	1	1	1	1	1	1	1	1	1	1	1	1	1	1	1	1	1	1	1	1	1	1	1	1	1	1	1	1	1	1	1	1	1	1	1	1	1
CPI-SC068FFC547	COL8A1_integrin_a10b1_complex	simple:P27658	complex:integrin_a10b1_complex	COL8A1		TRUE	FALSE	FALSE	curated	TRUE	Adhesion-Adhesion	Adhesion by Collagen/Integrin	1	1	1	1	1	1	1	1	1	1	1	1	1	1	1	1	1	1	1	1	1	1	1	1	1	1	1	1	1	1	1	1	1	1	1	1	1
CPI-SC0FCB8DFBB	COL8A2_integrin_a10b1_complex	simple:P25067	complex:integrin_a10b1_complex	COL8A2		TRUE	FALSE	FALSE	curated	TRUE	Adhesion-Adhesion	Adhesion by Collagen/Integrin	1	1	1	1	1	1	1	1	1	1	1	1	1	1	1	1	1	1	1	1	1	1	1	1	1	1	1	1	1	1	1	1	1	1	1	1	1
CPI-SC050CC3A3F	COL9A1_integrin_a10b1_complex	simple:P20849	complex:integrin_a10b1_complex	COL9A1		TRUE	FALSE	FALSE	curated	TRUE	Adhesion-Adhesion	Adhesion by Collagen/Integrin	1	1	1	1	1	1	1	1	1	1	1	1	1	1	1	1	1	1	1	1	1	1	1	1	1	1	1	1	1	1	1	1	1	1	1	1	1
CPI-SC0A210DC1F	COL9A2_integrin_a10b1_complex	simple:Q14055	complex:integrin_a10b1_complex	COL9A2		TRUE	FALSE	FALSE	curated	TRUE	Adhesion-Adhesion	Adhesion by Collagen/Integrin	1	1	1	1	1	1	1	1	1	1	1	1	1	1	1	1	1	1	1	1	1	1	1	1	1	1	1	1	1	1	1	1	1	1	1	1	1
CPI-SC0C91660AB	FN1_integrin_a10b1_complex	simple:P02751	complex:integrin_a10b1_complex	FN1		TRUE	FALSE	FALSE	curated	TRUE	Adhesion-Adhesion	Adhesion by Fibronectin	1	1	1	1	1	1	1	1	1	1	1	1	1	1	1	1	1	1	1	1	1	1	1	1	1	1	1	1	1	1	1	1	1	1	1	1	1
CPI-SC06F3DDF90	COL11A1_integrin_a11b1_complex	simple:P12107	complex:integrin_a11b1_complex	COL11A1		TRUE	FALSE	FALSE	curated	TRUE	Adhesion-Adhesion	Adhesion by Collagen/Integrin	1	1	1	1	1	1	1	1	1	1	1	1	1	1	1	1	1	1	1	1	1	1	1	1	1	1	1	1	1	1	1	1	1	1	1	1	1
CPI-SC06DCE672A	COL11A2_integrin_a11b1_complex	simple:P13942	complex:integrin_a11b1_complex	COL11A2		TRUE	FALSE	FALSE	curated	TRUE	Adhesion-Adhesion	Adhesion by Collagen/Integrin	1	1	1	1	1	1	1	1	1	1	1	1	1	1	1	1	1	1	1	1	1	1	1	1	1	1	1	1	1	1	1	1	1	1	1	1	1
CPI-SC0A3722F1F	COL12A1_integrin_a11b1_complex	simple:Q99715	complex:integrin_a11b1_complex	COL12A1		TRUE	FALSE	FALSE	curated	TRUE	Adhesion-Adhesion	Adhesion by Collagen/Integrin	1	1	1	1	1	1	1	1	1	1	1	1	1	1	1	1	1	1	1	1	1	1	1	1	1	1	1	1	1	1	1	1	1	1	1	1	1
CPI-SC093DFA335	COL13A1_integrin_a11b1_complex	simple:Q5TAT6	complex:integrin_a11b1_complex	COL13A1		FALSE	FALSE	FALSE	curated	TRUE	Adhesion-Adhesion	Adhesion by Collagen/Integrin	1	1	1	1	1	1	1	1	1	1	1	1	1	1	1	1	1	1	1	1	1	1	1	1	1	1	1	1	1	1	1	1	1	1	1	1	1
CPI-SC092A2325E	COL14A1_integrin_a11b1_complex	simple:Q05707	complex:integrin_a11b1_complex	COL14A1		TRUE	FALSE	FALSE	curated	TRUE	Adhesion-Adhesion	Adhesion by Collagen/Integrin	1	1	1	1	1	1	1	1	1	1	1	1	1	1	1	1	1	1	1	1	1	1	1	1	1	1	1	1	1	1	1	1	1	1	1	1	1
CPI-SC0BCE0B954	COL15A1_integrin_a11b1_complex	simple:P39059	complex:integrin_a11b1_complex	COL15A1		TRUE	FALSE	FALSE	curated	TRUE	Adhesion-Adhesion	Adhesion by Collagen/Integrin	1	1	1	1	1	1	1	1	1	1	1	1	1	1	1	1	1	1	1	1	1	1	1	1	1	1	1	1	1	1	1	1	1	1	1	1	1
CPI-SC01633DC81	COL16A1_integrin_a11b1_complex	simple:Q07092	complex:integrin_a11b1_complex	COL16A1		TRUE	FALSE	FALSE	curated	TRUE	Adhesion-Adhesion	Adhesion by Collagen/Integrin	1	1	1	1	1	1	1	1	1	1	1	1	1	1	1	1	1	1	1	1	1	1	1	1	1	1	1	1	1	1	1	1	1	1	1	1	1
CPI-SC0D3C68BD6	COL17A1_integrin_a11b1_complex	simple:Q9UMD9	complex:integrin_a11b1_complex	COL17A1		TRUE	FALSE	FALSE	curated	TRUE	Adhesion-Adhesion	Adhesion by Collagen/Integrin	1	1	1	1	1	1	1	1	1	1	1	1	1	1	1	1	1	1	1	1	1	1	1	1	1	1	1	1	1	1	1	1	1	1	1	1	1
CPI-SC0755F1632	COL18A1_integrin_a11b1_complex	simple:P39060	complex:integrin_a11b1_complex	COL18A1		TRUE	FALSE	FALSE	curated	TRUE	Adhesion-Adhesion	Adhesion by Collagen/Integrin	1	1	1	1	1	1	1	1	1	1	1	1	1	1	1	1	1	1	1	1	1	1	1	1	1	1	1	1	1	1	1	1	1	1	1	1	1
CPI-SC0E09C8768	COL19A1_integrin_a11b1_complex	simple:Q14993	complex:integrin_a11b1_complex	COL19A1		TRUE	FALSE	FALSE	curated	TRUE	Adhesion-Adhesion	Adhesion by Collagen/Integrin	1	1	1	1	1	1	1	1	1	1	1	1	1	1	1	1	1	1	1	1	1	1	1	1	1	1	1	1	1	1	1	1	1	1	1	1	1
CPI-SC0AD2341AF	COL1A1_integrin_a11b1_complex	simple:P02452	complex:integrin_a11b1_complex	COL1A1		TRUE	FALSE	FALSE	curated	TRUE	Adhesion-Adhesion	Adhesion by Collagen/Integrin	1	1	1	1	1	1	1	1	1	1	1	1	1	1	1	1	1	1	1	1	1	1	1	1	1	1	1	1	1	1	1	1	1	1	1	1	1
CPI-SC015ECCD97	COL1A2_integrin_a11b1_complex	simple:P08123	complex:integrin_a11b1_complex	COL1A2		TRUE	FALSE	FALSE	curated	TRUE	Adhesion-Adhesion	Adhesion by Collagen/Integrin	1	1	1	1	1	1	1	1	1	1	1	1	1	1	1	1	1	1	1	1	1	1	1	1	1	1	1	1	1	1	1	1	1	1	1	1	1
CPI-SC0BB8BF2C5	COL20A1_integrin_a11b1_complex	simple:Q9P218	complex:integrin_a11b1_complex	COL20A1		TRUE	FALSE	FALSE	curated	TRUE	Adhesion-Adhesion	Adhesion by Collagen/Integrin	1	1	1	1	1	1	1	1	1	1	1	1	1	1	1	1	1	1	1	1	1	1	1	1	1	1	1	1	1	1	1	1	1	1	1	1	1
CPI-SC08885876E	COL26A1_integrin_a11b1_complex	simple:Q96A83	complex:integrin_a11b1_complex	COL26A1		TRUE	FALSE	FALSE	curated	TRUE	Adhesion-Adhesion	Adhesion by Collagen/Integrin	1	1	1	1	1	1	1	1	1	1	1	1	1	1	1	1	1	1	1	1	1	1	1	1	1	1	1	1	1	1	1	1	1	1	1	1	1
CPI-SC0FC6454F5	COL27A1_integrin_a11b1_complex	simple:Q8IZC6	complex:integrin_a11b1_complex	COL27A1		TRUE	FALSE	FALSE	curated	TRUE	Adhesion-Adhesion	Adhesion by Collagen/Integrin	1	1	1	1	1	1	1	1	1	1	1	1	1	1	1	1	1	1	1	1	1	1	1	1	1	1	1	1	1	1	1	1	1	1	1	1	1
CPI-SC0E40282DA	COL28A1_integrin_a11b1_complex	simple:Q2UY09	complex:integrin_a11b1_complex	COL28A1		TRUE	FALSE	FALSE	curated	TRUE	Adhesion-Adhesion	Adhesion by Collagen/Integrin	1	1	1	1	1	1	1	1	1	1	1	1	1	1	1	1	1	1	1	1	1	1	1	1	1	1	1	1	1	1	1	1	1	1	1	1	1
CPI-SC0A5E87289	COL2A1_integrin_a11b1_complex	simple:P02458	complex:integrin_a11b1_complex	COL2A1		TRUE	FALSE	FALSE	curated	TRUE	Adhesion-Adhesion	Adhesion by Collagen/Integrin	1	1	1	1	1	1	1	1	1	1	1	1	1	1	1	1	1	1	1	1	1	1	1	1	1	1	1	1	1	1	1	1	1	1	1	1	1
CPI-SC0C351F7DF	COL4A1_integrin_a11b1_complex	simple:P02462	complex:integrin_a11b1_complex	COL4A1		TRUE	FALSE	FALSE	curated	TRUE	Adhesion-Adhesion	Adhesion by Collagen/Integrin	1	1	1	1	1	1	1	1	1	1	1	1	1	1	1	1	1	1	1	1	1	1	1	1	1	1	1	1	1	1	1	1	1	1	1	1	1
CPI-SC09AE93F66	COL4A2_integrin_a11b1_complex	simple:P08572	complex:integrin_a11b1_complex	COL4A2		TRUE	FALSE	FALSE	curated	TRUE	Adhesion-Adhesion	Adhesion by Collagen/Integrin	1	1	1	1	1	1	1	1	1	1	1	1	1	1	1	1	1	1	1	1	1	1	1	1	1	1	1	1	1	1	1	1	1	1	1	1	1
CPI-SC08F17FB3E	COL4A3_integrin_a11b1_complex	simple:Q01955	complex:integrin_a11b1_complex	COL4A3		TRUE	FALSE	FALSE	curated	TRUE	Adhesion-Adhesion	Adhesion by Collagen/Integrin	1	1	1	1	1	1	1	1	1	1	1	1	1	1	1	1	1	1	1	1	1	1	1	1	1	1	1	1	1	1	1	1	1	1	1	1	1
CPI-SC0FAC9844A	COL4A4_integrin_a11b1_complex	simple:P53420	complex:integrin_a11b1_complex	COL4A4		TRUE	FALSE	FALSE	curated	TRUE	Adhesion-Adhesion	Adhesion by Collagen/Integrin	1	1	1	1	1	1	1	1	1	1	1	1	1	1	1	1	1	1	1	1	1	1	1	1	1	1	1	1	1	1	1	1	1	1	1	1	1
CPI-SC044B5BE16	COL4A5_integrin_a11b1_complex	simple:P29400	complex:integrin_a11b1_complex	COL4A5		TRUE	FALSE	FALSE	curated	TRUE	Adhesion-Adhesion	Adhesion by Collagen/Integrin	1	1	1	1	1	1	1	1	1	1	1	1	1	1	1	1	1	1	1	1	1	1	1	1	1	1	1	1	1	1	1	1	1	1	1	1	1
CPI-SC01539071B	COL4A6_integrin_a11b1_complex	simple:Q14031	complex:integrin_a11b1_complex	COL4A6		TRUE	FALSE	FALSE	curated	TRUE	Adhesion-Adhesion	Adhesion by Collagen/Integrin	1	1	1	1	1	1	1	1	1	1	1	1	1	1	1	1	1	1	1	1	1	1	1	1	1	1	1	1	1	1	1	1	1	1	1	1	1
CPI-SC08821B0D2	COL5A1_integrin_a11b1_complex	simple:P20908	complex:integrin_a11b1_complex	COL5A1		TRUE	FALSE	FALSE	curated	TRUE	Adhesion-Adhesion	Adhesion by Collagen/Integrin	1	1	1	1	1	1	1	1	1	1	1	1	1	1	1	1	1	1	1	1	1	1	1	1	1	1	1	1	1	1	1	1	1	1	1	1	1
CPI-SC075489ADB	COL5A2_integrin_a11b1_complex	simple:P05997	complex:integrin_a11b1_complex	COL5A2		TRUE	FALSE	FALSE	curated	TRUE	Adhesion-Adhesion	Adhesion by Collagen/Integrin	1	1	1	1	1	1	1	1	1	1	1	1	1	1	1	1	1	1	1	1	1	1	1	1	1	1	1	1	1	1	1	1	1	1	1	1	1
CPI-SC0D0BFC9F7	COL5A3_integrin_a11b1_complex	simple:P25940	complex:integrin_a11b1_complex	COL5A3		TRUE	FALSE	FALSE	curated	TRUE	Adhesion-Adhesion	Adhesion by Collagen/Integrin	1	1	1	1	1	1	1	1	1	1	1	1	1	1	1	1	1	1	1	1	1	1	1	1	1	1	1	1	1	1	1	1	1	1	1	1	1
CPI-SC0FB1817EE	COL6A1_integrin_a11b1_complex	simple:P12109	complex:integrin_a11b1_complex	COL6A1		TRUE	FALSE	FALSE	curated	TRUE	Adhesion-Adhesion	Adhesion by Collagen/Integrin	1	1	1	1	1	1	1	1	1	1	1	1	1	1	1	1	1	1	1	1	1	1	1	1	1	1	1	1	1	1	1	1	1	1	1	1	1
CPI-SC0C5B4E222	COL6A2_integrin_a11b1_complex	simple:P12110	complex:integrin_a11b1_complex	COL6A2		TRUE	FALSE	FALSE	curated	TRUE	Adhesion-Adhesion	Adhesion by Collagen/Integrin	1	1	1	1	1	1	1	1	1	1	1	1	1	1	1	1	1	1	1	1	1	1	1	1	1	1	1	1	1	1	1	1	1	1	1	1	1
CPI-SC044916391	COL6A3_integrin_a11b1_complex	simple:P12111	complex:integrin_a11b1_complex	COL6A3		TRUE	FALSE	FALSE	curated	TRUE	Adhesion-Adhesion	Adhesion by Collagen/Integrin	1	1	1	1	1	1	1	1	1	1	1	1	1	1	1	1	1	1	1	1	1	1	1	1	1	1	1	1	1	1	1	1	1	1	1	1	1
CPI-SC0E453F338	COL6A5_integrin_a11b1_complex	simple:A8TX70	complex:integrin_a11b1_complex	COL6A5		TRUE	FALSE	FALSE	curated	TRUE	Adhesion-Adhesion	Adhesion by Collagen/Integrin	1	1	1	1	1	1	1	1	1	1	1	1	1	1	1	1	1	1	1	1	1	1	1	1	1	1	1	1	1	1	1	1	1	1	1	1	1
CPI-SC0EDDBD0FB	COL6A6_integrin_a11b1_complex	simple:A6NMZ7	complex:integrin_a11b1_complex	COL6A6		TRUE	FALSE	FALSE	curated	TRUE	Adhesion-Adhesion	Adhesion by Collagen/Integrin	1	1	1	1	1	1	1	1	1	1	1	1	1	1	1	1	1	1	1	1	1	1	1	1	1	1	1	1	1	1	1	1	1	1	1	1	1
CPI-SC04FF0CDA1	COL8A1_integrin_a11b1_complex	simple:P27658	complex:integrin_a11b1_complex	COL8A1		TRUE	FALSE	FALSE	curated	TRUE	Adhesion-Adhesion	Adhesion by Collagen/Integrin	1	1	1	1	1	1	1	1	1	1	1	1	1	1	1	1	1	1	1	1	1	1	1	1	1	1	1	1	1	1	1	1	1	1	1	1	1
CPI-SC0CC30CEC0	COL8A2_integrin_a11b1_complex	simple:P25067	complex:integrin_a11b1_complex	COL8A2		TRUE	FALSE	FALSE	curated	TRUE	Adhesion-Adhesion	Adhesion by Collagen/Integrin	1	1	1	1	1	1	1	1	1	1	1	1	1	1	1	1	1	1	1	1	1	1	1	1	1	1	1	1	1	1	1	1	1	1	1	1	1
CPI-SC0E8C3A996	COL9A1_integrin_a11b1_complex	simple:P20849	complex:integrin_a11b1_complex	COL9A1		TRUE	FALSE	FALSE	curated	TRUE	Adhesion-Adhesion	Adhesion by Collagen/Integrin	1	1	1	1	1	1	1	1	1	1	1	1	1	1	1	1	1	1	1	1	1	1	1	1	1	1	1	1	1	1	1	1	1	1	1	1	1
CPI-SC0C155763A	COL9A2_integrin_a11b1_complex	simple:Q14055	complex:integrin_a11b1_complex	COL9A2		TRUE	FALSE	FALSE	curated	TRUE	Adhesion-Adhesion	Adhesion by Collagen/Integrin	1	1	1	1	1	1	1	1	1	1	1	1	1	1	1	1	1	1	1	1	1	1	1	1	1	1	1	1	1	1	1	1	1	1	1	1	1
CPI-SC0AE4F5BAB	FN1_integrin_a11b1_complex	simple:P02751	complex:integrin_a11b1_complex	FN1		TRUE	FALSE	FALSE	curated	TRUE	Adhesion-Adhesion	Adhesion by Fibronectin	1	1	1	1	1	1	1	1	1	1	1	1	1	1	1	1	1	1	1	1	1	1	1	1	1	1	1	1	1	1	1	1	1	1	1	1	1
CPI-SS09C0B8677	TGM2_ADGRG1	simple:P21980	simple:Q9Y653	TGM2	ADGRG1	TRUE	FALSE	TRUE	curated	FALSE	Ligand-Receptor		1	1	1	1	1	1	1	1	1	1	1	1	1	1	1	1	1	1	1	1	1	1	1	1	1	1	1	1	1	1	1	1	1	1	1	1	1
CPI-SS015BF69EE	COL4A1_ADGRG6	simple:P02462	simple:Q86SQ4	COL4A1	ADGRG6	TRUE	FALSE	TRUE	curated	FALSE	Adhesion-Adhesion	Adhesion by Collagen/Integrin	1	1	1	1	1	1	1	1	1	1	1	1	1	1	1	1	1	1	1	1	1	1	1	1	1	1	1	1	1	1	1	1	1	1	1	1	1
CPI-SS01771D11B	COL4A2_ADGRG6	simple:P08572	simple:Q86SQ4	COL4A2	ADGRG6	TRUE	FALSE	TRUE	curated	FALSE	Adhesion-Adhesion	Adhesion by Collagen/Integrin	1	1	1	1	1	1	1	1	1	1	1	1	1	1	1	1	1	1	1	1	1	1	1	1	1	1	1	1	1	1	1	1	1	1	1	1	1
CPI-SS0AADAB219	COL4A3_ADGRG6	simple:Q01955	simple:Q86SQ4	COL4A3	ADGRG6	TRUE	FALSE	TRUE	curated	FALSE	Adhesion-Adhesion	Adhesion by Collagen/Integrin	1	1	1	1	1	1	1	1	1	1	1	1	1	1	1	1	1	1	1	1	1	1	1	1	1	1	1	1	1	1	1	1	1	1	1	1	1
CPI-SS06D2944B5	COL4A4_ADGRG6	simple:P53420	simple:Q86SQ4	COL4A4	ADGRG6	TRUE	FALSE	TRUE	curated	FALSE	Adhesion-Adhesion	Adhesion by Collagen/Integrin	1	1	1	1	1	1	1	1	1	1	1	1	1	1	1	1	1	1	1	1	1	1	1	1	1	1	1	1	1	1	1	1	1	1	1	1	1
CPI-SS0924C61F1	COL4A5_ADGRG6	simple:P29400	simple:Q86SQ4	COL4A5	ADGRG6	TRUE	FALSE	TRUE	curated	FALSE	Adhesion-Adhesion	Adhesion by Collagen/Integrin	1	1	1	1	1	1	1	1	1	1	1	1	1	1	1	1	1	1	1	1	1	1	1	1	1	1	1	1	1	1	1	1	1	1	1	1	1
CPI-SS0BBF93C62	COL4A6_ADGRG6	simple:Q14031	simple:Q86SQ4	COL4A6	ADGRG6	TRUE	FALSE	TRUE	curated	FALSE	Adhesion-Adhesion	Adhesion by Collagen/Integrin	1	1	1	1	1	1	1	1	1	1	1	1	1	1	1	1	1	1	1	1	1	1	1	1	1	1	1	1	1	1	1	1	1	1	1	1	1
CPI-SS0335C4DDE	LAMA2_ADGRG6	simple:P24043	simple:Q86SQ4	LAMA2	ADGRG6	TRUE	FALSE	TRUE	curated	FALSE	Ligand-Receptor		1	1	1	1	1	1	1	1	1	1	1	1	1	1	1	1	1	1	1	1	1	1	1	1	1	1	1	1	1	1	1	1	1	1	1	1	1
CPI-SS0087B834D	PRNP_ADGRG6	simple:F7VJQ1	simple:Q86SQ4	PRNP	ADGRG6	FALSE	FALSE	TRUE	curated	FALSE	Ligand-Receptor		1	1	1	1	1	1	1	1	1	1	1	1	1	1	1	1	1	1	1	1	1	1	1	1	1	1	1	1	1	1	1	1	1	1	1	1	1
CPI-SS06D13FCD3	DSC2_DSG2	simple:Q02487	simple:Q14126	DSC2	DSG2	FALSE	FALSE	FALSE	curated	FALSE	Adhesion-Adhesion	Adhesion by Desmosome	1	1	1	1	1	1	1	1	1	1	1	1	1	1	1	1	1	1	1	1	1	1	1	1	1	1	1	1	1	1	1	1	1	1	1	1	1
CPI-SS09491FBF4	DAG1_CELSR3	simple:Q14118	simple:Q9NYQ7	DAG1	CELSR3	TRUE	TRUE	TRUE	curated	FALSE	Adhesion-Adhesion		0.95	0.88	1	1	0.93	1	1	1	1	1	1	1	1	1	1	1	1	1	0.96	0.98	0.5	1	0.82	0.83	0.95	1	0.82	1	1	1	1	1	1	1	1	1	1
CPI-SS0D9DE7106	DAG1_NRXN3	simple:Q14118	simple:Q9HDB5	DAG1	NRXN3	TRUE	TRUE	FALSE	curated	FALSE	Ligand-Receptor		1	1	1	1	0.21	1	1	0	0	0	0	1	0.45	1	0.52	0	0.73	1	1	1	1	0	1	1	1	1	0.22	1	1	0	0	0	0	1	0.45	1	0.52
CPI-SS0DD3733E8	CLSTN1_NRXN3	simple:O94985	simple:Q9HDB5	CLSTN1	NRXN3	FALSE	FALSE	FALSE	curated	FALSE	Ligand-Receptor	Signaling by Calsyntenin	1	1	1	1	0.19	1	1	0	0	0	0	1	0.31	1	0.4	0	0.67	1	1	1	1	0	1	1	1	1	0.21	1	1	0	0	0	0	1	0.33	1	0.42
CPI-SS01A7DC3C1	CLSTN2_NRXN3	simple:Q9H4D0	simple:Q9HDB5	CLSTN2	NRXN3	FALSE	FALSE	FALSE	curated	FALSE	Ligand-Receptor	Signaling by Calsyntenin	1	1	1	1	0.47	1	1	0	0	0	0	1	0.91	1	0.81	0	0.92	1	1	1	1	0	1	1	1	1	0.61	1	1	0.02	0	0	0	1	0.99	1	0.91
CPI-SS0180FFBED	CLSTN3_NRXN3	simple:Q9BQT9	simple:Q9HDB5	CLSTN3	NRXN3	FALSE	FALSE	FALSE	curated	FALSE	Ligand-Receptor	Signaling by Calsyntenin	1	1	1	1	0.2	1	1	0	0	0	0	1	0.32	1	0.42	0	0.69	1	1	1	1	0	1	1	1	1	0.2	1	1	0	0	0	0	1	0.36	1	0.44
CPI-SS0EEFFA23C	LRRTM1_NRXN3	simple:Q86UE6	simple:Q9HDB5	LRRTM1	NRXN3	FALSE	FALSE	FALSE	curated	FALSE	Ligand-Receptor	Signaling by Leucine-Rich Repeat Transmembrane Neuronal Protein	1	1	1	1	0.19	1	1	0	0	0	0	1	0.31	1	0.39	0	0.66	1	1	1	1	0	1	1	1	1	0.2	1	1	0	0	0	0	1	0.3	1	0.41
CPI-SS0C0329180	LRRTM2_NRXN3	simple:O43300	simple:Q9HDB5	LRRTM2	NRXN3	FALSE	FALSE	FALSE	curated	FALSE	Ligand-Receptor	Signaling by Leucine-Rich Repeat Transmembrane Neuronal Protein	1	1	1	1	1	1	1	1	1	1	1	1	1	1	1	1	1	1	1	1	1	1	1	1	1	1	1	1	1	1	1	1	1	1	1	1	1
CPI-SS026EC3854	LRRTM3_NRXN3	simple:Q86VH5	simple:Q9HDB5	LRRTM3	NRXN3	FALSE	FALSE	FALSE	curated	FALSE	Ligand-Receptor	Signaling by Leucine-Rich Repeat Transmembrane Neuronal Protein	1	1	1	1	0.75	1	1	0.02	0	0	0	1	1	1	0.97	0	0.99	1	1	1	1	0	1	1	1	1	0.7	1	1	0.02	0	0	0	1	1	1	0.96
CPI-SS0F97A06CD	LRRTM4_NRXN3	simple:Q86VH4	simple:Q9HDB5	LRRTM4	NRXN3	FALSE	FALSE	FALSE	curated	FALSE	Ligand-Receptor	Signaling by Leucine-Rich Repeat Transmembrane Neuronal Protein	1	1	1	1	1	1	1	0.99	0	0	0	1	1	1	1	0	1	1	1	1	1	0	1	1	1	1	1	1	1	0.99	0	0	0	1	1	1	1
CPI-SS0731F750C	NLGN1_NRXN3	simple:Q8N2Q7	simple:Q9HDB5	NLGN1	NRXN3	FALSE	FALSE	FALSE	curated	FALSE	Ligand-Receptor	Signaling by Neuroligin	1	1	1	0	0	1	1	0	0	0	0	1	0	1	0	0	0	1	1	1	1	0	1	1	0.95	0	0	1	1	0	0	0	0	1	0	1	0
CPI-SS0C12FCB93	NLGN2_NRXN3	simple:Q8NFZ4	simple:Q9HDB5	NLGN2	NRXN3	FALSE	FALSE	FALSE	curated	FALSE	Ligand-Receptor	Signaling by Neuroligin	1	1	1	1	0.19	1	1	0	0	0	0	1	0.25	1	0.38	0	0.59	1	1	1	1	0	1	1	1	1	0.19	1	1	0	0	0	0	1	0.22	1	0.37
CPI-SS07FBAAD8D	NLGN3_NRXN3	simple:Q9NZ94	simple:Q9HDB5	NLGN3	NRXN3	FALSE	FALSE	FALSE	curated	FALSE	Ligand-Receptor	Signaling by Neuroligin	1	1	1	1	0.21	1	1	0	0	0	0	1	0.46	1	0.52	0	0.72	1	1	1	1	0	1	1	1	1	0.21	1	1	0	0	0	0	1	0.46	1	0.5
CPI-SC0149E8473	FN1_integrin_a2Bb3_complex	simple:P02751	complex:integrin_a2Bb3_complex	FN1		TRUE	FALSE	FALSE	curated	TRUE	Adhesion-Adhesion	Adhesion by Fibronectin	1	1	1	1	1	1	1	1	1	1	1	1	1	1	1	1	1	1	1	1	1	1	1	1	1	1	1	1	1	1	1	1	1	1	1	1	1
CPI-SC088D2EEF4	L1CAM_integrin_a2Bb3_complex	simple:P32004	complex:integrin_a2Bb3_complex	L1CAM		FALSE	FALSE	FALSE	curated	TRUE	Ligand-Receptor	Adhesion by L1CAM	1	1	1	1	1	1	1	1	1	1	1	1	1	1	1	1	1	1	1	1	1	1	1	1	1	1	1	1	1	1	1	1	1	1	1	1	1
CPI-SC0F16EDAB3	F2_integrin_a2Bb3_complex	simple:P00734	complex:integrin_a2Bb3_complex	F2		TRUE	FALSE	FALSE	curated	TRUE	Ligand-Receptor	Adhesion by Prothrombin	1	1	1	1	1	1	1	1	1	1	1	1	1	1	1	1	1	1	1	1	1	1	1	1	1	1	1	1	1	1	1	1	1	1	1	1	1
CPI-SC0D085D655	THBS1_integrin_a2Bb3_complex	simple:P07996	complex:integrin_a2Bb3_complex	THBS1		FALSE	FALSE	FALSE	curated	TRUE	Ligand-Receptor	Adhesion by Thrombospondin	1	1	1	1	1	1	1	1	1	1	1	1	1	1	1	1	1	1	1	1	1	1	1	1	1	1	1	1	1	1	1	1	1	1	1	1	1
CPI-SC0EA162039	VTN_integrin_a2Bb3_complex	simple:P04004	complex:integrin_a2Bb3_complex	VTN		TRUE	FALSE	FALSE	curated	TRUE	Ligand-Receptor	Adhesion by Vitronectin	1	1	1	1	1	1	1	1	1	1	1	1	1	1	1	1	1	1	1	1	1	1	1	1	1	1	1	1	1	1	1	1	1	1	1	1	1
CPI-SC003C7B6F1	PLG_integrin_a2Bb3_complex	simple:P00747	complex:integrin_a2Bb3_complex	PLG		TRUE	FALSE	FALSE	curated	TRUE	Ligand-Receptor		1	1	1	1	1	1	1	1	1	1	1	1	1	1	1	1	1	1	1	1	1	1	1	1	1	1	1	1	1	1	1	1	1	1	1	1	1
CPI-SC08C485EAE	FN1_integrin_a3b1_complex	simple:P02751	complex:integrin_a3b1_complex	FN1		TRUE	FALSE	FALSE	curated	TRUE	Adhesion-Adhesion	Adhesion by Fibronectin	1	1	1	1	1	1	1	1	1	1	1	1	1	1	1	1	1	1	1	1	1	1	1	1	1	1	1	1	1	1	1	1	1	1	1	1	1
CPI-SC0E5A1BA8E	LAMA3_integrin_a3b1_complex	simple:Q16787	complex:integrin_a3b1_complex	LAMA3		TRUE	FALSE	FALSE	curated	TRUE	Ligand-Receptor	Adhesion by Laminin	1	1	1	1	1	1	1	1	1	1	1	1	1	1	1	1	1	1	1	1	1	1	0.96	0.98	1	1	1	1	1	1	1	1	1	1	1	1	1
CPI-SC0B80B8591	THBS1_integrin_a3b1_complex	simple:P07996	complex:integrin_a3b1_complex	THBS1		FALSE	FALSE	FALSE	curated	TRUE	Ligand-Receptor	Adhesion by Thrombospondin	1	1	1	1	1	1	1	1	1	1	1	1	1	1	1	1	1	1	1	1	1	1	1	1	1	1	1	1	1	1	1	1	1	1	1	1	1
CPI-SC0FA241084	CSPG4_integrin_a3b1_complex	simple:Q6UVK1	complex:integrin_a3b1_complex	CSPG4		FALSE	FALSE	FALSE	curated	TRUE	Ligand-Receptor		1	1	1	1	1	1	1	1	1	1	1	1	1	1	1	1	1	1	1	1	1	1	1	1	1	1	1	1	1	1	1	1	1	1	1	1	1
CPI-SC0F96CE387	FN1_integrin_a4b1_complex	simple:P02751	complex:integrin_a4b1_complex	FN1		TRUE	FALSE	FALSE	curated	TRUE	Adhesion-Adhesion	Adhesion by Fibronectin	1	1	1	1	1	1	1	1	1	1	1	1	1	1	1	1	1	1	1	1	1	1	1	1	1	1	1	1	1	1	1	1	1	1	1	1	1
CPI-SC0C2126F8E	JAM2_integrin_a4b1_complex	simple:P57087	complex:integrin_a4b1_complex	JAM2		FALSE	FALSE	FALSE	curated	TRUE	Adhesion-Adhesion	Adhesion by JAM	1	1	1	1	1	1	1	0	1	1	1	1	1	1	1	1	1	1	1	0	1	1	1	1	1	1	1	1	1	0	1	1	1	1	1	1	1
CPI-SC0C81483EA	SPP1_integrin_a4b1_complex	simple:P10451	complex:integrin_a4b1_complex	SPP1		TRUE	FALSE	FALSE	curated	TRUE	Ligand-Receptor	Adhesion by Osteopontin	1	1	1	1	1	1	1	1	1	1	1	1	1	1	1	1	1	1	1	1	1	1	1	1	1	1	1	1	1	1	1	1	1	1	1	1	1
CPI-SC00B50273B	TNC_integrin_a4b1_complex	simple:P24821	complex:integrin_a4b1_complex	TNC		TRUE	FALSE	FALSE	curated	TRUE	Ligand-Receptor	Adhesion by tenascin	1	1	1	1	1	1	1	1	1	1	1	1	1	1	1	1	1	1	1	1	1	1	1	1	1	1	1	1	1	1	1	1	1	1	1	1	1
CPI-SC0B2557C9D	VCAM1_integrin_a4b1_complex	simple:P19320	complex:integrin_a4b1_complex	VCAM1		FALSE	FALSE	FALSE	curated	TRUE	Ligand-Receptor	Adhesion by VCAM	1	1	1	1	1	1	1	1	1	1	1	1	1	1	1	1	1	1	1	1	1	1	1	1	1	1	1	1	1	1	1	1	1	1	1	1	1
CPI-SC034EE8AAA	FN1_integrin_a4b7_complex	simple:P02751	complex:integrin_a4b7_complex	FN1		TRUE	FALSE	FALSE	curated	TRUE	Adhesion-Adhesion	Adhesion by Fibronectin	1	1	1	1	1	1	1	1	1	1	1	1	1	1	1	1	1	1	1	1	1	1	1	1	1	1	1	1	1	1	1	1	1	1	1	1	1
CPI-SC06C0A2080	VCAM1_integrin_a4b7_complex	simple:P19320	complex:integrin_a4b7_complex	VCAM1		FALSE	FALSE	FALSE	curated	TRUE	Ligand-Receptor	Adhesion by VCAM	1	1	1	1	1	1	1	1	1	1	1	1	1	1	1	1	1	1	1	1	1	1	1	1	1	1	1	1	1	1	1	1	1	1	1	1	1
CPI-SC06C3BA86F	FN1_integrin_a5b1_complex	simple:P02751	complex:integrin_a5b1_complex	FN1		TRUE	FALSE	FALSE	curated	TRUE	Adhesion-Adhesion	Adhesion by Fibronectin	1	1	1	1	1	1	1	1	1	1	1	1	1	1	1	1	1	1	1	1	1	1	1	1	1	1	1	1	1	1	1	1	1	1	1	1	1
CPI-SC02CB6F5A5	L1CAM_integrin_a5b1_complex	simple:P32004	complex:integrin_a5b1_complex	L1CAM		FALSE	FALSE	FALSE	curated	TRUE	Ligand-Receptor	Adhesion by L1CAM	1	1	1	1	1	1	1	1	1	1	1	1	1	1	1	1	1	1	1	1	1	1	1	1	1	1	1	1	1	1	1	1	1	1	1	1	1
CPI-SC0ABE9B7D2	FBN1_integrin_a5b1_complex	simple:P35555	complex:integrin_a5b1_complex	FBN1		TRUE	FALSE	FALSE	curated	TRUE	Ligand-Receptor		1	1	1	1	1	1	1	1	1	1	1	1	1	1	1	1	1	1	1	1	1	1	1	1	1	1	1	1	1	1	1	1	1	1	1	1	1
CPI-SC04BC5B245	FN1_integrin_a8b1_complex	simple:P02751	complex:integrin_a8b1_complex	FN1		TRUE	FALSE	FALSE	curated	TRUE	Adhesion-Adhesion	Adhesion by Fibronectin	1	1	1	1	1	1	1	1	1	1	1	1	1	1	1	1	1	1	1	1	1	1	1	1	1	1	1	1	1	1	1	1	1	1	1	1	1
CPI-SC09B2D1C63	TNC_integrin_a8b1_complex	simple:P24821	complex:integrin_a8b1_complex	TNC		TRUE	FALSE	FALSE	curated	TRUE	Ligand-Receptor	Adhesion by tenascin	1	1	1	1	1	1	1	1	1	1	1	1	1	1	1	1	1	1	1	1	1	1	1	1	1	1	1	1	1	1	1	1	1	1	1	1	1
CPI-SC08F923F07	FN1_integrin_aVb1_complex	simple:P02751	complex:integrin_aVb1_complex	FN1		TRUE	FALSE	FALSE	curated	TRUE	Adhesion-Adhesion	Adhesion by Fibronectin	1	1	1	1	1	1	1	1	1	1	1	1	1	1	1	1	1	1	1	1	1	1	1	1	1	1	1	1	1	1	1	1	1	1	1	1	1
CPI-SC01D9AD677	L1CAM_integrin_aVb1_complex	simple:P32004	complex:integrin_aVb1_complex	L1CAM		FALSE	FALSE	FALSE	curated	TRUE	Ligand-Receptor	Adhesion by L1CAM	0	0	0	0	0	0.01	0	0.14	0	0	0	1	0	0	0	0	0	0	0	0	0	0	0	0	0.01	0.04	0.02	0.01	0	0.3	0	0.02	0.03	1	0.01	0	0
CPI-SC0717E21B0	VTN_integrin_aVb1_complex	simple:P04004	complex:integrin_aVb1_complex	VTN		TRUE	FALSE	FALSE	curated	TRUE	Ligand-Receptor	Adhesion by Vitronectin	1	1	1	1	1	1	1	1	1	1	1	1	1	1	1	1	1	1	1	1	1	1	1	1	1	1	1	1	1	1	1	1	1	1	1	1	1
CPI-SC06D7BD0F6	FN1_integrin_aVb3_complex	simple:P02751	complex:integrin_aVb3_complex	FN1		TRUE	FALSE	FALSE	curated	TRUE	Adhesion-Adhesion	Adhesion by Fibronectin	1	1	1	1	1	1	1	1	1	1	1	1	1	1	1	1	1	1	1	1	1	1	1	1	1	1	1	1	1	1	1	1	1	1	1	1	1
CPI-SC0FCA446B5	L1CAM_integrin_aVb3_complex	simple:P32004	complex:integrin_aVb3_complex	L1CAM		FALSE	FALSE	FALSE	curated	TRUE	Ligand-Receptor	Adhesion by L1CAM	1	1	1	1	1	1	1	1	1	1	1	1	1	1	1	1	1	1	1	1	1	1	1	1	1	1	1	1	1	1	1	1	1	1	1	1	1
CPI-SC07763D025	LAMC1_integrin_aVb3_complex	simple:P11047	complex:integrin_aVb3_complex	LAMC1		TRUE	FALSE	FALSE	curated	TRUE	Ligand-Receptor	Adhesion by Laminin	1	1	1	1	1	1	1	1	1	1	1	1	1	1	1	1	1	1	1	1	1	1	1	1	1	1	1	1	1	1	1	1	1	1	1	1	1
CPI-SC03E67206C	SPP1_integrin_aVb3_complex	simple:P10451	complex:integrin_aVb3_complex	SPP1		TRUE	FALSE	FALSE	curated	TRUE	Ligand-Receptor	Adhesion by Osteopontin	1	1	1	1	1	1	1	1	1	1	1	1	1	1	1	1	1	1	1	1	1	1	1	1	1	1	1	1	1	1	1	1	1	1	1	1	1
CPI-SC0AA4C3895	F2_integrin_aVb3_complex	simple:P00734	complex:integrin_aVb3_complex	F2		TRUE	FALSE	FALSE	curated	TRUE	Ligand-Receptor	Adhesion by Prothrombin	1	1	1	1	1	1	1	1	1	1	1	1	1	1	1	1	1	1	1	1	1	1	1	1	1	1	1	1	1	1	1	1	1	1	1	1	1
CPI-SC021D4420C	TNC_integrin_aVb3_complex	simple:P24821	complex:integrin_aVb3_complex	TNC		TRUE	FALSE	FALSE	curated	TRUE	Ligand-Receptor	Adhesion by tenascin	1	1	1	1	1	1	1	1	1	1	1	1	1	1	1	1	1	1	1	1	1	1	1	1	1	1	1	1	1	1	1	1	1	1	1	1	1
CPI-SC02EA03F82	THBS1_integrin_aVb3_complex	simple:P07996	complex:integrin_aVb3_complex	THBS1		FALSE	FALSE	FALSE	curated	TRUE	Ligand-Receptor	Adhesion by Thrombospondin	1	1	1	1	1	1	1	1	1	1	1	1	1	1	1	1	1	1	1	1	1	1	1	1	1	1	1	1	1	1	1	1	1	1	1	1	1
CPI-SC045FE8A01	VTN_integrin_aVb3_complex	simple:P04004	complex:integrin_aVb3_complex	VTN		TRUE	FALSE	FALSE	curated	TRUE	Ligand-Receptor	Adhesion by Vitronectin	1	1	1	1	1	1	1	1	1	1	1	1	1	1	1	1	1	1	1	1	1	1	1	1	1	1	1	1	1	1	1	1	1	1	1	1	1
CPI-SC0A5BCC92E	FCER2_integrin_aVb3_complex	simple:P06734	complex:integrin_aVb3_complex	FCER2		TRUE	TRUE	FALSE	curated	TRUE	Receptor-Receptor	Signaling by FC receptor	1	1	1	1	1	1	1	1	1	1	1	1	1	1	1	1	1	1	1	1	1	1	1	1	1	1	1	1	1	1	1	1	1	1	1	1	1
CPI-SC0FB36427B	FGF1_integrin_aVb3_complex	simple:P05230	complex:integrin_aVb3_complex	FGF1		TRUE	FALSE	FALSE	curated	TRUE	Ligand-Receptor	Signaling by Fibroblast growth factor	1	1	1	1	1	1	1	1	1	1	1	1	1	1	1	1	1	1	1	1	1	1	1	1	1	1	1	1	1	1	1	1	1	1	1	1	1
CPI-SC0F72E9E4E	FGF2_integrin_aVb3_complex	simple:P09038	complex:integrin_aVb3_complex	FGF2		TRUE	FALSE	FALSE	curated	TRUE	Ligand-Receptor	Signaling by Fibroblast growth factor	1	1	1	1	1	1	1	1	1	1	1	1	1	1	1	1	1	1	1	1	1	1	1	1	1	1	1	1	1	1	1	1	1	1	1	1	1
CPI-SC0D3D23FAA	IGF1_integrin_aVb3_complex	simple:P05019	complex:integrin_aVb3_complex	IGF1		TRUE	FALSE	FALSE	curated	TRUE	Ligand-Receptor	Signaling by Insulin-like growth factor	1	1	1	1	1	1	1	1	1	1	1	1	1	1	1	1	1	1	1	1	1	1	1	1	1	1	1	1	1	1	1	1	1	1	1	1	1
CPI-SC0F0AC498A	THY1_integrin_aVb3_complex	simple:P04216	complex:integrin_aVb3_complex	THY1		FALSE	FALSE	FALSE	curated	TRUE	Adhesion-Adhesion	Adhesion by antigen THY1	1	1	1	1	1	1	1	1	1	1	1	1	1	1	1	1	1	1	1	1	1	1	1	1	1	1	1	1	1	1	1	1	1	1	1	1	1
CPI-SC060FE7871	VWF_integrin_aVb3_complex	simple:P04275	complex:integrin_aVb3_complex	VWF		TRUE	FALSE	FALSE	curated	TRUE	Ligand-Receptor	Signaling by von Willebrand factor	1	1	1	1	1	1	1	1	1	1	1	1	1	1	1	1	1	1	1	1	1	1	1	1	1	1	1	1	1	1	1	1	1	1	1	1	1
CPI-SC0A6D5D2B1	MMP2_integrin_aVb3_complex	simple:P08253	complex:integrin_aVb3_complex	MMP2		TRUE	FALSE	FALSE	curated	TRUE	Ligand-Receptor		1	1	1	1	1	1	1	1	1	1	1	1	1	1	1	1	1	1	1	1	1	1	1	1	1	1	1	1	1	1	1	1	1	1	1	1	1
CPI-SC042AD06C6	OMD_integrin_aVb3_complex	simple:Q99983	complex:integrin_aVb3_complex	OMD		TRUE	FALSE	FALSE	curated	TRUE	Ligand-Receptor		1	1	1	1	1	1	1	1	1	1	1	1	1	1	1	1	1	1	1	1	1	1	1	1	1	1	1	1	1	1	1	1	1	1	1	1	1
CPI-SC09B45FB39	FN1_integrin_aVb5_complex	simple:P02751	complex:integrin_aVb5_complex	FN1		TRUE	FALSE	FALSE	curated	TRUE	Adhesion-Adhesion	Adhesion by Fibronectin	1	1	1	1	1	1	1	1	1	1	1	1	1	1	1	1	1	1	1	1	1	1	1	1	1	1	1	1	1	1	1	1	1	1	1	1	1
CPI-SS04829AC68	GJA1_GJA1	simple:P17302	simple:P17302	GJA1	GJA1	FALSE	FALSE	FALSE	curated	FALSE	Gap-Gap	Adhesion by GAP junction	1	1	1	1	1	1	1	1	1	1	1	1	1	1	1	1	1	1	1	1	1	1	1	1	1	1	1	1	1	1	1	1	1	1	1	1	1
CPI-SS08658BB16	GJA3_GJA1	simple:Q9Y6H8	simple:P17302	GJA3	GJA1	FALSE	FALSE	FALSE	curated	FALSE	Gap-Gap	Adhesion by GAP junction	1	1	1	1	1	1	1	1	1	1	1	1	1	1	1	1	1	1	1	1	1	1	1	1	1	1	1	1	1	1	1	1	1	1	1	1	1
CPI-SS0C4261737	GJC1_GJA1	simple:P36383	simple:P17302	GJC1	GJA1	FALSE	FALSE	FALSE	curated	FALSE	Gap-Gap	Adhesion by GAP junction	1	1	1	1	1	1	1	1	1	1	1	1	1	1	1	1	1	1	1	1	1	1	1	1	1	1	1	1	1	1	1	1	1	1	1	1	1
CPI-SS024F36886	GJA1_GJA5	simple:P17302	simple:P36382	GJA1	GJA5	FALSE	FALSE	FALSE	curated	FALSE	Gap-Gap	Adhesion by GAP junction	1	1	1	1	1	1	1	1	1	1	1	1	1	1	1	1	1	1	1	1	1	1	1	1	1	1	1	1	1	1	1	1	1	1	1	1	1
CPI-SS0F5FC7262	GJA3_GJA5	simple:Q9Y6H8	simple:P36382	GJA3	GJA5	FALSE	FALSE	FALSE	curated	FALSE	Gap-Gap	Adhesion by GAP junction	1	1	1	1	1	1	1	1	1	1	1	1	1	1	1	1	1	1	1	1	1	1	1	1	1	1	1	1	1	1	1	1	1	1	1	1	1
CPI-SS0ACFA4F22	GJA5_GJA5	simple:P36382	simple:P36382	GJA5	GJA5	FALSE	FALSE	FALSE	curated	FALSE	Gap-Gap	Adhesion by GAP junction	1	1	1	1	1	1	1	1	1	1	1	1	1	1	1	1	1	1	1	1	1	1	1	1	1	1	1	1	1	1	1	1	1	1	1	1	1
CPI-SS0E7883ADC	GJC1_GJA5	simple:P36383	simple:P36382	GJC1	GJA5	FALSE	FALSE	FALSE	curated	FALSE	Gap-Gap	Adhesion by GAP junction	1	1	1	1	1	1	1	1	1	1	1	1	1	1	1	1	1	1	1	1	1	1	1	1	1	1	1	1	1	1	1	1	1	1	1	1	1
CPI-SS00457EB1A	GJA3_GJA3	simple:Q9Y6H8	simple:Q9Y6H8	GJA3	GJA3	FALSE	FALSE	FALSE	curated	FALSE	Gap-Gap	Adhesion by GAP junction	1	1	1	1	1	1	1	1	1	1	1	1	1	1	1	1	1	1	1	1	1	1	1	1	1	1	1	1	1	1	1	1	1	1	1	1	1
CPI-SS062D2530F	GJA3_GJC1	simple:Q9Y6H8	simple:P36383	GJA3	GJC1	FALSE	FALSE	FALSE	curated	FALSE	Gap-Gap	Adhesion by GAP junction	1	1	1	1	1	1	1	1	1	1	1	1	1	1	1	1	1	1	1	1	1	1	1	1	1	1	1	1	1	1	1	1	1	1	1	1	1
CPI-SS0CEFF4625	GJC1_GJC1	simple:P36383	simple:P36383	GJC1	GJC1	FALSE	FALSE	FALSE	curated	FALSE	Gap-Gap	Adhesion by GAP junction	1	1	1	1	1	1	1	1	1	1	1	1	1	1	1	1	1	1	1	1	1	1	1	1	1	1	1	1	1	1	1	1	1	1	1	1	1
CPI-SS0E9A581F8	ICAM1_ITGAL	simple:P05362	simple:P20701	ICAM1	ITGAL	FALSE	TRUE	TRUE	curated	FALSE	Ligand-Receptor	Adhesion by ICAM	1	1	1	1	1	1	1	1	1	1	1	1	1	1	1	1	1	1	1	1	1	1	1	1	1	1	1	1	1	1	1	1	1	1	1	1	1
CPI-SS087B53ABF	JAM2_JAM3	simple:P57087	simple:Q9BX67	JAM2	JAM3	TRUE	FALSE	FALSE	curated	FALSE	Adhesion-Adhesion	Adhesion by JAM	0	1	0	1	0	1	1	1	0	0	0	1	0	0	1	0	0	0	0	0	0	0	0	1	0	1	0	1	1	1	0	0	0	1	0	0	1
CPI-SS0F9D53834	JAM3_JAM3	simple:Q9BX67	simple:Q9BX67	JAM3	JAM3	TRUE	FALSE	FALSE	curated	FALSE	Adhesion-Adhesion	Adhesion by JAM	1	1	1	1	1	1	1	1	1	1	1	1	1	0	1	0.4	0.36	0.16	1	1	1	1	1	1	1	1	1	1	1	1	1	1	1	1	1	1	1
CPI-SC030C83222	L1CAM_pL1:Ezrin	simple:P32004	complex:pL1:Ezrin	L1CAM		FALSE	FALSE	TRUE	curated	FALSE	Ligand-Receptor	Adhesion by L1CAM	1	1	1	1	1	1	1	1	1	1	1	1	1	1	1	1	1	1	1	1	1	1	1	1	1	1	1	1	1	1	1	1	1	1	1	1	1
CPI-SC0EB9B5460	L1CAM_integrin_a9b1_complex	simple:P32004	complex:integrin_a9b1_complex	L1CAM		FALSE	FALSE	FALSE	curated	TRUE	Ligand-Receptor	Adhesion by L1CAM	0	0	1	1	1	1	1	0	1	1	1	1	1	1	1	1	1	1	1	0	1	1	0	0	1	1	1	1	1	0	1	1	1	1	1	1	1
CPI-SC069FF84F5	SPP1_integrin_a9b1_complex	simple:P10451	complex:integrin_a9b1_complex	SPP1		TRUE	FALSE	FALSE	curated	TRUE	Ligand-Receptor	Adhesion by Osteopontin	1	1	1	1	1	1	1	1	1	1	1	1	1	1	1	1	1	1	1	1	1	1	1	1	1	1	1	1	1	1	1	1	1	1	1	1	1
CPI-SC0B5F57CE1	TNC_integrin_a9b1_complex	simple:P24821	complex:integrin_a9b1_complex	TNC		TRUE	FALSE	FALSE	curated	TRUE	Ligand-Receptor	Adhesion by tenascin	1	1	1	1	1	1	1	1	1	1	1	1	1	1	1	1	1	1	1	1	1	1	1	1	1	1	1	1	1	1	1	1	1	1	1	1	1
CPI-SC061E89E41	VCAM1_integrin_a9b1_complex	simple:P19320	complex:integrin_a9b1_complex	VCAM1		FALSE	FALSE	FALSE	curated	TRUE	Ligand-Receptor	Adhesion by VCAM	1	1	1	1	1	1	1	1	1	1	1	1	1	1	1	1	1	1	1	1	1	1	1	1	1	1	1	1	1	1	1	1	1	1	1	1	1
CPI-SS0ACD487F0	L1CAM_L1CAM	simple:P32004	simple:P32004	L1CAM	L1CAM	FALSE	FALSE	FALSE	curated	FALSE	Adhesion-Adhesion	Adhesion by L1CAM	0	0	1	1	1	1	1	1	1	1	1	1	1	1	1	1	1	0	0	0	0	1	0	0	1	1	1	1	1	1	1	1	1	1	1	1	1
CPI-SS0A5AFF451	CHL1_L1CAM	simple:O00533	simple:P32004	CHL1	L1CAM	TRUE	FALSE	FALSE	curated	FALSE	Adhesion-Adhesion		1	1	1	1	1	1	1	1	1	1	1	1	1	1	1	1	1	1	1	1	1	1	1	1	1	1	1	1	1	1	1	1	1	1	1	1	1
CPI-SC024FAED24	LAMC1_integrin_a6b1_complex	simple:P11047	complex:integrin_a6b1_complex	LAMC1		TRUE	FALSE	FALSE	curated	TRUE	Ligand-Receptor	Adhesion by Laminin	1	1	1	1	0	1	1	1	0	0	0	1	0	1	1	0	0	0	1	1	1	0	1	1	1	1	0	1	1	1	0	0	0	1	0	1	1
CPI-SC03FF6E42F	LAMC1_integrin_a7b1_complex	simple:P11047	complex:integrin_a7b1_complex	LAMC1		TRUE	FALSE	FALSE	curated	TRUE	Ligand-Receptor	Adhesion by Laminin	1	1	1	1	1	1	1	1	1	1	1	1	1	1	1	1	1	1	1	1	1	1	1	1	1	1	1	1	1	1	1	1	1	1	1	1	1
CPI-SS00661A3A4	NECTIN1_CADM3	simple:Q15223	simple:Q8N126	NECTIN1	CADM3	TRUE	TRUE	FALSE	curated	FALSE	Adhesion-Adhesion	Adhesion by Nectin	1	0.97	1	0.06	0.95	0	1	1	0.64	0.31	0	0.21	0.28	0	1	0.33	0	1	0.99	0.5	0.78	0.55	1	0.95	1	0.16	0.92	0.01	1	1	0.66	0.51	0	0.44	0.51	0	0.99
CPI-SS01E0F2D2C	NECTIN1_NECTIN4	simple:Q15223	simple:Q96NY8	NECTIN1	NECTIN4	TRUE	TRUE	TRUE	curated	FALSE	Adhesion-Adhesion	Adhesion by Nectin	1	1	1	1	1	1	1	1	1	1	1	1	1	1	1	1	1	1	1	1	1	1	1	1	1	1	1	1	1	1	1	1	1	1	1	1	1
CPI-SS0E14458C9	NECTIN2_TIGIT	simple:Q92692	simple:Q495A1	NECTIN2	TIGIT	FALSE	TRUE	FALSE	curated	FALSE	Ligand-Receptor	Signaling by Nectin	1	1	1	1	1	1	1	1	1	1	1	1	1	1	1	1	1	1	1	1	1	1	1	1	1	1	1	1	1	1	1	1	1	1	1	1	1
CPI-SS0BA232458	NECTIN3_TIGIT	simple:Q9NQS3	simple:Q495A1	NECTIN3	TIGIT	FALSE	FALSE	FALSE	curated	FALSE	Ligand-Receptor	Signaling by Nectin	1	1	1	1	1	1	1	1	1	1	1	1	1	1	1	1	1	1	1	1	1	1	1	1	1	1	1	1	1	1	1	1	1	1	1	1	1
CPI-SS00561BBD7	PVR_TIGIT	simple:P15151	simple:Q495A1	PVR	TIGIT	TRUE	TRUE	FALSE	curated	FALSE	Ligand-Receptor	Signaling by Poliovirus receptor	1	1	1	1	1	1	1	1	1	1	1	1	1	1	1	1	1	1	1	1	1	1	1	1	1	1	1	1	1	1	1	1	1	1	1	1	1
CPI-SS058209EC7	F2_F2R	simple:P00734	simple:P25116	F2	F2R	TRUE	FALSE	TRUE	curated	FALSE	Ligand-Receptor	Adhesion by Prothrombin	1	1	1	1	1	1	1	1	1	1	1	1	1	1	1	1	1	1	1	1	1	1	1	1	1	1	1	1	1	1	1	1	1	1	1	1	1
CPI-SS026335F55	F2_F2RL2	simple:P00734	simple:O00254	F2	F2RL2	TRUE	FALSE	TRUE	curated	FALSE	Ligand-Receptor	Adhesion by Prothrombin	1	1	1	1	1	1	1	1	1	1	1	1	1	1	1	1	1	1	1	1	1	1	1	1	1	1	1	1	1	1	1	1	1	1	1	1	1
CPI-SS0BDC2B411	F2_F2RL3	simple:P00734	simple:Q96RI0	F2	F2RL3	TRUE	FALSE	TRUE	curated	FALSE	Ligand-Receptor	Adhesion by Prothrombin	1	1	1	1	1	1	1	1	1	1	1	1	1	1	1	1	1	1	1	1	1	1	1	1	1	1	1	1	1	1	1	1	1	1	1	1	1
CPI-SS09B583B3F	F2_THBD	simple:P00734	simple:P07204	F2	THBD	TRUE	FALSE	TRUE	curated	FALSE	Ligand-Receptor	Adhesion by Prothrombin	1	1	1	1	1	1	1	1	1	1	1	1	1	1	1	1	1	1	1	1	1	1	1	1	1	1	1	1	1	1	1	1	1	1	1	1	1
CPI-CS064B4FE21	Adenosine_byNT5E_and_SLC29A1_ADORA1	complex:Adenosine_byNT5E_and_SLC29A1	simple:P30542		ADORA1	TRUE	FALSE	TRUE	curated	FALSE	Ligand-Receptor	Signaling by Adenosine	1	1	1	1	1	1	1	1	1	1	1	1	1	1	1	1	1	1	1	1	1	1	1	1	1	1	1	1	1	1	1	1	1	1	1	1	1
CPI-CS0BCAA5227	Adenosine_byNT5E_and_SLC29A2_ADORA1	complex:Adenosine_byNT5E_and_SLC29A2	simple:P30542		ADORA1	TRUE	FALSE	TRUE	curated	FALSE	Ligand-Receptor	Signaling by Adenosine	1	1	1	1	1	1	1	1	1	1	1	1	1	1	1	1	1	1	1	1	1	1	1	1	1	1	1	1	1	1	1	1	1	1	1	1	1
CPI-CS0517F9783	Adenosine_byNT5E_and_SLC29A3_ADORA1	complex:Adenosine_byNT5E_and_SLC29A3	simple:P30542		ADORA1	TRUE	FALSE	TRUE	curated	FALSE	Ligand-Receptor	Signaling by Adenosine	1	1	1	1	1	1	1	1	1	1	1	1	1	1	1	1	1	1	1	1	1	1	1	1	1	1	1	1	1	1	1	1	1	1	1	1	1
CPI-CS0521FD886	Adenosine_byNT5E_and_SLC29A4_ADORA1	complex:Adenosine_byNT5E_and_SLC29A4	simple:P30542		ADORA1	TRUE	FALSE	TRUE	curated	FALSE	Ligand-Receptor	Signaling by Adenosine	1	1	1	1	1	1	1	1	1	1	1	1	1	1	1	1	1	1	1	1	1	1	1	1	1	1	1	1	1	1	1	1	1	1	1	1	1
CPI-SS026C7F8A2	ENTPD1_ADORA1	simple:P49961	simple:P30542	ENTPD1	ADORA1	FALSE	FALSE	TRUE	curated	FALSE	Ligand-Receptor	Signaling by Ectonucleoside	1	1	1	1	1	1	1	1	1	1	1	1	1	1	1	1	1	1	1	1	1	1	1	1	1	1	1	1	1	1	1	1	1	1	1	1	1
CPI-CS056D84EB8	Adenosine_byNT5E_and_SLC29A1_ADORA2A	complex:Adenosine_byNT5E_and_SLC29A1	simple:P29274		ADORA2A	TRUE	FALSE	TRUE	curated	FALSE	Ligand-Receptor	Signaling by Adenosine	1	1	1	1	1	1	1	1	1	1	1	1	1	1	1	1	1	1	1	1	1	1	1	1	1	1	1	1	1	1	1	1	1	1	1	1	1
CPI-CS0FDA0F596	Adenosine_byNT5E_and_SLC29A2_ADORA2A	complex:Adenosine_byNT5E_and_SLC29A2	simple:P29274		ADORA2A	TRUE	FALSE	TRUE	curated	FALSE	Ligand-Receptor	Signaling by Adenosine	1	1	1	1	1	1	1	1	1	1	1	1	1	1	1	1	1	1	1	1	1	1	1	1	1	1	1	1	1	1	1	1	1	1	1	1	1
CPI-CS0F865E648	Adenosine_byNT5E_and_SLC29A3_ADORA2A	complex:Adenosine_byNT5E_and_SLC29A3	simple:P29274		ADORA2A	TRUE	FALSE	TRUE	curated	FALSE	Ligand-Receptor	Signaling by Adenosine	1	1	1	1	1	1	1	1	1	1	1	1	1	1	1	1	1	1	1	1	1	1	1	1	1	1	1	1	1	1	1	1	1	1	1	1	1
CPI-CS028B98B8F	Adenosine_byNT5E_and_SLC29A4_ADORA2A	complex:Adenosine_byNT5E_and_SLC29A4	simple:P29274		ADORA2A	TRUE	FALSE	TRUE	curated	FALSE	Ligand-Receptor	Signaling by Adenosine	1	1	1	1	1	1	1	1	1	1	1	1	1	1	1	1	1	1	1	1	1	1	1	1	1	1	1	1	1	1	1	1	1	1	1	1	1
CPI-SS0E90C46BC	ENTPD1_ADORA2A	simple:P49961	simple:P29274	ENTPD1	ADORA2A	FALSE	FALSE	TRUE	curated	FALSE	Ligand-Receptor	Signaling by Ectonucleoside	1	1	1	1	1	1	1	1	1	1	1	1	1	1	1	1	1	1	1	1	1	1	1	1	1	1	1	1	1	1	1	1	1	1	1	1	1
CPI-CS05357F38C	Adenosine_byNT5E_and_SLC29A1_ADORA2B	complex:Adenosine_byNT5E_and_SLC29A1	simple:P29275		ADORA2B	TRUE	FALSE	TRUE	curated	FALSE	Ligand-Receptor	Signaling by Adenosine	1	1	1	1	1	1	1	1	1	1	1	1	1	1	1	1	1	1	1	1	1	1	1	1	1	1	1	1	1	1	1	1	1	1	1	1	1
CPI-CS016DD08B8	Adenosine_byNT5E_and_SLC29A2_ADORA2B	complex:Adenosine_byNT5E_and_SLC29A2	simple:P29275		ADORA2B	TRUE	FALSE	TRUE	curated	FALSE	Ligand-Receptor	Signaling by Adenosine	1	1	1	1	1	1	1	1	1	1	1	1	1	1	1	1	1	1	1	1	1	1	1	1	1	1	1	1	1	1	1	1	1	1	1	1	1
CPI-CS0D17EA793	Adenosine_byNT5E_and_SLC29A3_ADORA2B	complex:Adenosine_byNT5E_and_SLC29A3	simple:P29275		ADORA2B	TRUE	FALSE	TRUE	curated	FALSE	Ligand-Receptor	Signaling by Adenosine	1	1	1	1	1	1	1	1	1	1	1	1	1	1	1	1	1	1	1	1	1	1	1	1	1	1	1	1	1	1	1	1	1	1	1	1	1
CPI-CS0985F2C10	Adenosine_byNT5E_and_SLC29A4_ADORA2B	complex:Adenosine_byNT5E_and_SLC29A4	simple:P29275		ADORA2B	TRUE	FALSE	TRUE	curated	FALSE	Ligand-Receptor	Signaling by Adenosine	1	1	1	1	1	1	1	1	1	1	1	1	1	1	1	1	1	1	1	1	1	1	1	1	1	1	1	1	1	1	1	1	1	1	1	1	1
CPI-SS08C884E97	ENTPD1_ADORA2B	simple:P49961	simple:P29275	ENTPD1	ADORA2B	FALSE	FALSE	TRUE	curated	FALSE	Ligand-Receptor	Signaling by Ectonucleoside	1	1	1	1	1	1	1	1	1	1	1	1	1	1	1	1	1	1	1	1	1	1	1	1	1	1	1	1	1	1	1	1	1	1	1	1	1
CPI-CS0F807CD4F	Noradrenaline_byDBH_and_SLC18A1_ADRA1A	complex:Noradrenaline_byDBH_and_SLC18A1	simple:P35348		ADRA1A	TRUE	FALSE	TRUE	curated	FALSE	Ligand-Receptor	Signaling by Noradrenaline	1	1	1	1	1	1	1	1	1	1	1	1	1	1	1	1	1	1	1	1	1	1	1	1	1	1	1	1	1	1	1	1	1	1	1	1	1
CPI-CS098539E78	Noradrenaline_byDBH_and_SLC18A2_ADRA1A	complex:Noradrenaline_byDBH_and_SLC18A2	simple:P35348		ADRA1A	TRUE	FALSE	TRUE	curated	FALSE	Ligand-Receptor	Signaling by Noradrenaline	1	1	1	1	1	1	1	1	1	1	1	1	1	1	1	1	1	1	1	1	1	1	1	1	1	1	1	1	1	1	1	1	1	1	1	1	1
CPI-CS09DA5DAD3	Noradrenaline_byDBH_and_SLC18A1_ADRA1B	complex:Noradrenaline_byDBH_and_SLC18A1	simple:P35368		ADRA1B	TRUE	FALSE	TRUE	curated	FALSE	Ligand-Receptor	Signaling by Noradrenaline	1	1	1	1	1	1	1	1	1	1	1	1	1	1	1	1	1	1	1	1	1	1	1	1	1	1	1	1	1	1	1	1	1	1	1	1	1
CPI-CS078C6CB4F	Noradrenaline_byDBH_and_SLC18A2_ADRA1B	complex:Noradrenaline_byDBH_and_SLC18A2	simple:P35368		ADRA1B	TRUE	FALSE	TRUE	curated	FALSE	Ligand-Receptor	Signaling by Noradrenaline	1	1	1	1	1	1	1	1	1	1	1	1	1	1	1	1	1	1	1	1	1	1	1	1	1	1	1	1	1	1	1	1	1	1	1	1	1
CPI-CS07CECA9C9	Noradrenaline_byDBH_and_SLC18A1_ADRA1D	complex:Noradrenaline_byDBH_and_SLC18A1	simple:P25100		ADRA1D	TRUE	FALSE	TRUE	curated	FALSE	Ligand-Receptor	Signaling by Noradrenaline	1	1	1	1	1	1	1	1	1	1	1	1	1	1	1	1	1	1	1	1	1	1	1	1	1	1	1	1	1	1	1	1	1	1	1	1	1
CPI-CS02EA1C9D1	Noradrenaline_byDBH_and_SLC18A2_ADRA1D	complex:Noradrenaline_byDBH_and_SLC18A2	simple:P25100		ADRA1D	TRUE	FALSE	TRUE	curated	FALSE	Ligand-Receptor	Signaling by Noradrenaline	1	1	1	1	1	1	1	1	1	1	1	1	1	1	1	1	1	1	1	1	1	1	1	1	1	1	1	1	1	1	1	1	1	1	1	1	1
CPI-CS025F16589	Noradrenaline_byDBH_and_SLC18A1_ADRA2A	complex:Noradrenaline_byDBH_and_SLC18A1	simple:P08913		ADRA2A	TRUE	FALSE	TRUE	curated	FALSE	Ligand-Receptor	Signaling by Noradrenaline	1	1	1	1	1	1	1	1	1	1	1	1	1	1	1	1	1	1	1	1	1	1	1	1	1	1	1	1	1	1	1	1	1	1	1	1	1
CPI-CS0EAD92BCF	Noradrenaline_byDBH_and_SLC18A2_ADRA2A	complex:Noradrenaline_byDBH_and_SLC18A2	simple:P08913		ADRA2A	TRUE	FALSE	TRUE	curated	FALSE	Ligand-Receptor	Signaling by Noradrenaline	1	1	1	1	1	1	1	1	1	1	1	1	1	1	1	1	1	1	1	1	1	1	1	1	1	1	1	1	1	1	1	1	1	1	1	1	1
CPI-CS03C9B1F6C	Noradrenaline_byDBH_and_SLC18A1_ADRA2C	complex:Noradrenaline_byDBH_and_SLC18A1	simple:P18825		ADRA2C	TRUE	FALSE	TRUE	curated	FALSE	Ligand-Receptor	Signaling by Noradrenaline	1	1	1	1	1	1	1	1	1	1	1	1	1	1	1	1	1	1	1	1	1	1	1	1	1	1	1	1	1	1	1	1	1	1	1	1	1
CPI-CS04395827F	Noradrenaline_byDBH_and_SLC18A2_ADRA2C	complex:Noradrenaline_byDBH_and_SLC18A2	simple:P18825		ADRA2C	TRUE	FALSE	TRUE	curated	FALSE	Ligand-Receptor	Signaling by Noradrenaline	1	1	1	1	1	1	1	1	1	1	1	1	1	1	1	1	1	1	1	1	1	1	1	1	1	1	1	1	1	1	1	1	1	1	1	1	1
CPI-CS08B421238	Noradrenaline_byDBH_and_SLC18A1_ADRB1	complex:Noradrenaline_byDBH_and_SLC18A1	simple:P08588		ADRB1	TRUE	FALSE	TRUE	curated	FALSE	Ligand-Receptor	Signaling by Noradrenaline	1	1	1	1	1	1	1	1	1	1	1	1	1	1	1	1	1	1	1	1	1	1	1	1	1	1	1	1	1	1	1	1	1	1	1	1	1
CPI-CS0B9360E04	Noradrenaline_byDBH_and_SLC18A2_ADRB1	complex:Noradrenaline_byDBH_and_SLC18A2	simple:P08588		ADRB1	TRUE	FALSE	TRUE	curated	FALSE	Ligand-Receptor	Signaling by Noradrenaline	1	1	1	1	1	1	1	1	1	1	1	1	1	1	1	1	1	1	1	1	1	1	1	1	1	1	1	1	1	1	1	1	1	1	1	1	1
CPI-CS05A668606	Noradrenaline_byDBH_and_SLC18A1_ADRB3	complex:Noradrenaline_byDBH_and_SLC18A1	simple:P13945		ADRB3	TRUE	FALSE	TRUE	curated	FALSE	Ligand-Receptor	Signaling by Noradrenaline	1	1	1	1	1	1	1	1	1	1	1	1	1	1	1	1	1	1	1	1	1	1	1	1	1	1	1	1	1	1	1	1	1	1	1	1	1
CPI-CS067A8F850	Noradrenaline_byDBH_and_SLC18A2_ADRB3	complex:Noradrenaline_byDBH_and_SLC18A2	simple:P13945		ADRB3	TRUE	FALSE	TRUE	curated	FALSE	Ligand-Receptor	Signaling by Noradrenaline	1	1	1	1	1	1	1	1	1	1	1	1	1	1	1	1	1	1	1	1	1	1	1	1	1	1	1	1	1	1	1	1	1	1	1	1	1
CPI-SC063148F3A	ADM_RAMP3_complex	simple:P35318	complex:RAMP3_complex	ADM		TRUE	FALSE	TRUE	curated	FALSE	Ligand-Receptor	Signaling by Adrenomedullin	1	1	1	1	1	1	1	1	1	1	1	1	1	1	1	1	1	1	1	1	1	1	1	1	1	1	1	1	1	1	1	1	1	1	1	1	1
CPI-SS0D2FABC4A	ADM_RAMP3	simple:P35318	simple:O60896	ADM	RAMP3	TRUE	FALSE	TRUE	curated	FALSE	Ligand-Receptor	Signaling by Adrenomedullin	1	1	1	1	1	1	1	1	1	1	1	1	1	1	1	1	1	1	1	1	1	1	1	1	1	1	1	1	1	1	1	1	1	1	1	1	1
CPI-SS019ABECEC	ASIP_MC1R	simple:P42127	simple:Q01726	ASIP	MC1R	TRUE	FALSE	TRUE	curated	FALSE	Ligand-Receptor	Signaling by Agouti-related protein	1	1	1	1	1	1	1	1	1	1	1	1	1	1	1	1	1	1	1	1	1	1	1	1	1	1	1	1	1	1	1	1	1	1	1	1	1
CPI-SS00BD8FF72	POMC_MC1R	simple:P01189	simple:Q01726	POMC	MC1R	TRUE	FALSE	TRUE	curated	FALSE	Ligand-Receptor	Signaling by Podocalyxin-like protein	1	1	1	1	1	1	1	1	1	1	1	1	1	1	1	1	1	1	1	1	1	1	1	1	1	1	1	1	1	1	1	1	1	1	1	1	1
CPI-SC0AD2CE0A8	AGRN_LRP4_MUSK_complex	simple:O00468	complex:LRP4_MUSK_complex	AGRN		TRUE	FALSE	TRUE	curated	FALSE	Ligand-Receptor	Signaling by Agrin	1	1	1	1	1	1	1	1	1	1	1	1	1	1	1	1	1	1	1	1	1	1	1	1	1	1	1	1	1	1	1	1	1	1	1	1	1
CPI-SS0593F278B	AGRN_PTPRS	simple:O00468	simple:Q13332	AGRN	PTPRS	TRUE	FALSE	TRUE	curated	FALSE	Ligand-Receptor	Signaling by Agrin	0	0.01	0	0	0.53	0	1	0.21	1	1	1	0	1	0	1	1	0.24	0	0	0	0	0	0	0.03	0.02	0	0.72	0	1	0.37	1	1	1	0	1	0	1
CPI-SS023656B4B	LRRC4B_PTPRS	simple:Q9NT99	simple:Q13332	LRRC4B	PTPRS	FALSE	FALSE	TRUE	curated	FALSE	Ligand-Receptor	Signaling by Leucine Rich Repeat And Fibronectin	0	0	0	0	0.07	0	0.98	0.01	1	0.48	1	0	0.76	0	1	0.83	0.01	0	0	0	0	0	0	0	0	0	0.03	0	0.81	0	1	0.13	0.94	0	0.33	0	1
CPI-SS064D15A83	LRFN4_PTPRS	simple:Q6PJG9	simple:Q13332	LRFN4	PTPRS	FALSE	FALSE	TRUE	curated	FALSE	Ligand-Receptor	Signaling by Leucine Rich Repeat And Fibronectin	1	1	1	1	1	1	1	1	1	1	1	1	1	1	1	1	1	1	1	1	1	1	1	1	1	1	1	1	1	1	1	1	1	1	1	1	1
CPI-SS0DCD351AD	LRFN5_PTPRS	simple:Q96NI6	simple:Q13332	LRFN5	PTPRS	FALSE	FALSE	TRUE	curated	FALSE	Ligand-Receptor	Signaling by Leucine Rich Repeat And Fibronectin	1	1	1	1	1	1	1	1	1	1	1	1	1	1	1	1	1	1	1	1	1	1	1	1	1	1	1	1	1	1	1	1	1	1	1	1	1
CPI-SS08968FFAE	LRRTM4_PTPRS	simple:Q86VH4	simple:Q13332	LRRTM4	PTPRS	FALSE	FALSE	TRUE	curated	FALSE	Ligand-Receptor	Signaling by Leucine-Rich Repeat Transmembrane Neuronal Protein	1	1	1	1	1	1	1	1	1	1	1	1	1	1	1	1	1	1	1	1	1	1	1	1	1	1	1	1	1	1	1	1	1	1	1	1	1
CPI-SS000DBE90D	SLITRK1_PTPRS	simple:Q96PX8	simple:Q13332	SLITRK1	PTPRS	FALSE	FALSE	TRUE	curated	FALSE	Ligand-Receptor	Signaling by SLIT and NTRK-like protein	1	1	1	1	1	1	1	1	1	1	1	1	1	1	1	1	1	1	1	1	1	1	1	1	1	1	1	1	1	1	1	1	1	1	1	1	1
CPI-SS09ABD133A	SLITRK2_PTPRS	simple:Q9H156	simple:Q13332	SLITRK2	PTPRS	FALSE	FALSE	TRUE	curated	FALSE	Ligand-Receptor	Signaling by SLIT and NTRK-like protein	1	1	1	1	1	1	1	1	1	1	1	1	1	1	1	1	1	1	1	1	1	1	1	1	1	1	1	1	1	1	1	1	1	1	1	1	1
CPI-SS0EEF491E3	SLITRK4_PTPRS	simple:Q8IW52	simple:Q13332	SLITRK4	PTPRS	FALSE	FALSE	TRUE	curated	FALSE	Ligand-Receptor	Signaling by SLIT and NTRK-like protein	1	1	1	1	1	1	1	1	1	1	1	1	1	1	1	1	1	1	1	1	1	1	1	1	1	1	1	1	1	1	1	1	1	1	1	1	1
CPI-SS05F136AA2	SLITRK5_PTPRS	simple:O94991	simple:Q13332	SLITRK5	PTPRS	FALSE	FALSE	TRUE	curated	FALSE	Ligand-Receptor	Signaling by SLIT and NTRK-like protein	1	1	1	1	1	1	1	1	1	1	1	1	1	1	1	1	1	1	1	1	1	1	1	1	1	1	1	1	1	1	1	1	1	1	1	1	1
CPI-SS0FAD26C76	SLITRK6_PTPRS	simple:Q9H5Y7	simple:Q13332	SLITRK6	PTPRS	FALSE	FALSE	TRUE	curated	FALSE	Ligand-Receptor	Signaling by SLIT and NTRK-like protein	1	1	1	1	1	1	1	1	1	1	1	1	1	1	1	1	1	1	1	1	1	1	1	1	1	1	1	1	1	1	1	1	1	1	1	1	1
CPI-SS015B2F961	CALCA_CALCR	simple:P01258	simple:P30988	CALCA	CALCR	TRUE	FALSE	TRUE	curated	FALSE	Ligand-Receptor	Signaling by Calcitonin	1	1	1	1	1	1	1	1	1	1	1	1	1	1	1	1	1	1	1	1	1	1	1	1	1	1	1	1	1	1	1	1	1	1	1	1	1
CPI-SS080C81D37	APP_CD74	simple:P05067	simple:P04233	APP	CD74	FALSE	FALSE	TRUE	curated	FALSE	Ligand-Receptor	Signaling by Amyloid-beta precursor protein	1	1	1	1	1	1	1	1	1	1	1	1	1	1	1	1	1	1	1	1	1	1	1	1	1	1	1	1	1	1	1	1	1	1	1	1	1
CPI-SS0CB6F5575	APP_PLXNA4	simple:P05067	simple:Q9HCM2	APP	PLXNA4	FALSE	FALSE	TRUE	curated	FALSE	Ligand-Receptor	Signaling by Amyloid-beta precursor protein	0	0	1	0	0	0	1	1	1	1	1	0	1	1	0	1	1	1	0	0.06	0	0.91	0	0	1	0	0	0	1	1	1	1	1	0	1	0.99	0
CPI-SS0DF830287	APLP2_PLXNA4	simple:Q06481	simple:Q9HCM2	APLP2	PLXNA4	FALSE	FALSE	TRUE	curated	FALSE	Ligand-Receptor	Signaling by Amyloid-like protein	0	0	1	0	0	0	1	1	1	1	1	0	1	1	0	1	1	1	0	0.93	0	1	0	0	1	0	0	0	1	1	1	1	1	0	1	1	0
CPI-SS07ACDDCD6	APP_SORL1	simple:P05067	simple:Q92673	APP	SORL1	TRUE	FALSE	TRUE	curated	FALSE	Ligand-Receptor	Signaling by Amyloid-beta precursor protein	0.01	0.02	0	0.99	0.94	1	0.21	1	0	0.01	1	1	0.59	1	0.87	1	1	0.99	0.19	0.91	1	1	0.23	0.24	0.05	0.97	0.97	1	0.6	1	0.06	0.21	0.99	1	0.79	1	0.91
CPI-SS097A84265	APP_TNFRSF21	simple:P05067	simple:O75509	APP	TNFRSF21	FALSE	FALSE	TRUE	curated	FALSE	Ligand-Receptor	Signaling by Amyloid-beta precursor protein	0.96	0.94	0.73	1	0.43	0.05	1	0.11	0.63	0.09	0.47	0.11	1	1	1	0.03	0.73	1	0.54	0.9	0.84	0.08	0.93	0.95	0.83	1	0.76	0.45	1	0.56	0.8	0.58	0.76	0.55	1	1	1
CPI-SC0E89A4EF0	APP_TREM2_receptor	simple:P05067	complex:TREM2_receptor	APP		FALSE	FALSE	TRUE	curated	FALSE	Ligand-Receptor	Signaling by Amyloid-beta precursor protein	1	1	1	1	1	1	1	1	1	1	1	1	1	1	1	1	1	1	1	1	1	1	1	1	1	1	1	1	1	1	1	1	1	1	1	1	1
CPI-SC0FE3CE9D1	APOA1_TREM2_receptor	simple:P02647	complex:TREM2_receptor	APOA1		TRUE	FALSE	TRUE	curated	FALSE	Ligand-Receptor	Signaling by Apolipoprotein	1	1	1	1	1	1	1	1	1	1	1	1	1	1	1	1	1	1	1	1	1	1	1	1	1	1	1	1	1	1	1	1	1	1	1	1	1
CPI-SC0EFFE8ACB	APOB_TREM2_receptor	simple:P04114	complex:TREM2_receptor	APOB		TRUE	FALSE	TRUE	curated	FALSE	Ligand-Receptor	Signaling by Apolipoprotein	1	1	1	1	1	1	1	1	1	1	1	1	1	1	1	1	1	1	1	1	1	1	1	1	1	1	1	1	1	1	1	1	1	1	1	1	1
CPI-SC06C75F978	APOE_TREM2_receptor	simple:P02649	complex:TREM2_receptor	APOE		TRUE	FALSE	TRUE	curated	FALSE	Ligand-Receptor	Signaling by Apolipoprotein	1	1	1	1	1	1	1	1	1	1	1	1	1	1	1	1	1	1	1	1	1	1	1	1	1	1	1	1	1	1	1	1	1	1	1	1	1
CPI-SC046AFCFE9	CLU_TREM2_receptor	simple:P10909	complex:TREM2_receptor	CLU		TRUE	FALSE	TRUE	curated	FALSE	Ligand-Receptor		1	1	1	1	1	1	1	1	1	1	1	1	1	1	1	1	1	1	1	1	1	1	1	1	1	1	1	1	1	1	1	1	1	1	1	1	1
CPI-CS0EC7F7C75	Dihydrotestosterone_bySRD5A1_AR	complex:Dihydrotestosterone_bySRD5A1	simple:P10275		AR	TRUE	FALSE	TRUE	curated	FALSE	Ligand-Receptor	Signaling by Steroids	1	1	1	1	1	1	1	1	1	1	1	1	1	1	1	1	1	1	1	1	1	1	1	1	1	1	1	1	1	1	1	1	1	1	1	1	1
CPI-CS0D228AF4D	Dihydrotestosterone_bySRD5A2_AR	complex:Dihydrotestosterone_bySRD5A2	simple:P10275		AR	TRUE	FALSE	TRUE	curated	FALSE	Ligand-Receptor	Signaling by Steroids	1	1	1	1	1	1	1	1	1	1	1	1	1	1	1	1	1	1	1	1	1	1	1	1	1	1	1	1	1	1	1	1	1	1	1	1	1
CPI-CS039E9FE7F	Dihydrotestosterone_bySRD5A3_AR	complex:Dihydrotestosterone_bySRD5A3	simple:P10275		AR	TRUE	FALSE	TRUE	curated	FALSE	Ligand-Receptor	Signaling by Steroids	1	1	1	1	1	1	1	1	1	1	1	1	1	1	1	1	1	1	1	1	1	1	1	1	1	1	1	1	1	1	1	1	1	1	1	1	1
CPI-CS0BE6576AD	Testosterone_byHSD17B12_AR	complex:Testosterone_byHSD17B12	simple:P10275		AR	TRUE	FALSE	TRUE	curated	FALSE	Ligand-Receptor	Signaling by Steroids	1	1	1	1	1	1	1	1	1	1	1	1	1	1	1	0	1	1	0	0.02	1	1	1	1	1	1	1	1	1	1	1	1	1	1	1	1	1
CPI-CS08D535BCF	22Hydroxycholesterol_byCYP11A1_NR1H4	complex:22Hydroxycholesterol_byCYP11A1	simple:Q96RI1		NR1H4	TRUE	FALSE	TRUE	curated	FALSE	Ligand-Receptor	Signaling by Steroids	1	1	1	1	1	1	1	1	1	1	1	1	1	1	1	1	1	1	1	1	1	1	1	1	1	1	1	1	1	1	1	1	1	1	1	1	1
CPI-CS01DAEDE79	Calcitriol_byCYP27B1_VDR	complex:Calcitriol_byCYP27B1	simple:P11473		VDR	TRUE	FALSE	TRUE	curated	FALSE	Ligand-Receptor	Signaling by Steroids	1	1	1	1	1	1	1	1	1	1	1	1	1	1	1	1	1	1	1	1	1	1	1	1	1	1	1	1	1	1	1	1	1	1	1	1	1
CPI-CS09B8977D7	Dehydroepiandrosterone_bySTS_ESR1	complex:Dehydroepiandrosterone_bySTS	simple:P03372		ESR1	TRUE	FALSE	TRUE	curated	FALSE	Ligand-Receptor	Signaling by Dehydroepiandrosterone	1	1	1	1	1	1	1	1	1	1	1	1	1	1	1	1	1	1	1	1	1	1	1	1	1	1	1	1	1	1	1	1	1	1	1	1	1
CPI-CS0168A25C9	Estradiol_byHSD17B1_ESR1	complex:Estradiol_byHSD17B1	simple:P03372		ESR1	TRUE	FALSE	TRUE	curated	FALSE	Ligand-Receptor	Signaling by Estradiol	1	1	1	1	1	1	1	1	1	1	1	1	1	1	1	1	1	1	1	1	1	1	1	1	1	1	1	1	1	1	1	1	1	1	1	1	1
CPI-CS0A04F7238	Estradiol_byHSD17B1_ESR2	complex:Estradiol_byHSD17B1	simple:Q92731		ESR2	TRUE	FALSE	TRUE	curated	FALSE	Ligand-Receptor	Signaling by Estradiol	1	1	1	1	1	1	1	1	1	1	1	1	1	1	1	1	1	1	1	1	1	1	1	1	1	1	1	1	1	1	1	1	1	1	1	1	1
CPI-CS0B08AEA2D	Estradiol_byHSD17B1_GPER1	complex:Estradiol_byHSD17B1	simple:Q99527		GPER1	TRUE	FALSE	TRUE	curated	FALSE	Ligand-Receptor	Signaling by Estradiol	1	1	1	1	1	1	1	1	1	1	1	1	1	1	1	1	1	1	1	1	1	1	1	1	1	1	1	1	1	1	1	1	1	1	1	1	1
CPI-SS0DE9B07A8	ANGPT1_TEK	simple:Q15389	simple:Q02763	ANGPT1	TEK	TRUE	FALSE	TRUE	curated	FALSE	Ligand-Receptor	Signaling by Angiopoietin	1	1	1	1	1	1	1	1	1	1	1	1	1	1	1	1	1	1	1	1	1	1	1	1	1	1	1	1	1	1	1	1	1	1	1	1	1
CPI-SS0BAB460FF	ANGPT2_TEK	simple:O15123	simple:Q02763	ANGPT2	TEK	TRUE	FALSE	TRUE	curated	FALSE	Ligand-Receptor	Signaling by Angiopoietin	1	1	1	1	1	1	1	1	1	1	1	1	1	1	1	1	1	1	1	1	1	1	1	1	1	1	1	1	1	1	1	1	1	1	1	1	1
CPI-SS0D89F86A7	ANGPT4_TEK	simple:Q9Y264	simple:Q02763	ANGPT4	TEK	TRUE	FALSE	TRUE	curated	FALSE	Ligand-Receptor	Signaling by Angiopoietin	1	1	1	1	1	1	1	1	1	1	1	1	1	1	1	1	1	1	1	1	1	1	1	1	1	1	1	1	1	1	1	1	1	1	1	1	1
CPI-SS05996C8FD	AGT_AGTR1	simple:P01019	simple:P30556	AGT	AGTR1	TRUE	FALSE	TRUE	curated	FALSE	Ligand-Receptor	Signaling by Angiotensinogen	1	1	1	1	1	1	1	1	1	1	1	1	1	1	1	1	1	1	1	1	1	1	1	1	1	1	1	1	1	1	1	1	1	1	1	1	1
CPI-SS069924427	AGT_AGTR2	simple:P01019	simple:P50052	AGT	AGTR2	TRUE	FALSE	TRUE	curated	FALSE	Ligand-Receptor	Signaling by Angiotensinogen	1	1	1	1	1	1	1	1	1	1	1	1	1	1	1	1	1	1	1	1	1	1	1	1	1	1	1	1	1	1	1	1	1	1	1	1	1
CPI-SS0F739D3DB	ANXA1_FPR1	simple:P04083	simple:P21462	ANXA1	FPR1	TRUE	FALSE	TRUE	curated	FALSE	Ligand-Receptor	Signaling by Annexin	1	1	1	1	1	1	1	1	1	1	1	1	1	1	1	1	1	1	1	1	1	1	1	1	1	1	1	1	1	1	1	1	1	1	1	1	1
CPI-SS015B29D3F	APOA1_ABCA1	simple:P02647	simple:O95477	APOA1	ABCA1	TRUE	FALSE	FALSE	curated	FALSE	Ligand-Receptor	Signaling by Apolipoprotein	1	1	1	1	1	1	1	1	1	1	1	1	1	1	1	1	1	1	1	1	1	1	1	1	1	1	1	1	1	1	1	1	1	1	1	1	1
CPI-SC06DAC3119	APOA1_CUBN_AMN_complex	simple:P02647	complex:CUBN_AMN_complex	APOA1		TRUE	FALSE	TRUE	curated	FALSE	Ligand-Receptor	Signaling by Apolipoprotein	1	1	1	1	1	1	1	1	1	1	1	1	1	1	1	1	1	1	1	1	1	1	1	1	1	1	1	1	1	1	1	1	1	1	1	1	1
CPI-SS00BE17C71	APOB_APOBR	simple:P04114	simple:Q0VD83	APOB	APOBR	TRUE	FALSE	TRUE	curated	FALSE	Ligand-Receptor	Signaling by Apolipoprotein	1	1	1	1	1	1	1	1	1	1	1	1	1	1	1	1	1	1	1	1	1	1	1	1	1	1	1	1	1	1	1	1	1	1	1	1	1
CPI-CS03629A52A	2arachidonoylglycerol_byDAGLA_CNR1	complex:2arachidonoylglycerol_byDAGLA	simple:P21554		CNR1	TRUE	FALSE	TRUE	curated	FALSE	Ligand-Receptor	Signaling by Arachidonoylglycerol	1	1	1	1	1	1	1	1	1	1	1	1	1	1	1	1	1	1	1	1	1	1	1	1	1	1	1	1	1	0.02	1	1	1	1	1	1	1
CPI-CS007D418BE	2arachidonoylglycerol_byDAGLB_CNR1	complex:2arachidonoylglycerol_byDAGLB	simple:P21554		CNR1	TRUE	FALSE	TRUE	curated	FALSE	Ligand-Receptor	Signaling by Arachidonoylglycerol	1	1	1	1	1	1	1	0	1	1	1	1	1	1	1	1	1	1	0	1	1	1	1	1	1	1	1	1	1	0	1	1	1	1	1	1	1
CPI-CS045C37E64	2arachidonoylglycerol_byDAGLA_GPR55	complex:2arachidonoylglycerol_byDAGLA	simple:Q9Y2T6		GPR55	TRUE	FALSE	TRUE	curated	FALSE	Ligand-Receptor	Signaling by Arachidonoylglycerol	1	1	1	1	1	1	1	1	1	1	1	1	1	1	1	1	1	1	1	1	1	1	1	1	1	1	1	1	1	1	1	1	1	1	1	1	1
CPI-CS01F7D06F1	2arachidonoylglycerol_byDAGLB_GPR55	complex:2arachidonoylglycerol_byDAGLB	simple:Q9Y2T6		GPR55	TRUE	FALSE	TRUE	curated	FALSE	Ligand-Receptor	Signaling by Arachidonoylglycerol	1	1	1	1	1	1	1	1	1	1	1	1	1	1	1	1	1	1	1	1	1	1	1	1	1	1	1	1	1	1	1	1	1	1	1	1	1
CPI-SS0EDD4928A	NGF_NGFR	simple:P01138	simple:P08138	NGF	NGFR	TRUE	FALSE	TRUE	curated	FALSE	Ligand-Receptor	Signaling by Beta-nerve growth factor	1	1	1	1	1	1	1	1	1	1	1	1	1	1	1	1	1	1	1	1	1	1	1	1	1	1	1	1	1	1	1	1	1	1	1	1	1
CPI-SS0E4E83C2E	BDNF_NGFR	simple:P23560	simple:P08138	BDNF	NGFR	TRUE	FALSE	TRUE	curated	FALSE	Ligand-Receptor	Signaling by Brain-derived neurotrophic factor	1	1	1	1	1	1	1	1	1	1	1	1	1	1	1	1	1	1	1	1	1	1	1	1	1	1	1	1	1	1	1	1	1	1	1	1	1
CPI-SS0AEAEEECB	NTF3_NGFR	simple:P20783	simple:P08138	NTF3	NGFR	TRUE	FALSE	TRUE	curated	FALSE	Ligand-Receptor	Signaling by Neurotrophin	1	1	1	1	1	1	1	1	1	1	1	1	1	1	1	1	1	1	1	1	1	1	1	1	1	1	1	1	1	1	1	1	1	1	1	1	1
CPI-SS081A36E07	CD80_NGFR	simple:P33681	simple:P08138	CD80	NGFR	FALSE	TRUE	TRUE	curated	FALSE	Ligand-Receptor		1	1	1	1	1	1	1	1	1	1	1	1	1	1	1	1	1	1	1	1	1	1	1	1	1	1	1	1	1	1	1	1	1	1	1	1	1
CPI-SS0DD9B3D49	NGF_SORT1	simple:P01138	simple:Q99523	NGF	SORT1	TRUE	FALSE	TRUE	curated	FALSE	Ligand-Receptor	Signaling by Beta-nerve growth factor	1	1	0	0.1	0	0	0.01	0	0	0	0	0	0	0	0	0	0	1	0	1	0.02	0	1	1	0	0.01	0	0	0	0	0	0	0	0	0	0	0
CPI-SS09A36B221	BDNF_SORT1	simple:P23560	simple:Q99523	BDNF	SORT1	TRUE	FALSE	TRUE	curated	FALSE	Ligand-Receptor	Signaling by Brain-derived neurotrophic factor	1	1	1	1	1	1	1	1	1	1	1	1	1	1	1	1	1	1	1	1	1	1	1	1	1	1	1	1	1	1	1	1	1	1	1	1	1
CPI-SS0A437E174	NTS_SORT1	simple:P30990	simple:Q99523	NTS	SORT1	TRUE	FALSE	TRUE	curated	FALSE	Ligand-Receptor	Signaling by Neurotensin	1	1	1	1	1	1	1	1	1	1	1	1	1	1	1	1	1	1	1	1	1	1	1	1	1	1	1	1	1	1	1	1	1	1	1	1	1
CPI-SS02A53F29E	LRPAP1_SORT1	simple:P30533	simple:Q99523	LRPAP1	SORT1	FALSE	FALSE	TRUE	curated	FALSE	Ligand-Receptor		1	1	0.98	1	0	0.76	0.86	0.19	0	0	0	0	0.99	0.88	1	0.36	0	1	0.91	1	0.42	0.08	1	1	0.9	1	0	0.64	0.72	0.16	0	0.01	0	0	0.85	0.72	1
CPI-SC0C403F032	BMP2_BMPR1B_BMPR2	simple:P12643	complex:BMPR1B_BMPR2	BMP2		TRUE	FALSE	TRUE	curated	FALSE	Ligand-Receptor	Signaling by BMP	1	1	1	1	1	1	1	1	1	1	1	1	1	1	1	1	1	1	1	1	1	1	1	1	1	1	1	1	1	1	1	1	1	1	1	1	1
CPI-SC07F8BC578	BMP4_BMPR1B_BMPR2	simple:P12644	complex:BMPR1B_BMPR2	BMP4		TRUE	FALSE	TRUE	curated	FALSE	Ligand-Receptor	Signaling by BMP	1	1	1	1	1	1	1	1	1	1	1	1	1	1	1	1	1	1	1	1	1	1	1	1	1	1	1	1	1	1	1	1	1	1	1	1	1
CPI-SC08AB23320	BMP5_BMPR1B_BMPR2	simple:P22003	complex:BMPR1B_BMPR2	BMP5		TRUE	FALSE	TRUE	curated	FALSE	Ligand-Receptor	Signaling by BMP	1	1	1	1	1	1	1	1	1	1	1	1	1	1	1	1	1	1	1	1	1	1	1	1	1	1	1	1	1	1	1	1	1	1	1	1	1
CPI-SC0DDF53DDB	BMP6_BMPR1B_BMPR2	simple:P22004	complex:BMPR1B_BMPR2	BMP6		TRUE	FALSE	TRUE	curated	FALSE	Ligand-Receptor	Signaling by BMP	0	0	1	1	1	1	1	1	1	1	1	1	1	1	1	1	1	0	0	0	1	1	0	0.04	1	1	1	1	1	1	1	1	1	1	1	1	1
CPI-SC0DA028FF9	BMP7_BMPR1B_BMPR2	simple:P18075	complex:BMPR1B_BMPR2	BMP7		TRUE	FALSE	TRUE	curated	FALSE	Ligand-Receptor	Signaling by BMP	1	1	1	1	1	1	1	1	1	1	1	1	1	1	1	1	1	1	1	1	1	1	1	1	1	1	1	1	1	1	1	1	1	1	1	1	1
CPI-SC090BF166F	GDF6_BMPR1B_BMPR2	simple:Q6KF10	complex:BMPR1B_BMPR2	GDF6		TRUE	FALSE	TRUE	curated	FALSE	Ligand-Receptor	Signaling by Growth differentiation factor	1	1	1	1	1	1	1	1	1	1	1	1	1	1	1	1	1	1	1	1	1	1	1	1	1	1	1	1	1	1	1	1	1	1	1	1	1
CPI-SC0464F1C6E	BMP2_BMR1A_ACR2A	simple:P12643	complex:BMR1A_ACR2A	BMP2		TRUE	FALSE	TRUE	curated	FALSE	Ligand-Receptor	Signaling by BMP	1	1	1	1	1	1	1	1	1	1	1	1	1	1	1	1	1	1	1	1	1	1	1	1	1	1	1	1	1	1	1	1	1	1	1	1	1
CPI-SC052486D3E	BMP4_BMR1A_ACR2A	simple:P12644	complex:BMR1A_ACR2A	BMP4		TRUE	FALSE	TRUE	curated	FALSE	Ligand-Receptor	Signaling by BMP	1	1	1	1	1	1	1	1	1	1	1	1	1	1	1	1	1	1	1	1	1	1	1	1	1	1	1	1	1	1	1	1	1	1	1	1	1
CPI-SC09FC5131F	BMP5_BMR1A_ACR2A	simple:P22003	complex:BMR1A_ACR2A	BMP5		TRUE	FALSE	TRUE	curated	FALSE	Ligand-Receptor	Signaling by BMP	1	1	1	1	1	1	1	1	1	1	1	1	1	1	1	1	1	1	1	1	1	1	1	1	1	1	1	1	1	1	1	1	1	1	1	1	1
CPI-SC0C97FACEA	BMP6_BMR1A_ACR2A	simple:P22004	complex:BMR1A_ACR2A	BMP6		TRUE	FALSE	TRUE	curated	FALSE	Ligand-Receptor	Signaling by BMP	0.01	0.05	0	0	0	0	1	0.13	0	0	0	0	0	0	0	0	0	0	0	0	0	0	0.15	0.21	0	0	0.01	0	1	0.39	0.02	0.06	0.05	0	0.03	0.01	0
CPI-SC0BACF0481	BMP7_BMR1A_ACR2A	simple:P18075	complex:BMR1A_ACR2A	BMP7		TRUE	FALSE	TRUE	curated	FALSE	Ligand-Receptor	Signaling by BMP	1	1	1	1	1	1	1	1	1	1	1	1	1	1	1	1	1	1	1	1	1	1	1	1	1	1	1	1	1	1	1	1	1	1	1	1	1
CPI-SC00694A66B	GDF6_BMR1A_ACR2A	simple:Q6KF10	complex:BMR1A_ACR2A	GDF6		TRUE	FALSE	TRUE	curated	FALSE	Ligand-Receptor	Signaling by Growth differentiation factor	1	1	1	1	1	1	1	1	1	1	1	1	1	1	1	1	1	1	1	1	1	1	1	1	1	1	1	1	1	1	1	1	1	1	1	1	1
CPI-SC05FF723A3	BMP2_BMR1B_AVR2A	simple:P12643	complex:BMR1B_AVR2A	BMP2		TRUE	FALSE	TRUE	curated	FALSE	Ligand-Receptor	Signaling by BMP	1	1	1	1	1	1	1	1	1	1	1	1	1	1	1	1	1	1	1	1	1	1	1	1	1	1	1	1	1	1	1	1	1	1	1	1	1
CPI-SC00DB2B867	BMP4_BMR1B_AVR2A	simple:P12644	complex:BMR1B_AVR2A	BMP4		TRUE	FALSE	TRUE	curated	FALSE	Ligand-Receptor	Signaling by BMP	1	1	1	1	1	1	1	1	1	1	1	1	1	1	1	1	1	1	1	1	1	1	1	1	1	1	1	1	1	1	1	1	1	1	1	1	1
CPI-SC00CF68ED3	BMP5_BMR1B_AVR2A	simple:P22003	complex:BMR1B_AVR2A	BMP5		TRUE	FALSE	TRUE	curated	FALSE	Ligand-Receptor	Signaling by BMP	1	1	1	1	1	1	1	1	1	1	1	1	1	1	1	1	1	1	1	1	1	1	1	1	1	1	1	1	1	1	1	1	1	1	1	1	1
CPI-SC0C676F3BE	BMP6_BMR1B_AVR2A	simple:P22004	complex:BMR1B_AVR2A	BMP6		TRUE	FALSE	TRUE	curated	FALSE	Ligand-Receptor	Signaling by BMP	0	0	1	1	1	1	1	1	1	1	1	1	1	1	1	1	1	0	0	0	1	1	0	0.01	1	1	1	1	1	1	1	1	1	1	1	1	1
CPI-SC0D389E644	BMP7_BMR1B_AVR2A	simple:P18075	complex:BMR1B_AVR2A	BMP7		TRUE	FALSE	TRUE	curated	FALSE	Ligand-Receptor	Signaling by BMP	1	1	1	1	1	1	1	1	1	1	1	1	1	1	1	1	1	1	1	1	1	1	1	1	1	1	1	1	1	1	1	1	1	1	1	1	1
CPI-SC0E5E4119C	GDF6_BMR1B_AVR2A	simple:Q6KF10	complex:BMR1B_AVR2A	GDF6		TRUE	FALSE	TRUE	curated	FALSE	Ligand-Receptor	Signaling by Growth differentiation factor	1	1	1	1	1	1	1	1	1	1	1	1	1	1	1	1	1	1	1	1	1	1	1	1	1	1	1	1	1	1	1	1	1	1	1	1	1
CPI-SC04266947A	BMP2_BMR1A_AVR2B	simple:P12643	complex:BMR1A_AVR2B	BMP2		TRUE	FALSE	TRUE	curated	FALSE	Ligand-Receptor	Signaling by BMP	1	1	1	1	1	1	1	1	1	1	1	1	1	1	1	1	1	1	1	1	1	1	1	1	1	1	1	1	1	1	1	1	1	1	1	1	1
CPI-SC01D95B14C	BMP4_BMR1A_AVR2B	simple:P12644	complex:BMR1A_AVR2B	BMP4		TRUE	FALSE	TRUE	curated	FALSE	Ligand-Receptor	Signaling by BMP	1	1	1	1	1	1	1	1	1	1	1	1	1	1	1	1	1	1	1	1	1	1	1	1	1	1	1	1	1	1	1	1	1	1	1	1	1
CPI-SC09E264612	BMP5_BMR1A_AVR2B	simple:P22003	complex:BMR1A_AVR2B	BMP5		TRUE	FALSE	TRUE	curated	FALSE	Ligand-Receptor	Signaling by BMP	1	1	1	1	1	1	1	1	1	1	1	1	1	1	1	1	1	1	1	1	1	1	1	1	1	1	1	1	1	1	1	1	1	1	1	1	1
CPI-SC0D05B755E	BMP6_BMR1A_AVR2B	simple:P22004	complex:BMR1A_AVR2B	BMP6		TRUE	FALSE	TRUE	curated	FALSE	Ligand-Receptor	Signaling by BMP	1	1	1	1	1	1	1	1	1	1	1	1	1	1	1	1	1	1	1	0	0	1	1	1	1	1	1	1	1	1	1	1	1	1	1	1	1
CPI-SC049520B40	BMP7_BMR1A_AVR2B	simple:P18075	complex:BMR1A_AVR2B	BMP7		TRUE	FALSE	TRUE	curated	FALSE	Ligand-Receptor	Signaling by BMP	1	1	1	1	1	1	1	1	1	1	1	1	1	1	1	1	1	1	1	1	1	1	1	1	1	1	1	1	1	1	1	1	1	1	1	1	1
CPI-SC0FB40175C	BMP2_BMR1B_AVR2B	simple:P12643	complex:BMR1B_AVR2B	BMP2		TRUE	FALSE	TRUE	curated	FALSE	Ligand-Receptor	Signaling by BMP	1	1	1	1	1	1	1	1	1	1	1	1	1	1	1	1	1	1	1	1	1	1	1	1	1	1	1	1	1	1	1	1	1	1	1	1	1
CPI-SC01C6EA11C	BMP4_BMR1B_AVR2B	simple:P12644	complex:BMR1B_AVR2B	BMP4		TRUE	FALSE	TRUE	curated	FALSE	Ligand-Receptor	Signaling by BMP	1	1	1	1	1	1	1	1	1	1	1	1	1	1	1	1	1	1	1	1	1	1	1	1	1	1	1	1	1	1	1	1	1	1	1	1	1
CPI-SC0D6D4E48B	BMP5_BMR1B_AVR2B	simple:P22003	complex:BMR1B_AVR2B	BMP5		TRUE	FALSE	TRUE	curated	FALSE	Ligand-Receptor	Signaling by BMP	1	1	1	1	1	1	1	1	1	1	1	1	1	1	1	1	1	1	1	1	1	1	1	1	1	1	1	1	1	1	1	1	1	1	1	1	1
CPI-SC0F6C8C336	BMP6_BMR1B_AVR2B	simple:P22004	complex:BMR1B_AVR2B	BMP6		TRUE	FALSE	TRUE	curated	FALSE	Ligand-Receptor	Signaling by BMP	1	1	1	1	1	1	1	1	1	1	1	1	1	1	1	1	1	1	1	0	1	1	1	1	1	1	1	1	1	1	1	1	1	1	1	1	1
CPI-SC05824EDF4	BMP7_BMR1B_AVR2B	simple:P18075	complex:BMR1B_AVR2B	BMP7		TRUE	FALSE	TRUE	curated	FALSE	Ligand-Receptor	Signaling by BMP	1	1	1	1	1	1	1	1	1	1	1	1	1	1	1	1	1	1	1	1	1	1	1	1	1	1	1	1	1	1	1	1	1	1	1	1	1
CPI-SC089058CD0	GDF6_BMR1B_AVR2B	simple:Q6KF10	complex:BMR1B_AVR2B	GDF6		TRUE	FALSE	TRUE	curated	FALSE	Ligand-Receptor	Signaling by Growth differentiation factor	1	1	1	1	1	1	1	1	1	1	1	1	1	1	1	1	1	1	1	1	1	1	1	1	1	1	1	1	1	1	1	1	1	1	1	1	1
CPI-SC070B9F112	BMP2_BMPR1A_BMPR2	simple:P12643	complex:BMPR1A_BMPR2	BMP2		TRUE	FALSE	TRUE	curated	FALSE	Ligand-Receptor	Signaling by BMP	1	1	1	1	1	1	1	1	1	1	1	1	1	1	1	1	1	1	1	1	1	1	1	1	1	1	1	1	1	1	1	1	1	1	1	1	1
CPI-SC0915DDE22	BMP4_BMPR1A_BMPR2	simple:P12644	complex:BMPR1A_BMPR2	BMP4		TRUE	FALSE	TRUE	curated	FALSE	Ligand-Receptor	Signaling by BMP	1	1	1	1	1	1	1	1	1	1	1	1	1	1	1	1	1	1	1	1	1	1	1	1	1	1	1	1	1	1	1	1	1	1	1	1	1
CPI-SC085698C59	BMP5_BMPR1A_BMPR2	simple:P22003	complex:BMPR1A_BMPR2	BMP5		TRUE	FALSE	TRUE	curated	FALSE	Ligand-Receptor	Signaling by BMP	1	1	1	1	1	1	1	1	1	1	1	1	1	1	1	1	1	1	1	1	1	1	1	1	1	1	1	1	1	1	1	1	1	1	1	1	1
CPI-SC00D19A858	BMP6_BMPR1A_BMPR2	simple:P22004	complex:BMPR1A_BMPR2	BMP6		TRUE	FALSE	TRUE	curated	FALSE	Ligand-Receptor	Signaling by BMP	0	0	0	0	0	0	0	0	0	0	0	0	0	0	0	0	0	0	0.01	0	0	0	0	0.01	0	0	0	0.01	0	0	0	0	0	0	0	0	0
CPI-SC0B1EBCCC6	BMP7_BMPR1A_BMPR2	simple:P18075	complex:BMPR1A_BMPR2	BMP7		TRUE	FALSE	TRUE	curated	FALSE	Ligand-Receptor	Signaling by BMP	1	1	1	1	1	1	1	1	1	1	1	1	1	1	1	1	1	1	1	1	1	1	1	1	1	1	1	1	1	1	1	1	1	1	1	1	1
CPI-SC0B118E8DA	GDF6_BMPR1A_BMPR2	simple:Q6KF10	complex:BMPR1A_BMPR2	GDF6		TRUE	FALSE	TRUE	curated	FALSE	Ligand-Receptor	Signaling by Growth differentiation factor	1	1	1	1	1	1	1	1	1	1	1	1	1	1	1	1	1	1	1	1	1	1	1	1	1	1	1	1	1	1	1	1	1	1	1	1	1
CPI-SC0C33040A3	BMP5_ACVR_1A2A_receptor	simple:P22003	complex:ACVR_1A2A_receptor	BMP5		TRUE	FALSE	TRUE	curated	FALSE	Ligand-Receptor	Signaling by BMP	1	1	1	1	1	1	1	1	1	1	1	1	1	1	1	1	1	1	1	1	1	1	1	1	1	1	1	1	1	1	1	1	1	1	1	1	1
CPI-SC079BB7A02	BMP6_ACVR_1A2A_receptor	simple:P22004	complex:ACVR_1A2A_receptor	BMP6		TRUE	FALSE	TRUE	curated	FALSE	Ligand-Receptor	Signaling by BMP	0.01	0.05	0	0	0	0	1	0.13	0	0	0	0	0	0	0	0	0	0	0	0	0	0	0.15	0.21	0	0	0.01	0	1	0.39	0.02	0.06	0.05	0	0.03	0.01	0
CPI-SC063D5B0A1	BMP7_ACVR_1A2A_receptor	simple:P18075	complex:ACVR_1A2A_receptor	BMP7		TRUE	FALSE	TRUE	curated	FALSE	Ligand-Receptor	Signaling by BMP	1	1	1	1	1	1	1	1	1	1	1	1	1	1	1	1	1	1	1	1	1	1	1	1	1	1	1	1	1	1	1	1	1	1	1	1	1
CPI-CC0AFC21177	Activin_ligand_ab_ACVR_1A2A_receptor	complex:Activin_ligand_ab	complex:ACVR_1A2A_receptor			TRUE	FALSE	TRUE	curated	FALSE	Ligand-Receptor	Signaling by Inhibin/Activin	1	1	1	1	1	1	1	1	1	1	1	1	1	1	1	1	1	1	1	1	1	1	1	1	1	1	1	1	1	1	1	1	1	1	1	1	1
CPI-SC06FA9E664	INHA_ACVR_1A2A_receptor	simple:P05111	complex:ACVR_1A2A_receptor	INHA		TRUE	FALSE	TRUE	curated	FALSE	Ligand-Receptor	Signaling by Inhibin/Activin	1	0.97	0.03	0.04	0.79	0.04	1	1	1	1	1	0.72	1	0.94	0.11	0.97	0.76	0	0	0	0.2	1	1	0.93	0.04	0.03	0.68	0.02	1	1	0.97	1	1	0.51	0.95	0.73	0.04
CPI-CC07611BF54	Inhibin_ligand_A_ACVR_1A2A_receptor	complex:Inhibin_ligand_A	complex:ACVR_1A2A_receptor			TRUE	FALSE	TRUE	curated	FALSE	Ligand-Receptor	Signaling by Inhibin/Activin	1	1	1	1	1	1	1	1	1	1	1	1	1	1	1	1	1	1	1	1	1	1	1	1	1	1	1	1	1	1	1	1	1	1	1	1	1
CPI-CC0AD71E0D3	Inhibin_ligand_B_ACVR_1A2A_receptor	complex:Inhibin_ligand_B	complex:ACVR_1A2A_receptor			TRUE	FALSE	TRUE	curated	FALSE	Ligand-Receptor	Signaling by Inhibin/Activin	1	1	1	1	1	1	1	1	1	1	1	1	1	1	1	1	1	1	1	1	1	1	1	1	1	1	1	1	1	1	1	1	1	1	1	1	1
CPI-SC04091C5FD	BMP5_ACVR_1A2B_receptor	simple:P22003	complex:ACVR_1A2B_receptor	BMP5		TRUE	FALSE	TRUE	curated	FALSE	Ligand-Receptor	Signaling by BMP	1	1	1	1	1	1	1	1	1	1	1	1	1	1	1	1	1	1	1	1	1	1	1	1	1	1	1	1	1	1	1	1	1	1	1	1	1
CPI-SC0A978EC39	BMP6_ACVR_1A2B_receptor	simple:P22004	complex:ACVR_1A2B_receptor	BMP6		TRUE	FALSE	TRUE	curated	FALSE	Ligand-Receptor	Signaling by BMP	1	1	1	1	1	1	1	1	1	1	1	1	1	1	1	1	1	1	1	0	0	1	1	1	1	1	1	1	1	1	1	1	1	1	1	1	1
CPI-SC0A9057425	BMP7_ACVR_1A2B_receptor	simple:P18075	complex:ACVR_1A2B_receptor	BMP7		TRUE	FALSE	TRUE	curated	FALSE	Ligand-Receptor	Signaling by BMP	1	1	1	1	1	1	1	1	1	1	1	1	1	1	1	1	1	1	1	1	1	1	1	1	1	1	1	1	1	1	1	1	1	1	1	1	1
CPI-CC028D7588F	Activin_ligand_ab_ACVR_1A2B_receptor	complex:Activin_ligand_ab	complex:ACVR_1A2B_receptor			TRUE	FALSE	TRUE	curated	FALSE	Ligand-Receptor	Signaling by Inhibin/Activin	1	1	1	1	1	1	1	1	1	1	1	1	1	1	1	1	1	1	1	1	1	1	1	1	1	1	1	1	1	1	1	1	1	1	1	1	1
CPI-SC0D868E29E	INHA_ACVR_1A2B_receptor	simple:P05111	complex:ACVR_1A2B_receptor	INHA		TRUE	FALSE	TRUE	curated	FALSE	Ligand-Receptor	Signaling by Inhibin/Activin	1	1	1	1	1	1	1	1	1	1	1	1	1	1	1	1	1	1	1	0.03	0	1	1	1	1	1	1	1	1	1	1	1	1	1	1	1	1
CPI-CC07323E253	Inhibin_ligand_A_ACVR_1A2B_receptor	complex:Inhibin_ligand_A	complex:ACVR_1A2B_receptor			TRUE	FALSE	TRUE	curated	FALSE	Ligand-Receptor	Signaling by Inhibin/Activin	1	1	1	1	1	1	1	1	1	1	1	1	1	1	1	1	1	1	1	1	1	1	1	1	1	1	1	1	1	1	1	1	1	1	1	1	1
CPI-CC0300AB2DF	Inhibin_ligand_B_ACVR_1A2B_receptor	complex:Inhibin_ligand_B	complex:ACVR_1A2B_receptor			TRUE	FALSE	TRUE	curated	FALSE	Ligand-Receptor	Signaling by Inhibin/Activin	1	1	1	1	1	1	1	1	1	1	1	1	1	1	1	1	1	1	1	1	1	1	1	1	1	1	1	1	1	1	1	1	1	1	1	1	1
CPI-SC0D0822443	BMP5_ACVR1_BMPR2	simple:P22003	complex:ACVR1_BMPR2	BMP5		TRUE	FALSE	TRUE	curated	FALSE	Ligand-Receptor	Signaling by BMP	1	1	1	1	1	1	1	1	1	1	1	1	1	1	1	1	1	1	1	1	1	1	1	1	1	1	1	1	1	1	1	1	1	1	1	1	1
CPI-SC00DF87C38	BMP6_ACVR1_BMPR2	simple:P22004	complex:ACVR1_BMPR2	BMP6		TRUE	FALSE	TRUE	curated	FALSE	Ligand-Receptor	Signaling by BMP	1	0.93	0	0.93	0	0	0	0.04	0	0	0	0	0	0	0	0	0	1	0.25	0	0	0	1	0.97	0	0.97	0.01	0	0.12	0.19	0.02	0	0	0	0	0	0
CPI-SC04771EF53	BMP7_ACVR1_BMPR2	simple:P18075	complex:ACVR1_BMPR2	BMP7		TRUE	FALSE	TRUE	curated	FALSE	Ligand-Receptor	Signaling by BMP	1	1	1	1	1	1	1	1	1	1	1	1	1	1	1	1	1	1	1	1	1	1	1	1	1	1	1	1	1	1	1	1	1	1	1	1	1
CPI-CS0569B9B91	BMPR1B_BMPR2_BMPR1A	complex:BMPR1B_BMPR2	simple:P36894		BMPR1A	FALSE	TRUE	TRUE	curated	FALSE	Receptor-Receptor	Signaling by BMP	0	0.02	0	0	0	0	0	0.01	0	0	0	0	0.01	0	0	0	0	0.02	0.54	0	0	0	0.27	0.58	0.71	0.17	0.35	0.56	0.14	0.49	0.67	0.23	0.29	0.14	0.77	0.62	0.64
CPI-SS0BA601DC4	BDNF_NTRK2	simple:P23560	simple:Q16620	BDNF	NTRK2	TRUE	FALSE	TRUE	curated	FALSE	Ligand-Receptor	Signaling by Brain-derived neurotrophic factor	1	1	1	1	1	1	1	1	1	1	1	1	1	1	1	1	1	1	1	1	1	1	1	1	1	1	1	1	1	1	1	1	1	1	1	1	1
CPI-SS0E3AA6B7B	NTN4_NTRK2	simple:Q9HB63	simple:Q16620	NTN4	NTRK2	TRUE	FALSE	TRUE	curated	FALSE	Ligand-Receptor	Signaling by Netrin	1	1	1	1	0	0	1	1	1	1	1	0	1	0.03	1	0.11	0	0	0	1	0.11	1	1	1	1	1	0	0	1	1	1	1	1	0	1	0.13	1
CPI-SS093E05DD4	NTF3_NTRK2	simple:P20783	simple:Q16620	NTF3	NTRK2	TRUE	FALSE	TRUE	curated	FALSE	Ligand-Receptor	Signaling by Neurotrophin	1	1	1	1	1	1	1	1	1	1	1	1	1	1	1	1	1	1	1	1	1	1	1	1	1	1	1	1	1	1	1	1	1	1	1	1	1
CPI-SC00EA503F2	CALCA_RAMP1_complex	simple:P01258	complex:RAMP1_complex	CALCA		TRUE	FALSE	TRUE	curated	FALSE	Ligand-Receptor	Signaling by Calcitonin	1	1	1	1	1	1	1	1	1	1	1	1	1	1	1	1	1	1	1	1	1	1	1	1	1	1	1	1	1	1	1	1	1	1	1	1	1
CPI-SS084EA55C0	CLSTN1_NRXN1	simple:O94985	simple:Q9ULB1	CLSTN1	NRXN1	FALSE	FALSE	FALSE	curated	FALSE	Ligand-Receptor	Signaling by Calsyntenin	1	0.58	0	0	0	0	1	1	1	1	1	0	1	1	0.26	1	1	0	0	0.93	0	1	1	0.62	0	0	0	0	1	1	1	1	1	0	1	1	0.34
CPI-SS09A6C048C	CLSTN2_NRXN1	simple:Q9H4D0	simple:Q9ULB1	CLSTN2	NRXN1	FALSE	FALSE	FALSE	curated	FALSE	Ligand-Receptor	Signaling by Calsyntenin	1	0.99	0	0	0	0	1	1	1	1	1	0	1	1	1	1	1	0	0	1	0	1	1	1	0	0	0	0	1	1	1	1	1	0	1	1	1
CPI-SS0B880A155	CLSTN3_NRXN1	simple:Q9BQT9	simple:Q9ULB1	CLSTN3	NRXN1	FALSE	FALSE	FALSE	curated	FALSE	Ligand-Receptor	Signaling by Calsyntenin	1	0.64	0	0	0	0	1	1	1	1	1	0	1	1	0.32	1	1	0	0	0.96	0	1	1	0.66	0	0	0	0	1	1	1	1	1	0	1	1	0.37
CPI-SS043D3630C	LRRTM1_NRXN1	simple:Q86UE6	simple:Q9ULB1	LRRTM1	NRXN1	FALSE	FALSE	FALSE	curated	FALSE	Ligand-Receptor	Signaling by Leucine-Rich Repeat Transmembrane Neuronal Protein	1	0.57	0	0	0	0	1	1	1	1	1	0	1	1	0.25	1	1	0	0	0.95	0	1	1	0.6	0	0	0	0	1	1	1	1	1	0	1	1	0.31
CPI-SS0E5F8A5F7	LRRTM2_NRXN1	simple:O43300	simple:Q9ULB1	LRRTM2	NRXN1	FALSE	FALSE	FALSE	curated	FALSE	Ligand-Receptor	Signaling by Leucine-Rich Repeat Transmembrane Neuronal Protein	1	1	1	1	1	1	1	1	1	1	1	1	1	1	1	1	1	1	1	1	1	1	1	1	1	1	1	1	1	1	1	1	1	1	1	1	1
CPI-SS0626DF0EB	LRRTM3_NRXN1	simple:Q86VH5	simple:Q9ULB1	LRRTM3	NRXN1	FALSE	FALSE	FALSE	curated	FALSE	Ligand-Receptor	Signaling by Leucine-Rich Repeat Transmembrane Neuronal Protein	1	1	0.08	0	0	0	1	1	1	1	1	0	1	1	1	1	1	0	0	1	0	1	1	1	0.05	0	0	0	1	1	1	1	1	0	1	1	1
CPI-SS03466C597	LRRTM4_NRXN1	simple:Q86VH4	simple:Q9ULB1	LRRTM4	NRXN1	FALSE	FALSE	FALSE	curated	FALSE	Ligand-Receptor	Signaling by Leucine-Rich Repeat Transmembrane Neuronal Protein	1	1	1	0.98	1	1	1	1	1	1	1	0	1	1	1	1	1	0	1	1	0.03	1	1	1	1	0.88	1	1	1	1	1	1	1	0	1	1	1
CPI-SS0D2DF7881	NLGN1_NRXN1	simple:Q8N2Q7	simple:Q9ULB1	NLGN1	NRXN1	FALSE	FALSE	FALSE	curated	FALSE	Ligand-Receptor	Signaling by Neuroligin	0	0	0	0	0	0	0	0	0	0	0	0	0	0	0	0	0	0	0	0	0	0	0	0	0	0	0	0	0	0	0	0	0	0	0	0	0
CPI-SS0B360C289	NLGN2_NRXN1	simple:Q8NFZ4	simple:Q9ULB1	NLGN2	NRXN1	FALSE	FALSE	FALSE	curated	FALSE	Ligand-Receptor	Signaling by Neuroligin	1	0.54	0	0	0	0	1	1	1	1	1	0	1	1	0.18	1	1	0	0	0.9	0	1	1	0.52	0	0	0	0	1	1	1	1	1	0	1	1	0.18
CPI-SS0613D0B62	NLGN3_NRXN1	simple:Q9NZ94	simple:Q9ULB1	NLGN3	NRXN1	FALSE	FALSE	FALSE	curated	FALSE	Ligand-Receptor	Signaling by Neuroligin	1	0.75	0	0	0	0	1	1	1	1	1	0	1	1	0.56	1	1	0	0	1	0	1	1	0.74	0	0	0	0	1	1	1	1	1	0	1	1	0.56
CPI-SS0BF9265F0	CLSTN1_NRXN2	simple:O94985	simple:P58401	CLSTN1	NRXN2	FALSE	FALSE	FALSE	curated	FALSE	Ligand-Receptor	Signaling by Calsyntenin	1	1	0	0.01	0	0.18	0	1	0	0	0	0	0	1	0	0	0.24	1	0.02	1	0.85	0	1	1	0.01	0.11	0.08	0.59	0	1	0.01	0	0	0.1	0	1	0.04
CPI-SS093707FE0	CLSTN2_NRXN2	simple:Q9H4D0	simple:P58401	CLSTN2	NRXN2	FALSE	FALSE	FALSE	curated	FALSE	Ligand-Receptor	Signaling by Calsyntenin	1	1	1	1	1	1	1	1	1	1	1	1	1	1	1	1	1	1	1	1	1	1	1	1	1	1	1	1	1	1	1	1	1	1	1	1	1
CPI-SS0C1A7F44C	CLSTN3_NRXN2	simple:Q9BQT9	simple:P58401	CLSTN3	NRXN2	FALSE	FALSE	FALSE	curated	FALSE	Ligand-Receptor	Signaling by Calsyntenin	1	1	0	0.03	0.05	0.53	0	1	0	0	0	0	0	1	0	0	0.64	1	0.27	1	0.95	0	1	1	0.07	0.18	0.13	0.75	0.01	1	0.01	0	0	0.23	0.02	1	0.06
CPI-SS0888FD8F7	LRRTM1_NRXN2	simple:Q86UE6	simple:P58401	LRRTM1	NRXN2	FALSE	FALSE	FALSE	curated	FALSE	Ligand-Receptor	Signaling by Leucine-Rich Repeat Transmembrane Neuronal Protein	1	1	0	0	0.02	0.19	0	1	0	0	0	0	0	1	0	0	0.22	1	0.01	1	0.82	0	1	1	0	0.02	0.04	0.44	0	1	0	0	0	0.01	0	1	0
CPI-SS023A16921	LRRTM2_NRXN2	simple:O43300	simple:P58401	LRRTM2	NRXN2	FALSE	FALSE	FALSE	curated	FALSE	Ligand-Receptor	Signaling by Leucine-Rich Repeat Transmembrane Neuronal Protein	1	1	1	1	1	1	1	1	1	1	1	1	1	1	1	1	1	1	1	1	1	1	1	1	1	1	1	1	1	1	1	1	1	1	1	1	1
CPI-SS08D8F6957	LRRTM3_NRXN2	simple:Q86VH5	simple:P58401	LRRTM3	NRXN2	FALSE	FALSE	FALSE	curated	FALSE	Ligand-Receptor	Signaling by Leucine-Rich Repeat Transmembrane Neuronal Protein	1	1	1	1	1	1	1	1	1	1	1	1	1	1	1	1	1	1	1	1	1	1	1	1	1	1	1	1	1	1	1	1	1	1	1	1	1
CPI-SS06157E5AF	LRRTM4_NRXN2	simple:Q86VH4	simple:P58401	LRRTM4	NRXN2	FALSE	FALSE	FALSE	curated	FALSE	Ligand-Receptor	Signaling by Leucine-Rich Repeat Transmembrane Neuronal Protein	1	1	1	1	1	1	1	1	1	1	1	1	1	1	1	1	1	1	1	1	1	1	1	1	1	1	1	1	1	1	1	1	1	1	1	1	1
CPI-SS0CF0A8519	NLGN1_NRXN2	simple:Q8N2Q7	simple:P58401	NLGN1	NRXN2	FALSE	FALSE	FALSE	curated	FALSE	Ligand-Receptor	Signaling by Neuroligin	0	0	0	0	0	0	0	0	0	0	0	0	0	0	0	0	0	0	0	0	0	0	0	0	0	0	0	0	0	0	0	0	0	0	0	0	0
CPI-SS0934535FF	NLGN2_NRXN2	simple:Q8NFZ4	simple:P58401	NLGN2	NRXN2	FALSE	FALSE	FALSE	curated	FALSE	Ligand-Receptor	Signaling by Neuroligin	1	0.98	0	0	0	0.01	0	0.96	0	0	0	0	0	0.9	0	0	0	1	0	1	0.48	0	1	0.96	0	0	0	0.04	0	0.87	0	0	0	0	0	0.68	0
CPI-SS074EA7741	NLGN3_NRXN2	simple:Q9NZ94	simple:P58401	NLGN3	NRXN2	FALSE	FALSE	FALSE	curated	FALSE	Ligand-Receptor	Signaling by Neuroligin	1	1	1	0.96	0.91	1	0.17	1	1	0.46	0	1	0.78	1	0.82	0.04	1	1	1	1	1	0	1	1	0.91	0.95	0.86	1	0.19	1	0.96	0.48	0	1	0.67	1	0.82
CPI-SS0FDAB7BA8	CXCL10_DPP4	simple:P02778	simple:P27487	CXCL10	DPP4	TRUE	FALSE	TRUE	curated	FALSE	Ligand-Receptor	Signaling by Chemokines	1	1	1	1	1	1	1	1	1	1	1	1	1	1	1	1	1	1	1	1	1	1	1	1	1	1	1	1	1	1	1	1	1	1	1	1	1
CPI-SS0B1B18F2D	CXCL12_DPP4	simple:P48061	simple:P27487	CXCL12	DPP4	TRUE	FALSE	TRUE	curated	FALSE	Ligand-Receptor	Signaling by Chemokines	1	1	1	1	1	1	1	1	1	1	1	1	1	1	1	1	1	1	1	1	1	1	1	1	1	1	1	1	1	1	1	1	1	1	1	1	1
CPI-SS0BCCA6596	CCL28_CCR10	simple:Q9NRJ3	simple:P46092	CCL28	CCR10	TRUE	FALSE	TRUE	curated	FALSE	Ligand-Receptor	Signaling by Chemokines	1	1	1	1	1	1	1	1	1	1	1	1	1	1	1	1	1	1	1	1	1	1	1	1	1	1	1	1	1	1	1	1	1	1	1	1	1
CPI-SS03818E1DD	CXCL6_CXCR1	simple:P80162	simple:P25024	CXCL6	CXCR1	TRUE	FALSE	TRUE	curated	FALSE	Ligand-Receptor	Signaling by Chemokines	1	1	1	1	1	1	1	1	1	1	1	1	1	1	1	1	1	1	1	1	1	1	1	1	1	1	1	1	1	1	1	1	1	1	1	1	1
CPI-SS0388C9C86	CX3CL1_CX3CR1	simple:P78423	simple:P49238	CX3CL1	CX3CR1	TRUE	FALSE	TRUE	curated	FALSE	Ligand-Receptor	Signaling by Chemokines	1	1	1	1	1	1	1	1	1	1	1	1	1	1	1	1	1	1	1	1	1	1	1	1	1	1	1	1	1	1	1	1	1	1	1	1	1
CPI-SS0A28DCA72	CXCL12_CXCR4	simple:P48061	simple:P61073	CXCL12	CXCR4	TRUE	FALSE	TRUE	curated	FALSE	Ligand-Receptor	Signaling by Chemokines	1	1	1	1	1	1	1	1	1	1	1	1	1	1	1	1	1	1	1	1	1	1	1	1	1	1	1	1	1	1	1	1	1	1	1	1	1
CPI-SS0669CC233	CXCL14_CXCR4	simple:O95715	simple:P61073	CXCL14	CXCR4	TRUE	FALSE	TRUE	curated	FALSE	Ligand-Receptor	Signaling by Chemokines	1	1	1	1	1	1	1	1	1	1	1	1	1	1	1	1	1	1	1	1	1	1	1	1	1	1	1	1	1	1	1	1	1	1	1	1	1
CPI-SS0B1535576	CXCL16_CXCR6	simple:Q9H2A7	simple:O00574	CXCL16	CXCR6	TRUE	TRUE	TRUE	curated	FALSE	Ligand-Receptor	Signaling by Chemokines	1	1	1	1	1	1	1	1	1	1	1	1	1	1	1	1	1	1	1	1	1	1	1	1	1	1	1	1	1	1	1	1	1	1	1	1	1
CPI-SS00AD71822	CCK_CCKBR	simple:P06307	simple:P32239	CCK	CCKBR	TRUE	FALSE	TRUE	curated	FALSE	Ligand-Receptor	Signaling by Cholecystokinin	1	1	0	1	0	1	1	0	0	0	1	1	0	1	1	1	1	1	1	1	1	1	1	1	0	1	0	1	1	0.01	0	0	1	1	0	1	1
CPI-CS0406B0B69	Cholesterol_byLIPA_RORA	complex:Cholesterol_byLIPA	simple:P35398		RORA	TRUE	FALSE	TRUE	curated	FALSE	Ligand-Receptor	Signaling by Cholesterol	1	1	1	1	1	1	1	1	1	1	1	1	1	1	1	1	1	1	1	1	1	1	1	1	1	1	1	1	1	1	1	1	1	1	1	1	1
CPI-CS0D81115C8	Cholesterol_byDHCR24_RORA	complex:Cholesterol_byDHCR24	simple:P35398		RORA	TRUE	FALSE	TRUE	curated	FALSE	Ligand-Receptor	Signaling by Cholesterol/Desmosterol	0	0	1	0	0	0	1	1	1	1	1	0	1	0	1	1	0.12	0	1	0	0	1	0	0	1	0	0	0	1	1	1	1	1	0	1	0	1
CPI-CS06C6527F4	Cholesterol_byDHCR7_RORA	complex:Cholesterol_byDHCR7	simple:P35398		RORA	TRUE	FALSE	TRUE	curated	FALSE	Ligand-Receptor	Signaling by Cholesterol/Desmosterol	1	1	1	1	1	1	1	1	1	1	1	1	1	1	1	1	1	1	1	1	1	1	1	1	1	1	1	1	1	1	1	1	1	1	1	1	1
CPI-CS0F51152EA	Cholesterol_byLIPA_RORC	complex:Cholesterol_byLIPA	simple:P51449		RORC	TRUE	FALSE	TRUE	curated	FALSE	Ligand-Receptor	Signaling by Cholesterol	1	1	1	1	1	1	1	1	1	1	1	1	1	1	1	1	1	1	1	1	1	1	1	1	1	1	1	1	1	1	1	1	1	1	1	1	1
CPI-CS03D61E885	Cholesterol_byDHCR24_RORC	complex:Cholesterol_byDHCR24	simple:P51449		RORC	TRUE	FALSE	TRUE	curated	FALSE	Ligand-Receptor	Signaling by Cholesterol/Desmosterol	1	1	1	1	1	1	1	1	1	1	1	1	1	1	1	1	1	1	1	1	1	1	1	1	1	1	1	1	1	1	1	1	1	1	1	1	1
CPI-CS0BEF10547	Cholesterol_byDHCR7_RORC	complex:Cholesterol_byDHCR7	simple:P51449		RORC	TRUE	FALSE	TRUE	curated	FALSE	Ligand-Receptor	Signaling by Cholesterol/Desmosterol	1	1	1	1	1	1	1	1	1	1	1	1	1	1	1	1	1	1	1	1	1	1	1	1	1	1	1	1	1	1	1	1	1	1	1	1	1
CPI-CS086D3E39F	Desmosterol_byDHCR7_NR1H2	complex:Desmosterol_byDHCR7	simple:P55055		NR1H2	TRUE	FALSE	TRUE	curated	FALSE	Ligand-Receptor	Signaling by Cholesterol/Desmosterol	1	1	1	1	1	1	1	1	1	1	1	1	1	1	1	1	1	1	1	1	1	1	1	1	1	1	1	1	1	1	1	1	1	1	1	1	1
CPI-CS0DC57DE37	Desmosterol_byDHCR7_NR1H3	complex:Desmosterol_byDHCR7	simple:Q13133		NR1H3	TRUE	FALSE	TRUE	curated	FALSE	Ligand-Receptor	Signaling by Cholesterol/Desmosterol	1	1	1	1	1	1	1	1	1	1	1	1	1	1	1	1	1	1	1	1	1	1	1	1	1	1	1	1	1	1	1	1	1	1	1	1	1
CPI-SS0C7833961	TSHB_TSHR	simple:P01222	simple:P16473	TSHB	TSHR	TRUE	FALSE	TRUE	curated	FALSE	Ligand-Receptor		1	1	1	1	1	1	1	1	1	1	1	1	1	1	1	1	1	1	1	1	1	1	1	1	1	1	1	1	1	1	1	1	1	1	1	1	1
CPI-SS045D94D48	C10orf99_SUSD2	simple:Q6UWK7	simple:Q9UGT4	C10orf99	SUSD2	TRUE	FALSE	TRUE	curated	FALSE	Ligand-Receptor		1	1	1	1	1	1	1	1	1	1	1	1	1	1	1	1	1	1	1	1	1	1	1	1	1	1	1	1	1	1	1	1	1	1	1	1	1
CPI-SS0F62347D4	C1QL1_ADGRB3	simple:O75973	simple:O60242	C1QL1	ADGRB3	TRUE	FALSE	TRUE	curated	FALSE	Ligand-Receptor	Signaling by Complement	1	1	1	1	1	1	1	1	1	1	1	1	1	1	1	1	1	1	1	1	1	1	1	1	1	1	1	1	1	1	1	1	1	1	1	1	1
CPI-SS0348885FD	C1QL3_ADGRB3	simple:Q5VWW1	simple:O60242	C1QL3	ADGRB3	TRUE	FALSE	TRUE	curated	FALSE	Ligand-Receptor	Signaling by Complement	1	1	1	1	1	1	1	1	1	1	1	1	1	1	1	1	1	1	1	1	1	1	1	1	1	1	1	1	1	1	1	1	1	1	1	1	1
CPI-SS01E4E32AC	C4A_C5AR2	simple:P0C0L4	simple:Q9P296	C4A	C5AR2	TRUE	FALSE	TRUE	curated	FALSE	Ligand-Receptor	Signaling by Complement	1	1	1	1	1	1	1	1	1	1	1	1	1	1	1	1	1	1	1	1	1	1	1	1	1	1	1	1	1	1	1	1	1	1	1	1	1
CPI-SS0A7E3A1AF	C5_C5AR2	simple:P01031	simple:Q9P296	C5	C5AR2	TRUE	FALSE	TRUE	curated	FALSE	Ligand-Receptor	Signaling by Complement	1	1	1	1	1	1	1	1	1	1	1	1	1	1	1	1	1	1	1	1	1	1	1	1	1	1	1	1	1	1	1	1	1	1	1	1	1
CPI-SS00581282E	C5_C5AR1	simple:P01031	simple:P21730	C5	C5AR1	TRUE	FALSE	TRUE	curated	FALSE	Ligand-Receptor	Signaling by Complement	1	1	1	1	1	1	1	1	1	1	1	1	1	1	1	1	1	1	1	1	1	1	1	1	1	1	1	1	1	1	1	1	1	1	1	1	1
CPI-SS06B1216BE	CRH_CRHR1	simple:P06850	simple:P34998	CRH	CRHR1	TRUE	FALSE	TRUE	curated	FALSE	Ligand-Receptor	Signaling by Corticotropin-releasing factor	1	1	1	1	1	1	1	1	1	1	1	1	1	1	1	1	1	1	1	1	1	1	1	1	1	1	1	1	1	1	1	1	1	1	1	1	1
CPI-SS058394CAD	UCN2_CRHR1	simple:Q96RP3	simple:P34998	UCN2	CRHR1	TRUE	FALSE	TRUE	curated	FALSE	Ligand-Receptor	Signaling by Urocortin/Urotensin	1	1	1	1	1	1	1	1	1	1	1	1	1	1	1	1	1	1	1	1	1	1	1	1	1	1	1	1	1	1	1	1	1	1	1	1	1
CPI-SS0A05319F5	CRH_CRHR2	simple:P06850	simple:Q13324	CRH	CRHR2	TRUE	FALSE	TRUE	curated	FALSE	Ligand-Receptor	Signaling by Corticotropin-releasing factor	1	1	1	1	1	1	1	1	1	1	1	1	1	1	1	1	1	1	1	1	1	1	1	1	1	1	1	1	1	1	1	1	1	1	1	1	1
CPI-SS0EDEEE57E	UCN2_CRHR2	simple:Q96RP3	simple:Q13324	UCN2	CRHR2	TRUE	FALSE	TRUE	curated	FALSE	Ligand-Receptor	Signaling by Urocortin/Urotensin	1	1	1	1	1	1	1	1	1	1	1	1	1	1	1	1	1	1	1	1	1	1	1	1	1	1	1	1	1	1	1	1	1	1	1	1	1
CPI-SS0AB1F04A0	CSF1_CSF1R	simple:P09603	simple:P07333	CSF1	CSF1R	TRUE	FALSE	TRUE	curated	FALSE	Ligand-Receptor	Signaling by Colony-Stimulating factor	1	1	1	1	1	1	1	1	1	1	1	1	1	1	1	1	1	1	1	1	1	1	1	1	1	1	1	1	1	1	1	1	1	1	1	1	1
CPI-SS015162AFC	IL34_CSF1R	simple:Q6ZMJ4	simple:P07333	IL34	CSF1R	TRUE	FALSE	TRUE	curated	FALSE	Ligand-Receptor	Signaling by Interleukin	1	1	1	1	1	1	1	1	1	1	1	1	1	1	1	1	1	1	1	1	1	1	1	1	1	1	1	1	1	1	1	1	1	1	1	1	1
CPI-CS0259A0EB4	Dehydroepiandrosterone_bySTS_PPARA	complex:Dehydroepiandrosterone_bySTS	simple:Q07869		PPARA	TRUE	FALSE	TRUE	curated	FALSE	Ligand-Receptor	Signaling by Dehydroepiandrosterone	1	1	1	1	1	1	1	1	1	1	1	1	1	1	1	1	1	1	1	1	1	1	1	1	1	1	1	1	1	1	1	1	1	1	1	1	1
CPI-SC006556DF8	DHH_PTCH_BOC_transmembrane_receptor	simple:O43323	complex:PTCH_BOC_transmembrane_receptor	DHH		TRUE	FALSE	TRUE	curated	FALSE	Ligand-Receptor	Signaling by Desert hedgehog	1	1	1	1	1	1	1	1	1	1	1	1	1	1	1	1	1	1	1	1	1	1	1	1	1	1	1	1	1	1	1	1	1	1	1	1	1
CPI-SC006170BDC	SHH_PTCH_BOC_transmembrane_receptor	simple:Q15465	complex:PTCH_BOC_transmembrane_receptor	SHH		TRUE	FALSE	TRUE	curated	FALSE	Ligand-Receptor	Signaling by Sonic hedgehog	1	1	1	1	1	1	1	1	1	1	1	1	1	1	1	1	1	1	1	1	1	1	1	1	1	1	1	1	1	1	1	1	1	1	1	1	1
CPI-SC0ABE55781	DHH_PTCH_CDON_transmembrane_receptor	simple:O43323	complex:PTCH_CDON_transmembrane_receptor	DHH		TRUE	FALSE	TRUE	curated	FALSE	Ligand-Receptor	Signaling by Desert hedgehog	1	1	1	1	1	1	1	1	1	1	1	1	1	1	1	1	1	1	1	1	1	1	1	1	1	1	1	1	1	1	1	1	1	1	1	1	1
CPI-SC08B0B5F27	SHH_PTCH_CDON_transmembrane_receptor	simple:Q15465	complex:PTCH_CDON_transmembrane_receptor	SHH		TRUE	FALSE	TRUE	curated	FALSE	Ligand-Receptor	Signaling by Sonic hedgehog	1	1	1	1	1	1	1	1	1	1	1	1	1	1	1	1	1	1	1	1	1	1	1	1	1	1	1	1	1	1	1	1	1	1	1	1	1
CPI-SC03021510C	DHH_PTCH_GAS1_transmembrane_receptor	simple:O43323	complex:PTCH_GAS1_transmembrane_receptor	DHH		TRUE	FALSE	TRUE	curated	FALSE	Ligand-Receptor	Signaling by Desert hedgehog	1	1	1	1	1	1	1	1	1	1	1	1	1	1	1	1	1	1	1	1	1	1	1	1	1	1	1	1	1	1	1	1	1	1	1	1	1
CPI-SC07F2D6624	SHH_PTCH_GAS1_transmembrane_receptor	simple:Q15465	complex:PTCH_GAS1_transmembrane_receptor	SHH		TRUE	FALSE	TRUE	curated	FALSE	Ligand-Receptor	Signaling by Sonic hedgehog	1	1	1	1	1	1	1	1	1	1	1	1	1	1	1	1	1	1	1	1	1	1	1	1	1	1	1	1	1	1	1	1	1	1	1	1	1
CPI-SS07C846DEE	DHH_HHIP	simple:O43323	simple:Q96QV1	DHH	HHIP	TRUE	FALSE	FALSE	curated	FALSE	Ligand-Ligand	Signaling by Desert hedgehog	1	1	1	1	1	1	1	1	1	1	1	1	1	1	1	1	1	1	1	1	1	1	1	1	1	1	1	1	1	1	1	1	1	1	1	1	1
CPI-SS0F7A89A4F	SHH_HHIP	simple:Q15465	simple:Q96QV1	SHH	HHIP	TRUE	FALSE	FALSE	curated	FALSE	Ligand-Ligand	Signaling by Sonic hedgehog	1	1	1	1	1	1	1	1	1	1	1	1	1	1	1	1	1	1	1	1	1	1	1	1	1	1	1	1	1	1	1	1	1	1	1	1	1
CPI-CS072C12EF4	5alphaDihydroprogesterone_byDHRS9_PGR	complex:5alphaDihydroprogesterone_byDHRS9	simple:P06401		PGR	TRUE	FALSE	FALSE	curated	FALSE	Ligand-Receptor	Signaling by Steroids	1	1	1	1	1	1	1	1	1	1	1	1	1	1	1	1	1	1	1	1	1	1	1	1	1	1	1	1	1	1	1	1	1	1	1	1	1
CPI-SS0D8632EB4	EDN1_EDNRA	simple:P05305	simple:P25101	EDN1	EDNRA	TRUE	FALSE	TRUE	curated	FALSE	Ligand-Receptor	Signaling by Endothelin	1	1	1	1	1	1	1	1	1	1	1	1	1	1	1	1	1	1	1	1	1	1	1	1	1	1	1	1	1	1	1	1	1	1	1	1	1
CPI-SS09B92F236	EDN1_EDNRB	simple:P05305	simple:P24530	EDN1	EDNRB	TRUE	FALSE	TRUE	curated	FALSE	Ligand-Receptor	Signaling by Endothelin	1	1	1	1	1	1	1	1	1	1	1	1	1	1	1	1	1	1	1	1	1	1	1	1	1	1	1	1	1	1	1	1	1	1	1	1	1
CPI-SS0FF49C823	EFNA1_EPHA1	simple:P20827	simple:P21709	EFNA1	EPHA1	TRUE	FALSE	TRUE	curated	FALSE	Ligand-Receptor	Signaling by Ephrin	1	1	1	1	1	1	1	1	1	1	1	1	1	1	1	1	1	1	1	1	1	1	1	1	1	1	1	1	1	1	1	1	1	1	1	1	1
CPI-SS0B34CBA4B	EFNA2_EPHA1	simple:O43921	simple:P21709	EFNA2	EPHA1	FALSE	FALSE	TRUE	curated	FALSE	Ligand-Receptor	Signaling by Ephrin	1	1	1	1	1	1	1	1	1	1	1	1	1	1	1	1	1	1	1	1	1	1	1	1	1	1	1	1	1	1	1	1	1	1	1	1	1
CPI-SS0222DF7B4	EFNA3_EPHA1	simple:P52797	simple:P21709	EFNA3	EPHA1	FALSE	FALSE	TRUE	curated	FALSE	Ligand-Receptor	Signaling by Ephrin	1	1	1	1	1	1	1	1	1	1	1	1	1	1	1	1	1	1	1	1	1	1	1	1	1	1	1	1	1	1	1	1	1	1	1	1	1
CPI-SS04E33D0FB	EFNA5_EPHA1	simple:P52803	simple:P21709	EFNA5	EPHA1	FALSE	FALSE	TRUE	curated	FALSE	Ligand-Receptor	Signaling by Ephrin	1	1	1	1	1	1	1	1	1	1	1	1	1	1	1	1	1	1	1	1	1	1	1	1	1	1	1	1	1	1	1	1	1	1	1	1	1
CPI-SS046F6F0C1	EFNA1_EPHA2	simple:P20827	simple:P29317	EFNA1	EPHA2	TRUE	FALSE	TRUE	curated	FALSE	Ligand-Receptor	Signaling by Ephrin	1	1	1	1	1	1	1	1	1	1	1	1	1	1	1	1	1	1	1	1	1	1	1	1	1	1	1	1	1	1	1	1	1	1	1	1	1
CPI-SS08A54963F	EFNA2_EPHA2	simple:O43921	simple:P29317	EFNA2	EPHA2	FALSE	FALSE	TRUE	curated	FALSE	Ligand-Receptor	Signaling by Ephrin	1	1	1	1	1	1	1	1	1	1	1	1	1	1	1	1	1	1	1	1	1	1	1	1	1	1	1	1	1	1	1	1	1	1	1	1	1
CPI-SS0CBCBBA83	EFNA3_EPHA2	simple:P52797	simple:P29317	EFNA3	EPHA2	FALSE	FALSE	TRUE	curated	FALSE	Ligand-Receptor	Signaling by Ephrin	1	1	1	1	1	1	1	1	1	1	1	1	1	1	1	1	1	1	1	1	1	1	1	1	1	1	1	1	1	1	1	1	1	1	1	1	1
CPI-SS09587DA63	EFNA5_EPHA2	simple:P52803	simple:P29317	EFNA5	EPHA2	FALSE	FALSE	TRUE	curated	FALSE	Ligand-Receptor	Signaling by Ephrin	1	1	1	1	1	1	1	1	1	1	1	1	1	1	1	1	1	1	1	1	1	1	1	1	1	1	1	1	1	1	1	1	1	1	1	1	1
CPI-SS0087A3F67	EFNB1_EPHA2	simple:P98172	simple:P29317	EFNB1	EPHA2	FALSE	FALSE	TRUE	curated	FALSE	Ligand-Receptor	Signaling by Ephrin	1	1	1	1	1	1	1	1	1	1	1	1	1	1	1	1	1	1	1	1	1	1	1	1	1	1	1	1	1	1	1	1	1	1	1	1	1
CPI-SS09CA492BA	EFNA1_EPHA3	simple:P20827	simple:P29320	EFNA1	EPHA3	TRUE	FALSE	TRUE	curated	FALSE	Ligand-Receptor	Signaling by Ephrin	1	1	1	1	1	1	1	1	1	1	1	1	1	1	1	1	1	1	1	1	1	1	1	1	1	1	1	1	1	1	1	1	1	1	1	1	1
CPI-SS0C875BA24	EFNA2_EPHA3	simple:O43921	simple:P29320	EFNA2	EPHA3	TRUE	FALSE	TRUE	curated	FALSE	Ligand-Receptor	Signaling by Ephrin	1	1	1	1	1	1	1	1	1	1	1	1	1	1	1	1	1	1	1	1	1	1	1	1	1	1	1	1	1	1	1	1	1	1	1	1	1
CPI-SS0EF309375	EFNA3_EPHA3	simple:P52797	simple:P29320	EFNA3	EPHA3	TRUE	FALSE	TRUE	curated	FALSE	Ligand-Receptor	Signaling by Ephrin	1	1	1	1	1	1	1	1	1	1	1	1	1	1	1	1	1	1	1	1	1	1	1	1	1	1	1	1	1	1	1	1	1	1	1	1	1
CPI-SS0C70ADA28	EFNA5_EPHA3	simple:P52803	simple:P29320	EFNA5	EPHA3	TRUE	FALSE	TRUE	curated	FALSE	Ligand-Receptor	Signaling by Ephrin	0	0	0.77	0	0	0	0	0	0	0	0	0	0	0	0	0	0	0	0	0	0	0	0	0	0	0	0	0	0	0	0	0	0	0	0	0	0
CPI-SS0EBFE1854	EFNA1_EPHA4	simple:P20827	simple:P54764	EFNA1	EPHA4	TRUE	FALSE	TRUE	curated	FALSE	Ligand-Receptor	Signaling by Ephrin	1	1	1	1	1	1	1	1	1	1	1	1	1	1	1	1	1	1	1	1	1	1	1	1	1	1	1	1	1	1	1	1	1	1	1	1	1
CPI-SS0E63AB61E	EFNA2_EPHA4	simple:O43921	simple:P54764	EFNA2	EPHA4	FALSE	FALSE	TRUE	curated	FALSE	Ligand-Receptor	Signaling by Ephrin	1	1	1	1	1	1	1	1	1	1	1	1	1	1	1	1	1	1	1	1	1	1	1	1	1	1	1	1	1	1	1	1	1	1	1	1	1
CPI-SS05B4EB419	EFNA3_EPHA4	simple:P52797	simple:P54764	EFNA3	EPHA4	FALSE	FALSE	TRUE	curated	FALSE	Ligand-Receptor	Signaling by Ephrin	1	1	1	1	1	1	1	1	1	1	1	1	1	1	1	1	1	1	1	1	1	1	1	1	1	1	1	1	1	1	1	1	1	1	1	1	1
CPI-SS0FC01B947	EFNA5_EPHA4	simple:P52803	simple:P54764	EFNA5	EPHA4	FALSE	FALSE	TRUE	curated	FALSE	Ligand-Receptor	Signaling by Ephrin	0	1	1	1	0	1	0	1	0	0	0	1	0	1	1	0	0	1	0	0	0	0	0	1	1	1	0	1	0	1	0	0	0	1	0	1	1
CPI-SS03446CB39	EFNB1_EPHA4	simple:P98172	simple:P54764	EFNB1	EPHA4	FALSE	FALSE	TRUE	curated	FALSE	Ligand-Receptor	Signaling by Ephrin	1	1	1	1	1	1	1	1	1	1	1	1	1	1	1	1	1	1	1	1	1	1	1	1	1	1	1	1	1	1	1	1	1	1	1	1	1
CPI-SS087E0E3FB	EFNB2_EPHA4	simple:P52799	simple:P54764	EFNB2	EPHA4	FALSE	TRUE	TRUE	curated	FALSE	Ligand-Receptor	Signaling by Ephrin	1	1	1	1	0.01	1	0	1	0	1	0	1	0	1	1	0.1	0.2	1	0	1	1	0	1	1	1	1	0.19	1	0.02	1	0	1	0	1	0	1	1
CPI-SS084B1ED25	EFNB3_EPHA4	simple:Q15768	simple:P54764	EFNB3	EPHA4	FALSE	TRUE	TRUE	curated	FALSE	Ligand-Receptor	Signaling by Ephrin	1	1	1	1	1	1	1	1	1	1	1	1	1	1	1	1	1	1	1	1	1	1	1	1	1	1	1	1	1	1	1	1	1	1	1	1	1
CPI-SS0762B455F	EFNA1_EPHA5	simple:P20827	simple:P54756	EFNA1	EPHA5	TRUE	FALSE	TRUE	curated	FALSE	Ligand-Receptor	Signaling by Ephrin	1	1	1	1	1	1	1	1	1	1	1	1	1	1	1	1	1	1	1	1	1	1	1	1	1	1	1	1	1	1	1	1	1	1	1	1	1
CPI-SS0D81D9F5E	EFNA2_EPHA5	simple:O43921	simple:P54756	EFNA2	EPHA5	FALSE	FALSE	TRUE	curated	FALSE	Ligand-Receptor	Signaling by Ephrin	1	1	1	1	1	1	1	1	1	1	1	1	1	1	1	1	1	1	1	1	1	1	1	1	1	1	1	1	1	1	1	1	1	1	1	1	1
CPI-SS079EF5D9C	EFNA3_EPHA5	simple:P52797	simple:P54756	EFNA3	EPHA5	FALSE	FALSE	TRUE	curated	FALSE	Ligand-Receptor	Signaling by Ephrin	1	1	1	1	1	1	1	1	1	1	1	1	1	1	1	1	1	1	1	1	1	1	1	1	1	1	1	1	1	1	1	1	1	1	1	1	1
CPI-SS09E3F5044	EFNA5_EPHA5	simple:P52803	simple:P54756	EFNA5	EPHA5	FALSE	FALSE	TRUE	curated	FALSE	Ligand-Receptor	Signaling by Ephrin	0	0	1	1	0	1	1	0	0	0	0	1	0	1	1	0	0	0	0.01	0	1	0	0	0	1	1	0	1	1	0	0	0	0	1	0	1	1
CPI-SS03E450F99	EFNA1_EPHA7	simple:P20827	simple:Q15375	EFNA1	EPHA7	TRUE	FALSE	TRUE	curated	FALSE	Ligand-Receptor	Signaling by Ephrin	1	1	1	1	1	1	1	1	1	1	1	1	1	1	1	1	1	1	1	1	1	1	1	1	1	1	1	1	1	1	1	1	1	1	1	1	1
CPI-SS01DCC7684	EFNA2_EPHA7	simple:O43921	simple:Q15375	EFNA2	EPHA7	FALSE	FALSE	TRUE	curated	FALSE	Ligand-Receptor	Signaling by Ephrin	1	1	1	1	1	1	1	1	1	1	1	1	1	1	1	1	1	1	1	1	1	1	1	1	1	1	1	1	1	1	1	1	1	1	1	1	1
CPI-SS0D5DBB634	EFNA3_EPHA7	simple:P52797	simple:Q15375	EFNA3	EPHA7	FALSE	FALSE	TRUE	curated	FALSE	Ligand-Receptor	Signaling by Ephrin	1	1	1	1	1	1	1	1	1	1	1	1	1	1	1	1	1	1	1	1	1	1	1	1	1	1	1	1	1	1	1	1	1	1	1	1	1
CPI-SS028688B7B	EFNA5_EPHA7	simple:P52803	simple:Q15375	EFNA5	EPHA7	FALSE	FALSE	TRUE	curated	FALSE	Ligand-Receptor	Signaling by Ephrin	0	0	0	1	0	1	1	0	0	1	0	1	0	1	0	0	0	0	0	0	0	0	0	0	0	1	0	1	1	0	0	1	0	1	0	1	0
CPI-SS037E6BEDF	EFNA1_EPHA8	simple:P20827	simple:P29322	EFNA1	EPHA8	TRUE	FALSE	TRUE	curated	FALSE	Ligand-Receptor	Signaling by Ephrin	1	1	1	1	1	1	1	1	1	1	1	1	1	1	1	1	1	1	1	1	1	1	1	1	1	1	1	1	1	1	1	1	1	1	1	1	1
CPI-SS0830C7910	EFNA2_EPHA8	simple:O43921	simple:P29322	EFNA2	EPHA8	FALSE	FALSE	TRUE	curated	FALSE	Ligand-Receptor	Signaling by Ephrin	1	1	1	1	1	1	1	1	1	1	1	1	1	1	1	1	1	1	1	1	1	1	1	1	1	1	1	1	1	1	1	1	1	1	1	1	1
CPI-SS0C8ED6F41	EFNA3_EPHA8	simple:P52797	simple:P29322	EFNA3	EPHA8	FALSE	FALSE	TRUE	curated	FALSE	Ligand-Receptor	Signaling by Ephrin	1	1	1	1	1	1	1	1	1	1	1	1	1	1	1	1	1	1	1	1	1	1	1	1	1	1	1	1	1	1	1	1	1	1	1	1	1
CPI-SS0F6A01237	EFNA5_EPHA8	simple:P52803	simple:P29322	EFNA5	EPHA8	FALSE	FALSE	TRUE	curated	FALSE	Ligand-Receptor	Signaling by Ephrin	1	1	1	1	1	1	1	1	1	1	1	1	1	1	1	1	1	1	1	1	1	1	1	1	1	1	1	1	1	1	1	1	1	1	1	1	1
CPI-SS068ACD209	EFNA5_EPHB2	simple:P52803	simple:P29323	EFNA5	EPHB2	FALSE	FALSE	TRUE	curated	FALSE	Ligand-Receptor	Signaling by Ephrin	1	1	1	1	1	1	1	1	1	1	1	1	1	1	1	1	1	1	1	1	1	1	1	1	1	1	1	1	1	1	1	1	1	1	1	1	1
CPI-SS06E797E50	EFNB1_EPHB2	simple:P98172	simple:P29323	EFNB1	EPHB2	FALSE	FALSE	TRUE	curated	FALSE	Ligand-Receptor	Signaling by Ephrin	1	1	1	1	1	1	1	1	1	1	1	1	1	1	1	1	1	1	1	1	1	1	1	1	1	1	1	1	1	1	1	1	1	1	1	1	1
CPI-SS0ECC9DF3E	EFNB2_EPHB2	simple:P52799	simple:P29323	EFNB2	EPHB2	FALSE	TRUE	TRUE	curated	FALSE	Ligand-Receptor	Signaling by Ephrin	1	1	1	1	1	1	1	1	1	1	1	1	1	1	1	1	1	1	1	1	1	1	1	1	1	1	1	1	1	1	1	1	1	1	1	1	1
CPI-SS0ECCB4382	EFNB3_EPHB2	simple:Q15768	simple:P29323	EFNB3	EPHB2	FALSE	TRUE	TRUE	curated	FALSE	Ligand-Receptor	Signaling by Ephrin	1	1	1	1	1	1	1	1	1	1	1	1	1	1	1	1	1	1	1	1	1	1	1	1	1	1	1	1	1	1	1	1	1	1	1	1	1
CPI-SS03C7D1520	EFNB1_EPHB1	simple:P98172	simple:P54762	EFNB1	EPHB1	FALSE	FALSE	TRUE	curated	FALSE	Ligand-Receptor	Signaling by Ephrin	1	1	1	1	1	1	1	1	1	1	1	1	1	1	1	1	1	1	1	1	1	1	1	1	1	1	1	1	1	1	1	1	1	1	1	1	1
CPI-SS0BFD8E056	EFNB2_EPHB1	simple:P52799	simple:P54762	EFNB2	EPHB1	FALSE	TRUE	TRUE	curated	FALSE	Ligand-Receptor	Signaling by Ephrin	1	1	1	0	1	1	1	1	1	1	1	1	1	1	0	0	1	0	0	1	0	0	1	1	1	0	1	1	1	1	1	1	1	1	1	1	0
CPI-SS0CE96B837	EFNB3_EPHB1	simple:Q15768	simple:P54762	EFNB3	EPHB1	FALSE	TRUE	TRUE	curated	FALSE	Ligand-Receptor	Signaling by Ephrin	1	1	1	1	1	1	1	1	1	1	1	1	1	1	1	1	1	1	1	1	1	1	1	1	1	1	1	1	1	1	1	1	1	1	1	1	1
CPI-SS0C2003B74	EFNB1_EPHB3	simple:P98172	simple:P54753	EFNB1	EPHB3	FALSE	FALSE	TRUE	curated	FALSE	Ligand-Receptor	Signaling by Ephrin	1	1	1	1	1	1	1	1	1	1	1	1	1	1	1	1	1	1	1	1	1	1	1	1	1	1	1	1	1	1	1	1	1	1	1	1	1
CPI-SS082ABF1EA	EFNB2_EPHB3	simple:P52799	simple:P54753	EFNB2	EPHB3	FALSE	TRUE	TRUE	curated	FALSE	Ligand-Receptor	Signaling by Ephrin	1	1	1	1	1	1	1	1	1	1	1	1	1	1	1	1	1	1	1	1	1	1	1	1	1	1	1	1	1	1	1	1	1	1	1	1	1
CPI-SS01BBAD475	EFNB3_EPHB3	simple:Q15768	simple:P54753	EFNB3	EPHB3	FALSE	TRUE	TRUE	curated	FALSE	Ligand-Receptor	Signaling by Ephrin	1	1	1	1	1	1	1	1	1	1	1	1	1	1	1	1	1	1	1	1	1	1	1	1	1	1	1	1	1	1	1	1	1	1	1	1	1
CPI-SS09D9D6811	EFNB1_EPHB4	simple:P98172	simple:P54760	EFNB1	EPHB4	FALSE	FALSE	TRUE	curated	FALSE	Ligand-Receptor	Signaling by Ephrin	1	1	1	1	1	1	1	1	1	1	1	1	1	1	1	1	1	1	1	1	1	1	1	1	1	1	1	1	1	1	1	1	1	1	1	1	1
CPI-SS08D0F9109	EFNB2_EPHB4	simple:P52799	simple:P54760	EFNB2	EPHB4	FALSE	TRUE	TRUE	curated	FALSE	Ligand-Receptor	Signaling by Ephrin	1	1	1	1	1	1	1	1	1	1	1	1	1	1	1	1	1	1	1	1	1	1	1	1	1	1	1	1	1	1	1	1	1	1	1	1	1
CPI-SS0F6AA700E	EFNB3_EPHB4	simple:Q15768	simple:P54760	EFNB3	EPHB4	FALSE	TRUE	TRUE	curated	FALSE	Ligand-Receptor	Signaling by Ephrin	1	1	1	1	1	1	1	1	1	1	1	1	1	1	1	1	1	1	1	1	1	1	1	1	1	1	1	1	1	1	1	1	1	1	1	1	1
CPI-SS040D3C47C	EFNB1_EPHB6	simple:P98172	simple:O15197	EFNB1	EPHB6	TRUE	FALSE	TRUE	curated	FALSE	Ligand-Receptor	Signaling by Ephrin	1	1	1	1	1	1	1	1	1	1	1	1	1	1	1	1	1	1	1	1	1	1	1	1	1	1	1	1	1	1	1	1	1	1	1	1	1
CPI-SS05ABE6795	EFNB2_EPHB6	simple:P52799	simple:O15197	EFNB2	EPHB6	TRUE	TRUE	TRUE	curated	FALSE	Ligand-Receptor	Signaling by Ephrin	1	1	1	1	1	1	1	1	1	1	1	1	1	1	1	1	1	1	1	1	1	1	1	1	1	1	1	1	1	1	1	1	1	1	1	1	1
CPI-SS0A39F4895	EFNB3_EPHB6	simple:Q15768	simple:O15197	EFNB3	EPHB6	TRUE	TRUE	TRUE	curated	FALSE	Ligand-Receptor	Signaling by Ephrin	1	1	1	1	1	1	1	1	1	1	1	1	1	1	1	1	1	1	1	1	1	1	1	1	1	1	1	1	1	1	1	1	1	1	1	1	1
CPI-SS052119104	AREG_EGFR	simple:P15514	simple:P00533	AREG	EGFR	TRUE	FALSE	TRUE	curated	FALSE	Ligand-Receptor	Signaling by Epidermal growth factor	1	1	1	1	1	1	1	1	1	1	1	1	1	1	1	1	1	1	1	1	1	1	1	1	1	1	1	1	1	1	1	1	1	1	1	1	1
CPI-SS0CC966B71	BTC_EGFR	simple:P35070	simple:P00533	BTC	EGFR	TRUE	FALSE	TRUE	curated	FALSE	Ligand-Receptor	Signaling by Epidermal growth factor	1	1	1	1	1	1	1	1	1	1	1	1	1	1	1	1	1	1	1	1	1	1	1	1	1	1	1	1	1	1	1	1	1	1	1	1	1
CPI-SS09947DDD9	EGF_EGFR	simple:P01133	simple:P00533	EGF	EGFR	TRUE	FALSE	TRUE	curated	FALSE	Ligand-Receptor	Signaling by Epidermal growth factor	1	1	1	1	1	1	1	1	1	1	1	1	1	1	1	1	1	1	1	1	1	1	1	1	1	1	1	1	1	1	1	1	1	1	1	1	1
CPI-SS09B2ACA25	HBEGF_EGFR	simple:Q99075	simple:P00533	HBEGF	EGFR	TRUE	TRUE	TRUE	curated	FALSE	Ligand-Receptor	Signaling by Epidermal growth factor	1	1	1	1	1	1	1	1	1	1	1	1	1	1	1	1	1	1	1	1	1	1	1	1	1	1	1	1	1	1	1	1	1	1	1	1	1
CPI-SS07E5C3060	TGFA_EGFR	simple:P01135	simple:P00533	TGFA	EGFR	TRUE	FALSE	TRUE	curated	FALSE	Ligand-Receptor	Signaling by Transforming growth factor	1	1	0	1	1	1	1	1	1	1	1	1	1	1	1	1	1	1	1	1	1	1	1	1	0	1	1	1	1	1	1	1	1	1	1	1	1
CPI-SS05A6C9EC5	BTC_ERBB3	simple:P35070	simple:P21860	BTC	ERBB3	TRUE	FALSE	TRUE	curated	FALSE	Ligand-Receptor	Signaling by Betacellulin	1	1	1	1	1	1	1	1	1	1	1	1	1	1	1	1	1	1	1	1	1	1	1	1	1	1	1	1	1	1	1	1	1	1	1	1	1
CPI-SS02B906C26	NRG1_ERBB3	simple:Q02297	simple:P21860	NRG1	ERBB3	TRUE	TRUE	TRUE	curated	FALSE	Ligand-Receptor	Signaling by Neuregulin	1	1	1	1	1	1	1	1	1	1	1	1	1	1	1	1	1	1	1	1	1	1	1	1	1	1	1	1	1	1	1	1	1	1	1	1	1
CPI-SS053613259	NRG2_ERBB3	simple:O14511	simple:P21860	NRG2	ERBB3	TRUE	FALSE	TRUE	curated	FALSE	Ligand-Receptor	Signaling by Neuregulin	1	1	1	1	1	1	1	1	1	1	1	1	1	1	1	1	1	1	1	1	1	1	1	1	1	1	1	1	1	1	1	1	1	1	1	1	1
CPI-SS0F0D7F25C	BTC_ERBB4	simple:P35070	simple:Q15303	BTC	ERBB4	TRUE	FALSE	TRUE	curated	FALSE	Ligand-Receptor	Signaling by Betacellulin	1	1	1	1	1	1	1	1	1	1	1	1	1	1	1	1	1	1	1	1	1	1	1	1	1	1	1	1	1	1	1	1	1	1	1	1	1
CPI-SS060B846D1	HBEGF_ERBB4	simple:Q99075	simple:Q15303	HBEGF	ERBB4	TRUE	TRUE	TRUE	curated	FALSE	Ligand-Receptor	Signaling by Epidermal growth factor	1	1	1	1	1	1	1	1	1	1	1	1	1	1	1	1	1	1	1	1	1	1	1	1	1	1	1	1	1	1	1	1	1	1	1	1	1
CPI-SS0BD5C2A23	NRG1_ERBB4	simple:Q02297	simple:Q15303	NRG1	ERBB4	TRUE	TRUE	TRUE	curated	FALSE	Ligand-Receptor	Signaling by Neuregulin	1	1	0.65	0	1	1	1	1	1	1	1	1	1	1	0	1	1	1	1	1	1	0	1	1	0.54	0	1	1	1	1	1	1	1	1	1	1	0
CPI-SS0E063192D	NRG2_ERBB4	simple:O14511	simple:Q15303	NRG2	ERBB4	TRUE	FALSE	TRUE	curated	FALSE	Ligand-Receptor	Signaling by Neuregulin	1	1	0	0	1	1	1	1	1	0.05	1	1	1	1	0	0	1	1	0	1	1	0	1	1	0	0	1	1	1	1	1	0.55	1	1	1	1	0
CPI-SS0D5E30C6C	NRG3_ERBB4	simple:P56975	simple:Q15303	NRG3	ERBB4	TRUE	FALSE	TRUE	curated	FALSE	Ligand-Receptor	Signaling by Neuregulin	0	0	0	0	0	0	0	0	0	0	0	0	0	0	0	0	0	0	0	0	0	0	0	0	0	0	0	0	0	0	0	0	0	0	0	0	0
CPI-SS0627D0E22	NRG4_ERBB4	simple:Q8WWG1	simple:Q15303	NRG4	ERBB4	TRUE	FALSE	TRUE	curated	FALSE	Ligand-Receptor	Signaling by Neuregulin	1	1	0	0	1	1	1	1	1	0	1	1	1	1	0	0	1	1	0	1	1	0	1	1	0	0	1	1	1	1	1	0	1	1	1	1	0
CPI-SS03E7FB333	HBEGF_ERBB2	simple:Q99075	simple:P04626	HBEGF	ERBB2	TRUE	TRUE	TRUE	curated	FALSE	Ligand-Receptor	Signaling by Epidermal growth factor	1	1	1	1	1	1	1	1	1	1	1	1	1	1	1	1	1	1	1	1	1	1	1	1	1	1	1	1	1	1	1	1	1	1	1	1	1
CPI-SS000568A0E	FCER2_CR2	simple:P06734	simple:P20023	FCER2	CR2	TRUE	TRUE	TRUE	curated	FALSE	Receptor-Receptor	Signaling by FC receptor	1	1	1	1	1	1	1	1	1	1	1	1	1	1	1	1	1	1	1	1	1	1	1	1	1	1	1	1	1	1	1	1	1	1	1	1	1
CPI-SS0D26FB68C	FCER2_FGFR2	simple:P06734	simple:P21802	FCER2	FGFR2	TRUE	TRUE	TRUE	curated	FALSE	Receptor-Receptor	Signaling by FC receptor	1	1	1	1	1	1	1	1	1	1	1	1	1	1	1	1	1	1	1	1	1	1	1	1	1	1	1	1	1	1	1	1	1	1	1	1	1
CPI-SS04A97448D	FGF1_FGFR2	simple:P05230	simple:P21802	FGF1	FGFR2	TRUE	FALSE	TRUE	curated	FALSE	Ligand-Receptor	Signaling by Fibroblast growth factor	1	1	1	0	1	0	1	0.28	0	0	0.99	1	0	0	0	0.72	0	1	1	1	1	0	1	1	0.81	0	0.66	0	1	0.02	0	0	0.14	1	0	0	0
CPI-SS0AECC113F	FGF10_FGFR2	simple:O15520	simple:P21802	FGF10	FGFR2	TRUE	FALSE	TRUE	curated	FALSE	Ligand-Receptor	Signaling by Fibroblast growth factor	1	1	1	1	1	1	1	1	1	1	1	1	1	1	1	1	1	1	1	1	1	1	1	1	1	1	1	1	1	1	1	1	1	1	1	1	1
CPI-SS05A94DE17	FGF2_FGFR2	simple:P09038	simple:P21802	FGF2	FGFR2	TRUE	FALSE	TRUE	curated	FALSE	Ligand-Receptor	Signaling by Fibroblast growth factor	1	1	1	1	1	1	1	1	1	1	1	1	1	1	1	1	1	1	1	1	1	1	1	1	1	1	1	1	1	1	1	1	1	1	1	1	1
CPI-SS09D21167E	FGF22_FGFR2	simple:Q9HCT0	simple:P21802	FGF22	FGFR2	TRUE	FALSE	TRUE	curated	FALSE	Ligand-Receptor	Signaling by Fibroblast growth factor	1	1	1	1	1	1	1	1	1	1	1	1	1	1	1	1	1	1	1	1	1	1	1	1	1	1	1	1	1	1	1	1	1	1	1	1	1
CPI-SS0E928B8C8	FGF7_FGFR2	simple:P21781	simple:P21802	FGF7	FGFR2	TRUE	FALSE	TRUE	curated	FALSE	Ligand-Receptor	Signaling by Fibroblast growth factor	1	1	1	1	1	1	1	1	1	1	1	1	1	1	1	1	1	1	1	1	1	1	1	1	1	1	1	1	1	1	1	1	1	1	1	1	1
CPI-SS0755A26DD	FGF1_FGFR1	simple:P05230	simple:P11362	FGF1	FGFR1	TRUE	FALSE	TRUE	curated	FALSE	Ligand-Receptor	Signaling by Fibroblast growth factor	0.11	0.2	0	0	0	1	0	1	0	0	0	1	1	1	1	0	0	0	0.36	0.01	1	1	0	0.01	0	0	0	1	0	1	0	0	0	1	1	1	1
CPI-SS01F67987A	FGF2_FGFR1	simple:P09038	simple:P11362	FGF2	FGFR1	TRUE	FALSE	TRUE	curated	FALSE	Ligand-Receptor	Signaling by Fibroblast growth factor	1	1	1	1	1	1	1	1	1	1	1	1	1	1	1	1	1	1	1	1	1	1	1	1	1	1	1	1	1	1	1	1	1	1	1	1	1
CPI-SS01333FFA6	FGF5_FGFR1	simple:P12034	simple:P11362	FGF5	FGFR1	TRUE	FALSE	TRUE	curated	FALSE	Ligand-Receptor	Signaling by Fibroblast growth factor	1	1	1	1	1	1	1	1	1	1	1	1	1	1	1	1	1	1	1	1	1	1	1	1	1	1	1	1	1	1	1	1	1	1	1	1	1
CPI-SS05632AB58	NCAM1_FGFR1	simple:P13591	simple:P11362	NCAM1	FGFR1	TRUE	TRUE	TRUE	curated	FALSE	Ligand-Receptor	Signaling by Fibroblast growth factor	1	1	1	1	1	1	1	1	1	1	1	1	1	1	1	1	1	1	1	1	1	1	1	1	1	1	1	1	1	1	1	1	1	1	1	1	1
CPI-SS015819E65	FGF1_FGFR3	simple:P05230	simple:P22607	FGF1	FGFR3	TRUE	FALSE	TRUE	curated	FALSE	Ligand-Receptor	Signaling by Fibroblast growth factor	1	1	1	1	1	1	1	1	1	1	1	1	1	1	1	1	1	1	1	1	1	1	1	1	1	1	1	1	1	1	1	1	1	1	1	1	1
CPI-SS0D636A374	FGF2_FGFR3	simple:P09038	simple:P22607	FGF2	FGFR3	TRUE	FALSE	TRUE	curated	FALSE	Ligand-Receptor	Signaling by Fibroblast growth factor	1	1	1	1	1	1	1	1	1	1	1	1	1	1	1	1	1	1	1	1	1	1	1	1	1	1	1	1	1	1	1	1	1	1	1	1	1
CPI-SS0696C2B28	FGF20_FGFR3	simple:Q9NP95	simple:P22607	FGF20	FGFR3	TRUE	FALSE	TRUE	curated	FALSE	Ligand-Receptor	Signaling by Fibroblast growth factor	1	1	1	1	1	1	1	1	1	1	1	1	1	1	1	1	1	1	1	1	1	1	1	1	1	1	1	1	1	1	1	1	1	1	1	1	1
CPI-SS05D62446A	FGF9_FGFR3	simple:P31371	simple:P22607	FGF9	FGFR3	TRUE	FALSE	TRUE	curated	FALSE	Ligand-Receptor	Signaling by Fibroblast growth factor	1	1	1	1	1	1	1	1	1	1	1	1	1	1	1	1	1	1	1	1	1	1	1	1	1	1	1	1	1	1	1	1	1	1	1	1	1
CPI-SS0D9366D11	FGF1_FGFR4	simple:P05230	simple:P22455	FGF1	FGFR4	TRUE	FALSE	TRUE	curated	FALSE	Ligand-Receptor	Signaling by Fibroblast growth factor	1	1	1	1	1	1	1	1	1	1	1	1	1	1	1	1	1	1	1	1	1	1	1	1	1	1	1	1	1	1	1	1	1	1	1	1	1
CPI-SS008FB916C	FGF2_FGFR4	simple:P09038	simple:P22455	FGF2	FGFR4	TRUE	FALSE	TRUE	curated	FALSE	Ligand-Receptor	Signaling by Fibroblast growth factor	1	1	1	1	1	1	1	1	1	1	1	1	1	1	1	1	1	1	1	1	1	1	1	1	1	1	1	1	1	1	1	1	1	1	1	1	1
CPI-SS001D9549D	SDC2_FGFR4	simple:P34741	simple:P22455	SDC2	FGFR4	TRUE	FALSE	TRUE	curated	FALSE	Ligand-Receptor		1	1	1	1	1	1	1	1	1	1	1	1	1	1	1	1	1	1	1	1	1	1	1	1	1	1	1	1	1	1	1	1	1	1	1	1	1
CPI-SS0C21302BC	NCAM1_AGRN	simple:P13591	simple:O00468	NCAM1	AGRN	TRUE	TRUE	FALSE	curated	FALSE	Ligand-Receptor	Signaling by Leucine-Rich Repeat Transmembrane Neuronal Protein	1	1	1	1	1	1	1	1	1	1	1	1	1	1	1	1	1	1	1	1	1	1	1	1	1	1	1	1	1	1	1	1	1	1	1	1	1
CPI-SS0813792B7	FLRT1_ADGRL1	simple:Q9NZU1	simple:O94910	FLRT1	ADGRL1	FALSE	FALSE	TRUE	curated	FALSE	Ligand-Receptor	Signaling by Fibronectin	1	1	1	1	0.2	1	0	0.81	0.74	0.03	0.02	0.81	0.97	0.89	1	0.95	0.97	1	0.97	1	0.75	0.58	1	1	1	1	0.21	1	0	0.72	0.58	0.14	0.11	0.62	0.82	0.69	0.98
CPI-CS007F1C612	TENM2_FLRT1_complex_ADGRL1	complex:TENM2_FLRT1_complex	simple:O94910		ADGRL1	FALSE	TRUE	TRUE	curated	FALSE	Ligand-Receptor	Signaling by Fibronectin	1	1	1	1	0.2	1	0	0.81	0.74	0.03	0.02	0.81	0.97	0.89	1	0.95	0.97	1	0.97	1	0.75	0.58	1	1	1	1	0.21	1	0	0.72	0.58	0.14	0.11	0.62	0.82	0.69	0.98
CPI-CS0C8B4ED97	TENM4_FLRT1_complex_ADGRL1	complex:TENM4_FLRT1_complex	simple:O94910		ADGRL1	FALSE	TRUE	TRUE	curated	FALSE	Ligand-Receptor	Signaling by Fibronectin	1	1	1	1	0.2	1	0	0.81	0.74	0.03	0.02	0.81	0.97	0.89	1	0.95	0.97	1	0.97	1	0.75	0.58	1	1	1	1	0.21	1	0	0.72	0.58	0.14	0.11	0.62	0.82	0.69	0.98
CPI-SS008E98D3E	FLRT2_ADGRL1	simple:O43155	simple:O94910	FLRT2	ADGRL1	FALSE	FALSE	TRUE	curated	FALSE	Ligand-Receptor	Signaling by Fibronectin	1	1	1	1	1	1	1	1	1	1	1	1	1	1	1	1	1	1	1	1	1	1	1	1	1	1	1	1	1	1	1	1	1	1	1	1	1
CPI-CS04534E61E	TENM2_FLRT3_complex_ADGRL1	complex:TENM2_FLRT3_complex	simple:O94910		ADGRL1	FALSE	TRUE	TRUE	curated	FALSE	Ligand-Receptor	Signaling by Fibronectin	1	0.99	1	1	0.03	0.99	0	0.5	0.12	0	0	0.27	0.63	0.35	0.97	0.72	0.71	1	0.77	1	0.51	0.19	1	1	1	1	0.37	1	0	0.88	0.77	0.33	0.28	0.77	0.94	0.88	0.99
CPI-CS0B24464AF	TENM4_FLRT3_complex_ADGRL1	complex:TENM4_FLRT3_complex	simple:O94910		ADGRL1	FALSE	TRUE	TRUE	curated	FALSE	Ligand-Receptor	Signaling by Fibronectin	1	0.99	1	1	0.03	0.99	0	0.5	0.12	0	0	0.27	0.63	0.35	0.97	0.72	0.71	1	0.77	1	0.51	0.19	1	1	1	1	0.37	1	0	0.88	0.77	0.33	0.28	0.77	0.94	0.88	0.99
CPI-SS019D9440E	NRXN1_ADGRL1	simple:Q9ULB1	simple:O94910	NRXN1	ADGRL1	FALSE	FALSE	TRUE	curated	FALSE	Receptor-Receptor	Signaling by Neurexin	1	1	1	1	1	1	1	1	1	1	1	1	1	1	1	1	1	1	1	1	1	1	0.8	0.77	0.8	0.81	0.67	0.77	0.22	0.7	0.69	0.65	0.63	0.71	0.7	0.72	0.73
CPI-SS0B0B67CA2	NRXN2_ADGRL1	simple:P58401	simple:O94910	NRXN2	ADGRL1	FALSE	FALSE	TRUE	curated	FALSE	Receptor-Receptor	Signaling by Neurexin	1	1	1	1	1	1	0	1	1	1	1	1	1	1	1	1	1	1	1	1	1	1	1	1	1	1	1	1	0	1	1	1	1	1	1	1	1
CPI-SS05E4F3F47	NRXN3_ADGRL1	simple:Q9HDB5	simple:O94910	NRXN3	ADGRL1	FALSE	FALSE	TRUE	curated	FALSE	Receptor-Receptor	Signaling by Neurexin	1	1	1	1	1	1	1	1	1	1	1	1	1	1	1	1	1	1	1	1	1	1	1	1	1	1	1	1	1	1	1	1	1	1	1	1	1
CPI-SS085E3E37F	TENM1_ADGRL1	simple:Q9UKZ4	simple:O94910	TENM1	ADGRL1	FALSE	FALSE	TRUE	curated	FALSE	Ligand-Receptor	Signaling by Teneurin	0	0	0	0	0	0	0	0	0	0	0	0	0	0	0	0	0	0	0	0	0	0	0	0	0	0	0	0	0	0	0	0	0	0	0	0	0
CPI-SS09159B142	TENM2_ADGRL1	simple:Q9NT68	simple:O94910	TENM2	ADGRL1	FALSE	FALSE	TRUE	curated	FALSE	Ligand-Receptor	Signaling by Teneurin	1	1	1	1	1	1	1	1	1	1	1	1	1	1	1	1	1	1	1	1	1	1	1	1	1	1	1	1	1	1	1	1	1	1	1	1	1
CPI-SS04FD52559	TENM3_ADGRL1	simple:Q9P273	simple:O94910	TENM3	ADGRL1	FALSE	FALSE	TRUE	curated	FALSE	Ligand-Receptor	Signaling by Teneurin	1	1	1	1	1	1	1	1	1	1	1	1	1	1	1	1	1	1	1	1	1	1	1	1	1	1	1	1	1	1	1	1	1	1	1	1	1
CPI-SS0EC12EAD9	TENM4_ADGRL1	simple:Q6N022	simple:O94910	TENM4	ADGRL1	FALSE	FALSE	TRUE	curated	FALSE	Ligand-Receptor	Signaling by Teneurin	0	0	0	0	0	0	0	0	0	0	0	0	0	0	0	0	0	0	0	0	0	0	0.02	0.01	0.01	0.01	0	0.01	0	0	0	0	0	0	0.01	0	0.01
CPI-SS0430C8A78	FLRT1_ADGRL3	simple:Q9NZU1	simple:Q9HAR2	FLRT1	ADGRL3	FALSE	FALSE	TRUE	curated	FALSE	Ligand-Receptor	Signaling by Fibronectin	1	1	1	1	0.9	1	1	1	0	0.92	0	1	1	0	1	1	0	1	0	1	0.06	0	1	1	1	1	0.88	1	1	1	0	0.84	0	1	1	0	1
CPI-CS059C42E4B	TENM3_FLRT1_complex_ADGRL3	complex:TENM3_FLRT1_complex	simple:Q9HAR2		ADGRL3	FALSE	TRUE	TRUE	curated	FALSE	Ligand-Receptor	Signaling by Fibronectin	1	1	1	1	0.9	1	1	1	0	0.92	0	1	1	0	1	1	0	1	0	1	0.06	0	1	1	1	1	0.88	1	1	1	0	0.84	0	1	1	0	1
CPI-SS0474E1C15	FLRT2_ADGRL3	simple:O43155	simple:Q9HAR2	FLRT2	ADGRL3	FALSE	FALSE	TRUE	curated	FALSE	Ligand-Receptor	Signaling by Fibronectin	1	1	1	1	1	1	1	1	1	1	1	1	1	1	1	1	1	1	1	1	1	1	1	1	1	1	1	1	1	1	1	1	1	1	1	1	1
CPI-SS052641D5A	FLRT3_ADGRL3	simple:Q9NZU0	simple:Q9HAR2	FLRT3	ADGRL3	FALSE	FALSE	TRUE	curated	FALSE	Ligand-Receptor	Signaling by Fibronectin	1	1	1	1	0.86	1	1	1	0	0.71	0	1	1	0	1	1	0	1	0	1	0.04	0	1	1	1	1	0.89	1	1	1	0	0.95	0	1	1	0	1
CPI-CS0D62B1695	TENM3_FLRT3_complex_ADGRL3	complex:TENM3_FLRT3_complex	simple:Q9HAR2		ADGRL3	FALSE	TRUE	TRUE	curated	FALSE	Ligand-Receptor	Signaling by Fibronectin	1	1	1	1	0.86	1	1	1	0	0.71	0	1	1	0	1	1	0	1	0	1	0.04	0	1	1	1	1	0.89	1	1	1	0	0.95	0	1	1	0	1
CPI-SS038A612D7	TENM1_ADGRL3	simple:Q9UKZ4	simple:Q9HAR2	TENM1	ADGRL3	FALSE	FALSE	TRUE	curated	FALSE	Ligand-Receptor	Signaling by Teneurin	1	1	1	1	0	1	1	1	0	0	0	1	0	0	0.99	0.02	0	1	0	0.51	0	0	1	1	1	1	0	1	1	1	0	0	0	1	0	0	0.95
CPI-SS0BCB3D402	TENM2_ADGRL3	simple:Q9NT68	simple:Q9HAR2	TENM2	ADGRL3	FALSE	FALSE	TRUE	curated	FALSE	Ligand-Receptor	Signaling by Teneurin	1	1	1	1	1	1	1	1	1	1	1	1	1	1	1	1	1	1	1	1	1	1	1	1	1	1	1	1	1	1	1	1	1	1	1	1	1
CPI-SS0EA023E51	TENM3_ADGRL3	simple:Q9P273	simple:Q9HAR2	TENM3	ADGRL3	FALSE	FALSE	TRUE	curated	FALSE	Ligand-Receptor	Signaling by Teneurin	1	1	1	1	1	1	1	1	1	1	1	1	1	1	1	1	1	1	1	1	1	1	1	1	1	1	1	1	1	1	1	1	1	1	1	1	1
CPI-SS01F00A48A	TENM4_ADGRL3	simple:Q6N022	simple:Q9HAR2	TENM4	ADGRL3	FALSE	FALSE	TRUE	curated	FALSE	Ligand-Receptor	Signaling by Teneurin	1	1	1	1	0.05	1	1	1	0	0	0	1	0.45	0	1	0.55	0	1	0	0.96	0	0	1	1	1	1	0.04	1	1	1	0	0.01	0	1	0.22	0	0.97
CPI-SS0F6BE4D47	UNC5A_ADGRL3	simple:Q6ZN44	simple:Q9HAR2	UNC5A	ADGRL3	FALSE	TRUE	TRUE	curated	FALSE	Receptor-Receptor		1	1	1	1	1	1	1	1	1	1	1	1	1	1	1	1	1	1	1	1	1	1	1	1	1	1	1	1	1	1	1	1	1	1	1	1	1
CPI-SS08BFFB96E	FLRT3_ADGRL2	simple:Q9NZU0	simple:O95490	FLRT3	ADGRL2	FALSE	FALSE	TRUE	curated	FALSE	Ligand-Receptor	Signaling by Fibronectin	1	1	1	1	1	1	1	1	1	1	1	1	1	1	1	1	1	1	1	1	1	1	1	1	1	1	1	1	1	1	1	1	1	1	1	1	1
CPI-CS049AAD8F5	TENM2_FLRT3_complex_ADGRL2	complex:TENM2_FLRT3_complex	simple:O95490		ADGRL2	FALSE	TRUE	TRUE	curated	FALSE	Ligand-Receptor	Signaling by Fibronectin	1	1	1	1	1	1	1	1	1	1	1	1	1	1	1	1	1	1	1	1	1	1	1	1	1	1	1	1	1	1	1	1	1	1	1	1	1
CPI-SS083BB1EB3	TENM1_ADGRL2	simple:Q9UKZ4	simple:O95490	TENM1	ADGRL2	FALSE	FALSE	TRUE	curated	FALSE	Ligand-Receptor	Signaling by Teneurin	1	1	1	1	1	1	1	1	1	1	1	1	1	1	1	1	1	1	1	1	1	1	1	1	1	1	1	1	1	1	1	1	1	1	1	1	1
CPI-SS021718DBF	TENM2_ADGRL2	simple:Q9NT68	simple:O95490	TENM2	ADGRL2	FALSE	FALSE	TRUE	curated	FALSE	Ligand-Receptor	Signaling by Teneurin	1	1	1	1	1	1	1	1	1	1	1	1	1	1	1	1	1	1	1	1	1	1	1	1	1	1	1	1	1	1	1	1	1	1	1	1	1
CPI-SS075F456AF	TENM3_ADGRL2	simple:Q9P273	simple:O95490	TENM3	ADGRL2	FALSE	FALSE	TRUE	curated	FALSE	Ligand-Receptor	Signaling by Teneurin	1	1	1	1	1	1	1	1	1	1	1	1	1	1	1	1	1	1	1	1	1	1	1	1	1	1	1	1	1	1	1	1	1	1	1	1	1
CPI-SS0FD44484F	TENM4_ADGRL2	simple:Q6N022	simple:O95490	TENM4	ADGRL2	FALSE	FALSE	TRUE	curated	FALSE	Ligand-Receptor	Signaling by Teneurin	1	1	1	1	1	1	1	1	1	1	1	1	1	1	1	1	1	1	1	1	1	1	1	1	1	1	1	1	1	1	1	1	1	1	1	1	1
CPI-CS0CE0C5AF0	GABA_byGAD1_and_SLC32A1_GABBR1	complex:GABA_byGAD1_and_SLC32A1	simple:Q9UBS5		GABBR1	TRUE	FALSE	TRUE	curated	FALSE	Ligand-Receptor	Signaling by GABA	1	1	1	1	1	1	0	1	1	1	1	1	1	1	1	1	1	1	1	1	1	1	1	1	1	1	1	1	0.01	1	1	1	0.93	0.96	1	1	1
CPI-CS06B116BC0	GABA_byGAD1_and_SLC6A1_GABBR1	complex:GABA_byGAD1_and_SLC6A1	simple:Q9UBS5		GABBR1	TRUE	FALSE	TRUE	curated	FALSE	Ligand-Receptor	Signaling by GABA	1	1	1	1	1	1	0.14	1	1	1	1	1	1	1	1	1	1	1	1	1	1	1	1	1	1	1	1	1	0.26	1	1	1	1	1	1	1	1
CPI-CS02929CEBB	GABA_byGAD1_and_SLC6A11_GABBR1	complex:GABA_byGAD1_and_SLC6A11	simple:Q9UBS5		GABBR1	TRUE	FALSE	TRUE	curated	FALSE	Ligand-Receptor	Signaling by GABA	1	1	1	1	1	1	1	1	1	1	1	1	1	1	1	1	1	1	1	1	1	1	1	1	0.95	1	0.99	0.95	0	1	1	0.99	0.65	0.8	1	1	1
CPI-CS0DE2ED1D0	GABA_byGAD1_and_SLC6A12_GABBR1	complex:GABA_byGAD1_and_SLC6A12	simple:Q9UBS5		GABBR1	TRUE	FALSE	TRUE	curated	FALSE	Ligand-Receptor	Signaling by GABA	1	1	1	1	1	1	1	1	1	1	1	1	1	1	1	1	1	1	1	1	1	1	1	1	1	1	1	1	1	1	1	1	1	1	1	1	1
CPI-CS0E715A989	GABA_byGAD1_and_SLC6A13_GABBR1	complex:GABA_byGAD1_and_SLC6A13	simple:Q9UBS5		GABBR1	TRUE	FALSE	TRUE	curated	FALSE	Ligand-Receptor	Signaling by GABA	1	1	1	1	1	1	1	1	1	1	1	1	1	1	1	1	1	1	1	1	1	1	1	1	1	1	1	1	1	1	1	1	1	1	1	1	1
CPI-CS03CCCE0E4	GABA_byGAD1_and_SLC6A6_GABBR1	complex:GABA_byGAD1_and_SLC6A6	simple:Q9UBS5		GABBR1	TRUE	FALSE	TRUE	curated	FALSE	Ligand-Receptor	Signaling by GABA	1	1	0.94	0.98	1	0.96	0	1	1	0.98	0.64	0.79	1	1	1	0.87	1	0.89	1	1	1	0.96	1	1	1	1	1	1	0.1	1	1	1	1	1	1	1	1
CPI-CS0117267C4	GABA_byGAD1_and_SLC6A8_GABBR1	complex:GABA_byGAD1_and_SLC6A8	simple:Q9UBS5		GABBR1	TRUE	FALSE	TRUE	curated	FALSE	Ligand-Receptor	Signaling by GABA	0.94	0.89	0	0.08	0.25	0.06	0	0.87	0.99	0	0	0	0.99	0.27	0.5	0	0.9	0	0.37	0.79	0.53	0	1	0.89	0	0.28	0.42	0.14	0	0.93	0.99	0.07	0	0	0.99	0.62	0.66
CPI-CS0F3055E82	GABA_byGAD2_and_SLC32A1_GABBR1	complex:GABA_byGAD2_and_SLC32A1	simple:Q9UBS5		GABBR1	TRUE	FALSE	TRUE	curated	FALSE	Ligand-Receptor	Signaling by GABA	1	1	1	1	1	1	0	1	1	1	1	1	1	1	1	1	1	1	1	1	1	1	1	1	1	1	1	1	0.01	1	1	1	0.93	0.96	1	1	1
CPI-CS0E648EBFA	GABA_byGAD2_and_SLC6A1_GABBR1	complex:GABA_byGAD2_and_SLC6A1	simple:Q9UBS5		GABBR1	TRUE	FALSE	TRUE	curated	FALSE	Ligand-Receptor	Signaling by GABA	1	1	1	1	1	1	0.14	1	1	1	1	1	1	1	1	1	1	1	1	1	1	1	1	1	1	1	1	1	0.26	1	1	1	1	1	1	1	1
CPI-CS0E6EE9A46	GABA_byGAD2_and_SLC6A11_GABBR1	complex:GABA_byGAD2_and_SLC6A11	simple:Q9UBS5		GABBR1	TRUE	FALSE	TRUE	curated	FALSE	Ligand-Receptor	Signaling by GABA	1	1	1	1	1	1	1	1	1	1	1	1	1	1	1	1	1	1	1	1	1	1	1	1	0.95	1	0.99	0.95	0	1	1	0.99	0.65	0.8	1	1	1
CPI-CS0B3E748FB	GABA_byGAD2_and_SLC6A12_GABBR1	complex:GABA_byGAD2_and_SLC6A12	simple:Q9UBS5		GABBR1	TRUE	FALSE	TRUE	curated	FALSE	Ligand-Receptor	Signaling by GABA	1	1	1	1	1	1	1	1	1	1	1	1	1	1	1	1	1	1	1	1	1	1	1	1	1	1	1	1	1	1	1	1	1	1	1	1	1
CPI-CS0F5400CAB	GABA_byGAD2_and_SLC6A13_GABBR1	complex:GABA_byGAD2_and_SLC6A13	simple:Q9UBS5		GABBR1	TRUE	FALSE	TRUE	curated	FALSE	Ligand-Receptor	Signaling by GABA	1	1	1	1	1	1	1	1	1	1	1	1	1	1	1	1	1	1	1	1	1	1	1	1	1	1	1	1	1	1	1	1	1	1	1	1	1
CPI-CS02CC3D29A	GABA_byGAD2_and_SLC6A6_GABBR1	complex:GABA_byGAD2_and_SLC6A6	simple:Q9UBS5		GABBR1	TRUE	FALSE	TRUE	curated	FALSE	Ligand-Receptor	Signaling by GABA	1	1	1	1	1	1	0.99	1	1	1	1	1	1	1	1	1	1	1	1	1	1	1	1	1	1	1	1	1	0.95	1	1	1	1	1	1	1	1
CPI-CS0C6A5253D	GABA_byGAD2_and_SLC6A8_GABBR1	complex:GABA_byGAD2_and_SLC6A8	simple:Q9UBS5		GABBR1	TRUE	FALSE	TRUE	curated	FALSE	Ligand-Receptor	Signaling by GABA	0.94	0.89	0	0.08	0.25	0.06	0	0.87	0.99	0	0	0	0.99	0.27	0.5	0	0.9	0	0.37	0.79	0.53	0	1	0.89	0	0.28	0.42	0.14	0	0.93	0.99	0.07	0	0	0.99	0.62	0.66
CPI-CS0FA38E530	GABA_byGAD1_and_SLC32A1_GABBR2	complex:GABA_byGAD1_and_SLC32A1	simple:O75899		GABBR2	TRUE	FALSE	TRUE	curated	FALSE	Ligand-Receptor	Signaling by GABA	1	1	0.24	0	1	1	1	1	1	1	1	1	1	0	0.35	0.01	0	0.25	0	1	0.98	1	1	1	0.2	0	1	1	1	0.98	1	1	1	0.99	1	0	0.24
CPI-CS04C0A3C19	GABA_byGAD1_and_SLC6A1_GABBR2	complex:GABA_byGAD1_and_SLC6A1	simple:O75899		GABBR2	TRUE	FALSE	TRUE	curated	FALSE	Ligand-Receptor	Signaling by GABA	1	1	0.98	0	1	1	1	1	1	1	1	1	1	0	0.98	0.5	0	0.95	0	1	1	1	1	1	0.96	0	1	1	1	1	1	1	1	1	1	0	0.94
CPI-CS0A7EA055F	GABA_byGAD1_and_SLC6A11_GABBR2	complex:GABA_byGAD1_and_SLC6A11	simple:O75899		GABBR2	TRUE	FALSE	TRUE	curated	FALSE	Ligand-Receptor	Signaling by GABA	1	1	1	1	1	1	1	1	1	1	1	1	1	1	1	1	1	1	1	1	1	1	1	1	0.05	0	1	1	1	0.97	1	1	1	0.97	1	0	0.1
CPI-CS025E1B7C6	GABA_byGAD1_and_SLC6A12_GABBR2	complex:GABA_byGAD1_and_SLC6A12	simple:O75899		GABBR2	TRUE	FALSE	TRUE	curated	FALSE	Ligand-Receptor	Signaling by GABA	1	1	1	1	1	1	1	1	1	1	1	1	1	1	1	1	1	1	1	1	1	1	1	1	1	1	1	1	1	1	1	1	1	1	1	1	1
CPI-CS04368D963	GABA_byGAD1_and_SLC6A13_GABBR2	complex:GABA_byGAD1_and_SLC6A13	simple:O75899		GABBR2	TRUE	FALSE	TRUE	curated	FALSE	Ligand-Receptor	Signaling by GABA	1	1	1	1	1	1	1	1	1	1	1	1	1	1	1	1	1	1	1	1	1	1	1	1	1	1	1	1	1	1	1	1	1	1	1	1	1
CPI-CS0AD67AADC	GABA_byGAD1_and_SLC6A6_GABBR2	complex:GABA_byGAD1_and_SLC6A6	simple:O75899		GABBR2	TRUE	FALSE	TRUE	curated	FALSE	Ligand-Receptor	Signaling by GABA	1	1	0.02	0	1	1	1	0.97	1	1	1	0.99	1	0	0.07	0	0	0.01	0	1	0.87	1	1	1	0.72	0	1	1	1	0.99	1	1	1	1	1	0	0.74
CPI-CS0F9A0EE4B	GABA_byGAD1_and_SLC6A8_GABBR2	complex:GABA_byGAD1_and_SLC6A8	simple:O75899		GABBR2	TRUE	FALSE	TRUE	curated	FALSE	Ligand-Receptor	Signaling by GABA	1	1	0	0	1	1	1	0.33	1	1	1	0	1	0	0	0	0	0	0	1	0.1	0.9	1	1	0	0	1	1	1	0.38	1	1	1	0.06	1	0	0
CPI-CS0AA35FDCE	GABA_byGAD2_and_SLC32A1_GABBR2	complex:GABA_byGAD2_and_SLC32A1	simple:O75899		GABBR2	TRUE	FALSE	TRUE	curated	FALSE	Ligand-Receptor	Signaling by GABA	1	1	0.24	0	1	1	1	1	1	1	1	1	1	0	0.35	0.01	0	0.25	0	1	0.98	1	1	1	0.2	0	1	1	1	0.98	1	1	1	0.99	1	0	0.24
CPI-CS0B096A78D	GABA_byGAD2_and_SLC6A1_GABBR2	complex:GABA_byGAD2_and_SLC6A1	simple:O75899		GABBR2	TRUE	FALSE	TRUE	curated	FALSE	Ligand-Receptor	Signaling by GABA	1	1	0.98	0	1	1	1	1	1	1	1	1	1	0	0.98	0.5	0	0.95	0	1	1	1	1	1	0.96	0	1	1	1	1	1	1	1	1	1	0	0.94
CPI-CS02F1A072B	GABA_byGAD2_and_SLC6A11_GABBR2	complex:GABA_byGAD2_and_SLC6A11	simple:O75899		GABBR2	TRUE	FALSE	TRUE	curated	FALSE	Ligand-Receptor	Signaling by GABA	1	1	1	1	1	1	1	1	1	1	1	1	1	1	1	1	1	1	1	1	1	1	1	1	0.05	0	1	1	1	0.97	1	1	1	0.97	1	0	0.1
CPI-CS04A744DD8	GABA_byGAD2_and_SLC6A12_GABBR2	complex:GABA_byGAD2_and_SLC6A12	simple:O75899		GABBR2	TRUE	FALSE	TRUE	curated	FALSE	Ligand-Receptor	Signaling by GABA	1	1	1	1	1	1	1	1	1	1	1	1	1	1	1	1	1	1	1	1	1	1	1	1	1	1	1	1	1	1	1	1	1	1	1	1	1
CPI-CS0C8D4C311	GABA_byGAD2_and_SLC6A13_GABBR2	complex:GABA_byGAD2_and_SLC6A13	simple:O75899		GABBR2	TRUE	FALSE	TRUE	curated	FALSE	Ligand-Receptor	Signaling by GABA	1	1	1	1	1	1	1	1	1	1	1	1	1	1	1	1	1	1	1	1	1	1	1	1	1	1	1	1	1	1	1	1	1	1	1	1	1
CPI-CS0DC38225F	GABA_byGAD2_and_SLC6A6_GABBR2	complex:GABA_byGAD2_and_SLC6A6	simple:O75899		GABBR2	TRUE	FALSE	TRUE	curated	FALSE	Ligand-Receptor	Signaling by GABA	1	1	1	0	1	1	1	1	1	1	1	1	1	0	1	1	0.02	1	0	1	1	1	1	1	1	0	1	1	1	1	1	1	1	1	1	0	1
CPI-CS0BADCE0DB	GABA_byGAD2_and_SLC6A8_GABBR2	complex:GABA_byGAD2_and_SLC6A8	simple:O75899		GABBR2	TRUE	FALSE	TRUE	curated	FALSE	Ligand-Receptor	Signaling by GABA	1	1	0	0	1	1	1	0.33	1	1	1	0	1	0	0	0	0	0	0	1	0.1	0.9	1	1	0	0	1	1	1	0.38	1	1	1	0.06	1	0	0
CPI-CC09C521706	GABA_byGAD1_and_SLC32A1_GABA-A_a1b2_complex	complex:GABA_byGAD1_and_SLC32A1	complex:GABA-A_a1b2_complex			TRUE	FALSE	TRUE	curated	FALSE	Ligand-Receptor	Signaling by GABA	0	0	1	1	1	1	0.04	0	1	1	1	0	1	1	0.76	1	1	0	0.8	0	0	1	0	0	0.95	1	0.99	0.96	0.09	0	1	1	1	0	1	1	0.53
CPI-CC0200FD25E	GABA_byGAD1_and_SLC6A1_GABA-A_a1b2_complex	complex:GABA_byGAD1_and_SLC6A1	complex:GABA-A_a1b2_complex			TRUE	FALSE	TRUE	curated	FALSE	Ligand-Receptor	Signaling by GABA	0	0	1	1	1	1	0.71	0.12	1	1	1	0	1	1	1	1	1	0	1	0	0	1	0	0	1	1	1	1	0.79	0.3	1	1	1	0.1	1	1	0.98
CPI-CC0CBCCF256	GABA_byGAD1_and_SLC6A11_GABA-A_a1b2_complex	complex:GABA_byGAD1_and_SLC6A11	complex:GABA-A_a1b2_complex			TRUE	FALSE	TRUE	curated	FALSE	Ligand-Receptor	Signaling by GABA	1	1	1	1	1	1	1	1	1	1	1	1	1	1	1	1	1	1	1	1	1	1	0	0	0.79	1	0.96	0.81	0.03	0	1	1	1	0	1	1	0.17
CPI-CC061180998	GABA_byGAD1_and_SLC6A12_GABA-A_a1b2_complex	complex:GABA_byGAD1_and_SLC6A12	complex:GABA-A_a1b2_complex			TRUE	FALSE	TRUE	curated	FALSE	Ligand-Receptor	Signaling by GABA	1	1	1	1	1	1	1	1	1	1	1	1	1	1	1	1	1	1	1	1	1	1	1	1	1	1	1	1	1	1	1	1	1	1	1	1	1
CPI-CC07643D38C	GABA_byGAD1_and_SLC6A13_GABA-A_a1b2_complex	complex:GABA_byGAD1_and_SLC6A13	complex:GABA-A_a1b2_complex			TRUE	FALSE	TRUE	curated	FALSE	Ligand-Receptor	Signaling by GABA	1	1	1	1	1	1	1	1	1	1	1	1	1	1	1	1	1	1	1	1	1	1	1	1	1	1	1	1	1	1	1	1	1	1	1	1	1
CPI-CC0946F123A	GABA_byGAD1_and_SLC6A6_GABA-A_a1b2_complex	complex:GABA_byGAD1_and_SLC6A6	complex:GABA-A_a1b2_complex			TRUE	FALSE	TRUE	curated	FALSE	Ligand-Receptor	Signaling by GABA	0	0	0.81	1	0.98	0.76	0.01	0	1	1	1	0	1	1	0.13	1	1	0	0.12	0	0	1	0	0	1	1	1	1	0.5	0.11	1	1	1	0.03	1	1	0.9
CPI-CC055A75E96	GABA_byGAD1_and_SLC6A8_GABA-A_a1b2_complex	complex:GABA_byGAD1_and_SLC6A8	complex:GABA-A_a1b2_complex			TRUE	FALSE	TRUE	curated	FALSE	Ligand-Receptor	Signaling by GABA	0	0	0	0.98	0.08	0.01	0	0	1	1	1	0	1	1	0	1	1	0	0	0	0	1	0	0	0	0.99	0.21	0	0	0	1	1	1	0	1	1	0
CPI-CC05D186539	GABA_byGAD2_and_SLC32A1_GABA-A_a1b2_complex	complex:GABA_byGAD2_and_SLC32A1	complex:GABA-A_a1b2_complex			TRUE	FALSE	TRUE	curated	FALSE	Ligand-Receptor	Signaling by GABA	0	0	1	1	1	1	0.04	0	1	1	1	0	1	1	0.76	1	1	0	0.8	0	0	1	0	0	0.95	1	0.99	0.96	0.09	0	1	1	1	0	1	1	0.53
CPI-CC03EB01F42	GABA_byGAD2_and_SLC6A1_GABA-A_a1b2_complex	complex:GABA_byGAD2_and_SLC6A1	complex:GABA-A_a1b2_complex			TRUE	FALSE	TRUE	curated	FALSE	Ligand-Receptor	Signaling by GABA	0	0	1	1	1	1	0.71	0.12	1	1	1	0	1	1	1	1	1	0	1	0	0	1	0	0	1	1	1	1	0.79	0.3	1	1	1	0.1	1	1	0.98
CPI-CC076D3C70C	GABA_byGAD2_and_SLC6A11_GABA-A_a1b2_complex	complex:GABA_byGAD2_and_SLC6A11	complex:GABA-A_a1b2_complex			TRUE	FALSE	TRUE	curated	FALSE	Ligand-Receptor	Signaling by GABA	1	1	1	1	1	1	1	1	1	1	1	1	1	1	1	1	1	1	1	1	1	1	0	0	0.79	1	0.96	0.81	0.03	0	1	1	1	0	1	1	0.17
CPI-CC0D1121E32	GABA_byGAD2_and_SLC6A12_GABA-A_a1b2_complex	complex:GABA_byGAD2_and_SLC6A12	complex:GABA-A_a1b2_complex			TRUE	FALSE	TRUE	curated	FALSE	Ligand-Receptor	Signaling by GABA	1	1	1	1	1	1	1	1	1	1	1	1	1	1	1	1	1	1	1	1	1	1	1	1	1	1	1	1	1	1	1	1	1	1	1	1	1
CPI-CC05EB8AC47	GABA_byGAD2_and_SLC6A13_GABA-A_a1b2_complex	complex:GABA_byGAD2_and_SLC6A13	complex:GABA-A_a1b2_complex			TRUE	FALSE	TRUE	curated	FALSE	Ligand-Receptor	Signaling by GABA	1	1	1	1	1	1	1	1	1	1	1	1	1	1	1	1	1	1	1	1	1	1	1	1	1	1	1	1	1	1	1	1	1	1	1	1	1
CPI-CC06878B267	GABA_byGAD2_and_SLC6A6_GABA-A_a1b2_complex	complex:GABA_byGAD2_and_SLC6A6	complex:GABA-A_a1b2_complex			TRUE	FALSE	TRUE	curated	FALSE	Ligand-Receptor	Signaling by GABA	0	0	1	1	1	1	1	0.99	1	1	1	1	1	1	1	1	1	0.48	1	0.68	0.27	1	0	0	1	1	1	1	1	0.98	1	1	1	0.98	1	1	1
CPI-CC03243A499	GABA_byGAD2_and_SLC6A8_GABA-A_a1b2_complex	complex:GABA_byGAD2_and_SLC6A8	complex:GABA-A_a1b2_complex			TRUE	FALSE	TRUE	curated	FALSE	Ligand-Receptor	Signaling by GABA	0	0	0	0.98	0.08	0.01	0	0	1	1	1	0	1	1	0	1	1	0	0	0	0	1	0	0	0	0.99	0.21	0	0	0	1	1	1	0	1	1	0
CPI-CC0990A372B	GABA_byGAD1_and_SLC32A1_GABA-A_a1b2d_complex	complex:GABA_byGAD1_and_SLC32A1	complex:GABA-A_a1b2d_complex			TRUE	FALSE	TRUE	curated	FALSE	Ligand-Receptor	Signaling by GABA	1	1	0	1	1	1	1	1	1	1	1	1	1	1	1	1	1	1	1	1	1	1	1	1	0	1	1	1	1	1	1	1	1	1	1	1	1
CPI-CC07921E343	GABA_byGAD1_and_SLC6A1_GABA-A_a1b2d_complex	complex:GABA_byGAD1_and_SLC6A1	complex:GABA-A_a1b2d_complex			TRUE	FALSE	TRUE	curated	FALSE	Ligand-Receptor	Signaling by GABA	1	1	0.02	1	1	1	1	1	1	1	1	1	1	1	1	1	1	1	1	1	1	1	1	1	0.27	1	1	1	1	1	1	1	1	1	1	1	1
CPI-CC02E4FE92E	GABA_byGAD1_and_SLC6A11_GABA-A_a1b2d_complex	complex:GABA_byGAD1_and_SLC6A11	complex:GABA-A_a1b2d_complex			TRUE	FALSE	TRUE	curated	FALSE	Ligand-Receptor	Signaling by GABA	1	1	1	1	1	1	1	1	1	1	1	1	1	1	1	1	1	1	1	1	1	1	1	1	0	1	1	1	1	1	1	1	1	1	1	1	1
CPI-CC0C820256C	GABA_byGAD1_and_SLC6A12_GABA-A_a1b2d_complex	complex:GABA_byGAD1_and_SLC6A12	complex:GABA-A_a1b2d_complex			TRUE	FALSE	TRUE	curated	FALSE	Ligand-Receptor	Signaling by GABA	1	1	1	1	1	1	1	1	1	1	1	1	1	1	1	1	1	1	1	1	1	1	1	1	1	1	1	1	1	1	1	1	1	1	1	1	1
CPI-CC0489A8F45	GABA_byGAD1_and_SLC6A13_GABA-A_a1b2d_complex	complex:GABA_byGAD1_and_SLC6A13	complex:GABA-A_a1b2d_complex			TRUE	FALSE	TRUE	curated	FALSE	Ligand-Receptor	Signaling by GABA	1	1	1	1	1	1	1	1	1	1	1	1	1	1	1	1	1	1	1	1	1	1	1	1	1	1	1	1	1	1	1	1	1	1	1	1	1
CPI-CC05D2522F1	GABA_byGAD1_and_SLC6A6_GABA-A_a1b2d_complex	complex:GABA_byGAD1_and_SLC6A6	complex:GABA-A_a1b2d_complex			TRUE	FALSE	TRUE	curated	FALSE	Ligand-Receptor	Signaling by GABA	1	1	0	1	1	1	1	1	1	1	1	1	1	1	1	1	1	1	1	1	1	1	1	1	0.09	1	1	1	1	1	1	1	1	1	1	1	1
CPI-CC0A41CB438	GABA_byGAD1_and_SLC6A8_GABA-A_a1b2d_complex	complex:GABA_byGAD1_and_SLC6A8	complex:GABA-A_a1b2d_complex			TRUE	FALSE	TRUE	curated	FALSE	Ligand-Receptor	Signaling by GABA	1	1	0	1	0.09	1	1	1	1	1	1	1	1	1	1	1	1	1	0.24	1	1	1	1	1	0	1	0.39	1	1	1	1	1	1	1	1	1	1
CPI-CC009DEE9FC	GABA_byGAD2_and_SLC32A1_GABA-A_a1b2d_complex	complex:GABA_byGAD2_and_SLC32A1	complex:GABA-A_a1b2d_complex			TRUE	FALSE	TRUE	curated	FALSE	Ligand-Receptor	Signaling by GABA	1	1	0	1	1	1	1	1	1	1	1	1	1	1	1	1	1	1	1	1	1	1	1	1	0	1	1	1	1	1	1	1	1	1	1	1	1
CPI-CC001A2A34F	GABA_byGAD2_and_SLC6A1_GABA-A_a1b2d_complex	complex:GABA_byGAD2_and_SLC6A1	complex:GABA-A_a1b2d_complex			TRUE	FALSE	TRUE	curated	FALSE	Ligand-Receptor	Signaling by GABA	1	1	0.02	1	1	1	1	1	1	1	1	1	1	1	1	1	1	1	1	1	1	1	1	1	0.27	1	1	1	1	1	1	1	1	1	1	1	1
CPI-CC03AD613BA	GABA_byGAD2_and_SLC6A11_GABA-A_a1b2d_complex	complex:GABA_byGAD2_and_SLC6A11	complex:GABA-A_a1b2d_complex			TRUE	FALSE	TRUE	curated	FALSE	Ligand-Receptor	Signaling by GABA	1	1	1	1	1	1	1	1	1	1	1	1	1	1	1	1	1	1	1	1	1	1	1	1	0	1	1	1	1	1	1	1	1	1	1	1	1
CPI-CC018526C0E	GABA_byGAD2_and_SLC6A12_GABA-A_a1b2d_complex	complex:GABA_byGAD2_and_SLC6A12	complex:GABA-A_a1b2d_complex			TRUE	FALSE	TRUE	curated	FALSE	Ligand-Receptor	Signaling by GABA	1	1	1	1	1	1	1	1	1	1	1	1	1	1	1	1	1	1	1	1	1	1	1	1	1	1	1	1	1	1	1	1	1	1	1	1	1
CPI-CC05C1516B6	GABA_byGAD2_and_SLC6A13_GABA-A_a1b2d_complex	complex:GABA_byGAD2_and_SLC6A13	complex:GABA-A_a1b2d_complex			TRUE	FALSE	TRUE	curated	FALSE	Ligand-Receptor	Signaling by GABA	1	1	1	1	1	1	1	1	1	1	1	1	1	1	1	1	1	1	1	1	1	1	1	1	1	1	1	1	1	1	1	1	1	1	1	1	1
CPI-CC0F913B188	GABA_byGAD2_and_SLC6A6_GABA-A_a1b2d_complex	complex:GABA_byGAD2_and_SLC6A6	complex:GABA-A_a1b2d_complex			TRUE	FALSE	TRUE	curated	FALSE	Ligand-Receptor	Signaling by GABA	1	1	1	1	1	1	1	1	1	1	1	1	1	1	1	1	1	1	1	1	1	1	1	1	1	1	1	1	1	1	1	1	1	1	1	1	1
CPI-CC06ADA1C59	GABA_byGAD2_and_SLC6A8_GABA-A_a1b2d_complex	complex:GABA_byGAD2_and_SLC6A8	complex:GABA-A_a1b2d_complex			TRUE	FALSE	TRUE	curated	FALSE	Ligand-Receptor	Signaling by GABA	1	1	0	1	0.09	1	1	1	1	1	1	1	1	1	1	1	1	1	0.24	1	1	1	1	1	0	1	0.39	1	1	1	1	1	1	1	1	1	1
CPI-CC0392C7337	GABA_byGAD1_and_SLC32A1_GABA-A_a1b2g2S_complex	complex:GABA_byGAD1_and_SLC32A1	complex:GABA-A_a1b2g2S_complex			TRUE	FALSE	TRUE	curated	FALSE	Ligand-Receptor	Signaling by GABA	0	0	1	1	1	1	0.04	0	1	1	1	0	1	1	0.76	1	1	0	0.8	0	0	1	0	0	0.95	1	0.99	0.96	0.09	0	1	1	1	0	1	1	0.53
CPI-CC03C18523A	GABA_byGAD1_and_SLC6A1_GABA-A_a1b2g2S_complex	complex:GABA_byGAD1_and_SLC6A1	complex:GABA-A_a1b2g2S_complex			TRUE	FALSE	TRUE	curated	FALSE	Ligand-Receptor	Signaling by GABA	0	0	1	1	1	1	0.71	0.12	1	1	1	0	1	1	1	1	1	0	1	0	0	1	0	0	1	1	1	1	0.79	0.3	1	1	1	0.1	1	1	0.98
CPI-CC004185A70	GABA_byGAD1_and_SLC6A11_GABA-A_a1b2g2S_complex	complex:GABA_byGAD1_and_SLC6A11	complex:GABA-A_a1b2g2S_complex			TRUE	FALSE	TRUE	curated	FALSE	Ligand-Receptor	Signaling by GABA	1	1	1	1	1	1	1	1	1	1	1	1	1	1	1	1	1	1	1	1	1	1	0	0	0.79	1	0.96	0.81	0.03	0	1	1	1	0	1	1	0.17
CPI-CC03F9B0D3E	GABA_byGAD1_and_SLC6A12_GABA-A_a1b2g2S_complex	complex:GABA_byGAD1_and_SLC6A12	complex:GABA-A_a1b2g2S_complex			TRUE	FALSE	TRUE	curated	FALSE	Ligand-Receptor	Signaling by GABA	1	1	1	1	1	1	1	1	1	1	1	1	1	1	1	1	1	1	1	1	1	1	1	1	1	1	1	1	1	1	1	1	1	1	1	1	1
CPI-CC07774ECF6	GABA_byGAD1_and_SLC6A13_GABA-A_a1b2g2S_complex	complex:GABA_byGAD1_and_SLC6A13	complex:GABA-A_a1b2g2S_complex			TRUE	FALSE	TRUE	curated	FALSE	Ligand-Receptor	Signaling by GABA	1	1	1	1	1	1	1	1	1	1	1	1	1	1	1	1	1	1	1	1	1	1	1	1	1	1	1	1	1	1	1	1	1	1	1	1	1
CPI-CC089C08005	GABA_byGAD1_and_SLC6A6_GABA-A_a1b2g2S_complex	complex:GABA_byGAD1_and_SLC6A6	complex:GABA-A_a1b2g2S_complex			TRUE	FALSE	TRUE	curated	FALSE	Ligand-Receptor	Signaling by GABA	0	0	0.81	1	0.98	0.76	0.01	0	1	1	1	0	1	1	0.13	1	1	0	0.12	0	0	1	0	0	1	1	1	1	0.5	0.11	1	1	1	0.03	1	1	0.9
CPI-CC08D4D19FA	GABA_byGAD1_and_SLC6A8_GABA-A_a1b2g2S_complex	complex:GABA_byGAD1_and_SLC6A8	complex:GABA-A_a1b2g2S_complex			TRUE	FALSE	TRUE	curated	FALSE	Ligand-Receptor	Signaling by GABA	0	0	0	0.98	0.08	0.01	0	0	1	1	1	0	1	1	0	1	1	0	0	0	0	1	0	0	0	0.99	0.21	0	0	0	1	1	1	0	1	1	0
CPI-CC0B5A2E9A4	GABA_byGAD2_and_SLC32A1_GABA-A_a1b2g2S_complex	complex:GABA_byGAD2_and_SLC32A1	complex:GABA-A_a1b2g2S_complex			TRUE	FALSE	TRUE	curated	FALSE	Ligand-Receptor	Signaling by GABA	0	0	1	1	1	1	0.04	0	1	1	1	0	1	1	0.76	1	1	0	0.8	0	0	1	0	0	0.95	1	0.99	0.96	0.09	0	1	1	1	0	1	1	0.53
CPI-CC0F110BCE5	GABA_byGAD2_and_SLC6A1_GABA-A_a1b2g2S_complex	complex:GABA_byGAD2_and_SLC6A1	complex:GABA-A_a1b2g2S_complex			TRUE	FALSE	TRUE	curated	FALSE	Ligand-Receptor	Signaling by GABA	0	0	1	1	1	1	0.71	0.12	1	1	1	0	1	1	1	1	1	0	1	0	0	1	0	0	1	1	1	1	0.79	0.3	1	1	1	0.1	1	1	0.98
CPI-CC01E8115FE	GABA_byGAD2_and_SLC6A11_GABA-A_a1b2g2S_complex	complex:GABA_byGAD2_and_SLC6A11	complex:GABA-A_a1b2g2S_complex			TRUE	FALSE	TRUE	curated	FALSE	Ligand-Receptor	Signaling by GABA	1	1	1	1	1	1	1	1	1	1	1	1	1	1	1	1	1	1	1	1	1	1	0	0	0.79	1	0.96	0.81	0.03	0	1	1	1	0	1	1	0.17
CPI-CC054F031D4	GABA_byGAD2_and_SLC6A12_GABA-A_a1b2g2S_complex	complex:GABA_byGAD2_and_SLC6A12	complex:GABA-A_a1b2g2S_complex			TRUE	FALSE	TRUE	curated	FALSE	Ligand-Receptor	Signaling by GABA	1	1	1	1	1	1	1	1	1	1	1	1	1	1	1	1	1	1	1	1	1	1	1	1	1	1	1	1	1	1	1	1	1	1	1	1	1
CPI-CC00DB8A3C3	GABA_byGAD2_and_SLC6A13_GABA-A_a1b2g2S_complex	complex:GABA_byGAD2_and_SLC6A13	complex:GABA-A_a1b2g2S_complex			TRUE	FALSE	TRUE	curated	FALSE	Ligand-Receptor	Signaling by GABA	1	1	1	1	1	1	1	1	1	1	1	1	1	1	1	1	1	1	1	1	1	1	1	1	1	1	1	1	1	1	1	1	1	1	1	1	1
CPI-CC0CD7157B7	GABA_byGAD2_and_SLC6A6_GABA-A_a1b2g2S_complex	complex:GABA_byGAD2_and_SLC6A6	complex:GABA-A_a1b2g2S_complex			TRUE	FALSE	TRUE	curated	FALSE	Ligand-Receptor	Signaling by GABA	0	0	1	1	1	1	1	0.99	1	1	1	1	1	1	1	1	1	0.48	1	0.68	0.27	1	0	0	1	1	1	1	1	0.98	1	1	1	0.98	1	1	1
CPI-CC0150E2A6F	GABA_byGAD2_and_SLC6A8_GABA-A_a1b2g2S_complex	complex:GABA_byGAD2_and_SLC6A8	complex:GABA-A_a1b2g2S_complex			TRUE	FALSE	TRUE	curated	FALSE	Ligand-Receptor	Signaling by GABA	0	0	0	0.98	0.08	0.01	0	0	1	1	1	0	1	1	0	1	1	0	0	0	0	1	0	0	0	0.99	0.21	0	0	0	1	1	1	0	1	1	0
CPI-CC0CAFBA656	GABA_byGAD1_and_SLC32A1_GABA-A_a1b3_complex	complex:GABA_byGAD1_and_SLC32A1	complex:GABA-A_a1b3_complex			TRUE	FALSE	TRUE	curated	FALSE	Ligand-Receptor	Signaling by GABA	0	0	1	1	1	1	0.04	0	1	1	1	0	1	1	0.76	1	1	0	0.8	0	0	1	0	0	0.95	1	0.99	0.96	0.09	0	1	1	1	0	1	1	0.53
CPI-CC0DF227F32	GABA_byGAD1_and_SLC6A1_GABA-A_a1b3_complex	complex:GABA_byGAD1_and_SLC6A1	complex:GABA-A_a1b3_complex			TRUE	FALSE	TRUE	curated	FALSE	Ligand-Receptor	Signaling by GABA	0	0	1	1	1	1	0.71	0.12	1	1	1	0	1	1	1	1	1	0	1	0	0	1	0	0	1	1	1	1	0.79	0.3	1	1	1	0.1	1	1	0.98
CPI-CC0E8A76CD6	GABA_byGAD1_and_SLC6A11_GABA-A_a1b3_complex	complex:GABA_byGAD1_and_SLC6A11	complex:GABA-A_a1b3_complex			TRUE	FALSE	TRUE	curated	FALSE	Ligand-Receptor	Signaling by GABA	1	1	1	1	1	1	1	1	1	1	1	1	1	1	1	1	1	1	1	1	1	1	0	0	0.79	1	0.96	0.81	0.03	0	1	1	1	0	1	1	0.17
CPI-CC0EBAAB6B8	GABA_byGAD1_and_SLC6A12_GABA-A_a1b3_complex	complex:GABA_byGAD1_and_SLC6A12	complex:GABA-A_a1b3_complex			TRUE	FALSE	TRUE	curated	FALSE	Ligand-Receptor	Signaling by GABA	1	1	1	1	1	1	1	1	1	1	1	1	1	1	1	1	1	1	1	1	1	1	1	1	1	1	1	1	1	1	1	1	1	1	1	1	1
CPI-CC0604DCB2A	GABA_byGAD1_and_SLC6A13_GABA-A_a1b3_complex	complex:GABA_byGAD1_and_SLC6A13	complex:GABA-A_a1b3_complex			TRUE	FALSE	TRUE	curated	FALSE	Ligand-Receptor	Signaling by GABA	1	1	1	1	1	1	1	1	1	1	1	1	1	1	1	1	1	1	1	1	1	1	1	1	1	1	1	1	1	1	1	1	1	1	1	1	1
CPI-CC03AA4B30D	GABA_byGAD1_and_SLC6A6_GABA-A_a1b3_complex	complex:GABA_byGAD1_and_SLC6A6	complex:GABA-A_a1b3_complex			TRUE	FALSE	TRUE	curated	FALSE	Ligand-Receptor	Signaling by GABA	0	0	0.81	1	0.98	0.76	0.01	0	1	1	1	0	1	1	0.13	1	1	0	0.12	0	0	1	0	0	1	1	1	1	0.5	0.11	1	1	1	0.03	1	1	0.9
CPI-CC05283AAC1	GABA_byGAD1_and_SLC6A8_GABA-A_a1b3_complex	complex:GABA_byGAD1_and_SLC6A8	complex:GABA-A_a1b3_complex			TRUE	FALSE	TRUE	curated	FALSE	Ligand-Receptor	Signaling by GABA	0	0	0	0.98	0.08	0.01	0	0	1	1	1	0	1	1	0	1	1	0	0	0	0	1	0	0	0	0.99	0.21	0	0	0	1	1	1	0	1	1	0
CPI-CC08151EFC9	GABA_byGAD2_and_SLC32A1_GABA-A_a1b3_complex	complex:GABA_byGAD2_and_SLC32A1	complex:GABA-A_a1b3_complex			TRUE	FALSE	TRUE	curated	FALSE	Ligand-Receptor	Signaling by GABA	0	0	1	1	1	1	0.04	0	1	1	1	0	1	1	0.76	1	1	0	0.8	0	0	1	0	0	0.95	1	0.99	0.96	0.09	0	1	1	1	0	1	1	0.53
CPI-CC0B6E51683	GABA_byGAD2_and_SLC6A1_GABA-A_a1b3_complex	complex:GABA_byGAD2_and_SLC6A1	complex:GABA-A_a1b3_complex			TRUE	FALSE	TRUE	curated	FALSE	Ligand-Receptor	Signaling by GABA	0	0	1	1	1	1	0.71	0.12	1	1	1	0	1	1	1	1	1	0	1	0	0	1	0	0	1	1	1	1	0.79	0.3	1	1	1	0.1	1	1	0.98
CPI-CC0F935E8FA	GABA_byGAD2_and_SLC6A11_GABA-A_a1b3_complex	complex:GABA_byGAD2_and_SLC6A11	complex:GABA-A_a1b3_complex			TRUE	FALSE	TRUE	curated	FALSE	Ligand-Receptor	Signaling by GABA	1	1	1	1	1	1	1	1	1	1	1	1	1	1	1	1	1	1	1	1	1	1	0	0	0.79	1	0.96	0.81	0.03	0	1	1	1	0	1	1	0.17
CPI-CC054EBEFC4	GABA_byGAD2_and_SLC6A12_GABA-A_a1b3_complex	complex:GABA_byGAD2_and_SLC6A12	complex:GABA-A_a1b3_complex			TRUE	FALSE	TRUE	curated	FALSE	Ligand-Receptor	Signaling by GABA	1	1	1	1	1	1	1	1	1	1	1	1	1	1	1	1	1	1	1	1	1	1	1	1	1	1	1	1	1	1	1	1	1	1	1	1	1
CPI-CC03210AFD9	GABA_byGAD2_and_SLC6A13_GABA-A_a1b3_complex	complex:GABA_byGAD2_and_SLC6A13	complex:GABA-A_a1b3_complex			TRUE	FALSE	TRUE	curated	FALSE	Ligand-Receptor	Signaling by GABA	1	1	1	1	1	1	1	1	1	1	1	1	1	1	1	1	1	1	1	1	1	1	1	1	1	1	1	1	1	1	1	1	1	1	1	1	1
CPI-CC0229CFC13	GABA_byGAD2_and_SLC6A6_GABA-A_a1b3_complex	complex:GABA_byGAD2_and_SLC6A6	complex:GABA-A_a1b3_complex			TRUE	FALSE	TRUE	curated	FALSE	Ligand-Receptor	Signaling by GABA	0	0	1	1	1	1	1	0.99	1	1	1	1	1	1	1	1	1	0.48	1	0.68	0.27	1	0	0	1	1	1	1	1	0.98	1	1	1	0.98	1	1	1
CPI-CC0671108D4	GABA_byGAD2_and_SLC6A8_GABA-A_a1b3_complex	complex:GABA_byGAD2_and_SLC6A8	complex:GABA-A_a1b3_complex			TRUE	FALSE	TRUE	curated	FALSE	Ligand-Receptor	Signaling by GABA	0	0	0	0.98	0.08	0.01	0	0	1	1	1	0	1	1	0	1	1	0	0	0	0	1	0	0	0	0.99	0.21	0	0	0	1	1	1	0	1	1	0
CPI-CC0608D4CA8	GABA_byGAD1_and_SLC32A1_GABA-A_a1b3g2S_complex	complex:GABA_byGAD1_and_SLC32A1	complex:GABA-A_a1b3g2S_complex			TRUE	FALSE	TRUE	curated	FALSE	Ligand-Receptor	Signaling by GABA	0	0	1	1	1	1	0.04	0	1	1	1	0	1	1	0.76	1	1	0	0.8	0	0	1	0	0	0.95	1	0.99	0.96	0.09	0	1	1	1	0	1	1	0.53
CPI-CC0C3E95213	GABA_byGAD1_and_SLC6A1_GABA-A_a1b3g2S_complex	complex:GABA_byGAD1_and_SLC6A1	complex:GABA-A_a1b3g2S_complex			TRUE	FALSE	TRUE	curated	FALSE	Ligand-Receptor	Signaling by GABA	0	0	1	1	1	1	0.71	0.12	1	1	1	0	1	1	1	1	1	0	1	0	0	1	0	0	1	1	1	1	0.79	0.3	1	1	1	0.1	1	1	0.98
CPI-CC09E9DF123	GABA_byGAD1_and_SLC6A11_GABA-A_a1b3g2S_complex	complex:GABA_byGAD1_and_SLC6A11	complex:GABA-A_a1b3g2S_complex			TRUE	FALSE	TRUE	curated	FALSE	Ligand-Receptor	Signaling by GABA	1	1	1	1	1	1	1	1	1	1	1	1	1	1	1	1	1	1	1	1	1	1	0	0	0.79	1	0.96	0.81	0.03	0	1	1	1	0	1	1	0.17
CPI-CC017F52E16	GABA_byGAD1_and_SLC6A12_GABA-A_a1b3g2S_complex	complex:GABA_byGAD1_and_SLC6A12	complex:GABA-A_a1b3g2S_complex			TRUE	FALSE	TRUE	curated	FALSE	Ligand-Receptor	Signaling by GABA	1	1	1	1	1	1	1	1	1	1	1	1	1	1	1	1	1	1	1	1	1	1	1	1	1	1	1	1	1	1	1	1	1	1	1	1	1
CPI-CC036F9ABD3	GABA_byGAD1_and_SLC6A13_GABA-A_a1b3g2S_complex	complex:GABA_byGAD1_and_SLC6A13	complex:GABA-A_a1b3g2S_complex			TRUE	FALSE	TRUE	curated	FALSE	Ligand-Receptor	Signaling by GABA	1	1	1	1	1	1	1	1	1	1	1	1	1	1	1	1	1	1	1	1	1	1	1	1	1	1	1	1	1	1	1	1	1	1	1	1	1
CPI-CC026E0AF6E	GABA_byGAD1_and_SLC6A6_GABA-A_a1b3g2S_complex	complex:GABA_byGAD1_and_SLC6A6	complex:GABA-A_a1b3g2S_complex			TRUE	FALSE	TRUE	curated	FALSE	Ligand-Receptor	Signaling by GABA	0	0	0.81	1	0.98	0.76	0.01	0	1	1	1	0	1	1	0.13	1	1	0	0.12	0	0	1	0	0	1	1	1	1	0.5	0.11	1	1	1	0.03	1	1	0.9
CPI-CC0348C5437	GABA_byGAD1_and_SLC6A8_GABA-A_a1b3g2S_complex	complex:GABA_byGAD1_and_SLC6A8	complex:GABA-A_a1b3g2S_complex			TRUE	FALSE	TRUE	curated	FALSE	Ligand-Receptor	Signaling by GABA	0	0	0	0.98	0.08	0.01	0	0	1	1	1	0	1	1	0	1	1	0	0	0	0	1	0	0	0	0.99	0.21	0	0	0	1	1	1	0	1	1	0
CPI-CC0F3C27C9B	GABA_byGAD2_and_SLC32A1_GABA-A_a1b3g2S_complex	complex:GABA_byGAD2_and_SLC32A1	complex:GABA-A_a1b3g2S_complex			TRUE	FALSE	TRUE	curated	FALSE	Ligand-Receptor	Signaling by GABA	0	0	1	1	1	1	0.04	0	1	1	1	0	1	1	0.76	1	1	0	0.8	0	0	1	0	0	0.95	1	0.99	0.96	0.09	0	1	1	1	0	1	1	0.53
CPI-CC04EC40D20	GABA_byGAD2_and_SLC6A1_GABA-A_a1b3g2S_complex	complex:GABA_byGAD2_and_SLC6A1	complex:GABA-A_a1b3g2S_complex			TRUE	FALSE	TRUE	curated	FALSE	Ligand-Receptor	Signaling by GABA	0	0	1	1	1	1	0.71	0.12	1	1	1	0	1	1	1	1	1	0	1	0	0	1	0	0	1	1	1	1	0.79	0.3	1	1	1	0.1	1	1	0.98
CPI-CC06080894C	GABA_byGAD2_and_SLC6A11_GABA-A_a1b3g2S_complex	complex:GABA_byGAD2_and_SLC6A11	complex:GABA-A_a1b3g2S_complex			TRUE	FALSE	TRUE	curated	FALSE	Ligand-Receptor	Signaling by GABA	1	1	1	1	1	1	1	1	1	1	1	1	1	1	1	1	1	1	1	1	1	1	0	0	0.79	1	0.96	0.81	0.03	0	1	1	1	0	1	1	0.17
CPI-CC0E15506F9	GABA_byGAD2_and_SLC6A12_GABA-A_a1b3g2S_complex	complex:GABA_byGAD2_and_SLC6A12	complex:GABA-A_a1b3g2S_complex			TRUE	FALSE	TRUE	curated	FALSE	Ligand-Receptor	Signaling by GABA	1	1	1	1	1	1	1	1	1	1	1	1	1	1	1	1	1	1	1	1	1	1	1	1	1	1	1	1	1	1	1	1	1	1	1	1	1
CPI-CC017C3F672	GABA_byGAD2_and_SLC6A13_GABA-A_a1b3g2S_complex	complex:GABA_byGAD2_and_SLC6A13	complex:GABA-A_a1b3g2S_complex			TRUE	FALSE	TRUE	curated	FALSE	Ligand-Receptor	Signaling by GABA	1	1	1	1	1	1	1	1	1	1	1	1	1	1	1	1	1	1	1	1	1	1	1	1	1	1	1	1	1	1	1	1	1	1	1	1	1
CPI-CC05DBBAD9A	GABA_byGAD2_and_SLC6A6_GABA-A_a1b3g2S_complex	complex:GABA_byGAD2_and_SLC6A6	complex:GABA-A_a1b3g2S_complex			TRUE	FALSE	TRUE	curated	FALSE	Ligand-Receptor	Signaling by GABA	0	0	1	1	1	1	1	0.99	1	1	1	1	1	1	1	1	1	0.48	1	0.68	0.27	1	0	0	1	1	1	1	1	0.98	1	1	1	0.98	1	1	1
CPI-CC0EDAA7A65	GABA_byGAD2_and_SLC6A8_GABA-A_a1b3g2S_complex	complex:GABA_byGAD2_and_SLC6A8	complex:GABA-A_a1b3g2S_complex			TRUE	FALSE	TRUE	curated	FALSE	Ligand-Receptor	Signaling by GABA	0	0	0	0.98	0.08	0.01	0	0	1	1	1	0	1	1	0	1	1	0	0	0	0	1	0	0	0	0.99	0.21	0	0	0	1	1	1	0	1	1	0
CPI-CC0F8CB8104	GABA_byGAD1_and_SLC32A1_GABA-A_a2b3g2S_complex	complex:GABA_byGAD1_and_SLC32A1	complex:GABA-A_a2b3g2S_complex			TRUE	FALSE	TRUE	curated	FALSE	Ligand-Receptor	Signaling by GABA	1	1	0.59	1	0.02	1	1	0.23	1	1	1	0	1	1	1	1	1	1	1	0.02	1	1	1	1	0.44	1	0.01	1	1	0.19	1	1	1	0	1	1	1
CPI-CC01B9552BA	GABA_byGAD1_and_SLC6A1_GABA-A_a2b3g2S_complex	complex:GABA_byGAD1_and_SLC6A1	complex:GABA-A_a2b3g2S_complex			TRUE	FALSE	TRUE	curated	FALSE	Ligand-Receptor	Signaling by GABA	1	1	1	1	0.34	1	1	0.69	1	1	1	0	1	1	1	1	1	1	1	0.41	1	1	1	1	0.97	1	0.48	1	1	0.81	1	1	1	0	1	1	1
CPI-CC08A636173	GABA_byGAD1_and_SLC6A11_GABA-A_a2b3g2S_complex	complex:GABA_byGAD1_and_SLC6A11	complex:GABA-A_a2b3g2S_complex			TRUE	FALSE	TRUE	curated	FALSE	Ligand-Receptor	Signaling by GABA	1	1	1	1	1	1	1	1	1	1	1	1	1	1	1	1	1	1	1	1	1	1	1	1	0.12	1	0.01	1	1	0.07	1	1	1	0	1	1	1
CPI-CC0F0C72A29	GABA_byGAD1_and_SLC6A12_GABA-A_a2b3g2S_complex	complex:GABA_byGAD1_and_SLC6A12	complex:GABA-A_a2b3g2S_complex			TRUE	FALSE	TRUE	curated	FALSE	Ligand-Receptor	Signaling by GABA	1	1	1	1	1	1	1	1	1	1	1	1	1	1	1	1	1	1	1	1	1	1	1	1	1	1	1	1	1	1	1	1	1	1	1	1	1
CPI-CC002C86EAE	GABA_byGAD1_and_SLC6A13_GABA-A_a2b3g2S_complex	complex:GABA_byGAD1_and_SLC6A13	complex:GABA-A_a2b3g2S_complex			TRUE	FALSE	TRUE	curated	FALSE	Ligand-Receptor	Signaling by GABA	1	1	1	1	1	1	1	1	1	1	1	1	1	1	1	1	1	1	1	1	1	1	1	1	1	1	1	1	1	1	1	1	1	1	1	1	1
CPI-CC06B7CC089	GABA_byGAD1_and_SLC6A6_GABA-A_a2b3g2S_complex	complex:GABA_byGAD1_and_SLC6A6	complex:GABA-A_a2b3g2S_complex			TRUE	FALSE	TRUE	curated	FALSE	Ligand-Receptor	Signaling by GABA	1	1	0.09	1	0	1	1	0.02	1	1	1	0	1	1	1	1	1	1	1	0	1	1	1	1	0.83	1	0.2	1	1	0.57	1	1	1	0	1	1	1
CPI-CC0C8C9C0D3	GABA_byGAD1_and_SLC6A8_GABA-A_a2b3g2S_complex	complex:GABA_byGAD1_and_SLC6A8	complex:GABA-A_a2b3g2S_complex			TRUE	FALSE	TRUE	curated	FALSE	Ligand-Receptor	Signaling by GABA	1	1	0	1	0	1	0.94	0	1	0.84	1	0	1	1	0.93	1	1	1	0.99	0	1	1	1	1	0	1	0	1	0.98	0	1	0.96	1	0	0.99	1	0.99
CPI-CC03764C8A9	GABA_byGAD2_and_SLC32A1_GABA-A_a2b3g2S_complex	complex:GABA_byGAD2_and_SLC32A1	complex:GABA-A_a2b3g2S_complex			TRUE	FALSE	TRUE	curated	FALSE	Ligand-Receptor	Signaling by GABA	1	1	0.59	1	0.02	1	1	0.23	1	1	1	0	1	1	1	1	1	1	1	0.02	1	1	1	1	0.44	1	0.01	1	1	0.19	1	1	1	0	1	1	1
CPI-CC06C7F820C	GABA_byGAD2_and_SLC6A1_GABA-A_a2b3g2S_complex	complex:GABA_byGAD2_and_SLC6A1	complex:GABA-A_a2b3g2S_complex			TRUE	FALSE	TRUE	curated	FALSE	Ligand-Receptor	Signaling by GABA	1	1	1	1	0.34	1	1	0.69	1	1	1	0	1	1	1	1	1	1	1	0.41	1	1	1	1	0.97	1	0.48	1	1	0.81	1	1	1	0	1	1	1
CPI-CC08E2CA1DE	GABA_byGAD2_and_SLC6A11_GABA-A_a2b3g2S_complex	complex:GABA_byGAD2_and_SLC6A11	complex:GABA-A_a2b3g2S_complex			TRUE	FALSE	TRUE	curated	FALSE	Ligand-Receptor	Signaling by GABA	1	1	1	1	1	1	1	1	1	1	1	1	1	1	1	1	1	1	1	1	1	1	1	1	0.12	1	0.01	1	1	0.07	1	1	1	0	1	1	1
CPI-CC02F84E602	GABA_byGAD2_and_SLC6A12_GABA-A_a2b3g2S_complex	complex:GABA_byGAD2_and_SLC6A12	complex:GABA-A_a2b3g2S_complex			TRUE	FALSE	TRUE	curated	FALSE	Ligand-Receptor	Signaling by GABA	1	1	1	1	1	1	1	1	1	1	1	1	1	1	1	1	1	1	1	1	1	1	1	1	1	1	1	1	1	1	1	1	1	1	1	1	1
CPI-CC026C1BCB7	GABA_byGAD2_and_SLC6A13_GABA-A_a2b3g2S_complex	complex:GABA_byGAD2_and_SLC6A13	complex:GABA-A_a2b3g2S_complex			TRUE	FALSE	TRUE	curated	FALSE	Ligand-Receptor	Signaling by GABA	1	1	1	1	1	1	1	1	1	1	1	1	1	1	1	1	1	1	1	1	1	1	1	1	1	1	1	1	1	1	1	1	1	1	1	1	1
CPI-CC0BB611F3F	GABA_byGAD2_and_SLC6A6_GABA-A_a2b3g2S_complex	complex:GABA_byGAD2_and_SLC6A6	complex:GABA-A_a2b3g2S_complex			TRUE	FALSE	TRUE	curated	FALSE	Ligand-Receptor	Signaling by GABA	1	1	1	1	1	1	1	1	1	1	1	0	1	1	1	1	1	1	1	1	1	1	1	1	1	1	0.99	1	1	1	1	1	1	0	1	1	1
CPI-CC078D80A28	GABA_byGAD2_and_SLC6A8_GABA-A_a2b3g2S_complex	complex:GABA_byGAD2_and_SLC6A8	complex:GABA-A_a2b3g2S_complex			TRUE	FALSE	TRUE	curated	FALSE	Ligand-Receptor	Signaling by GABA	1	1	0	1	0	1	0.94	0	1	0.84	1	0	1	1	0.93	1	1	1	0.99	0	1	1	1	1	0	1	0	1	0.98	0	1	0.96	1	0	0.99	1	0.99
CPI-CC002F8F1E8	GABA_byGAD1_and_SLC32A1_GABA-A_a3b3e_complex	complex:GABA_byGAD1_and_SLC32A1	complex:GABA-A_a3b3e_complex			TRUE	FALSE	TRUE	curated	FALSE	Ligand-Receptor	Signaling by GABA	1	1	1	1	1	1	1	1	1	1	1	1	1	1	1	1	1	1	1	1	1	1	1	1	1	1	1	1	1	1	1	1	1	1	1	1	1
CPI-CC0E092014F	GABA_byGAD1_and_SLC6A1_GABA-A_a3b3e_complex	complex:GABA_byGAD1_and_SLC6A1	complex:GABA-A_a3b3e_complex			TRUE	FALSE	TRUE	curated	FALSE	Ligand-Receptor	Signaling by GABA	1	1	1	1	1	1	1	1	1	1	1	1	1	1	1	1	1	1	1	1	1	1	1	1	1	1	1	1	1	1	1	1	1	1	1	1	1
CPI-CC0D3781D5C	GABA_byGAD1_and_SLC6A11_GABA-A_a3b3e_complex	complex:GABA_byGAD1_and_SLC6A11	complex:GABA-A_a3b3e_complex			TRUE	FALSE	TRUE	curated	FALSE	Ligand-Receptor	Signaling by GABA	1	1	1	1	1	1	1	1	1	1	1	1	1	1	1	1	1	1	1	1	1	1	1	1	1	1	1	1	1	1	1	1	1	1	1	1	1
CPI-CC08C75F9A4	GABA_byGAD1_and_SLC6A12_GABA-A_a3b3e_complex	complex:GABA_byGAD1_and_SLC6A12	complex:GABA-A_a3b3e_complex			TRUE	FALSE	TRUE	curated	FALSE	Ligand-Receptor	Signaling by GABA	1	1	1	1	1	1	1	1	1	1	1	1	1	1	1	1	1	1	1	1	1	1	1	1	1	1	1	1	1	1	1	1	1	1	1	1	1
CPI-CC02329B61A	GABA_byGAD1_and_SLC6A13_GABA-A_a3b3e_complex	complex:GABA_byGAD1_and_SLC6A13	complex:GABA-A_a3b3e_complex			TRUE	FALSE	TRUE	curated	FALSE	Ligand-Receptor	Signaling by GABA	1	1	1	1	1	1	1	1	1	1	1	1	1	1	1	1	1	1	1	1	1	1	1	1	1	1	1	1	1	1	1	1	1	1	1	1	1
CPI-CC0695DEB89	GABA_byGAD1_and_SLC6A6_GABA-A_a3b3e_complex	complex:GABA_byGAD1_and_SLC6A6	complex:GABA-A_a3b3e_complex			TRUE	FALSE	TRUE	curated	FALSE	Ligand-Receptor	Signaling by GABA	1	1	1	1	1	1	1	1	1	1	1	1	1	1	1	1	1	1	1	1	1	1	1	1	1	1	1	1	1	1	1	1	1	1	1	1	1
CPI-CC0852DD8AB	GABA_byGAD1_and_SLC6A8_GABA-A_a3b3e_complex	complex:GABA_byGAD1_and_SLC6A8	complex:GABA-A_a3b3e_complex			TRUE	FALSE	TRUE	curated	FALSE	Ligand-Receptor	Signaling by GABA	1	1	1	1	1	1	1	1	1	1	1	1	1	1	1	1	1	1	1	1	1	1	1	1	1	1	1	1	1	1	1	1	1	1	1	1	1
CPI-CC0ACD9602B	GABA_byGAD2_and_SLC32A1_GABA-A_a3b3e_complex	complex:GABA_byGAD2_and_SLC32A1	complex:GABA-A_a3b3e_complex			TRUE	FALSE	TRUE	curated	FALSE	Ligand-Receptor	Signaling by GABA	1	1	1	1	1	1	1	1	1	1	1	1	1	1	1	1	1	1	1	1	1	1	1	1	1	1	1	1	1	1	1	1	1	1	1	1	1
CPI-CC01D1ED99D	GABA_byGAD2_and_SLC6A1_GABA-A_a3b3e_complex	complex:GABA_byGAD2_and_SLC6A1	complex:GABA-A_a3b3e_complex			TRUE	FALSE	TRUE	curated	FALSE	Ligand-Receptor	Signaling by GABA	1	1	1	1	1	1	1	1	1	1	1	1	1	1	1	1	1	1	1	1	1	1	1	1	1	1	1	1	1	1	1	1	1	1	1	1	1
CPI-CC024CBCA9B	GABA_byGAD2_and_SLC6A11_GABA-A_a3b3e_complex	complex:GABA_byGAD2_and_SLC6A11	complex:GABA-A_a3b3e_complex			TRUE	FALSE	TRUE	curated	FALSE	Ligand-Receptor	Signaling by GABA	1	1	1	1	1	1	1	1	1	1	1	1	1	1	1	1	1	1	1	1	1	1	1	1	1	1	1	1	1	1	1	1	1	1	1	1	1
CPI-CC0C8852F39	GABA_byGAD2_and_SLC6A12_GABA-A_a3b3e_complex	complex:GABA_byGAD2_and_SLC6A12	complex:GABA-A_a3b3e_complex			TRUE	FALSE	TRUE	curated	FALSE	Ligand-Receptor	Signaling by GABA	1	1	1	1	1	1	1	1	1	1	1	1	1	1	1	1	1	1	1	1	1	1	1	1	1	1	1	1	1	1	1	1	1	1	1	1	1
CPI-CC0EAE86252	GABA_byGAD2_and_SLC6A13_GABA-A_a3b3e_complex	complex:GABA_byGAD2_and_SLC6A13	complex:GABA-A_a3b3e_complex			TRUE	FALSE	TRUE	curated	FALSE	Ligand-Receptor	Signaling by GABA	1	1	1	1	1	1	1	1	1	1	1	1	1	1	1	1	1	1	1	1	1	1	1	1	1	1	1	1	1	1	1	1	1	1	1	1	1
CPI-CC0D90441AB	GABA_byGAD2_and_SLC6A6_GABA-A_a3b3e_complex	complex:GABA_byGAD2_and_SLC6A6	complex:GABA-A_a3b3e_complex			TRUE	FALSE	TRUE	curated	FALSE	Ligand-Receptor	Signaling by GABA	1	1	1	1	1	1	1	1	1	1	1	1	1	1	1	1	1	1	1	1	1	1	1	1	1	1	1	1	1	1	1	1	1	1	1	1	1
CPI-CC0AA6AA3F7	GABA_byGAD2_and_SLC6A8_GABA-A_a3b3e_complex	complex:GABA_byGAD2_and_SLC6A8	complex:GABA-A_a3b3e_complex			TRUE	FALSE	TRUE	curated	FALSE	Ligand-Receptor	Signaling by GABA	1	1	1	1	1	1	1	1	1	1	1	1	1	1	1	1	1	1	1	1	1	1	1	1	1	1	1	1	1	1	1	1	1	1	1	1	1
CPI-CC035C82A9B	GABA_byGAD1_and_SLC32A1_GABA-A_a3b3g2S_complex	complex:GABA_byGAD1_and_SLC32A1	complex:GABA-A_a3b3g2S_complex			TRUE	FALSE	TRUE	curated	FALSE	Ligand-Receptor	Signaling by GABA	0	0	0.84	0.01	1	1	1	1	1	1	1	1	1	1	0	1	1	0	1	0	1	1	0	0	0.5	0.06	1	1	1	1	1	1	1	1	0.79	1	0
CPI-CC07D1D1AD0	GABA_byGAD1_and_SLC6A1_GABA-A_a3b3g2S_complex	complex:GABA_byGAD1_and_SLC6A1	complex:GABA-A_a3b3g2S_complex			TRUE	FALSE	TRUE	curated	FALSE	Ligand-Receptor	Signaling by GABA	0	0	1	0.77	1	1	1	1	1	1	1	1	1	1	0	1	1	0	1	0	1	1	0	0	0.97	0.78	1	1	1	1	1	1	1	1	0.99	1	0
CPI-CC01D135078	GABA_byGAD1_and_SLC6A11_GABA-A_a3b3g2S_complex	complex:GABA_byGAD1_and_SLC6A11	complex:GABA-A_a3b3g2S_complex			TRUE	FALSE	TRUE	curated	FALSE	Ligand-Receptor	Signaling by GABA	1	1	1	1	1	1	1	1	1	1	1	1	1	1	1	1	1	1	1	1	1	1	0	0	0.12	0.02	1	1	1	1	1	1	1	1	0.36	1	0
CPI-CC019BF818D	GABA_byGAD1_and_SLC6A12_GABA-A_a3b3g2S_complex	complex:GABA_byGAD1_and_SLC6A12	complex:GABA-A_a3b3g2S_complex			TRUE	FALSE	TRUE	curated	FALSE	Ligand-Receptor	Signaling by GABA	1	1	1	1	1	1	1	1	1	1	1	1	1	1	1	1	1	1	1	1	1	1	1	1	1	1	1	1	1	1	1	1	1	1	1	1	1
CPI-CC0195F6CE4	GABA_byGAD1_and_SLC6A13_GABA-A_a3b3g2S_complex	complex:GABA_byGAD1_and_SLC6A13	complex:GABA-A_a3b3g2S_complex			TRUE	FALSE	TRUE	curated	FALSE	Ligand-Receptor	Signaling by GABA	1	1	1	1	1	1	1	1	1	1	1	1	1	1	1	1	1	1	1	1	1	1	1	1	1	1	1	1	1	1	1	1	1	1	1	1	1
CPI-CC0079D48C9	GABA_byGAD1_and_SLC6A6_GABA-A_a3b3g2S_complex	complex:GABA_byGAD1_and_SLC6A6	complex:GABA-A_a3b3g2S_complex			TRUE	FALSE	TRUE	curated	FALSE	Ligand-Receptor	Signaling by GABA	0	0	0.1	0	1	1	1	1	0.98	1	1	1	0.32	1	0	1	1	0	1	0	1	1	0	0	0.9	0.49	1	1	1	1	1	1	1	1	0.98	1	0
CPI-CC0F11405A3	GABA_byGAD1_and_SLC6A8_GABA-A_a3b3g2S_complex	complex:GABA_byGAD1_and_SLC6A8	complex:GABA-A_a3b3g2S_complex			TRUE	FALSE	TRUE	curated	FALSE	Ligand-Receptor	Signaling by GABA	0	0	0	0	0.99	1	1	1	0	1	1	1	0	1	0	1	1	0	1	0	1	1	0	0	0	0	1	1	1	1	0.04	1	1	1	0	1	0
CPI-CC065D3E23E	GABA_byGAD2_and_SLC32A1_GABA-A_a3b3g2S_complex	complex:GABA_byGAD2_and_SLC32A1	complex:GABA-A_a3b3g2S_complex			TRUE	FALSE	TRUE	curated	FALSE	Ligand-Receptor	Signaling by GABA	0	0	0.84	0.01	1	1	1	1	1	1	1	1	1	1	0	1	1	0	1	0	1	1	0	0	0.5	0.06	1	1	1	1	1	1	1	1	0.79	1	0
CPI-CC0CCDF6512	GABA_byGAD2_and_SLC6A1_GABA-A_a3b3g2S_complex	complex:GABA_byGAD2_and_SLC6A1	complex:GABA-A_a3b3g2S_complex			TRUE	FALSE	TRUE	curated	FALSE	Ligand-Receptor	Signaling by GABA	0	0	1	0.77	1	1	1	1	1	1	1	1	1	1	0	1	1	0	1	0	1	1	0	0	0.97	0.78	1	1	1	1	1	1	1	1	0.99	1	0
CPI-CC0079A0DC0	GABA_byGAD2_and_SLC6A11_GABA-A_a3b3g2S_complex	complex:GABA_byGAD2_and_SLC6A11	complex:GABA-A_a3b3g2S_complex			TRUE	FALSE	TRUE	curated	FALSE	Ligand-Receptor	Signaling by GABA	1	1	1	1	1	1	1	1	1	1	1	1	1	1	1	1	1	1	1	1	1	1	0	0	0.12	0.02	1	1	1	1	1	1	1	1	0.36	1	0
CPI-CC04925CA26	GABA_byGAD2_and_SLC6A12_GABA-A_a3b3g2S_complex	complex:GABA_byGAD2_and_SLC6A12	complex:GABA-A_a3b3g2S_complex			TRUE	FALSE	TRUE	curated	FALSE	Ligand-Receptor	Signaling by GABA	1	1	1	1	1	1	1	1	1	1	1	1	1	1	1	1	1	1	1	1	1	1	1	1	1	1	1	1	1	1	1	1	1	1	1	1	1
CPI-CC0EBC54EE6	GABA_byGAD2_and_SLC6A13_GABA-A_a3b3g2S_complex	complex:GABA_byGAD2_and_SLC6A13	complex:GABA-A_a3b3g2S_complex			TRUE	FALSE	TRUE	curated	FALSE	Ligand-Receptor	Signaling by GABA	1	1	1	1	1	1	1	1	1	1	1	1	1	1	1	1	1	1	1	1	1	1	1	1	1	1	1	1	1	1	1	1	1	1	1	1	1
CPI-CC0A3EF2F90	GABA_byGAD2_and_SLC6A6_GABA-A_a3b3g2S_complex	complex:GABA_byGAD2_and_SLC6A6	complex:GABA-A_a3b3g2S_complex			TRUE	FALSE	TRUE	curated	FALSE	Ligand-Receptor	Signaling by GABA	0	0	1	1	1	1	1	1	1	1	1	1	1	1	0.64	1	1	0.19	1	0	1	1	0	0	1	1	1	1	1	1	1	1	1	1	1	1	0.56
CPI-CC02E7D674A	GABA_byGAD2_and_SLC6A8_GABA-A_a3b3g2S_complex	complex:GABA_byGAD2_and_SLC6A8	complex:GABA-A_a3b3g2S_complex			TRUE	FALSE	TRUE	curated	FALSE	Ligand-Receptor	Signaling by GABA	0	0	0	0	0.99	1	1	1	0	1	1	1	0	1	0	1	1	0	1	0	1	1	0	0	0	0	1	1	1	1	0.04	1	1	1	0	1	0
CPI-CC05830C11D	GABA_byGAD1_and_SLC32A1_GABA-A_a3b3o_complex	complex:GABA_byGAD1_and_SLC32A1	complex:GABA-A_a3b3o_complex			TRUE	FALSE	TRUE	curated	FALSE	Ligand-Receptor	Signaling by GABA	1	1	1	1	1	1	1	1	1	1	1	1	1	1	1	1	1	1	1	1	1	1	1	1	1	1	1	1	1	1	1	1	1	1	1	1	1
CPI-CC0F65C1997	GABA_byGAD1_and_SLC6A1_GABA-A_a3b3o_complex	complex:GABA_byGAD1_and_SLC6A1	complex:GABA-A_a3b3o_complex			TRUE	FALSE	TRUE	curated	FALSE	Ligand-Receptor	Signaling by GABA	1	1	1	1	1	1	1	1	1	1	1	1	1	1	1	1	1	1	1	1	1	1	1	1	1	1	1	1	1	1	1	1	1	1	1	1	1
CPI-CC040CFDD33	GABA_byGAD1_and_SLC6A11_GABA-A_a3b3o_complex	complex:GABA_byGAD1_and_SLC6A11	complex:GABA-A_a3b3o_complex			TRUE	FALSE	TRUE	curated	FALSE	Ligand-Receptor	Signaling by GABA	1	1	1	1	1	1	1	1	1	1	1	1	1	1	1	1	1	1	1	1	1	1	1	1	1	1	1	1	1	1	1	1	1	1	1	1	1
CPI-CC05F37DDE7	GABA_byGAD1_and_SLC6A12_GABA-A_a3b3o_complex	complex:GABA_byGAD1_and_SLC6A12	complex:GABA-A_a3b3o_complex			TRUE	FALSE	TRUE	curated	FALSE	Ligand-Receptor	Signaling by GABA	1	1	1	1	1	1	1	1	1	1	1	1	1	1	1	1	1	1	1	1	1	1	1	1	1	1	1	1	1	1	1	1	1	1	1	1	1
CPI-CC09C537C2D	GABA_byGAD1_and_SLC6A13_GABA-A_a3b3o_complex	complex:GABA_byGAD1_and_SLC6A13	complex:GABA-A_a3b3o_complex			TRUE	FALSE	TRUE	curated	FALSE	Ligand-Receptor	Signaling by GABA	1	1	1	1	1	1	1	1	1	1	1	1	1	1	1	1	1	1	1	1	1	1	1	1	1	1	1	1	1	1	1	1	1	1	1	1	1
CPI-CC06CA4728D	GABA_byGAD1_and_SLC6A6_GABA-A_a3b3o_complex	complex:GABA_byGAD1_and_SLC6A6	complex:GABA-A_a3b3o_complex			TRUE	FALSE	TRUE	curated	FALSE	Ligand-Receptor	Signaling by GABA	1	1	1	1	1	1	1	1	1	1	1	1	1	1	1	1	1	1	1	1	1	1	1	1	1	1	1	1	1	1	1	1	1	1	1	1	1
CPI-CC01D8C39D7	GABA_byGAD1_and_SLC6A8_GABA-A_a3b3o_complex	complex:GABA_byGAD1_and_SLC6A8	complex:GABA-A_a3b3o_complex			TRUE	FALSE	TRUE	curated	FALSE	Ligand-Receptor	Signaling by GABA	1	1	1	1	1	1	1	1	1	1	1	1	1	1	1	1	1	1	1	1	1	1	1	1	1	1	1	1	1	1	1	1	1	1	1	1	1
CPI-CC087A3DDFB	GABA_byGAD2_and_SLC32A1_GABA-A_a3b3o_complex	complex:GABA_byGAD2_and_SLC32A1	complex:GABA-A_a3b3o_complex			TRUE	FALSE	TRUE	curated	FALSE	Ligand-Receptor	Signaling by GABA	1	1	1	1	1	1	1	1	1	1	1	1	1	1	1	1	1	1	1	1	1	1	1	1	1	1	1	1	1	1	1	1	1	1	1	1	1
CPI-CC0A1813B1D	GABA_byGAD2_and_SLC6A1_GABA-A_a3b3o_complex	complex:GABA_byGAD2_and_SLC6A1	complex:GABA-A_a3b3o_complex			TRUE	FALSE	TRUE	curated	FALSE	Ligand-Receptor	Signaling by GABA	1	1	1	1	1	1	1	1	1	1	1	1	1	1	1	1	1	1	1	1	1	1	1	1	1	1	1	1	1	1	1	1	1	1	1	1	1
CPI-CC0B2385C5D	GABA_byGAD2_and_SLC6A11_GABA-A_a3b3o_complex	complex:GABA_byGAD2_and_SLC6A11	complex:GABA-A_a3b3o_complex			TRUE	FALSE	TRUE	curated	FALSE	Ligand-Receptor	Signaling by GABA	1	1	1	1	1	1	1	1	1	1	1	1	1	1	1	1	1	1	1	1	1	1	1	1	1	1	1	1	1	1	1	1	1	1	1	1	1
CPI-CC0CC703CD2	GABA_byGAD2_and_SLC6A12_GABA-A_a3b3o_complex	complex:GABA_byGAD2_and_SLC6A12	complex:GABA-A_a3b3o_complex			TRUE	FALSE	TRUE	curated	FALSE	Ligand-Receptor	Signaling by GABA	1	1	1	1	1	1	1	1	1	1	1	1	1	1	1	1	1	1	1	1	1	1	1	1	1	1	1	1	1	1	1	1	1	1	1	1	1
CPI-CC033325E3E	GABA_byGAD2_and_SLC6A13_GABA-A_a3b3o_complex	complex:GABA_byGAD2_and_SLC6A13	complex:GABA-A_a3b3o_complex			TRUE	FALSE	TRUE	curated	FALSE	Ligand-Receptor	Signaling by GABA	1	1	1	1	1	1	1	1	1	1	1	1	1	1	1	1	1	1	1	1	1	1	1	1	1	1	1	1	1	1	1	1	1	1	1	1	1
CPI-CC04285ECD7	GABA_byGAD2_and_SLC6A6_GABA-A_a3b3o_complex	complex:GABA_byGAD2_and_SLC6A6	complex:GABA-A_a3b3o_complex			TRUE	FALSE	TRUE	curated	FALSE	Ligand-Receptor	Signaling by GABA	1	1	1	1	1	1	1	1	1	1	1	1	1	1	1	1	1	1	1	1	1	1	1	1	1	1	1	1	1	1	1	1	1	1	1	1	1
CPI-CC0B8207B66	GABA_byGAD2_and_SLC6A8_GABA-A_a3b3o_complex	complex:GABA_byGAD2_and_SLC6A8	complex:GABA-A_a3b3o_complex			TRUE	FALSE	TRUE	curated	FALSE	Ligand-Receptor	Signaling by GABA	1	1	1	1	1	1	1	1	1	1	1	1	1	1	1	1	1	1	1	1	1	1	1	1	1	1	1	1	1	1	1	1	1	1	1	1	1
CPI-CC0B77A9502	GABA_byGAD1_and_SLC32A1_GABA-A_a4b2d_complex	complex:GABA_byGAD1_and_SLC32A1	complex:GABA-A_a4b2d_complex			TRUE	FALSE	TRUE	curated	FALSE	Ligand-Receptor	Signaling by GABA	1	1	0	1	1	1	1	1	1	1	1	1	1	1	1	1	1	1	1	1	1	1	1	1	0	1	1	1	1	1	1	1	1	1	1	1	1
CPI-CC0F2E29DCC	GABA_byGAD1_and_SLC6A1_GABA-A_a4b2d_complex	complex:GABA_byGAD1_and_SLC6A1	complex:GABA-A_a4b2d_complex			TRUE	FALSE	TRUE	curated	FALSE	Ligand-Receptor	Signaling by GABA	1	1	0.02	1	1	1	1	1	1	1	1	1	1	1	1	1	1	1	1	1	1	1	1	1	0.27	1	1	1	1	1	1	1	1	1	1	1	1
CPI-CC096B77AA5	GABA_byGAD1_and_SLC6A11_GABA-A_a4b2d_complex	complex:GABA_byGAD1_and_SLC6A11	complex:GABA-A_a4b2d_complex			TRUE	FALSE	TRUE	curated	FALSE	Ligand-Receptor	Signaling by GABA	1	1	1	1	1	1	1	1	1	1	1	1	1	1	1	1	1	1	1	1	1	1	1	1	0	1	1	1	1	1	1	1	1	1	1	1	1
CPI-CC0C00325D2	GABA_byGAD1_and_SLC6A12_GABA-A_a4b2d_complex	complex:GABA_byGAD1_and_SLC6A12	complex:GABA-A_a4b2d_complex			TRUE	FALSE	TRUE	curated	FALSE	Ligand-Receptor	Signaling by GABA	1	1	1	1	1	1	1	1	1	1	1	1	1	1	1	1	1	1	1	1	1	1	1	1	1	1	1	1	1	1	1	1	1	1	1	1	1
CPI-CC07936BEBD	GABA_byGAD1_and_SLC6A13_GABA-A_a4b2d_complex	complex:GABA_byGAD1_and_SLC6A13	complex:GABA-A_a4b2d_complex			TRUE	FALSE	TRUE	curated	FALSE	Ligand-Receptor	Signaling by GABA	1	1	1	1	1	1	1	1	1	1	1	1	1	1	1	1	1	1	1	1	1	1	1	1	1	1	1	1	1	1	1	1	1	1	1	1	1
CPI-CC041DC21EE	GABA_byGAD1_and_SLC6A6_GABA-A_a4b2d_complex	complex:GABA_byGAD1_and_SLC6A6	complex:GABA-A_a4b2d_complex			TRUE	FALSE	TRUE	curated	FALSE	Ligand-Receptor	Signaling by GABA	1	1	0	1	1	1	1	1	1	1	1	1	1	1	1	1	1	1	1	1	1	1	1	1	0.09	1	1	1	1	1	1	1	1	1	1	1	1
CPI-CC0A5D231B1	GABA_byGAD1_and_SLC6A8_GABA-A_a4b2d_complex	complex:GABA_byGAD1_and_SLC6A8	complex:GABA-A_a4b2d_complex			TRUE	FALSE	TRUE	curated	FALSE	Ligand-Receptor	Signaling by GABA	1	1	0	1	0.09	1	1	1	1	1	1	1	1	1	1	1	1	1	0.24	1	1	1	1	1	0	1	0.39	1	1	1	1	1	1	1	1	1	1
CPI-CC0E5F4FF5B	GABA_byGAD2_and_SLC32A1_GABA-A_a4b2d_complex	complex:GABA_byGAD2_and_SLC32A1	complex:GABA-A_a4b2d_complex			TRUE	FALSE	TRUE	curated	FALSE	Ligand-Receptor	Signaling by GABA	1	1	0	1	1	1	1	1	1	1	1	1	1	1	1	1	1	1	1	1	1	1	1	1	0	1	1	1	1	1	1	1	1	1	1	1	1
CPI-CC027602671	GABA_byGAD2_and_SLC6A1_GABA-A_a4b2d_complex	complex:GABA_byGAD2_and_SLC6A1	complex:GABA-A_a4b2d_complex			TRUE	FALSE	TRUE	curated	FALSE	Ligand-Receptor	Signaling by GABA	1	1	0.02	1	1	1	1	1	1	1	1	1	1	1	1	1	1	1	1	1	1	1	1	1	0.27	1	1	1	1	1	1	1	1	1	1	1	1
CPI-CC0F159ADC3	GABA_byGAD2_and_SLC6A11_GABA-A_a4b2d_complex	complex:GABA_byGAD2_and_SLC6A11	complex:GABA-A_a4b2d_complex			TRUE	FALSE	TRUE	curated	FALSE	Ligand-Receptor	Signaling by GABA	1	1	1	1	1	1	1	1	1	1	1	1	1	1	1	1	1	1	1	1	1	1	1	1	0	1	1	1	1	1	1	1	1	1	1	1	1
CPI-CC0822A0807	GABA_byGAD2_and_SLC6A12_GABA-A_a4b2d_complex	complex:GABA_byGAD2_and_SLC6A12	complex:GABA-A_a4b2d_complex			TRUE	FALSE	TRUE	curated	FALSE	Ligand-Receptor	Signaling by GABA	1	1	1	1	1	1	1	1	1	1	1	1	1	1	1	1	1	1	1	1	1	1	1	1	1	1	1	1	1	1	1	1	1	1	1	1	1
CPI-CC0760F145F	GABA_byGAD2_and_SLC6A13_GABA-A_a4b2d_complex	complex:GABA_byGAD2_and_SLC6A13	complex:GABA-A_a4b2d_complex			TRUE	FALSE	TRUE	curated	FALSE	Ligand-Receptor	Signaling by GABA	1	1	1	1	1	1	1	1	1	1	1	1	1	1	1	1	1	1	1	1	1	1	1	1	1	1	1	1	1	1	1	1	1	1	1	1	1
CPI-CC0A073DD31	GABA_byGAD2_and_SLC6A6_GABA-A_a4b2d_complex	complex:GABA_byGAD2_and_SLC6A6	complex:GABA-A_a4b2d_complex			TRUE	FALSE	TRUE	curated	FALSE	Ligand-Receptor	Signaling by GABA	1	1	1	1	1	1	1	1	1	1	1	1	1	1	1	1	1	1	1	1	1	1	1	1	1	1	1	1	1	1	1	1	1	1	1	1	1
CPI-CC032DC579F	GABA_byGAD2_and_SLC6A8_GABA-A_a4b2d_complex	complex:GABA_byGAD2_and_SLC6A8	complex:GABA-A_a4b2d_complex			TRUE	FALSE	TRUE	curated	FALSE	Ligand-Receptor	Signaling by GABA	1	1	0	1	0.09	1	1	1	1	1	1	1	1	1	1	1	1	1	0.24	1	1	1	1	1	0	1	0.39	1	1	1	1	1	1	1	1	1	1
CPI-CC07BC9E69C	GABA_byGAD1_and_SLC32A1_GABA-A_a4b3d_complex	complex:GABA_byGAD1_and_SLC32A1	complex:GABA-A_a4b3d_complex			TRUE	FALSE	TRUE	curated	FALSE	Ligand-Receptor	Signaling by GABA	1	1	0	1	1	1	1	1	1	1	1	1	1	1	1	1	1	1	1	1	1	1	1	1	0	1	1	1	1	1	1	1	1	1	1	1	1
CPI-CC0C87922CA	GABA_byGAD1_and_SLC6A1_GABA-A_a4b3d_complex	complex:GABA_byGAD1_and_SLC6A1	complex:GABA-A_a4b3d_complex			TRUE	FALSE	TRUE	curated	FALSE	Ligand-Receptor	Signaling by GABA	1	1	0.02	1	1	1	1	1	1	1	1	1	1	1	1	1	1	1	1	1	1	1	1	1	0.27	1	1	1	1	1	1	1	1	1	1	1	1
CPI-CC022A52952	GABA_byGAD1_and_SLC6A11_GABA-A_a4b3d_complex	complex:GABA_byGAD1_and_SLC6A11	complex:GABA-A_a4b3d_complex			TRUE	FALSE	TRUE	curated	FALSE	Ligand-Receptor	Signaling by GABA	1	1	1	1	1	1	1	1	1	1	1	1	1	1	1	1	1	1	1	1	1	1	1	1	0	1	1	1	1	1	1	1	1	1	1	1	1
CPI-CC0536A862B	GABA_byGAD1_and_SLC6A12_GABA-A_a4b3d_complex	complex:GABA_byGAD1_and_SLC6A12	complex:GABA-A_a4b3d_complex			TRUE	FALSE	TRUE	curated	FALSE	Ligand-Receptor	Signaling by GABA	1	1	1	1	1	1	1	1	1	1	1	1	1	1	1	1	1	1	1	1	1	1	1	1	1	1	1	1	1	1	1	1	1	1	1	1	1
CPI-CC01C3B4299	GABA_byGAD1_and_SLC6A13_GABA-A_a4b3d_complex	complex:GABA_byGAD1_and_SLC6A13	complex:GABA-A_a4b3d_complex			TRUE	FALSE	TRUE	curated	FALSE	Ligand-Receptor	Signaling by GABA	1	1	1	1	1	1	1	1	1	1	1	1	1	1	1	1	1	1	1	1	1	1	1	1	1	1	1	1	1	1	1	1	1	1	1	1	1
CPI-CC03B91D668	GABA_byGAD1_and_SLC6A6_GABA-A_a4b3d_complex	complex:GABA_byGAD1_and_SLC6A6	complex:GABA-A_a4b3d_complex			TRUE	FALSE	TRUE	curated	FALSE	Ligand-Receptor	Signaling by GABA	1	1	0	1	1	1	1	1	1	1	1	1	1	1	1	1	1	1	1	1	1	1	1	1	0.09	1	1	1	1	1	1	1	1	1	1	1	1
CPI-CC01D6DB673	GABA_byGAD1_and_SLC6A8_GABA-A_a4b3d_complex	complex:GABA_byGAD1_and_SLC6A8	complex:GABA-A_a4b3d_complex			TRUE	FALSE	TRUE	curated	FALSE	Ligand-Receptor	Signaling by GABA	1	1	0	1	0.09	1	1	1	1	1	1	1	1	1	1	1	1	1	0.24	1	1	1	1	1	0	1	0.39	1	1	1	1	1	1	1	1	1	1
CPI-CC031EA2528	GABA_byGAD2_and_SLC32A1_GABA-A_a4b3d_complex	complex:GABA_byGAD2_and_SLC32A1	complex:GABA-A_a4b3d_complex			TRUE	FALSE	TRUE	curated	FALSE	Ligand-Receptor	Signaling by GABA	1	1	0	1	1	1	1	1	1	1	1	1	1	1	1	1	1	1	1	1	1	1	1	1	0	1	1	1	1	1	1	1	1	1	1	1	1
CPI-CC0BCCDDCB8	GABA_byGAD2_and_SLC6A1_GABA-A_a4b3d_complex	complex:GABA_byGAD2_and_SLC6A1	complex:GABA-A_a4b3d_complex			TRUE	FALSE	TRUE	curated	FALSE	Ligand-Receptor	Signaling by GABA	1	1	0.02	1	1	1	1	1	1	1	1	1	1	1	1	1	1	1	1	1	1	1	1	1	0.27	1	1	1	1	1	1	1	1	1	1	1	1
CPI-CC012A2C2D0	GABA_byGAD2_and_SLC6A11_GABA-A_a4b3d_complex	complex:GABA_byGAD2_and_SLC6A11	complex:GABA-A_a4b3d_complex			TRUE	FALSE	TRUE	curated	FALSE	Ligand-Receptor	Signaling by GABA	1	1	1	1	1	1	1	1	1	1	1	1	1	1	1	1	1	1	1	1	1	1	1	1	0	1	1	1	1	1	1	1	1	1	1	1	1
CPI-CC0C4980773	GABA_byGAD2_and_SLC6A12_GABA-A_a4b3d_complex	complex:GABA_byGAD2_and_SLC6A12	complex:GABA-A_a4b3d_complex			TRUE	FALSE	TRUE	curated	FALSE	Ligand-Receptor	Signaling by GABA	1	1	1	1	1	1	1	1	1	1	1	1	1	1	1	1	1	1	1	1	1	1	1	1	1	1	1	1	1	1	1	1	1	1	1	1	1
CPI-CC0D927F25C	GABA_byGAD2_and_SLC6A13_GABA-A_a4b3d_complex	complex:GABA_byGAD2_and_SLC6A13	complex:GABA-A_a4b3d_complex			TRUE	FALSE	TRUE	curated	FALSE	Ligand-Receptor	Signaling by GABA	1	1	1	1	1	1	1	1	1	1	1	1	1	1	1	1	1	1	1	1	1	1	1	1	1	1	1	1	1	1	1	1	1	1	1	1	1
CPI-CC05D418280	GABA_byGAD2_and_SLC6A6_GABA-A_a4b3d_complex	complex:GABA_byGAD2_and_SLC6A6	complex:GABA-A_a4b3d_complex			TRUE	FALSE	TRUE	curated	FALSE	Ligand-Receptor	Signaling by GABA	1	1	1	1	1	1	1	1	1	1	1	1	1	1	1	1	1	1	1	1	1	1	1	1	1	1	1	1	1	1	1	1	1	1	1	1	1
CPI-CC0F34BDB6F	GABA_byGAD2_and_SLC6A8_GABA-A_a4b3d_complex	complex:GABA_byGAD2_and_SLC6A8	complex:GABA-A_a4b3d_complex			TRUE	FALSE	TRUE	curated	FALSE	Ligand-Receptor	Signaling by GABA	1	1	0	1	0.09	1	1	1	1	1	1	1	1	1	1	1	1	1	0.24	1	1	1	1	1	0	1	0.39	1	1	1	1	1	1	1	1	1	1
CPI-CC021D4CBC2	GABA_byGAD1_and_SLC32A1_GABA-A_a4b3g2S_complex	complex:GABA_byGAD1_and_SLC32A1	complex:GABA-A_a4b3g2S_complex			TRUE	FALSE	TRUE	curated	FALSE	Ligand-Receptor	Signaling by GABA	1	1	0	1	1	1	1	0	0.94	1	1	1	1	1	1	1	1	1	1	1	1	1	1	1	0.01	1	1	1	1	0	0.57	0.86	1	1	1	1	1
CPI-CC0CDF35FE2	GABA_byGAD1_and_SLC6A1_GABA-A_a4b3g2S_complex	complex:GABA_byGAD1_and_SLC6A1	complex:GABA-A_a4b3g2S_complex			TRUE	FALSE	TRUE	curated	FALSE	Ligand-Receptor	Signaling by GABA	1	1	0.26	1	1	1	1	0	1	1	1	1	1	1	1	1	1	1	1	1	1	1	1	1	0.54	1	1	1	1	0	0.98	1	1	1	1	1	1
CPI-CC084F4CFB2	GABA_byGAD1_and_SLC6A11_GABA-A_a4b3g2S_complex	complex:GABA_byGAD1_and_SLC6A11	complex:GABA-A_a4b3g2S_complex			TRUE	FALSE	TRUE	curated	FALSE	Ligand-Receptor	Signaling by GABA	1	1	1	1	1	1	1	1	1	1	1	1	1	1	1	1	1	1	1	1	1	1	1	1	0	1	1	1	1	0	0.17	0.45	1	1	1	1	1
CPI-CC0F9B0C393	GABA_byGAD1_and_SLC6A12_GABA-A_a4b3g2S_complex	complex:GABA_byGAD1_and_SLC6A12	complex:GABA-A_a4b3g2S_complex			TRUE	FALSE	TRUE	curated	FALSE	Ligand-Receptor	Signaling by GABA	1	1	1	1	1	1	1	1	1	1	1	1	1	1	1	1	1	1	1	1	1	1	1	1	1	1	1	1	1	1	1	1	1	1	1	1	1
CPI-CC0EB1A69E6	GABA_byGAD1_and_SLC6A13_GABA-A_a4b3g2S_complex	complex:GABA_byGAD1_and_SLC6A13	complex:GABA-A_a4b3g2S_complex			TRUE	FALSE	TRUE	curated	FALSE	Ligand-Receptor	Signaling by GABA	1	1	1	1	1	1	1	1	1	1	1	1	1	1	1	1	1	1	1	1	1	1	1	1	1	1	1	1	1	1	1	1	1	1	1	1	1
CPI-CC02C92DB0C	GABA_byGAD1_and_SLC6A6_GABA-A_a4b3g2S_complex	complex:GABA_byGAD1_and_SLC6A6	complex:GABA-A_a4b3g2S_complex			TRUE	FALSE	TRUE	curated	FALSE	Ligand-Receptor	Signaling by GABA	1	1	0	1	1	1	1	0	0.1	0.39	0.98	1	1	1	1	1	1	1	1	0.98	1	1	1	1	0.25	1	1	1	1	0	0.95	1	1	1	1	1	1
CPI-CC040CA96C8	GABA_byGAD1_and_SLC6A8_GABA-A_a4b3g2S_complex	complex:GABA_byGAD1_and_SLC6A8	complex:GABA-A_a4b3g2S_complex			TRUE	FALSE	TRUE	curated	FALSE	Ligand-Receptor	Signaling by GABA	1	1	0	1	0.28	1	1	0	0	0	0.01	1	1	1	0.93	0.22	1	1	1	0.14	1	1	1	1	0	1	0.53	1	1	0	0	0	0.12	1	1	1	0.96
CPI-CC022137ED0	GABA_byGAD2_and_SLC32A1_GABA-A_a4b3g2S_complex	complex:GABA_byGAD2_and_SLC32A1	complex:GABA-A_a4b3g2S_complex			TRUE	FALSE	TRUE	curated	FALSE	Ligand-Receptor	Signaling by GABA	1	1	0	1	1	1	1	0	0.94	1	1	1	1	1	1	1	1	1	1	1	1	1	1	1	0.01	1	1	1	1	0	0.57	0.86	1	1	1	1	1
CPI-CC0E0BDF879	GABA_byGAD2_and_SLC6A1_GABA-A_a4b3g2S_complex	complex:GABA_byGAD2_and_SLC6A1	complex:GABA-A_a4b3g2S_complex			TRUE	FALSE	TRUE	curated	FALSE	Ligand-Receptor	Signaling by GABA	1	1	0.26	1	1	1	1	0	1	1	1	1	1	1	1	1	1	1	1	1	1	1	1	1	0.54	1	1	1	1	0	0.98	1	1	1	1	1	1
CPI-CC0B0DD552B	GABA_byGAD2_and_SLC6A11_GABA-A_a4b3g2S_complex	complex:GABA_byGAD2_and_SLC6A11	complex:GABA-A_a4b3g2S_complex			TRUE	FALSE	TRUE	curated	FALSE	Ligand-Receptor	Signaling by GABA	1	1	1	1	1	1	1	1	1	1	1	1	1	1	1	1	1	1	1	1	1	1	1	1	0	1	1	1	1	0	0.17	0.45	1	1	1	1	1
CPI-CC056CE8934	GABA_byGAD2_and_SLC6A12_GABA-A_a4b3g2S_complex	complex:GABA_byGAD2_and_SLC6A12	complex:GABA-A_a4b3g2S_complex			TRUE	FALSE	TRUE	curated	FALSE	Ligand-Receptor	Signaling by GABA	1	1	1	1	1	1	1	1	1	1	1	1	1	1	1	1	1	1	1	1	1	1	1	1	1	1	1	1	1	1	1	1	1	1	1	1	1
CPI-CC0E6313C0B	GABA_byGAD2_and_SLC6A13_GABA-A_a4b3g2S_complex	complex:GABA_byGAD2_and_SLC6A13	complex:GABA-A_a4b3g2S_complex			TRUE	FALSE	TRUE	curated	FALSE	Ligand-Receptor	Signaling by GABA	1	1	1	1	1	1	1	1	1	1	1	1	1	1	1	1	1	1	1	1	1	1	1	1	1	1	1	1	1	1	1	1	1	1	1	1	1
CPI-CC079D8333D	GABA_byGAD2_and_SLC6A6_GABA-A_a4b3g2S_complex	complex:GABA_byGAD2_and_SLC6A6	complex:GABA-A_a4b3g2S_complex			TRUE	FALSE	TRUE	curated	FALSE	Ligand-Receptor	Signaling by GABA	1	1	1	1	1	1	1	0	1	1	1	1	1	1	1	1	1	1	1	1	1	1	1	1	1	1	1	1	1	0	1	1	1	1	1	1	1
CPI-CC04CA5DC28	GABA_byGAD2_and_SLC6A8_GABA-A_a4b3g2S_complex	complex:GABA_byGAD2_and_SLC6A8	complex:GABA-A_a4b3g2S_complex			TRUE	FALSE	TRUE	curated	FALSE	Ligand-Receptor	Signaling by GABA	1	1	0	1	0.28	1	1	0	0	0	0.01	1	1	1	0.93	0.22	1	1	1	0.14	1	1	1	1	0	1	0.53	1	1	0	0	0	0.12	1	1	1	0.96
CPI-CC0836120E7	GABA_byGAD1_and_SLC32A1_GABA-A_a5b3g2S_complex	complex:GABA_byGAD1_and_SLC32A1	complex:GABA-A_a5b3g2S_complex			TRUE	FALSE	TRUE	curated	FALSE	Ligand-Receptor	Signaling by GABA	1	1	1	1	0.99	1	1	1	1	1	1	1	1	1	1	1	1	1	1	1	1	1	1	1	1	1	0.95	1	1	1	1	1	1	1	1	1	1
CPI-CC0A95EED6F	GABA_byGAD1_and_SLC6A1_GABA-A_a5b3g2S_complex	complex:GABA_byGAD1_and_SLC6A1	complex:GABA-A_a5b3g2S_complex			TRUE	FALSE	TRUE	curated	FALSE	Ligand-Receptor	Signaling by GABA	1	1	1	1	1	1	1	1	1	1	1	1	1	1	1	1	1	1	1	1	1	1	1	1	1	1	1	1	1	1	1	1	1	1	1	1	1
CPI-CC0D3BD85F0	GABA_byGAD1_and_SLC6A11_GABA-A_a5b3g2S_complex	complex:GABA_byGAD1_and_SLC6A11	complex:GABA-A_a5b3g2S_complex			TRUE	FALSE	TRUE	curated	FALSE	Ligand-Receptor	Signaling by GABA	1	1	1	1	1	1	1	1	1	1	1	1	1	1	1	1	1	1	1	1	1	1	1	1	1	1	0.84	1	1	1	1	1	1	1	1	1	1
CPI-CC065B3548D	GABA_byGAD1_and_SLC6A12_GABA-A_a5b3g2S_complex	complex:GABA_byGAD1_and_SLC6A12	complex:GABA-A_a5b3g2S_complex			TRUE	FALSE	TRUE	curated	FALSE	Ligand-Receptor	Signaling by GABA	1	1	1	1	1	1	1	1	1	1	1	1	1	1	1	1	1	1	1	1	1	1	1	1	1	1	1	1	1	1	1	1	1	1	1	1	1
CPI-CC025A561B8	GABA_byGAD1_and_SLC6A13_GABA-A_a5b3g2S_complex	complex:GABA_byGAD1_and_SLC6A13	complex:GABA-A_a5b3g2S_complex			TRUE	FALSE	TRUE	curated	FALSE	Ligand-Receptor	Signaling by GABA	1	1	1	1	1	1	1	1	1	1	1	1	1	1	1	1	1	1	1	1	1	1	1	1	1	1	1	1	1	1	1	1	1	1	1	1	1
CPI-CC0D7414489	GABA_byGAD1_and_SLC6A6_GABA-A_a5b3g2S_complex	complex:GABA_byGAD1_and_SLC6A6	complex:GABA-A_a5b3g2S_complex			TRUE	FALSE	TRUE	curated	FALSE	Ligand-Receptor	Signaling by GABA	1	1	1	1	0.76	1	1	1	1	1	1	1	1	1	1	1	1	1	1	1	1	1	1	1	1	1	1	1	1	1	1	1	1	1	1	1	1
CPI-CC08D008F7B	GABA_byGAD1_and_SLC6A8_GABA-A_a5b3g2S_complex	complex:GABA_byGAD1_and_SLC6A8	complex:GABA-A_a5b3g2S_complex			TRUE	FALSE	TRUE	curated	FALSE	Ligand-Receptor	Signaling by GABA	1	1	1	1	0.04	1	1	1	1	0.84	1	1	1	1	0.92	1	1	1	1	1	1	1	1	1	1	1	0.13	1	1	1	1	0.96	1	1	0.99	1	0.98
CPI-CC0C8FD4B3E	GABA_byGAD2_and_SLC32A1_GABA-A_a5b3g2S_complex	complex:GABA_byGAD2_and_SLC32A1	complex:GABA-A_a5b3g2S_complex			TRUE	FALSE	TRUE	curated	FALSE	Ligand-Receptor	Signaling by GABA	1	1	1	1	0.99	1	1	1	1	1	1	1	1	1	1	1	1	1	1	1	1	1	1	1	1	1	0.95	1	1	1	1	1	1	1	1	1	1
CPI-CC040C320D0	GABA_byGAD2_and_SLC6A1_GABA-A_a5b3g2S_complex	complex:GABA_byGAD2_and_SLC6A1	complex:GABA-A_a5b3g2S_complex			TRUE	FALSE	TRUE	curated	FALSE	Ligand-Receptor	Signaling by GABA	1	1	1	1	1	1	1	1	1	1	1	1	1	1	1	1	1	1	1	1	1	1	1	1	1	1	1	1	1	1	1	1	1	1	1	1	1
CPI-CC0F35FBFA4	GABA_byGAD2_and_SLC6A11_GABA-A_a5b3g2S_complex	complex:GABA_byGAD2_and_SLC6A11	complex:GABA-A_a5b3g2S_complex			TRUE	FALSE	TRUE	curated	FALSE	Ligand-Receptor	Signaling by GABA	1	1	1	1	1	1	1	1	1	1	1	1	1	1	1	1	1	1	1	1	1	1	1	1	1	1	0.84	1	1	1	1	1	1	1	1	1	1
CPI-CC070C2A38F	GABA_byGAD2_and_SLC6A12_GABA-A_a5b3g2S_complex	complex:GABA_byGAD2_and_SLC6A12	complex:GABA-A_a5b3g2S_complex			TRUE	FALSE	TRUE	curated	FALSE	Ligand-Receptor	Signaling by GABA	1	1	1	1	1	1	1	1	1	1	1	1	1	1	1	1	1	1	1	1	1	1	1	1	1	1	1	1	1	1	1	1	1	1	1	1	1
CPI-CC068DDC6AA	GABA_byGAD2_and_SLC6A13_GABA-A_a5b3g2S_complex	complex:GABA_byGAD2_and_SLC6A13	complex:GABA-A_a5b3g2S_complex			TRUE	FALSE	TRUE	curated	FALSE	Ligand-Receptor	Signaling by GABA	1	1	1	1	1	1	1	1	1	1	1	1	1	1	1	1	1	1	1	1	1	1	1	1	1	1	1	1	1	1	1	1	1	1	1	1	1
CPI-CC0E1CB4EAF	GABA_byGAD2_and_SLC6A6_GABA-A_a5b3g2S_complex	complex:GABA_byGAD2_and_SLC6A6	complex:GABA-A_a5b3g2S_complex			TRUE	FALSE	TRUE	curated	FALSE	Ligand-Receptor	Signaling by GABA	1	1	1	1	1	1	1	1	1	1	1	1	1	1	1	1	1	1	1	1	1	1	1	1	1	1	1	1	1	1	1	1	1	1	1	1	1
CPI-CC06D75C64C	GABA_byGAD2_and_SLC6A8_GABA-A_a5b3g2S_complex	complex:GABA_byGAD2_and_SLC6A8	complex:GABA-A_a5b3g2S_complex			TRUE	FALSE	TRUE	curated	FALSE	Ligand-Receptor	Signaling by GABA	1	1	1	1	0.04	1	1	1	1	0.84	1	1	1	1	0.92	1	1	1	1	1	1	1	1	1	1	1	0.13	1	1	1	1	0.96	1	1	0.99	1	0.98
CPI-SS076940BCD	LGALS3_MERTK	simple:P17931	simple:Q12866	LGALS3	MERTK	TRUE	FALSE	TRUE	curated	FALSE	Ligand-Receptor	Signaling by Galectin	1	1	1	1	1	1	1	1	1	1	1	1	1	1	1	1	1	1	1	1	1	1	1	1	1	1	1	1	1	1	1	1	1	1	1	1	1
CPI-SS0F7FF099C	GAS6_MERTK	simple:Q14393	simple:Q12866	GAS6	MERTK	TRUE	FALSE	TRUE	curated	FALSE	Ligand-Receptor	Signaling by Growth arrest	1	1	1	1	1	1	1	1	1	1	1	1	1	1	1	1	1	1	1	1	1	1	1	1	1	1	1	1	1	1	1	1	1	1	1	1	1
CPI-SS0EAF7B072	NMB_NMBR	simple:P08949	simple:P28336	NMB	NMBR	TRUE	FALSE	TRUE	curated	FALSE	Ligand-Receptor	Signaling by Neuromedin	1	1	1	1	1	1	1	1	1	1	1	1	1	1	1	1	1	1	1	1	1	1	1	1	1	1	1	1	1	1	1	1	1	1	1	1	1
CPI-CS0E30DD72A	Glutamate_byGLS_and_SLC17A6_GRIA1	complex:Glutamate_byGLS_and_SLC17A6	simple:P42261		GRIA1	TRUE	FALSE	TRUE	curated	FALSE	Ligand-Receptor	Signaling by Glutamate	1	1	1	1	1	1	1	1	1	1	1	1	1	1	1	1	1	1	1	1	1	1	1	1	1	1	1	1	1	1	1	1	1	1	1	1	1
CPI-CS05A9AB39B	Glutamate_byGLS_and_SLC17A7_GRIA1	complex:Glutamate_byGLS_and_SLC17A7	simple:P42261		GRIA1	TRUE	FALSE	TRUE	curated	FALSE	Ligand-Receptor	Signaling by Glutamate	1	1	0	0	0	0.15	1	0	1	1	0	0	1	1	0	0	1	0	0	1	1	0.14	1	1	0	0	0	0.13	1	0	1	1	0	0	1	1	0
CPI-CS060E6DE65	Glutamate_byGLS_and_SLC17A8_GRIA1	complex:Glutamate_byGLS_and_SLC17A8	simple:P42261		GRIA1	TRUE	FALSE	TRUE	curated	FALSE	Ligand-Receptor	Signaling by Glutamate	1	1	1	1	1	1	1	1	1	1	1	1	1	1	1	1	1	1	1	1	1	1	1	1	1	1	1	1	1	1	1	1	1	1	1	1	1
CPI-CS0D5D712A6	Glutamate_byGLS_and_SLC1A1_GRIA1	complex:Glutamate_byGLS_and_SLC1A1	simple:P42261		GRIA1	TRUE	FALSE	TRUE	curated	FALSE	Ligand-Receptor	Signaling by Glutamate	1	1	0	0	0	1	1	0	1	1	1	0	1	1	0	0.79	1	0.05	0.13	1	1	1	1	1	0	0	0	1	1	0	1	1	1	0	1	1	0
CPI-CS03487854B	Glutamate_byGLS_and_SLC1A2_GRIA1	complex:Glutamate_byGLS_and_SLC1A2	simple:P42261		GRIA1	TRUE	FALSE	TRUE	curated	FALSE	Ligand-Receptor	Signaling by Glutamate	1	1	0	0	0	1	1	0	1	1	1	0	1	1	0	0.89	1	0.18	0.26	1	1	1	1	1	0	0	0	1	1	0	1	1	1	0	1	1	0
CPI-CS0FC6DD1EA	Glutamate_byGLS_and_SLC1A3_GRIA1	complex:Glutamate_byGLS_and_SLC1A3	simple:P42261		GRIA1	TRUE	FALSE	TRUE	curated	FALSE	Ligand-Receptor	Signaling by Glutamate	1	1	0	0	0	1	1	0	1	1	1	0	1	1	0	0.98	1	0.42	0.49	1	1	1	1	1	0	0	0	1	1	0	1	1	1	0	1	1	0
CPI-CS0AC140137	Glutamate_byGLS_and_SLC1A6_GRIA1	complex:Glutamate_byGLS_and_SLC1A6	simple:P42261		GRIA1	TRUE	FALSE	TRUE	curated	FALSE	Ligand-Receptor	Signaling by Glutamate	1	1	1	1	1	1	1	1	1	1	1	1	1	1	1	1	1	1	1	1	1	1	1	1	1	1	1	1	1	1	1	1	1	1	1	1	1
CPI-CS075A67A85	Glutamate_byGLS_and_SLC1A7_GRIA1	complex:Glutamate_byGLS_and_SLC1A7	simple:P42261		GRIA1	TRUE	FALSE	TRUE	curated	FALSE	Ligand-Receptor	Signaling by Glutamate	1	1	1	1	1	1	1	1	1	1	1	1	1	1	1	1	1	1	1	1	1	1	1	1	1	1	1	1	1	1	1	1	1	1	1	1	1
CPI-CS0D0DD65C8	Glutamate_byGLS2_and_SLC17A6_GRIA1	complex:Glutamate_byGLS2_and_SLC17A6	simple:P42261		GRIA1	TRUE	FALSE	TRUE	curated	FALSE	Ligand-Receptor	Signaling by Glutamate	1	1	1	1	1	1	1	1	1	1	1	1	1	1	1	1	1	1	1	1	1	1	1	1	1	1	1	1	1	1	1	1	1	1	1	1	1
CPI-CS0D1727332	Glutamate_byGLS2_and_SLC17A7_GRIA1	complex:Glutamate_byGLS2_and_SLC17A7	simple:P42261		GRIA1	TRUE	FALSE	TRUE	curated	FALSE	Ligand-Receptor	Signaling by Glutamate	1	1	0	0	0	0.91	1	0	1	1	0.87	0	1	1	0	0.28	1	0	0	1	1	0.98	1	1	0	0	0	0.91	1	0	1	1	0.85	0	1	1	0
CPI-CS0B9399ADE	Glutamate_byGLS2_and_SLC17A8_GRIA1	complex:Glutamate_byGLS2_and_SLC17A8	simple:P42261		GRIA1	TRUE	FALSE	TRUE	curated	FALSE	Ligand-Receptor	Signaling by Glutamate	1	1	1	1	1	1	1	1	1	1	1	1	1	1	1	1	1	1	1	1	1	1	1	1	1	1	1	1	1	1	1	1	1	1	1	1	1
CPI-CS0933776AC	Glutamate_byGLS2_and_SLC1A1_GRIA1	complex:Glutamate_byGLS2_and_SLC1A1	simple:P42261		GRIA1	TRUE	FALSE	TRUE	curated	FALSE	Ligand-Receptor	Signaling by Glutamate	1	1	0	0	0	0.91	1	0	1	1	0.87	0	1	1	0	0.28	1	0	0	1	1	0.98	1	1	0	0	0	0.91	1	0	1	1	0.85	0	1	1	0
CPI-CS084C627C7	Glutamate_byGLS2_and_SLC1A2_GRIA1	complex:Glutamate_byGLS2_and_SLC1A2	simple:P42261		GRIA1	TRUE	FALSE	TRUE	curated	FALSE	Ligand-Receptor	Signaling by Glutamate	1	1	0	0	0	0.91	1	0	1	1	0.87	0	1	1	0	0.28	1	0	0	1	1	0.98	1	1	0	0	0	0.91	1	0	1	1	0.85	0	1	1	0
CPI-CS02435169C	Glutamate_byGLS2_and_SLC1A3_GRIA1	complex:Glutamate_byGLS2_and_SLC1A3	simple:P42261		GRIA1	TRUE	FALSE	TRUE	curated	FALSE	Ligand-Receptor	Signaling by Glutamate	1	1	0	0	0	0.91	1	0	1	1	0.9	0	1	1	0	0.28	1	0	0	1	1	0.98	1	1	0	0	0	0.91	1	0	1	1	0.9	0	1	1	0
CPI-CS0C04EA74D	Glutamate_byGLS2_and_SLC1A6_GRIA1	complex:Glutamate_byGLS2_and_SLC1A6	simple:P42261		GRIA1	TRUE	FALSE	TRUE	curated	FALSE	Ligand-Receptor	Signaling by Glutamate	1	1	1	1	1	1	1	1	1	1	1	1	1	1	1	1	1	1	1	1	1	1	1	1	1	1	1	1	1	1	1	1	1	1	1	1	1
CPI-CS03168613A	Glutamate_byGLS2_and_SLC1A7_GRIA1	complex:Glutamate_byGLS2_and_SLC1A7	simple:P42261		GRIA1	TRUE	FALSE	TRUE	curated	FALSE	Ligand-Receptor	Signaling by Glutamate	1	1	1	1	1	1	1	1	1	1	1	1	1	1	1	1	1	1	1	1	1	1	1	1	1	1	1	1	1	1	1	1	1	1	1	1	1
CPI-CS0356E30C4	Glutamate_byGLS_and_SLC17A6_GRIA2	complex:Glutamate_byGLS_and_SLC17A6	simple:P42262		GRIA2	TRUE	FALSE	TRUE	curated	FALSE	Ligand-Receptor	Signaling by Glutamate	1	1	1	1	1	1	1	1	1	1	1	1	1	1	1	1	1	1	1	1	1	1	1	1	1	1	1	1	1	1	1	1	1	1	1	1	1
CPI-CS00CF3D781	Glutamate_byGLS_and_SLC17A7_GRIA2	complex:Glutamate_byGLS_and_SLC17A7	simple:P42262		GRIA2	TRUE	FALSE	TRUE	curated	FALSE	Ligand-Receptor	Signaling by Glutamate	1	1	0	1	0	1	1	1	0	0	0	0.94	0	0	1	0.11	0	1	0	1	1	0.08	1	1	0	1	0	1	1	1	0	0	0	0.86	0	0	1
CPI-CS0A7A0DFA4	Glutamate_byGLS_and_SLC17A8_GRIA2	complex:Glutamate_byGLS_and_SLC17A8	simple:P42262		GRIA2	TRUE	FALSE	TRUE	curated	FALSE	Ligand-Receptor	Signaling by Glutamate	1	1	1	1	1	1	1	1	1	1	1	1	1	1	1	1	1	1	1	1	1	1	1	1	1	1	1	1	1	1	1	1	1	1	1	1	1
CPI-CS0D893EB03	Glutamate_byGLS_and_SLC1A1_GRIA2	complex:Glutamate_byGLS_and_SLC1A1	simple:P42262		GRIA2	TRUE	FALSE	TRUE	curated	FALSE	Ligand-Receptor	Signaling by Glutamate	1	1	1	1	0.58	1	1	1	0	0.65	0	1	0	0.95	1	1	0	1	0	1	1	1	1	1	1	1	0.66	1	1	1	0	0.66	0	1	0	0.93	1
CPI-CS00BBBEE62	Glutamate_byGLS_and_SLC1A2_GRIA2	complex:Glutamate_byGLS_and_SLC1A2	simple:P42262		GRIA2	TRUE	FALSE	TRUE	curated	FALSE	Ligand-Receptor	Signaling by Glutamate	1	1	1	1	0.82	1	1	1	0	0.95	0	1	0	1	1	1	0	1	0	1	1	1	1	1	1	1	0.78	1	1	1	0	0.93	0	1	0	1	1
CPI-CS0E765613E	Glutamate_byGLS_and_SLC1A3_GRIA2	complex:Glutamate_byGLS_and_SLC1A3	simple:P42262		GRIA2	TRUE	FALSE	TRUE	curated	FALSE	Ligand-Receptor	Signaling by Glutamate	1	1	1	1	0.95	1	1	1	0	1	0	1	0	1	1	1	0	1	0	1	1	1	1	1	1	1	0.92	1	1	1	0	1	0	1	0	1	1
CPI-CS0D4790CB0	Glutamate_byGLS_and_SLC1A6_GRIA2	complex:Glutamate_byGLS_and_SLC1A6	simple:P42262		GRIA2	TRUE	FALSE	TRUE	curated	FALSE	Ligand-Receptor	Signaling by Glutamate	1	1	1	1	1	1	1	1	1	1	1	1	1	1	1	1	1	1	1	1	1	1	1	1	1	1	1	1	1	1	1	1	1	1	1	1	1
CPI-CS033CD7688	Glutamate_byGLS_and_SLC1A7_GRIA2	complex:Glutamate_byGLS_and_SLC1A7	simple:P42262		GRIA2	TRUE	FALSE	TRUE	curated	FALSE	Ligand-Receptor	Signaling by Glutamate	1	1	1	1	1	1	1	1	1	1	1	1	1	1	1	1	1	1	1	1	1	1	1	1	1	1	1	1	1	1	1	1	1	1	1	1	1
CPI-CS09B438562	Glutamate_byGLS2_and_SLC17A6_GRIA2	complex:Glutamate_byGLS2_and_SLC17A6	simple:P42262		GRIA2	TRUE	FALSE	TRUE	curated	FALSE	Ligand-Receptor	Signaling by Glutamate	1	1	1	1	1	1	1	1	1	1	1	1	1	1	1	1	1	1	1	1	1	1	1	1	1	1	1	1	1	1	1	1	1	1	1	1	1
CPI-CS07CF0C9B9	Glutamate_byGLS2_and_SLC17A7_GRIA2	complex:Glutamate_byGLS2_and_SLC17A7	simple:P42262		GRIA2	TRUE	FALSE	TRUE	curated	FALSE	Ligand-Receptor	Signaling by Glutamate	1	1	0.91	1	0.04	1	1	1	0	0	0	1	0	0.05	1	1	0	1	0	1	1	1	1	1	0.92	1	0.02	1	1	1	0	0	0	1	0	0.06	1
CPI-CS037E61225	Glutamate_byGLS2_and_SLC17A8_GRIA2	complex:Glutamate_byGLS2_and_SLC17A8	simple:P42262		GRIA2	TRUE	FALSE	TRUE	curated	FALSE	Ligand-Receptor	Signaling by Glutamate	1	1	1	1	1	1	1	1	1	1	1	1	1	1	1	1	1	1	1	1	1	1	1	1	1	1	1	1	1	1	1	1	1	1	1	1	1
CPI-CS0E5DBD27E	Glutamate_byGLS2_and_SLC1A1_GRIA2	complex:Glutamate_byGLS2_and_SLC1A1	simple:P42262		GRIA2	TRUE	FALSE	TRUE	curated	FALSE	Ligand-Receptor	Signaling by Glutamate	1	1	0.91	1	0.04	1	1	1	0	0	0	1	0	0.05	1	1	0	1	0	1	1	1	1	1	0.92	1	0.02	1	1	1	0	0	0	1	0	0.06	1
CPI-CS07040A8BB	Glutamate_byGLS2_and_SLC1A2_GRIA2	complex:Glutamate_byGLS2_and_SLC1A2	simple:P42262		GRIA2	TRUE	FALSE	TRUE	curated	FALSE	Ligand-Receptor	Signaling by Glutamate	1	1	0.91	1	0.04	1	1	1	0	0	0	1	0	0.05	1	1	0	1	0	1	1	1	1	1	0.92	1	0.02	1	1	1	0	0	0	1	0	0.06	1
CPI-CS0D028DAA4	Glutamate_byGLS2_and_SLC1A3_GRIA2	complex:Glutamate_byGLS2_and_SLC1A3	simple:P42262		GRIA2	TRUE	FALSE	TRUE	curated	FALSE	Ligand-Receptor	Signaling by Glutamate	1	1	0.92	1	0.04	1	1	1	0	0	0	1	0	0.07	1	1	0	1	0	1	1	1	1	1	0.94	1	0.04	1	1	1	0	0	0	1	0	0.08	1
CPI-CS096A4BF1B	Glutamate_byGLS2_and_SLC1A6_GRIA2	complex:Glutamate_byGLS2_and_SLC1A6	simple:P42262		GRIA2	TRUE	FALSE	TRUE	curated	FALSE	Ligand-Receptor	Signaling by Glutamate	1	1	1	1	1	1	1	1	1	1	1	1	1	1	1	1	1	1	1	1	1	1	1	1	1	1	1	1	1	1	1	1	1	1	1	1	1
CPI-CS094923202	Glutamate_byGLS2_and_SLC1A7_GRIA2	complex:Glutamate_byGLS2_and_SLC1A7	simple:P42262		GRIA2	TRUE	FALSE	TRUE	curated	FALSE	Ligand-Receptor	Signaling by Glutamate	1	1	1	1	1	1	1	1	1	1	1	1	1	1	1	1	1	1	1	1	1	1	1	1	1	1	1	1	1	1	1	1	1	1	1	1	1
CPI-CS029D39F39	Glutamate_byGLS_and_SLC17A6_GRIA3	complex:Glutamate_byGLS_and_SLC17A6	simple:P42263		GRIA3	TRUE	FALSE	TRUE	curated	FALSE	Ligand-Receptor	Signaling by Glutamate	1	1	1	1	1	1	1	1	1	1	1	1	1	1	1	1	1	1	1	1	1	1	1	1	1	1	1	1	1	1	1	1	1	1	1	1	1
CPI-CS09715A1FF	Glutamate_byGLS_and_SLC17A7_GRIA3	complex:Glutamate_byGLS_and_SLC17A7	simple:P42263		GRIA3	TRUE	FALSE	TRUE	curated	FALSE	Ligand-Receptor	Signaling by Glutamate	1	1	1	1	0	1	1	1	0	0	0	1	0	1	0	0	0	1	0	1	1	1	1	1	1	1	0	1	1	1	0	0	0	1	0	1	0
CPI-CS0CC66DA88	Glutamate_byGLS_and_SLC17A8_GRIA3	complex:Glutamate_byGLS_and_SLC17A8	simple:P42263		GRIA3	TRUE	FALSE	TRUE	curated	FALSE	Ligand-Receptor	Signaling by Glutamate	1	1	1	1	1	1	1	1	1	1	1	1	1	1	1	1	1	1	1	1	1	1	1	1	1	1	1	1	1	1	1	1	1	1	1	1	1
CPI-CS0921FDCC0	Glutamate_byGLS_and_SLC1A1_GRIA3	complex:Glutamate_byGLS_and_SLC1A1	simple:P42263		GRIA3	TRUE	FALSE	TRUE	curated	FALSE	Ligand-Receptor	Signaling by Glutamate	1	1	1	1	0.64	1	1	1	0	0.31	0	1	0.29	1	0.95	0	1	1	0	1	1	1	1	1	1	1	0.69	1	1	1	0	0.37	0	1	0.4	1	0.98
CPI-CS07BBA568D	Glutamate_byGLS_and_SLC1A2_GRIA3	complex:Glutamate_byGLS_and_SLC1A2	simple:P42263		GRIA3	TRUE	FALSE	TRUE	curated	FALSE	Ligand-Receptor	Signaling by Glutamate	1	1	1	1	0.81	1	1	1	0	0.81	0	1	0.82	1	1	0	1	1	0	1	1	1	1	1	1	1	0.84	1	1	1	0	0.87	0	1	0.81	1	0.99
CPI-CS0692512DE	Glutamate_byGLS_and_SLC1A3_GRIA3	complex:Glutamate_byGLS_and_SLC1A3	simple:P42263		GRIA3	TRUE	FALSE	TRUE	curated	FALSE	Ligand-Receptor	Signaling by Glutamate	1	1	1	1	0.99	1	1	1	0	1	0	1	1	1	1	0	1	1	0	1	1	1	1	1	1	1	0.96	1	1	1	0	0.99	0	1	0.95	1	1
CPI-CS068F11B5E	Glutamate_byGLS_and_SLC1A6_GRIA3	complex:Glutamate_byGLS_and_SLC1A6	simple:P42263		GRIA3	TRUE	FALSE	TRUE	curated	FALSE	Ligand-Receptor	Signaling by Glutamate	1	1	1	1	1	1	1	1	1	1	1	1	1	1	1	1	1	1	1	1	1	1	1	1	1	1	1	1	1	1	1	1	1	1	1	1	1
CPI-CS0785280EB	Glutamate_byGLS_and_SLC1A7_GRIA3	complex:Glutamate_byGLS_and_SLC1A7	simple:P42263		GRIA3	TRUE	FALSE	TRUE	curated	FALSE	Ligand-Receptor	Signaling by Glutamate	1	1	1	1	1	1	1	1	1	1	1	1	1	1	1	1	1	1	1	1	1	1	1	1	1	1	1	1	1	1	1	1	1	1	1	1	1
CPI-CS0C36883CF	Glutamate_byGLS2_and_SLC17A6_GRIA3	complex:Glutamate_byGLS2_and_SLC17A6	simple:P42263		GRIA3	TRUE	FALSE	TRUE	curated	FALSE	Ligand-Receptor	Signaling by Glutamate	1	1	1	1	1	1	1	1	1	1	1	1	1	1	1	1	1	1	1	1	1	1	1	1	1	1	1	1	1	1	1	1	1	1	1	1	1
CPI-CS0FBD9A478	Glutamate_byGLS2_and_SLC17A7_GRIA3	complex:Glutamate_byGLS2_and_SLC17A7	simple:P42263		GRIA3	TRUE	FALSE	TRUE	curated	FALSE	Ligand-Receptor	Signaling by Glutamate	1	1	1	1	0.03	1	1	1	0	0	0	1	0	1	0.14	0	0.93	1	0	1	1	1	1	1	1	1	0.02	1	1	1	0	0	0	1	0	1	0.12
CPI-CS071E7684F	Glutamate_byGLS2_and_SLC17A8_GRIA3	complex:Glutamate_byGLS2_and_SLC17A8	simple:P42263		GRIA3	TRUE	FALSE	TRUE	curated	FALSE	Ligand-Receptor	Signaling by Glutamate	1	1	1	1	1	1	1	1	1	1	1	1	1	1	1	1	1	1	1	1	1	1	1	1	1	1	1	1	1	1	1	1	1	1	1	1	1
CPI-CS0899E9304	Glutamate_byGLS2_and_SLC1A1_GRIA3	complex:Glutamate_byGLS2_and_SLC1A1	simple:P42263		GRIA3	TRUE	FALSE	TRUE	curated	FALSE	Ligand-Receptor	Signaling by Glutamate	1	1	1	1	0.03	1	1	1	0	0	0	1	0	1	0.14	0	0.93	1	0	1	1	1	1	1	1	1	0.02	1	1	1	0	0	0	1	0	1	0.12
CPI-CS0B607E7E2	Glutamate_byGLS2_and_SLC1A2_GRIA3	complex:Glutamate_byGLS2_and_SLC1A2	simple:P42263		GRIA3	TRUE	FALSE	TRUE	curated	FALSE	Ligand-Receptor	Signaling by Glutamate	1	1	1	1	0.03	1	1	1	0	0	0	1	0	1	0.14	0	0.93	1	0	1	1	1	1	1	1	1	0.02	1	1	1	0	0	0	1	0	1	0.12
CPI-CS008389A89	Glutamate_byGLS2_and_SLC1A3_GRIA3	complex:Glutamate_byGLS2_and_SLC1A3	simple:P42263		GRIA3	TRUE	FALSE	TRUE	curated	FALSE	Ligand-Receptor	Signaling by Glutamate	1	1	1	1	0.03	1	1	1	0	0	0	1	0	1	0.16	0	0.97	1	0	1	1	1	1	1	1	1	0.03	1	1	1	0	0	0	1	0	1	0.16
CPI-CS0F46608E1	Glutamate_byGLS2_and_SLC1A6_GRIA3	complex:Glutamate_byGLS2_and_SLC1A6	simple:P42263		GRIA3	TRUE	FALSE	TRUE	curated	FALSE	Ligand-Receptor	Signaling by Glutamate	1	1	1	1	1	1	1	1	1	1	1	1	1	1	1	1	1	1	1	1	1	1	1	1	1	1	1	1	1	1	1	1	1	1	1	1	1
CPI-CS0141EF49C	Glutamate_byGLS2_and_SLC1A7_GRIA3	complex:Glutamate_byGLS2_and_SLC1A7	simple:P42263		GRIA3	TRUE	FALSE	TRUE	curated	FALSE	Ligand-Receptor	Signaling by Glutamate	1	1	1	1	1	1	1	1	1	1	1	1	1	1	1	1	1	1	1	1	1	1	1	1	1	1	1	1	1	1	1	1	1	1	1	1	1
CPI-CS0DEADB0E8	Glutamate_byGLS_and_SLC17A6_GRIA4	complex:Glutamate_byGLS_and_SLC17A6	simple:P48058		GRIA4	TRUE	FALSE	TRUE	curated	FALSE	Ligand-Receptor	Signaling by Glutamate	1	1	1	1	1	1	1	1	1	1	1	1	1	1	1	1	1	1	1	1	1	1	1	1	1	1	1	1	1	1	1	1	1	1	1	1	1
CPI-CS0AB7504CD	Glutamate_byGLS_and_SLC17A7_GRIA4	complex:Glutamate_byGLS_and_SLC17A7	simple:P48058		GRIA4	TRUE	FALSE	TRUE	curated	FALSE	Ligand-Receptor	Signaling by Glutamate	0	0	0	1	0	0.04	1	0	0	0	1	0	1	1	1	1	1	0	1	1	1	1	0	0	0	1	0	0.01	1	0	0	0	1	0	1	1	1
CPI-CS01E787EA3	Glutamate_byGLS_and_SLC17A8_GRIA4	complex:Glutamate_byGLS_and_SLC17A8	simple:P48058		GRIA4	TRUE	FALSE	TRUE	curated	FALSE	Ligand-Receptor	Signaling by Glutamate	1	1	1	1	1	1	1	1	1	1	1	1	1	1	1	1	1	1	1	1	1	1	1	1	1	1	1	1	1	1	1	1	1	1	1	1	1
CPI-CS0C53F30BC	Glutamate_byGLS_and_SLC1A1_GRIA4	complex:Glutamate_byGLS_and_SLC1A1	simple:P48058		GRIA4	TRUE	FALSE	TRUE	curated	FALSE	Ligand-Receptor	Signaling by Glutamate	0	0	0.07	1	0	0.78	1	0	1	0	1	0	1	1	1	1	1	0	1	1	1	1	0	0	0.1	1	0	0.8	1	0	1	0	1	0	1	1	1
CPI-CS056114BA1	Glutamate_byGLS_and_SLC1A2_GRIA4	complex:Glutamate_byGLS_and_SLC1A2	simple:P48058		GRIA4	TRUE	FALSE	TRUE	curated	FALSE	Ligand-Receptor	Signaling by Glutamate	0	0	0.17	1	0	0.87	1	0	1	0	1	0	1	1	1	1	1	0	1	1	1	1	0	0	0.18	1	0	0.83	1	0	1	0	1	0	1	1	1
CPI-CS04BFC66DA	Glutamate_byGLS_and_SLC1A3_GRIA4	complex:Glutamate_byGLS_and_SLC1A3	simple:P48058		GRIA4	TRUE	FALSE	TRUE	curated	FALSE	Ligand-Receptor	Signaling by Glutamate	0	0	0.42	1	0	0.93	1	0	1	0	1	0	1	1	1	1	1	0	1	1	1	1	0	0	0.42	1	0	0.92	1	0	1	0	1	0	1	1	1
CPI-CS0BCE841D5	Glutamate_byGLS_and_SLC1A6_GRIA4	complex:Glutamate_byGLS_and_SLC1A6	simple:P48058		GRIA4	TRUE	FALSE	TRUE	curated	FALSE	Ligand-Receptor	Signaling by Glutamate	1	1	1	1	1	1	1	1	1	1	1	1	1	1	1	1	1	1	1	1	1	1	1	1	1	1	1	1	1	1	1	1	1	1	1	1	1
CPI-CS03DC69BFC	Glutamate_byGLS_and_SLC1A7_GRIA4	complex:Glutamate_byGLS_and_SLC1A7	simple:P48058		GRIA4	TRUE	FALSE	TRUE	curated	FALSE	Ligand-Receptor	Signaling by Glutamate	1	1	1	1	1	1	1	1	1	1	1	1	1	1	1	1	1	1	1	1	1	1	1	1	1	1	1	1	1	1	1	1	1	1	1	1	1
CPI-CS0EC1843D0	Glutamate_byGLS2_and_SLC17A6_GRIA4	complex:Glutamate_byGLS2_and_SLC17A6	simple:P48058		GRIA4	TRUE	FALSE	TRUE	curated	FALSE	Ligand-Receptor	Signaling by Glutamate	1	1	1	1	1	1	1	1	1	1	1	1	1	1	1	1	1	1	1	1	1	1	1	1	1	1	1	1	1	1	1	1	1	1	1	1	1
CPI-CS08AE2D9A9	Glutamate_byGLS2_and_SLC17A7_GRIA4	complex:Glutamate_byGLS2_and_SLC17A7	simple:P48058		GRIA4	TRUE	FALSE	TRUE	curated	FALSE	Ligand-Receptor	Signaling by Glutamate	0	0	0	1	0	0.47	1	0	1	0	1	0	1	1	1	1	1	0	1	1	1	1	0	0	0	1	0	0.47	1	0	0.99	0	1	0	1	1	1
CPI-CS07CDBB858	Glutamate_byGLS2_and_SLC17A8_GRIA4	complex:Glutamate_byGLS2_and_SLC17A8	simple:P48058		GRIA4	TRUE	FALSE	TRUE	curated	FALSE	Ligand-Receptor	Signaling by Glutamate	1	1	1	1	1	1	1	1	1	1	1	1	1	1	1	1	1	1	1	1	1	1	1	1	1	1	1	1	1	1	1	1	1	1	1	1	1
CPI-CS06451E34A	Glutamate_byGLS2_and_SLC1A1_GRIA4	complex:Glutamate_byGLS2_and_SLC1A1	simple:P48058		GRIA4	TRUE	FALSE	TRUE	curated	FALSE	Ligand-Receptor	Signaling by Glutamate	0	0	0	1	0	0.47	1	0	1	0	1	0	1	1	1	1	1	0	1	1	1	1	0	0	0	1	0	0.47	1	0	0.99	0	1	0	1	1	1
CPI-CS0CC3AA145	Glutamate_byGLS2_and_SLC1A2_GRIA4	complex:Glutamate_byGLS2_and_SLC1A2	simple:P48058		GRIA4	TRUE	FALSE	TRUE	curated	FALSE	Ligand-Receptor	Signaling by Glutamate	0	0	0	1	0	0.47	1	0	1	0	1	0	1	1	1	1	1	0	1	1	1	1	0	0	0	1	0	0.47	1	0	0.99	0	1	0	1	1	1
CPI-CS0B4B01B4B	Glutamate_byGLS2_and_SLC1A3_GRIA4	complex:Glutamate_byGLS2_and_SLC1A3	simple:P48058		GRIA4	TRUE	FALSE	TRUE	curated	FALSE	Ligand-Receptor	Signaling by Glutamate	0	0	0	1	0	0.49	1	0	1	0	1	0	1	1	1	1	1	0	1	1	1	1	0	0	0	1	0	0.5	1	0	0.99	0	1	0	1	1	1
CPI-CS013047C58	Glutamate_byGLS2_and_SLC1A6_GRIA4	complex:Glutamate_byGLS2_and_SLC1A6	simple:P48058		GRIA4	TRUE	FALSE	TRUE	curated	FALSE	Ligand-Receptor	Signaling by Glutamate	1	1	1	1	1	1	1	1	1	1	1	1	1	1	1	1	1	1	1	1	1	1	1	1	1	1	1	1	1	1	1	1	1	1	1	1	1
CPI-CS0E9B87C01	Glutamate_byGLS2_and_SLC1A7_GRIA4	complex:Glutamate_byGLS2_and_SLC1A7	simple:P48058		GRIA4	TRUE	FALSE	TRUE	curated	FALSE	Ligand-Receptor	Signaling by Glutamate	1	1	1	1	1	1	1	1	1	1	1	1	1	1	1	1	1	1	1	1	1	1	1	1	1	1	1	1	1	1	1	1	1	1	1	1	1
CPI-CS0FDF3EF86	Glutamate_byGLS_and_SLC17A6_GRIK1	complex:Glutamate_byGLS_and_SLC17A6	simple:P39086		GRIK1	TRUE	FALSE	TRUE	curated	FALSE	Ligand-Receptor	Signaling by Glutamate	1	1	1	1	1	1	1	1	1	1	1	1	1	1	1	1	1	1	1	1	1	1	1	1	1	1	1	1	1	1	1	1	1	1	1	1	1
CPI-CS0F73C1DA9	Glutamate_byGLS_and_SLC17A7_GRIK1	complex:Glutamate_byGLS_and_SLC17A7	simple:P39086		GRIK1	TRUE	FALSE	TRUE	curated	FALSE	Ligand-Receptor	Signaling by Glutamate	0	0	0.68	0.12	0.72	0.94	1	0.01	1	1	1	0	1	0	0	0.64	0	0	0	0	0.03	0.93	0	0	0.61	0.13	0.7	0.92	1	0	1	1	1	0	1	0	0
CPI-CS0EE79A115	Glutamate_byGLS_and_SLC17A8_GRIK1	complex:Glutamate_byGLS_and_SLC17A8	simple:P39086		GRIK1	TRUE	FALSE	TRUE	curated	FALSE	Ligand-Receptor	Signaling by Glutamate	1	1	1	1	1	1	1	1	1	1	1	1	1	1	1	1	1	1	1	1	1	1	1	1	1	1	1	1	1	1	1	1	1	1	1	1	1
CPI-CS070ACE5CB	Glutamate_byGLS_and_SLC1A1_GRIK1	complex:Glutamate_byGLS_and_SLC1A1	simple:P39086		GRIK1	TRUE	FALSE	TRUE	curated	FALSE	Ligand-Receptor	Signaling by Glutamate	0	0	1	1	1	1	1	0.94	1	1	1	1	1	0	1	1	0	0	1	0.02	0.95	1	0	0	1	1	1	1	1	0.94	1	1	1	1	1	0	1
CPI-CS034026D0F	Glutamate_byGLS_and_SLC1A2_GRIK1	complex:Glutamate_byGLS_and_SLC1A2	simple:P39086		GRIK1	TRUE	FALSE	TRUE	curated	FALSE	Ligand-Receptor	Signaling by Glutamate	0	0	1	1	1	1	1	0.99	1	1	1	1	1	0	1	1	0	0	1	0.1	1	1	0	0	1	1	1	1	1	1	1	1	1	1	1	0	1
CPI-CS04473CE2B	Glutamate_byGLS_and_SLC1A3_GRIK1	complex:Glutamate_byGLS_and_SLC1A3	simple:P39086		GRIK1	TRUE	FALSE	TRUE	curated	FALSE	Ligand-Receptor	Signaling by Glutamate	0	0	1	1	1	1	1	1	1	1	1	1	1	0	1	1	0	0	1	0.34	1	1	0	0	1	1	1	1	1	1	1	1	1	1	1	0	1
CPI-CS0603C3490	Glutamate_byGLS_and_SLC1A6_GRIK1	complex:Glutamate_byGLS_and_SLC1A6	simple:P39086		GRIK1	TRUE	FALSE	TRUE	curated	FALSE	Ligand-Receptor	Signaling by Glutamate	1	1	1	1	1	1	1	1	1	1	1	1	1	1	1	1	1	1	1	1	1	1	1	1	1	1	1	1	1	1	1	1	1	1	1	1	1
CPI-CS025FBADF2	Glutamate_byGLS_and_SLC1A7_GRIK1	complex:Glutamate_byGLS_and_SLC1A7	simple:P39086		GRIK1	TRUE	FALSE	TRUE	curated	FALSE	Ligand-Receptor	Signaling by Glutamate	1	1	1	1	1	1	1	1	1	1	1	1	1	1	1	1	1	1	1	1	1	1	1	1	1	1	1	1	1	1	1	1	1	1	1	1	1
CPI-CS0E1FAC826	Glutamate_byGLS2_and_SLC17A6_GRIK1	complex:Glutamate_byGLS2_and_SLC17A6	simple:P39086		GRIK1	TRUE	FALSE	TRUE	curated	FALSE	Ligand-Receptor	Signaling by Glutamate	1	1	1	1	1	1	1	1	1	1	1	1	1	1	1	1	1	1	1	1	1	1	1	1	1	1	1	1	1	1	1	1	1	1	1	1	1
CPI-CS0AB98CF4B	Glutamate_byGLS2_and_SLC17A7_GRIK1	complex:Glutamate_byGLS2_and_SLC17A7	simple:P39086		GRIK1	TRUE	FALSE	TRUE	curated	FALSE	Ligand-Receptor	Signaling by Glutamate	0	0	1	1	1	1	1	0.58	1	1	1	1	1	0	0.99	1	0	0	0.94	0	0.64	1	0	0	1	1	1	1	1	0.55	1	1	1	1	1	0	0.99
CPI-CS00271E4F9	Glutamate_byGLS2_and_SLC17A8_GRIK1	complex:Glutamate_byGLS2_and_SLC17A8	simple:P39086		GRIK1	TRUE	FALSE	TRUE	curated	FALSE	Ligand-Receptor	Signaling by Glutamate	1	1	1	1	1	1	1	1	1	1	1	1	1	1	1	1	1	1	1	1	1	1	1	1	1	1	1	1	1	1	1	1	1	1	1	1	1
CPI-CS0DD8D3E0E	Glutamate_byGLS2_and_SLC1A1_GRIK1	complex:Glutamate_byGLS2_and_SLC1A1	simple:P39086		GRIK1	TRUE	FALSE	TRUE	curated	FALSE	Ligand-Receptor	Signaling by Glutamate	0	0	1	1	1	1	1	0.58	1	1	1	1	1	0	0.99	1	0	0	0.94	0	0.64	1	0	0	1	1	1	1	1	0.55	1	1	1	1	1	0	0.99
CPI-CS04F05F7CF	Glutamate_byGLS2_and_SLC1A2_GRIK1	complex:Glutamate_byGLS2_and_SLC1A2	simple:P39086		GRIK1	TRUE	FALSE	TRUE	curated	FALSE	Ligand-Receptor	Signaling by Glutamate	0	0	1	1	1	1	1	0.58	1	1	1	1	1	0	0.99	1	0	0	0.94	0	0.64	1	0	0	1	1	1	1	1	0.55	1	1	1	1	1	0	0.99
CPI-CS0484FC19B	Glutamate_byGLS2_and_SLC1A3_GRIK1	complex:Glutamate_byGLS2_and_SLC1A3	simple:P39086		GRIK1	TRUE	FALSE	TRUE	curated	FALSE	Ligand-Receptor	Signaling by Glutamate	0	0	1	1	1	1	1	0.58	1	1	1	1	1	0	0.99	1	0	0	0.95	0	0.64	1	0	0	1	1	1	1	1	0.59	1	1	1	1	1	0	0.99
CPI-CS03EEE6D2D	Glutamate_byGLS2_and_SLC1A6_GRIK1	complex:Glutamate_byGLS2_and_SLC1A6	simple:P39086		GRIK1	TRUE	FALSE	TRUE	curated	FALSE	Ligand-Receptor	Signaling by Glutamate	1	1	1	1	1	1	1	1	1	1	1	1	1	1	1	1	1	1	1	1	1	1	1	1	1	1	1	1	1	1	1	1	1	1	1	1	1
CPI-CS0A2ACA19B	Glutamate_byGLS2_and_SLC1A7_GRIK1	complex:Glutamate_byGLS2_and_SLC1A7	simple:P39086		GRIK1	TRUE	FALSE	TRUE	curated	FALSE	Ligand-Receptor	Signaling by Glutamate	1	1	1	1	1	1	1	1	1	1	1	1	1	1	1	1	1	1	1	1	1	1	1	1	1	1	1	1	1	1	1	1	1	1	1	1	1
CPI-CC020E8A4A3	Glutamate_byGLS_and_SLC17A6_Glutamate_Kainate_1_4_complex	complex:Glutamate_byGLS_and_SLC17A6	complex:Glutamate_Kainate_1_4_complex			TRUE	FALSE	TRUE	curated	FALSE	Ligand-Receptor	Signaling by Glutamate	1	1	1	1	1	1	1	1	1	1	1	1	1	1	1	1	1	1	1	1	1	1	1	1	1	1	1	1	1	1	1	1	1	1	1	1	1
CPI-CC00A1F0EC7	Glutamate_byGLS_and_SLC17A7_Glutamate_Kainate_1_4_complex	complex:Glutamate_byGLS_and_SLC17A7	complex:Glutamate_Kainate_1_4_complex			TRUE	FALSE	TRUE	curated	FALSE	Ligand-Receptor	Signaling by Glutamate	1	1	1	1	1	1	1	1	1	1	1	1	1	1	1	0	1	0	0	1	0	1	1	1	1	1	1	1	1	1	1	1	1	1	1	1	1
CPI-CC0AF0BFF2F	Glutamate_byGLS_and_SLC17A8_Glutamate_Kainate_1_4_complex	complex:Glutamate_byGLS_and_SLC17A8	complex:Glutamate_Kainate_1_4_complex			TRUE	FALSE	TRUE	curated	FALSE	Ligand-Receptor	Signaling by Glutamate	1	1	1	1	1	1	1	1	1	1	1	1	1	1	1	1	1	1	1	1	1	1	1	1	1	1	1	1	1	1	1	1	1	1	1	1	1
CPI-CC08C4BCAED	Glutamate_byGLS_and_SLC1A1_Glutamate_Kainate_1_4_complex	complex:Glutamate_byGLS_and_SLC1A1	complex:Glutamate_Kainate_1_4_complex			TRUE	FALSE	TRUE	curated	FALSE	Ligand-Receptor	Signaling by Glutamate	1	1	1	1	1	1	1	1	1	1	1	1	1	1	1	0	1	0	0	1	0	1	1	1	1	1	1	1	1	1	1	1	1	1	1	1	1
CPI-CC0924D1237	Glutamate_byGLS_and_SLC1A2_Glutamate_Kainate_1_4_complex	complex:Glutamate_byGLS_and_SLC1A2	complex:Glutamate_Kainate_1_4_complex			TRUE	FALSE	TRUE	curated	FALSE	Ligand-Receptor	Signaling by Glutamate	1	1	1	1	1	1	1	1	1	1	1	1	1	1	1	0.12	1	0.21	0.46	1	0	1	1	1	1	1	1	1	1	1	1	1	1	1	1	1	1
CPI-CC0918CCE56	Glutamate_byGLS_and_SLC1A3_Glutamate_Kainate_1_4_complex	complex:Glutamate_byGLS_and_SLC1A3	complex:Glutamate_Kainate_1_4_complex			TRUE	FALSE	TRUE	curated	FALSE	Ligand-Receptor	Signaling by Glutamate	1	1	1	1	1	1	1	1	1	1	1	1	1	1	1	0.95	1	0.97	1	1	0	1	1	1	1	1	1	1	1	1	1	1	1	1	1	1	1
CPI-CC007D5C2B3	Glutamate_byGLS_and_SLC1A6_Glutamate_Kainate_1_4_complex	complex:Glutamate_byGLS_and_SLC1A6	complex:Glutamate_Kainate_1_4_complex			TRUE	FALSE	TRUE	curated	FALSE	Ligand-Receptor	Signaling by Glutamate	1	1	1	1	1	1	1	1	1	1	1	1	1	1	1	1	1	1	1	1	1	1	1	1	1	1	1	1	1	1	1	1	1	1	1	1	1
CPI-CC0A742EB85	Glutamate_byGLS_and_SLC1A7_Glutamate_Kainate_1_4_complex	complex:Glutamate_byGLS_and_SLC1A7	complex:Glutamate_Kainate_1_4_complex			TRUE	FALSE	TRUE	curated	FALSE	Ligand-Receptor	Signaling by Glutamate	1	1	1	1	1	1	1	1	1	1	1	1	1	1	1	1	1	1	1	1	1	1	1	1	1	1	1	1	1	1	1	1	1	1	1	1	1
CPI-CC0355B4C89	Glutamate_byGLS2_and_SLC17A6_Glutamate_Kainate_1_4_complex	complex:Glutamate_byGLS2_and_SLC17A6	complex:Glutamate_Kainate_1_4_complex			TRUE	FALSE	TRUE	curated	FALSE	Ligand-Receptor	Signaling by Glutamate	1	1	1	1	1	1	1	1	1	1	1	1	1	1	1	1	1	1	1	1	1	1	1	1	1	1	1	1	1	1	1	1	1	1	1	1	1
CPI-CC047030A36	Glutamate_byGLS2_and_SLC17A7_Glutamate_Kainate_1_4_complex	complex:Glutamate_byGLS2_and_SLC17A7	complex:Glutamate_Kainate_1_4_complex			TRUE	FALSE	TRUE	curated	FALSE	Ligand-Receptor	Signaling by Glutamate	1	1	1	1	1	1	1	1	1	1	1	1	1	1	1	0	1	0	0	1	0	1	1	1	1	1	1	1	1	1	1	1	1	1	1	1	1
CPI-CC01ABA8B9E	Glutamate_byGLS2_and_SLC17A8_Glutamate_Kainate_1_4_complex	complex:Glutamate_byGLS2_and_SLC17A8	complex:Glutamate_Kainate_1_4_complex			TRUE	FALSE	TRUE	curated	FALSE	Ligand-Receptor	Signaling by Glutamate	1	1	1	1	1	1	1	1	1	1	1	1	1	1	1	1	1	1	1	1	1	1	1	1	1	1	1	1	1	1	1	1	1	1	1	1	1
CPI-CC007CF847B	Glutamate_byGLS2_and_SLC1A1_Glutamate_Kainate_1_4_complex	complex:Glutamate_byGLS2_and_SLC1A1	complex:Glutamate_Kainate_1_4_complex			TRUE	FALSE	TRUE	curated	FALSE	Ligand-Receptor	Signaling by Glutamate	1	1	1	1	1	1	1	1	1	1	1	1	1	1	1	0	1	0	0	1	0	1	1	1	1	1	1	1	1	1	1	1	1	1	1	1	1
CPI-CC05BFEA73C	Glutamate_byGLS2_and_SLC1A2_Glutamate_Kainate_1_4_complex	complex:Glutamate_byGLS2_and_SLC1A2	complex:Glutamate_Kainate_1_4_complex			TRUE	FALSE	TRUE	curated	FALSE	Ligand-Receptor	Signaling by Glutamate	1	1	1	1	1	1	1	1	1	1	1	1	1	1	1	0	1	0	0	1	0	1	1	1	1	1	1	1	1	1	1	1	1	1	1	1	1
CPI-CC07909859C	Glutamate_byGLS2_and_SLC1A3_Glutamate_Kainate_1_4_complex	complex:Glutamate_byGLS2_and_SLC1A3	complex:Glutamate_Kainate_1_4_complex			TRUE	FALSE	TRUE	curated	FALSE	Ligand-Receptor	Signaling by Glutamate	1	1	1	1	1	1	1	1	1	1	1	1	1	1	1	0	1	0	0	1	0	1	1	1	1	1	1	1	1	1	1	1	1	1	1	1	1
CPI-CC01450B2FA	Glutamate_byGLS2_and_SLC1A6_Glutamate_Kainate_1_4_complex	complex:Glutamate_byGLS2_and_SLC1A6	complex:Glutamate_Kainate_1_4_complex			TRUE	FALSE	TRUE	curated	FALSE	Ligand-Receptor	Signaling by Glutamate	1	1	1	1	1	1	1	1	1	1	1	1	1	1	1	1	1	1	1	1	1	1	1	1	1	1	1	1	1	1	1	1	1	1	1	1	1
CPI-CC0B16C9C23	Glutamate_byGLS2_and_SLC1A7_Glutamate_Kainate_1_4_complex	complex:Glutamate_byGLS2_and_SLC1A7	complex:Glutamate_Kainate_1_4_complex			TRUE	FALSE	TRUE	curated	FALSE	Ligand-Receptor	Signaling by Glutamate	1	1	1	1	1	1	1	1	1	1	1	1	1	1	1	1	1	1	1	1	1	1	1	1	1	1	1	1	1	1	1	1	1	1	1	1	1
CPI-CC088FD6274	Glutamate_byGLS_and_SLC17A6_Glutamate_Kainate_1_5_complex	complex:Glutamate_byGLS_and_SLC17A6	complex:Glutamate_Kainate_1_5_complex			TRUE	FALSE	TRUE	curated	FALSE	Ligand-Receptor	Signaling by Glutamate	1	1	1	1	1	1	1	1	1	1	1	1	1	1	1	1	1	1	1	1	1	1	1	1	1	1	1	1	1	1	1	1	1	1	1	1	1
CPI-CC0ACAF2735	Glutamate_byGLS_and_SLC17A7_Glutamate_Kainate_1_5_complex	complex:Glutamate_byGLS_and_SLC17A7	complex:Glutamate_Kainate_1_5_complex			TRUE	FALSE	TRUE	curated	FALSE	Ligand-Receptor	Signaling by Glutamate	0	0	0	0	0	0	1	0	1	0	1	0	1	0	0	0	0	0	0	0	0	0	0	0	0	0	0	0	1	0	1	0	1	0	1	0	0
CPI-CC0CF47E58F	Glutamate_byGLS_and_SLC17A8_Glutamate_Kainate_1_5_complex	complex:Glutamate_byGLS_and_SLC17A8	complex:Glutamate_Kainate_1_5_complex			TRUE	FALSE	TRUE	curated	FALSE	Ligand-Receptor	Signaling by Glutamate	1	1	1	1	1	1	1	1	1	1	1	1	1	1	1	1	1	1	1	1	1	1	1	1	1	1	1	1	1	1	1	1	1	1	1	1	1
CPI-CC00F486A57	Glutamate_byGLS_and_SLC1A1_Glutamate_Kainate_1_5_complex	complex:Glutamate_byGLS_and_SLC1A1	complex:Glutamate_Kainate_1_5_complex			TRUE	FALSE	TRUE	curated	FALSE	Ligand-Receptor	Signaling by Glutamate	1	1	1	1	1	1	1	1	1	1	1	1	1	1	1	1	1	1	1	1	1	1	1	1	1	1	1	1	1	1	1	1	1	1	1	1	1
CPI-CC0C78F642C	Glutamate_byGLS_and_SLC1A2_Glutamate_Kainate_1_5_complex	complex:Glutamate_byGLS_and_SLC1A2	complex:Glutamate_Kainate_1_5_complex			TRUE	FALSE	TRUE	curated	FALSE	Ligand-Receptor	Signaling by Glutamate	1	1	1	1	1	1	1	1	1	1	1	1	1	1	1	1	1	1	1	1	1	1	1	1	1	1	1	1	1	1	1	1	1	1	1	1	1
CPI-CC02BF19DCF	Glutamate_byGLS_and_SLC1A3_Glutamate_Kainate_1_5_complex	complex:Glutamate_byGLS_and_SLC1A3	complex:Glutamate_Kainate_1_5_complex			TRUE	FALSE	TRUE	curated	FALSE	Ligand-Receptor	Signaling by Glutamate	1	1	1	1	1	1	1	1	1	1	1	1	1	1	1	1	1	1	1	1	1	1	1	1	1	1	1	1	1	1	1	1	1	1	1	1	1
CPI-CC096C28605	Glutamate_byGLS_and_SLC1A6_Glutamate_Kainate_1_5_complex	complex:Glutamate_byGLS_and_SLC1A6	complex:Glutamate_Kainate_1_5_complex			TRUE	FALSE	TRUE	curated	FALSE	Ligand-Receptor	Signaling by Glutamate	1	1	1	1	1	1	1	1	1	1	1	1	1	1	1	1	1	1	1	1	1	1	1	1	1	1	1	1	1	1	1	1	1	1	1	1	1
CPI-CC0BADC1C23	Glutamate_byGLS_and_SLC1A7_Glutamate_Kainate_1_5_complex	complex:Glutamate_byGLS_and_SLC1A7	complex:Glutamate_Kainate_1_5_complex			TRUE	FALSE	TRUE	curated	FALSE	Ligand-Receptor	Signaling by Glutamate	1	1	1	1	1	1	1	1	1	1	1	1	1	1	1	1	1	1	1	1	1	1	1	1	1	1	1	1	1	1	1	1	1	1	1	1	1
CPI-CC0274F636A	Glutamate_byGLS2_and_SLC17A6_Glutamate_Kainate_1_5_complex	complex:Glutamate_byGLS2_and_SLC17A6	complex:Glutamate_Kainate_1_5_complex			TRUE	FALSE	TRUE	curated	FALSE	Ligand-Receptor	Signaling by Glutamate	1	1	1	1	1	1	1	1	1	1	1	1	1	1	1	1	1	1	1	1	1	1	1	1	1	1	1	1	1	1	1	1	1	1	1	1	1
CPI-CC0145A96BC	Glutamate_byGLS2_and_SLC17A7_Glutamate_Kainate_1_5_complex	complex:Glutamate_byGLS2_and_SLC17A7	complex:Glutamate_Kainate_1_5_complex			TRUE	FALSE	TRUE	curated	FALSE	Ligand-Receptor	Signaling by Glutamate	1	0.95	0.49	0.65	0.97	1	1	0.99	1	1	1	0.02	1	0	0.46	0.73	0	1	0	1	0.5	1	1	0.91	0.39	0.57	0.97	1	1	0.99	1	1	1	0.04	1	0.01	0.43
CPI-CC0212DA3AE	Glutamate_byGLS2_and_SLC17A8_Glutamate_Kainate_1_5_complex	complex:Glutamate_byGLS2_and_SLC17A8	complex:Glutamate_Kainate_1_5_complex			TRUE	FALSE	TRUE	curated	FALSE	Ligand-Receptor	Signaling by Glutamate	1	1	1	1	1	1	1	1	1	1	1	1	1	1	1	1	1	1	1	1	1	1	1	1	1	1	1	1	1	1	1	1	1	1	1	1	1
CPI-CC08EE84AE8	Glutamate_byGLS2_and_SLC1A1_Glutamate_Kainate_1_5_complex	complex:Glutamate_byGLS2_and_SLC1A1	complex:Glutamate_Kainate_1_5_complex			TRUE	FALSE	TRUE	curated	FALSE	Ligand-Receptor	Signaling by Glutamate	1	0.95	0.49	0.65	0.97	1	1	0.99	1	1	1	0.02	1	0	0.46	0.73	0	1	0	1	0.5	1	1	0.91	0.39	0.57	0.97	1	1	0.99	1	1	1	0.04	1	0.01	0.43
CPI-CC0DC1D35A7	Glutamate_byGLS2_and_SLC1A2_Glutamate_Kainate_1_5_complex	complex:Glutamate_byGLS2_and_SLC1A2	complex:Glutamate_Kainate_1_5_complex			TRUE	FALSE	TRUE	curated	FALSE	Ligand-Receptor	Signaling by Glutamate	1	0.95	0.49	0.65	0.97	1	1	0.99	1	1	1	0.02	1	0	0.46	0.73	0	1	0	1	0.5	1	1	0.91	0.39	0.57	0.97	1	1	0.99	1	1	1	0.04	1	0.01	0.43
CPI-CC0A8308C2C	Glutamate_byGLS2_and_SLC1A3_Glutamate_Kainate_1_5_complex	complex:Glutamate_byGLS2_and_SLC1A3	complex:Glutamate_Kainate_1_5_complex			TRUE	FALSE	TRUE	curated	FALSE	Ligand-Receptor	Signaling by Glutamate	1	0.96	0.79	0.77	0.99	1	1	1	1	1	1	0.06	1	0	0.61	0.83	0	1	0.01	1	0.61	1	1	0.96	0.69	0.73	0.99	1	1	1	1	1	1	0.14	1	0.04	0.61
CPI-CC0C4BEF4C8	Glutamate_byGLS2_and_SLC1A6_Glutamate_Kainate_1_5_complex	complex:Glutamate_byGLS2_and_SLC1A6	complex:Glutamate_Kainate_1_5_complex			TRUE	FALSE	TRUE	curated	FALSE	Ligand-Receptor	Signaling by Glutamate	1	1	1	1	1	1	1	1	1	1	1	1	1	1	1	1	1	1	1	1	1	1	1	1	1	1	1	1	1	1	1	1	1	1	1	1	1
CPI-CC0EDF3084D	Glutamate_byGLS2_and_SLC1A7_Glutamate_Kainate_1_5_complex	complex:Glutamate_byGLS2_and_SLC1A7	complex:Glutamate_Kainate_1_5_complex			TRUE	FALSE	TRUE	curated	FALSE	Ligand-Receptor	Signaling by Glutamate	1	1	1	1	1	1	1	1	1	1	1	1	1	1	1	1	1	1	1	1	1	1	1	1	1	1	1	1	1	1	1	1	1	1	1	1	1
CPI-CS061474E36	Glutamate_byGLS_and_SLC17A6_GRIK2	complex:Glutamate_byGLS_and_SLC17A6	simple:Q13002		GRIK2	TRUE	FALSE	TRUE	curated	FALSE	Ligand-Receptor	Signaling by Glutamate	1	1	1	1	1	1	1	1	1	1	1	1	1	1	1	1	1	1	1	1	1	1	1	1	1	1	1	1	1	1	1	1	1	1	1	1	1
CPI-CS009D94220	Glutamate_byGLS_and_SLC17A7_GRIK2	complex:Glutamate_byGLS_and_SLC17A7	simple:Q13002		GRIK2	TRUE	FALSE	TRUE	curated	FALSE	Ligand-Receptor	Signaling by Glutamate	1	1	1	1	0	0	1	0	0	0	0.65	0	0	1	1	0	1	1	0	1	1	0.31	1	1	1	1	0	0	1	0	0	0	0.58	0	0	1	1
CPI-CS0F1EA3405	Glutamate_byGLS_and_SLC17A8_GRIK2	complex:Glutamate_byGLS_and_SLC17A8	simple:Q13002		GRIK2	TRUE	FALSE	TRUE	curated	FALSE	Ligand-Receptor	Signaling by Glutamate	1	1	1	1	1	1	1	1	1	1	1	1	1	1	1	1	1	1	1	1	1	1	1	1	1	1	1	1	1	1	1	1	1	1	1	1	1
CPI-CS07D0E4897	Glutamate_byGLS_and_SLC1A1_GRIK2	complex:Glutamate_byGLS_and_SLC1A1	simple:Q13002		GRIK2	TRUE	FALSE	TRUE	curated	FALSE	Ligand-Receptor	Signaling by Glutamate	1	1	1	1	0	0.81	1	0	0	1	1	0	0	1	1	0	1	1	0.88	1	1	1	1	1	1	1	0	0.83	1	0	0	1	1	0	0	1	1
CPI-CS0B15FCB8B	Glutamate_byGLS_and_SLC1A2_GRIK2	complex:Glutamate_byGLS_and_SLC1A2	simple:Q13002		GRIK2	TRUE	FALSE	TRUE	curated	FALSE	Ligand-Receptor	Signaling by Glutamate	1	1	1	1	0	0.9	1	0	0	1	1	0	0	1	1	0	1	1	0.97	1	1	1	1	1	1	1	0	0.91	1	0	0	1	1	0	0	1	1
CPI-CS037F4EF32	Glutamate_byGLS_and_SLC1A3_GRIK2	complex:Glutamate_byGLS_and_SLC1A3	simple:Q13002		GRIK2	TRUE	FALSE	TRUE	curated	FALSE	Ligand-Receptor	Signaling by Glutamate	1	1	1	1	0	0.97	1	0	0	1	1	0	0	1	1	0	1	1	1	1	1	1	1	1	1	1	0	0.98	1	0	0	1	1	0	0.01	1	1
CPI-CS0792FFF91	Glutamate_byGLS_and_SLC1A6_GRIK2	complex:Glutamate_byGLS_and_SLC1A6	simple:Q13002		GRIK2	TRUE	FALSE	TRUE	curated	FALSE	Ligand-Receptor	Signaling by Glutamate	1	1	1	1	1	1	1	1	1	1	1	1	1	1	1	1	1	1	1	1	1	1	1	1	1	1	1	1	1	1	1	1	1	1	1	1	1
CPI-CS0132B4C1D	Glutamate_byGLS_and_SLC1A7_GRIK2	complex:Glutamate_byGLS_and_SLC1A7	simple:Q13002		GRIK2	TRUE	FALSE	TRUE	curated	FALSE	Ligand-Receptor	Signaling by Glutamate	1	1	1	1	1	1	1	1	1	1	1	1	1	1	1	1	1	1	1	1	1	1	1	1	1	1	1	1	1	1	1	1	1	1	1	1	1
CPI-CS026AD4940	Glutamate_byGLS2_and_SLC17A6_GRIK2	complex:Glutamate_byGLS2_and_SLC17A6	simple:Q13002		GRIK2	TRUE	FALSE	TRUE	curated	FALSE	Ligand-Receptor	Signaling by Glutamate	1	1	1	1	1	1	1	1	1	1	1	1	1	1	1	1	1	1	1	1	1	1	1	1	1	1	1	1	1	1	1	1	1	1	1	1	1
CPI-CS0940331BF	Glutamate_byGLS2_and_SLC17A7_GRIK2	complex:Glutamate_byGLS2_and_SLC17A7	simple:Q13002		GRIK2	TRUE	FALSE	TRUE	curated	FALSE	Ligand-Receptor	Signaling by Glutamate	1	1	1	1	0	0.31	1	0	0	1	1	0	0	1	1	0	1	1	0.33	1	1	1	1	1	1	1	0	0.3	1	0	0	1	1	0	0	1	1
CPI-CS0C7259F7C	Glutamate_byGLS2_and_SLC17A8_GRIK2	complex:Glutamate_byGLS2_and_SLC17A8	simple:Q13002		GRIK2	TRUE	FALSE	TRUE	curated	FALSE	Ligand-Receptor	Signaling by Glutamate	1	1	1	1	1	1	1	1	1	1	1	1	1	1	1	1	1	1	1	1	1	1	1	1	1	1	1	1	1	1	1	1	1	1	1	1	1
CPI-CS048A34709	Glutamate_byGLS2_and_SLC1A1_GRIK2	complex:Glutamate_byGLS2_and_SLC1A1	simple:Q13002		GRIK2	TRUE	FALSE	TRUE	curated	FALSE	Ligand-Receptor	Signaling by Glutamate	1	1	1	1	0	0.31	1	0	0	1	1	0	0	1	1	0	1	1	0.33	1	1	1	1	1	1	1	0	0.3	1	0	0	1	1	0	0	1	1
CPI-CS01E5ABF3E	Glutamate_byGLS2_and_SLC1A2_GRIK2	complex:Glutamate_byGLS2_and_SLC1A2	simple:Q13002		GRIK2	TRUE	FALSE	TRUE	curated	FALSE	Ligand-Receptor	Signaling by Glutamate	1	1	1	1	0	0.31	1	0	0	1	1	0	0	1	1	0	1	1	0.33	1	1	1	1	1	1	1	0	0.3	1	0	0	1	1	0	0	1	1
CPI-CS00E19754C	Glutamate_byGLS2_and_SLC1A3_GRIK2	complex:Glutamate_byGLS2_and_SLC1A3	simple:Q13002		GRIK2	TRUE	FALSE	TRUE	curated	FALSE	Ligand-Receptor	Signaling by Glutamate	1	1	1	1	0	0.34	1	0	0	1	1	0	0	1	1	0	1	1	0.35	1	1	1	1	1	1	1	0	0.34	1	0	0	1	1	0	0	1	1
CPI-CS0D9BFD8AF	Glutamate_byGLS2_and_SLC1A6_GRIK2	complex:Glutamate_byGLS2_and_SLC1A6	simple:Q13002		GRIK2	TRUE	FALSE	TRUE	curated	FALSE	Ligand-Receptor	Signaling by Glutamate	1	1	1	1	1	1	1	1	1	1	1	1	1	1	1	1	1	1	1	1	1	1	1	1	1	1	1	1	1	1	1	1	1	1	1	1	1
CPI-CS0AA5F0945	Glutamate_byGLS2_and_SLC1A7_GRIK2	complex:Glutamate_byGLS2_and_SLC1A7	simple:Q13002		GRIK2	TRUE	FALSE	TRUE	curated	FALSE	Ligand-Receptor	Signaling by Glutamate	1	1	1	1	1	1	1	1	1	1	1	1	1	1	1	1	1	1	1	1	1	1	1	1	1	1	1	1	1	1	1	1	1	1	1	1	1
CPI-CC05DB41C4E	Glutamate_byGLS_and_SLC17A6_Glutamate_Kainate_2_4_complex	complex:Glutamate_byGLS_and_SLC17A6	complex:Glutamate_Kainate_2_4_complex			TRUE	FALSE	TRUE	curated	FALSE	Ligand-Receptor	Signaling by Glutamate	1	1	1	1	1	1	1	1	1	1	1	1	1	1	1	1	1	1	1	1	1	1	1	1	1	1	1	1	1	1	1	1	1	1	1	1	1
CPI-CC0476711B8	Glutamate_byGLS_and_SLC17A7_Glutamate_Kainate_2_4_complex	complex:Glutamate_byGLS_and_SLC17A7	complex:Glutamate_Kainate_2_4_complex			TRUE	FALSE	TRUE	curated	FALSE	Ligand-Receptor	Signaling by Glutamate	1	1	1	1	1	1	1	1	1	1	1	1	0	1	1	0	1	0	0	1	0	1	1	1	1	1	1	1	1	1	1	1	1	1	0	1	1
CPI-CC01959C6DB	Glutamate_byGLS_and_SLC17A8_Glutamate_Kainate_2_4_complex	complex:Glutamate_byGLS_and_SLC17A8	complex:Glutamate_Kainate_2_4_complex			TRUE	FALSE	TRUE	curated	FALSE	Ligand-Receptor	Signaling by Glutamate	1	1	1	1	1	1	1	1	1	1	1	1	1	1	1	1	1	1	1	1	1	1	1	1	1	1	1	1	1	1	1	1	1	1	1	1	1
CPI-CC052F5C918	Glutamate_byGLS_and_SLC1A1_Glutamate_Kainate_2_4_complex	complex:Glutamate_byGLS_and_SLC1A1	complex:Glutamate_Kainate_2_4_complex			TRUE	FALSE	TRUE	curated	FALSE	Ligand-Receptor	Signaling by Glutamate	1	1	1	1	1	1	1	1	1	1	1	1	1	1	1	0	1	0	0	1	0	1	1	1	1	1	1	1	1	1	1	1	1	1	0.97	1	1
CPI-CC0D02A5FE5	Glutamate_byGLS_and_SLC1A2_Glutamate_Kainate_2_4_complex	complex:Glutamate_byGLS_and_SLC1A2	complex:Glutamate_Kainate_2_4_complex			TRUE	FALSE	TRUE	curated	FALSE	Ligand-Receptor	Signaling by Glutamate	1	1	1	1	1	1	1	1	1	1	1	1	1	1	1	0	1	0.21	0.46	1	0	1	1	1	1	1	1	1	1	1	1	1	1	1	1	1	1
CPI-CC0063E25BD	Glutamate_byGLS_and_SLC1A3_Glutamate_Kainate_2_4_complex	complex:Glutamate_byGLS_and_SLC1A3	complex:Glutamate_Kainate_2_4_complex			TRUE	FALSE	TRUE	curated	FALSE	Ligand-Receptor	Signaling by Glutamate	1	1	1	1	1	1	1	1	1	1	1	1	1	1	1	0	1	0.97	1	1	0	1	1	1	1	1	1	1	1	1	1	1	1	1	1	1	1
CPI-CC0BF385067	Glutamate_byGLS_and_SLC1A6_Glutamate_Kainate_2_4_complex	complex:Glutamate_byGLS_and_SLC1A6	complex:Glutamate_Kainate_2_4_complex			TRUE	FALSE	TRUE	curated	FALSE	Ligand-Receptor	Signaling by Glutamate	1	1	1	1	1	1	1	1	1	1	1	1	1	1	1	1	1	1	1	1	1	1	1	1	1	1	1	1	1	1	1	1	1	1	1	1	1
CPI-CC0E5063BA7	Glutamate_byGLS_and_SLC1A7_Glutamate_Kainate_2_4_complex	complex:Glutamate_byGLS_and_SLC1A7	complex:Glutamate_Kainate_2_4_complex			TRUE	FALSE	TRUE	curated	FALSE	Ligand-Receptor	Signaling by Glutamate	1	1	1	1	1	1	1	1	1	1	1	1	1	1	1	1	1	1	1	1	1	1	1	1	1	1	1	1	1	1	1	1	1	1	1	1	1
CPI-CC0B3501BF1	Glutamate_byGLS2_and_SLC17A6_Glutamate_Kainate_2_4_complex	complex:Glutamate_byGLS2_and_SLC17A6	complex:Glutamate_Kainate_2_4_complex			TRUE	FALSE	TRUE	curated	FALSE	Ligand-Receptor	Signaling by Glutamate	1	1	1	1	1	1	1	1	1	1	1	1	1	1	1	1	1	1	1	1	1	1	1	1	1	1	1	1	1	1	1	1	1	1	1	1	1
CPI-CC032282108	Glutamate_byGLS2_and_SLC17A7_Glutamate_Kainate_2_4_complex	complex:Glutamate_byGLS2_and_SLC17A7	complex:Glutamate_Kainate_2_4_complex			TRUE	FALSE	TRUE	curated	FALSE	Ligand-Receptor	Signaling by Glutamate	1	1	1	1	1	1	1	1	1	1	1	1	0	1	1	0	1	0	0	1	0	1	1	1	1	1	1	1	1	1	1	1	1	1	0	1	1
CPI-CC02F47F87C	Glutamate_byGLS2_and_SLC17A8_Glutamate_Kainate_2_4_complex	complex:Glutamate_byGLS2_and_SLC17A8	complex:Glutamate_Kainate_2_4_complex			TRUE	FALSE	TRUE	curated	FALSE	Ligand-Receptor	Signaling by Glutamate	1	1	1	1	1	1	1	1	1	1	1	1	1	1	1	1	1	1	1	1	1	1	1	1	1	1	1	1	1	1	1	1	1	1	1	1	1
CPI-CC05A802EBC	Glutamate_byGLS2_and_SLC1A1_Glutamate_Kainate_2_4_complex	complex:Glutamate_byGLS2_and_SLC1A1	complex:Glutamate_Kainate_2_4_complex			TRUE	FALSE	TRUE	curated	FALSE	Ligand-Receptor	Signaling by Glutamate	1	1	1	1	1	1	1	1	1	1	1	1	0	1	1	0	1	0	0	1	0	1	1	1	1	1	1	1	1	1	1	1	1	1	0	1	1
CPI-CC0D4DE23C7	Glutamate_byGLS2_and_SLC1A2_Glutamate_Kainate_2_4_complex	complex:Glutamate_byGLS2_and_SLC1A2	complex:Glutamate_Kainate_2_4_complex			TRUE	FALSE	TRUE	curated	FALSE	Ligand-Receptor	Signaling by Glutamate	1	1	1	1	1	1	1	1	1	1	1	1	0	1	1	0	1	0	0	1	0	1	1	1	1	1	1	1	1	1	1	1	1	1	0	1	1
CPI-CC00CFD9E84	Glutamate_byGLS2_and_SLC1A3_Glutamate_Kainate_2_4_complex	complex:Glutamate_byGLS2_and_SLC1A3	complex:Glutamate_Kainate_2_4_complex			TRUE	FALSE	TRUE	curated	FALSE	Ligand-Receptor	Signaling by Glutamate	1	1	1	1	1	1	1	1	1	1	1	1	0	1	1	0	1	0	0	1	0	1	1	1	1	1	1	1	1	1	1	1	1	1	0	1	1
CPI-CC0ACDCA68F	Glutamate_byGLS2_and_SLC1A6_Glutamate_Kainate_2_4_complex	complex:Glutamate_byGLS2_and_SLC1A6	complex:Glutamate_Kainate_2_4_complex			TRUE	FALSE	TRUE	curated	FALSE	Ligand-Receptor	Signaling by Glutamate	1	1	1	1	1	1	1	1	1	1	1	1	1	1	1	1	1	1	1	1	1	1	1	1	1	1	1	1	1	1	1	1	1	1	1	1	1
CPI-CC01CE8AC41	Glutamate_byGLS2_and_SLC1A7_Glutamate_Kainate_2_4_complex	complex:Glutamate_byGLS2_and_SLC1A7	complex:Glutamate_Kainate_2_4_complex			TRUE	FALSE	TRUE	curated	FALSE	Ligand-Receptor	Signaling by Glutamate	1	1	1	1	1	1	1	1	1	1	1	1	1	1	1	1	1	1	1	1	1	1	1	1	1	1	1	1	1	1	1	1	1	1	1	1	1
CPI-CC056BCA025	Glutamate_byGLS_and_SLC17A6_Glutamate_Kainate_2_5_complex	complex:Glutamate_byGLS_and_SLC17A6	complex:Glutamate_Kainate_2_5_complex			TRUE	FALSE	TRUE	curated	FALSE	Ligand-Receptor	Signaling by Glutamate	1	1	1	1	1	1	1	1	1	1	1	1	1	1	1	1	1	1	1	1	1	1	1	1	1	1	1	1	1	1	1	1	1	1	1	1	1
CPI-CC04062A92F	Glutamate_byGLS_and_SLC17A7_Glutamate_Kainate_2_5_complex	complex:Glutamate_byGLS_and_SLC17A7	complex:Glutamate_Kainate_2_5_complex			TRUE	FALSE	TRUE	curated	FALSE	Ligand-Receptor	Signaling by Glutamate	0	0	0	0	0	0	0	0	0	0	0	0	0	0	0	0	0	0	0	0	0	0	0	0	0	0	0	0	0	0	0	0	0	0	0	0	0
CPI-CC01ABAB207	Glutamate_byGLS_and_SLC17A8_Glutamate_Kainate_2_5_complex	complex:Glutamate_byGLS_and_SLC17A8	complex:Glutamate_Kainate_2_5_complex			TRUE	FALSE	TRUE	curated	FALSE	Ligand-Receptor	Signaling by Glutamate	1	1	1	1	1	1	1	1	1	1	1	1	1	1	1	1	1	1	1	1	1	1	1	1	1	1	1	1	1	1	1	1	1	1	1	1	1
CPI-CC0EAD8AFBF	Glutamate_byGLS_and_SLC1A1_Glutamate_Kainate_2_5_complex	complex:Glutamate_byGLS_and_SLC1A1	complex:Glutamate_Kainate_2_5_complex			TRUE	FALSE	TRUE	curated	FALSE	Ligand-Receptor	Signaling by Glutamate	1	1	1	1	1	1	1	1	1	1	1	1	1	1	1	1	1	1	1	1	1	1	1	1	1	1	1	1	1	1	1	1	1	1	1	1	1
CPI-CC033AC2E73	Glutamate_byGLS_and_SLC1A2_Glutamate_Kainate_2_5_complex	complex:Glutamate_byGLS_and_SLC1A2	complex:Glutamate_Kainate_2_5_complex			TRUE	FALSE	TRUE	curated	FALSE	Ligand-Receptor	Signaling by Glutamate	1	1	1	1	1	1	1	1	1	1	1	1	1	1	1	1	1	1	1	1	1	1	1	1	1	1	1	1	1	1	1	1	1	1	1	1	1
CPI-CC0E60351FF	Glutamate_byGLS_and_SLC1A3_Glutamate_Kainate_2_5_complex	complex:Glutamate_byGLS_and_SLC1A3	complex:Glutamate_Kainate_2_5_complex			TRUE	FALSE	TRUE	curated	FALSE	Ligand-Receptor	Signaling by Glutamate	1	1	1	1	1	1	1	1	1	1	1	1	1	1	1	1	1	1	1	1	1	1	1	1	1	1	1	1	1	1	1	1	1	1	1	1	1
CPI-CC0DB5AB2C4	Glutamate_byGLS_and_SLC1A6_Glutamate_Kainate_2_5_complex	complex:Glutamate_byGLS_and_SLC1A6	complex:Glutamate_Kainate_2_5_complex			TRUE	FALSE	TRUE	curated	FALSE	Ligand-Receptor	Signaling by Glutamate	1	1	1	1	1	1	1	1	1	1	1	1	1	1	1	1	1	1	1	1	1	1	1	1	1	1	1	1	1	1	1	1	1	1	1	1	1
CPI-CC0E7F3E3CE	Glutamate_byGLS_and_SLC1A7_Glutamate_Kainate_2_5_complex	complex:Glutamate_byGLS_and_SLC1A7	complex:Glutamate_Kainate_2_5_complex			TRUE	FALSE	TRUE	curated	FALSE	Ligand-Receptor	Signaling by Glutamate	1	1	1	1	1	1	1	1	1	1	1	1	1	1	1	1	1	1	1	1	1	1	1	1	1	1	1	1	1	1	1	1	1	1	1	1	1
CPI-CC08F46E2BA	Glutamate_byGLS2_and_SLC17A6_Glutamate_Kainate_2_5_complex	complex:Glutamate_byGLS2_and_SLC17A6	complex:Glutamate_Kainate_2_5_complex			TRUE	FALSE	TRUE	curated	FALSE	Ligand-Receptor	Signaling by Glutamate	1	1	1	1	1	1	1	1	1	1	1	1	1	1	1	1	1	1	1	1	1	1	1	1	1	1	1	1	1	1	1	1	1	1	1	1	1
CPI-CC08CAFBA94	Glutamate_byGLS2_and_SLC17A7_Glutamate_Kainate_2_5_complex	complex:Glutamate_byGLS2_and_SLC17A7	complex:Glutamate_Kainate_2_5_complex			TRUE	FALSE	TRUE	curated	FALSE	Ligand-Receptor	Signaling by Glutamate	1	0.95	0	0.65	0.22	0.37	0.04	0.99	0.17	0	0	0.02	0.77	0	0.46	0	0	1	0	1	0.5	0	1	0.91	0.01	0.57	0.21	0.35	0.07	0.99	0.25	0	0	0.04	0.53	0.01	0.43
CPI-CC0D4DB34E9	Glutamate_byGLS2_and_SLC17A8_Glutamate_Kainate_2_5_complex	complex:Glutamate_byGLS2_and_SLC17A8	complex:Glutamate_Kainate_2_5_complex			TRUE	FALSE	TRUE	curated	FALSE	Ligand-Receptor	Signaling by Glutamate	1	1	1	1	1	1	1	1	1	1	1	1	1	1	1	1	1	1	1	1	1	1	1	1	1	1	1	1	1	1	1	1	1	1	1	1	1
CPI-CC086C2B918	Glutamate_byGLS2_and_SLC1A1_Glutamate_Kainate_2_5_complex	complex:Glutamate_byGLS2_and_SLC1A1	complex:Glutamate_Kainate_2_5_complex			TRUE	FALSE	TRUE	curated	FALSE	Ligand-Receptor	Signaling by Glutamate	1	0.95	0	0.65	0.22	0.37	0.04	0.99	0.17	0	0	0.02	0.77	0	0.46	0	0	1	0	1	0.5	0	1	0.91	0.01	0.57	0.21	0.35	0.07	0.99	0.25	0	0	0.04	0.53	0.01	0.43
CPI-CC0B810B839	Glutamate_byGLS2_and_SLC1A2_Glutamate_Kainate_2_5_complex	complex:Glutamate_byGLS2_and_SLC1A2	complex:Glutamate_Kainate_2_5_complex			TRUE	FALSE	TRUE	curated	FALSE	Ligand-Receptor	Signaling by Glutamate	1	0.95	0	0.65	0.22	0.37	0.04	0.99	0.17	0	0	0.02	0.77	0	0.46	0	0	1	0	1	0.5	0	1	0.91	0.01	0.57	0.21	0.35	0.07	0.99	0.25	0	0	0.04	0.53	0.01	0.43
CPI-CC0B415175C	Glutamate_byGLS2_and_SLC1A3_Glutamate_Kainate_2_5_complex	complex:Glutamate_byGLS2_and_SLC1A3	complex:Glutamate_Kainate_2_5_complex			TRUE	FALSE	TRUE	curated	FALSE	Ligand-Receptor	Signaling by Glutamate	1	0.96	0.03	0.77	0.34	0.5	0.05	1	0.59	0	0	0.06	0.91	0	0.61	0	0	1	0.01	1	0.61	0	1	0.96	0.08	0.73	0.37	0.51	0.09	1	0.5	0.05	0.03	0.14	0.77	0.04	0.61
CPI-CC0FF085B8B	Glutamate_byGLS2_and_SLC1A6_Glutamate_Kainate_2_5_complex	complex:Glutamate_byGLS2_and_SLC1A6	complex:Glutamate_Kainate_2_5_complex			TRUE	FALSE	TRUE	curated	FALSE	Ligand-Receptor	Signaling by Glutamate	1	1	1	1	1	1	1	1	1	1	1	1	1	1	1	1	1	1	1	1	1	1	1	1	1	1	1	1	1	1	1	1	1	1	1	1	1
CPI-CC038267193	Glutamate_byGLS2_and_SLC1A7_Glutamate_Kainate_2_5_complex	complex:Glutamate_byGLS2_and_SLC1A7	complex:Glutamate_Kainate_2_5_complex			TRUE	FALSE	TRUE	curated	FALSE	Ligand-Receptor	Signaling by Glutamate	1	1	1	1	1	1	1	1	1	1	1	1	1	1	1	1	1	1	1	1	1	1	1	1	1	1	1	1	1	1	1	1	1	1	1	1	1
CPI-CS0C3746C9B	Glutamate_byGLS_and_SLC17A6_GRIK3	complex:Glutamate_byGLS_and_SLC17A6	simple:Q13003		GRIK3	TRUE	FALSE	TRUE	curated	FALSE	Ligand-Receptor	Signaling by Glutamate	1	1	1	1	1	1	1	1	1	1	1	1	1	1	1	1	1	1	1	1	1	1	1	1	1	1	1	1	1	1	1	1	1	1	1	1	1
CPI-CS09A7E9FE7	Glutamate_byGLS_and_SLC17A7_GRIK3	complex:Glutamate_byGLS_and_SLC17A7	simple:Q13003		GRIK3	TRUE	FALSE	TRUE	curated	FALSE	Ligand-Receptor	Signaling by Glutamate	1	1	0	0	0	1	0.1	0.53	0	0	1	1	0	0	0	0	0	1	0	1	0.83	0	1	0.99	0	0	0	1	0.04	0.5	0	0	0.97	1	0	0	0
CPI-CS0CA393163	Glutamate_byGLS_and_SLC17A8_GRIK3	complex:Glutamate_byGLS_and_SLC17A8	simple:Q13003		GRIK3	TRUE	FALSE	TRUE	curated	FALSE	Ligand-Receptor	Signaling by Glutamate	1	1	1	1	1	1	1	1	1	1	1	1	1	1	1	1	1	1	1	1	1	1	1	1	1	1	1	1	1	1	1	1	1	1	1	1	1
CPI-CS044A80E08	Glutamate_byGLS_and_SLC1A1_GRIK3	complex:Glutamate_byGLS_and_SLC1A1	simple:Q13003		GRIK3	TRUE	FALSE	TRUE	curated	FALSE	Ligand-Receptor	Signaling by Glutamate	1	1	0	0	1	1	1	1	0.88	0	1	1	1	1	1	1	1	1	1	1	1	0	1	1	0	0	1	1	1	1	0.82	0	1	1	1	1	1
CPI-CS0A00FD94B	Glutamate_byGLS_and_SLC1A2_GRIK3	complex:Glutamate_byGLS_and_SLC1A2	simple:Q13003		GRIK3	TRUE	FALSE	TRUE	curated	FALSE	Ligand-Receptor	Signaling by Glutamate	1	1	0	0	1	1	1	1	1	0	1	1	1	1	1	1	1	1	1	1	1	0	1	1	0	0	1	1	1	1	0.98	0	1	1	1	1	1
CPI-CS0EB60A2B2	Glutamate_byGLS_and_SLC1A3_GRIK3	complex:Glutamate_byGLS_and_SLC1A3	simple:Q13003		GRIK3	TRUE	FALSE	TRUE	curated	FALSE	Ligand-Receptor	Signaling by Glutamate	1	1	0	0	1	1	1	1	1	0	1	1	1	1	1	1	1	1	1	1	1	0	1	1	0	0.01	1	1	1	1	1	0	1	1	1	1	1
CPI-CS0827BB954	Glutamate_byGLS_and_SLC1A6_GRIK3	complex:Glutamate_byGLS_and_SLC1A6	simple:Q13003		GRIK3	TRUE	FALSE	TRUE	curated	FALSE	Ligand-Receptor	Signaling by Glutamate	1	1	1	1	1	1	1	1	1	1	1	1	1	1	1	1	1	1	1	1	1	1	1	1	1	1	1	1	1	1	1	1	1	1	1	1	1
CPI-CS0A0633E77	Glutamate_byGLS_and_SLC1A7_GRIK3	complex:Glutamate_byGLS_and_SLC1A7	simple:Q13003		GRIK3	TRUE	FALSE	TRUE	curated	FALSE	Ligand-Receptor	Signaling by Glutamate	1	1	1	1	1	1	1	1	1	1	1	1	1	1	1	1	1	1	1	1	1	1	1	1	1	1	1	1	1	1	1	1	1	1	1	1	1
CPI-CS01DE5E362	Glutamate_byGLS2_and_SLC17A6_GRIK3	complex:Glutamate_byGLS2_and_SLC17A6	simple:Q13003		GRIK3	TRUE	FALSE	TRUE	curated	FALSE	Ligand-Receptor	Signaling by Glutamate	1	1	1	1	1	1	1	1	1	1	1	1	1	1	1	1	1	1	1	1	1	1	1	1	1	1	1	1	1	1	1	1	1	1	1	1	1
CPI-CS0D1DC5DFD	Glutamate_byGLS2_and_SLC17A7_GRIK3	complex:Glutamate_byGLS2_and_SLC17A7	simple:Q13003		GRIK3	TRUE	FALSE	TRUE	curated	FALSE	Ligand-Receptor	Signaling by Glutamate	1	1	0	0	0.96	1	1	1	0	0	1	1	0.08	1	1	1	0.29	1	1	1	1	0	1	1	0	0	0.92	1	1	1	0	0	1	1	0.09	1	1
CPI-CS0AB128395	Glutamate_byGLS2_and_SLC17A8_GRIK3	complex:Glutamate_byGLS2_and_SLC17A8	simple:Q13003		GRIK3	TRUE	FALSE	TRUE	curated	FALSE	Ligand-Receptor	Signaling by Glutamate	1	1	1	1	1	1	1	1	1	1	1	1	1	1	1	1	1	1	1	1	1	1	1	1	1	1	1	1	1	1	1	1	1	1	1	1	1
CPI-CS01D65FEFD	Glutamate_byGLS2_and_SLC1A1_GRIK3	complex:Glutamate_byGLS2_and_SLC1A1	simple:Q13003		GRIK3	TRUE	FALSE	TRUE	curated	FALSE	Ligand-Receptor	Signaling by Glutamate	1	1	0	0	0.96	1	1	1	0	0	1	1	0.08	1	1	1	0.29	1	1	1	1	0	1	1	0	0	0.92	1	1	1	0	0	1	1	0.09	1	1
CPI-CS053847508	Glutamate_byGLS2_and_SLC1A2_GRIK3	complex:Glutamate_byGLS2_and_SLC1A2	simple:Q13003		GRIK3	TRUE	FALSE	TRUE	curated	FALSE	Ligand-Receptor	Signaling by Glutamate	1	1	0	0	0.96	1	1	1	0	0	1	1	0.08	1	1	1	0.29	1	1	1	1	0	1	1	0	0	0.92	1	1	1	0	0	1	1	0.09	1	1
CPI-CS06F474F5A	Glutamate_byGLS2_and_SLC1A3_GRIK3	complex:Glutamate_byGLS2_and_SLC1A3	simple:Q13003		GRIK3	TRUE	FALSE	TRUE	curated	FALSE	Ligand-Receptor	Signaling by Glutamate	1	1	0	0	0.97	1	1	1	0	0	1	1	0.2	1	1	1	0.38	1	1	1	1	0	1	1	0	0	0.96	1	1	1	0	0	1	1	0.18	1	1
CPI-CS0A195F101	Glutamate_byGLS2_and_SLC1A6_GRIK3	complex:Glutamate_byGLS2_and_SLC1A6	simple:Q13003		GRIK3	TRUE	FALSE	TRUE	curated	FALSE	Ligand-Receptor	Signaling by Glutamate	1	1	1	1	1	1	1	1	1	1	1	1	1	1	1	1	1	1	1	1	1	1	1	1	1	1	1	1	1	1	1	1	1	1	1	1	1
CPI-CS0687D7002	Glutamate_byGLS2_and_SLC1A7_GRIK3	complex:Glutamate_byGLS2_and_SLC1A7	simple:Q13003		GRIK3	TRUE	FALSE	TRUE	curated	FALSE	Ligand-Receptor	Signaling by Glutamate	1	1	1	1	1	1	1	1	1	1	1	1	1	1	1	1	1	1	1	1	1	1	1	1	1	1	1	1	1	1	1	1	1	1	1	1	1
CPI-CC00DB97EEF	Glutamate_byGLS_and_SLC17A6_Glutamate_Kainate_3_4_complex	complex:Glutamate_byGLS_and_SLC17A6	complex:Glutamate_Kainate_3_4_complex			TRUE	FALSE	TRUE	curated	FALSE	Ligand-Receptor	Signaling by Glutamate	1	1	1	1	1	1	1	1	1	1	1	1	1	1	1	1	1	1	1	1	1	1	1	1	1	1	1	1	1	1	1	1	1	1	1	1	1
CPI-CC0535DCAC1	Glutamate_byGLS_and_SLC17A7_Glutamate_Kainate_3_4_complex	complex:Glutamate_byGLS_and_SLC17A7	complex:Glutamate_Kainate_3_4_complex			TRUE	FALSE	TRUE	curated	FALSE	Ligand-Receptor	Signaling by Glutamate	1	1	1	1	1	1	1	1	1	1	1	1	0	1	1	0	1	0	0	1	0	1	1	1	1	1	1	1	1	1	1	1	1	1	0	1	1
CPI-CC08139357E	Glutamate_byGLS_and_SLC17A8_Glutamate_Kainate_3_4_complex	complex:Glutamate_byGLS_and_SLC17A8	complex:Glutamate_Kainate_3_4_complex			TRUE	FALSE	TRUE	curated	FALSE	Ligand-Receptor	Signaling by Glutamate	1	1	1	1	1	1	1	1	1	1	1	1	1	1	1	1	1	1	1	1	1	1	1	1	1	1	1	1	1	1	1	1	1	1	1	1	1
CPI-CC0B7463256	Glutamate_byGLS_and_SLC1A1_Glutamate_Kainate_3_4_complex	complex:Glutamate_byGLS_and_SLC1A1	complex:Glutamate_Kainate_3_4_complex			TRUE	FALSE	TRUE	curated	FALSE	Ligand-Receptor	Signaling by Glutamate	1	1	1	1	1	1	1	1	1	1	1	1	1	1	1	0	1	1	0	1	1	1	1	1	1	1	1	1	1	1	1	1	1	1	0.97	1	1
CPI-CC0CA804C89	Glutamate_byGLS_and_SLC1A2_Glutamate_Kainate_3_4_complex	complex:Glutamate_byGLS_and_SLC1A2	complex:Glutamate_Kainate_3_4_complex			TRUE	FALSE	TRUE	curated	FALSE	Ligand-Receptor	Signaling by Glutamate	1	1	1	1	1	1	1	1	1	1	1	1	1	1	1	0	1	1	0.46	1	1	1	1	1	1	1	1	1	1	1	1	1	1	1	1	1	1
CPI-CC049F2ABCF	Glutamate_byGLS_and_SLC1A3_Glutamate_Kainate_3_4_complex	complex:Glutamate_byGLS_and_SLC1A3	complex:Glutamate_Kainate_3_4_complex			TRUE	FALSE	TRUE	curated	FALSE	Ligand-Receptor	Signaling by Glutamate	1	1	1	1	1	1	1	1	1	1	1	1	1	1	1	0.16	1	1	1	1	1	1	1	1	1	1	1	1	1	1	1	1	1	1	1	1	1
CPI-CC0C8B25F6D	Glutamate_byGLS_and_SLC1A6_Glutamate_Kainate_3_4_complex	complex:Glutamate_byGLS_and_SLC1A6	complex:Glutamate_Kainate_3_4_complex			TRUE	FALSE	TRUE	curated	FALSE	Ligand-Receptor	Signaling by Glutamate	1	1	1	1	1	1	1	1	1	1	1	1	1	1	1	1	1	1	1	1	1	1	1	1	1	1	1	1	1	1	1	1	1	1	1	1	1
CPI-CC02AA64371	Glutamate_byGLS_and_SLC1A7_Glutamate_Kainate_3_4_complex	complex:Glutamate_byGLS_and_SLC1A7	complex:Glutamate_Kainate_3_4_complex			TRUE	FALSE	TRUE	curated	FALSE	Ligand-Receptor	Signaling by Glutamate	1	1	1	1	1	1	1	1	1	1	1	1	1	1	1	1	1	1	1	1	1	1	1	1	1	1	1	1	1	1	1	1	1	1	1	1	1
CPI-CC07424146E	Glutamate_byGLS2_and_SLC17A6_Glutamate_Kainate_3_4_complex	complex:Glutamate_byGLS2_and_SLC17A6	complex:Glutamate_Kainate_3_4_complex			TRUE	FALSE	TRUE	curated	FALSE	Ligand-Receptor	Signaling by Glutamate	1	1	1	1	1	1	1	1	1	1	1	1	1	1	1	1	1	1	1	1	1	1	1	1	1	1	1	1	1	1	1	1	1	1	1	1	1
CPI-CC00FD66B07	Glutamate_byGLS2_and_SLC17A7_Glutamate_Kainate_3_4_complex	complex:Glutamate_byGLS2_and_SLC17A7	complex:Glutamate_Kainate_3_4_complex			TRUE	FALSE	TRUE	curated	FALSE	Ligand-Receptor	Signaling by Glutamate	1	1	1	1	1	1	1	1	1	1	1	1	0	1	1	0	1	0.21	0	1	0.01	1	1	1	1	1	1	1	1	1	1	1	1	1	0	1	1
CPI-CC0E019A0C0	Glutamate_byGLS2_and_SLC17A8_Glutamate_Kainate_3_4_complex	complex:Glutamate_byGLS2_and_SLC17A8	complex:Glutamate_Kainate_3_4_complex			TRUE	FALSE	TRUE	curated	FALSE	Ligand-Receptor	Signaling by Glutamate	1	1	1	1	1	1	1	1	1	1	1	1	1	1	1	1	1	1	1	1	1	1	1	1	1	1	1	1	1	1	1	1	1	1	1	1	1
CPI-CC0160048A0	Glutamate_byGLS2_and_SLC1A1_Glutamate_Kainate_3_4_complex	complex:Glutamate_byGLS2_and_SLC1A1	complex:Glutamate_Kainate_3_4_complex			TRUE	FALSE	TRUE	curated	FALSE	Ligand-Receptor	Signaling by Glutamate	1	1	1	1	1	1	1	1	1	1	1	1	0	1	1	0	1	0.21	0	1	0.01	1	1	1	1	1	1	1	1	1	1	1	1	1	0	1	1
CPI-CC0B6964744	Glutamate_byGLS2_and_SLC1A2_Glutamate_Kainate_3_4_complex	complex:Glutamate_byGLS2_and_SLC1A2	complex:Glutamate_Kainate_3_4_complex			TRUE	FALSE	TRUE	curated	FALSE	Ligand-Receptor	Signaling by Glutamate	1	1	1	1	1	1	1	1	1	1	1	1	0	1	1	0	1	0.21	0	1	0.01	1	1	1	1	1	1	1	1	1	1	1	1	1	0	1	1
CPI-CC0C33FB78E	Glutamate_byGLS2_and_SLC1A3_Glutamate_Kainate_3_4_complex	complex:Glutamate_byGLS2_and_SLC1A3	complex:Glutamate_Kainate_3_4_complex			TRUE	FALSE	TRUE	curated	FALSE	Ligand-Receptor	Signaling by Glutamate	1	1	1	1	1	1	1	1	1	1	1	1	0	1	1	0	1	0.38	0	1	0.02	1	1	1	1	1	1	1	1	1	1	1	1	1	0	1	1
CPI-CC00939F2D1	Glutamate_byGLS2_and_SLC1A6_Glutamate_Kainate_3_4_complex	complex:Glutamate_byGLS2_and_SLC1A6	complex:Glutamate_Kainate_3_4_complex			TRUE	FALSE	TRUE	curated	FALSE	Ligand-Receptor	Signaling by Glutamate	1	1	1	1	1	1	1	1	1	1	1	1	1	1	1	1	1	1	1	1	1	1	1	1	1	1	1	1	1	1	1	1	1	1	1	1	1
CPI-CC02227FA06	Glutamate_byGLS2_and_SLC1A7_Glutamate_Kainate_3_4_complex	complex:Glutamate_byGLS2_and_SLC1A7	complex:Glutamate_Kainate_3_4_complex			TRUE	FALSE	TRUE	curated	FALSE	Ligand-Receptor	Signaling by Glutamate	1	1	1	1	1	1	1	1	1	1	1	1	1	1	1	1	1	1	1	1	1	1	1	1	1	1	1	1	1	1	1	1	1	1	1	1	1
CPI-CC02346F1A9	Glutamate_byGLS_and_SLC17A6_Glutamate_Kainate_3_5_complex	complex:Glutamate_byGLS_and_SLC17A6	complex:Glutamate_Kainate_3_5_complex			TRUE	FALSE	TRUE	curated	FALSE	Ligand-Receptor	Signaling by Glutamate	1	1	1	1	1	1	1	1	1	1	1	1	1	1	1	1	1	1	1	1	1	1	1	1	1	1	1	1	1	1	1	1	1	1	1	1	1
CPI-CC093B33AB4	Glutamate_byGLS_and_SLC17A7_Glutamate_Kainate_3_5_complex	complex:Glutamate_byGLS_and_SLC17A7	complex:Glutamate_Kainate_3_5_complex			TRUE	FALSE	TRUE	curated	FALSE	Ligand-Receptor	Signaling by Glutamate	0	0	0	0	0	1	0	0	0	0	0	1	0	0	0	0	0	0	0	0	0	0	0	0	0	0	0	1	0	0	0	0	0	1	0	0	0
CPI-CC04069CB35	Glutamate_byGLS_and_SLC17A8_Glutamate_Kainate_3_5_complex	complex:Glutamate_byGLS_and_SLC17A8	complex:Glutamate_Kainate_3_5_complex			TRUE	FALSE	TRUE	curated	FALSE	Ligand-Receptor	Signaling by Glutamate	1	1	1	1	1	1	1	1	1	1	1	1	1	1	1	1	1	1	1	1	1	1	1	1	1	1	1	1	1	1	1	1	1	1	1	1	1
CPI-CC0699D36D3	Glutamate_byGLS_and_SLC1A1_Glutamate_Kainate_3_5_complex	complex:Glutamate_byGLS_and_SLC1A1	complex:Glutamate_Kainate_3_5_complex			TRUE	FALSE	TRUE	curated	FALSE	Ligand-Receptor	Signaling by Glutamate	1	1	1	1	1	1	1	1	1	1	1	1	1	1	1	1	1	1	1	1	1	1	1	1	1	1	1	1	1	1	1	1	1	1	1	1	1
CPI-CC03E04AA64	Glutamate_byGLS_and_SLC1A2_Glutamate_Kainate_3_5_complex	complex:Glutamate_byGLS_and_SLC1A2	complex:Glutamate_Kainate_3_5_complex			TRUE	FALSE	TRUE	curated	FALSE	Ligand-Receptor	Signaling by Glutamate	1	1	1	1	1	1	1	1	1	1	1	1	1	1	1	1	1	1	1	1	1	1	1	1	1	1	1	1	1	1	1	1	1	1	1	1	1
CPI-CC0CB231C91	Glutamate_byGLS_and_SLC1A3_Glutamate_Kainate_3_5_complex	complex:Glutamate_byGLS_and_SLC1A3	complex:Glutamate_Kainate_3_5_complex			TRUE	FALSE	TRUE	curated	FALSE	Ligand-Receptor	Signaling by Glutamate	1	1	1	1	1	1	1	1	1	1	1	1	1	1	1	1	1	1	1	1	1	1	1	1	1	1	1	1	1	1	1	1	1	1	1	1	1
CPI-CC0E5CBF38E	Glutamate_byGLS_and_SLC1A6_Glutamate_Kainate_3_5_complex	complex:Glutamate_byGLS_and_SLC1A6	complex:Glutamate_Kainate_3_5_complex			TRUE	FALSE	TRUE	curated	FALSE	Ligand-Receptor	Signaling by Glutamate	1	1	1	1	1	1	1	1	1	1	1	1	1	1	1	1	1	1	1	1	1	1	1	1	1	1	1	1	1	1	1	1	1	1	1	1	1
CPI-CC0D9EE71E7	Glutamate_byGLS_and_SLC1A7_Glutamate_Kainate_3_5_complex	complex:Glutamate_byGLS_and_SLC1A7	complex:Glutamate_Kainate_3_5_complex			TRUE	FALSE	TRUE	curated	FALSE	Ligand-Receptor	Signaling by Glutamate	1	1	1	1	1	1	1	1	1	1	1	1	1	1	1	1	1	1	1	1	1	1	1	1	1	1	1	1	1	1	1	1	1	1	1	1	1
CPI-CC046773FBE	Glutamate_byGLS2_and_SLC17A6_Glutamate_Kainate_3_5_complex	complex:Glutamate_byGLS2_and_SLC17A6	complex:Glutamate_Kainate_3_5_complex			TRUE	FALSE	TRUE	curated	FALSE	Ligand-Receptor	Signaling by Glutamate	1	1	1	1	1	1	1	1	1	1	1	1	1	1	1	1	1	1	1	1	1	1	1	1	1	1	1	1	1	1	1	1	1	1	1	1	1
CPI-CC032B985F7	Glutamate_byGLS2_and_SLC17A7_Glutamate_Kainate_3_5_complex	complex:Glutamate_byGLS2_and_SLC17A7	complex:Glutamate_Kainate_3_5_complex			TRUE	FALSE	TRUE	curated	FALSE	Ligand-Receptor	Signaling by Glutamate	1	1	0	0.65	0.22	1	1	1	0.17	0	1	1	0.77	0	0.46	0	0	1	0	1	1	0	1	1	0.01	0.57	0.21	1	1	1	0.25	0	1	1	0.53	0.01	0.43
CPI-CC08537FF5B	Glutamate_byGLS2_and_SLC17A8_Glutamate_Kainate_3_5_complex	complex:Glutamate_byGLS2_and_SLC17A8	complex:Glutamate_Kainate_3_5_complex			TRUE	FALSE	TRUE	curated	FALSE	Ligand-Receptor	Signaling by Glutamate	1	1	1	1	1	1	1	1	1	1	1	1	1	1	1	1	1	1	1	1	1	1	1	1	1	1	1	1	1	1	1	1	1	1	1	1	1
CPI-CC0E8B3C37F	Glutamate_byGLS2_and_SLC1A1_Glutamate_Kainate_3_5_complex	complex:Glutamate_byGLS2_and_SLC1A1	complex:Glutamate_Kainate_3_5_complex			TRUE	FALSE	TRUE	curated	FALSE	Ligand-Receptor	Signaling by Glutamate	1	1	0	0.65	0.22	1	1	1	0.17	0	1	1	0.77	0	0.46	0	0	1	0	1	1	0	1	1	0.01	0.57	0.21	1	1	1	0.25	0	1	1	0.53	0.01	0.43
CPI-CC0E3F34DEF	Glutamate_byGLS2_and_SLC1A2_Glutamate_Kainate_3_5_complex	complex:Glutamate_byGLS2_and_SLC1A2	complex:Glutamate_Kainate_3_5_complex			TRUE	FALSE	TRUE	curated	FALSE	Ligand-Receptor	Signaling by Glutamate	1	1	0	0.65	0.22	1	1	1	0.17	0	1	1	0.77	0	0.46	0	0	1	0	1	1	0	1	1	0.01	0.57	0.21	1	1	1	0.25	0	1	1	0.53	0.01	0.43
CPI-CC00605BE5F	Glutamate_byGLS2_and_SLC1A3_Glutamate_Kainate_3_5_complex	complex:Glutamate_byGLS2_and_SLC1A3	complex:Glutamate_Kainate_3_5_complex			TRUE	FALSE	TRUE	curated	FALSE	Ligand-Receptor	Signaling by Glutamate	1	1	0.03	0.77	0.34	1	1	1	0.59	0	1	1	0.91	0	0.61	0	0	1	0.01	1	1	0	1	1	0.08	0.73	0.37	1	1	1	0.5	0.05	1	1	0.77	0.04	0.61
CPI-CC0567FF312	Glutamate_byGLS2_and_SLC1A6_Glutamate_Kainate_3_5_complex	complex:Glutamate_byGLS2_and_SLC1A6	complex:Glutamate_Kainate_3_5_complex			TRUE	FALSE	TRUE	curated	FALSE	Ligand-Receptor	Signaling by Glutamate	1	1	1	1	1	1	1	1	1	1	1	1	1	1	1	1	1	1	1	1	1	1	1	1	1	1	1	1	1	1	1	1	1	1	1	1	1
CPI-CC015FAF28E	Glutamate_byGLS2_and_SLC1A7_Glutamate_Kainate_3_5_complex	complex:Glutamate_byGLS2_and_SLC1A7	complex:Glutamate_Kainate_3_5_complex			TRUE	FALSE	TRUE	curated	FALSE	Ligand-Receptor	Signaling by Glutamate	1	1	1	1	1	1	1	1	1	1	1	1	1	1	1	1	1	1	1	1	1	1	1	1	1	1	1	1	1	1	1	1	1	1	1	1	1
CPI-CC0638AC67E	Glutamate_byGLS_and_SLC17A6_Glutamate_NMDA_1_2A_complex	complex:Glutamate_byGLS_and_SLC17A6	complex:Glutamate_NMDA_1_2A_complex			TRUE	FALSE	TRUE	curated	FALSE	Ligand-Receptor	Signaling by Glutamate	1	1	1	1	1	1	1	1	1	1	1	1	1	1	1	1	1	1	1	1	1	1	1	1	1	1	1	1	1	1	1	1	1	1	1	1	1
CPI-CC0456B9A93	Glutamate_byGLS_and_SLC17A7_Glutamate_NMDA_1_2A_complex	complex:Glutamate_byGLS_and_SLC17A7	complex:Glutamate_NMDA_1_2A_complex			TRUE	FALSE	TRUE	curated	FALSE	Ligand-Receptor	Signaling by Glutamate	1	1	1	1	0	1	1	1	0	0	0	1	0	1	1	0	0	1	0.01	1	1	0.65	1	1	1	1	0	1	1	1	0	0	0	1	0	1	1
CPI-CC0859442EA	Glutamate_byGLS_and_SLC17A8_Glutamate_NMDA_1_2A_complex	complex:Glutamate_byGLS_and_SLC17A8	complex:Glutamate_NMDA_1_2A_complex			TRUE	FALSE	TRUE	curated	FALSE	Ligand-Receptor	Signaling by Glutamate	1	1	1	1	1	1	1	1	1	1	1	1	1	1	1	1	1	1	1	1	1	1	1	1	1	1	1	1	1	1	1	1	1	1	1	1	1
CPI-CC0CE99AC11	Glutamate_byGLS_and_SLC1A1_Glutamate_NMDA_1_2A_complex	complex:Glutamate_byGLS_and_SLC1A1	complex:Glutamate_NMDA_1_2A_complex			TRUE	FALSE	TRUE	curated	FALSE	Ligand-Receptor	Signaling by Glutamate	1	1	1	1	1	1	1	1	0	0	0	1	0	1	1	0.01	0.76	1	1	1	1	1	1	1	1	1	1	1	1	1	0	0	0	1	0.04	1	1
CPI-CC0AC4592F2	Glutamate_byGLS_and_SLC1A2_Glutamate_NMDA_1_2A_complex	complex:Glutamate_byGLS_and_SLC1A2	complex:Glutamate_NMDA_1_2A_complex			TRUE	FALSE	TRUE	curated	FALSE	Ligand-Receptor	Signaling by Glutamate	1	1	1	1	1	1	1	1	0	0	0	1	0.16	1	1	0.09	0.97	1	1	1	1	1	1	1	1	1	1	1	1	1	0	0	0	1	0.28	1	1
CPI-CC06CC71FC3	Glutamate_byGLS_and_SLC1A3_Glutamate_NMDA_1_2A_complex	complex:Glutamate_byGLS_and_SLC1A3	complex:Glutamate_NMDA_1_2A_complex			TRUE	FALSE	TRUE	curated	FALSE	Ligand-Receptor	Signaling by Glutamate	1	1	1	1	1	1	1	1	0	0	0	1	0.95	1	1	0.57	1	1	1	1	1	1	1	1	1	1	1	1	1	1	0.03	0.02	0	1	0.76	1	1
CPI-CC06FC18E3A	Glutamate_byGLS_and_SLC1A6_Glutamate_NMDA_1_2A_complex	complex:Glutamate_byGLS_and_SLC1A6	complex:Glutamate_NMDA_1_2A_complex			TRUE	FALSE	TRUE	curated	FALSE	Ligand-Receptor	Signaling by Glutamate	1	1	1	1	1	1	1	1	1	1	1	1	1	1	1	1	1	1	1	1	1	1	1	1	1	1	1	1	1	1	1	1	1	1	1	1	1
CPI-CC095C752D3	Glutamate_byGLS_and_SLC1A7_Glutamate_NMDA_1_2A_complex	complex:Glutamate_byGLS_and_SLC1A7	complex:Glutamate_NMDA_1_2A_complex			TRUE	FALSE	TRUE	curated	FALSE	Ligand-Receptor	Signaling by Glutamate	1	1	1	1	1	1	1	1	1	1	1	1	1	1	1	1	1	1	1	1	1	1	1	1	1	1	1	1	1	1	1	1	1	1	1	1	1
CPI-CC05B7F59A7	Glutamate_byGLS2_and_SLC17A6_Glutamate_NMDA_1_2A_complex	complex:Glutamate_byGLS2_and_SLC17A6	complex:Glutamate_NMDA_1_2A_complex			TRUE	FALSE	TRUE	curated	FALSE	Ligand-Receptor	Signaling by Glutamate	1	1	1	1	1	1	1	1	1	1	1	1	1	1	1	1	1	1	1	1	1	1	1	1	1	1	1	1	1	1	1	1	1	1	1	1	1
CPI-CC0FE97618B	Glutamate_byGLS2_and_SLC17A7_Glutamate_NMDA_1_2A_complex	complex:Glutamate_byGLS2_and_SLC17A7	complex:Glutamate_NMDA_1_2A_complex			TRUE	FALSE	TRUE	curated	FALSE	Ligand-Receptor	Signaling by Glutamate	1	1	1	1	0.97	1	1	1	0	0	0	1	0	1	1	0	0	1	1	1	1	1	1	1	1	1	0.96	1	1	1	0	0	0	1	0	1	1
CPI-CC033072405	Glutamate_byGLS2_and_SLC17A8_Glutamate_NMDA_1_2A_complex	complex:Glutamate_byGLS2_and_SLC17A8	complex:Glutamate_NMDA_1_2A_complex			TRUE	FALSE	TRUE	curated	FALSE	Ligand-Receptor	Signaling by Glutamate	1	1	1	1	1	1	1	1	1	1	1	1	1	1	1	1	1	1	1	1	1	1	1	1	1	1	1	1	1	1	1	1	1	1	1	1	1
CPI-CC072B222EE	Glutamate_byGLS2_and_SLC1A1_Glutamate_NMDA_1_2A_complex	complex:Glutamate_byGLS2_and_SLC1A1	complex:Glutamate_NMDA_1_2A_complex			TRUE	FALSE	TRUE	curated	FALSE	Ligand-Receptor	Signaling by Glutamate	1	1	1	1	0.97	1	1	1	0	0	0	1	0	1	1	0	0	1	1	1	1	1	1	1	1	1	0.96	1	1	1	0	0	0	1	0	1	1
CPI-CC0DE59E92B	Glutamate_byGLS2_and_SLC1A2_Glutamate_NMDA_1_2A_complex	complex:Glutamate_byGLS2_and_SLC1A2	complex:Glutamate_NMDA_1_2A_complex			TRUE	FALSE	TRUE	curated	FALSE	Ligand-Receptor	Signaling by Glutamate	1	1	1	1	0.97	1	1	1	0	0	0	1	0	1	1	0	0	1	1	1	1	1	1	1	1	1	0.96	1	1	1	0	0	0	1	0	1	1
CPI-CC01CD69B71	Glutamate_byGLS2_and_SLC1A3_Glutamate_NMDA_1_2A_complex	complex:Glutamate_byGLS2_and_SLC1A3	complex:Glutamate_NMDA_1_2A_complex			TRUE	FALSE	TRUE	curated	FALSE	Ligand-Receptor	Signaling by Glutamate	1	1	1	1	0.98	1	1	1	0	0	0	1	0	1	1	0	0	1	1	1	1	1	1	1	1	1	0.98	1	1	1	0	0	0	1	0	1	1
CPI-CC064FD0FE9	Glutamate_byGLS2_and_SLC1A6_Glutamate_NMDA_1_2A_complex	complex:Glutamate_byGLS2_and_SLC1A6	complex:Glutamate_NMDA_1_2A_complex			TRUE	FALSE	TRUE	curated	FALSE	Ligand-Receptor	Signaling by Glutamate	1	1	1	1	1	1	1	1	1	1	1	1	1	1	1	1	1	1	1	1	1	1	1	1	1	1	1	1	1	1	1	1	1	1	1	1	1
CPI-CC068956044	Glutamate_byGLS2_and_SLC1A7_Glutamate_NMDA_1_2A_complex	complex:Glutamate_byGLS2_and_SLC1A7	complex:Glutamate_NMDA_1_2A_complex			TRUE	FALSE	TRUE	curated	FALSE	Ligand-Receptor	Signaling by Glutamate	1	1	1	1	1	1	1	1	1	1	1	1	1	1	1	1	1	1	1	1	1	1	1	1	1	1	1	1	1	1	1	1	1	1	1	1	1
CPI-CC09E794969	Glutamate_byGLS_and_SLC17A6_Glutamate_NMDA_1_2B_complex	complex:Glutamate_byGLS_and_SLC17A6	complex:Glutamate_NMDA_1_2B_complex			TRUE	FALSE	TRUE	curated	FALSE	Ligand-Receptor	Signaling by Glutamate	1	1	1	1	1	1	1	1	1	1	1	1	1	1	1	1	1	1	1	1	1	1	1	1	1	1	1	1	1	1	1	1	1	1	1	1	1
CPI-CC0F0C48A55	Glutamate_byGLS_and_SLC17A7_Glutamate_NMDA_1_2B_complex	complex:Glutamate_byGLS_and_SLC17A7	complex:Glutamate_NMDA_1_2B_complex			TRUE	FALSE	TRUE	curated	FALSE	Ligand-Receptor	Signaling by Glutamate	1	1	0.99	1	0	1	1	1	0	0	0	1	0	0	1	0	0	1	0.01	1	1	0.65	1	0.98	0.98	1	0	1	1	1	0	0	0	1	0	0	1
CPI-CC014C4FF5F	Glutamate_byGLS_and_SLC17A8_Glutamate_NMDA_1_2B_complex	complex:Glutamate_byGLS_and_SLC17A8	complex:Glutamate_NMDA_1_2B_complex			TRUE	FALSE	TRUE	curated	FALSE	Ligand-Receptor	Signaling by Glutamate	1	1	1	1	1	1	1	1	1	1	1	1	1	1	1	1	1	1	1	1	1	1	1	1	1	1	1	1	1	1	1	1	1	1	1	1	1
CPI-CC05708A400	Glutamate_byGLS_and_SLC1A1_Glutamate_NMDA_1_2B_complex	complex:Glutamate_byGLS_and_SLC1A1	complex:Glutamate_NMDA_1_2B_complex			TRUE	FALSE	TRUE	curated	FALSE	Ligand-Receptor	Signaling by Glutamate	1	1	1	1	1	1	1	1	0	0	0	1	0	1	1	0.01	0.76	1	1	1	1	1	1	1	1	1	1	1	1	1	0	0	0	1	0.04	1	1
CPI-CC0DCE246DF	Glutamate_byGLS_and_SLC1A2_Glutamate_NMDA_1_2B_complex	complex:Glutamate_byGLS_and_SLC1A2	complex:Glutamate_NMDA_1_2B_complex			TRUE	FALSE	TRUE	curated	FALSE	Ligand-Receptor	Signaling by Glutamate	1	1	1	1	1	1	1	1	0	0	0	1	0.16	1	1	0.09	0.97	1	1	1	1	1	1	1	1	1	1	1	1	1	0	0	0	1	0.28	1	1
CPI-CC0E366FBD5	Glutamate_byGLS_and_SLC1A3_Glutamate_NMDA_1_2B_complex	complex:Glutamate_byGLS_and_SLC1A3	complex:Glutamate_NMDA_1_2B_complex			TRUE	FALSE	TRUE	curated	FALSE	Ligand-Receptor	Signaling by Glutamate	1	1	1	1	1	1	1	1	0	0	0	1	0.95	1	1	0.57	1	1	1	1	1	1	1	1	1	1	1	1	1	1	0.03	0.02	0	1	0.76	1	1
CPI-CC0664821F8	Glutamate_byGLS_and_SLC1A6_Glutamate_NMDA_1_2B_complex	complex:Glutamate_byGLS_and_SLC1A6	complex:Glutamate_NMDA_1_2B_complex			TRUE	FALSE	TRUE	curated	FALSE	Ligand-Receptor	Signaling by Glutamate	1	1	1	1	1	1	1	1	1	1	1	1	1	1	1	1	1	1	1	1	1	1	1	1	1	1	1	1	1	1	1	1	1	1	1	1	1
CPI-CC02CD61933	Glutamate_byGLS_and_SLC1A7_Glutamate_NMDA_1_2B_complex	complex:Glutamate_byGLS_and_SLC1A7	complex:Glutamate_NMDA_1_2B_complex			TRUE	FALSE	TRUE	curated	FALSE	Ligand-Receptor	Signaling by Glutamate	1	1	1	1	1	1	1	1	1	1	1	1	1	1	1	1	1	1	1	1	1	1	1	1	1	1	1	1	1	1	1	1	1	1	1	1	1
CPI-CC081514479	Glutamate_byGLS2_and_SLC17A6_Glutamate_NMDA_1_2B_complex	complex:Glutamate_byGLS2_and_SLC17A6	complex:Glutamate_NMDA_1_2B_complex			TRUE	FALSE	TRUE	curated	FALSE	Ligand-Receptor	Signaling by Glutamate	1	1	1	1	1	1	1	1	1	1	1	1	1	1	1	1	1	1	1	1	1	1	1	1	1	1	1	1	1	1	1	1	1	1	1	1	1
CPI-CC0B845D70B	Glutamate_byGLS2_and_SLC17A7_Glutamate_NMDA_1_2B_complex	complex:Glutamate_byGLS2_and_SLC17A7	complex:Glutamate_NMDA_1_2B_complex			TRUE	FALSE	TRUE	curated	FALSE	Ligand-Receptor	Signaling by Glutamate	1	1	1	1	0.97	1	1	1	0	0	0	1	0	1	1	0	0	1	1	1	1	1	1	1	1	1	0.96	1	1	1	0	0	0	1	0	1	1
CPI-CC084ABBDE8	Glutamate_byGLS2_and_SLC17A8_Glutamate_NMDA_1_2B_complex	complex:Glutamate_byGLS2_and_SLC17A8	complex:Glutamate_NMDA_1_2B_complex			TRUE	FALSE	TRUE	curated	FALSE	Ligand-Receptor	Signaling by Glutamate	1	1	1	1	1	1	1	1	1	1	1	1	1	1	1	1	1	1	1	1	1	1	1	1	1	1	1	1	1	1	1	1	1	1	1	1	1
CPI-CC01F565028	Glutamate_byGLS2_and_SLC1A1_Glutamate_NMDA_1_2B_complex	complex:Glutamate_byGLS2_and_SLC1A1	complex:Glutamate_NMDA_1_2B_complex			TRUE	FALSE	TRUE	curated	FALSE	Ligand-Receptor	Signaling by Glutamate	1	1	1	1	0.97	1	1	1	0	0	0	1	0	1	1	0	0	1	1	1	1	1	1	1	1	1	0.96	1	1	1	0	0	0	1	0	1	1
CPI-CC0C109D7DD	Glutamate_byGLS2_and_SLC1A2_Glutamate_NMDA_1_2B_complex	complex:Glutamate_byGLS2_and_SLC1A2	complex:Glutamate_NMDA_1_2B_complex			TRUE	FALSE	TRUE	curated	FALSE	Ligand-Receptor	Signaling by Glutamate	1	1	1	1	0.97	1	1	1	0	0	0	1	0	1	1	0	0	1	1	1	1	1	1	1	1	1	0.96	1	1	1	0	0	0	1	0	1	1
CPI-CC09EB70913	Glutamate_byGLS2_and_SLC1A3_Glutamate_NMDA_1_2B_complex	complex:Glutamate_byGLS2_and_SLC1A3	complex:Glutamate_NMDA_1_2B_complex			TRUE	FALSE	TRUE	curated	FALSE	Ligand-Receptor	Signaling by Glutamate	1	1	1	1	0.98	1	1	1	0	0	0	1	0	1	1	0	0	1	1	1	1	1	1	1	1	1	0.98	1	1	1	0	0	0	1	0	1	1
CPI-CC04A0FDD1C	Glutamate_byGLS2_and_SLC1A6_Glutamate_NMDA_1_2B_complex	complex:Glutamate_byGLS2_and_SLC1A6	complex:Glutamate_NMDA_1_2B_complex			TRUE	FALSE	TRUE	curated	FALSE	Ligand-Receptor	Signaling by Glutamate	1	1	1	1	1	1	1	1	1	1	1	1	1	1	1	1	1	1	1	1	1	1	1	1	1	1	1	1	1	1	1	1	1	1	1	1	1
CPI-CC02DBB58E9	Glutamate_byGLS2_and_SLC1A7_Glutamate_NMDA_1_2B_complex	complex:Glutamate_byGLS2_and_SLC1A7	complex:Glutamate_NMDA_1_2B_complex			TRUE	FALSE	TRUE	curated	FALSE	Ligand-Receptor	Signaling by Glutamate	1	1	1	1	1	1	1	1	1	1	1	1	1	1	1	1	1	1	1	1	1	1	1	1	1	1	1	1	1	1	1	1	1	1	1	1	1
CPI-CC037EB0864	Glutamate_byGLS_and_SLC17A6_Glutamate_NMDA_1_2C_complex	complex:Glutamate_byGLS_and_SLC17A6	complex:Glutamate_NMDA_1_2C_complex			TRUE	FALSE	TRUE	curated	FALSE	Ligand-Receptor	Signaling by Glutamate	1	1	1	1	1	1	1	1	1	1	1	1	1	1	1	1	1	1	1	1	1	1	1	1	1	1	1	1	1	1	1	1	1	1	1	1	1
CPI-CC09A13B23F	Glutamate_byGLS_and_SLC17A7_Glutamate_NMDA_1_2C_complex	complex:Glutamate_byGLS_and_SLC17A7	complex:Glutamate_NMDA_1_2C_complex			TRUE	FALSE	TRUE	curated	FALSE	Ligand-Receptor	Signaling by Glutamate	0	0	0	1	0	0	1	1	1	1	1	0	1	1	1	1	1	1	1	0	1	1	0	0	0	1	0	0	1	1	1	1	1	0	1	1	1
CPI-CC07BE1B308	Glutamate_byGLS_and_SLC17A8_Glutamate_NMDA_1_2C_complex	complex:Glutamate_byGLS_and_SLC17A8	complex:Glutamate_NMDA_1_2C_complex			TRUE	FALSE	TRUE	curated	FALSE	Ligand-Receptor	Signaling by Glutamate	1	1	1	1	1	1	1	1	1	1	1	1	1	1	1	1	1	1	1	1	1	1	1	1	1	1	1	1	1	1	1	1	1	1	1	1	1
CPI-CC0FC2F01AB	Glutamate_byGLS_and_SLC1A1_Glutamate_NMDA_1_2C_complex	complex:Glutamate_byGLS_and_SLC1A1	complex:Glutamate_NMDA_1_2C_complex			TRUE	FALSE	TRUE	curated	FALSE	Ligand-Receptor	Signaling by Glutamate	0.98	0.96	0	1	1	0	1	1	1	1	1	0.01	1	1	1	1	1	1	1	1	1	1	0.92	0.89	0.16	1	1	0	1	1	1	1	1	0.16	1	1	1
CPI-CC0222B6286	Glutamate_byGLS_and_SLC1A2_Glutamate_NMDA_1_2C_complex	complex:Glutamate_byGLS_and_SLC1A2	complex:Glutamate_NMDA_1_2C_complex			TRUE	FALSE	TRUE	curated	FALSE	Ligand-Receptor	Signaling by Glutamate	1	1	0.56	1	1	0	1	1	1	1	1	0.61	1	1	1	1	1	1	1	1	1	1	0.99	0.99	0.6	1	1	0	1	1	1	1	1	0.59	1	1	1
CPI-CC036772033	Glutamate_byGLS_and_SLC1A3_Glutamate_NMDA_1_2C_complex	complex:Glutamate_byGLS_and_SLC1A3	complex:Glutamate_NMDA_1_2C_complex			TRUE	FALSE	TRUE	curated	FALSE	Ligand-Receptor	Signaling by Glutamate	1	1	1	1	1	0	1	1	1	1	1	1	1	1	1	1	1	1	1	1	1	1	1	1	0.94	1	1	0	1	1	1	1	1	0.93	1	1	1
CPI-CC05B3DB330	Glutamate_byGLS_and_SLC1A6_Glutamate_NMDA_1_2C_complex	complex:Glutamate_byGLS_and_SLC1A6	complex:Glutamate_NMDA_1_2C_complex			TRUE	FALSE	TRUE	curated	FALSE	Ligand-Receptor	Signaling by Glutamate	1	1	1	1	1	1	1	1	1	1	1	1	1	1	1	1	1	1	1	1	1	1	1	1	1	1	1	1	1	1	1	1	1	1	1	1	1
CPI-CC0AD6F0571	Glutamate_byGLS_and_SLC1A7_Glutamate_NMDA_1_2C_complex	complex:Glutamate_byGLS_and_SLC1A7	complex:Glutamate_NMDA_1_2C_complex			TRUE	FALSE	TRUE	curated	FALSE	Ligand-Receptor	Signaling by Glutamate	1	1	1	1	1	1	1	1	1	1	1	1	1	1	1	1	1	1	1	1	1	1	1	1	1	1	1	1	1	1	1	1	1	1	1	1	1
CPI-CC041297876	Glutamate_byGLS2_and_SLC17A6_Glutamate_NMDA_1_2C_complex	complex:Glutamate_byGLS2_and_SLC17A6	complex:Glutamate_NMDA_1_2C_complex			TRUE	FALSE	TRUE	curated	FALSE	Ligand-Receptor	Signaling by Glutamate	1	1	1	1	1	1	1	1	1	1	1	1	1	1	1	1	1	1	1	1	1	1	1	1	1	1	1	1	1	1	1	1	1	1	1	1	1
CPI-CC0F0E50ABC	Glutamate_byGLS2_and_SLC17A7_Glutamate_NMDA_1_2C_complex	complex:Glutamate_byGLS2_and_SLC17A7	complex:Glutamate_NMDA_1_2C_complex			TRUE	FALSE	TRUE	curated	FALSE	Ligand-Receptor	Signaling by Glutamate	0	0	0	1	0.01	0	1	1	1	1	1	0	1	1	1	1	1	1	1	0	1	1	0	0	0	1	0.02	0	1	1	1	1	1	0	1	1	1
CPI-CC00A4CC26C	Glutamate_byGLS2_and_SLC17A8_Glutamate_NMDA_1_2C_complex	complex:Glutamate_byGLS2_and_SLC17A8	complex:Glutamate_NMDA_1_2C_complex			TRUE	FALSE	TRUE	curated	FALSE	Ligand-Receptor	Signaling by Glutamate	1	1	1	1	1	1	1	1	1	1	1	1	1	1	1	1	1	1	1	1	1	1	1	1	1	1	1	1	1	1	1	1	1	1	1	1	1
CPI-CC01F8CA118	Glutamate_byGLS2_and_SLC1A1_Glutamate_NMDA_1_2C_complex	complex:Glutamate_byGLS2_and_SLC1A1	complex:Glutamate_NMDA_1_2C_complex			TRUE	FALSE	TRUE	curated	FALSE	Ligand-Receptor	Signaling by Glutamate	0	0	0	1	0.01	0	1	1	1	1	1	0	1	1	1	1	1	1	1	0	1	1	0	0	0	1	0.02	0	1	1	1	1	1	0	1	1	1
CPI-CC0AC55FB5B	Glutamate_byGLS2_and_SLC1A2_Glutamate_NMDA_1_2C_complex	complex:Glutamate_byGLS2_and_SLC1A2	complex:Glutamate_NMDA_1_2C_complex			TRUE	FALSE	TRUE	curated	FALSE	Ligand-Receptor	Signaling by Glutamate	0	0	0	1	0.01	0	1	1	1	1	1	0	1	1	1	1	1	1	1	0	1	1	0	0	0	1	0.02	0	1	1	1	1	1	0	1	1	1
CPI-CC0BB3C6CB3	Glutamate_byGLS2_and_SLC1A3_Glutamate_NMDA_1_2C_complex	complex:Glutamate_byGLS2_and_SLC1A3	complex:Glutamate_NMDA_1_2C_complex			TRUE	FALSE	TRUE	curated	FALSE	Ligand-Receptor	Signaling by Glutamate	0	0	0	1	0.06	0	1	1	1	1	1	0	1	1	1	1	1	1	1	0	1	1	0	0	0	1	0.06	0	1	1	1	1	1	0	1	1	1
CPI-CC00F5F0266	Glutamate_byGLS2_and_SLC1A6_Glutamate_NMDA_1_2C_complex	complex:Glutamate_byGLS2_and_SLC1A6	complex:Glutamate_NMDA_1_2C_complex			TRUE	FALSE	TRUE	curated	FALSE	Ligand-Receptor	Signaling by Glutamate	1	1	1	1	1	1	1	1	1	1	1	1	1	1	1	1	1	1	1	1	1	1	1	1	1	1	1	1	1	1	1	1	1	1	1	1	1
CPI-CC0F83E11EB	Glutamate_byGLS2_and_SLC1A7_Glutamate_NMDA_1_2C_complex	complex:Glutamate_byGLS2_and_SLC1A7	complex:Glutamate_NMDA_1_2C_complex			TRUE	FALSE	TRUE	curated	FALSE	Ligand-Receptor	Signaling by Glutamate	1	1	1	1	1	1	1	1	1	1	1	1	1	1	1	1	1	1	1	1	1	1	1	1	1	1	1	1	1	1	1	1	1	1	1	1	1
CPI-CC04BD88A3A	Glutamate_byGLS_and_SLC17A6_Glutamate_NMDA_1_2D_complex	complex:Glutamate_byGLS_and_SLC17A6	complex:Glutamate_NMDA_1_2D_complex			TRUE	FALSE	TRUE	curated	FALSE	Ligand-Receptor	Signaling by Glutamate	1	1	1	1	1	1	1	1	1	1	1	1	1	1	1	1	1	1	1	1	1	1	1	1	1	1	1	1	1	1	1	1	1	1	1	1	1
CPI-CC0B3CE8661	Glutamate_byGLS_and_SLC17A7_Glutamate_NMDA_1_2D_complex	complex:Glutamate_byGLS_and_SLC17A7	complex:Glutamate_NMDA_1_2D_complex			TRUE	FALSE	TRUE	curated	FALSE	Ligand-Receptor	Signaling by Glutamate	1	1	0	1	0	1	1	0	1	1	1	0	1	1	1	1	1	1	1	1	1	1	1	1	0	1	0	1	1	0	1	1	1	0	1	1	1
CPI-CC00FE16546	Glutamate_byGLS_and_SLC17A8_Glutamate_NMDA_1_2D_complex	complex:Glutamate_byGLS_and_SLC17A8	complex:Glutamate_NMDA_1_2D_complex			TRUE	FALSE	TRUE	curated	FALSE	Ligand-Receptor	Signaling by Glutamate	1	1	1	1	1	1	1	1	1	1	1	1	1	1	1	1	1	1	1	1	1	1	1	1	1	1	1	1	1	1	1	1	1	1	1	1	1
CPI-CC037A4383F	Glutamate_byGLS_and_SLC1A1_Glutamate_NMDA_1_2D_complex	complex:Glutamate_byGLS_and_SLC1A1	complex:Glutamate_NMDA_1_2D_complex			TRUE	FALSE	TRUE	curated	FALSE	Ligand-Receptor	Signaling by Glutamate	1	1	1	1	0.91	1	1	0.52	1	1	1	0	1	1	1	1	1	1	1	1	1	1	1	1	0.95	1	0.76	1	1	0.55	1	1	1	0	1	1	1
CPI-CC0DD99C42B	Glutamate_byGLS_and_SLC1A2_Glutamate_NMDA_1_2D_complex	complex:Glutamate_byGLS_and_SLC1A2	complex:Glutamate_NMDA_1_2D_complex			TRUE	FALSE	TRUE	curated	FALSE	Ligand-Receptor	Signaling by Glutamate	1	1	1	1	1	1	1	0.98	1	1	1	0	1	1	1	1	1	1	1	1	1	1	1	1	1	1	0.95	1	1	0.92	1	1	1	0	1	1	1
CPI-CC016C39E1C	Glutamate_byGLS_and_SLC1A3_Glutamate_NMDA_1_2D_complex	complex:Glutamate_byGLS_and_SLC1A3	complex:Glutamate_NMDA_1_2D_complex			TRUE	FALSE	TRUE	curated	FALSE	Ligand-Receptor	Signaling by Glutamate	1	1	1	1	1	1	1	1	1	1	1	0	1	1	1	1	1	1	1	1	1	1	1	1	1	1	1	1	1	1	1	1	1	0.08	1	1	1
CPI-CC002EFE61E	Glutamate_byGLS_and_SLC1A6_Glutamate_NMDA_1_2D_complex	complex:Glutamate_byGLS_and_SLC1A6	complex:Glutamate_NMDA_1_2D_complex			TRUE	FALSE	TRUE	curated	FALSE	Ligand-Receptor	Signaling by Glutamate	1	1	1	1	1	1	1	1	1	1	1	1	1	1	1	1	1	1	1	1	1	1	1	1	1	1	1	1	1	1	1	1	1	1	1	1	1
CPI-CC054692E80	Glutamate_byGLS_and_SLC1A7_Glutamate_NMDA_1_2D_complex	complex:Glutamate_byGLS_and_SLC1A7	complex:Glutamate_NMDA_1_2D_complex			TRUE	FALSE	TRUE	curated	FALSE	Ligand-Receptor	Signaling by Glutamate	1	1	1	1	1	1	1	1	1	1	1	1	1	1	1	1	1	1	1	1	1	1	1	1	1	1	1	1	1	1	1	1	1	1	1	1	1
CPI-CC0B72458CD	Glutamate_byGLS2_and_SLC17A6_Glutamate_NMDA_1_2D_complex	complex:Glutamate_byGLS2_and_SLC17A6	complex:Glutamate_NMDA_1_2D_complex			TRUE	FALSE	TRUE	curated	FALSE	Ligand-Receptor	Signaling by Glutamate	1	1	1	1	1	1	1	1	1	1	1	1	1	1	1	1	1	1	1	1	1	1	1	1	1	1	1	1	1	1	1	1	1	1	1	1	1
CPI-CC0AA96E404	Glutamate_byGLS2_and_SLC17A7_Glutamate_NMDA_1_2D_complex	complex:Glutamate_byGLS2_and_SLC17A7	complex:Glutamate_NMDA_1_2D_complex			TRUE	FALSE	TRUE	curated	FALSE	Ligand-Receptor	Signaling by Glutamate	1	1	0	1	0	1	1	0	1	1	1	0	1	1	1	1	1	1	1	1	1	1	1	1	0	1	0	1	1	0	1	1	1	0	1	1	1
CPI-CC02D7E1CD1	Glutamate_byGLS2_and_SLC17A8_Glutamate_NMDA_1_2D_complex	complex:Glutamate_byGLS2_and_SLC17A8	complex:Glutamate_NMDA_1_2D_complex			TRUE	FALSE	TRUE	curated	FALSE	Ligand-Receptor	Signaling by Glutamate	1	1	1	1	1	1	1	1	1	1	1	1	1	1	1	1	1	1	1	1	1	1	1	1	1	1	1	1	1	1	1	1	1	1	1	1	1
CPI-CC07C08B2DE	Glutamate_byGLS2_and_SLC1A1_Glutamate_NMDA_1_2D_complex	complex:Glutamate_byGLS2_and_SLC1A1	complex:Glutamate_NMDA_1_2D_complex			TRUE	FALSE	TRUE	curated	FALSE	Ligand-Receptor	Signaling by Glutamate	1	1	0	1	0	1	1	0	1	1	1	0	1	1	1	1	1	1	1	1	1	1	1	1	0	1	0	1	1	0	1	1	1	0	1	1	1
CPI-CC017AB6A86	Glutamate_byGLS2_and_SLC1A2_Glutamate_NMDA_1_2D_complex	complex:Glutamate_byGLS2_and_SLC1A2	complex:Glutamate_NMDA_1_2D_complex			TRUE	FALSE	TRUE	curated	FALSE	Ligand-Receptor	Signaling by Glutamate	1	1	0	1	0	1	1	0	1	1	1	0	1	1	1	1	1	1	1	1	1	1	1	1	0	1	0	1	1	0	1	1	1	0	1	1	1
CPI-CC01E49D97E	Glutamate_byGLS2_and_SLC1A3_Glutamate_NMDA_1_2D_complex	complex:Glutamate_byGLS2_and_SLC1A3	complex:Glutamate_NMDA_1_2D_complex			TRUE	FALSE	TRUE	curated	FALSE	Ligand-Receptor	Signaling by Glutamate	1	1	0	1	0	1	1	0	1	1	1	0	1	1	1	1	1	1	1	1	1	1	1	1	0	1	0	1	1	0	1	1	1	0	1	1	1
CPI-CC00BFD8B11	Glutamate_byGLS2_and_SLC1A6_Glutamate_NMDA_1_2D_complex	complex:Glutamate_byGLS2_and_SLC1A6	complex:Glutamate_NMDA_1_2D_complex			TRUE	FALSE	TRUE	curated	FALSE	Ligand-Receptor	Signaling by Glutamate	1	1	1	1	1	1	1	1	1	1	1	1	1	1	1	1	1	1	1	1	1	1	1	1	1	1	1	1	1	1	1	1	1	1	1	1	1
CPI-CC0D299DB74	Glutamate_byGLS2_and_SLC1A7_Glutamate_NMDA_1_2D_complex	complex:Glutamate_byGLS2_and_SLC1A7	complex:Glutamate_NMDA_1_2D_complex			TRUE	FALSE	TRUE	curated	FALSE	Ligand-Receptor	Signaling by Glutamate	1	1	1	1	1	1	1	1	1	1	1	1	1	1	1	1	1	1	1	1	1	1	1	1	1	1	1	1	1	1	1	1	1	1	1	1	1
CPI-CS0733858F1	Glutamate_byGLS_and_SLC17A6_GRM1	complex:Glutamate_byGLS_and_SLC17A6	simple:Q13255		GRM1	TRUE	FALSE	TRUE	curated	FALSE	Ligand-Receptor	Signaling by Glutamate	1	1	1	1	1	1	1	1	1	1	1	1	1	1	1	1	1	1	1	1	1	1	1	1	1	1	1	1	1	1	1	1	1	1	1	1	1
CPI-CS0C3432D7F	Glutamate_byGLS_and_SLC17A7_GRM1	complex:Glutamate_byGLS_and_SLC17A7	simple:Q13255		GRM1	TRUE	FALSE	TRUE	curated	FALSE	Ligand-Receptor	Signaling by Glutamate	0	0	0	1	0.86	0	1	1	1	1	1	0	1	0	1	0	0	0	1	0	0	1	0	0	0	1	0.81	0	0.98	1	1	1	1	0	1	0	1
CPI-CS0A5982069	Glutamate_byGLS_and_SLC17A8_GRM1	complex:Glutamate_byGLS_and_SLC17A8	simple:Q13255		GRM1	TRUE	FALSE	TRUE	curated	FALSE	Ligand-Receptor	Signaling by Glutamate	1	1	1	1	1	1	1	1	1	1	1	1	1	1	1	1	1	1	1	1	1	1	1	1	1	1	1	1	1	1	1	1	1	1	1	1	1
CPI-CS059E38F49	Glutamate_byGLS_and_SLC1A1_GRM1	complex:Glutamate_byGLS_and_SLC1A1	simple:Q13255		GRM1	TRUE	FALSE	TRUE	curated	FALSE	Ligand-Receptor	Signaling by Glutamate	0	0	0	1	1	0	1	1	1	1	1	1	1	0	1	1	1	0	1	0	0	1	0	0	0	1	1	0	1	1	1	1	1	1	1	0	1
CPI-CS03F7F264A	Glutamate_byGLS_and_SLC1A2_GRM1	complex:Glutamate_byGLS_and_SLC1A2	simple:Q13255		GRM1	TRUE	FALSE	TRUE	curated	FALSE	Ligand-Receptor	Signaling by Glutamate	0	0	0	1	1	0	1	1	1	1	1	1	1	0	1	1	1	0	1	0	0	1	0	0	0	1	1	0	1	1	1	1	1	1	1	0	1
CPI-CS06BDC8BFA	Glutamate_byGLS_and_SLC1A3_GRM1	complex:Glutamate_byGLS_and_SLC1A3	simple:Q13255		GRM1	TRUE	FALSE	TRUE	curated	FALSE	Ligand-Receptor	Signaling by Glutamate	0	0	0	1	1	0	1	1	1	1	1	1	1	0	1	1	1	0	1	0	0	1	0	0	0	1	1	0	1	1	1	1	1	1	1	0	1
CPI-CS052714C89	Glutamate_byGLS_and_SLC1A6_GRM1	complex:Glutamate_byGLS_and_SLC1A6	simple:Q13255		GRM1	TRUE	FALSE	TRUE	curated	FALSE	Ligand-Receptor	Signaling by Glutamate	1	1	1	1	1	1	1	1	1	1	1	1	1	1	1	1	1	1	1	1	1	1	1	1	1	1	1	1	1	1	1	1	1	1	1	1	1
CPI-CS0F62789CF	Glutamate_byGLS_and_SLC1A7_GRM1	complex:Glutamate_byGLS_and_SLC1A7	simple:Q13255		GRM1	TRUE	FALSE	TRUE	curated	FALSE	Ligand-Receptor	Signaling by Glutamate	1	1	1	1	1	1	1	1	1	1	1	1	1	1	1	1	1	1	1	1	1	1	1	1	1	1	1	1	1	1	1	1	1	1	1	1	1
CPI-CS0B1AAAC71	Glutamate_byGLS2_and_SLC17A6_GRM1	complex:Glutamate_byGLS2_and_SLC17A6	simple:Q13255		GRM1	TRUE	FALSE	TRUE	curated	FALSE	Ligand-Receptor	Signaling by Glutamate	1	1	1	1	1	1	1	1	1	1	1	1	1	1	1	1	1	1	1	1	1	1	1	1	1	1	1	1	1	1	1	1	1	1	1	1	1
CPI-CS059F4ED23	Glutamate_byGLS2_and_SLC17A7_GRM1	complex:Glutamate_byGLS2_and_SLC17A7	simple:Q13255		GRM1	TRUE	FALSE	TRUE	curated	FALSE	Ligand-Receptor	Signaling by Glutamate	0	0	0	1	1	0	1	1	1	1	1	0.14	1	0	1	0.99	0.99	0	1	0	0	1	0	0	0	1	1	0	1	1	1	1	1	0.11	1	0	1
CPI-CS0416CB0F5	Glutamate_byGLS2_and_SLC17A8_GRM1	complex:Glutamate_byGLS2_and_SLC17A8	simple:Q13255		GRM1	TRUE	FALSE	TRUE	curated	FALSE	Ligand-Receptor	Signaling by Glutamate	1	1	1	1	1	1	1	1	1	1	1	1	1	1	1	1	1	1	1	1	1	1	1	1	1	1	1	1	1	1	1	1	1	1	1	1	1
CPI-CS089C871BA	Glutamate_byGLS2_and_SLC1A1_GRM1	complex:Glutamate_byGLS2_and_SLC1A1	simple:Q13255		GRM1	TRUE	FALSE	TRUE	curated	FALSE	Ligand-Receptor	Signaling by Glutamate	0	0	0	1	1	0	1	1	1	1	1	0.14	1	0	1	0.99	0.99	0	1	0	0	1	0	0	0	1	1	0	1	1	1	1	1	0.11	1	0	1
CPI-CS070B19B57	Glutamate_byGLS2_and_SLC1A2_GRM1	complex:Glutamate_byGLS2_and_SLC1A2	simple:Q13255		GRM1	TRUE	FALSE	TRUE	curated	FALSE	Ligand-Receptor	Signaling by Glutamate	0	0	0	1	1	0	1	1	1	1	1	0.14	1	0	1	0.99	0.99	0	1	0	0	1	0	0	0	1	1	0	1	1	1	1	1	0.11	1	0	1
CPI-CS09CF4D275	Glutamate_byGLS2_and_SLC1A3_GRM1	complex:Glutamate_byGLS2_and_SLC1A3	simple:Q13255		GRM1	TRUE	FALSE	TRUE	curated	FALSE	Ligand-Receptor	Signaling by Glutamate	0	0	0	1	1	0	1	1	1	1	1	0.21	1	0	1	0.99	0.99	0	1	0	0	1	0	0	0	1	1	0	1	1	1	1	1	0.19	1	0	1
CPI-CS0C7C7DD02	Glutamate_byGLS2_and_SLC1A6_GRM1	complex:Glutamate_byGLS2_and_SLC1A6	simple:Q13255		GRM1	TRUE	FALSE	TRUE	curated	FALSE	Ligand-Receptor	Signaling by Glutamate	1	1	1	1	1	1	1	1	1	1	1	1	1	1	1	1	1	1	1	1	1	1	1	1	1	1	1	1	1	1	1	1	1	1	1	1	1
CPI-CS0AF8F897B	Glutamate_byGLS2_and_SLC1A7_GRM1	complex:Glutamate_byGLS2_and_SLC1A7	simple:Q13255		GRM1	TRUE	FALSE	TRUE	curated	FALSE	Ligand-Receptor	Signaling by Glutamate	1	1	1	1	1	1	1	1	1	1	1	1	1	1	1	1	1	1	1	1	1	1	1	1	1	1	1	1	1	1	1	1	1	1	1	1	1
CPI-CS029E1DC98	Glutamate_byGLS_and_SLC17A6_GRM2	complex:Glutamate_byGLS_and_SLC17A6	simple:Q14416		GRM2	TRUE	FALSE	TRUE	curated	FALSE	Ligand-Receptor	Signaling by Glutamate	1	1	1	1	1	1	1	1	1	1	1	1	1	1	1	1	1	1	1	1	1	1	1	1	1	1	1	1	1	1	1	1	1	1	1	1	1
CPI-CS046DB98C7	Glutamate_byGLS_and_SLC17A7_GRM2	complex:Glutamate_byGLS_and_SLC17A7	simple:Q14416		GRM2	TRUE	FALSE	TRUE	curated	FALSE	Ligand-Receptor	Signaling by Glutamate	1	1	1	1	0	1	1	0	1	1	1	0	1	1	1	0	1	1	1	1	1	1	1	1	1	1	0	1	1	0	1	1	1	0	1	1	1
CPI-CS00F7ADF6B	Glutamate_byGLS_and_SLC17A8_GRM2	complex:Glutamate_byGLS_and_SLC17A8	simple:Q14416		GRM2	TRUE	FALSE	TRUE	curated	FALSE	Ligand-Receptor	Signaling by Glutamate	1	1	1	1	1	1	1	1	1	1	1	1	1	1	1	1	1	1	1	1	1	1	1	1	1	1	1	1	1	1	1	1	1	1	1	1	1
CPI-CS099892F99	Glutamate_byGLS_and_SLC1A1_GRM2	complex:Glutamate_byGLS_and_SLC1A1	simple:Q14416		GRM2	TRUE	FALSE	TRUE	curated	FALSE	Ligand-Receptor	Signaling by Glutamate	1	1	1	1	1	1	1	1	1	1	1	1	1	1	1	1	1	1	1	1	1	1	1	1	1	1	1	1	1	1	1	1	1	0.99	1	1	1
CPI-CS08C7956BD	Glutamate_byGLS_and_SLC1A2_GRM2	complex:Glutamate_byGLS_and_SLC1A2	simple:Q14416		GRM2	TRUE	FALSE	TRUE	curated	FALSE	Ligand-Receptor	Signaling by Glutamate	1	1	1	1	1	1	1	1	1	1	1	1	1	1	1	1	1	1	1	1	1	1	1	1	1	1	1	1	1	1	1	1	1	1	1	1	1
CPI-CS077A43ACD	Glutamate_byGLS_and_SLC1A3_GRM2	complex:Glutamate_byGLS_and_SLC1A3	simple:Q14416		GRM2	TRUE	FALSE	TRUE	curated	FALSE	Ligand-Receptor	Signaling by Glutamate	1	1	1	1	1	1	1	1	1	1	1	1	1	1	1	1	1	1	1	1	1	1	1	1	1	1	1	1	1	1	1	1	1	1	1	1	1
CPI-CS0CD4875F8	Glutamate_byGLS_and_SLC1A6_GRM2	complex:Glutamate_byGLS_and_SLC1A6	simple:Q14416		GRM2	TRUE	FALSE	TRUE	curated	FALSE	Ligand-Receptor	Signaling by Glutamate	1	1	1	1	1	1	1	1	1	1	1	1	1	1	1	1	1	1	1	1	1	1	1	1	1	1	1	1	1	1	1	1	1	1	1	1	1
CPI-CS0CA04CA30	Glutamate_byGLS_and_SLC1A7_GRM2	complex:Glutamate_byGLS_and_SLC1A7	simple:Q14416		GRM2	TRUE	FALSE	TRUE	curated	FALSE	Ligand-Receptor	Signaling by Glutamate	1	1	1	1	1	1	1	1	1	1	1	1	1	1	1	1	1	1	1	1	1	1	1	1	1	1	1	1	1	1	1	1	1	1	1	1	1
CPI-CS091852A34	Glutamate_byGLS2_and_SLC17A6_GRM2	complex:Glutamate_byGLS2_and_SLC17A6	simple:Q14416		GRM2	TRUE	FALSE	TRUE	curated	FALSE	Ligand-Receptor	Signaling by Glutamate	1	1	1	1	1	1	1	1	1	1	1	1	1	1	1	1	1	1	1	1	1	1	1	1	1	1	1	1	1	1	1	1	1	1	1	1	1
CPI-CS0EC77FC9C	Glutamate_byGLS2_and_SLC17A7_GRM2	complex:Glutamate_byGLS2_and_SLC17A7	simple:Q14416		GRM2	TRUE	FALSE	TRUE	curated	FALSE	Ligand-Receptor	Signaling by Glutamate	1	1	1	1	0	1	1	0	1	1	1	0	1	1	1	0	1	1	1	1	1	1	1	1	1	1	0	1	1	0	1	1	1	0	1	1	1
CPI-CS090CDDA91	Glutamate_byGLS2_and_SLC17A8_GRM2	complex:Glutamate_byGLS2_and_SLC17A8	simple:Q14416		GRM2	TRUE	FALSE	TRUE	curated	FALSE	Ligand-Receptor	Signaling by Glutamate	1	1	1	1	1	1	1	1	1	1	1	1	1	1	1	1	1	1	1	1	1	1	1	1	1	1	1	1	1	1	1	1	1	1	1	1	1
CPI-CS0286AF8D6	Glutamate_byGLS2_and_SLC1A1_GRM2	complex:Glutamate_byGLS2_and_SLC1A1	simple:Q14416		GRM2	TRUE	FALSE	TRUE	curated	FALSE	Ligand-Receptor	Signaling by Glutamate	1	1	1	1	0	1	1	0	1	1	1	0	1	1	1	0	1	1	1	1	1	1	1	1	1	1	0	1	1	0	1	1	1	0	1	1	1
CPI-CS0916EF39D	Glutamate_byGLS2_and_SLC1A2_GRM2	complex:Glutamate_byGLS2_and_SLC1A2	simple:Q14416		GRM2	TRUE	FALSE	TRUE	curated	FALSE	Ligand-Receptor	Signaling by Glutamate	1	1	1	1	0	1	1	0	1	1	1	0	1	1	1	0	1	1	1	1	1	1	1	1	1	1	0	1	1	0	1	1	1	0	1	1	1
CPI-CS07C63C8BC	Glutamate_byGLS2_and_SLC1A3_GRM2	complex:Glutamate_byGLS2_and_SLC1A3	simple:Q14416		GRM2	TRUE	FALSE	TRUE	curated	FALSE	Ligand-Receptor	Signaling by Glutamate	1	1	1	1	0	1	1	0	1	1	1	0	1	1	1	0	1	1	1	1	1	1	1	1	1	1	0	1	1	0	1	1	1	0	1	1	1
CPI-CS0BC3D8A73	Glutamate_byGLS2_and_SLC1A6_GRM2	complex:Glutamate_byGLS2_and_SLC1A6	simple:Q14416		GRM2	TRUE	FALSE	TRUE	curated	FALSE	Ligand-Receptor	Signaling by Glutamate	1	1	1	1	1	1	1	1	1	1	1	1	1	1	1	1	1	1	1	1	1	1	1	1	1	1	1	1	1	1	1	1	1	1	1	1	1
CPI-CS0E5972156	Glutamate_byGLS2_and_SLC1A7_GRM2	complex:Glutamate_byGLS2_and_SLC1A7	simple:Q14416		GRM2	TRUE	FALSE	TRUE	curated	FALSE	Ligand-Receptor	Signaling by Glutamate	1	1	1	1	1	1	1	1	1	1	1	1	1	1	1	1	1	1	1	1	1	1	1	1	1	1	1	1	1	1	1	1	1	1	1	1	1
CPI-CS08AC774C8	Glutamate_byGLS_and_SLC17A6_GRM3	complex:Glutamate_byGLS_and_SLC17A6	simple:Q14832		GRM3	TRUE	FALSE	TRUE	curated	FALSE	Ligand-Receptor	Signaling by Glutamate	1	1	1	1	1	1	1	1	1	1	1	1	1	1	1	1	1	1	1	1	1	1	1	1	1	1	1	1	1	1	1	1	1	1	1	1	1
CPI-CS013ADF74E	Glutamate_byGLS_and_SLC17A7_GRM3	complex:Glutamate_byGLS_and_SLC17A7	simple:Q14832		GRM3	TRUE	FALSE	TRUE	curated	FALSE	Ligand-Receptor	Signaling by Glutamate	0	1	0	0	0	0	1	0	1	1	1	0	1	1	0	0	0	0	0	0	0	1	0	1	0	0	0	0	1	0	1	1	1	0	1	1	0
CPI-CS01EA6FC47	Glutamate_byGLS_and_SLC17A8_GRM3	complex:Glutamate_byGLS_and_SLC17A8	simple:Q14832		GRM3	TRUE	FALSE	TRUE	curated	FALSE	Ligand-Receptor	Signaling by Glutamate	1	1	1	1	1	1	1	1	1	1	1	1	1	1	1	1	1	1	1	1	1	1	1	1	1	1	1	1	1	1	1	1	1	1	1	1	1
CPI-CS035E3DC49	Glutamate_byGLS_and_SLC1A1_GRM3	complex:Glutamate_byGLS_and_SLC1A1	simple:Q14832		GRM3	TRUE	FALSE	TRUE	curated	FALSE	Ligand-Receptor	Signaling by Glutamate	1	1	1	0	0.6	0	1	0.99	1	1	1	0	1	1	0	1	1	1	0.36	1	1	1	1	1	1	0	0.67	0	1	0.98	1	1	1	0	1	1	0
CPI-CS0444827FD	Glutamate_byGLS_and_SLC1A2_GRM3	complex:Glutamate_byGLS_and_SLC1A2	simple:Q14832		GRM3	TRUE	FALSE	TRUE	curated	FALSE	Ligand-Receptor	Signaling by Glutamate	1	1	1	0	0.93	0	1	1	1	1	1	0	1	1	0	1	1	1	0.92	1	1	1	1	1	1	0.01	0.89	0	1	1	1	1	1	0	1	1	0
CPI-CS0D33309E7	Glutamate_byGLS_and_SLC1A3_GRM3	complex:Glutamate_byGLS_and_SLC1A3	simple:Q14832		GRM3	TRUE	FALSE	TRUE	curated	FALSE	Ligand-Receptor	Signaling by Glutamate	1	1	1	0.04	1	0	1	1	1	1	1	0	1	1	0	1	1	1	1	1	1	1	1	1	1	0.11	0.98	0	1	1	1	1	1	0	1	1	0
CPI-CS0C43745D6	Glutamate_byGLS_and_SLC1A6_GRM3	complex:Glutamate_byGLS_and_SLC1A6	simple:Q14832		GRM3	TRUE	FALSE	TRUE	curated	FALSE	Ligand-Receptor	Signaling by Glutamate	1	1	1	1	1	1	1	1	1	1	1	1	1	1	1	1	1	1	1	1	1	1	1	1	1	1	1	1	1	1	1	1	1	1	1	1	1
CPI-CS0D67AEEF8	Glutamate_byGLS_and_SLC1A7_GRM3	complex:Glutamate_byGLS_and_SLC1A7	simple:Q14832		GRM3	TRUE	FALSE	TRUE	curated	FALSE	Ligand-Receptor	Signaling by Glutamate	1	1	1	1	1	1	1	1	1	1	1	1	1	1	1	1	1	1	1	1	1	1	1	1	1	1	1	1	1	1	1	1	1	1	1	1	1
CPI-CS00469C577	Glutamate_byGLS2_and_SLC17A6_GRM3	complex:Glutamate_byGLS2_and_SLC17A6	simple:Q14832		GRM3	TRUE	FALSE	TRUE	curated	FALSE	Ligand-Receptor	Signaling by Glutamate	1	1	1	1	1	1	1	1	1	1	1	1	1	1	1	1	1	1	1	1	1	1	1	1	1	1	1	1	1	1	1	1	1	1	1	1	1
CPI-CS0AE7F1FB9	Glutamate_byGLS2_and_SLC17A7_GRM3	complex:Glutamate_byGLS2_and_SLC17A7	simple:Q14832		GRM3	TRUE	FALSE	TRUE	curated	FALSE	Ligand-Receptor	Signaling by Glutamate	1	1	1	0	0	0	1	0.07	1	1	1	0	1	1	0	1	1	0.86	0	1	1	1	1	1	1	0	0	0	1	0.08	1	1	1	0	1	1	0
CPI-CS0A5B00FEC	Glutamate_byGLS2_and_SLC17A8_GRM3	complex:Glutamate_byGLS2_and_SLC17A8	simple:Q14832		GRM3	TRUE	FALSE	TRUE	curated	FALSE	Ligand-Receptor	Signaling by Glutamate	1	1	1	1	1	1	1	1	1	1	1	1	1	1	1	1	1	1	1	1	1	1	1	1	1	1	1	1	1	1	1	1	1	1	1	1	1
CPI-CS081D8412E	Glutamate_byGLS2_and_SLC1A1_GRM3	complex:Glutamate_byGLS2_and_SLC1A1	simple:Q14832		GRM3	TRUE	FALSE	TRUE	curated	FALSE	Ligand-Receptor	Signaling by Glutamate	1	1	1	0	0	0	1	0.07	1	1	1	0	1	1	0	1	1	0.86	0	1	1	1	1	1	1	0	0	0	1	0.08	1	1	1	0	1	1	0
CPI-CS01E5D0183	Glutamate_byGLS2_and_SLC1A2_GRM3	complex:Glutamate_byGLS2_and_SLC1A2	simple:Q14832		GRM3	TRUE	FALSE	TRUE	curated	FALSE	Ligand-Receptor	Signaling by Glutamate	1	1	1	0	0	0	1	0.07	1	1	1	0	1	1	0	1	1	0.86	0	1	1	1	1	1	1	0	0	0	1	0.08	1	1	1	0	1	1	0
CPI-CS05D1E58B4	Glutamate_byGLS2_and_SLC1A3_GRM3	complex:Glutamate_byGLS2_and_SLC1A3	simple:Q14832		GRM3	TRUE	FALSE	TRUE	curated	FALSE	Ligand-Receptor	Signaling by Glutamate	1	1	1	0	0	0	1	0.12	1	1	1	0	1	1	0	1	1	0.97	0	1	1	1	1	1	1	0	0	0	1	0.14	1	1	1	0	1	1	0
CPI-CS0554D19E3	Glutamate_byGLS2_and_SLC1A6_GRM3	complex:Glutamate_byGLS2_and_SLC1A6	simple:Q14832		GRM3	TRUE	FALSE	TRUE	curated	FALSE	Ligand-Receptor	Signaling by Glutamate	1	1	1	1	1	1	1	1	1	1	1	1	1	1	1	1	1	1	1	1	1	1	1	1	1	1	1	1	1	1	1	1	1	1	1	1	1
CPI-CS0F4182DEF	Glutamate_byGLS2_and_SLC1A7_GRM3	complex:Glutamate_byGLS2_and_SLC1A7	simple:Q14832		GRM3	TRUE	FALSE	TRUE	curated	FALSE	Ligand-Receptor	Signaling by Glutamate	1	1	1	1	1	1	1	1	1	1	1	1	1	1	1	1	1	1	1	1	1	1	1	1	1	1	1	1	1	1	1	1	1	1	1	1	1
CPI-CS0ACB62C99	Glutamate_byGLS_and_SLC17A6_GRM4	complex:Glutamate_byGLS_and_SLC17A6	simple:Q14833		GRM4	TRUE	FALSE	TRUE	curated	FALSE	Ligand-Receptor	Signaling by Glutamate	1	1	1	1	1	1	1	1	1	1	1	1	1	1	1	1	1	1	1	1	1	1	1	1	1	1	1	1	1	1	1	1	1	1	1	1	1
CPI-CS092F9D032	Glutamate_byGLS_and_SLC17A7_GRM4	complex:Glutamate_byGLS_and_SLC17A7	simple:Q14833		GRM4	TRUE	FALSE	TRUE	curated	FALSE	Ligand-Receptor	Signaling by Glutamate	0	0	0	0	0	1	1	1	0	0	0	1	0	0	0	0	0	1	0	0	1	0	0	0	0	0	0	1	1	1	0	0	0	1	0	0	0
CPI-CS03479D25E	Glutamate_byGLS_and_SLC17A8_GRM4	complex:Glutamate_byGLS_and_SLC17A8	simple:Q14833		GRM4	TRUE	FALSE	TRUE	curated	FALSE	Ligand-Receptor	Signaling by Glutamate	1	1	1	1	1	1	1	1	1	1	1	1	1	1	1	1	1	1	1	1	1	1	1	1	1	1	1	1	1	1	1	1	1	1	1	1	1
CPI-CS08648BDFD	Glutamate_byGLS_and_SLC1A1_GRM4	complex:Glutamate_byGLS_and_SLC1A1	simple:Q14833		GRM4	TRUE	FALSE	TRUE	curated	FALSE	Ligand-Receptor	Signaling by Glutamate	1	1	1	1	1	1	1	1	1	0.27	1	1	0	1	1	0.96	1	1	1	1	1	1	1	1	1	1	1	1	1	1	1	0.41	1	1	0	1	1
CPI-CS0FA9C25E9	Glutamate_byGLS_and_SLC1A2_GRM4	complex:Glutamate_byGLS_and_SLC1A2	simple:Q14833		GRM4	TRUE	FALSE	TRUE	curated	FALSE	Ligand-Receptor	Signaling by Glutamate	1	1	1	1	1	1	1	1	1	0.93	1	1	0	1	1	1	1	1	1	1	1	1	1	1	1	1	1	1	1	1	1	0.87	1	1	0	1	1
CPI-CS071698505	Glutamate_byGLS_and_SLC1A3_GRM4	complex:Glutamate_byGLS_and_SLC1A3	simple:Q14833		GRM4	TRUE	FALSE	TRUE	curated	FALSE	Ligand-Receptor	Signaling by Glutamate	1	1	1	1	1	1	1	1	1	1	1	1	0	1	1	1	1	1	1	1	1	1	1	1	1	1	1	1	1	1	1	0.99	1	1	0.01	1	1
CPI-CS07AF8702D	Glutamate_byGLS_and_SLC1A6_GRM4	complex:Glutamate_byGLS_and_SLC1A6	simple:Q14833		GRM4	TRUE	FALSE	TRUE	curated	FALSE	Ligand-Receptor	Signaling by Glutamate	1	1	1	1	1	1	1	1	1	1	1	1	1	1	1	1	1	1	1	1	1	1	1	1	1	1	1	1	1	1	1	1	1	1	1	1	1
CPI-CS0EF654316	Glutamate_byGLS_and_SLC1A7_GRM4	complex:Glutamate_byGLS_and_SLC1A7	simple:Q14833		GRM4	TRUE	FALSE	TRUE	curated	FALSE	Ligand-Receptor	Signaling by Glutamate	1	1	1	1	1	1	1	1	1	1	1	1	1	1	1	1	1	1	1	1	1	1	1	1	1	1	1	1	1	1	1	1	1	1	1	1	1
CPI-CS0ED1ED131	Glutamate_byGLS2_and_SLC17A6_GRM4	complex:Glutamate_byGLS2_and_SLC17A6	simple:Q14833		GRM4	TRUE	FALSE	TRUE	curated	FALSE	Ligand-Receptor	Signaling by Glutamate	1	1	1	1	1	1	1	1	1	1	1	1	1	1	1	1	1	1	1	1	1	1	1	1	1	1	1	1	1	1	1	1	1	1	1	1	1
CPI-CS09CFDCF78	Glutamate_byGLS2_and_SLC17A7_GRM4	complex:Glutamate_byGLS2_and_SLC17A7	simple:Q14833		GRM4	TRUE	FALSE	TRUE	curated	FALSE	Ligand-Receptor	Signaling by Glutamate	1	1	0	1	0.72	1	1	1	0.05	0	0.25	1	0	0.93	1	0	0.03	1	1	1	1	0	1	0.99	0	1	0.64	1	1	1	0.14	0	0.29	1	0	0.82	1
CPI-CS00323BD9A	Glutamate_byGLS2_and_SLC17A8_GRM4	complex:Glutamate_byGLS2_and_SLC17A8	simple:Q14833		GRM4	TRUE	FALSE	TRUE	curated	FALSE	Ligand-Receptor	Signaling by Glutamate	1	1	1	1	1	1	1	1	1	1	1	1	1	1	1	1	1	1	1	1	1	1	1	1	1	1	1	1	1	1	1	1	1	1	1	1	1
CPI-CS0041BE443	Glutamate_byGLS2_and_SLC1A1_GRM4	complex:Glutamate_byGLS2_and_SLC1A1	simple:Q14833		GRM4	TRUE	FALSE	TRUE	curated	FALSE	Ligand-Receptor	Signaling by Glutamate	1	1	0	1	0.72	1	1	1	0.05	0	0.25	1	0	0.93	1	0	0.03	1	1	1	1	0	1	0.99	0	1	0.64	1	1	1	0.15	0	0.29	1	0	0.82	1
CPI-CS0D7A1419D	Glutamate_byGLS2_and_SLC1A2_GRM4	complex:Glutamate_byGLS2_and_SLC1A2	simple:Q14833		GRM4	TRUE	FALSE	TRUE	curated	FALSE	Ligand-Receptor	Signaling by Glutamate	1	1	0	1	0.72	1	1	1	0.05	0	0.25	1	0	0.93	1	0	0.03	1	1	1	1	0	1	0.99	0	1	0.64	1	1	1	0.15	0	0.29	1	0	0.82	1
CPI-CS0591372DE	Glutamate_byGLS2_and_SLC1A3_GRM4	complex:Glutamate_byGLS2_and_SLC1A3	simple:Q14833		GRM4	TRUE	FALSE	TRUE	curated	FALSE	Ligand-Receptor	Signaling by Glutamate	1	1	0	1	0.82	1	1	1	0.34	0	0.62	1	0	0.98	1	0	0.05	1	1	1	1	0	1	1	0	1	0.75	1	1	1	0.39	0	0.5	1	0	0.96	1
CPI-CS0DB067721	Glutamate_byGLS2_and_SLC1A6_GRM4	complex:Glutamate_byGLS2_and_SLC1A6	simple:Q14833		GRM4	TRUE	FALSE	TRUE	curated	FALSE	Ligand-Receptor	Signaling by Glutamate	1	1	1	1	1	1	1	1	1	1	1	1	1	1	1	1	1	1	1	1	1	1	1	1	1	1	1	1	1	1	1	1	1	1	1	1	1
CPI-CS071CB03F7	Glutamate_byGLS2_and_SLC1A7_GRM4	complex:Glutamate_byGLS2_and_SLC1A7	simple:Q14833		GRM4	TRUE	FALSE	TRUE	curated	FALSE	Ligand-Receptor	Signaling by Glutamate	1	1	1	1	1	1	1	1	1	1	1	1	1	1	1	1	1	1	1	1	1	1	1	1	1	1	1	1	1	1	1	1	1	1	1	1	1
CPI-CS02BEC2C34	Glutamate_byGLS_and_SLC17A6_GRM5	complex:Glutamate_byGLS_and_SLC17A6	simple:P41594		GRM5	TRUE	FALSE	TRUE	curated	FALSE	Ligand-Receptor	Signaling by Glutamate	1	1	1	1	1	1	1	1	1	1	1	1	1	1	1	1	1	1	1	1	1	1	1	1	1	1	1	1	1	1	1	1	1	1	1	1	1
CPI-CS065936301	Glutamate_byGLS_and_SLC17A7_GRM5	complex:Glutamate_byGLS_and_SLC17A7	simple:P41594		GRM5	TRUE	FALSE	TRUE	curated	FALSE	Ligand-Receptor	Signaling by Glutamate	1	1	0	0	0.94	1	1	1	0	1	0	1	0	0	1	0	0	1	0	1	0.73	0.99	1	1	0	0	0.93	1	1	1	0	1	0	1	0	0	1
CPI-CS094459C68	Glutamate_byGLS_and_SLC17A8_GRM5	complex:Glutamate_byGLS_and_SLC17A8	simple:P41594		GRM5	TRUE	FALSE	TRUE	curated	FALSE	Ligand-Receptor	Signaling by Glutamate	1	1	1	1	1	1	1	1	1	1	1	1	1	1	1	1	1	1	1	1	1	1	1	1	1	1	1	1	1	1	1	1	1	1	1	1	1
CPI-CS0EECB890E	Glutamate_byGLS_and_SLC1A1_GRM5	complex:Glutamate_byGLS_and_SLC1A1	simple:P41594		GRM5	TRUE	FALSE	TRUE	curated	FALSE	Ligand-Receptor	Signaling by Glutamate	1	1	0	0	1	1	1	1	0	1	0	1	0.88	0	1	0	0	1	0	1	1	1	1	1	0	0	1	1	1	1	0	1	0	1	0.92	0	1
CPI-CS04A0AEE4C	Glutamate_byGLS_and_SLC1A2_GRM5	complex:Glutamate_byGLS_and_SLC1A2	simple:P41594		GRM5	TRUE	FALSE	TRUE	curated	FALSE	Ligand-Receptor	Signaling by Glutamate	1	1	0	0	1	1	1	1	0	1	0	1	0.98	0	1	0	0	1	0	1	1	1	1	1	0	0	1	1	1	1	0	1	0	1	0.98	0	1
CPI-CS0305D24F6	Glutamate_byGLS_and_SLC1A3_GRM5	complex:Glutamate_byGLS_and_SLC1A3	simple:P41594		GRM5	TRUE	FALSE	TRUE	curated	FALSE	Ligand-Receptor	Signaling by Glutamate	1	1	0	0	1	1	1	1	0.02	1	0	1	1	0	1	0	0	1	0	1	1	1	1	1	0	0	1	1	1	1	0.09	1	0	1	1	0	1
CPI-CS0A5376E7A	Glutamate_byGLS_and_SLC1A6_GRM5	complex:Glutamate_byGLS_and_SLC1A6	simple:P41594		GRM5	TRUE	FALSE	TRUE	curated	FALSE	Ligand-Receptor	Signaling by Glutamate	1	1	1	1	1	1	1	1	1	1	1	1	1	1	1	1	1	1	1	1	1	1	1	1	1	1	1	1	1	1	1	1	1	1	1	1	1
CPI-CS002ECD5B1	Glutamate_byGLS_and_SLC1A7_GRM5	complex:Glutamate_byGLS_and_SLC1A7	simple:P41594		GRM5	TRUE	FALSE	TRUE	curated	FALSE	Ligand-Receptor	Signaling by Glutamate	1	1	1	1	1	1	1	1	1	1	1	1	1	1	1	1	1	1	1	1	1	1	1	1	1	1	1	1	1	1	1	1	1	1	1	1	1
CPI-CS0159C4BD7	Glutamate_byGLS2_and_SLC17A6_GRM5	complex:Glutamate_byGLS2_and_SLC17A6	simple:P41594		GRM5	TRUE	FALSE	TRUE	curated	FALSE	Ligand-Receptor	Signaling by Glutamate	1	1	1	1	1	1	1	1	1	1	1	1	1	1	1	1	1	1	1	1	1	1	1	1	1	1	1	1	1	1	1	1	1	1	1	1	1
CPI-CS0BA5C6CCB	Glutamate_byGLS2_and_SLC17A7_GRM5	complex:Glutamate_byGLS2_and_SLC17A7	simple:P41594		GRM5	TRUE	FALSE	TRUE	curated	FALSE	Ligand-Receptor	Signaling by Glutamate	1	1	0	0	1	1	1	1	0	1	0	1	0.09	0	1	0	0	1	0	1	1	1	1	1	0	0	1	1	1	1	0	1	0	1	0.09	0	1
CPI-CS0A5C5F9DF	Glutamate_byGLS2_and_SLC17A8_GRM5	complex:Glutamate_byGLS2_and_SLC17A8	simple:P41594		GRM5	TRUE	FALSE	TRUE	curated	FALSE	Ligand-Receptor	Signaling by Glutamate	1	1	1	1	1	1	1	1	1	1	1	1	1	1	1	1	1	1	1	1	1	1	1	1	1	1	1	1	1	1	1	1	1	1	1	1	1
CPI-CS05B11F2F4	Glutamate_byGLS2_and_SLC1A1_GRM5	complex:Glutamate_byGLS2_and_SLC1A1	simple:P41594		GRM5	TRUE	FALSE	TRUE	curated	FALSE	Ligand-Receptor	Signaling by Glutamate	1	1	0	0	1	1	1	1	0	1	0	1	0.09	0	1	0	0	1	0	1	1	1	1	1	0	0	1	1	1	1	0	1	0	1	0.09	0	1
CPI-CS06CD4A71F	Glutamate_byGLS2_and_SLC1A2_GRM5	complex:Glutamate_byGLS2_and_SLC1A2	simple:P41594		GRM5	TRUE	FALSE	TRUE	curated	FALSE	Ligand-Receptor	Signaling by Glutamate	1	1	0	0	1	1	1	1	0	1	0	1	0.09	0	1	0	0	1	0	1	1	1	1	1	0	0	1	1	1	1	0	1	0	1	0.09	0	1
CPI-CS03D684E7D	Glutamate_byGLS2_and_SLC1A3_GRM5	complex:Glutamate_byGLS2_and_SLC1A3	simple:P41594		GRM5	TRUE	FALSE	TRUE	curated	FALSE	Ligand-Receptor	Signaling by Glutamate	1	1	0	0	1	1	1	1	0	1	0	1	0.11	0	1	0	0	1	0	1	1	1	1	1	0	0	1	1	1	1	0	1	0	1	0.09	0	1
CPI-CS0F106270D	Glutamate_byGLS2_and_SLC1A6_GRM5	complex:Glutamate_byGLS2_and_SLC1A6	simple:P41594		GRM5	TRUE	FALSE	TRUE	curated	FALSE	Ligand-Receptor	Signaling by Glutamate	1	1	1	1	1	1	1	1	1	1	1	1	1	1	1	1	1	1	1	1	1	1	1	1	1	1	1	1	1	1	1	1	1	1	1	1	1
CPI-CS03B7CB71D	Glutamate_byGLS2_and_SLC1A7_GRM5	complex:Glutamate_byGLS2_and_SLC1A7	simple:P41594		GRM5	TRUE	FALSE	TRUE	curated	FALSE	Ligand-Receptor	Signaling by Glutamate	1	1	1	1	1	1	1	1	1	1	1	1	1	1	1	1	1	1	1	1	1	1	1	1	1	1	1	1	1	1	1	1	1	1	1	1	1
CPI-CS040CBA095	Glutamate_byGLS_and_SLC17A6_GRM7	complex:Glutamate_byGLS_and_SLC17A6	simple:Q14831		GRM7	TRUE	FALSE	TRUE	curated	FALSE	Ligand-Receptor	Signaling by Glutamate	1	1	1	1	1	1	1	1	1	1	1	1	1	1	1	1	1	1	1	1	1	1	1	1	1	1	1	1	1	1	1	1	1	1	1	1	1
CPI-CS0F37D7476	Glutamate_byGLS_and_SLC17A7_GRM7	complex:Glutamate_byGLS_and_SLC17A7	simple:Q14831		GRM7	TRUE	FALSE	TRUE	curated	FALSE	Ligand-Receptor	Signaling by Glutamate	0	0	0	0.04	1	0	1	0.62	1	1	1	1	1	1	0	1	1	0	0	0	0	1	0	0	0	0.02	1	0	1	0.61	1	1	1	1	1	1	0
CPI-CS0CDD9F86D	Glutamate_byGLS_and_SLC17A8_GRM7	complex:Glutamate_byGLS_and_SLC17A8	simple:Q14831		GRM7	TRUE	FALSE	TRUE	curated	FALSE	Ligand-Receptor	Signaling by Glutamate	1	1	1	1	1	1	1	1	1	1	1	1	1	1	1	1	1	1	1	1	1	1	1	1	1	1	1	1	1	1	1	1	1	1	1	1	1
CPI-CS093EF3F47	Glutamate_byGLS_and_SLC1A1_GRM7	complex:Glutamate_byGLS_and_SLC1A1	simple:Q14831		GRM7	TRUE	FALSE	TRUE	curated	FALSE	Ligand-Receptor	Signaling by Glutamate	0	0	0	0.96	1	0	1	0.99	1	1	1	1	1	1	0	1	1	0	0	0	0	1	0	0	0	0.94	1	0	1	0.99	1	1	1	1	1	1	0
CPI-CS007136501	Glutamate_byGLS_and_SLC1A2_GRM7	complex:Glutamate_byGLS_and_SLC1A2	simple:Q14831		GRM7	TRUE	FALSE	TRUE	curated	FALSE	Ligand-Receptor	Signaling by Glutamate	0	0	0	0.97	1	0	1	0.99	1	1	1	1	1	1	0	1	1	0	0	0	0	1	0	0	0	0.96	1	0	1	1	1	1	1	1	1	1	0
CPI-CS09F74FD39	Glutamate_byGLS_and_SLC1A3_GRM7	complex:Glutamate_byGLS_and_SLC1A3	simple:Q14831		GRM7	TRUE	FALSE	TRUE	curated	FALSE	Ligand-Receptor	Signaling by Glutamate	0	0	0	1	1	0	1	1	1	1	1	1	1	1	0	1	1	0	0	0	0	1	0	0	0	0.99	1	0	1	1	1	1	1	1	1	1	0
CPI-CS07EF8D9C2	Glutamate_byGLS_and_SLC1A6_GRM7	complex:Glutamate_byGLS_and_SLC1A6	simple:Q14831		GRM7	TRUE	FALSE	TRUE	curated	FALSE	Ligand-Receptor	Signaling by Glutamate	1	1	1	1	1	1	1	1	1	1	1	1	1	1	1	1	1	1	1	1	1	1	1	1	1	1	1	1	1	1	1	1	1	1	1	1	1
CPI-CS0F4C33641	Glutamate_byGLS_and_SLC1A7_GRM7	complex:Glutamate_byGLS_and_SLC1A7	simple:Q14831		GRM7	TRUE	FALSE	TRUE	curated	FALSE	Ligand-Receptor	Signaling by Glutamate	1	1	1	1	1	1	1	1	1	1	1	1	1	1	1	1	1	1	1	1	1	1	1	1	1	1	1	1	1	1	1	1	1	1	1	1	1
CPI-CS0D542DC14	Glutamate_byGLS2_and_SLC17A6_GRM7	complex:Glutamate_byGLS2_and_SLC17A6	simple:Q14831		GRM7	TRUE	FALSE	TRUE	curated	FALSE	Ligand-Receptor	Signaling by Glutamate	1	1	1	1	1	1	1	1	1	1	1	1	1	1	1	1	1	1	1	1	1	1	1	1	1	1	1	1	1	1	1	1	1	1	1	1	1
CPI-CS004BB0890	Glutamate_byGLS2_and_SLC17A7_GRM7	complex:Glutamate_byGLS2_and_SLC17A7	simple:Q14831		GRM7	TRUE	FALSE	TRUE	curated	FALSE	Ligand-Receptor	Signaling by Glutamate	0	0	0	0.78	1	0	1	0.99	1	1	1	1	1	1	0	1	1	0	0	0	0	1	0	0	0	0.74	1	0	1	0.99	1	1	1	1	1	1	0
CPI-CS00B734C46	Glutamate_byGLS2_and_SLC17A8_GRM7	complex:Glutamate_byGLS2_and_SLC17A8	simple:Q14831		GRM7	TRUE	FALSE	TRUE	curated	FALSE	Ligand-Receptor	Signaling by Glutamate	1	1	1	1	1	1	1	1	1	1	1	1	1	1	1	1	1	1	1	1	1	1	1	1	1	1	1	1	1	1	1	1	1	1	1	1	1
CPI-CS00061350E	Glutamate_byGLS2_and_SLC1A1_GRM7	complex:Glutamate_byGLS2_and_SLC1A1	simple:Q14831		GRM7	TRUE	FALSE	TRUE	curated	FALSE	Ligand-Receptor	Signaling by Glutamate	0	0	0	0.78	1	0	1	0.99	1	1	1	1	1	1	0	1	1	0	0	0	0	1	0	0	0	0.74	1	0	1	0.99	1	1	1	1	1	1	0
CPI-CS0975DD44D	Glutamate_byGLS2_and_SLC1A2_GRM7	complex:Glutamate_byGLS2_and_SLC1A2	simple:Q14831		GRM7	TRUE	FALSE	TRUE	curated	FALSE	Ligand-Receptor	Signaling by Glutamate	0	0	0	0.78	1	0	1	0.99	1	1	1	1	1	1	0	1	1	0	0	0	0	1	0	0	0	0.74	1	0	1	0.99	1	1	1	1	1	1	0
CPI-CS0EFE72F4B	Glutamate_byGLS2_and_SLC1A3_GRM7	complex:Glutamate_byGLS2_and_SLC1A3	simple:Q14831		GRM7	TRUE	FALSE	TRUE	curated	FALSE	Ligand-Receptor	Signaling by Glutamate	0	0	0	0.81	1	0	1	0.99	1	1	1	1	1	1	0	1	1	0	0	0	0	1	0	0	0	0.78	1	0	1	0.99	1	1	1	1	1	1	0
CPI-CS09E87611A	Glutamate_byGLS2_and_SLC1A6_GRM7	complex:Glutamate_byGLS2_and_SLC1A6	simple:Q14831		GRM7	TRUE	FALSE	TRUE	curated	FALSE	Ligand-Receptor	Signaling by Glutamate	1	1	1	1	1	1	1	1	1	1	1	1	1	1	1	1	1	1	1	1	1	1	1	1	1	1	1	1	1	1	1	1	1	1	1	1	1
CPI-CS083EC4342	Glutamate_byGLS2_and_SLC1A7_GRM7	complex:Glutamate_byGLS2_and_SLC1A7	simple:Q14831		GRM7	TRUE	FALSE	TRUE	curated	FALSE	Ligand-Receptor	Signaling by Glutamate	1	1	1	1	1	1	1	1	1	1	1	1	1	1	1	1	1	1	1	1	1	1	1	1	1	1	1	1	1	1	1	1	1	1	1	1	1
CPI-CS054C4533B	Glutamate_byGLS_and_SLC17A6_GRM8	complex:Glutamate_byGLS_and_SLC17A6	simple:O00222		GRM8	TRUE	FALSE	TRUE	curated	FALSE	Ligand-Receptor	Signaling by Glutamate	1	1	1	1	1	1	1	1	1	1	1	1	1	1	1	1	1	1	1	1	1	1	1	1	1	1	1	1	1	1	1	1	1	1	1	1	1
CPI-CS007F02C96	Glutamate_byGLS_and_SLC17A7_GRM8	complex:Glutamate_byGLS_and_SLC17A7	simple:O00222		GRM8	TRUE	FALSE	TRUE	curated	FALSE	Ligand-Receptor	Signaling by Glutamate	0	0	1	1	0.77	1	1	1	0	1	0	1	0	1	1	0	0	1	1	0	0	0	0	0	1	1	0.74	1	1	1	0	1	0	1	0	1	1
CPI-CS008F12179	Glutamate_byGLS_and_SLC17A8_GRM8	complex:Glutamate_byGLS_and_SLC17A8	simple:O00222		GRM8	TRUE	FALSE	TRUE	curated	FALSE	Ligand-Receptor	Signaling by Glutamate	1	1	1	1	1	1	1	1	1	1	1	1	1	1	1	1	1	1	1	1	1	1	1	1	1	1	1	1	1	1	1	1	1	1	1	1	1
CPI-CS0BEF05FE2	Glutamate_byGLS_and_SLC1A1_GRM8	complex:Glutamate_byGLS_and_SLC1A1	simple:O00222		GRM8	TRUE	FALSE	TRUE	curated	FALSE	Ligand-Receptor	Signaling by Glutamate	0	0	1	1	1	1	1	1	0.72	1	0	1	0	1	1	0	0.51	1	1	0	0	0	0	0	1	1	1	1	1	1	0.73	1	0	1	0	1	1
CPI-CS0B9E5E3DB	Glutamate_byGLS_and_SLC1A2_GRM8	complex:Glutamate_byGLS_and_SLC1A2	simple:O00222		GRM8	TRUE	FALSE	TRUE	curated	FALSE	Ligand-Receptor	Signaling by Glutamate	0	0	1	1	1	1	1	1	0.97	1	0	1	0	1	1	0	0.74	1	1	0	0	0	0	0	1	1	1	1	1	1	0.97	1	0	1	0	1	1
CPI-CS017089111	Glutamate_byGLS_and_SLC1A3_GRM8	complex:Glutamate_byGLS_and_SLC1A3	simple:O00222		GRM8	TRUE	FALSE	TRUE	curated	FALSE	Ligand-Receptor	Signaling by Glutamate	0	0	1	1	1	1	1	1	1	1	0	1	0	1	1	0	0.97	1	1	0	0	0	0	0	1	1	1	1	1	1	1	1	0	1	0	1	1
CPI-CS08910752E	Glutamate_byGLS_and_SLC1A6_GRM8	complex:Glutamate_byGLS_and_SLC1A6	simple:O00222		GRM8	TRUE	FALSE	TRUE	curated	FALSE	Ligand-Receptor	Signaling by Glutamate	1	1	1	1	1	1	1	1	1	1	1	1	1	1	1	1	1	1	1	1	1	1	1	1	1	1	1	1	1	1	1	1	1	1	1	1	1
CPI-CS0279E4E92	Glutamate_byGLS_and_SLC1A7_GRM8	complex:Glutamate_byGLS_and_SLC1A7	simple:O00222		GRM8	TRUE	FALSE	TRUE	curated	FALSE	Ligand-Receptor	Signaling by Glutamate	1	1	1	1	1	1	1	1	1	1	1	1	1	1	1	1	1	1	1	1	1	1	1	1	1	1	1	1	1	1	1	1	1	1	1	1	1
CPI-CS04F89F4C0	Glutamate_byGLS2_and_SLC17A6_GRM8	complex:Glutamate_byGLS2_and_SLC17A6	simple:O00222		GRM8	TRUE	FALSE	TRUE	curated	FALSE	Ligand-Receptor	Signaling by Glutamate	1	1	1	1	1	1	1	1	1	1	1	1	1	1	1	1	1	1	1	1	1	1	1	1	1	1	1	1	1	1	1	1	1	1	1	1	1
CPI-CS00A95D069	Glutamate_byGLS2_and_SLC17A7_GRM8	complex:Glutamate_byGLS2_and_SLC17A7	simple:O00222		GRM8	TRUE	FALSE	TRUE	curated	FALSE	Ligand-Receptor	Signaling by Glutamate	0	0	1	1	1	1	1	1	0	1	0	1	0	1	1	0	0.06	1	1	0	0	0	0	0	1	1	1	1	1	1	0	1	0	1	0	1	1
CPI-CS01BC2C4FF	Glutamate_byGLS2_and_SLC17A8_GRM8	complex:Glutamate_byGLS2_and_SLC17A8	simple:O00222		GRM8	TRUE	FALSE	TRUE	curated	FALSE	Ligand-Receptor	Signaling by Glutamate	1	1	1	1	1	1	1	1	1	1	1	1	1	1	1	1	1	1	1	1	1	1	1	1	1	1	1	1	1	1	1	1	1	1	1	1	1
CPI-CS0A14FBC54	Glutamate_byGLS2_and_SLC1A1_GRM8	complex:Glutamate_byGLS2_and_SLC1A1	simple:O00222		GRM8	TRUE	FALSE	TRUE	curated	FALSE	Ligand-Receptor	Signaling by Glutamate	0	0	1	1	1	1	1	1	0	1	0	1	0	1	1	0	0.06	1	1	0	0	0	0	0	1	1	1	1	1	1	0	1	0	1	0	1	1
CPI-CS0A2EDD507	Glutamate_byGLS2_and_SLC1A2_GRM8	complex:Glutamate_byGLS2_and_SLC1A2	simple:O00222		GRM8	TRUE	FALSE	TRUE	curated	FALSE	Ligand-Receptor	Signaling by Glutamate	0	0	1	1	1	1	1	1	0	1	0	1	0	1	1	0	0.06	1	1	0	0	0	0	0	1	1	1	1	1	1	0	1	0	1	0	1	1
CPI-CS0947C60AA	Glutamate_byGLS2_and_SLC1A3_GRM8	complex:Glutamate_byGLS2_and_SLC1A3	simple:O00222		GRM8	TRUE	FALSE	TRUE	curated	FALSE	Ligand-Receptor	Signaling by Glutamate	0	0	1	1	1	1	1	1	0	1	0	1	0	1	1	0	0.06	1	1	0	0	0	0	0	1	1	1	1	1	1	0	1	0	1	0	1	1
CPI-CS0270ABC42	Glutamate_byGLS2_and_SLC1A6_GRM8	complex:Glutamate_byGLS2_and_SLC1A6	simple:O00222		GRM8	TRUE	FALSE	TRUE	curated	FALSE	Ligand-Receptor	Signaling by Glutamate	1	1	1	1	1	1	1	1	1	1	1	1	1	1	1	1	1	1	1	1	1	1	1	1	1	1	1	1	1	1	1	1	1	1	1	1	1
CPI-CS0180815DB	Glutamate_byGLS2_and_SLC1A7_GRM8	complex:Glutamate_byGLS2_and_SLC1A7	simple:O00222		GRM8	TRUE	FALSE	TRUE	curated	FALSE	Ligand-Receptor	Signaling by Glutamate	1	1	1	1	1	1	1	1	1	1	1	1	1	1	1	1	1	1	1	1	1	1	1	1	1	1	1	1	1	1	1	1	1	1	1	1	1
CPI-CC038A555FC	Glycine_bySHMT1_and_SLC6A9_Glycine_a1b_complex	complex:Glycine_bySHMT1_and_SLC6A9	complex:Glycine_a1b_complex			TRUE	FALSE	TRUE	curated	FALSE	Ligand-Receptor	Signaling by Glycine	1	1	1	1	1	1	1	1	1	1	1	1	1	1	1	1	1	1	1	1	1	1	1	1	1	1	1	1	1	1	1	1	1	1	1	1	1
CPI-CC00045ECF5	Glycine_bySHMT2_and_SLC6A9_Glycine_a1b_complex	complex:Glycine_bySHMT2_and_SLC6A9	complex:Glycine_a1b_complex			TRUE	FALSE	TRUE	curated	FALSE	Ligand-Receptor	Signaling by Glycine	1	1	1	1	1	1	1	1	1	1	1	1	1	1	1	1	1	1	1	1	1	1	1	1	1	1	1	1	1	1	1	1	1	1	1	1	1
CPI-CC054A40212	Glycine_bySHMT1_and_SLC6A9_Glycine_a2_complex	complex:Glycine_bySHMT1_and_SLC6A9	complex:Glycine_a2_complex			TRUE	FALSE	TRUE	curated	FALSE	Ligand-Receptor	Signaling by Glycine	1	1	1	1	1	1	1	1	1	1	1	1	1	1	1	1	1	1	1	1	1	1	1	1	1	1	1	1	1	1	1	1	1	1	1	1	1
CPI-CC0EA1D60C5	Glycine_bySHMT2_and_SLC6A9_Glycine_a2_complex	complex:Glycine_bySHMT2_and_SLC6A9	complex:Glycine_a2_complex			TRUE	FALSE	TRUE	curated	FALSE	Ligand-Receptor	Signaling by Glycine	1	1	1	1	1	1	1	1	1	1	1	1	1	1	1	1	1	1	1	1	1	1	1	1	1	1	1	1	1	1	1	1	1	1	1	1	1
CPI-SS0AE964947	GAS6_AXL	simple:Q14393	simple:P30530	GAS6	AXL	TRUE	FALSE	TRUE	curated	FALSE	Ligand-Receptor	Signaling by Growth arrest	1	1	1	1	1	1	1	1	1	1	1	1	1	1	1	1	1	1	1	1	1	1	1	1	1	1	1	1	1	1	1	1	1	1	1	1	1
CPI-SS0BDA0E5E0	GAS6_TYRO3	simple:Q14393	simple:Q06418	GAS6	TYRO3	TRUE	FALSE	TRUE	curated	FALSE	Ligand-Receptor	Signaling by Growth arrest	1	1	1	1	0.01	1	1	1	0	1	0	1	1	1	1	1	0	1	0	1	1	1	1	1	1	1	0.07	1	1	1	0	1	0	1	1	1	1
CPI-SC007562F49	GDF1_ACVR_1B2B_receptor	simple:P27539	complex:ACVR_1B2B_receptor	GDF1		TRUE	FALSE	TRUE	curated	FALSE	Ligand-Receptor	Signaling by Growth differentiation factor	1	1	1	1	1	1	1	1	1	1	1	1	1	1	1	1	1	1	1	0.34	0.02	1	1	1	1	1	1	1	1	1	1	1	1	1	1	1	1
CPI-SC0A86600AA	GDF10_ACVR_1B2B_receptor	simple:P55107	complex:ACVR_1B2B_receptor	GDF10		TRUE	FALSE	TRUE	curated	FALSE	Ligand-Receptor	Signaling by Growth differentiation factor	1	1	1	1	1	1	1	1	1	1	1	1	1	1	1	1	1	1	1	1	1	1	1	1	1	1	1	1	1	1	1	1	1	1	1	1	1
CPI-SC0002A7A8F	GDF11_ACVR_1B2B_receptor	simple:O95390	complex:ACVR_1B2B_receptor	GDF11		TRUE	FALSE	TRUE	curated	FALSE	Ligand-Receptor	Signaling by Growth differentiation factor	1	1	1	1	1	1	1	1	1	1	1	1	1	1	1	1	1	1	1	1	1	1	1	1	1	1	1	1	1	1	1	1	1	1	1	1	1
CPI-CC0E6BCEC26	Activin_ligand_ab_ACVR_1B2B_receptor	complex:Activin_ligand_ab	complex:ACVR_1B2B_receptor			TRUE	FALSE	TRUE	curated	FALSE	Ligand-Receptor	Signaling by Inhibin/Activin	1	1	1	1	1	1	1	1	1	1	1	1	1	1	1	1	1	1	1	1	1	1	1	1	1	1	1	1	1	1	1	1	1	1	1	1	1
CPI-SC0FDDA8A63	INHA_ACVR_1B2B_receptor	simple:P05111	complex:ACVR_1B2B_receptor	INHA		TRUE	FALSE	TRUE	curated	FALSE	Ligand-Receptor	Signaling by Inhibin/Activin	1	1	1	1	1	1	1	1	1	1	1	1	1	1	1	1	1	1	1	0.02	0	1	1	1	1	1	1	1	1	1	1	1	1	1	1	1	1
CPI-CC04553E312	Inhibin_ligand_A_ACVR_1B2B_receptor	complex:Inhibin_ligand_A	complex:ACVR_1B2B_receptor			TRUE	FALSE	TRUE	curated	FALSE	Ligand-Receptor	Signaling by Inhibin/Activin	1	1	1	1	1	1	1	1	1	1	1	1	1	1	1	1	1	1	1	1	1	1	1	1	1	1	1	1	1	1	1	1	1	1	1	1	1
CPI-CC057B323A5	Inhibin_ligand_B_ACVR_1B2B_receptor	complex:Inhibin_ligand_B	complex:ACVR_1B2B_receptor			TRUE	FALSE	TRUE	curated	FALSE	Ligand-Receptor	Signaling by Inhibin/Activin	1	1	1	1	1	1	1	1	1	1	1	1	1	1	1	1	1	1	1	1	1	1	1	1	1	1	1	1	1	1	1	1	1	1	1	1	1
CPI-SC00C9C81E3	GDF11_ACVR_1B2A_receptor	simple:O95390	complex:ACVR_1B2A_receptor	GDF11		TRUE	FALSE	TRUE	curated	FALSE	Ligand-Receptor	Signaling by Growth differentiation factor	1	1	1	1	1	1	1	1	1	1	1	1	1	1	1	1	1	1	1	1	1	1	0	0	1	0	1	1	1	1	1	1	1	1	1	1	0
CPI-CC0288FD89F	Activin_ligand_ab_ACVR_1B2A_receptor	complex:Activin_ligand_ab	complex:ACVR_1B2A_receptor			TRUE	FALSE	TRUE	curated	FALSE	Ligand-Receptor	Signaling by Inhibin/Activin	1	1	1	1	1	1	1	1	1	1	1	1	1	1	1	1	1	1	1	1	1	1	1	1	1	1	1	1	1	1	1	1	1	1	1	1	1
CPI-SC0B3D321CC	INHA_ACVR_1B2A_receptor	simple:P05111	complex:ACVR_1B2A_receptor	INHA		TRUE	FALSE	TRUE	curated	FALSE	Ligand-Receptor	Signaling by Inhibin/Activin	0	0	1	0	1	1	1	1	1	1	1	1	1	1	0	1	0.23	0	0.35	0	0.16	1	0	0	1	0	1	1	1	1	1	1	1	1	1	1	0.01
CPI-CC0FA8B4931	Inhibin_ligand_A_ACVR_1B2A_receptor	complex:Inhibin_ligand_A	complex:ACVR_1B2A_receptor			TRUE	FALSE	TRUE	curated	FALSE	Ligand-Receptor	Signaling by Inhibin/Activin	1	1	1	1	1	1	1	1	1	1	1	1	1	1	1	1	1	1	1	1	1	1	1	1	1	1	1	1	1	1	1	1	1	1	1	1	1
CPI-CC02D192370	Inhibin_ligand_B_ACVR_1B2A_receptor	complex:Inhibin_ligand_B	complex:ACVR_1B2A_receptor			TRUE	FALSE	TRUE	curated	FALSE	Ligand-Receptor	Signaling by Inhibin/Activin	1	1	1	1	1	1	1	1	1	1	1	1	1	1	1	1	1	1	1	1	1	1	1	1	1	1	1	1	1	1	1	1	1	1	1	1	1
CPI-SC001669E22	GDF11_TGFR_AVR2A	simple:O95390	complex:TGFR_AVR2A	GDF11		TRUE	FALSE	TRUE	curated	FALSE	Ligand-Receptor	Signaling by Growth differentiation factor	1	1	1	1	1	1	1	1	1	1	1	1	1	1	1	1	1	1	1	1	1	1	0.02	0.07	1	1	1	1	1	1	1	1	1	1	1	1	1
CPI-SC017215F7F	GDF11_TGFR_AVR2B	simple:O95390	complex:TGFR_AVR2B	GDF11		TRUE	FALSE	TRUE	curated	FALSE	Ligand-Receptor	Signaling by Growth differentiation factor	1	1	1	1	1	1	1	1	1	1	1	1	1	1	1	1	1	1	1	1	1	1	1	1	1	1	1	1	1	1	1	1	1	1	1	1	1
CPI-SC0FDB4B6D9	GDF9_TGFR_BMPR2	simple:O60383	complex:TGFR_BMPR2	GDF9		TRUE	FALSE	TRUE	curated	FALSE	Ligand-Receptor	Signaling by Growth differentiation factor	1	1	1	1	1	1	1	1	1	1	1	1	1	1	1	1	1	1	1	1	1	1	1	1	1	1	1	1	1	1	1	1	1	1	1	1	1
CPI-SS02AEB612C	GHRL_GPR39	simple:Q9UBU3	simple:O43194	GHRL	GPR39	TRUE	FALSE	TRUE	curated	FALSE	Ligand-Receptor	Signaling by Growth hormone-releasing hormone	1	1	1	1	1	1	1	1	1	1	1	1	1	1	1	1	1	1	1	1	1	1	1	1	1	1	1	1	1	1	1	1	1	1	1	1	1
CPI-SS0F16EAEBB	HLA-E_VSIR	simple:P13747	simple:Q9H7M9	HLA-E	VSIR	FALSE	FALSE	TRUE	curated	FALSE	Ligand-Receptor		1	1	1	1	1	1	1	1	1	1	1	1	1	1	1	1	1	1	1	1	1	1	1	1	1	1	1	1	1	1	1	1	1	1	1	1	1
CPI-CC0021FE823	Activin_ligand_ab_ACVR_1C2A_receptor	complex:Activin_ligand_ab	complex:ACVR_1C2A_receptor			TRUE	FALSE	TRUE	curated	FALSE	Ligand-Receptor	Signaling by Inhibin/Activin	1	1	1	1	1	1	1	1	1	1	1	1	1	1	1	1	1	1	1	1	1	1	1	1	1	1	1	1	1	1	1	1	1	1	1	1	1
CPI-SC0E760DE88	INHA_ACVR_1C2A_receptor	simple:P05111	complex:ACVR_1C2A_receptor	INHA		TRUE	FALSE	TRUE	curated	FALSE	Ligand-Receptor	Signaling by Inhibin/Activin	1	1	0.02	1	0.71	1	1	1	1	1	1	1	1	1	1	1	0.98	1	1	1	1	1	1	1	0.02	1	0.59	1	1	1	0.97	1	1	1	1	1	1
CPI-CC0BDA1C176	Inhibin_ligand_A_ACVR_1C2A_receptor	complex:Inhibin_ligand_A	complex:ACVR_1C2A_receptor			TRUE	FALSE	TRUE	curated	FALSE	Ligand-Receptor	Signaling by Inhibin/Activin	1	1	1	1	1	1	1	1	1	1	1	1	1	1	1	1	1	1	1	1	1	1	1	1	1	1	1	1	1	1	1	1	1	1	1	1	1
CPI-CC08375F742	Inhibin_ligand_B_ACVR_1C2A_receptor	complex:Inhibin_ligand_B	complex:ACVR_1C2A_receptor			TRUE	FALSE	TRUE	curated	FALSE	Ligand-Receptor	Signaling by Inhibin/Activin	1	1	1	1	1	1	1	1	1	1	1	1	1	1	1	1	1	1	1	1	1	1	1	1	1	1	1	1	1	1	1	1	1	1	1	1	1
CPI-CC00485C63D	Activin_ligand_ab_ACVR_1C2B_receptor	complex:Activin_ligand_ab	complex:ACVR_1C2B_receptor			TRUE	FALSE	TRUE	curated	FALSE	Ligand-Receptor	Signaling by Inhibin/Activin	1	1	1	1	1	1	1	1	1	1	1	1	1	1	1	1	1	1	1	1	1	1	1	1	1	1	1	1	1	1	1	1	1	1	1	1	1
CPI-SC020B01F65	INHA_ACVR_1C2B_receptor	simple:P05111	complex:ACVR_1C2B_receptor	INHA		TRUE	FALSE	TRUE	curated	FALSE	Ligand-Receptor	Signaling by Inhibin/Activin	1	1	1	1	1	1	1	1	1	1	1	1	1	1	1	1	1	1	1	1	1	1	1	1	1	1	1	1	1	1	1	1	1	1	1	1	1
CPI-CC0C1E0C4B7	Inhibin_ligand_A_ACVR_1C2B_receptor	complex:Inhibin_ligand_A	complex:ACVR_1C2B_receptor			TRUE	FALSE	TRUE	curated	FALSE	Ligand-Receptor	Signaling by Inhibin/Activin	1	1	1	1	1	1	1	1	1	1	1	1	1	1	1	1	1	1	1	1	1	1	1	1	1	1	1	1	1	1	1	1	1	1	1	1	1
CPI-CC0E62974F4	Inhibin_ligand_B_ACVR_1C2B_receptor	complex:Inhibin_ligand_B	complex:ACVR_1C2B_receptor			TRUE	FALSE	TRUE	curated	FALSE	Ligand-Receptor	Signaling by Inhibin/Activin	1	1	1	1	1	1	1	1	1	1	1	1	1	1	1	1	1	1	1	1	1	1	1	1	1	1	1	1	1	1	1	1	1	1	1	1	1
CPI-SC033AB13AE	IGF1_IGF1R_enhancerComGPC3	simple:P05019	complex:IGF1R_enhancerComGPC3	IGF1		TRUE	FALSE	TRUE	curated	FALSE	Ligand-Receptor	Signaling by Insulin-like growth factor	1	1	1	1	1	1	1	0	1	1	1	1	1	1	0	1	1	1	1	1	1	1	1	1	1	1	1	1	1	0	1	1	1	1	1	1	0
CPI-SS0E41702C1	IGF1_IGF1R	simple:P05019	simple:P08069	IGF1	IGF1R	TRUE	FALSE	TRUE	curated	FALSE	Ligand-Receptor	Signaling by Insulin-like growth factor	0	0	0	0	0	0	0	0.06	0	0	0	0	0	0	0	0	0	0	0	0	0.05	0	0	0	0	0	0	0	0	0	0	0	0	0	0	0	0
CPI-SC0322BA9B5	IGF1_integrin_a6b4_complex	simple:P05019	complex:integrin_a6b4_complex	IGF1		TRUE	FALSE	FALSE	curated	TRUE	Ligand-Receptor	Signaling by Insulin-like growth factor	1	1	1	1	1	1	1	1	1	1	1	1	1	1	1	1	1	1	1	1	1	1	1	1	1	1	1	1	1	1	1	1	1	1	1	1	1
CPI-SC06CB2F292	NRG1_integrin_a6b4_complex	simple:Q02297	complex:integrin_a6b4_complex	NRG1		TRUE	TRUE	FALSE	curated	TRUE	Ligand-Receptor	Signaling by Neuregulin	1	1	1	1	1	1	1	1	1	1	1	1	1	1	1	1	1	1	1	1	1	1	1	1	1	1	1	1	1	1	1	1	1	1	1	1	1
CPI-SS099ACF7FB	IGFBP3_TMEM219	simple:P17936	simple:Q86XT9	IGFBP3	TMEM219	TRUE	FALSE	TRUE	curated	FALSE	Ligand-Receptor	Signaling by Insulin-like growth factor	1	1	1	1	1	1	1	1	1	1	1	1	1	1	1	1	1	1	1	1	1	1	1	1	1	1	1	1	1	1	1	1	1	1	1	1	1
CPI-SC0B0023C1C	IFNK_Type_I_IFNR	simple:Q9P0W0	complex:Type_I_IFNR	IFNK		TRUE	FALSE	TRUE	curated	FALSE	Ligand-Receptor	Signaling by Interferon	1	1	1	1	1	1	1	1	1	1	1	1	1	1	1	1	1	1	1	1	1	1	1	1	1	1	1	1	1	1	1	1	1	1	1	1	1
CPI-CC0D8A77C69	IL35_IL35_receptor	complex:IL35	complex:IL35_receptor			TRUE	FALSE	TRUE	curated	FALSE	Ligand-Receptor	Signaling by Interleukin	1	1	1	1	1	1	1	1	1	1	1	1	1	1	1	1	1	1	1	1	1	1	1	1	1	1	1	1	1	1	1	1	1	1	1	1	1
CPI-CC0B5110FC9	IL27_IL27_receptor	complex:IL27	complex:IL27_receptor			TRUE	FALSE	TRUE	curated	FALSE	Ligand-Receptor	Signaling by Interleukin	1	1	1	1	1	1	1	1	1	1	1	1	1	1	1	1	1	1	1	1	1	1	1	1	1	1	1	1	1	1	1	1	1	1	1	1	1
CPI-SC023416061	IL4_IL13_receptor	simple:P05112	complex:IL13_receptor	IL4		TRUE	FALSE	TRUE	curated	FALSE	Ligand-Receptor	Signaling by Interleukin	1	1	1	1	1	1	1	1	1	1	1	1	1	1	1	1	1	1	1	1	1	1	1	1	1	1	1	1	1	1	1	1	1	1	1	1	1
CPI-SC0A7A5EEB3	IL1A_IL1_receptor	simple:P01583	complex:IL1_receptor	IL1A		TRUE	FALSE	TRUE	curated	FALSE	Ligand-Receptor	Signaling by Interleukin	1	1	1	1	1	1	1	1	1	1	1	1	1	1	1	1	1	1	1	1	1	1	1	1	1	1	1	1	1	1	1	1	1	1	1	1	1
CPI-SC0629FB330	IL1A_IL1_receptor_inhibitor	simple:P01583	complex:IL1_receptor_inhibitor	IL1A		TRUE	FALSE	TRUE	curated	FALSE	Ligand-Receptor	Signaling by Interleukin	1	1	1	1	1	1	1	1	1	1	1	1	1	1	1	1	1	1	1	1	1	1	1	1	1	1	1	1	1	1	1	1	1	1	1	1	1
CPI-SS0E12A78EF	IL1RAP_PTPRF	simple:Q9NPH3	simple:P10586	IL1RAP	PTPRF	TRUE	TRUE	TRUE	curated	FALSE	Adhesion-Adhesion	Signaling by Interleukin	1	1	1	1	1	1	1	1	1	1	1	1	1	1	1	1	1	1	1	1	1	1	1	1	1	1	1	1	1	1	1	1	1	1	1	1	1
CPI-SS0D8DC28C6	LRRC4B_PTPRF	simple:Q9NT99	simple:P10586	LRRC4B	PTPRF	FALSE	FALSE	TRUE	curated	FALSE	Ligand-Receptor	Signaling by Leucine Rich Repeat And Fibronectin	0	0	0	1	0.27	1	1	1	0.13	1	1	1	0	0	1	1	0	1	0	0	0	0	0	0	0	1	0.11	1	1	1	0.06	1	1	1	0	0	1
CPI-SS00373B59C	LRRC4C_PTPRF	simple:Q9HCJ2	simple:P10586	LRRC4C	PTPRF	FALSE	FALSE	TRUE	curated	FALSE	Ligand-Receptor	Signaling by Leucine Rich Repeat And Fibronectin	0	0	0	1	0	1	1	1	0	1	1	1	0	0	1	1	0	1	0	0	0	0	0.06	0.06	0.03	1	0.08	1	1	1	0.08	1	1	1	0.03	0	1
CPI-SS0F023190B	LRFN4_PTPRF	simple:Q6PJG9	simple:P10586	LRFN4	PTPRF	FALSE	FALSE	TRUE	curated	FALSE	Ligand-Receptor	Signaling by Leucine Rich Repeat And Fibronectin	1	1	1	1	1	1	1	1	1	1	1	1	1	1	1	1	1	1	1	1	1	1	1	1	1	1	1	1	1	1	1	1	1	1	1	1	1
CPI-SS0CBB9D57D	LRFN5_PTPRF	simple:Q96NI6	simple:P10586	LRFN5	PTPRF	FALSE	FALSE	TRUE	curated	FALSE	Ligand-Receptor	Signaling by Leucine Rich Repeat And Fibronectin	1	1	1	1	1	1	1	1	1	1	1	1	1	1	1	1	1	1	1	1	1	1	1	1	1	1	1	1	1	1	1	1	1	1	1	1	1
CPI-SS0E0D00210	LRRC4B_PTPRD	simple:Q9NT99	simple:P23468	LRRC4B	PTPRD	FALSE	FALSE	TRUE	curated	FALSE	Ligand-Receptor	Signaling by Leucine Rich Repeat And Fibronectin	0	0	1	1	1	1	1	1	1	1	1	1	1	1	1	1	1	0	0	0	0	1	0	0	1	1	1	1	1	1	1	1	1	1	1	1	1
CPI-SS0FA9304CE	LRFN4_PTPRD	simple:Q6PJG9	simple:P23468	LRFN4	PTPRD	FALSE	FALSE	TRUE	curated	FALSE	Ligand-Receptor	Signaling by Leucine Rich Repeat And Fibronectin	1	1	1	1	1	1	1	1	1	1	1	1	1	1	1	1	1	1	1	1	1	1	1	1	1	1	1	1	1	1	1	1	1	1	1	1	1
CPI-SS081E1A895	LRFN5_PTPRD	simple:Q96NI6	simple:P23468	LRFN5	PTPRD	FALSE	FALSE	TRUE	curated	FALSE	Ligand-Receptor	Signaling by Leucine Rich Repeat And Fibronectin	0	0	1	1	1	1	1	1	1	1	1	1	1	1	1	1	1	0	0	0	0	1	0	0	1	1	1	1	1	1	1	1	1	1	1	1	1
CPI-SS08069FE13	NLGN3_PTPRD	simple:Q9NZ94	simple:P23468	NLGN3	PTPRD	FALSE	FALSE	TRUE	curated	FALSE	Ligand-Receptor	Signaling by Neuroligin	0	0	1	1	1	1	1	1	1	1	1	1	1	1	1	1	1	0	0	0	0	1	0	0	1	1	1	1	1	1	1	1	1	1	1	1	1
CPI-SS0522C3A29	SLITRK1_PTPRD	simple:Q96PX8	simple:P23468	SLITRK1	PTPRD	FALSE	FALSE	TRUE	curated	FALSE	Ligand-Receptor	Signaling by SLIT and NTRK-like protein	1	1	1	1	1	1	1	1	1	1	1	1	1	1	1	1	1	1	1	1	1	1	1	1	1	1	1	1	1	1	1	1	1	1	1	1	1
CPI-SS09B85D556	SLITRK2_PTPRD	simple:Q9H156	simple:P23468	SLITRK2	PTPRD	FALSE	FALSE	TRUE	curated	FALSE	Ligand-Receptor	Signaling by SLIT and NTRK-like protein	1	1	1	1	1	1	1	1	1	1	1	1	1	1	1	1	1	1	1	1	1	1	1	1	1	1	1	1	1	1	1	1	1	1	1	1	1
CPI-SS044E718AF	SLITRK3_PTPRD	simple:O94933	simple:P23468	SLITRK3	PTPRD	FALSE	FALSE	TRUE	curated	FALSE	Ligand-Receptor	Signaling by SLIT and NTRK-like protein	1	1	1	1	1	1	1	1	1	1	1	1	1	1	1	1	1	1	1	1	1	1	1	1	1	1	1	1	1	1	1	1	1	1	1	1	1
CPI-CS0C1CAC8F7	LipoxinA4_byALOX12_CYSLTR1	complex:LipoxinA4_byALOX12	simple:Q9Y271		CYSLTR1	TRUE	FALSE	TRUE	curated	FALSE	Ligand-Receptor	Signaling by Lipoxin/Leukotriene	1	1	1	1	1	1	1	1	1	1	1	1	1	1	1	1	1	1	1	1	1	1	1	1	1	1	1	1	1	1	1	1	1	1	1	1	1
CPI-CS0AFE4D0CB	LeukotrieneB4_byLTA4H_GPR17	complex:LeukotrieneB4_byLTA4H	simple:Q13304		GPR17	TRUE	FALSE	TRUE	curated	FALSE	Ligand-Receptor	Signaling by Lipoxin/Leukotriene	1	1	1	1	1	1	1	1	1	1	1	1	1	1	1	1	1	1	1	1	1	1	1	1	1	1	1	1	1	1	1	1	1	1	1	1	1
CPI-SS02C509183	LTB_LTBR	simple:Q06643	simple:P36941	LTB	LTBR	FALSE	FALSE	TRUE	curated	FALSE	Ligand-Receptor	Signaling by Lipoxin/Leukotriene	1	1	1	1	1	1	1	1	1	1	1	1	1	1	1	1	1	1	1	1	1	1	1	1	1	1	1	1	1	1	1	1	1	1	1	1	1
CPI-SS0E4245B64	LPAR1_ADGRE5	simple:Q92633	simple:P48960	LPAR1	ADGRE5	TRUE	TRUE	TRUE	curated	FALSE	Receptor-Receptor	Signaling by Lysophosphatidic acid receptor	1	1	1	1	1	1	1	1	1	1	1	1	1	1	1	1	1	1	1	1	1	1	1	1	1	1	1	1	1	1	1	1	1	1	1	1	1
CPI-SS076F4624B	LPAR2_ADGRE5	simple:Q9HBW0	simple:P48960	LPAR2	ADGRE5	TRUE	TRUE	TRUE	curated	FALSE	Receptor-Receptor	Signaling by Lysophosphatidic acid receptor	1	1	1	1	1	1	1	1	1	1	1	1	1	1	1	1	1	1	1	1	1	1	1	1	1	1	1	1	1	1	1	1	1	1	1	1	1
CPI-SS046661AE7	LPAR3_ADGRE5	simple:Q9UBY5	simple:P48960	LPAR3	ADGRE5	TRUE	TRUE	TRUE	curated	FALSE	Receptor-Receptor	Signaling by Lysophosphatidic acid receptor	1	1	1	1	1	1	1	1	1	1	1	1	1	1	1	1	1	1	1	1	1	1	1	1	1	1	1	1	1	1	1	1	1	1	1	1	1
CPI-SS0118D1B89	THY1_ADGRE5	simple:P04216	simple:P48960	THY1	ADGRE5	TRUE	FALSE	TRUE	curated	FALSE	Adhesion-Adhesion	Adhesion by antigen THY1	1	1	1	1	1	1	1	1	1	1	1	1	1	1	1	1	1	1	1	1	1	1	1	1	1	1	1	1	1	1	1	1	1	1	1	1	1
CPI-CS0D69D106B	integrin_aVb1_complex_ADGRE5	complex:integrin_aVb1_complex	simple:P48960		ADGRE5	TRUE	FALSE	TRUE	curated	TRUE	Ligand-Receptor	Signaling by Integrin	1	1	1	1	1	1	1	1	1	1	1	1	1	1	1	1	1	1	1	1	1	1	1	1	1	1	1	1	1	1	1	1	1	1	1	1	1
CPI-CS056DF06D6	integrin_aVb3_complex_ADGRE5	complex:integrin_aVb3_complex	simple:P48960		ADGRE5	TRUE	FALSE	TRUE	curated	TRUE	Ligand-Receptor	Signaling by Integrin	1	1	1	1	1	1	1	1	1	1	1	1	1	1	1	1	1	1	1	1	1	1	1	1	1	1	1	1	1	1	1	1	1	1	1	1	1
CPI-SS012AFC842	MDK_ALK	simple:P21741	simple:Q9UM73	MDK	ALK	TRUE	FALSE	TRUE	curated	FALSE	Ligand-Receptor	Signaling by Midkine	1	1	1	1	1	1	1	1	1	1	1	1	1	1	1	1	1	1	1	1	1	1	1	1	1	1	1	1	1	1	1	1	1	1	1	1	1
CPI-SS05D7900BF	PTN_ALK	simple:P21246	simple:Q9UM73	PTN	ALK	TRUE	FALSE	TRUE	curated	FALSE	Ligand-Receptor	Signaling by Pleiotrophin	0	0	1	1	1	1	1	1	1	1	1	1	0.79	1	1	1	1	1	0	0	1	1	0	0	1	1	1	1	1	1	1	1	1	1	0.67	1	1
CPI-SS027E12A36	MDK_PTPRZ1	simple:P21741	simple:P23471	MDK	PTPRZ1	TRUE	FALSE	FALSE	curated	FALSE	Ligand-Receptor	Signaling by Midkine	1	1	1	1	1	1	1	1	1	1	1	1	1	1	1	1	1	1	1	1	1	1	1	1	1	1	1	1	1	1	1	1	1	1	1	1	1
CPI-SS04E690D72	PTN_PTPRZ1	simple:P21246	simple:P23471	PTN	PTPRZ1	TRUE	FALSE	FALSE	curated	FALSE	Ligand-Receptor	Signaling by Pleiotrophin	1	1	0	0	0.89	0	0	0.99	1	0.98	1	0.04	0.98	0.73	0	0.18	0.97	0.7	0	1	0.99	0	0.99	0.97	0.04	0	0.75	0.04	0	0.92	0.94	0.79	0.88	0.19	0.75	0.67	0
CPI-SC0C68323CF	AMH_MIS_receptor_3	simple:P03971	complex:MIS_receptor_3	AMH		TRUE	FALSE	TRUE	curated	FALSE	Ligand-Receptor	Signaling by Muellerian-inhibiting factor	1	1	1	1	1	1	1	1	1	1	1	1	1	1	1	1	1	1	1	1	1	1	1	1	1	1	1	1	1	1	1	1	1	1	1	1	1
CPI-SC077F81192	AMH_MIS_receptor_1	simple:P03971	complex:MIS_receptor_1	AMH		TRUE	FALSE	TRUE	curated	FALSE	Ligand-Receptor	Signaling by Muellerian-inhibiting factor	1	1	1	1	1	1	1	1	1	1	1	1	1	1	1	1	1	1	1	1	1	1	1	1	1	1	1	1	1	1	1	1	1	1	1	1	1
CPI-SC09C7944F4	AMH_MIS_receptor_2	simple:P03971	complex:MIS_receptor_2	AMH		TRUE	FALSE	TRUE	curated	FALSE	Ligand-Receptor	Signaling by Muellerian-inhibiting factor	1	1	1	1	1	1	1	1	1	1	1	1	1	1	1	1	1	1	1	1	1	1	1	1	1	1	1	1	1	1	1	1	1	1	1	1	1
CPI-SS042FCC9BE	NECTIN3_PVR	simple:Q9NQS3	simple:P15151	NECTIN3	PVR	TRUE	FALSE	TRUE	curated	FALSE	Ligand-Receptor	Signaling by Nectin	0	0	1	1	1	1	1	1	1	1	1	1	1	1	1	1	1	0.11	1	0.25	1	1	0.11	0.09	1	1	1	1	1	1	1	1	1	1	1	1	1
CPI-SS04F1CBF06	NTN1_DCC	simple:O95631	simple:P43146	NTN1	DCC	TRUE	FALSE	TRUE	curated	FALSE	Ligand-Receptor	Signaling by Netrin	1	1	1	1	1	1	1	1	1	1	1	1	1	1	1	1	1	1	1	1	1	1	1	1	1	1	1	1	1	1	1	1	1	1	1	1	1
CPI-SS0E3C09735	NTN1_DSCAM	simple:O95631	simple:O60469	NTN1	DSCAM	TRUE	FALSE	FALSE	curated	FALSE	Ligand-Receptor	Signaling by Netrin	1	1	1	1	1	1	1	1	1	1	1	1	1	1	1	1	1	1	1	1	1	1	1	1	1	1	1	1	1	1	1	1	1	1	1	1	1
CPI-SS0503D8A55	NTN1_UNC5A	simple:O95631	simple:Q6ZN44	NTN1	UNC5A	TRUE	FALSE	TRUE	curated	FALSE	Ligand-Receptor	Signaling by Netrin	1	1	1	1	1	1	1	1	1	1	1	1	1	1	1	1	1	1	1	1	1	1	1	1	1	1	1	1	1	1	1	1	1	1	1	1	1
CPI-SS00C9DE87A	NTN1_UNC5B	simple:O95631	simple:Q8IZJ1	NTN1	UNC5B	TRUE	FALSE	TRUE	curated	FALSE	Ligand-Receptor	Signaling by Netrin	1	1	1	1	1	1	1	1	1	1	1	1	1	1	1	1	1	1	1	1	1	1	1	1	1	1	1	1	1	1	1	1	1	1	1	1	1
CPI-SS0C72D53A2	NTN4_UNC5B	simple:Q9HB63	simple:Q8IZJ1	NTN4	UNC5B	TRUE	FALSE	TRUE	curated	FALSE	Ligand-Receptor	Signaling by Netrin	1	1	1	1	1	1	1	1	1	1	1	1	1	1	1	1	1	1	1	1	0	1	1	1	1	1	1	1	1	1	1	1	1	1	1	1	1
CPI-SS07660BCA2	NTN1_UNC5C	simple:O95631	simple:O95185	NTN1	UNC5C	TRUE	FALSE	TRUE	curated	FALSE	Ligand-Receptor	Signaling by Netrin	1	1	1	1	1	1	1	1	1	1	1	1	1	1	1	1	1	1	1	1	1	1	1	1	1	1	1	1	1	1	1	1	1	1	1	1	1
CPI-SS0BA4E3F44	NTN4_UNC5D	simple:Q9HB63	simple:Q6UXZ4	NTN4	UNC5D	TRUE	FALSE	TRUE	curated	FALSE	Ligand-Receptor	Signaling by Netrin	0	0	1	0.96	1	1	1	1	1	1	1	1	0.18	1	0	1	1	0	0	0	0	1	0	0	1	0.93	1	1	1	1	1	1	1	1	0.35	0.98	0
CPI-SS085E14488	NRXN1_DAG1	simple:Q9ULB1	simple:Q14118	NRXN1	DAG1	TRUE	FALSE	TRUE	curated	FALSE	Receptor-Receptor	Signaling by Neurexin	1	1	1	1	1	1	1	1	1	1	1	1	1	1	1	1	1	1	1	1	1	1	0.74	0.75	0.72	0.76	0.66	0.7	0.6	0.73	0.72	0.69	0.66	0.71	0.72	0.71	0.75
CPI-SS0193D81E1	NRXN2_DAG1	simple:P58401	simple:Q14118	NRXN2	DAG1	TRUE	FALSE	TRUE	curated	FALSE	Receptor-Receptor	Signaling by Neurexin	1	1	1	1	1	1	1	1	1	1	1	1	1	1	1	1	1	1	1	1	1	1	1	1	1	1	1	1	1	1	1	1	1	1	1	1	1
CPI-SS018BD4882	NMU_NMUR1	simple:P48645	simple:Q9HB89	NMU	NMUR1	TRUE	FALSE	TRUE	curated	FALSE	Ligand-Receptor	Signaling by Neuromedin	1	1	1	1	1	1	1	1	1	1	1	1	1	1	1	1	1	1	1	1	1	1	1	1	1	1	1	1	1	1	1	1	1	1	1	1	1
CPI-SS07B3139A0	NMU_NMUR2	simple:P48645	simple:Q9GZQ4	NMU	NMUR2	TRUE	FALSE	TRUE	curated	FALSE	Ligand-Receptor	Signaling by Neuromedin	1	1	1	1	1	1	1	1	1	1	1	1	1	1	1	1	1	1	1	1	1	1	1	1	1	1	1	1	1	1	1	1	1	1	1	1	1
CPI-SS0C7FC7214	NPFF_NPFFR1	simple:O15130	simple:Q9GZQ6	NPFF	NPFFR1	TRUE	FALSE	TRUE	curated	FALSE	Ligand-Receptor	Signaling by Neuropeptide precursor	1	1	1	1	1	1	1	1	1	1	1	1	1	1	1	1	1	1	1	1	1	1	1	1	1	1	1	1	1	1	1	1	1	1	1	1	1
CPI-SS06CA10698	NPFF_NPFFR2	simple:O15130	simple:Q9Y5X5	NPFF	NPFFR2	TRUE	FALSE	TRUE	curated	FALSE	Ligand-Receptor	Signaling by Neuropeptide precursor	1	1	1	1	1	1	1	1	1	1	1	1	1	1	1	1	1	1	1	1	1	1	1	1	1	1	1	1	1	1	1	1	1	1	1	1	1
CPI-SS032AD1183	NPPA_NPR1	simple:P01160	simple:P16066	NPPA	NPR1	TRUE	FALSE	TRUE	curated	FALSE	Ligand-Receptor	Signaling by Neuropeptide precursor	1	1	1	1	1	1	1	1	1	1	1	1	1	1	1	1	1	1	1	1	1	1	1	1	1	1	1	1	1	1	1	1	1	1	1	1	1
CPI-SS06C93E09A	NTS_NTSR1	simple:P30990	simple:P30989	NTS	NTSR1	TRUE	FALSE	TRUE	curated	FALSE	Ligand-Receptor	Signaling by Neurotensin	1	1	1	1	1	1	1	1	1	1	1	1	1	1	1	1	1	1	1	1	1	1	1	1	1	1	1	1	1	1	1	1	1	1	1	1	1
CPI-SS0BF87B9DD	NTS_NTSR2	simple:P30990	simple:O95665	NTS	NTSR2	TRUE	FALSE	TRUE	curated	FALSE	Ligand-Receptor	Signaling by Neurotensin	1	1	1	1	1	1	1	1	1	1	1	1	1	1	1	1	1	1	1	1	1	1	1	1	1	1	1	1	1	1	1	1	1	1	1	1	1
CPI-SC060C69786	NRTN_RET_receptor_2	simple:Q99748	complex:RET_receptor_2	NRTN		TRUE	FALSE	TRUE	curated	FALSE	Ligand-Receptor	Signaling by Neurotrophin	1	1	1	1	1	1	1	1	1	1	1	1	1	1	1	1	1	1	1	1	1	1	1	1	1	1	1	1	1	1	1	1	1	1	1	1	1
CPI-SS05162C56B	NTF3_NTRK3	simple:P20783	simple:Q16288	NTF3	NTRK3	TRUE	FALSE	TRUE	curated	FALSE	Ligand-Receptor	Signaling by Neurotrophin	1	1	1	1	1	1	1	1	1	1	1	1	1	1	1	1	1	1	1	1	1	1	1	1	1	1	1	1	1	1	1	1	1	1	1	1	1
CPI-SS01D36DDFA	PTPRS_NTRK3	simple:Q13332	simple:Q16288	PTPRS	NTRK3	FALSE	TRUE	TRUE	curated	FALSE	Receptor-Receptor		0	0	1	1	0.19	0	1	0.99	1	0	0	0.21	1	0	1	0	0	1	0	0	1	1	0	0	1	1	0.39	0	1	0.98	1	0	0	0.58	1	0	1
CPI-SS0A6FCBF7C	CNTN1_NOTCH1	simple:Q12860	simple:P46531	CNTN1	NOTCH1	FALSE	FALSE	TRUE	curated	FALSE	Ligand-Receptor	Signaling by Notch	1	1	1	1	1	1	1	1	1	1	1	1	1	1	1	1	1	1	1	1	1	1	1	1	1	1	1	1	1	1	1	1	1	1	1	1	1
CPI-SS0FC612D4D	DLK1_NOTCH1	simple:P80370	simple:P46531	DLK1	NOTCH1	FALSE	FALSE	TRUE	curated	FALSE	Ligand-Receptor	Signaling by Notch	1	1	1	1	1	1	1	1	1	1	1	1	1	1	1	1	1	1	1	1	1	1	1	1	1	1	1	1	1	1	1	1	1	1	1	1	1
CPI-SS04A5D6B6F	DLL1_NOTCH1	simple:O00548	simple:P46531	DLL1	NOTCH1	FALSE	FALSE	TRUE	curated	FALSE	Ligand-Receptor	Signaling by Notch	1	1	1	1	1	1	1	1	1	1	1	1	1	1	1	1	1	1	1	1	1	1	1	1	1	1	1	1	1	1	1	1	1	1	1	1	1
CPI-SS0E5A6ADB3	DLL3_NOTCH1	simple:Q9NYJ7	simple:P46531	DLL3	NOTCH1	FALSE	FALSE	TRUE	curated	FALSE	Ligand-Receptor	Signaling by Notch	1	1	1	1	1	1	1	1	1	1	1	1	1	1	1	1	1	1	1	1	1	1	1	1	1	1	1	1	1	1	1	1	1	1	1	1	1
CPI-SS0AFCA0602	DLL4_NOTCH1	simple:Q9NR61	simple:P46531	DLL4	NOTCH1	FALSE	FALSE	TRUE	curated	FALSE	Ligand-Receptor	Signaling by Notch	1	1	1	1	1	1	1	1	1	1	1	1	1	1	1	1	1	1	1	1	1	1	1	1	1	1	1	1	1	1	1	1	1	1	1	1	1
CPI-SS052ADA696	JAG1_NOTCH1	simple:P78504	simple:P46531	JAG1	NOTCH1	FALSE	FALSE	TRUE	curated	FALSE	Ligand-Receptor	Signaling by Notch	1	1	1	1	1	1	1	1	1	1	1	1	1	1	1	1	1	1	1	1	1	1	1	1	1	1	1	1	1	1	1	1	1	1	1	1	1
CPI-SS0DB3F5A37	JAG2_NOTCH1	simple:Q9Y219	simple:P46531	JAG2	NOTCH1	FALSE	FALSE	TRUE	curated	FALSE	Ligand-Receptor	Signaling by Notch	1	1	1	1	1	1	1	1	1	1	1	1	1	1	1	1	1	1	1	1	1	1	1	1	1	1	1	1	1	1	1	1	1	1	1	1	1
CPI-SS029811409	CNTN1_NOTCH2	simple:Q12860	simple:Q04721	CNTN1	NOTCH2	FALSE	FALSE	TRUE	curated	FALSE	Ligand-Receptor	Signaling by Notch	1	1	1	1	1	1	1	1	1	1	1	1	1	1	1	1	1	1	1	1	1	1	1	1	1	1	1	1	1	1	1	1	1	1	1	1	1
CPI-SS0E1A8414D	DLK1_NOTCH2	simple:P80370	simple:Q04721	DLK1	NOTCH2	FALSE	FALSE	TRUE	curated	FALSE	Ligand-Receptor	Signaling by Notch	1	1	1	1	1	1	1	1	1	1	1	1	1	1	1	1	1	1	1	1	1	1	1	1	1	1	1	1	1	1	1	1	1	1	1	1	1
CPI-SS0423580E5	DLL1_NOTCH2	simple:O00548	simple:Q04721	DLL1	NOTCH2	FALSE	FALSE	TRUE	curated	FALSE	Ligand-Receptor	Signaling by Notch	1	1	1	1	1	1	1	1	1	1	1	1	1	1	1	1	1	1	1	1	1	1	1	1	1	1	1	1	1	1	1	1	1	1	1	1	1
CPI-SS06BBCAC08	DLL3_NOTCH2	simple:Q9NYJ7	simple:Q04721	DLL3	NOTCH2	FALSE	FALSE	TRUE	curated	FALSE	Ligand-Receptor	Signaling by Notch	1	1	1	1	1	1	1	1	1	1	1	1	1	1	1	1	1	1	1	1	1	1	1	1	1	1	1	1	1	1	1	1	1	1	1	1	1
CPI-SS08E4D6FA9	DLL4_NOTCH2	simple:Q9NR61	simple:Q04721	DLL4	NOTCH2	FALSE	FALSE	TRUE	curated	FALSE	Ligand-Receptor	Signaling by Notch	1	1	1	1	1	1	1	1	1	1	1	1	1	1	1	1	1	1	1	1	1	1	1	1	1	1	1	1	1	1	1	1	1	1	1	1	1
CPI-SS060B82BBC	JAG1_NOTCH2	simple:P78504	simple:Q04721	JAG1	NOTCH2	FALSE	FALSE	TRUE	curated	FALSE	Ligand-Receptor	Signaling by Notch	1	1	1	1	1	1	1	1	1	1	1	1	1	1	1	1	1	1	1	1	1	1	1	1	1	1	1	1	1	1	1	1	1	1	1	1	1
CPI-SS065B2DBAE	JAG2_NOTCH2	simple:Q9Y219	simple:Q04721	JAG2	NOTCH2	FALSE	FALSE	TRUE	curated	FALSE	Ligand-Receptor	Signaling by Notch	1	1	1	1	0.53	1	1	1	1	1	0	1	0	0	1	0.66	0	1	1	1	1	0	1	1	1	1	0.31	1	1	1	0.86	1	0	1	0	0	1
CPI-SS0730D1EF3	CNTN1_MCAM	simple:Q12860	simple:P43121	CNTN1	MCAM	FALSE	FALSE	FALSE	curated	FALSE	Adhesion-Adhesion		1	1	1	1	1	1	1	1	1	1	1	1	1	1	1	1	1	1	1	1	1	1	1	1	1	1	1	1	1	1	1	1	1	1	1	1	1
CPI-SS0BDC912F3	CNTN1_NRCAM	simple:Q12860	simple:Q92823	CNTN1	NRCAM	TRUE	FALSE	FALSE	curated	FALSE	Adhesion-Adhesion		1	1	1	1	1	1	1	1	0	1	1	1	1	1	1	1	1	1	1	1	1	1	1	1	1	1	1	1	1	1	0	1	1	1	1	1	1
CPI-SS007AA9FDE	DLK1_NOTCH3	simple:P80370	simple:Q9UM47	DLK1	NOTCH3	FALSE	FALSE	TRUE	curated	FALSE	Ligand-Receptor	Signaling by Notch	1	1	1	1	1	1	1	1	1	1	1	1	1	1	1	1	1	1	1	1	1	1	1	1	1	1	1	1	1	1	1	1	1	1	1	1	1
CPI-SS047232C64	DLL1_NOTCH3	simple:O00548	simple:Q9UM47	DLL1	NOTCH3	FALSE	FALSE	TRUE	curated	FALSE	Ligand-Receptor	Signaling by Notch	1	1	1	1	1	1	1	1	1	1	1	1	1	1	1	1	1	1	1	1	1	1	1	1	1	1	1	1	1	1	1	1	1	1	1	1	1
CPI-SS035E5A708	DLL3_NOTCH3	simple:Q9NYJ7	simple:Q9UM47	DLL3	NOTCH3	FALSE	FALSE	TRUE	curated	FALSE	Ligand-Receptor	Signaling by Notch	1	1	1	1	1	1	1	1	1	1	1	1	1	1	1	1	1	1	1	1	1	1	1	1	1	1	1	1	1	1	1	1	1	1	1	1	1
CPI-SS0938C6980	DLL4_NOTCH3	simple:Q9NR61	simple:Q9UM47	DLL4	NOTCH3	FALSE	FALSE	TRUE	curated	FALSE	Ligand-Receptor	Signaling by Notch	1	1	1	1	1	1	1	1	1	1	1	1	1	1	1	1	1	1	1	1	1	1	1	1	1	1	1	1	1	1	1	1	1	1	1	1	1
CPI-SS0B99F22A2	JAG1_NOTCH3	simple:P78504	simple:Q9UM47	JAG1	NOTCH3	FALSE	FALSE	TRUE	curated	FALSE	Ligand-Receptor	Signaling by Notch	1	1	1	1	1	1	1	1	1	1	1	1	1	1	1	1	1	1	1	1	1	1	1	1	1	1	1	1	1	1	1	1	1	1	1	1	1
CPI-SS0263EFDDF	JAG2_NOTCH3	simple:Q9Y219	simple:Q9UM47	JAG2	NOTCH3	FALSE	FALSE	TRUE	curated	FALSE	Ligand-Receptor	Signaling by Notch	1	1	1	1	1	1	1	1	1	1	1	1	1	1	1	1	1	1	1	1	1	1	1	1	1	1	1	1	1	1	1	1	1	1	1	1	1
CPI-SS015B87133	JAG1_CD46	simple:P78504	simple:P15529	JAG1	CD46	FALSE	FALSE	TRUE	curated	FALSE	Ligand-Receptor		1	1	1	1	1	1	1	1	1	1	1	1	1	1	1	1	1	1	1	1	1	1	1	1	1	1	1	1	1	1	1	1	1	1	1	1	1
CPI-SS0EDD8CDD4	JAG1_VASN	simple:P78504	simple:Q6EMK4	JAG1	VASN	TRUE	FALSE	FALSE	curated	FALSE	Ligand-Receptor		1	1	1	1	1	1	1	1	1	1	1	1	1	1	1	1	1	1	1	1	1	1	1	1	1	1	1	1	1	1	1	1	1	1	1	1	1
CPI-SS02EEA092C	JAG2_VASN	simple:Q9Y219	simple:Q6EMK4	JAG2	VASN	TRUE	FALSE	FALSE	curated	FALSE	Ligand-Receptor		1	1	1	1	1	1	1	1	1	1	1	1	1	1	1	1	1	1	1	1	1	1	1	1	1	1	1	1	1	1	1	1	1	1	1	1	1
CPI-SS0CD40D735	PDYN_OPRD1	simple:P01213	simple:P41143	PDYN	OPRD1	TRUE	FALSE	TRUE	curated	FALSE	Ligand-Receptor	Signaling by Opioid	1	1	1	1	1	1	1	1	1	1	1	1	1	1	1	1	1	1	1	1	1	1	1	1	1	1	1	1	1	1	1	1	1	1	1	1	1
CPI-SS0BD6EE954	PENK_OPRD1	simple:P01210	simple:P41143	PENK	OPRD1	TRUE	FALSE	TRUE	curated	FALSE	Ligand-Receptor	Signaling by Opioid	1	1	1	1	1	1	1	1	1	1	1	1	1	1	1	1	1	1	1	1	1	1	1	1	1	1	1	1	1	1	1	1	1	1	1	1	1
CPI-CS005209739	b-Endorphin_byPOMC_OPRD1	complex:b-Endorphin_byPOMC	simple:P41143		OPRD1	TRUE	FALSE	TRUE	curated	FALSE	Ligand-Receptor	Signaling by Proopiomelanocortin	1	1	1	1	1	1	1	1	1	1	1	1	1	1	1	1	1	1	1	1	1	1	1	1	1	1	1	1	1	1	1	1	1	1	1	1	1
CPI-SS0AFFDEC0B	PDYN_OPRK1	simple:P01213	simple:P41145	PDYN	OPRK1	TRUE	FALSE	TRUE	curated	FALSE	Ligand-Receptor	Signaling by Opioid	1	1	1	1	1	1	1	1	1	1	1	1	1	1	1	1	1	1	1	1	1	1	1	1	1	1	1	1	1	1	1	1	1	1	1	1	1
CPI-SS0D1EF9598	PENK_OPRK1	simple:P01210	simple:P41145	PENK	OPRK1	TRUE	FALSE	TRUE	curated	FALSE	Ligand-Receptor	Signaling by Opioid	1	1	1	1	1	1	1	1	1	1	1	1	1	1	1	1	1	1	1	1	1	1	1	1	1	1	1	1	1	1	1	1	1	1	1	1	1
CPI-CS040CDD259	b-Endorphin_byPOMC_OPRK1	complex:b-Endorphin_byPOMC	simple:P41145		OPRK1	TRUE	FALSE	TRUE	curated	FALSE	Ligand-Receptor	Signaling by Proopiomelanocortin	1	1	1	1	1	1	1	1	1	1	1	1	1	1	1	1	1	1	1	1	1	1	1	1	1	1	1	1	1	1	1	1	1	1	1	1	1
CPI-SS0D0DC29DB	PDYN_OPRM1	simple:P01213	simple:P35372	PDYN	OPRM1	TRUE	FALSE	TRUE	curated	FALSE	Ligand-Receptor	Signaling by Opioid	1	1	1	1	1	1	1	1	1	1	1	1	1	1	1	1	1	1	1	1	1	1	1	1	1	1	1	1	1	1	1	1	1	1	1	1	1
CPI-SS0D97012FB	PENK_OPRM1	simple:P01210	simple:P35372	PENK	OPRM1	TRUE	FALSE	TRUE	curated	FALSE	Ligand-Receptor	Signaling by Opioid	1	1	1	1	1	1	1	1	1	1	1	1	1	1	1	1	1	1	1	1	1	1	1	1	1	1	1	1	1	1	1	1	1	1	1	1	1
CPI-CS0FFD6263C	b-Endorphin_byPOMC_OPRM1	complex:b-Endorphin_byPOMC	simple:P35372		OPRM1	TRUE	FALSE	TRUE	curated	FALSE	Ligand-Receptor	Signaling by Proopiomelanocortin	1	1	1	1	1	1	1	1	1	1	1	1	1	1	1	1	1	1	1	1	1	1	1	1	1	1	1	1	1	1	1	1	1	1	1	1	1
CPI-SS0DAB76F63	PNOC_OPRL1	simple:Q13519	simple:P41146	PNOC	OPRL1	TRUE	FALSE	TRUE	curated	FALSE	Ligand-Receptor	Signaling by Opioid	1	1	1	1	1	1	1	1	1	1	1	1	1	1	1	1	1	1	1	1	1	1	1	1	1	1	1	1	1	1	1	1	1	1	1	1	1
CPI-SS02461AE98	HCRT_HCRTR2	simple:O43612	simple:O43614	HCRT	HCRTR2	TRUE	FALSE	TRUE	curated	FALSE	Ligand-Receptor	Signaling by Orexin	1	1	1	1	1	1	1	1	1	1	1	1	1	1	1	1	1	1	1	1	1	1	1	1	1	1	1	1	1	1	1	1	1	1	1	1	1
CPI-SS06CBEA807	PTH2_PTH1R	simple:Q96A98	simple:Q03431	PTH2	PTH1R	TRUE	FALSE	TRUE	curated	FALSE	Ligand-Receptor	Signaling by Parathyroid hormone	1	1	1	1	1	1	1	1	1	1	1	1	1	1	1	1	1	1	1	1	1	1	1	1	1	1	1	1	1	1	1	1	1	1	1	1	1
CPI-SS0483CE4ED	PTHLH_PTH1R	simple:P12272	simple:Q03431	PTHLH	PTH1R	TRUE	FALSE	TRUE	curated	FALSE	Ligand-Receptor	Signaling by Parathyroid hormone	1	1	1	1	1	1	1	1	1	1	1	1	1	1	1	1	1	1	1	1	1	1	1	1	1	1	1	1	1	1	1	1	1	1	1	1	1
CPI-SS07E3769D0	PTH2_PTH2R	simple:Q96A98	simple:P49190	PTH2	PTH2R	TRUE	FALSE	TRUE	curated	FALSE	Ligand-Receptor	Signaling by Parathyroid hormone	1	1	1	1	1	1	1	1	1	1	1	1	1	1	1	1	1	1	1	1	1	1	1	1	1	1	1	1	1	1	1	1	1	1	1	1	1
CPI-SS012B216F6	PTHLH_PTH2R	simple:P12272	simple:P49190	PTHLH	PTH2R	TRUE	FALSE	TRUE	curated	FALSE	Ligand-Receptor	Signaling by Parathyroid hormone	1	1	1	1	1	1	1	1	1	1	1	1	1	1	1	1	1	1	1	1	1	1	1	1	1	1	1	1	1	1	1	1	1	1	1	1	1
CPI-SS0133239EA	ADCYAP1_ADCYAP1R1	simple:P18509	simple:P41586	ADCYAP1	ADCYAP1R1	TRUE	FALSE	TRUE	curated	FALSE	Ligand-Receptor	Signaling by Pituitary adenylate	1	1	1	1	1	1	1	1	1	1	1	1	1	1	1	1	1	1	1	1	1	1	0.95	0.95	0	0	0.01	0	0	0	0.01	0	0	0	0	0.95	0.17
CPI-SS06102CC06	VIP_ADCYAP1R1	simple:P01282	simple:P41586	VIP	ADCYAP1R1	TRUE	FALSE	TRUE	curated	FALSE	Ligand-Receptor	Signaling by Vasoactive Intestinal Peptide	1	1	1	1	1	1	1	1	1	1	1	1	1	1	1	1	1	1	1	1	1	1	1	1	1	1	1	1	1	1	1	1	1	1	1	1	1
CPI-SS062DED513	ADCYAP1_VIPR1	simple:P18509	simple:P32241	ADCYAP1	VIPR1	TRUE	FALSE	TRUE	curated	FALSE	Ligand-Receptor	Signaling by Pituitary adenylate	1	1	1	1	1	1	1	1	1	1	1	1	1	1	1	1	1	1	1	1	1	1	1	1	1	1	1	1	1	1	1	1	1	1	1	1	1
CPI-SS0C8A09915	VIP_VIPR1	simple:P01282	simple:P32241	VIP	VIPR1	TRUE	FALSE	TRUE	curated	FALSE	Ligand-Receptor	Signaling by Vasoactive Intestinal Peptide	1	1	1	1	1	1	1	1	1	1	1	1	1	1	1	1	1	1	1	1	1	1	1	1	1	1	1	1	1	1	1	1	1	1	1	1	1
CPI-SS02CCE14A7	ADCYAP1_VIPR2	simple:P18509	simple:P41587	ADCYAP1	VIPR2	TRUE	FALSE	TRUE	curated	FALSE	Ligand-Receptor	Signaling by Pituitary adenylate	1	1	1	1	1	1	1	1	1	1	1	1	1	1	1	1	1	1	1	1	1	1	1	0.95	0.95	1	0.03	1	1	1	0	0	0	1	0.02	1	0.95
CPI-SS05B60E59C	VIP_VIPR2	simple:P01282	simple:P41587	VIP	VIPR2	TRUE	FALSE	TRUE	curated	FALSE	Ligand-Receptor	Signaling by Vasoactive Intestinal Peptide	1	1	1	1	1	1	1	1	1	1	1	1	1	1	1	1	1	1	1	1	1	1	1	1	1	1	1	1	1	1	1	1	1	1	1	1	1
CPI-SS07361522F	PGF_FLT1	simple:P49763	simple:P17948	PGF	FLT1	TRUE	FALSE	TRUE	curated	FALSE	Ligand-Receptor	Signaling by Placenta growth factor	1	1	1	1	1	1	1	1	1	1	1	1	1	1	1	1	1	1	1	1	1	1	1	1	1	1	1	1	1	1	1	1	1	1	1	1	1
CPI-SS0B9B3870A	VEGFA_FLT1	simple:P15692	simple:P17948	VEGFA	FLT1	TRUE	FALSE	TRUE	curated	FALSE	Ligand-Receptor	Signaling by Vascular endothelial growth factor	1	1	1	1	1	1	1	1	1	1	1	1	1	1	1	1	1	1	1	1	1	1	1	1	1	1	1	1	1	1	1	1	1	1	1	1	1
CPI-SS00D51DD37	VEGFB_FLT1	simple:P49765	simple:P17948	VEGFB	FLT1	TRUE	FALSE	TRUE	curated	FALSE	Ligand-Receptor	Signaling by Vascular endothelial growth factor	1	1	1	1	1	1	1	1	1	1	1	1	1	1	1	1	1	1	1	1	1	1	1	1	1	1	1	1	1	1	1	1	1	1	1	1	1
CPI-SC0B51DC960	PGF_FLT1_complex	simple:P49763	complex:FLT1_complex	PGF		TRUE	FALSE	TRUE	curated	FALSE	Ligand-Receptor	Signaling by Placenta growth factor	1	1	1	1	1	1	1	1	1	1	1	1	1	1	1	1	1	1	1	1	1	1	1	1	1	1	1	1	1	1	1	1	1	1	1	1	1
CPI-SC0AFC650CD	VEGFA_FLT1_complex	simple:P15692	complex:FLT1_complex	VEGFA		TRUE	FALSE	TRUE	curated	FALSE	Ligand-Receptor	Signaling by Vascular endothelial growth factor	1	1	1	1	1	1	1	1	1	1	1	1	1	1	1	1	1	1	1	1	1	1	1	1	1	1	1	1	1	1	1	1	1	1	1	1	1
CPI-SC03F1C301F	VEGFB_FLT1_complex	simple:P49765	complex:FLT1_complex	VEGFB		TRUE	FALSE	TRUE	curated	FALSE	Ligand-Receptor	Signaling by Vascular endothelial growth factor	1	1	1	1	1	1	1	1	1	1	1	1	1	1	1	1	1	1	1	1	1	1	1	1	1	1	1	1	1	1	1	1	1	1	1	1	1
CPI-SS01790830C	PGF_NRP1	simple:P49763	simple:O14786	PGF	NRP1	TRUE	FALSE	TRUE	curated	FALSE	Ligand-Receptor	Signaling by Placenta growth factor	1	1	1	1	1	1	1	1	1	1	1	1	1	1	1	1	1	1	1	1	1	1	1	1	1	1	1	1	1	1	1	1	1	1	1	1	1
CPI-SS034083FFA	SEMA3A_NRP1	simple:Q14563	simple:O14786	SEMA3A	NRP1	TRUE	FALSE	TRUE	curated	FALSE	Ligand-Receptor	Signaling by Semaphorin	0	0	1	1	0	0	0	1	1	1	1	0	1	1	1	1	1	0	0	0	0	1	0	0	1	1	0	0	0	1	1	1	1	0	1	1	1
CPI-SS043E22BF5	VEGFA_NRP1	simple:P15692	simple:O14786	VEGFA	NRP1	TRUE	FALSE	TRUE	curated	FALSE	Ligand-Receptor	Signaling by Vascular endothelial growth factor	0	0	1	1	0	0	0	1	1	1	1	0	1	1	1	1	1	0	0	0	0	1	0	0	1	1	0	0	0	1	1	1	1	0	1	1	1
CPI-SS00508D1C2	VEGFB_NRP1	simple:P49765	simple:O14786	VEGFB	NRP1	TRUE	FALSE	TRUE	curated	FALSE	Ligand-Receptor	Signaling by Vascular endothelial growth factor	0	0	1	1	0	0	0	1	1	1	1	0	1	1	1	1	1	0	0.1	0	0	1	0	0	1	1	0	0	0	1	1	1	1	0	1	1	1
CPI-SS065D9259F	PGF_NRP2	simple:P49763	simple:O60462	PGF	NRP2	TRUE	FALSE	TRUE	curated	FALSE	Ligand-Receptor	Signaling by Placenta growth factor	1	1	1	1	1	1	1	1	1	1	1	1	1	1	1	1	1	1	1	1	1	1	1	1	1	1	1	1	1	1	1	1	1	1	1	1	1
CPI-SS0F67B526A	SEMA3C_NRP2	simple:Q99985	simple:O60462	SEMA3C	NRP2	TRUE	FALSE	TRUE	curated	FALSE	Ligand-Receptor	Signaling by Semaphorin	1	1	1	1	1	1	1	1	1	1	1	1	1	1	1	1	1	1	1	1	1	1	1	1	1	1	1	1	1	1	1	1	1	1	1	1	1
CPI-SS0674B0F46	SEMA3F_NRP2	simple:Q13275	simple:O60462	SEMA3F	NRP2	TRUE	FALSE	TRUE	curated	FALSE	Ligand-Receptor	Signaling by Semaphorin	1	0.06	1	1	1	1	1	1	1	1	1	1	1	1	0	0	1	1	0	0	0	0	1	0.07	1	1	1	1	1	1	1	1	1	1	1	1	0
CPI-SS046F8AD8B	VEGFA_NRP2	simple:P15692	simple:O60462	VEGFA	NRP2	TRUE	FALSE	TRUE	curated	FALSE	Ligand-Receptor	Signaling by Vascular endothelial growth factor	1	0.02	1	1	1	1	1	1	1	1	1	1	1	1	0	0	1	1	0	0	0	0	1	0.07	1	1	1	1	1	1	1	1	1	1	1	1	0
CPI-SS0B70EB09E	PDGFA_PDGFRA	simple:P04085	simple:P16234	PDGFA	PDGFRA	TRUE	FALSE	TRUE	curated	FALSE	Ligand-Receptor	Signaling by Platelet-derived growth factor	1	1	1	1	1	1	1	1	1	1	1	1	1	1	1	1	1	1	1	1	1	1	1	1	1	1	1	1	1	1	1	1	1	1	1	1	1
CPI-SS0FEEB187C	PDGFB_PDGFRA	simple:P01127	simple:P16234	PDGFB	PDGFRA	TRUE	FALSE	TRUE	curated	FALSE	Ligand-Receptor	Signaling by Platelet-derived growth factor	1	1	1	1	1	1	1	1	1	1	1	1	1	1	1	1	1	1	1	1	1	1	1	1	1	1	1	1	1	1	1	1	1	1	1	1	1
CPI-SS06DA9B4FE	PDGFC_PDGFRA	simple:Q9NRA1	simple:P16234	PDGFC	PDGFRA	TRUE	FALSE	TRUE	curated	FALSE	Ligand-Receptor	Signaling by Platelet-derived growth factor	1	1	1	1	1	1	1	1	1	1	1	1	1	1	1	1	1	1	1	1	1	1	1	1	1	1	1	1	1	1	1	1	1	1	1	1	1
CPI-SC00DF4C861	PDGFB_PDGFR_complex	simple:P01127	complex:PDGFR_complex	PDGFB		TRUE	FALSE	TRUE	curated	FALSE	Ligand-Receptor	Signaling by Platelet-derived growth factor	1	1	1	1	1	1	1	1	1	1	1	1	1	1	1	1	1	1	1	1	1	1	1	1	1	1	1	1	1	1	1	1	1	1	1	1	1
CPI-SC042177446	PDGFD_PDGFR_complex	simple:Q9GZP0	complex:PDGFR_complex	PDGFD		TRUE	FALSE	TRUE	curated	FALSE	Ligand-Receptor	Signaling by Platelet-derived growth factor	1	1	1	1	1	1	1	1	1	1	1	1	1	1	1	1	1	1	1	1	1	1	1	1	1	1	1	1	1	1	1	1	1	1	1	1	1
CPI-SS05A26A1DE	PDGFB_PDGFRB	simple:P01127	simple:P09619	PDGFB	PDGFRB	TRUE	FALSE	TRUE	curated	FALSE	Ligand-Receptor	Signaling by Platelet-derived growth factor	1	0	1	1	1	1	1	1	1	1	1	1	1	1	1	1	1	1	1	1	1	1	1	0	1	1	1	1	1	1	1	1	1	1	1	1	1
CPI-SS0B3C76C9D	PDGFD_PDGFRB	simple:Q9GZP0	simple:P09619	PDGFD	PDGFRB	TRUE	FALSE	TRUE	curated	FALSE	Ligand-Receptor	Signaling by Platelet-derived growth factor	1	1	1	1	1	1	1	1	1	1	1	1	1	1	1	1	1	1	1	1	1	1	1	1	1	1	1	1	1	1	1	1	1	1	1	1	1
CPI-SS0A8627ED6	PVR_CD226	simple:P15151	simple:Q15762	PVR	CD226	TRUE	TRUE	TRUE	curated	FALSE	Ligand-Receptor	Signaling by Poliovirus receptor	1	1	1	1	1	1	1	1	1	1	1	1	1	1	1	1	1	1	1	1	1	1	1	1	1	1	1	1	1	1	1	1	1	1	1	1	1
CPI-SS0B84DAE3D	PVR_CD96	simple:P15151	simple:P40200	PVR	CD96	TRUE	TRUE	TRUE	curated	FALSE	Ligand-Receptor	Signaling by Poliovirus receptor	1	1	1	1	1	1	1	1	1	1	1	1	1	1	1	1	1	1	1	1	1	1	1	1	1	1	1	1	1	1	1	1	1	1	1	1	1
CPI-SS0666DE74B	NPY_NPY1R	simple:P01303	simple:P25929	NPY	NPY1R	TRUE	FALSE	TRUE	curated	FALSE	Ligand-Receptor	Signaling by Pro-neuregulin	1	1	1	1	1	1	1	1	1	1	1	1	1	1	1	1	1	1	1	1	1	1	1	1	1	1	1	1	1	1	1	1	1	1	1	1	1
CPI-SS0E2083FAC	NPY_NPY2R	simple:P01303	simple:P49146	NPY	NPY2R	TRUE	FALSE	TRUE	curated	FALSE	Ligand-Receptor	Signaling by Pro-neuregulin	1	1	1	1	1	1	1	1	1	1	1	1	1	1	1	1	1	1	1	1	1	1	1	1	1	1	1	1	1	1	1	1	1	1	1	1	1
CPI-SS0D9B4021E	NPY_NPY5R	simple:P01303	simple:Q15761	NPY	NPY5R	TRUE	FALSE	TRUE	curated	FALSE	Ligand-Receptor	Signaling by Pro-neuregulin	1	1	1	1	1	1	1	1	1	1	1	1	1	1	1	1	1	1	1	1	1	1	1	1	1	1	1	1	1	1	1	1	1	1	1	1	1
CPI-SS04465565A	PROK1_PROKR2	simple:P58294	simple:Q8NFJ6	PROK1	PROKR2	TRUE	FALSE	TRUE	curated	FALSE	Ligand-Receptor	Signaling by Prokineticin	1	1	1	1	1	1	1	1	1	1	1	1	1	1	1	1	1	1	1	1	1	1	1	1	1	1	1	1	1	1	1	1	1	1	1	1	1
CPI-SS0AEED3EB0	PROK2_PROKR2	simple:Q9HC23	simple:Q8NFJ6	PROK2	PROKR2	TRUE	FALSE	TRUE	curated	FALSE	Ligand-Receptor	Signaling by Prokineticin	1	1	1	1	1	1	1	1	1	1	1	1	1	1	1	1	1	1	1	1	1	1	1	1	1	1	1	1	1	1	1	1	1	1	1	1	1
CPI-SS0D8DE8E59	PSAP_GPR37	simple:P07602	simple:O15354	PSAP	GPR37	TRUE	FALSE	TRUE	curated	FALSE	Ligand-Receptor	Signaling by Prosaposin	1	1	1	1	1	1	1	1	1	1	1	1	1	1	1	1	1	1	1	1	1	1	1	1	1	1	1	1	1	1	1	1	1	1	1	1	1
CPI-SS075B1AA3A	PSAP_GPR37L1	simple:P07602	simple:O60883	PSAP	GPR37L1	TRUE	FALSE	TRUE	curated	FALSE	Ligand-Receptor	Signaling by Prosaposin	1	1	1	1	1	1	1	1	1	1	1	1	1	1	1	1	1	1	1	1	1	1	1	1	1	1	1	1	1	1	1	1	1	1	1	1	1
CPI-CS09DCEBC2B	ProstaglandinE2_byPTGES_PTGER1	complex:ProstaglandinE2_byPTGES	simple:P34995		PTGER1	TRUE	FALSE	TRUE	curated	FALSE	Ligand-Receptor	Signaling by Prostaglandin	1	1	1	1	1	1	1	1	1	1	1	1	1	1	1	1	1	1	1	1	1	1	1	1	1	1	1	1	1	1	1	1	1	1	1	1	1
CPI-CS0DEB18CB6	ProstaglandinE2_byPTGES2_PTGER1	complex:ProstaglandinE2_byPTGES2	simple:P34995		PTGER1	TRUE	FALSE	TRUE	curated	FALSE	Ligand-Receptor	Signaling by Prostaglandin	1	1	1	1	1	1	1	1	1	1	1	1	1	1	1	1	1	1	1	1	1	1	1	1	1	1	1	1	1	1	1	1	1	1	1	1	1
CPI-CS059CF7CAA	ProstaglandinE2_byPTGES3_PTGER1	complex:ProstaglandinE2_byPTGES3	simple:P34995		PTGER1	TRUE	FALSE	TRUE	curated	FALSE	Ligand-Receptor	Signaling by Prostaglandin	1	1	1	1	1	1	1	1	1	1	1	1	1	1	1	1	1	1	1	1	1	1	1	1	1	1	1	1	1	1	1	1	1	1	1	1	1
CPI-CS0F0453B03	ProstaglandinE2_byPTGES_PTGER2	complex:ProstaglandinE2_byPTGES	simple:P43116		PTGER2	TRUE	FALSE	TRUE	curated	FALSE	Ligand-Receptor	Signaling by Prostaglandin	1	1	1	1	1	1	1	1	1	1	1	1	1	1	1	1	1	1	1	1	1	1	1	1	1	1	1	1	1	1	1	1	1	1	1	1	1
CPI-CS0086A177F	ProstaglandinE2_byPTGES2_PTGER2	complex:ProstaglandinE2_byPTGES2	simple:P43116		PTGER2	TRUE	FALSE	TRUE	curated	FALSE	Ligand-Receptor	Signaling by Prostaglandin	1	1	1	1	1	1	1	1	1	1	1	1	1	1	1	1	1	1	1	1	1	1	1	1	1	1	1	1	1	1	1	1	1	1	1	1	1
CPI-CS000F037BD	ProstaglandinE2_byPTGES3_PTGER2	complex:ProstaglandinE2_byPTGES3	simple:P43116		PTGER2	TRUE	FALSE	TRUE	curated	FALSE	Ligand-Receptor	Signaling by Prostaglandin	1	1	1	1	1	1	1	1	1	1	1	1	1	1	1	1	1	1	1	1	1	1	1	1	1	1	1	1	1	1	1	1	1	1	1	1	1
CPI-CS080C76630	ProstaglandinE2_byPTGES_PTGER3	complex:ProstaglandinE2_byPTGES	simple:P43115		PTGER3	TRUE	FALSE	TRUE	curated	FALSE	Ligand-Receptor	Signaling by Prostaglandin	1	1	1	1	1	1	1	1	1	1	1	1	1	1	1	1	1	1	1	1	1	1	1	1	1	1	1	1	1	1	1	1	1	1	1	1	1
CPI-CS0F721837F	ProstaglandinE2_byPTGES2_PTGER3	complex:ProstaglandinE2_byPTGES2	simple:P43115		PTGER3	TRUE	FALSE	TRUE	curated	FALSE	Ligand-Receptor	Signaling by Prostaglandin	1	1	1	1	1	1	1	1	1	1	1	1	1	1	1	1	1	1	1	1	1	1	1	1	1	1	1	1	1	1	1	1	1	1	1	1	1
CPI-CS0C9671CB6	ProstaglandinE2_byPTGES3_PTGER3	complex:ProstaglandinE2_byPTGES3	simple:P43115		PTGER3	TRUE	FALSE	TRUE	curated	FALSE	Ligand-Receptor	Signaling by Prostaglandin	1	1	1	1	1	1	1	1	1	1	1	1	1	1	1	1	1	1	1	0	0.09	1	1	1	1	1	1	1	1	1	1	1	1	1	1	1	1
CPI-CS023F349AF	ProstaglandinE2_byPTGES_PTGER4	complex:ProstaglandinE2_byPTGES	simple:P35408		PTGER4	TRUE	FALSE	TRUE	curated	FALSE	Ligand-Receptor	Signaling by Prostaglandin	1	1	1	1	1	1	1	1	1	1	1	1	1	1	1	1	1	1	1	1	1	1	1	1	1	1	1	1	1	1	1	1	1	1	1	1	1
CPI-CS08E678B9D	ProstaglandinE2_byPTGES2_PTGER4	complex:ProstaglandinE2_byPTGES2	simple:P35408		PTGER4	TRUE	FALSE	TRUE	curated	FALSE	Ligand-Receptor	Signaling by Prostaglandin	1	1	1	1	1	1	1	1	1	1	1	1	1	1	1	1	1	1	1	1	1	1	1	1	1	1	1	1	1	1	1	1	1	1	1	1	1
CPI-CS036B95798	ProstaglandinE2_byPTGES3_PTGER4	complex:ProstaglandinE2_byPTGES3	simple:P35408		PTGER4	TRUE	FALSE	TRUE	curated	FALSE	Ligand-Receptor	Signaling by Prostaglandin	1	1	1	1	1	1	1	1	1	1	1	1	1	1	1	1	1	1	1	1	1	1	1	1	1	1	1	1	1	1	1	1	1	1	1	1	1
CPI-SC0E7F51B25	RSPO1_FZD8_LRP6	simple:Q2MKA7	complex:FZD8_LRP6	RSPO1		TRUE	FALSE	FALSE	curated	FALSE	Ligand-Receptor	Signaling by R-spondin	1	1	1	1	1	1	1	1	1	1	1	1	1	1	1	1	1	1	1	1	1	1	1	1	1	1	1	1	1	1	1	1	1	1	1	1	1
CPI-SC0E8623846	WNT1_FZD8_LRP6	simple:P04628	complex:FZD8_LRP6	WNT1		TRUE	FALSE	FALSE	curated	FALSE	Ligand-Receptor	Signaling by WNT	1	1	1	1	1	1	1	1	1	1	1	1	1	1	1	1	1	1	1	1	1	1	1	1	1	1	1	1	1	1	1	1	1	1	1	1	1
CPI-SC031A56DEB	WNT10A_FZD8_LRP6	simple:Q9GZT5	complex:FZD8_LRP6	WNT10A		TRUE	FALSE	FALSE	curated	FALSE	Ligand-Receptor	Signaling by WNT	1	1	1	1	1	1	1	1	1	1	1	1	1	1	1	1	1	1	1	1	1	1	1	1	1	1	1	1	1	1	1	1	1	1	1	1	1
CPI-SC08F2BED38	WNT16_FZD8_LRP6	simple:Q9UBV4	complex:FZD8_LRP6	WNT16		TRUE	FALSE	FALSE	curated	FALSE	Ligand-Receptor	Signaling by WNT	1	1	1	1	1	1	1	1	1	1	1	1	1	1	1	1	1	1	1	1	1	1	1	1	1	1	1	1	1	1	1	1	1	1	1	1	1
CPI-SC061351B3F	WNT2_FZD8_LRP6	simple:P09544	complex:FZD8_LRP6	WNT2		TRUE	FALSE	FALSE	curated	FALSE	Ligand-Receptor	Signaling by WNT	1	1	1	1	1	1	1	1	1	1	1	1	1	1	1	1	1	1	1	1	1	1	1	1	1	1	1	1	1	1	1	1	1	1	1	1	1
CPI-SC077E857AE	WNT2B_FZD8_LRP6	simple:Q93097	complex:FZD8_LRP6	WNT2B		TRUE	FALSE	FALSE	curated	FALSE	Ligand-Receptor	Signaling by WNT	1	1	1	1	1	1	1	1	1	1	1	1	1	1	1	1	1	1	1	1	1	1	1	1	1	1	1	1	1	1	1	1	1	1	1	1	1
CPI-SC07648DD90	WNT3_FZD8_LRP6	simple:P56703	complex:FZD8_LRP6	WNT3		TRUE	FALSE	FALSE	curated	FALSE	Ligand-Receptor	Signaling by WNT	1	1	1	1	1	1	1	1	1	1	1	1	1	1	1	1	1	1	1	1	1	1	1	1	1	1	1	1	1	1	1	1	1	1	1	1	1
CPI-SC028E09B43	WNT4_FZD8_LRP6	simple:P56705	complex:FZD8_LRP6	WNT4		TRUE	FALSE	FALSE	curated	FALSE	Ligand-Receptor	Signaling by WNT	1	1	1	1	1	1	1	1	1	1	1	1	1	1	1	1	1	1	1	1	1	1	1	1	1	1	1	1	1	1	1	1	1	1	1	1	1
CPI-SC05E81C125	WNT5A_FZD8_LRP6	simple:P41221	complex:FZD8_LRP6	WNT5A		TRUE	FALSE	FALSE	curated	FALSE	Ligand-Receptor	Signaling by WNT	1	1	1	1	1	1	1	1	1	1	1	1	1	1	1	1	1	1	1	1	1	1	1	1	1	1	1	1	1	1	1	1	1	1	1	1	1
CPI-SC02EBDBB5C	WNT5B_FZD8_LRP6	simple:Q9H1J7	complex:FZD8_LRP6	WNT5B		TRUE	FALSE	FALSE	curated	FALSE	Ligand-Receptor	Signaling by WNT	1	1	1	1	1	1	1	1	1	1	1	1	1	1	1	1	1	1	1	1	1	1	1	1	1	1	1	1	1	1	1	1	1	1	1	1	1
CPI-SC0D8F589A1	WNT6_FZD8_LRP6	simple:Q9Y6F9	complex:FZD8_LRP6	WNT6		TRUE	FALSE	FALSE	curated	FALSE	Ligand-Receptor	Signaling by WNT	1	1	1	1	1	1	1	1	1	1	1	1	1	1	1	1	1	1	1	1	1	1	1	1	1	1	1	1	1	1	1	1	1	1	1	1	1
CPI-SC0942D4B76	WNT7A_FZD8_LRP6	simple:O00755	complex:FZD8_LRP6	WNT7A		TRUE	FALSE	FALSE	curated	FALSE	Ligand-Receptor	Signaling by WNT	1	1	1	1	1	1	1	1	1	1	1	1	1	1	1	1	1	1	1	1	1	1	1	1	1	1	1	1	1	1	1	1	1	1	1	1	1
CPI-SC0434B6726	WNT7B_FZD8_LRP6	simple:P56706	complex:FZD8_LRP6	WNT7B		TRUE	FALSE	FALSE	curated	FALSE	Ligand-Receptor	Signaling by WNT	1	1	1	1	1	1	1	1	1	1	1	1	1	1	1	1	1	1	1	1	1	1	1	1	1	1	1	1	1	1	1	1	1	1	1	1	1
CPI-SC0F9E07951	WNT9A_FZD8_LRP6	simple:O14904	complex:FZD8_LRP6	WNT9A		TRUE	FALSE	FALSE	curated	FALSE	Ligand-Receptor	Signaling by WNT	1	1	1	1	1	1	1	1	1	1	1	1	1	1	1	1	1	1	1	1	1	1	1	1	1	1	1	1	1	1	1	1	1	1	1	1	1
CPI-SC005D197A2	WNT9B_FZD8_LRP6	simple:O14905	complex:FZD8_LRP6	WNT9B		TRUE	FALSE	FALSE	curated	FALSE	Ligand-Receptor	Signaling by WNT	1	1	1	1	1	1	1	1	1	1	1	1	1	1	1	1	1	1	1	1	1	1	1	1	1	1	1	1	1	1	1	1	1	1	1	1	1
CPI-SC0456039E0	RSPO1_Kremen1_LRP6	simple:Q2MKA7	complex:Kremen1_LRP6	RSPO1		TRUE	FALSE	FALSE	curated	FALSE	Ligand-Receptor	Signaling by R-spondin	1	1	1	1	1	1	1	1	1	1	1	1	1	1	1	1	1	1	1	1	1	1	1	1	1	1	1	1	1	1	1	1	1	1	1	1	1
CPI-SS0057AB387	RSPO1_LGR4	simple:Q2MKA7	simple:Q9BXB1	RSPO1	LGR4	TRUE	FALSE	TRUE	curated	FALSE	Ligand-Receptor	Signaling by R-spondin	1	1	1	1	1	1	1	1	1	1	1	1	1	1	1	1	1	1	1	1	1	1	1	1	1	1	1	1	1	1	1	1	1	1	1	1	1
CPI-SS01E3453DB	RSPO2_LGR4	simple:Q6UXX9	simple:Q9BXB1	RSPO2	LGR4	TRUE	FALSE	TRUE	curated	FALSE	Ligand-Receptor	Signaling by R-spondin	1	1	1	1	1	1	1	1	1	1	1	1	1	1	1	1	1	1	1	1	1	1	1	1	1	1	1	1	1	1	1	1	1	1	1	1	1
CPI-SS0ACAB1835	RSPO3_LGR4	simple:Q9BXY4	simple:Q9BXB1	RSPO3	LGR4	TRUE	FALSE	TRUE	curated	FALSE	Ligand-Receptor	Signaling by R-spondin	0	0	0	0	0	0	0	0	0	0	0	0	0	0	0	0	0	0	0	0	0	0	0	0	0	0	0	0	0	0	0	0	0	0	0	0	0
CPI-SS09B2320BC	RSPO1_LGR5	simple:Q2MKA7	simple:O75473	RSPO1	LGR5	TRUE	FALSE	TRUE	curated	FALSE	Ligand-Receptor	Signaling by R-spondin	1	1	1	1	1	1	1	1	1	1	1	1	1	1	1	1	1	1	1	1	1	1	1	1	1	1	1	1	1	1	1	1	1	1	1	1	1
CPI-SS056D0AD0D	RSPO2_LGR5	simple:Q6UXX9	simple:O75473	RSPO2	LGR5	TRUE	FALSE	TRUE	curated	FALSE	Ligand-Receptor	Signaling by R-spondin	1	1	1	1	1	1	1	1	1	1	1	1	1	1	1	1	1	1	1	1	1	1	1	1	1	1	1	1	1	1	1	1	1	1	1	1	1
CPI-SS0C3906934	RSPO3_LGR5	simple:Q9BXY4	simple:O75473	RSPO3	LGR5	TRUE	FALSE	TRUE	curated	FALSE	Ligand-Receptor	Signaling by R-spondin	1	1	0	1	0	1	1	1	0	0	0.97	1	0	1	1	1	0.16	1	1	1	1	0	1	1	0	1	0	1	1	1	0	0	1	1	0	1	1
CPI-SS0E5397537	RSPO1_LGR6	simple:Q2MKA7	simple:Q9HBX8	RSPO1	LGR6	TRUE	FALSE	TRUE	curated	FALSE	Ligand-Receptor	Signaling by R-spondin	1	1	1	1	1	1	1	1	1	1	1	1	1	1	1	1	1	1	1	1	1	1	1	1	1	1	1	1	1	1	1	1	1	1	1	1	1
CPI-SS019104E2E	RSPO2_LGR6	simple:Q6UXX9	simple:Q9HBX8	RSPO2	LGR6	TRUE	FALSE	TRUE	curated	FALSE	Ligand-Receptor	Signaling by R-spondin	1	1	1	1	1	1	1	1	1	1	1	1	1	1	1	1	1	1	1	1	1	1	1	1	1	1	1	1	1	1	1	1	1	1	1	1	1
CPI-SS0EB5364D4	RSPO3_LGR6	simple:Q9BXY4	simple:Q9HBX8	RSPO3	LGR6	TRUE	FALSE	TRUE	curated	FALSE	Ligand-Receptor	Signaling by R-spondin	0.23	0.37	0	0	0	0	1	0.03	0	0	0	0	0	1	0	0	0	0.08	0.03	0.1	0.12	0	0.68	0.59	0	0	0	0	1	0.1	0	0	0	0	0	1	0.01
CPI-SS0AD2A36FE	RELN_LRP8	simple:P78509	simple:Q14114	RELN	LRP8	TRUE	FALSE	TRUE	curated	FALSE	Ligand-Receptor	Signaling by Reelin	0	0	0	0	0	0	1	0	0	0	0	0	0	0	0	0	0	0	0	0	0	0	0	0	0	0	0	0	1	0	0	0	0	0	0	0	0
CPI-SS06DF3325D	RELN_VLDLR	simple:P78509	simple:P98155	RELN	VLDLR	TRUE	FALSE	TRUE	curated	FALSE	Ligand-Receptor	Signaling by Reelin	0	0	1	1	0	1	1	1	1	1	1	1	1	0	1	1	0	0	0	0	1	1	0	0	1	1	0	1	1	1	1	1	1	1	1	0	1
CPI-CC0010C54C6	atRetinoicAcid_byALDH1A1_RAreceptor_RARA	complex:atRetinoicAcid_byALDH1A1	complex:RAreceptor_RARA			TRUE	FALSE	TRUE	curated	FALSE	Ligand-Receptor	Signaling by Retinoic Acid	1	1	1	1	1	1	1	1	1	1	1	1	1	1	1	1	1	1	1	1	1	1	1	1	1	1	1	1	1	1	1	1	1	1	1	1	1
CPI-CC0C61DFEC5	atRetinoicAcid_byALDH1A2_RAreceptor_RARA	complex:atRetinoicAcid_byALDH1A2	complex:RAreceptor_RARA			TRUE	FALSE	TRUE	curated	FALSE	Ligand-Receptor	Signaling by Retinoic Acid	1	1	1	1	1	1	1	1	1	1	1	1	1	1	1	1	1	1	1	1	1	1	1	1	1	1	1	1	1	1	1	1	1	1	1	1	1
CPI-CC03F7FB36A	atRetinoicAcid_byALDH1A3_RAreceptor_RARA	complex:atRetinoicAcid_byALDH1A3	complex:RAreceptor_RARA			TRUE	FALSE	TRUE	curated	FALSE	Ligand-Receptor	Signaling by Retinoic Acid	1	1	1	1	1	1	1	1	1	1	1	1	1	1	1	1	1	1	1	1	1	1	1	1	1	1	1	1	1	1	1	1	1	1	1	1	1
CPI-CC048F01E8D	atRetinoicAcid_byALDH1A1_RAreceptor_RARA_RXRA	complex:atRetinoicAcid_byALDH1A1	complex:RAreceptor_RARA_RXRA			TRUE	FALSE	TRUE	curated	FALSE	Ligand-Receptor	Signaling by Retinoic Acid	1	1	1	1	1	1	1	1	1	1	1	1	1	1	1	1	1	1	1	1	1	1	1	1	1	1	1	1	1	1	1	1	1	1	1	1	1
CPI-CC03C7C010D	atRetinoicAcid_byALDH1A2_RAreceptor_RARA_RXRA	complex:atRetinoicAcid_byALDH1A2	complex:RAreceptor_RARA_RXRA			TRUE	FALSE	TRUE	curated	FALSE	Ligand-Receptor	Signaling by Retinoic Acid	1	1	1	1	1	1	1	1	1	1	1	1	1	1	1	1	1	1	1	1	1	1	1	1	1	1	1	1	1	1	1	1	1	1	1	1	1
CPI-CC0564402E8	atRetinoicAcid_byALDH1A3_RAreceptor_RARA_RXRA	complex:atRetinoicAcid_byALDH1A3	complex:RAreceptor_RARA_RXRA			TRUE	FALSE	TRUE	curated	FALSE	Ligand-Receptor	Signaling by Retinoic Acid	1	1	1	1	1	1	1	1	1	1	1	1	1	1	1	1	1	1	1	1	1	1	1	1	1	1	1	1	1	1	1	1	1	1	1	1	1
CPI-CC06F5021B7	atRetinoicAcid_byALDH1A1_RAreceptor_RARB	complex:atRetinoicAcid_byALDH1A1	complex:RAreceptor_RARB			TRUE	FALSE	TRUE	curated	FALSE	Ligand-Receptor	Signaling by Retinoic Acid	1	1	1	1	1	1	1	1	1	1	1	1	1	1	1	1	1	1	1	1	1	1	1	1	1	1	1	1	1	1	1	1	1	1	1	1	1
CPI-CC021B19C0E	atRetinoicAcid_byALDH1A2_RAreceptor_RARB	complex:atRetinoicAcid_byALDH1A2	complex:RAreceptor_RARB			TRUE	FALSE	TRUE	curated	FALSE	Ligand-Receptor	Signaling by Retinoic Acid	1	1	1	1	1	1	1	1	1	1	1	1	1	1	1	1	1	1	1	1	1	1	1	1	1	1	1	1	1	1	1	1	1	1	1	1	1
CPI-CC039D8C2A7	atRetinoicAcid_byALDH1A3_RAreceptor_RARB	complex:atRetinoicAcid_byALDH1A3	complex:RAreceptor_RARB			TRUE	FALSE	TRUE	curated	FALSE	Ligand-Receptor	Signaling by Retinoic Acid	1	1	1	1	1	1	1	1	1	1	1	1	1	1	1	1	1	1	1	1	1	1	1	1	1	1	1	1	1	1	1	1	1	1	1	1	1
CPI-CC036F9AC3C	atRetinoicAcid_byALDH1A1_RAreceptor_RARB_RXRB	complex:atRetinoicAcid_byALDH1A1	complex:RAreceptor_RARB_RXRB			TRUE	FALSE	TRUE	curated	FALSE	Ligand-Receptor	Signaling by Retinoic Acid	1	1	1	1	1	1	1	1	1	1	1	1	1	1	1	1	1	1	1	1	1	1	1	1	1	1	1	1	1	1	1	1	1	1	1	1	1
CPI-CC061CCD0A0	atRetinoicAcid_byALDH1A2_RAreceptor_RARB_RXRB	complex:atRetinoicAcid_byALDH1A2	complex:RAreceptor_RARB_RXRB			TRUE	FALSE	TRUE	curated	FALSE	Ligand-Receptor	Signaling by Retinoic Acid	1	1	1	1	1	1	1	1	1	1	1	1	1	1	1	1	1	1	1	1	1	1	1	1	1	1	1	1	1	1	1	1	1	1	1	1	1
CPI-CC0D32DC80C	atRetinoicAcid_byALDH1A3_RAreceptor_RARB_RXRB	complex:atRetinoicAcid_byALDH1A3	complex:RAreceptor_RARB_RXRB			TRUE	FALSE	TRUE	curated	FALSE	Ligand-Receptor	Signaling by Retinoic Acid	1	1	1	1	1	1	1	1	1	1	1	1	1	1	1	1	1	1	1	1	1	1	1	1	1	1	1	1	1	1	1	1	1	1	1	1	1
CPI-CC065AB1F5E	atRetinoicAcid_byALDH1A1_RAreceptor_RARG	complex:atRetinoicAcid_byALDH1A1	complex:RAreceptor_RARG			TRUE	FALSE	TRUE	curated	FALSE	Ligand-Receptor	Signaling by Retinoic Acid	1	1	1	1	1	1	1	1	1	1	1	1	1	1	1	1	1	1	1	1	1	1	1	1	1	1	1	1	1	1	1	1	1	1	1	1	1
CPI-CC066507DFB	atRetinoicAcid_byALDH1A2_RAreceptor_RARG	complex:atRetinoicAcid_byALDH1A2	complex:RAreceptor_RARG			TRUE	FALSE	TRUE	curated	FALSE	Ligand-Receptor	Signaling by Retinoic Acid	1	1	1	1	1	1	1	1	1	1	1	1	1	1	1	1	1	1	1	1	1	1	1	1	1	1	1	1	1	1	1	1	1	1	1	1	1
CPI-CC0BD81688E	atRetinoicAcid_byALDH1A3_RAreceptor_RARG	complex:atRetinoicAcid_byALDH1A3	complex:RAreceptor_RARG			TRUE	FALSE	TRUE	curated	FALSE	Ligand-Receptor	Signaling by Retinoic Acid	1	1	1	1	1	1	1	1	1	1	1	1	1	1	1	1	1	1	1	1	1	1	1	1	1	1	1	1	1	1	1	1	1	1	1	1	1
CPI-CC01AF691C1	atRetinoicAcid_byALDH1A1_RAreceptor_RARG_RXRG	complex:atRetinoicAcid_byALDH1A1	complex:RAreceptor_RARG_RXRG			TRUE	FALSE	TRUE	curated	FALSE	Ligand-Receptor	Signaling by Retinoic Acid	1	1	1	1	1	1	1	1	1	1	1	1	1	1	1	1	1	1	1	1	1	1	1	1	1	1	1	1	1	1	1	1	1	1	1	1	1
CPI-CC000118AA2	atRetinoicAcid_byALDH1A2_RAreceptor_RARG_RXRG	complex:atRetinoicAcid_byALDH1A2	complex:RAreceptor_RARG_RXRG			TRUE	FALSE	TRUE	curated	FALSE	Ligand-Receptor	Signaling by Retinoic Acid	1	1	1	1	1	1	1	1	1	1	1	1	1	1	1	1	1	1	1	1	1	1	1	1	1	1	1	1	1	1	1	1	1	1	1	1	1
CPI-CC0BEBB9C26	atRetinoicAcid_byALDH1A3_RAreceptor_RARG_RXRG	complex:atRetinoicAcid_byALDH1A3	complex:RAreceptor_RARG_RXRG			TRUE	FALSE	TRUE	curated	FALSE	Ligand-Receptor	Signaling by Retinoic Acid	1	1	1	1	1	1	1	1	1	1	1	1	1	1	1	1	1	1	1	1	1	1	1	1	1	1	1	1	1	1	1	1	1	1	1	1	1
CPI-CC0A31C8D8B	atRetinoicAcid_byALDH1A1_RAreceptor_RXRA	complex:atRetinoicAcid_byALDH1A1	complex:RAreceptor_RXRA			TRUE	FALSE	TRUE	curated	FALSE	Ligand-Receptor	Signaling by Retinoic Acid	1	1	1	1	1	1	1	1	1	1	1	1	1	1	1	1	1	1	1	1	1	1	1	1	1	1	1	1	1	1	1	1	1	1	1	1	1
CPI-CC0B7C148C8	atRetinoicAcid_byALDH1A2_RAreceptor_RXRA	complex:atRetinoicAcid_byALDH1A2	complex:RAreceptor_RXRA			TRUE	FALSE	TRUE	curated	FALSE	Ligand-Receptor	Signaling by Retinoic Acid	1	1	1	1	1	1	1	1	1	1	1	1	1	1	1	1	1	1	1	1	1	1	1	1	1	1	1	1	1	1	1	1	1	1	1	1	1
CPI-CC07CAD6A4A	atRetinoicAcid_byALDH1A3_RAreceptor_RXRA	complex:atRetinoicAcid_byALDH1A3	complex:RAreceptor_RXRA			TRUE	FALSE	TRUE	curated	FALSE	Ligand-Receptor	Signaling by Retinoic Acid	1	1	1	1	1	1	1	1	1	1	1	1	1	1	1	1	1	1	1	1	1	1	1	1	1	1	1	1	1	1	1	1	1	1	1	1	1
CPI-CC0A06D2C2D	atRetinoicAcid_byALDH1A1_RAreceptor_RXRB	complex:atRetinoicAcid_byALDH1A1	complex:RAreceptor_RXRB			TRUE	FALSE	TRUE	curated	FALSE	Ligand-Receptor	Signaling by Retinoic Acid	1	1	1	1	1	1	1	1	1	1	1	1	1	1	1	1	1	1	1	1	1	1	1	1	1	1	1	1	1	1	1	1	1	1	1	1	1
CPI-CC0974AE49B	atRetinoicAcid_byALDH1A2_RAreceptor_RXRB	complex:atRetinoicAcid_byALDH1A2	complex:RAreceptor_RXRB			TRUE	FALSE	TRUE	curated	FALSE	Ligand-Receptor	Signaling by Retinoic Acid	1	1	1	1	1	1	1	1	1	1	1	1	1	1	1	1	1	1	1	1	1	1	1	1	1	1	1	1	1	1	1	1	1	1	1	1	1
CPI-CC09B046394	atRetinoicAcid_byALDH1A3_RAreceptor_RXRB	complex:atRetinoicAcid_byALDH1A3	complex:RAreceptor_RXRB			TRUE	FALSE	TRUE	curated	FALSE	Ligand-Receptor	Signaling by Retinoic Acid	1	1	1	1	1	1	1	1	1	1	1	1	1	1	1	1	1	1	1	1	1	1	1	1	1	1	1	1	1	1	1	1	1	1	1	1	1
CPI-CC0E829C954	atRetinoicAcid_byALDH1A1_RAreceptor_RXRG	complex:atRetinoicAcid_byALDH1A1	complex:RAreceptor_RXRG			TRUE	FALSE	TRUE	curated	FALSE	Ligand-Receptor	Signaling by Retinoic Acid	1	1	1	1	1	1	1	1	1	1	1	1	1	1	1	1	1	1	1	1	1	1	1	1	1	1	1	1	1	1	1	1	1	1	1	1	1
CPI-CC071BF7D12	atRetinoicAcid_byALDH1A2_RAreceptor_RXRG	complex:atRetinoicAcid_byALDH1A2	complex:RAreceptor_RXRG			TRUE	FALSE	TRUE	curated	FALSE	Ligand-Receptor	Signaling by Retinoic Acid	1	1	1	1	1	1	1	1	1	1	1	1	1	1	1	1	1	1	1	1	1	1	1	1	1	1	1	1	1	1	1	1	1	1	1	1	1
CPI-CC00B974CC4	atRetinoicAcid_byALDH1A3_RAreceptor_RXRG	complex:atRetinoicAcid_byALDH1A3	complex:RAreceptor_RXRG			TRUE	FALSE	TRUE	curated	FALSE	Ligand-Receptor	Signaling by Retinoic Acid	1	1	1	1	1	1	1	1	1	1	1	1	1	1	1	1	1	1	1	1	1	1	1	1	1	1	1	1	1	1	1	1	1	1	1	1	1
CPI-CS08EE9E5CE	atRetinoicAcid_byALDH1A1_RORB	complex:atRetinoicAcid_byALDH1A1	simple:Q92753		RORB	TRUE	FALSE	TRUE	curated	FALSE	Ligand-Receptor	Signaling by Retinoic Acid	1	1	1	1	1	1	1	1	1	1	1	1	1	1	1	1	1	1	1	1	1	1	1	1	1	1	1	1	1	1	1	1	1	1	1	1	1
CPI-CS033058D2B	atRetinoicAcid_byALDH1A2_RORB	complex:atRetinoicAcid_byALDH1A2	simple:Q92753		RORB	TRUE	FALSE	TRUE	curated	FALSE	Ligand-Receptor	Signaling by Retinoic Acid	1	1	1	1	1	1	1	1	1	1	1	1	1	1	1	1	1	1	1	1	1	1	1	1	1	1	1	1	1	1	1	1	1	1	1	1	1
CPI-CS0C61C245A	atRetinoicAcid_byALDH1A3_RORB	complex:atRetinoicAcid_byALDH1A3	simple:Q92753		RORB	TRUE	FALSE	TRUE	curated	FALSE	Ligand-Receptor	Signaling by Retinoic Acid	1	1	1	1	1	1	1	1	1	1	1	1	1	1	1	1	1	1	1	1	1	1	1	1	1	1	1	1	1	1	1	1	1	1	1	1	1
CPI-SS0CDEE4A57	RARRES2_CMKLR1	simple:Q99969	simple:Q99788	RARRES2	CMKLR1	TRUE	FALSE	TRUE	curated	FALSE	Ligand-Receptor	Signaling by Retinoid acid	1	1	1	1	1	1	1	1	1	1	1	1	1	1	1	1	1	1	1	1	1	1	1	1	1	1	1	1	1	1	1	1	1	1	1	1	1
CPI-SS063D79C85	DKK2_LRP6	simple:Q9UBU2	simple:O75581	DKK2	LRP6	TRUE	FALSE	TRUE	curated	FALSE	Ligand-Receptor	Signaling by WNT	1	1	1	1	1	1	1	1	1	1	1	1	1	1	1	1	1	1	1	1	1	1	1	1	1	1	1	1	1	1	1	1	1	1	1	1	1
CPI-SC0C8A5C197	SEMA3A_PlexinA1_complex3	simple:Q14563	complex:PlexinA1_complex3	SEMA3A		TRUE	FALSE	TRUE	curated	FALSE	Ligand-Receptor	Signaling by Semaphorin	1	1	1	1	1	1	1	1	1	1	1	1	1	1	1	1	1	1	1	0	1	1	1	1	1	1	1	1	1	1	1	1	1	1	1	1	1
CPI-SC019D0A439	SEMA3A_PlexinA2_complex1	simple:Q14563	complex:PlexinA2_complex1	SEMA3A		TRUE	FALSE	TRUE	curated	FALSE	Ligand-Receptor	Signaling by Semaphorin	0	0	1	1	0	1	0	1	1	1	1	0	1	1	1	1	1	0	0	0	0	1	0	0	1	1	0	1	0	1	1	1	1	0	1	1	1
CPI-SC08F771F98	SEMA6A_PlexinA2_complex1	simple:Q9H2E6	complex:PlexinA2_complex1	SEMA6A		FALSE	FALSE	TRUE	curated	FALSE	Ligand-Receptor	Signaling by Semaphorin	0	0	1	1	0	1	0	1	1	1	1	0	1	1	1	1	1	0	0	0	0	1	0	0	1	1	0	1	0	1	1	1	1	0	1	1	1
CPI-SC05F339947	SEMA3A_PlexinA3_complex1	simple:Q14563	complex:PlexinA3_complex1	SEMA3A		TRUE	FALSE	TRUE	curated	FALSE	Ligand-Receptor	Signaling by Semaphorin	0	1	1	1	1	1	1	1	1	1	1	1	1	1	1	1	1	1	1	0	1	1	0	1	1	1	1	1	1	1	1	1	1	1	1	1	1
CPI-SC096905331	SEMA3A_PlexinA4_complex1	simple:Q14563	complex:PlexinA4_complex1	SEMA3A		TRUE	FALSE	TRUE	curated	FALSE	Ligand-Receptor	Signaling by Semaphorin	0	0	1	1	0	0	0	1	1	1	1	0	1	1	1	1	1	0	0	0	0	1	0	0	1	1	0	0	0	1	1	1	1	0	1	1	1
CPI-SS0F3A089DE	SEMA3E_PLXND1	simple:O15041	simple:Q9Y4D7	SEMA3E	PLXND1	TRUE	FALSE	TRUE	curated	FALSE	Ligand-Receptor	Signaling by Semaphorin	1	1	1	1	1	1	1	1	1	1	1	1	1	1	1	1	1	1	1	1	1	1	1	1	1	1	1	1	1	1	1	1	1	1	1	1	1
CPI-SS044C72D0D	SEMA4A_PLXND1	simple:Q9H3S1	simple:Q9Y4D7	SEMA4A	PLXND1	FALSE	FALSE	TRUE	curated	FALSE	Ligand-Receptor	Signaling by Semaphorin	1	1	1	1	1	1	1	1	1	1	1	1	1	1	1	1	1	1	1	1	1	1	1	1	1	1	1	1	1	1	1	1	1	1	1	1	1
CPI-SS0892F3080	SEMA4C_PLXNB2	simple:Q9C0C4	simple:O15031	SEMA4C	PLXNB2	FALSE	TRUE	TRUE	curated	FALSE	Ligand-Receptor	Signaling by Semaphorin	1	1	1	1	1	1	1	1	1	1	1	1	1	1	1	1	1	1	1	1	1	1	1	1	1	1	1	1	1	1	1	1	1	1	1	1	1
CPI-SS012F60F11	SEMA4D_PLXNB2	simple:Q92854	simple:O15031	SEMA4D	PLXNB2	FALSE	TRUE	TRUE	curated	FALSE	Ligand-Receptor	Signaling by Semaphorin	1	1	1	1	1	1	1	1	1	1	1	1	1	1	1	1	1	1	1	1	1	1	1	1	1	1	1	1	1	1	1	1	1	1	1	1	1
CPI-SS011931B0F	SEMA4G_PLXNB2	simple:Q9NTN9	simple:O15031	SEMA4G	PLXNB2	FALSE	FALSE	TRUE	curated	FALSE	Ligand-Receptor	Signaling by Semaphorin	1	1	1	1	1	1	1	1	1	1	1	1	1	1	1	1	1	1	1	1	1	1	1	1	1	1	1	1	1	1	1	1	1	1	1	1	1
CPI-SS0BC7F3EB5	SEMA4D_CD72	simple:Q92854	simple:P21854	SEMA4D	CD72	FALSE	TRUE	FALSE	curated	FALSE	Ligand-Receptor	Signaling by Semaphorin	1	1	1	1	1	1	1	1	1	1	1	1	1	1	1	1	1	1	1	1	1	1	1	1	1	1	1	1	1	1	1	1	1	1	1	1	1
CPI-SS0606E97F0	SEMA4D_PLXNB1	simple:Q92854	simple:O43157	SEMA4D	PLXNB1	TRUE	TRUE	TRUE	curated	FALSE	Ligand-Receptor	Signaling by Semaphorin	1	1	1	1	1	1	1	1	1	1	1	1	1	1	1	1	1	1	1	1	1	1	1	1	1	1	1	1	1	1	1	1	1	1	1	1	1
CPI-SS0F7113A7D	SEMA4D_PTPRC	simple:Q92854	simple:P08575	SEMA4D	PTPRC	FALSE	TRUE	FALSE	curated	FALSE	Ligand-Receptor	Signaling by Semaphorin	1	1	1	1	1	1	1	1	1	1	1	1	1	1	1	1	1	1	1	1	1	1	1	1	1	1	1	1	1	1	1	1	1	1	1	1	1
CPI-SS077AAB019	SEMA4D_PLXNB3	simple:Q92854	simple:Q9ULL4	SEMA4D	PLXNB3	FALSE	TRUE	TRUE	curated	FALSE	Ligand-Receptor		1	1	1	1	1	1	1	1	1	1	1	1	1	1	1	1	1	1	1	1	1	1	1	1	1	1	1	1	1	1	1	1	1	1	1	1	1
CPI-SS0D00AAD2F	SEMA5A_PLXNB3	simple:Q13591	simple:Q9ULL4	SEMA5A	PLXNB3	FALSE	FALSE	TRUE	curated	FALSE	Ligand-Receptor	Signaling by Semaphorin	1	1	1	1	1	1	1	1	1	1	1	1	1	1	1	1	1	1	1	1	1	1	1	1	1	1	1	1	1	1	1	1	1	1	1	1	1
CPI-SC03CCAAB4B	SEMA6D_PlexinA1_complex1	simple:Q8NFY4	complex:PlexinA1_complex1	SEMA6D		FALSE	FALSE	TRUE	curated	FALSE	Ligand-Receptor	Signaling by Semaphorin	1	1	1	1	1	1	1	1	1	1	1	1	1	1	1	1	1	1	1	1	1	1	1	1	1	1	1	1	1	1	1	1	1	1	1	1	1
CPI-SC0E3C606DB	SEMA6D_PlexinA1_complex2	simple:Q8NFY4	complex:PlexinA1_complex2	SEMA6D		FALSE	FALSE	TRUE	curated	FALSE	Ligand-Receptor	Signaling by Semaphorin	1	1	1	1	1	1	1	1	1	1	1	1	1	1	1	1	1	1	1	1	1	1	1	1	1	1	1	1	1	1	1	1	1	1	1	1	1
CPI-SS0EBDDDF8A	SEMA7A_PLXNC1	simple:O75326	simple:O60486	SEMA7A	PLXNC1	FALSE	FALSE	TRUE	curated	FALSE	Ligand-Receptor	Signaling by Semaphorin	0.03	1	1	1	0	0	1	0	1	1	0	0	0	0	0	0	0	0	0	0	0	0	0.03	1	1	1	0	0	1	0	1	1	0	0	0	0	0
CPI-CS0FA7FD0C4	5-HT_byTPH1_and_SLC18A1_HTR1A	complex:5-HT_byTPH1_and_SLC18A1	simple:P08908		HTR1A	TRUE	FALSE	TRUE	curated	FALSE	Ligand-Receptor	Signaling by Serotonin	1	1	1	1	1	1	1	1	1	1	1	1	1	1	1	1	1	1	1	1	1	1	1	1	1	1	1	1	1	1	1	1	1	1	1	1	1
CPI-CS0C94CDA03	5-HT_byTPH2_and_SLC18A1_HTR1A	complex:5-HT_byTPH2_and_SLC18A1	simple:P08908		HTR1A	TRUE	FALSE	TRUE	curated	FALSE	Ligand-Receptor	Signaling by Serotonin	1	1	1	1	1	1	1	1	1	1	1	1	1	1	1	1	1	1	1	1	1	1	1	1	1	1	1	1	1	1	1	1	1	1	1	1	1
CPI-CS036645DBE	5-HT_byTPH1_and_SLC18A2_HTR1A	complex:5-HT_byTPH1_and_SLC18A2	simple:P08908		HTR1A	TRUE	FALSE	TRUE	curated	FALSE	Ligand-Receptor	Signaling by Serotonin	1	1	1	1	1	1	1	1	1	1	1	1	1	1	1	1	1	1	1	1	1	1	1	1	1	1	1	1	1	1	1	1	1	1	1	1	1
CPI-CS0AD4E4479	5-HT_byTPH2_and_SLC18A2_HTR1A	complex:5-HT_byTPH2_and_SLC18A2	simple:P08908		HTR1A	TRUE	FALSE	TRUE	curated	FALSE	Ligand-Receptor	Signaling by Serotonin	1	1	1	1	1	1	1	1	1	1	1	1	1	1	1	1	1	1	1	1	1	1	1	1	1	1	1	1	1	1	1	1	1	1	1	1	1
CPI-CS08C0F914A	5-HT_byTPH1_and_SLC6A4_HTR1A	complex:5-HT_byTPH1_and_SLC6A4	simple:P08908		HTR1A	TRUE	FALSE	TRUE	curated	FALSE	Ligand-Receptor	Signaling by Serotonin	1	1	1	1	1	1	1	1	1	1	1	1	1	1	1	1	1	1	1	1	1	1	1	1	1	1	1	1	1	1	1	1	1	1	1	1	1
CPI-CS06E3461BA	5-HT_byTPH2_and_SLC6A4_HTR1A	complex:5-HT_byTPH2_and_SLC6A4	simple:P08908		HTR1A	TRUE	FALSE	TRUE	curated	FALSE	Ligand-Receptor	Signaling by Serotonin	1	1	1	1	1	1	1	1	1	1	1	1	1	1	1	1	1	1	1	1	1	1	1	1	1	1	1	1	1	1	1	1	1	1	1	1	1
CPI-CS07B83D2DD	SerotoninDopamin_byDDC_HTR1A	complex:SerotoninDopamin_byDDC	simple:P08908		HTR1A	TRUE	FALSE	TRUE	curated	FALSE	Ligand-Receptor	Signaling by Serotonin/Dopamine	1	1	1	1	1	1	1	1	1	1	1	1	1	1	1	1	1	1	1	1	1	1	1	1	1	1	1	1	1	1	1	1	1	1	1	1	1
CPI-CS0C6E55AC9	5-HT_byTPH1_and_SLC18A1_HTR1B	complex:5-HT_byTPH1_and_SLC18A1	simple:P28222		HTR1B	TRUE	FALSE	TRUE	curated	FALSE	Ligand-Receptor	Signaling by Serotonin	1	1	1	1	1	1	1	1	1	1	1	1	1	1	1	1	1	1	1	1	1	1	1	1	1	1	1	1	1	1	1	1	1	1	1	1	1
CPI-CS0CEA5C76F	5-HT_byTPH2_and_SLC18A1_HTR1B	complex:5-HT_byTPH2_and_SLC18A1	simple:P28222		HTR1B	TRUE	FALSE	TRUE	curated	FALSE	Ligand-Receptor	Signaling by Serotonin	1	1	1	1	1	1	1	1	1	1	1	1	1	1	1	1	1	1	1	1	1	1	1	1	1	1	1	1	1	1	1	1	1	1	1	1	1
CPI-CS06E0408B7	5-HT_byTPH1_and_SLC18A2_HTR1B	complex:5-HT_byTPH1_and_SLC18A2	simple:P28222		HTR1B	TRUE	FALSE	TRUE	curated	FALSE	Ligand-Receptor	Signaling by Serotonin	1	1	1	1	1	1	1	1	1	1	1	1	1	1	1	1	1	1	1	1	1	1	1	1	1	1	1	1	1	1	1	1	1	1	1	1	1
CPI-CS0E6A8AB85	5-HT_byTPH2_and_SLC18A2_HTR1B	complex:5-HT_byTPH2_and_SLC18A2	simple:P28222		HTR1B	TRUE	FALSE	TRUE	curated	FALSE	Ligand-Receptor	Signaling by Serotonin	1	1	1	1	1	1	1	1	1	1	1	1	1	1	1	1	1	1	1	1	1	1	1	1	1	1	1	1	1	1	1	1	1	1	1	1	1
CPI-CS041B20451	5-HT_byTPH1_and_SLC6A4_HTR1B	complex:5-HT_byTPH1_and_SLC6A4	simple:P28222		HTR1B	TRUE	FALSE	TRUE	curated	FALSE	Ligand-Receptor	Signaling by Serotonin	1	1	1	1	1	1	1	1	1	1	1	1	1	1	1	1	1	1	1	1	1	1	1	1	1	1	1	1	1	1	1	1	1	1	1	1	1
CPI-CS06A524C62	5-HT_byTPH2_and_SLC6A4_HTR1B	complex:5-HT_byTPH2_and_SLC6A4	simple:P28222		HTR1B	TRUE	FALSE	TRUE	curated	FALSE	Ligand-Receptor	Signaling by Serotonin	1	1	1	1	1	1	1	1	1	1	1	1	1	1	1	1	1	1	1	1	1	1	1	1	1	1	1	1	1	1	1	1	1	1	1	1	1
CPI-CS0E8D11164	SerotoninDopamin_byDDC_HTR1B	complex:SerotoninDopamin_byDDC	simple:P28222		HTR1B	TRUE	FALSE	TRUE	curated	FALSE	Ligand-Receptor	Signaling by Serotonin/Dopamine	1	1	1	1	1	1	1	1	1	1	1	1	1	1	1	1	1	1	1	1	1	1	1	1	1	1	1	1	1	1	1	1	1	1	1	1	1
CPI-CS07F93AAE6	5-HT_byTPH1_and_SLC18A1_HTR1F	complex:5-HT_byTPH1_and_SLC18A1	simple:P30939		HTR1F	TRUE	FALSE	TRUE	curated	FALSE	Ligand-Receptor	Signaling by Serotonin	1	1	1	1	1	1	1	1	1	1	1	1	1	1	1	1	1	1	1	1	1	1	1	1	1	1	1	1	1	1	1	1	1	1	1	1	1
CPI-CS0A104FEB3	5-HT_byTPH2_and_SLC18A1_HTR1F	complex:5-HT_byTPH2_and_SLC18A1	simple:P30939		HTR1F	TRUE	FALSE	TRUE	curated	FALSE	Ligand-Receptor	Signaling by Serotonin	1	1	1	1	1	1	1	1	1	1	1	1	1	1	1	1	1	1	1	1	1	1	1	1	1	1	1	1	1	1	1	1	1	1	1	1	1
CPI-CS0B5EFDF87	5-HT_byTPH1_and_SLC18A2_HTR1F	complex:5-HT_byTPH1_and_SLC18A2	simple:P30939		HTR1F	TRUE	FALSE	TRUE	curated	FALSE	Ligand-Receptor	Signaling by Serotonin	1	1	1	1	1	1	1	1	1	1	1	1	1	1	1	1	1	1	1	1	1	1	1	1	1	1	1	1	1	1	1	1	1	1	1	1	1
CPI-CS0BAEBE4DB	5-HT_byTPH2_and_SLC18A2_HTR1F	complex:5-HT_byTPH2_and_SLC18A2	simple:P30939		HTR1F	TRUE	FALSE	TRUE	curated	FALSE	Ligand-Receptor	Signaling by Serotonin	1	1	1	1	1	1	1	1	1	1	1	1	1	1	1	1	1	1	1	1	1	1	1	1	1	1	1	1	1	1	1	1	1	1	1	1	1
CPI-CS00F1C7E51	5-HT_byTPH1_and_SLC6A4_HTR1F	complex:5-HT_byTPH1_and_SLC6A4	simple:P30939		HTR1F	TRUE	FALSE	TRUE	curated	FALSE	Ligand-Receptor	Signaling by Serotonin	1	1	1	1	1	1	1	1	1	1	1	1	1	1	1	1	1	1	1	1	1	1	1	1	1	1	1	1	1	1	1	1	1	1	1	1	1
CPI-CS01EA98FFF	5-HT_byTPH2_and_SLC6A4_HTR1F	complex:5-HT_byTPH2_and_SLC6A4	simple:P30939		HTR1F	TRUE	FALSE	TRUE	curated	FALSE	Ligand-Receptor	Signaling by Serotonin	1	1	1	1	1	1	1	1	1	1	1	1	1	1	1	1	1	1	1	1	1	1	1	1	1	1	1	1	1	1	1	1	1	1	1	1	1
CPI-CS0B7FF1D20	SerotoninDopamin_byDDC_HTR1F	complex:SerotoninDopamin_byDDC	simple:P30939		HTR1F	TRUE	FALSE	TRUE	curated	FALSE	Ligand-Receptor	Signaling by Serotonin/Dopamine	1	1	1	1	1	1	1	1	1	1	1	1	1	1	1	1	1	1	1	1	1	1	1	1	1	1	1	1	1	1	1	1	1	1	1	1	1
CPI-CS0124AABB1	5-HT_byTPH1_and_SLC18A1_HTR2A	complex:5-HT_byTPH1_and_SLC18A1	simple:P28223		HTR2A	TRUE	FALSE	TRUE	curated	FALSE	Ligand-Receptor	Signaling by Serotonin	1	1	1	1	1	1	1	1	1	1	1	1	1	1	1	1	1	1	1	1	1	1	1	1	1	1	1	1	1	1	1	1	1	1	1	1	1
CPI-CS00BD98DE0	5-HT_byTPH2_and_SLC18A1_HTR2A	complex:5-HT_byTPH2_and_SLC18A1	simple:P28223		HTR2A	TRUE	FALSE	TRUE	curated	FALSE	Ligand-Receptor	Signaling by Serotonin	1	1	1	1	1	1	1	1	1	1	1	1	1	1	1	1	1	1	1	1	1	1	1	1	1	1	1	1	1	1	1	1	1	1	1	1	1
CPI-CS0D82F92E9	5-HT_byTPH1_and_SLC18A2_HTR2A	complex:5-HT_byTPH1_and_SLC18A2	simple:P28223		HTR2A	TRUE	FALSE	TRUE	curated	FALSE	Ligand-Receptor	Signaling by Serotonin	1	1	1	1	1	1	1	1	1	1	1	1	1	1	1	1	1	1	1	1	1	1	1	1	1	1	1	1	1	1	1	1	1	1	1	1	1
CPI-CS0F3B46E17	5-HT_byTPH2_and_SLC18A2_HTR2A	complex:5-HT_byTPH2_and_SLC18A2	simple:P28223		HTR2A	TRUE	FALSE	TRUE	curated	FALSE	Ligand-Receptor	Signaling by Serotonin	1	1	1	1	1	1	1	1	1	1	1	1	1	1	1	1	1	1	1	1	1	1	1	1	1	1	1	1	1	1	1	1	1	1	1	1	1
CPI-CS0CA60CF5D	5-HT_byTPH1_and_SLC6A4_HTR2A	complex:5-HT_byTPH1_and_SLC6A4	simple:P28223		HTR2A	TRUE	FALSE	TRUE	curated	FALSE	Ligand-Receptor	Signaling by Serotonin	1	1	1	1	1	1	1	1	1	1	1	1	1	1	1	1	1	1	1	1	1	1	1	1	1	1	1	1	1	1	1	1	1	1	1	1	1
CPI-CS048019E82	5-HT_byTPH2_and_SLC6A4_HTR2A	complex:5-HT_byTPH2_and_SLC6A4	simple:P28223		HTR2A	TRUE	FALSE	TRUE	curated	FALSE	Ligand-Receptor	Signaling by Serotonin	1	1	1	1	1	1	1	1	1	1	1	1	1	1	1	1	1	1	1	1	1	1	1	1	1	1	1	1	1	1	1	1	1	1	1	1	1
CPI-CS08B8EB95C	SerotoninDopamin_byDDC_HTR2A	complex:SerotoninDopamin_byDDC	simple:P28223		HTR2A	TRUE	FALSE	TRUE	curated	FALSE	Ligand-Receptor	Signaling by Serotonin/Dopamine	1	1	1	1	1	1	1	1	1	1	1	1	1	1	1	1	1	1	1	1	1	1	1	1	1	1	1	1	1	1	1	1	1	1	1	1	1
CPI-CS0E217D222	5-HT_byTPH1_and_SLC18A1_HTR2B	complex:5-HT_byTPH1_and_SLC18A1	simple:P41595		HTR2B	TRUE	FALSE	TRUE	curated	FALSE	Ligand-Receptor	Signaling by Serotonin	1	1	1	1	1	1	1	1	1	1	1	1	1	1	1	1	1	1	1	1	1	1	1	1	1	1	1	1	1	1	1	1	1	1	1	1	1
CPI-CS074DE2005	5-HT_byTPH2_and_SLC18A1_HTR2B	complex:5-HT_byTPH2_and_SLC18A1	simple:P41595		HTR2B	TRUE	FALSE	TRUE	curated	FALSE	Ligand-Receptor	Signaling by Serotonin	1	1	1	1	1	1	1	1	1	1	1	1	1	1	1	1	1	1	1	1	1	1	1	1	1	1	1	1	1	1	1	1	1	1	1	1	1
CPI-CS09463D22E	5-HT_byTPH1_and_SLC18A2_HTR2B	complex:5-HT_byTPH1_and_SLC18A2	simple:P41595		HTR2B	TRUE	FALSE	TRUE	curated	FALSE	Ligand-Receptor	Signaling by Serotonin	1	1	1	1	1	1	1	1	1	1	1	1	1	1	1	1	1	1	1	1	1	1	1	1	1	1	1	1	1	1	1	1	1	1	1	1	1
CPI-CS08A9A272D	5-HT_byTPH2_and_SLC18A2_HTR2B	complex:5-HT_byTPH2_and_SLC18A2	simple:P41595		HTR2B	TRUE	FALSE	TRUE	curated	FALSE	Ligand-Receptor	Signaling by Serotonin	1	1	1	1	1	1	1	1	1	1	1	1	1	1	1	1	1	1	1	1	1	1	1	1	1	1	1	1	1	1	1	1	1	1	1	1	1
CPI-CS07C928856	5-HT_byTPH1_and_SLC6A4_HTR2B	complex:5-HT_byTPH1_and_SLC6A4	simple:P41595		HTR2B	TRUE	FALSE	TRUE	curated	FALSE	Ligand-Receptor	Signaling by Serotonin	1	1	1	1	1	1	1	1	1	1	1	1	1	1	1	1	1	1	1	1	1	1	1	1	1	1	1	1	1	1	1	1	1	1	1	1	1
CPI-CS0DB983DDE	5-HT_byTPH2_and_SLC6A4_HTR2B	complex:5-HT_byTPH2_and_SLC6A4	simple:P41595		HTR2B	TRUE	FALSE	TRUE	curated	FALSE	Ligand-Receptor	Signaling by Serotonin	1	1	1	1	1	1	1	1	1	1	1	1	1	1	1	1	1	1	1	1	1	1	1	1	1	1	1	1	1	1	1	1	1	1	1	1	1
CPI-CS0DF5F733F	SerotoninDopamin_byDDC_HTR2B	complex:SerotoninDopamin_byDDC	simple:P41595		HTR2B	TRUE	FALSE	TRUE	curated	FALSE	Ligand-Receptor	Signaling by Serotonin/Dopamine	1	1	1	1	1	1	1	1	1	1	1	1	1	1	1	1	1	1	1	1	1	1	1	1	1	1	1	1	1	1	1	1	1	1	1	1	1
CPI-CS0B361C48F	5-HT_byTPH1_and_SLC18A1_HTR2C	complex:5-HT_byTPH1_and_SLC18A1	simple:P28335		HTR2C	TRUE	FALSE	TRUE	curated	FALSE	Ligand-Receptor	Signaling by Serotonin	1	1	1	1	1	1	1	1	1	1	1	1	1	1	1	1	1	1	1	1	1	1	1	1	1	1	1	1	1	1	1	1	1	1	1	1	1
CPI-CS0DA387E54	5-HT_byTPH2_and_SLC18A1_HTR2C	complex:5-HT_byTPH2_and_SLC18A1	simple:P28335		HTR2C	TRUE	FALSE	TRUE	curated	FALSE	Ligand-Receptor	Signaling by Serotonin	1	1	1	1	1	1	1	1	1	1	1	1	1	1	1	1	1	1	1	1	1	1	1	1	1	1	1	1	1	1	1	1	1	1	1	1	1
CPI-CS0FBE83390	5-HT_byTPH1_and_SLC18A2_HTR2C	complex:5-HT_byTPH1_and_SLC18A2	simple:P28335		HTR2C	TRUE	FALSE	TRUE	curated	FALSE	Ligand-Receptor	Signaling by Serotonin	1	1	1	1	1	1	1	1	1	1	1	1	1	1	1	1	1	1	1	1	1	1	1	1	1	1	1	1	1	1	1	1	1	1	1	1	1
CPI-CS0C605AFB6	5-HT_byTPH2_and_SLC18A2_HTR2C	complex:5-HT_byTPH2_and_SLC18A2	simple:P28335		HTR2C	TRUE	FALSE	TRUE	curated	FALSE	Ligand-Receptor	Signaling by Serotonin	1	1	1	1	1	1	1	1	1	1	1	1	1	1	1	1	1	1	1	1	1	1	1	1	1	1	1	1	1	1	1	1	1	1	1	1	1
CPI-CS0D12BDF23	5-HT_byTPH1_and_SLC6A4_HTR2C	complex:5-HT_byTPH1_and_SLC6A4	simple:P28335		HTR2C	TRUE	FALSE	TRUE	curated	FALSE	Ligand-Receptor	Signaling by Serotonin	1	1	1	1	1	1	1	1	1	1	1	1	1	1	1	1	1	1	1	1	1	1	1	1	1	1	1	1	1	1	1	1	1	1	1	1	1
CPI-CS0470204FB	5-HT_byTPH2_and_SLC6A4_HTR2C	complex:5-HT_byTPH2_and_SLC6A4	simple:P28335		HTR2C	TRUE	FALSE	TRUE	curated	FALSE	Ligand-Receptor	Signaling by Serotonin	1	1	1	1	1	1	1	1	1	1	1	1	1	1	1	1	1	1	1	1	1	1	1	1	1	1	1	1	1	1	1	1	1	1	1	1	1
CPI-CS029E9BA69	SerotoninDopamin_byDDC_HTR2C	complex:SerotoninDopamin_byDDC	simple:P28335		HTR2C	TRUE	FALSE	TRUE	curated	FALSE	Ligand-Receptor	Signaling by Serotonin/Dopamine	1	1	1	1	1	1	1	1	1	1	1	1	1	1	1	1	1	1	1	1	1	1	1	1	1	1	1	1	1	1	1	1	1	1	1	1	1
CPI-CS00A17284C	5-HT_byTPH1_and_SLC18A1_HTR4	complex:5-HT_byTPH1_and_SLC18A1	simple:Q13639		HTR4	TRUE	FALSE	TRUE	curated	FALSE	Ligand-Receptor	Signaling by Serotonin	1	1	1	1	1	1	1	1	1	1	1	1	1	1	1	1	1	1	1	1	1	1	1	1	1	1	1	1	1	1	1	1	1	1	1	1	1
CPI-CS09068835B	5-HT_byTPH2_and_SLC18A1_HTR4	complex:5-HT_byTPH2_and_SLC18A1	simple:Q13639		HTR4	TRUE	FALSE	TRUE	curated	FALSE	Ligand-Receptor	Signaling by Serotonin	1	1	1	1	1	1	1	1	1	1	1	1	1	1	1	1	1	1	1	1	1	1	1	1	1	1	1	1	1	1	1	1	1	1	1	1	1
CPI-CS00CB2214E	5-HT_byTPH1_and_SLC18A2_HTR4	complex:5-HT_byTPH1_and_SLC18A2	simple:Q13639		HTR4	TRUE	FALSE	TRUE	curated	FALSE	Ligand-Receptor	Signaling by Serotonin	1	1	1	1	1	1	1	1	1	1	1	1	1	1	1	1	1	1	1	1	1	1	1	1	1	1	1	1	1	1	1	1	1	1	1	1	1
CPI-CS0233F2354	5-HT_byTPH2_and_SLC18A2_HTR4	complex:5-HT_byTPH2_and_SLC18A2	simple:Q13639		HTR4	TRUE	FALSE	TRUE	curated	FALSE	Ligand-Receptor	Signaling by Serotonin	1	1	1	1	1	1	1	1	1	1	1	1	1	1	1	1	1	1	1	1	1	1	1	1	1	1	1	1	1	1	1	1	1	1	1	1	1
CPI-CS07C8BD0AD	5-HT_byTPH1_and_SLC6A4_HTR4	complex:5-HT_byTPH1_and_SLC6A4	simple:Q13639		HTR4	TRUE	FALSE	TRUE	curated	FALSE	Ligand-Receptor	Signaling by Serotonin	1	1	1	1	1	1	1	1	1	1	1	1	1	1	1	1	1	1	1	1	1	1	1	1	1	1	1	1	1	1	1	1	1	1	1	1	1
CPI-CS0DC68F1EA	5-HT_byTPH2_and_SLC6A4_HTR4	complex:5-HT_byTPH2_and_SLC6A4	simple:Q13639		HTR4	TRUE	FALSE	TRUE	curated	FALSE	Ligand-Receptor	Signaling by Serotonin	1	1	1	1	1	1	1	1	1	1	1	1	1	1	1	1	1	1	1	1	1	1	1	1	1	1	1	1	1	1	1	1	1	1	1	1	1
CPI-CS07508694A	SerotoninDopamin_byDDC_HTR4	complex:SerotoninDopamin_byDDC	simple:Q13639		HTR4	TRUE	FALSE	TRUE	curated	FALSE	Ligand-Receptor	Signaling by Serotonin/Dopamine	1	1	1	1	1	1	1	1	1	1	1	1	1	1	1	1	1	1	1	1	1	1	1	1	1	1	1	1	1	1	1	1	1	1	1	1	1
CPI-CS0A3252712	5-HT_byTPH1_and_SLC18A1_HTR5A	complex:5-HT_byTPH1_and_SLC18A1	simple:P47898		HTR5A	TRUE	FALSE	TRUE	curated	FALSE	Ligand-Receptor	Signaling by Serotonin	1	1	1	1	1	1	1	1	1	1	1	1	1	1	1	1	1	1	1	1	1	1	1	1	1	1	1	1	1	1	1	1	1	1	1	1	1
CPI-CS03FD72BE3	5-HT_byTPH2_and_SLC18A1_HTR5A	complex:5-HT_byTPH2_and_SLC18A1	simple:P47898		HTR5A	TRUE	FALSE	TRUE	curated	FALSE	Ligand-Receptor	Signaling by Serotonin	1	1	1	1	1	1	1	1	1	1	1	1	1	1	1	1	1	1	1	1	1	1	1	1	1	1	1	1	1	1	1	1	1	1	1	1	1
CPI-CS049727103	5-HT_byTPH1_and_SLC18A2_HTR5A	complex:5-HT_byTPH1_and_SLC18A2	simple:P47898		HTR5A	TRUE	FALSE	TRUE	curated	FALSE	Ligand-Receptor	Signaling by Serotonin	1	1	1	1	1	1	1	1	1	1	1	1	1	1	1	1	1	1	1	1	1	1	1	1	1	1	1	1	1	1	1	1	1	1	1	1	1
CPI-CS031EF306F	5-HT_byTPH2_and_SLC18A2_HTR5A	complex:5-HT_byTPH2_and_SLC18A2	simple:P47898		HTR5A	TRUE	FALSE	TRUE	curated	FALSE	Ligand-Receptor	Signaling by Serotonin	1	1	1	1	1	1	1	1	1	1	1	1	1	1	1	1	1	1	1	1	1	1	1	1	1	1	1	1	1	1	1	1	1	1	1	1	1
CPI-CS0C940A01C	5-HT_byTPH1_and_SLC6A4_HTR5A	complex:5-HT_byTPH1_and_SLC6A4	simple:P47898		HTR5A	TRUE	FALSE	TRUE	curated	FALSE	Ligand-Receptor	Signaling by Serotonin	1	1	1	1	1	1	1	1	1	1	1	1	1	1	1	1	1	1	1	1	1	1	1	1	1	1	1	1	1	1	1	1	1	1	1	1	1
CPI-CS073E2DB34	5-HT_byTPH2_and_SLC6A4_HTR5A	complex:5-HT_byTPH2_and_SLC6A4	simple:P47898		HTR5A	TRUE	FALSE	TRUE	curated	FALSE	Ligand-Receptor	Signaling by Serotonin	1	1	1	1	1	1	1	1	1	1	1	1	1	1	1	1	1	1	1	1	1	1	1	1	1	1	1	1	1	1	1	1	1	1	1	1	1
CPI-CS008E4E6F9	SerotoninDopamin_byDDC_HTR5A	complex:SerotoninDopamin_byDDC	simple:P47898		HTR5A	TRUE	FALSE	TRUE	curated	FALSE	Ligand-Receptor	Signaling by Serotonin/Dopamine	1	1	1	1	1	1	1	1	1	1	1	1	1	1	1	1	1	1	1	1	1	1	1	1	1	1	1	1	1	1	1	1	1	1	1	1	1
CPI-CS015ABE3B7	5-HT_byTPH1_and_SLC18A1_HTR6	complex:5-HT_byTPH1_and_SLC18A1	simple:P50406		HTR6	TRUE	FALSE	TRUE	curated	FALSE	Ligand-Receptor	Signaling by Serotonin	1	1	1	1	1	1	1	1	1	1	1	1	1	1	1	1	1	1	1	1	1	1	1	1	1	1	1	1	1	1	1	1	1	1	1	1	1
CPI-CS0CD8CD69F	5-HT_byTPH2_and_SLC18A1_HTR6	complex:5-HT_byTPH2_and_SLC18A1	simple:P50406		HTR6	TRUE	FALSE	TRUE	curated	FALSE	Ligand-Receptor	Signaling by Serotonin	1	1	1	1	1	1	1	1	1	1	1	1	1	1	1	1	1	1	1	1	1	1	1	1	1	1	1	1	1	1	1	1	1	1	1	1	1
CPI-CS08693CE9D	5-HT_byTPH1_and_SLC18A2_HTR6	complex:5-HT_byTPH1_and_SLC18A2	simple:P50406		HTR6	TRUE	FALSE	TRUE	curated	FALSE	Ligand-Receptor	Signaling by Serotonin	1	1	1	1	1	1	1	1	1	1	1	1	1	1	1	1	1	1	1	1	1	1	1	1	1	1	1	1	1	1	1	1	1	1	1	1	1
CPI-CS0127C534E	5-HT_byTPH2_and_SLC18A2_HTR6	complex:5-HT_byTPH2_and_SLC18A2	simple:P50406		HTR6	TRUE	FALSE	TRUE	curated	FALSE	Ligand-Receptor	Signaling by Serotonin	1	1	1	1	1	1	1	1	1	1	1	1	1	1	1	1	1	1	1	1	1	1	1	1	1	1	1	1	1	1	1	1	1	1	1	1	1
CPI-CS0E1FA61C2	5-HT_byTPH1_and_SLC6A4_HTR6	complex:5-HT_byTPH1_and_SLC6A4	simple:P50406		HTR6	TRUE	FALSE	TRUE	curated	FALSE	Ligand-Receptor	Signaling by Serotonin	1	1	1	1	1	1	1	1	1	1	1	1	1	1	1	1	1	1	1	1	1	1	1	1	1	1	1	1	1	1	1	1	1	1	1	1	1
CPI-CS0A8304090	5-HT_byTPH2_and_SLC6A4_HTR6	complex:5-HT_byTPH2_and_SLC6A4	simple:P50406		HTR6	TRUE	FALSE	TRUE	curated	FALSE	Ligand-Receptor	Signaling by Serotonin	1	1	1	1	1	1	1	1	1	1	1	1	1	1	1	1	1	1	1	1	1	1	1	1	1	1	1	1	1	1	1	1	1	1	1	1	1
CPI-CS0B2FF628F	SerotoninDopamin_byDDC_HTR6	complex:SerotoninDopamin_byDDC	simple:P50406		HTR6	TRUE	FALSE	TRUE	curated	FALSE	Ligand-Receptor	Signaling by Serotonin/Dopamine	1	1	1	1	1	1	1	1	1	1	1	1	1	1	1	1	1	1	1	1	1	1	1	1	1	1	1	1	1	1	1	1	1	1	1	1	1
CPI-CS0F1FE8541	5-HT_byTPH1_and_SLC18A1_HTR7	complex:5-HT_byTPH1_and_SLC18A1	simple:P34969		HTR7	TRUE	FALSE	TRUE	curated	FALSE	Ligand-Receptor	Signaling by Serotonin	1	1	1	1	1	1	1	1	1	1	1	1	1	1	1	1	1	1	1	1	1	1	1	1	1	1	1	1	1	1	1	1	1	1	1	1	1
CPI-CS05EB7549F	5-HT_byTPH2_and_SLC18A1_HTR7	complex:5-HT_byTPH2_and_SLC18A1	simple:P34969		HTR7	TRUE	FALSE	TRUE	curated	FALSE	Ligand-Receptor	Signaling by Serotonin	1	1	1	1	1	1	1	1	1	1	1	1	1	1	1	1	1	1	1	1	1	1	1	1	1	1	1	1	1	1	1	1	1	1	1	1	1
CPI-CS059692236	5-HT_byTPH1_and_SLC18A2_HTR7	complex:5-HT_byTPH1_and_SLC18A2	simple:P34969		HTR7	TRUE	FALSE	TRUE	curated	FALSE	Ligand-Receptor	Signaling by Serotonin	1	1	1	1	1	1	1	1	1	1	1	1	1	1	1	1	1	1	1	1	1	1	1	1	1	1	1	1	1	1	1	1	1	1	1	1	1
CPI-CS0778BF832	5-HT_byTPH2_and_SLC18A2_HTR7	complex:5-HT_byTPH2_and_SLC18A2	simple:P34969		HTR7	TRUE	FALSE	TRUE	curated	FALSE	Ligand-Receptor	Signaling by Serotonin	1	1	1	1	1	1	1	1	1	1	1	1	1	1	1	1	1	1	1	1	1	1	1	1	1	1	1	1	1	1	1	1	1	1	1	1	1
CPI-CS091CE4B74	5-HT_byTPH1_and_SLC6A4_HTR7	complex:5-HT_byTPH1_and_SLC6A4	simple:P34969		HTR7	TRUE	FALSE	TRUE	curated	FALSE	Ligand-Receptor	Signaling by Serotonin	1	1	1	1	1	1	1	1	1	1	1	1	1	1	1	1	1	1	1	1	1	1	1	1	1	1	1	1	1	1	1	1	1	1	1	1	1
CPI-CS08EFEF89B	5-HT_byTPH2_and_SLC6A4_HTR7	complex:5-HT_byTPH2_and_SLC6A4	simple:P34969		HTR7	TRUE	FALSE	TRUE	curated	FALSE	Ligand-Receptor	Signaling by Serotonin	1	1	1	1	1	1	1	1	1	1	1	1	1	1	1	1	1	1	1	1	1	1	1	1	1	1	1	1	1	1	1	1	1	1	1	1	1
CPI-CS062F16E86	SerotoninDopamin_byDDC_HTR7	complex:SerotoninDopamin_byDDC	simple:P34969		HTR7	TRUE	FALSE	TRUE	curated	FALSE	Ligand-Receptor	Signaling by Serotonin/Dopamine	1	1	1	1	1	1	1	1	1	1	1	1	1	1	1	1	1	1	1	1	1	1	1	1	1	1	1	1	1	1	1	1	1	1	1	1	1
CPI-CS0AB91708D	SerotoninDopamin_byDDC_DRD1	complex:SerotoninDopamin_byDDC	simple:P21728		DRD1	TRUE	FALSE	TRUE	curated	FALSE	Ligand-Receptor	Signaling by Serotonin/Dopamine	1	1	1	1	1	1	1	1	1	1	1	1	1	1	1	1	1	1	1	1	1	1	1	1	1	1	1	1	1	1	1	1	1	1	1	1	1
CPI-CS05C6641C3	Dopamine_byDDC_and_SLC18A1_DRD1	complex:Dopamine_byDDC_and_SLC18A1	simple:P21728		DRD1	TRUE	FALSE	TRUE	curated	FALSE	Ligand-Receptor	Signaling by Serotonin/Dopamine	1	1	1	1	1	1	1	1	1	1	1	1	1	1	1	1	1	1	1	1	1	1	1	1	1	1	1	1	1	1	1	1	1	1	1	1	1
CPI-CS04B5BF177	Dopamine_byDDC_and_SLC18A2_DRD1	complex:Dopamine_byDDC_and_SLC18A2	simple:P21728		DRD1	TRUE	FALSE	TRUE	curated	FALSE	Ligand-Receptor	Signaling by Serotonin/Dopamine	1	1	1	1	1	1	1	1	1	1	1	1	1	1	1	1	1	1	1	1	1	1	1	1	1	1	1	1	1	1	1	1	1	1	1	1	1
CPI-CS09E4953BB	Dopamine_byDDC_and_SLC6A3_DRD1	complex:Dopamine_byDDC_and_SLC6A3	simple:P21728		DRD1	TRUE	FALSE	TRUE	curated	FALSE	Ligand-Receptor	Signaling by Serotonin/Dopamine	1	1	1	1	1	1	1	1	1	1	1	1	1	1	1	1	1	1	1	1	1	1	1	1	1	1	1	1	1	1	1	1	1	1	1	1	1
CPI-CS075E4969A	SerotoninDopamin_byDDC_DRD2	complex:SerotoninDopamin_byDDC	simple:P14416		DRD2	TRUE	FALSE	TRUE	curated	FALSE	Ligand-Receptor	Signaling by Serotonin/Dopamine	1	1	1	1	1	1	1	1	1	1	1	1	1	1	1	1	1	1	1	1	1	1	1	1	1	1	1	1	1	1	1	1	1	1	1	1	1
CPI-CS07EDF2E81	Dopamine_byDDC_and_SLC18A1_DRD2	complex:Dopamine_byDDC_and_SLC18A1	simple:P14416		DRD2	TRUE	FALSE	TRUE	curated	FALSE	Ligand-Receptor	Signaling by Serotonin/Dopamine	1	1	1	1	1	1	1	1	1	1	1	1	1	1	1	1	1	1	1	1	1	1	1	1	1	1	1	1	1	1	1	1	1	1	1	1	1
CPI-CS0795A8A7A	Dopamine_byDDC_and_SLC18A2_DRD2	complex:Dopamine_byDDC_and_SLC18A2	simple:P14416		DRD2	TRUE	FALSE	TRUE	curated	FALSE	Ligand-Receptor	Signaling by Serotonin/Dopamine	1	1	1	1	1	1	1	1	1	1	1	1	1	1	1	1	1	1	1	1	1	1	1	1	1	1	1	1	1	1	1	1	1	1	1	1	1
CPI-CS0CBA297C7	Dopamine_byDDC_and_SLC6A3_DRD2	complex:Dopamine_byDDC_and_SLC6A3	simple:P14416		DRD2	TRUE	FALSE	TRUE	curated	FALSE	Ligand-Receptor	Signaling by Serotonin/Dopamine	1	1	1	1	1	1	1	1	1	1	1	1	1	1	1	1	1	1	1	1	1	1	1	1	1	1	1	1	1	1	1	1	1	1	1	1	1
CPI-CS0E5E6A50E	SerotoninDopamin_byDDC_DRD3	complex:SerotoninDopamin_byDDC	simple:P35462		DRD3	TRUE	FALSE	TRUE	curated	FALSE	Ligand-Receptor	Signaling by Serotonin/Dopamine	1	1	1	1	1	1	1	1	1	1	1	1	1	1	1	1	1	1	1	1	1	1	1	1	1	1	1	1	1	1	1	1	1	1	1	1	1
CPI-CS0DEA717AA	Dopamine_byDDC_and_SLC18A1_DRD3	complex:Dopamine_byDDC_and_SLC18A1	simple:P35462		DRD3	TRUE	FALSE	TRUE	curated	FALSE	Ligand-Receptor	Signaling by Serotonin/Dopamine	1	1	1	1	1	1	1	1	1	1	1	1	1	1	1	1	1	1	1	1	1	1	1	1	1	1	1	1	1	1	1	1	1	1	1	1	1
CPI-CS02C89A362	Dopamine_byDDC_and_SLC18A2_DRD3	complex:Dopamine_byDDC_and_SLC18A2	simple:P35462		DRD3	TRUE	FALSE	TRUE	curated	FALSE	Ligand-Receptor	Signaling by Serotonin/Dopamine	1	1	1	1	1	1	1	1	1	1	1	1	1	1	1	1	1	1	1	1	1	1	1	1	1	1	1	1	1	1	1	1	1	1	1	1	1
CPI-CS0130E63E9	Dopamine_byDDC_and_SLC6A3_DRD3	complex:Dopamine_byDDC_and_SLC6A3	simple:P35462		DRD3	TRUE	FALSE	TRUE	curated	FALSE	Ligand-Receptor	Signaling by Serotonin/Dopamine	1	1	1	1	1	1	1	1	1	1	1	1	1	1	1	1	1	1	1	1	1	1	1	1	1	1	1	1	1	1	1	1	1	1	1	1	1
CPI-CS0A0936BD6	SerotoninDopamin_byDDC_DRD5	complex:SerotoninDopamin_byDDC	simple:P21918		DRD5	TRUE	FALSE	TRUE	curated	FALSE	Ligand-Receptor	Signaling by Serotonin/Dopamine	1	1	1	1	1	1	1	1	1	1	1	1	1	1	1	1	1	1	1	1	1	1	1	1	1	1	1	1	1	1	1	1	1	1	1	1	1
CPI-CS01EE6EF03	Dopamine_byDDC_and_SLC18A1_DRD5	complex:Dopamine_byDDC_and_SLC18A1	simple:P21918		DRD5	TRUE	FALSE	TRUE	curated	FALSE	Ligand-Receptor	Signaling by Serotonin/Dopamine	1	1	1	1	1	1	1	1	1	1	1	1	1	1	1	1	1	1	1	1	1	1	1	1	1	1	1	1	1	1	1	1	1	1	1	1	1
CPI-CS017E74D3E	Dopamine_byDDC_and_SLC18A2_DRD5	complex:Dopamine_byDDC_and_SLC18A2	simple:P21918		DRD5	TRUE	FALSE	TRUE	curated	FALSE	Ligand-Receptor	Signaling by Serotonin/Dopamine	1	1	1	1	1	1	1	1	1	1	1	1	1	1	1	1	1	1	1	1	1	1	1	1	1	1	1	1	1	1	1	1	1	1	1	1	1
CPI-CS063480C92	Dopamine_byDDC_and_SLC6A3_DRD5	complex:Dopamine_byDDC_and_SLC6A3	simple:P21918		DRD5	TRUE	FALSE	TRUE	curated	FALSE	Ligand-Receptor	Signaling by Serotonin/Dopamine	1	1	1	1	1	1	1	1	1	1	1	1	1	1	1	1	1	1	1	1	1	1	1	1	1	1	1	1	1	1	1	1	1	1	1	1	1
CPI-CS07DA64534	SerotoninDopamin_byDDC_HTR3A	complex:SerotoninDopamin_byDDC	simple:P46098		HTR3A	TRUE	FALSE	TRUE	curated	FALSE	Ligand-Receptor	Signaling by Serotonin/Dopamine	1	1	1	1	1	1	1	1	1	1	1	1	1	1	1	1	1	1	1	1	1	1	1	1	1	1	1	1	1	1	1	1	1	1	1	1	1
CPI-SS027028983	SLIT1_ROBO1	simple:O75093	simple:Q9Y6N7	SLIT1	ROBO1	TRUE	FALSE	TRUE	curated	FALSE	Ligand-Receptor	Signaling by SLIT and NTRK-like protein	1	1	1	1	1	1	1	1	1	1	1	1	1	1	1	1	1	1	1	1	1	1	1	1	1	1	1	1	1	1	1	1	1	1	1	1	1
CPI-SS0A932EB77	SLIT2_ROBO1	simple:O94813	simple:Q9Y6N7	SLIT2	ROBO1	TRUE	FALSE	TRUE	curated	FALSE	Ligand-Receptor	Signaling by SLIT and NTRK-like protein	1	1	1	1	1	1	1	1	1	1	1	1	1	1	1	1	1	1	1	1	1	1	1	1	1	1	1	1	1	1	1	1	1	1	1	1	1
CPI-SS0D0235DCE	SLIT2_ROBO2	simple:O94813	simple:Q9HCK4	SLIT2	ROBO2	TRUE	FALSE	TRUE	curated	FALSE	Ligand-Receptor	Signaling by SLIT and NTRK-like protein	1	1	1	1	1	1	1	1	1	1	1	1	1	1	1	1	1	1	1	1	1	1	1	1	1	1	1	1	1	1	1	1	1	1	1	1	1
CPI-SS06CE0CF64	CORT_SSTR1	simple:O00230	simple:P30872	CORT	SSTR1	TRUE	FALSE	TRUE	curated	FALSE	Ligand-Receptor	Signaling by Somatostatin	1	1	1	1	1	1	1	1	1	1	1	1	1	1	1	1	1	1	1	1	1	1	1	1	1	1	1	1	1	1	1	1	1	1	1	1	1
CPI-SS0A512249D	SST_SSTR1	simple:P61278	simple:P30872	SST	SSTR1	TRUE	FALSE	TRUE	curated	FALSE	Ligand-Receptor	Signaling by Somatostatin	1	1	1	1	1	1	1	1	1	1	1	1	1	1	1	1	1	1	1	1	1	1	1	1	1	1	1	1	1	1	1	1	1	1	1	1	1
CPI-SS0C272BD3D	CORT_SSTR2	simple:O00230	simple:P30874	CORT	SSTR2	TRUE	FALSE	TRUE	curated	FALSE	Ligand-Receptor	Signaling by Somatostatin	1	1	1	1	1	1	1	1	1	1	1	1	1	1	1	1	1	1	1	1	1	1	1	1	1	1	1	1	1	1	1	1	1	1	1	1	1
CPI-SS0FE594C97	SST_SSTR2	simple:P61278	simple:P30874	SST	SSTR2	TRUE	FALSE	TRUE	curated	FALSE	Ligand-Receptor	Signaling by Somatostatin	1	1	1	1	1	1	1	1	1	1	1	1	1	1	1	1	1	1	1	1	1	1	1	1	1	1	1	1	1	1	1	1	1	1	1	1	1
CPI-SS0AB20B9AD	CORT_SSTR3	simple:O00230	simple:P32745	CORT	SSTR3	TRUE	FALSE	TRUE	curated	FALSE	Ligand-Receptor	Signaling by Somatostatin	1	1	1	1	1	1	1	1	1	1	1	1	1	1	1	1	1	1	1	1	1	1	1	1	1	1	1	1	1	1	1	1	1	1	1	1	1
CPI-SS05A3441B9	SST_SSTR3	simple:P61278	simple:P32745	SST	SSTR3	TRUE	FALSE	TRUE	curated	FALSE	Ligand-Receptor	Signaling by Somatostatin	1	1	1	1	1	1	1	1	1	1	1	1	1	1	1	1	1	1	1	1	1	1	1	1	1	1	1	1	1	1	1	1	1	1	1	1	1
CPI-SS008509DBD	CORT_SSTR4	simple:O00230	simple:P31391	CORT	SSTR4	TRUE	FALSE	TRUE	curated	FALSE	Ligand-Receptor	Signaling by Somatostatin	1	1	1	1	1	1	1	1	1	1	1	1	1	1	1	1	1	1	1	1	1	1	1	1	1	1	1	1	1	1	1	1	1	1	1	1	1
CPI-SS098B7BE0A	SST_SSTR4	simple:P61278	simple:P31391	SST	SSTR4	TRUE	FALSE	TRUE	curated	FALSE	Ligand-Receptor	Signaling by Somatostatin	1	1	1	1	1	1	1	1	1	1	1	1	1	1	1	1	1	1	1	1	1	1	1	1	1	1	1	1	1	1	1	1	1	1	1	1	1
CPI-SC04220334A	SHH_PTCH2_BOC_transmembrane_receptor	simple:Q15465	complex:PTCH2_BOC_transmembrane_receptor	SHH		TRUE	FALSE	TRUE	curated	FALSE	Ligand-Receptor	Signaling by Sonic hedgehog	1	1	1	1	1	1	1	1	1	1	1	1	1	1	1	1	1	1	1	1	1	1	1	1	1	1	1	1	1	1	1	1	1	1	1	1	1
CPI-SC0351D1E88	SHH_PTCH2_CDON_transmembrane_receptor	simple:Q15465	complex:PTCH2_CDON_transmembrane_receptor	SHH		TRUE	FALSE	TRUE	curated	FALSE	Ligand-Receptor	Signaling by Sonic hedgehog	1	1	1	1	1	1	1	1	1	1	1	1	1	1	1	1	1	1	1	1	1	1	1	1	1	1	1	1	1	1	1	1	1	1	1	1	1
CPI-SC054175DCB	SHH_PTCH2_GAS1_transmembrane_receptor	simple:Q15465	complex:PTCH2_GAS1_transmembrane_receptor	SHH		TRUE	FALSE	TRUE	curated	FALSE	Ligand-Receptor	Signaling by Sonic hedgehog	1	1	1	1	1	1	1	1	1	1	1	1	1	1	1	1	1	1	1	1	1	1	1	1	1	1	1	1	1	1	1	1	1	1	1	1	1
CPI-SS0D60A535B	SDC1_ADGRA2	simple:P18827	simple:Q96PE1	SDC1	ADGRA2	TRUE	FALSE	TRUE	curated	FALSE	Ligand-Receptor	Signaling by Syndecan	1	1	1	1	1	1	1	1	1	1	1	1	1	1	1	1	1	1	1	1	1	1	1	1	1	1	1	1	1	1	1	1	1	1	1	1	1
CPI-SS0D681D90E	SDC2_ADGRA2	simple:P34741	simple:Q96PE1	SDC2	ADGRA2	TRUE	FALSE	TRUE	curated	FALSE	Ligand-Receptor	Signaling by Syndecan	1	1	0	1	1	1	1	0	1	1	1	1	1	1	1	1	1	1	1	1	1	1	1	1	0	1	1	1	1	0	1	1	1	1	1	1	1
CPI-CS0A0368BF0	integrin_aVb3_complex_ADGRA2	complex:integrin_aVb3_complex	simple:Q96PE1		ADGRA2	FALSE	FALSE	TRUE	curated	TRUE	Ligand-Receptor	Signaling by Integrin	1	1	1	1	1	1	1	1	1	1	1	1	1	1	1	1	1	1	1	1	1	1	1	1	1	1	1	1	1	1	1	1	1	1	1	1	1
CPI-SS02A8BD654	TAC1_TACR1	simple:P20366	simple:P25103	TAC1	TACR1	TRUE	FALSE	TRUE	curated	FALSE	Ligand-Receptor	Signaling by Tachykinins	1	1	1	1	1	1	1	1	1	1	1	1	1	1	1	1	1	1	1	1	1	1	1	1	1	1	1	1	1	1	1	1	1	1	1	1	1
CPI-SS0CDDDEE9F	TAC3_TACR1	simple:Q9UHF0	simple:P25103	TAC3	TACR1	TRUE	FALSE	TRUE	curated	FALSE	Ligand-Receptor	Signaling by Tachykinins	1	1	1	1	1	1	1	1	1	1	1	1	1	1	1	1	1	1	1	1	1	1	1	1	1	1	1	1	1	1	1	1	1	1	1	1	1
CPI-SS015B70BF9	TAC1_TACR3	simple:P20366	simple:P29371	TAC1	TACR3	TRUE	FALSE	TRUE	curated	FALSE	Ligand-Receptor	Signaling by Tachykinins	1	1	1	1	1	1	1	1	1	1	1	1	1	1	1	1	1	1	1	1	1	1	1	1	1	1	1	1	1	1	1	1	1	1	1	1	1
CPI-SS0F5177C81	TAC3_TACR3	simple:Q9UHF0	simple:P29371	TAC3	TACR3	TRUE	FALSE	TRUE	curated	FALSE	Ligand-Receptor	Signaling by Tachykinins	1	1	1	1	1	1	1	1	1	1	1	1	1	1	1	1	1	1	1	1	1	1	1	1	1	1	1	1	1	1	1	1	1	1	1	1	1
CPI-SS06CF1662B	TAX1BP3_ADGRB1	simple:O14907	simple:O14514	TAX1BP3	ADGRB1	FALSE	FALSE	TRUE	curated	FALSE	Ligand-Receptor	Signaling by Thromboxane	1	1	1	1	1	1	1	1	1	1	1	1	1	1	1	1	1	1	1	1	1	1	1	1	1	1	1	1	1	1	1	1	1	1	1	1	1
CPI-CS0661098EC	integrin_aVb5_complex_ADGRB1	complex:integrin_aVb5_complex	simple:O14514		ADGRB1	FALSE	FALSE	TRUE	curated	TRUE	Ligand-Receptor	Signaling by Integrin	1	1	1	1	1	1	1	1	1	1	1	1	1	1	1	1	1	1	1	1	1	1	1	1	1	1	1	1	1	1	1	1	1	1	1	1	1
CPI-SS0F4EF9618	RTN4R_ADGRB1	simple:Q9BZR6	simple:O14514	RTN4R	ADGRB1	FALSE	TRUE	TRUE	curated	FALSE	Ligand-Receptor		1	1	1	0.02	0.78	1	0	1	0	0	0	1	0	0	0.98	0.1	0	1	0	1	0.71	0	1	1	1	1	1	1	1	1	1	1	1	1	1	1	1
CPI-SS01080B145	TAX1BP3_ADGRB2	simple:O14907	simple:O60241	TAX1BP3	ADGRB2	FALSE	FALSE	TRUE	curated	FALSE	Ligand-Receptor	Signaling by Thromboxane	1	1	1	1	1	1	1	1	1	1	1	1	1	1	1	1	1	1	1	1	1	1	1	1	1	1	1	1	1	1	1	1	1	1	1	1	1
CPI-SS0A6D0C1BA	TF_TFR2	simple:P02787	simple:Q9UP52	TF	TFR2	TRUE	FALSE	TRUE	curated	FALSE	Ligand-Receptor	Signaling by Transferrin	1	1	1	1	1	1	1	1	1	1	1	1	1	1	1	1	1	1	1	1	1	1	1	1	1	1	1	1	1	1	1	1	1	1	1	1	1
CPI-SS0E0098222	TF_TFRC	simple:P02787	simple:P02786	TF	TFRC	TRUE	FALSE	TRUE	curated	FALSE	Ligand-Receptor	Signaling by Transferrin	1	1	1	1	1	1	1	1	1	1	1	1	1	1	1	1	1	1	1	1	1	1	1	1	1	1	1	1	1	1	1	1	1	1	1	1	1
CPI-SS0FF0C7449	HFE_TFRC	simple:Q30201	simple:P02786	HFE	TFRC	TRUE	FALSE	TRUE	curated	FALSE	Ligand-Receptor		1	1	1	1	1	1	1	1	1	1	1	1	1	1	1	1	1	1	1	1	1	1	1	1	1	1	1	1	1	1	1	1	1	1	1	1	1
CPI-SC01AADFEB3	TGFB1_TGFbeta_receptor2	simple:P01137	complex:TGFbeta_receptor2	TGFB1		TRUE	FALSE	TRUE	curated	FALSE	Ligand-Receptor	Signaling by Transforming growth factor	1	1	1	1	1	1	1	1	1	1	1	1	1	1	1	1	1	1	1	1	1	1	1	1	1	1	1	1	1	1	1	1	1	1	1	1	1
CPI-SC0F36DD437	TGFB2_TGFbeta_receptor2	simple:P61812	complex:TGFbeta_receptor2	TGFB2		TRUE	FALSE	TRUE	curated	FALSE	Ligand-Receptor	Signaling by Transforming growth factor	1	1	1	1	1	1	1	1	1	1	1	1	1	1	1	1	1	1	1	1	1	1	1	1	1	1	1	1	1	1	1	1	1	1	1	1	1
CPI-SC074D3FFBC	TGFB3_TGFbeta_receptor2	simple:P10600	complex:TGFbeta_receptor2	TGFB3		TRUE	FALSE	TRUE	curated	FALSE	Ligand-Receptor	Signaling by Transforming growth factor	1	1	1	1	1	1	1	1	1	1	1	1	1	1	1	1	1	1	1	1	1	1	1	1	1	1	1	1	1	1	1	1	1	1	1	1	1
CPI-SC0DABCC4B5	TGFB1_TGFbeta_receptor1	simple:P01137	complex:TGFbeta_receptor1	TGFB1		TRUE	FALSE	TRUE	curated	FALSE	Ligand-Receptor	Signaling by Transforming growth factor	1	1	1	1	1	1	1	1	1	1	1	1	1	1	1	1	1	1	1	1	1	1	1	1	1	1	1	1	1	1	1	1	1	1	1	1	1
CPI-SC070741884	TGFB2_TGFbeta_receptor1	simple:P61812	complex:TGFbeta_receptor1	TGFB2		TRUE	FALSE	TRUE	curated	FALSE	Ligand-Receptor	Signaling by Transforming growth factor	1	1	1	1	1	1	1	1	1	1	1	1	1	1	1	1	1	1	1	1	1	1	1	1	1	1	1	1	1	1	1	1	1	1	1	1	1
CPI-SC051FC855D	TGFB3_TGFbeta_receptor1	simple:P10600	complex:TGFbeta_receptor1	TGFB3		TRUE	FALSE	TRUE	curated	FALSE	Ligand-Receptor	Signaling by Transforming growth factor	1	1	1	1	1	1	1	1	1	1	1	1	1	1	1	1	1	1	1	1	1	1	1	1	1	1	1	1	1	1	1	1	1	1	1	1	1
CPI-SS085EE60B1	TGFB1_TGFBR3	simple:P01137	simple:Q03167	TGFB1	TGFBR3	TRUE	FALSE	TRUE	curated	FALSE	Ligand-Receptor	Signaling by Transforming growth factor	1	1	1	1	1	1	1	1	1	1	1	1	1	1	1	1	1	1	1	1	1	1	1	1	1	1	1	1	1	1	1	1	1	1	1	1	1
CPI-SS0178F5C45	TGFB2_TGFBR3	simple:P61812	simple:Q03167	TGFB2	TGFBR3	TRUE	FALSE	TRUE	curated	FALSE	Ligand-Receptor	Signaling by Transforming growth factor	1	1	1	1	1	1	1	1	1	1	1	1	1	1	1	1	1	1	1	1	1	1	1	1	1	1	1	1	1	1	1	1	1	1	1	1	1
CPI-SS0D46E2B45	TGFB3_TGFBR3	simple:P10600	simple:Q03167	TGFB3	TGFBR3	TRUE	FALSE	TRUE	curated	FALSE	Ligand-Receptor	Signaling by Transforming growth factor	1	1	1	1	1	1	1	1	1	1	1	1	1	1	1	1	1	1	1	1	1	1	1	1	1	1	1	1	1	1	1	1	1	1	1	1	1
CPI-SS0D62FB89C	FGFR4_TGFBR3	simple:P22455	simple:Q03167	FGFR4	TGFBR3	TRUE	TRUE	TRUE	curated	FALSE	Receptor-Receptor		1	1	1	1	1	1	1	1	1	1	1	1	1	1	1	1	1	1	1	1	1	1	1	1	1	1	1	1	1	1	1	1	1	1	1	1	1
CPI-SC0202406F0	TGFB3_integrin_aVb8_complex	simple:P10600	complex:integrin_aVb8_complex	TGFB3		TRUE	FALSE	FALSE	curated	TRUE	Ligand-Receptor	Signaling by Transforming growth factor	1	1	1	1	1	1	1	1	1	1	1	1	1	1	1	1	1	1	1	1	1	1	1	1	1	1	1	1	1	1	1	1	1	1	1	1	1
CPI-CS05092CCAC	Triiodothyronine_byDIO3_THRA	complex:Triiodothyronine_byDIO3	simple:P10827		THRA	TRUE	FALSE	TRUE	curated	FALSE	Ligand-Receptor	Signaling by Triiodothyronine	1	1	1	1	1	1	1	1	1	1	1	1	1	1	1	1	1	1	1	1	1	1	1	1	1	1	1	1	1	1	1	1	1	1	1	1	1
CPI-CS0C2BD6C6B	Triiodothyronine_byDIO3_THRB	complex:Triiodothyronine_byDIO3	simple:P10828		THRB	TRUE	FALSE	FALSE	curated	FALSE	Ligand-Receptor	Signaling by Triiodothyronine	1	1	1	1	1	1	1	1	1	1	1	1	1	1	1	1	1	1	1	1	1	1	1	1	1	1	1	1	1	1	1	1	1	1	1	1	1
CPI-CS0245870E9	Lthyroxine_byTPO_THRB	complex:Lthyroxine_byTPO	simple:P10828		THRB	TRUE	FALSE	FALSE	curated	FALSE	Ligand-Receptor		1	1	1	1	1	1	1	1	1	1	1	1	1	1	1	1	1	1	1	1	1	1	1	1	1	1	1	1	1	1	1	1	1	1	1	1	1
CPI-SS08330207B	BTLA_TNFRSF14	simple:Q7Z6A9	simple:Q92956	BTLA	TNFRSF14	FALSE	TRUE	TRUE	curated	FALSE	Ligand-Receptor	Signaling by Tumor necrosis factor	1	1	1	1	1	1	1	1	1	1	1	1	1	1	1	1	1	1	1	1	1	1	1	1	1	1	1	1	1	1	1	1	1	1	1	1	1
CPI-SS0879B8E95	CD160_TNFRSF14	simple:O95971	simple:Q92956	CD160	TNFRSF14	FALSE	TRUE	TRUE	curated	FALSE	Adhesion-Adhesion	Signaling by Tumor necrosis factor	1	1	1	1	1	1	1	1	1	1	1	1	1	1	1	1	1	1	1	1	1	1	1	1	1	1	1	1	1	1	1	1	1	1	1	1	1
CPI-SS0D168412F	FASLG_FAS	simple:P48023	simple:P25445	FASLG	FAS	TRUE	FALSE	TRUE	curated	FALSE	Ligand-Receptor	Signaling by Tumor necrosis factor	1	1	1	1	1	1	1	1	1	1	1	1	1	1	1	1	1	1	1	1	1	1	1	1	1	1	1	1	1	1	1	1	1	1	1	1	1
CPI-SS095E52E66	TNFSF10_TNFRSF10D	simple:P50591	simple:Q9UBN6	TNFSF10	TNFRSF10D	TRUE	FALSE	TRUE	curated	FALSE	Ligand-Receptor	Signaling by Tumor necrosis factor	1	1	1	1	1	1	1	1	1	1	1	1	1	1	1	1	1	1	1	1	1	1	1	1	1	1	1	1	1	1	1	1	1	1	1	1	1
CPI-SS05A3055C3	TNFSF10_TNFRSF11B	simple:P50591	simple:O00300	TNFSF10	TNFRSF11B	TRUE	FALSE	FALSE	curated	FALSE	Ligand-Receptor	Signaling by Tumor necrosis factor	1	1	1	1	1	1	1	1	1	1	1	1	1	1	1	1	1	1	1	1	1	1	1	1	1	1	1	1	1	1	1	1	1	1	1	1	1
CPI-SS0F83BE97B	TNFSF11_TNFRSF11B	simple:O14788	simple:O00300	TNFSF11	TNFRSF11B	TRUE	TRUE	FALSE	curated	FALSE	Ligand-Receptor	Signaling by Tumor necrosis factor	1	1	1	1	1	1	1	1	1	1	1	1	1	1	1	1	1	1	1	1	1	1	1	1	1	1	1	1	1	1	1	1	1	1	1	1	1
CPI-SS0ED2573CA	TNFSF11_TNFRSF11A	simple:O14788	simple:Q9Y6Q6	TNFSF11	TNFRSF11A	TRUE	TRUE	TRUE	curated	FALSE	Ligand-Receptor	Signaling by Tumor necrosis factor	1	1	1	1	1	1	1	1	1	1	1	1	1	1	1	1	1	1	1	1	1	1	1	1	1	1	1	1	1	1	1	1	1	1	1	1	1
CPI-SS079DDF890	TNFSF12_TNFRSF25	simple:O43508	simple:Q93038	TNFSF12	TNFRSF25	TRUE	FALSE	TRUE	curated	FALSE	Ligand-Receptor	Signaling by Tumor necrosis factor	1	1	1	1	1	1	1	1	1	1	1	1	1	1	1	1	1	1	1	1	1	1	1	1	1	1	1	1	1	1	1	1	1	1	1	1	1
CPI-SS07FEEF0C3	TNFSF13B_TNFRSF13B	simple:Q9Y275	simple:O14836	TNFSF13B	TNFRSF13B	TRUE	FALSE	TRUE	curated	FALSE	Ligand-Receptor	Signaling by Tumor necrosis factor	1	1	1	1	1	1	1	1	1	1	1	1	1	1	1	1	1	1	1	1	1	1	1	1	1	1	1	1	1	1	1	1	1	1	1	1	1
CPI-SS0247B3C14	TNFSF13B_TNFRSF13C	simple:Q9Y275	simple:Q96RJ3	TNFSF13B	TNFRSF13C	TRUE	FALSE	TRUE	curated	FALSE	Ligand-Receptor	Signaling by Tumor necrosis factor	1	1	1	1	1	1	1	1	1	1	1	1	1	1	1	1	1	1	1	1	1	1	1	1	1	1	1	1	1	1	1	1	1	1	1	1	1
CPI-SS084306E19	TNFSF8_TNFRSF8	simple:P32971	simple:P28908	TNFSF8	TNFRSF8	FALSE	FALSE	TRUE	curated	FALSE	Ligand-Receptor	Signaling by Tumor necrosis factor	1	1	1	1	1	1	1	1	1	1	1	1	1	1	1	1	1	1	1	1	1	1	1	1	1	1	1	1	1	1	1	1	1	1	1	1	1
CPI-SS0431D2256	TNFSF9_TNFRSF9	simple:P41273	simple:Q07011	TNFSF9	TNFRSF9	TRUE	FALSE	TRUE	curated	FALSE	Ligand-Receptor	Signaling by Tumor necrosis factor	1	1	1	1	1	1	1	1	1	1	1	1	1	1	1	1	1	1	1	1	1	1	1	1	1	1	1	1	1	1	1	1	1	1	1	1	1
CPI-SS0C03F7CDC	VEGFA_KDR	simple:P15692	simple:P35968	VEGFA	KDR	TRUE	FALSE	TRUE	curated	FALSE	Ligand-Receptor	Signaling by Vascular endothelial growth factor	1	1	1	1	1	1	1	1	1	1	1	1	1	1	1	1	1	1	1	1	1	1	1	1	1	1	1	1	1	1	1	1	1	1	1	1	1
CPI-SS0EC8C81E0	VEGFC_KDR	simple:P49767	simple:P35968	VEGFC	KDR	TRUE	FALSE	TRUE	curated	FALSE	Ligand-Receptor	Signaling by Vascular endothelial growth factor	1	1	1	1	1	1	1	1	1	1	1	1	1	1	1	1	1	1	1	1	1	1	1	1	1	1	1	1	1	1	1	1	1	1	1	1	1
CPI-SS0EBA5A4D8	VEGFD_KDR	simple:O43915	simple:P35968	VEGFD	KDR	TRUE	FALSE	TRUE	curated	FALSE	Ligand-Receptor	Signaling by Vascular endothelial growth factor	1	1	1	1	1	1	1	1	1	1	1	1	1	1	1	1	1	1	1	1	1	1	1	1	1	1	1	1	1	1	1	1	1	1	1	1	1
CPI-SS005572B52	VEGFC_FLT4	simple:P49767	simple:P35916	VEGFC	FLT4	TRUE	FALSE	TRUE	curated	FALSE	Ligand-Receptor	Signaling by Vascular endothelial growth factor	1	1	1	1	1	1	1	1	1	1	1	1	1	1	1	1	1	1	1	1	1	1	1	1	1	1	1	1	1	1	1	1	1	1	1	1	1
CPI-SS0D883FFF1	VEGFD_FLT4	simple:O43915	simple:P35916	VEGFD	FLT4	TRUE	FALSE	TRUE	curated	FALSE	Ligand-Receptor	Signaling by Vascular endothelial growth factor	1	1	1	1	1	1	1	1	1	1	1	1	1	1	1	1	1	1	1	1	1	1	1	1	1	1	1	1	1	1	1	1	1	1	1	1	1
CPI-SC0DA910DD5	DKK2_Kremen2_LRP6	simple:Q9UBU2	complex:Kremen2_LRP6	DKK2		TRUE	FALSE	FALSE	curated	FALSE	Ligand-Receptor	Signaling by WNT inhibition	1	1	1	1	1	1	1	1	1	1	1	1	1	1	1	1	1	1	1	1	1	1	1	1	1	1	1	1	1	1	1	1	1	1	1	1	1
CPI-SS0961DD05D	WNT1_FRZB	simple:P04628	simple:Q92765	WNT1	FRZB	TRUE	FALSE	FALSE	curated	FALSE	Ligand-Ligand	Signaling by WNT inhibition	1	1	1	1	1	1	1	1	1	1	1	1	1	1	1	1	1	1	1	1	1	1	1	1	1	1	1	1	1	1	1	1	1	1	1	1	1
CPI-SS0BAA8AA30	WNT10A_FRZB	simple:Q9GZT5	simple:Q92765	WNT10A	FRZB	TRUE	FALSE	FALSE	curated	FALSE	Ligand-Ligand	Signaling by WNT inhibition	1	1	1	1	1	1	1	1	1	1	1	1	1	1	1	1	1	1	1	1	1	1	1	1	1	1	1	1	1	1	1	1	1	1	1	1	1
CPI-SS075B13211	WNT16_FRZB	simple:Q9UBV4	simple:Q92765	WNT16	FRZB	TRUE	FALSE	FALSE	curated	FALSE	Ligand-Ligand	Signaling by WNT inhibition	1	1	1	1	1	1	1	1	1	1	1	1	1	1	1	1	1	1	1	1	1	1	1	1	1	1	1	1	1	1	1	1	1	1	1	1	1
CPI-SS02704D1B8	WNT2_FRZB	simple:P09544	simple:Q92765	WNT2	FRZB	TRUE	FALSE	FALSE	curated	FALSE	Ligand-Ligand	Signaling by WNT inhibition	1	1	1	1	1	1	1	1	1	1	1	1	1	1	1	1	1	1	1	1	1	1	1	1	1	1	1	1	1	1	1	1	1	1	1	1	1
CPI-SS0786D3749	WNT2B_FRZB	simple:Q93097	simple:Q92765	WNT2B	FRZB	TRUE	FALSE	FALSE	curated	FALSE	Ligand-Ligand	Signaling by WNT inhibition	1	1	1	1	1	1	1	1	1	1	1	1	1	1	1	1	1	1	1	1	1	1	1	1	1	1	1	1	1	1	1	1	1	1	1	1	1
CPI-SS0A10C2A8F	WNT3_FRZB	simple:P56703	simple:Q92765	WNT3	FRZB	TRUE	FALSE	FALSE	curated	FALSE	Ligand-Ligand	Signaling by WNT inhibition	1	1	1	1	1	1	1	1	1	1	1	1	1	1	1	1	1	1	1	1	1	1	1	1	1	1	1	1	1	1	1	1	1	1	1	1	1
CPI-SS0EE63435D	WNT4_FRZB	simple:P56705	simple:Q92765	WNT4	FRZB	TRUE	FALSE	FALSE	curated	FALSE	Ligand-Ligand	Signaling by WNT inhibition	1	1	1	1	1	1	1	1	1	1	1	1	1	1	1	1	1	1	1	1	1	1	1	1	1	1	1	1	1	1	1	1	1	1	1	1	1
CPI-SS007954822	WNT5A_FRZB	simple:P41221	simple:Q92765	WNT5A	FRZB	TRUE	FALSE	FALSE	curated	FALSE	Ligand-Ligand	Signaling by WNT inhibition	1	1	1	1	1	1	1	1	1	1	1	1	1	1	1	1	1	1	1	1	1	1	1	1	1	1	1	1	1	1	1	1	1	1	1	1	1
CPI-SS05C7CF827	WNT5B_FRZB	simple:Q9H1J7	simple:Q92765	WNT5B	FRZB	TRUE	FALSE	FALSE	curated	FALSE	Ligand-Ligand	Signaling by WNT inhibition	1	1	1	1	1	1	1	1	1	1	1	1	1	1	1	1	1	1	1	1	1	1	1	1	1	1	1	1	1	1	1	1	1	1	1	1	1
CPI-SS0BD98A044	WNT6_FRZB	simple:Q9Y6F9	simple:Q92765	WNT6	FRZB	TRUE	FALSE	FALSE	curated	FALSE	Ligand-Ligand	Signaling by WNT inhibition	1	1	1	1	1	1	1	1	1	1	1	1	1	1	1	1	1	1	1	1	1	1	1	1	1	1	1	1	1	1	1	1	1	1	1	1	1
CPI-SS0123EE122	WNT7A_FRZB	simple:O00755	simple:Q92765	WNT7A	FRZB	TRUE	FALSE	FALSE	curated	FALSE	Ligand-Ligand	Signaling by WNT inhibition	1	1	1	1	1	1	1	1	1	1	1	1	1	1	1	1	1	1	1	1	1	1	1	1	1	1	1	1	1	1	1	1	1	1	1	1	1
CPI-SS03BC3A729	WNT7B_FRZB	simple:P56706	simple:Q92765	WNT7B	FRZB	TRUE	FALSE	FALSE	curated	FALSE	Ligand-Ligand	Signaling by WNT inhibition	1	1	1	1	1	1	1	1	1	1	1	1	1	1	1	1	1	1	1	1	1	1	1	1	1	1	1	1	1	1	1	1	1	1	1	1	1
CPI-SS0EBBBD522	WNT9A_FRZB	simple:O14904	simple:Q92765	WNT9A	FRZB	TRUE	FALSE	FALSE	curated	FALSE	Ligand-Ligand	Signaling by WNT inhibition	1	1	1	1	1	1	1	1	1	1	1	1	1	1	1	1	1	1	1	1	1	1	1	1	1	1	1	1	1	1	1	1	1	1	1	1	1
CPI-SS0AC8C45C5	WNT9B_FRZB	simple:O14905	simple:Q92765	WNT9B	FRZB	TRUE	FALSE	FALSE	curated	FALSE	Ligand-Ligand	Signaling by WNT inhibition	1	1	1	1	1	1	1	1	1	1	1	1	1	1	1	1	1	1	1	1	1	1	1	1	1	1	1	1	1	1	1	1	1	1	1	1	1
CPI-SC036120F96	WNT1_FZD1_LRP5	simple:P04628	complex:FZD1_LRP5	WNT1		TRUE	FALSE	FALSE	curated	FALSE	Ligand-Receptor	Signaling by WNT	1	1	1	1	1	1	1	1	1	1	1	1	1	1	1	1	1	1	1	1	1	1	1	1	1	1	1	1	1	1	1	1	1	1	1	1	1
CPI-SC0152439C2	WNT10A_FZD1_LRP5	simple:Q9GZT5	complex:FZD1_LRP5	WNT10A		TRUE	FALSE	FALSE	curated	FALSE	Ligand-Receptor	Signaling by WNT	1	1	1	1	1	1	1	1	1	1	1	1	1	1	1	1	1	1	1	1	1	1	1	1	1	1	1	1	1	1	1	1	1	1	1	1	1
CPI-SC04B4CB182	WNT16_FZD1_LRP5	simple:Q9UBV4	complex:FZD1_LRP5	WNT16		TRUE	FALSE	FALSE	curated	FALSE	Ligand-Receptor	Signaling by WNT	1	1	1	1	1	1	1	1	1	1	1	1	1	1	1	1	1	1	1	1	1	1	1	1	1	1	1	1	1	1	1	1	1	1	1	1	1
CPI-SC0D5C7F2EB	WNT2_FZD1_LRP5	simple:P09544	complex:FZD1_LRP5	WNT2		TRUE	FALSE	FALSE	curated	FALSE	Ligand-Receptor	Signaling by WNT	1	1	1	1	1	1	1	1	1	1	1	1	1	1	1	1	1	1	1	1	1	1	1	1	1	1	1	1	1	1	1	1	1	1	1	1	1
CPI-SC086EAFF18	WNT2B_FZD1_LRP5	simple:Q93097	complex:FZD1_LRP5	WNT2B		TRUE	FALSE	FALSE	curated	FALSE	Ligand-Receptor	Signaling by WNT	1	1	1	1	1	1	1	1	1	1	1	1	1	1	1	1	1	1	1	1	1	1	1	1	1	1	1	1	1	1	1	1	1	1	1	1	1
CPI-SC01A9C52E5	WNT3_FZD1_LRP5	simple:P56703	complex:FZD1_LRP5	WNT3		TRUE	FALSE	FALSE	curated	FALSE	Ligand-Receptor	Signaling by WNT	1	1	1	1	1	1	1	1	1	1	1	1	1	1	1	1	1	1	1	1	1	1	1	1	1	1	1	1	1	1	1	1	1	1	1	1	1
CPI-SC094731290	WNT4_FZD1_LRP5	simple:P56705	complex:FZD1_LRP5	WNT4		TRUE	FALSE	FALSE	curated	FALSE	Ligand-Receptor	Signaling by WNT	1	1	1	1	1	1	1	1	1	1	1	1	1	1	1	1	1	1	1	1	1	1	1	1	1	1	1	1	1	1	1	1	1	1	1	1	1
CPI-SC0F416B44F	WNT5B_FZD1_LRP5	simple:Q9H1J7	complex:FZD1_LRP5	WNT5B		TRUE	FALSE	FALSE	curated	FALSE	Ligand-Receptor	Signaling by WNT	1	1	1	1	1	1	1	1	1	1	1	1	1	1	1	1	1	1	1	1	1	1	1	1	1	1	1	1	1	1	1	1	1	1	1	1	1
CPI-SC0B7534B27	WNT6_FZD1_LRP5	simple:Q9Y6F9	complex:FZD1_LRP5	WNT6		TRUE	FALSE	FALSE	curated	FALSE	Ligand-Receptor	Signaling by WNT	1	1	1	1	1	1	1	1	1	1	1	1	1	1	1	1	1	1	1	1	1	1	1	1	1	1	1	1	1	1	1	1	1	1	1	1	1
CPI-SC073C44F4A	WNT7A_FZD1_LRP5	simple:O00755	complex:FZD1_LRP5	WNT7A		TRUE	FALSE	FALSE	curated	FALSE	Ligand-Receptor	Signaling by WNT	1	1	1	1	1	1	1	1	1	1	1	1	1	1	1	1	1	1	1	1	1	1	1	1	1	1	1	1	1	1	1	1	1	1	1	1	1
CPI-SC029073BCD	WNT7B_FZD1_LRP5	simple:P56706	complex:FZD1_LRP5	WNT7B		TRUE	FALSE	FALSE	curated	FALSE	Ligand-Receptor	Signaling by WNT	1	1	1	1	1	1	1	1	1	1	1	1	1	1	1	1	1	1	1	1	1	1	1	1	1	1	1	1	1	1	1	1	1	1	1	1	1
CPI-SC0F16DF8F0	WNT9A_FZD1_LRP5	simple:O14904	complex:FZD1_LRP5	WNT9A		TRUE	FALSE	FALSE	curated	FALSE	Ligand-Receptor	Signaling by WNT	1	1	1	1	1	1	1	1	1	1	1	1	1	1	1	1	1	1	1	1	1	1	1	1	1	1	1	1	1	1	1	1	1	1	1	1	1
CPI-SC0318621C2	WNT9B_FZD1_LRP5	simple:O14905	complex:FZD1_LRP5	WNT9B		TRUE	FALSE	FALSE	curated	FALSE	Ligand-Receptor	Signaling by WNT	1	1	1	1	1	1	1	1	1	1	1	1	1	1	1	1	1	1	1	1	1	1	1	1	1	1	1	1	1	1	1	1	1	1	1	1	1
CPI-SC0DBDDA697	WNT1_FZD1_LRP6	simple:P04628	complex:FZD1_LRP6	WNT1		TRUE	FALSE	FALSE	curated	FALSE	Ligand-Receptor	Signaling by WNT	1	1	1	1	1	1	1	1	1	1	1	1	1	1	1	1	1	1	1	1	1	1	1	1	1	1	1	1	1	1	1	1	1	1	1	1	1
CPI-SC0065F5B8A	WNT10A_FZD1_LRP6	simple:Q9GZT5	complex:FZD1_LRP6	WNT10A		TRUE	FALSE	FALSE	curated	FALSE	Ligand-Receptor	Signaling by WNT	1	1	1	1	1	1	1	1	1	1	1	1	1	1	1	1	1	1	1	1	1	1	1	1	1	1	1	1	1	1	1	1	1	1	1	1	1
[truncated: 342 more rows]
[truncated: 447 more columns]
