# Supplementary material for: Vitamin D Regulates Olfactory Function via Dual Transcriptional and mTOR‐Dependent Translational Control of Synaptic Proteins
Source: Adv Sci (Weinh). 2025 Dec 16;13(13):e07181. doi: 10.1002/advs.202507181 (PMC12955992; doi:10.1002/advs.202507181)
Supplement: Supplementary file 2 — Supplemental Tables 1–18 [file ADVS-13-e07181-s002.zip › Table S7_GO of DEGs in VDR+ VDR-Glu3 Neurons and_VDR+ Spots.xlsx]

## Sheet: Glu3_Vdr_VD_Hyper_vs_VD_Hypo
id	Term	Category	ListHits	ListTotal	PopHits	PopTotal	p-value	q-value	Enrichment_score	geneID
GO:0140236	translation at presynapse	biological_process	12	742	47	20900	6.11922e-08	1.91226e-05	7.1916	Rpl23;Rpl26;Rpl17;Rpl9;Rpl32;Rpl10;Rpl7;Rps15a;Rpl37;Rpl7a;Rpl37a;Rpl5
GO:0140242	translation at postsynapse	biological_process	12	742	48	20900	7.89732e-08	2.27807e-05	7.04178	Rpl23;Rpl26;Rpl17;Rpl9;Rpl32;Rpl10;Rpl7;Rps15a;Rpl37;Rpl7a;Rpl37a;Rpl5
GO:0002181	cytoplasmic translation	biological_process	14	742	86	20900	1.90162e-06	0.000350243	4.58534	Rpl23;Ckap5;Rpl26;Rps3a1;Rpl17;Rpl9;Rps13;Rps25;Rpl32;Rpl7;Rps15a;Rpl7a;Rpl37a;Rpl5
GO:0010976	positive regulation of neuron projection development	biological_process	21	742	181	20900	1.96136e-06	0.000350243	3.26801	Baiap2;Ep300;Dvl1;Ndnf;Ptprz1;Serpine2;Ndrg4;Kat2b;Lrp1;Bcl11a;Rap1a;Fes;Acsl6;Mob2;Snx3;Camk1;Ror1;Cpeb1;Nrxn1;Fbxo38;Dpysl3
GO:0007399	nervous system development	biological_process	34	742	420	20900	7.62385e-06	0.00114358	2.2802	Grip1;Rtn4;Smarcb1;Kalrn;Pafah1b1;Shank1;Ndnf;Sema4d;Serpine2;Brinp3;Numb;Nrsn1;Tbcb;Rap1a;Ppp1r9b;Ptprf;Efnb2;Brsk1;Sema3e;Bmpr1a;Pura;Camk1;Boc;Sema3a;Cables1;Sox4;Tsc1;Kif2a;Grik1;Deaf1;Mdga1;Dscaml1;Dpysl3;Efna5
GO:0015031	protein transport	biological_process	44	742	621	20900	1.16442e-05	0.00166481	1.99574	Rab2a;Nsf;Dnajc19;Gopc;Rab10;Bicd2;Myo5a;Tmed10;Kpna3;Arfgap1;Spire1;Gga3;Zfand6;Golph3;Pex5;Appbp2;Jakmip1;Agrn;Preb;Tnpo2;Nmd3;Arf4;Rabep2;Apba3;Ap1g1;Sec61a1;Snx3;Gdi2;Bbs4;Vps4b;Hook3;Vta1;Arl8a;Aktip;Rab12;Bcap29;Xpo5;Sec22a;Ap3b1;Bnip1;Napg;Sec31a;Ttc8;Rab37
GO:0016192	vesicle-mediated transport	biological_process	23	742	248	20900	2.78909e-05	0.00348636	2.61227	Ergic1;Rab2a;Nsf;Rab10;Stx8;Myo5a;Tmed10;Arfgap1;Spire1;Gga3;Sptbn2;Preb;Vamp2;Arf4;Ap1g1;Gdi2;Trappc12;Bcap29;Sec22a;Ap3b1;Bnip1;Napg;Sec31a
GO:0050808	synapse organization	biological_process	11	742	72	20900	4.40305e-05	0.00485631	4.30331	Lrrtm4;Nlgn2;Dvl1;Myo5a;Slc6a1;Prrt1;Sema3e;Slc1a1;Cd2ap;Nbea;Tsc1
GO:0051967	negative regulation of synaptic transmission, glutamatergic	biological_process	5	742	13	20900	5.64761e-05	0.00571845	10.8335	Grik2;Grik3;Myo5a;Htr2a;Grik1
GO:0061003	positive regulation of dendritic spine morphogenesis	biological_process	7	742	30	20900	6.88693e-05	0.00662205	6.57233	Baiap2;Kalrn;Pafah1b1;Bhlhb9;Dhx36;Actr2;Pak3
GO:0001662	behavioral fear response	biological_process	8	742	44	20900	0.000138707	0.0111563	5.12129	Grik2;Atp1a2;Spire1;Fbxl20;Vdac1;Usp46;Slc1a1;Deaf1
GO:1903078	positive regulation of protein localization to plasma membrane	biological_process	9	742	56	20900	0.000144934	0.011323	4.52686	Grip1;Ptpn9;Myo5a;Lrp1;Ppp1r9b;Dlg1;Nrxn1;Stac;Wnk3
GO:0030534	adult behavior	biological_process	8	742	45	20900	0.000163505	0.0121461	5.00749	Shank1;Nr4a3;Sptbn2;Slc1a1;Bbs4;Nrxn1;Grik1;Rnf180
GO:0010977	negative regulation of neuron projection development	biological_process	11	742	83	20900	0.000165187	0.0121461	3.73299	Ptpn9;Rtn4;Pafah1b1;Lrp1;Bcl11a;Efnb2;Il15ra;Gak;Sema3a;Tsc1;Dpysl3
GO:0070507	regulation of microtubule cytoskeleton organization	biological_process	7	742	35	20900	0.000194947	0.0140587	5.63342	Map6;Pafah1b1;Bicd2;Agrn;Tppp;Hsph1;Efna5
GO:0021953	central nervous system neuron differentiation	biological_process	5	742	17	20900	0.000241231	0.0164721	8.28445	Brinp3;Bmpr1b;Tulp3;Sox5;Bmpr1a
GO:0051216	cartilage development	biological_process	11	742	87	20900	0.000252117	0.0165866	3.56136	Gnas;Nfia;Ep300;Bmp6;Bmpr1b;Chsy1;Bmp1;Sox5;Bmpr1a;Fosl2;Esrra
GO:0009058	biosynthetic process	biological_process	7	742	37	20900	0.000280634	0.0172521	5.32891	Got2;Pcyt2;Got1;Kyat1;Gpt2;Gart;Nmnat2
GO:0007409	axonogenesis	biological_process	13	742	119	20900	0.000314471	0.0184261	3.07708	Kalrn;Dvl1;Rab10;Ptprz1;Sema4d;Numb;Stk25;Ulk1;Brsk1;Tbce;Ctnna2;Dst;Pak3
GO:0007029	endoplasmic reticulum organization	biological_process	7	742	39	20900	0.000394227	0.0223992	5.05564	Rtn4;Pex5;Retreg2;Sec61a1;Gak;Bnip1;Sec31a
GO:1900149	positive regulation of Schwann cell migration	biological_process	3	742	5	20900	0.000422425	0.0235656	16.9003	Ptprz1;Lrp1;Fubp1
GO:0035418	protein localization to synapse	biological_process	5	742	19	20900	0.000427323	0.0235656	7.4124	Nlgn2;Baiap2;Shank1;Homer1;Nrxn1
GO:0006412	translation	biological_process	21	742	264	20900	0.000511818	0.0278162	2.24057	Eef1a1;Rpl23;Eif3e;Rps3a1;Rpl17;Rpl9;Rps13;Rpl32;Rars;Rpl10;Farsb;Rpl7;Rpl37;Eif5;Rpl37a;Tars;Rpl5;Eif2s1;Yars;Mrpl1;Wars2
GO:0099175	regulation of postsynapse organization	biological_process	8	742	53	20900	0.000523814	0.0280615	4.25164	Hspa8;Baiap2;Dvl1;Pafah1b1;Arf4;Ptprf;Hnrnpm;Pak3
GO:0031293	membrane protein intracellular domain proteolysis	biological_process	4	742	12	20900	0.000620989	0.0323432	9.38904	Sppl2b;Adam9;Aph1a;Rhbdd1
GO:0060013	righting reflex	biological_process	4	742	12	20900	0.000620989	0.0323432	9.38904	Shank1;Usp46;Slc1a1;Pcdh15
GO:0007413	axonal fasciculation	biological_process	5	742	21	20900	0.000705034	0.0343361	6.70646	Ncam1;Rtn4;Ptprz1;Celsr3;Sema3a
GO:0007023	post-chaperonin tubulin folding pathway	biological_process	3	742	6	20900	0.000822522	0.0371622	14.0836	Tbcb;Tbce;Tbcel
GO:0046959	habituation	biological_process	3	742	6	20900	0.000822522	0.0371622	14.0836	Kalrn;Shank1;Ckap5
GO:0060996	dendritic spine development	biological_process	5	742	22	20900	0.00088595	0.039086	6.40162	Spire1;Pak2;Arf4;Pak1;Pak3
GO:2000311	regulation of AMPA receptor activity	biological_process	5	742	22	20900	0.00088595	0.039086	6.40162	Nlgn2;Shank1;Cacng8;Prrt1;Nrxn1
GO:0030036	actin cytoskeleton organization	biological_process	18	742	226	20900	0.00123144	0.0501946	2.2434	Elmo1;Cdc42bpb;Pafah1b1;Spire1;Epb41l5;Sptbn2;Phactr2;Grid2ip;Ppp1r9b;Pdlim7;Sptb;Plec;Mob2;Wdr1;Plek;Pak1;Arhgef18;Actr2
GO:0032092	positive regulation of protein binding	biological_process	10	742	90	20900	0.00132389	0.0519371	3.12968	Ep300;Usp9x;Add1;Lrp1;Epb41l5;Agrn;Nmd3;Krit1;Usp33;Aktip
GO:0009060	aerobic respiration	biological_process	8	742	61	20900	0.00135729	0.0519371	3.69405	Ndufa10;Ndufc2;Cox10;Sdhb;Adsl;Ndufb4;Ndufb3;Ndufs1
GO:0021828	gonadotrophin-releasing hormone neuronal migration to the hypothalamus	biological_process	3	742	7	20900	0.00140144	0.0525541	12.0716	Ndnf;Sema3e;Sema3a
GO:0099566	regulation of postsynaptic cytosolic calcium ion concentration	biological_process	3	742	7	20900	0.00140144	0.0525541	12.0716	Myo5a;Grid2ip;Grm1
GO:0007216	G protein-coupled glutamate receptor signaling pathway	biological_process	4	742	15	20900	0.00157282	0.0583969	7.51123	Grik3;Homer1;Grid2ip;Grm1
GO:0007268	chemical synaptic transmission	biological_process	14	742	159	20900	0.00163539	0.0590173	2.48012	Grik2;Chrm2;Nlgn2;Pafah1b1;Myo5a;Htr2a;Vdac1;Agrn;Unc13a;Cacnb2;Apba3;Dlg1;Grm1;Nrxn1
GO:0035176	social behavior	biological_process	8	742	63	20900	0.00167773	0.0593537	3.57678	Nlgn2;Gad1;Kalrn;Dvl1;Shank1;Eif4ebp2;Bbs4;Nrxn1
GO:0007611	learning or memory	biological_process	9	742	78	20900	0.00174649	0.0607265	3.25005	Ncam1;Ep300;Pafah1b1;Ptprz1;Bhlhb9;Prrt1;Ttbk1;Slc1a1;S100b
GO:0050807	regulation of synapse organization	biological_process	6	742	37	20900	0.00178131	0.0607265	4.56764	Etv5;Rims4;Agrn;Arf4;Ptprt;Camk1
GO:0006325	chromatin organization	biological_process	24	742	352	20900	0.0018453	0.0622397	1.92049	Tet3;Mbtd1;Smarcb1;Brd4;Jmjd1c;Cbx5;Ash1l;Phf21a;Dnmt3a;Kmt5b;Arid4b;Rbbp4;Ptma;Setd1b;Kmt2e;Kdm5c;Atg5;Rsbn1;Suds3;Uty;Kdm4c;Vps72;Kdm5d;Eya3
GO:0006487	protein N-linked glycosylation	biological_process	7	742	51	20900	0.00205424	0.0663729	3.86607	Stt3b;B4galt7;Mgat5b;Gfpt2;Mgat5;Gfpt1;Mgat4c
GO:0007411	axon guidance	biological_process	15	742	181	20900	0.00207084	0.0663729	2.33429	Kalrn;Dvl1;Nr4a3;Sema4d;Tubb3;Lama2;Efnb2;Sema3e;Usp33;Boc;Sema3a;Ttc8;Unc5d;Dscaml1;Efna5
GO:0006888	endoplasmic reticulum to Golgi vesicle-mediated transport	biological_process	11	742	112	20900	0.00212814	0.0671084	2.76641	Ergic1;Vapa;Tmed10;Preb;Sec24b;Ank1;Trappc12;Bcap29;Sec22a;Tfg;Sec31a
GO:0006108	malate metabolic process	biological_process	3	742	8	20900	0.00218326	0.0671084	10.5627	Me1;Mdh1;Fh1
GO:0010766	negative regulation of sodium ion transport	biological_process	3	742	8	20900	0.00218326	0.0671084	10.5627	Serpine2;Nedd4l;Wnk3
GO:0015918	sterol transport	biological_process	3	742	8	20900	0.00218326	0.0671084	10.5627	Vapa;Npc2;Abca1
GO:0071340	skeletal muscle acetylcholine-gated channel clustering	biological_process	3	742	8	20900	0.00218326	0.0671084	10.5627	Dvl1;Etv5;Agrn
GO:0006470	protein dephosphorylation	biological_process	13	742	147	20900	0.00227296	0.0681887	2.49097	Ptpn9;Ppp6c;Ptprm;Ppm1b;Ptprz1;Ptpn12;Ppm1e;Ptprf;Ppp1ca;Ptprt;Ppp4r1;Ptpre;Eya3
GO:0007528	neuromuscular junction development	biological_process	6	742	39	20900	0.00235431	0.0695171	4.3334	Kalrn;Dvl1;Agrn;Unc13a;Cacnb2;Pak1
GO:2000463	positive regulation of excitatory postsynaptic potential	biological_process	6	742	39	20900	0.00235431	0.0695171	4.3334	Nlgn2;Baiap2;Dvl1;Shank1;Neto2;Nrxn1
GO:0043923	positive regulation by host of viral transcription	biological_process	4	742	17	20900	0.00259168	0.07476	6.62756	Ep300;Smarcb1;Ccnt1;Snw1
GO:0045892	negative regulation of DNA-templated transcription	biological_process	33	742	553	20900	0.00268388	0.0748533	1.68086	Hspa8;Mbtd1;Pspc1;Tle4;Hivep1;Gatad2a;Calr;Rorb;Map3k10;Ppargc1b;Zfp397;Cbx5;Dnmt3a;Nono;Rbbp4;Vdr;Wwp1;Snw1;Sox5;Btaf1;Mdm4;Hinfp;Kdm5c;Zfp148;Zfp568;Atf7ip;Nr2c1;Pura;Suds3;Uba3;Brd7;Deaf1;Zgpat
GO:0008152	metabolic process	biological_process	15	742	186	20900	0.00269472	0.0748533	2.27154	Gba2;Gys1;Pak2;Man1a2;Mthfr;Glb1;Galc;Hexa;Bdh1;Srr;Pak1;Camk1;Gart;Ndst4;Pak3
GO:0035335	peptidyl-tyrosine dephosphorylation	biological_process	5	742	28	20900	0.0027731	0.0759061	5.02984	Ptpn9;Ptprz1;Ptpn12;Ptprf;Ptprt
GO:0045727	positive regulation of translation	biological_process	9	742	84	20900	0.00292258	0.0787844	3.01791	Ep300;Eif3e;Rpl26;Prr16;Syncrip;Rpl5;Cpeb1;Sox4;Elavl1
GO:0035264	multicellular organism growth	biological_process	12	742	134	20900	0.00297554	0.0787844	2.52243	Gnas;Ep300;Tnks2;Add1;Fkbp8;Sptbn2;Rasal2;Plekha1;Plec;Fosl2;Pcdh15;Ttc8
GO:0050804	modulation of chemical synaptic transmission	biological_process	12	742	134	20900	0.00297554	0.0787844	2.52243	Grik2;Nlgn2;Ncam1;Grik3;Baiap2;Rtn4;Pafah1b1;Shank1;Eif4ebp2;Prkaca;Arhgap44;Grik1
GO:0048511	rhythmic process	biological_process	13	742	152	20900	0.00304633	0.0787844	2.40903	Ep300;Pspc1;Usp9x;Npas2;Rorb;Kat2b;Ddx5;Nono;Enox2;Kdm5c;Ppp1ca;Thrap3;Gfpt1
GO:0007021	tubulin complex assembly	biological_process	3	742	9	20900	0.00318881	0.0802554	9.38904	Tbcb;Tbce;Tbcel
GO:0090279	regulation of calcium ion import	biological_process	3	742	9	20900	0.00318881	0.0802554	9.38904	Homer1;Egf;Wnk3
GO:0060074	synapse maturation	biological_process	4	742	18	20900	0.00323951	0.0802882	6.25936	Nfia;Shank1;Sybu;Nrxn1
GO:0006306	DNA methylation	biological_process	5	742	29	20900	0.00325435	0.0802882	4.8564	Gnas;Dnmt3a;Arid4b;Kmt2e;Atf7ip
GO:0000122	negative regulation of transcription by RNA polymerase II	biological_process	52	742	992	20900	0.00331256	0.0811903	1.4765	Rpl23;Ep300;Bmp6;Zfp692;Tle4;Hivep1;Crebrf;Nr4a3;Gatad2a;Calr;Etv5;Sema4d;Kat2b;Ddx5;Rif1;Bcl11a;Cbx5;Prkaca;Phf21a;Dnmt3a;Zfp248;Gabpa;Kat14;Mier1;Arid4b;Rpl10;Rbbp4;Vdr;Pou6f1;Snw1;Hdgf;Pkig;Mdm4;Hinfp;Kdm5c;Zfp148;Maz;Zfp568;Atf7ip;Lrrfip1;Nr2c1;Pura;Suds3;Dlg1;Sox4;Sarnp;Flywch1;Esrra;Deaf1;Zgpat;Max;Uri1
GO:0006890	retrograde vesicle-mediated transport, Golgi to endoplasmic reticulum	biological_process	6	742	42	20900	0.00346014	0.0842566	4.02387	Ergic1;Bicd2;Golph3;Uvrag;Arf4;Bnip1
GO:0006338	chromatin remodeling	biological_process	16	742	210	20900	0.00348927	0.0844178	2.14607	Ep300;Smarcb1;Gatad2a;Brd4;Kat2b;Kmt5b;Mier1;Rbbp4;Hdgf;Kdm5c;Pak1;Suds3;Kdm4c;Vps72;Brd7;Kdm5d
GO:0016358	dendrite development	biological_process	7	742	56	20900	0.00353315	0.0849314	3.52089	Baiap2;Fat3;Ppp1r9b;Bbs4;Strn;Pak1;Pak3
GO:0007049	cell cycle	biological_process	36	742	634	20900	0.00397893	0.0940901	1.59939	Ppp6c;Ep300;Smarcb1;Mapk4;Pafah1b1;Usp9x;Ccnt1;Ckap5;Nr4a3;Brinp3;Kat2b;Rif1;Tfdp1;Rbbp4;Zfyve26;Tppp;Brsk1;Kmt2e;Cenpc1;Gak;Mlh1;Vps4b;Ncapd3;Ppp1ca;Map3k20;Camk1;Cd2ap;Blcap;Vrk1;Arl8a;Cables1;Uba3;Cacul1;Brd7;Kif2a;Appl2
GO:0000956	nuclear-transcribed mRNA catabolic process	biological_process	4	742	19	20900	0.00398942	0.0940901	5.92992	Ddx5;Xrn1;Thrap3;Ago1
GO:0098696	regulation of neurotransmitter receptor localization to postsynaptic specialization membrane	biological_process	4	742	19	20900	0.00398942	0.0940901	5.92992	Kalrn;Neto2;Rap1a;Nbea
GO:0034644	cellular response to UV	biological_process	7	742	58	20900	0.00431024	0.0996093	3.39948	Ep300;Rpl26;N4bp1;Eif2s1;Dhx36;Trp53inp1;Rhbdd1
GO:0006646	phosphatidylethanolamine biosynthetic process	biological_process	3	742	10	20900	0.00443593	0.0996093	8.45013	Cept1;Pcyt2;Selenoi
GO:0048672	positive regulation of collateral sprouting	biological_process	3	742	10	20900	0.00443593	0.0996093	8.45013	Sema4d;Bcl11a;Efna5
GO:0099054	presynapse assembly	biological_process	3	742	10	20900	0.00443593	0.0996093	8.45013	Dvl1;Efnb2;Nrxn1
GO:0007156	homophilic cell adhesion via plasma membrane adhesion molecules	biological_process	10	742	107	20900	0.00475911	0.105602	2.63244	Pcdh10;Ptprm;Igsf11;Fat3;Ptprf;Celsr3;Ptprt;Kirrel3;Pcdh15;Dscaml1
GO:0046827	positive regulation of protein export from nucleus	biological_process	4	742	20	20900	0.00484847	0.106326	5.63342	Anp32b;Prkaca;Camk1;Rapgef3
GO:0099173	postsynapse organization	biological_process	4	742	20	20900	0.00484847	0.106326	5.63342	Dvl1;Sptbn2;Arhgap39;Cnksr2
GO:0016310	phosphorylation	biological_process	35	742	621	20900	0.00502332	0.108731	1.58752	Kalrn;Raf1;Mapk4;Cdc42bpb;Csnk1g2;Map3k10;Stk25;Bmpr1b;Nlk;Prkaca;Pak2;Ckb;Ulk1;Pdxk;Brsk1;Bmpr1a;Fes;Ttbk1;Araf;Ip6k1;Gak;Rps6kc1;Map3k20;Stk19;Pi4k2a;Rbks;Tek;Pak1;Camk1;Vrk1;Lrrk1;Wnk3;Sgk3;Adk;Pak3
GO:0050821	protein stabilization	biological_process	15	742	200	20900	0.00530801	0.113743	2.11253	Rpl23;Ep300;Rtn4;Dvl1;Usp9x;Calr;Atp1b1;Nlk;Tcp1;Usp33;Atf7ip;Rpl5;Mtmr9;Sox4;Tsc1
GO:0006418	tRNA aminoacylation for protein translation	biological_process	5	742	33	20900	0.00578825	0.117851	4.26774	Dalrd3;Rars;Tars;Yars;Wars2
GO:0045445	myoblast differentiation	biological_process	4	742	21	20900	0.0058234	0.117851	5.36516	Ddx5;Hinfp;Plec;Plekhm3
GO:0051481	negative regulation of cytosolic calcium ion concentration	biological_process	4	742	21	20900	0.0058234	0.117851	5.36516	Atp1a2;Lrp1;Oprm1;Got1
GO:1904754	positive regulation of vascular associated smooth muscle cell migration	biological_process	4	742	21	20900	0.0058234	0.117851	5.36516	Nr4a3;Myo5a;Lrp1;Pak1
GO:0046777	protein autophosphorylation	biological_process	14	742	183	20900	0.00584983	0.117851	2.15486	Brd4;Csnk1g2;Stk25;Nlk;Prkaca;Pak2;Ulk1;Fes;Map3k20;Tek;Pak1;Vrk1;Eif2s1;Wnk3
GO:0034454	microtubule anchoring at centrosome	biological_process	3	742	11	20900	0.00593969	0.117851	7.68194	Bbs4;Ninl;Hook3
GO:0044829	positive regulation by host of viral genome replication	biological_process	3	742	11	20900	0.00593969	0.117851	7.68194	Hspa8;Eef1a1;Vapa
GO:0060765	regulation of androgen receptor signaling pathway	biological_process	3	742	11	20900	0.00593969	0.117851	7.68194	Ep300;Ddx5;Kdm5d
GO:2000171	negative regulation of dendrite development	biological_process	3	742	11	20900	0.00593969	0.117851	7.68194	Ptprz1;Bcl11a;Fat3
GO:0009306	protein secretion	biological_process	6	742	47	20900	0.00610056	0.119775	3.5958	Pafah1b1;Golph3;Sel1l;Preb;Rab12;Abca1
GO:0034605	cellular response to heat	biological_process	6	742	47	20900	0.00610056	0.119775	3.5958	Prkaca;Rasa3;Eif2s1;Dhx36;Stac;Fgf1
GO:0043113	receptor clustering	biological_process	5	742	34	20900	0.00659179	0.127419	4.14222	Grik2;Dvl1;Agrn;Pak1;Dlg1
GO:0050885	neuromuscular process controlling balance	biological_process	7	742	63	20900	0.00681453	0.131049	3.12968	Nlgn2;Pafah1b1;Shank1;Nr4a3;Myo5a;Hexa;Nrxn1
GO:0006417	regulation of translation	biological_process	12	742	149	20900	0.00694952	0.13162	2.26849	Eif4ebp2;Rpl10;Cnot3;Ppp1ca;Cpeb1;Eif2s1;Tsc1;Paip2b;Sarnp;Dhx36;Elavl1;Ago1
GO:0035556	intracellular signal transduction	biological_process	24	742	393	20900	0.00731393	0.137136	1.72013	Kalrn;Raf1;Mapk4;Dvl1;Rapgef5;Nr4a3;Npr1;Nlk;Pak2;Rasa3;Brsk1;Map3k20;Plek;Tek;Pak1;Tfrc;Sh3bp5;Lrrk1;Rapgef3;Wnk3;Asb3;Cnksr2;Sgk3;Pak3
GO:0006107	oxaloacetate metabolic process	biological_process	3	742	12	20900	0.00771259	0.141775	7.04178	Got2;Mdh1;Got1
GO:0098885	modification of postsynaptic actin cytoskeleton	biological_process	3	742	12	20900	0.00771259	0.141775	7.04178	Kalrn;Sptb;Ctnna2
GO:1902533	positive regulation of intracellular signal transduction	biological_process	3	742	12	20900	0.00771259	0.141775	7.04178	Tek;Lrrk1;Fgf1
GO:0006468	protein phosphorylation	biological_process	34	742	617	20900	0.00784237	0.143458	1.55216	Kalrn;Raf1;Mapk4;Cdc42bpb;Ccnt1;Brd4;Npr1;Csnk1g2;Map3k10;Stk25;Bmpr1b;Nlk;Prkaca;Pak2;Ulk1;Brsk1;Prrt1;Bmpr1a;Fes;Ttbk1;Araf;Gak;Rps6kc1;Map3k20;Stk19;Tek;Pak1;Camk1;Ror1;Vrk1;Lrrk1;Wnk3;Sgk3;Pak3
GO:0060291	long-term synaptic potentiation	biological_process	7	742	65	20900	0.00807096	0.146163	3.03338	Ckap5;Serpine2;Snap47;Vamp2;Unc13a;Prrt1;Slc1a1
GO:0045333	cellular respiration	biological_process	4	742	23	20900	0.00814616	0.146163	4.89863	Nr4a3;Uqcrq;Uqcrh;Ndufs1
GO:0072659	protein localization to plasma membrane	biological_process	13	742	172	20900	0.0085362	0.15171	2.12891	Rab10;Myo5a;Atp1b1;Cacnb2;Rap1a;Wdr59;Gak;Ank1;Rab12;Dlg1;Kcnip4;Ttc8;Wnk3
GO:0007264	small GTPase mediated signal transduction	biological_process	9	742	100	20900	0.00918087	0.160569	2.53504	Rapgef5;Nucb1;Rap1a;Ralgps2;Gdi2;G3bp2;Arhgef18;Rapgef3;Ralgps1
GO:0030509	BMP signaling pathway	biological_process	8	742	83	20900	0.00922538	0.160569	2.7149	Nfia;Bmp6;Usp9x;Hivep1;Ddx5;Fkbp8;Bmpr1b;Bmpr1a
GO:0031333	negative regulation of protein-containing complex assembly	biological_process	5	742	37	20900	0.00946553	0.160569	3.80637	Ep300;Raf1;Aida;Pex5;Ulk1
GO:0018107	peptidyl-threonine phosphorylation	biological_process	7	742	67	20900	0.00949021	0.160569	2.94283	Cdc42bpb;Map3k10;Nlk;Prkaca;Ulk1;Ttbk1;Wnk3
GO:0042752	regulation of circadian rhythm	biological_process	7	742	67	20900	0.00949021	0.160569	2.94283	Pspc1;Usp9x;Npas2;Rorb;Nono;Kdm5c;Ppp1ca
GO:0045830	positive regulation of isotype switching	biological_process	3	742	13	20900	0.0097648	0.160605	6.5001	Rif1;Kmt5b;Tfrc
GO:0007040	lysosome organization	biological_process	6	742	52	20900	0.00996905	0.162539	3.25005	Zfyve26;Hexa;Hook3;Aktip;Ap3b1;Abca1
GO:0008344	adult locomotory behavior	biological_process	7	742	68	20900	0.0102645	0.166631	2.89956	Kalrn;Pafah1b1;Atp1a2;Ntan1;Tbce;Tsc1;Pcdh15
GO:0043547	positive regulation of GTPase activity	biological_process	13	742	177	20900	0.0107082	0.169688	2.06877	Gnas;Gnao1;Kalrn;Rapgef5;Sema4d;Arhgap44;Agrn;Rap1a;Ralgps2;Pkp4;Rgs10;Rapgef3;Ralgps1
GO:0009953	dorsal/ventral pattern formation	biological_process	6	742	53	20900	0.0109132	0.169688	3.18873	Fkbp8;Aida;Bmpr1b;Bmp1;Disp1;Bmpr1a
GO:0021766	hippocampus development	biological_process	7	742	69	20900	0.0110837	0.169688	2.85753	Pafah1b1;Usp9x;Nr4a3;Uqcrq;Bbs4;Kirrel3;Tsc1
GO:0032956	regulation of actin cytoskeleton organization	biological_process	8	742	86	20900	0.0113211	0.169688	2.6202	Baiap2;Lrp1;Arhgap44;Pak1;Cd2ap;Rapgef3;Efna5;Pak3
GO:0003383	apical constriction	biological_process	2	742	5	20900	0.0117198	0.169688	11.2668	Epb41l5;Frmd6
GO:0006627	protein processing involved in protein targeting to mitochondrion	biological_process	2	742	5	20900	0.0117198	0.169688	11.2668	Pmpcb;Mipep
GO:0031102	neuron projection regeneration	biological_process	2	742	5	20900	0.0117198	0.169688	11.2668	Ulk1;Ptprf
GO:0032273	positive regulation of protein polymerization	biological_process	2	742	5	20900	0.0117198	0.169688	11.2668	Tppp;Ttbk1
GO:0045822	negative regulation of heart contraction	biological_process	2	742	5	20900	0.0117198	0.169688	11.2668	Atp2a2;Atp1a2
GO:0051490	negative regulation of filopodium assembly	biological_process	2	742	5	20900	0.0117198	0.169688	11.2668	Arhgap44;Nrxn1
GO:0060025	regulation of synaptic activity	biological_process	2	742	5	20900	0.0117198	0.169688	11.2668	Agrn;Sybu
GO:0070564	positive regulation of vitamin D receptor signaling pathway	biological_process	2	742	5	20900	0.0117198	0.169688	11.2668	Vdr;Snw1
GO:0071870	cellular response to catecholamine stimulus	biological_process	2	742	5	20900	0.0117198	0.169688	11.2668	Gnas;Nr4a3
GO:0097116	gephyrin clustering involved in postsynaptic density assembly	biological_process	2	742	5	20900	0.0117198	0.169688	11.2668	Nlgn2;Nrxn1
GO:1905451	positive regulation of Fc-gamma receptor signaling pathway involved in phagocytosis	biological_process	2	742	5	20900	0.0117198	0.169688	11.2668	Rap1a;Appl2
GO:1990708	conditioned place preference	biological_process	2	742	5	20900	0.0117198	0.169688	11.2668	Csmd1;Slc1a1
GO:0032869	cellular response to insulin stimulus	biological_process	8	742	87	20900	0.0120921	0.170644	2.59008	Rab10;Irs1;Myo5a;Kat2b;Vamp2;Pak1;Uchl3;Cpeb1
GO:0000289	nuclear-transcribed mRNA poly(A) tail shortening	biological_process	3	742	14	20900	0.0121043	0.170644	6.03581	Cnot3;Mlh1;Parn
GO:0031054	pre-miRNA processing	biological_process	3	742	14	20900	0.0121043	0.170644	6.03581	Lin28b;Adar;Ago1
GO:0016079	synaptic vesicle exocytosis	biological_process	4	742	26	20900	0.0126476	0.176314	4.3334	Sptbn2;Vamp2;Unc13a;Rap1a
GO:0030301	cholesterol transport	biological_process	4	742	26	20900	0.0126476	0.176314	4.3334	Vapa;Vps4b;Npc2;Abca1
GO:0050770	regulation of axonogenesis	biological_process	4	742	26	20900	0.0126476	0.176314	4.3334	Pak2;Brsk1;Pak1;Pak3
GO:0045944	positive regulation of transcription by RNA polymerase II	biological_process	58	742	1212	20900	0.0128057	0.177857	1.34793	Meis2;Tet3;Nfia;Ep300;Smarcb1;Bmp6;Raf1;Hivep1;Crebrf;Ccnt1;Nr4a3;Npas2;Etv5;Brd4;Rorb;Irf2;Kat2b;Ppargc1b;Tfdp1;Bmpr1b;Ash1l;Gabpa;Fubp3;Arid4b;Cebpz;Agrn;Preb;Vdr;Foxj2;Csrnp2;Arf4;Snw1;Plagl2;Hdgf;Ptma;Hinfp;Bmpr1a;Zfp148;Maz;Gtf2f1;Usf3;Fosl2;Camk1;Kdm4c;Thrap3;Sox4;Ap3b1;Dhx36;Creb5;Actr2;Rapgef3;Dcaf6;Esrra;Deaf1;Zfp521;Max;Ago1;Fgf1
GO:0051592	response to calcium ion	biological_process	6	742	55	20900	0.0129881	0.179064	3.07278	Ep300;Homer1;Adam9;Entpd6;Sec31a;Pcdh15
GO:0015914	phospholipid transport	biological_process	5	742	40	20900	0.0131013	0.179962	3.52089	Vapa;Atp8b2;Prelid3a;Pitpnc1;Abca1
GO:0048668	collateral sprouting	biological_process	3	742	15	20900	0.0147372	0.195973	5.63342	Dvl1;Ulk1;Efna5
GO:0051492	regulation of stress fiber assembly	biological_process	3	742	15	20900	0.0147372	0.195973	5.63342	Bbs4;Tsc1;Ttc8
GO:2001034	positive regulation of double-strand break repair via nonhomologous end joining	biological_process	3	742	15	20900	0.0147372	0.195973	5.63342	Rif1;Kmt5b;Fh1
GO:0099149	regulation of postsynaptic neurotransmitter receptor internalization	biological_process	4	742	28	20900	0.0163836	0.203096	4.02387	Numb;Efnb2;Usp46;Synj1
GO:0050731	positive regulation of peptidyl-tyrosine phosphorylation	biological_process	9	742	110	20900	0.0164526	0.203096	2.30458	Bmp6;Ptprz1;Sema4d;Htr2a;Pak2;Agrn;Egf;Lrrk1;Efna5
GO:0050714	positive regulation of protein secretion	biological_process	6	742	58	20900	0.0165955	0.203096	2.91384	Ep300;Pcsk1;Tmed10;Golph3;Adam9;Cd2ap
GO:0006047	UDP-N-acetylglucosamine metabolic process	biological_process	2	742	6	20900	0.0171684	0.203096	9.38904	Gfpt2;Gfpt1
GO:0006167	AMP biosynthetic process	biological_process	2	742	6	20900	0.0171684	0.203096	9.38904	Adsl;Adk
GO:0006189	'de novo' IMP biosynthetic process	biological_process	2	742	6	20900	0.0171684	0.203096	9.38904	Adsl;Gart
GO:0010706	ganglioside biosynthetic process via lactosylceramide	biological_process	2	742	6	20900	0.0171684	0.203096	9.38904	St3gal2;St3gal3
GO:0018394	peptidyl-lysine acetylation	biological_process	2	742	6	20900	0.0171684	0.203096	9.38904	Ep300;Kat2b
GO:0021764	amygdala development	biological_process	2	742	6	20900	0.0171684	0.203096	9.38904	Atp1a2;Pak1
GO:0031581	hemidesmosome assembly	biological_process	2	742	6	20900	0.0171684	0.203096	9.38904	Plec;Dst
GO:0032237	activation of store-operated calcium channel activity	biological_process	2	742	6	20900	0.0171684	0.203096	9.38904	Asph;Stim2
GO:0035610	protein side chain deglutamylation	biological_process	2	742	6	20900	0.0171684	0.203096	9.38904	Agbl3;Agbl4
GO:0051222	positive regulation of protein transport	biological_process	2	742	6	20900	0.0171684	0.203096	9.38904	Crebrf;Lrp1
GO:0051651	maintenance of location in cell	biological_process	2	742	6	20900	0.0171684	0.203096	9.38904	Bscl2;Hexa
GO:0071377	cellular response to glucagon stimulus	biological_process	2	742	6	20900	0.0171684	0.203096	9.38904	Gnas;Prkaca
GO:0090063	positive regulation of microtubule nucleation	biological_process	2	742	6	20900	0.0171684	0.203096	9.38904	Ckap5;Pak1
GO:0097119	postsynaptic density protein 95 clustering	biological_process	2	742	6	20900	0.0171684	0.203096	9.38904	Nlgn2;Nrxn1
GO:0097490	sympathetic neuron projection extension	biological_process	2	742	6	20900	0.0171684	0.203096	9.38904	S100b;Sema3a
GO:0099010	modification of postsynaptic structure	biological_process	2	742	6	20900	0.0171684	0.203096	9.38904	Arhgap44;Filip1
GO:0099150	regulation of postsynaptic specialization assembly	biological_process	2	742	6	20900	0.0171684	0.203096	9.38904	Sptbn2;Nrxn1
GO:1900078	positive regulation of cellular response to insulin stimulus	biological_process	2	742	6	20900	0.0171684	0.203096	9.38904	Myo5a;Esrra
GO:0007098	centrosome cycle	biological_process	5	742	43	20900	0.017578	0.207288	3.27525	Ckap5;Bnip2;Uvrag;Fes;Bbs4
GO:0098962	regulation of postsynaptic neurotransmitter receptor activity	biological_process	3	742	16	20900	0.0176676	0.207692	5.28133	Neto2;Homer1;Dlgap4
GO:0043001	Golgi to plasma membrane protein transport	biological_process	4	742	29	20900	0.0184843	0.213939	3.88512	Nsf;Gga3;Golph3;Vamp2
GO:0016477	cell migration	biological_process	17	742	274	20900	0.0188691	0.217721	1.74759	Cdc42bpb;Pafah1b1;Usp9x;Irs1;Golph3;Gpc5;Arf4;Ppp1r9b;Ptprf;Usp33;Adam9;Tnfaip1;Pak1;Cd2ap;Ctnna2;Ntn4;Carmil3
GO:0006457	protein folding	biological_process	9	742	113	20900	0.0192867	0.220504	2.2434	Hspa8;Pdia3;Calr;Fkbp8;Dnajb11;Tcp1;Hsph1;Tbce;Tbcel
GO:0006397	mRNA processing	biological_process	21	742	363	20900	0.020036	0.226994	1.6295	Hspa8;Aar2;Ncbp3;Tra2a;Ddx5;Alkbh5;Prkaca;Nono;Snw1;Syncrip;Snrnp200;Phrf1;Cwc15;Adar;Pnpt1;Prpf31;Cpeb1;Thrap3;Fam172a;Pnn;Hnrnpm
GO:0006874	intracellular calcium ion homeostasis	biological_process	9	742	114	20900	0.0203055	0.22798	2.22372	Grik2;Atp2a2;Eif3e;Atp1b1;Htr2a;Vdr;Stim2;Slc10a7;S100b
GO:0016311	dephosphorylation	biological_process	9	742	114	20900	0.0203055	0.22798	2.22372	Ptpn9;Ptprm;Ptprz1;Ptpn12;Ptprf;Mtmr7;Ppp1ca;Ptprt;Ptpre
GO:0019226	transmission of nerve impulse	biological_process	4	742	30	20900	0.0207445	0.228956	3.75562	Pafah1b1;Cacng8;Plec;Pak1
GO:0046034	ATP metabolic process	biological_process	4	742	30	20900	0.0207445	0.228956	3.75562	Hspa8;Atp1a2;Atp1b1;Ndufs1
GO:0008654	phospholipid biosynthetic process	biological_process	6	742	61	20900	0.0208395	0.228956	2.77054	Serinc1;Chpt1;Cept1;Pcyt2;Selenoi;Acsl6
GO:0006734	NADH metabolic process	biological_process	3	742	17	20900	0.0208982	0.228956	4.97067	Idh3b;Me1;Mdh1
GO:0035196	miRNA processing	biological_process	3	742	17	20900	0.0208982	0.228956	4.97067	Zc3h7b;Adar;Ago1
GO:0051298	centrosome duplication	biological_process	3	742	17	20900	0.0208982	0.228956	4.97067	Ckap5;Brsk1;Usp33
GO:0045184	establishment of protein localization	biological_process	5	742	45	20900	0.0210639	0.228956	3.12968	Plekha1;Hinfp;Slc1a1;Uty;Nrxn1
GO:0071300	cellular response to retinoic acid	biological_process	5	742	45	20900	0.0210639	0.228956	3.12968	Rorb;Add1;Brinp3;Snw1;Abca1
GO:0042776	proton motive force-driven mitochondrial ATP synthesis	biological_process	6	742	62	20900	0.0224033	0.229217	2.72585	Ndufa10;Ndufc2;Sdhb;Ndufb4;Ndufb3;Ndufs1
GO:0031122	cytoplasmic microtubule organization	biological_process	5	742	46	20900	0.0229641	0.229217	3.06164	Dvl1;Tbcb;Camsap1;Hook3;Clip1
GO:0007269	neurotransmitter secretion	biological_process	4	742	31	20900	0.0231671	0.229217	3.63447	Dvl1;Unc13a;Brsk1;Nrxn1
GO:0050768	negative regulation of neurogenesis	biological_process	4	742	31	20900	0.0231671	0.229217	3.63447	Dnajb11;Bmpr1a;Hook3;Appl2
GO:0001505	regulation of neurotransmitter levels	biological_process	2	742	7	20900	0.0234752	0.229217	8.04775	Dvl1;Gabra2
GO:0001936	regulation of endothelial cell proliferation	biological_process	2	742	7	20900	0.0234752	0.229217	8.04775	Bmpr1a;Tek
GO:0010882	regulation of cardiac muscle contraction by calcium ion signaling	biological_process	2	742	7	20900	0.0234752	0.229217	8.04775	Atp2a2;Atp1b1
GO:0010922	positive regulation of phosphatase activity	biological_process	2	742	7	20900	0.0234752	0.229217	8.04775	Rpl5;Mtmr9
GO:0014054	positive regulation of gamma-aminobutyric acid secretion	biological_process	2	742	7	20900	0.0234752	0.229217	8.04775	Slc6a1;Grik1
GO:0016562	protein import into peroxisome matrix, receptor recycling	biological_process	2	742	7	20900	0.0234752	0.229217	8.04775	Usp9x;Pex5
GO:0018393	internal peptidyl-lysine acetylation	biological_process	2	742	7	20900	0.0234752	0.229217	8.04775	Ep300;Kat2b
GO:0035332	positive regulation of hippo signaling	biological_process	2	742	7	20900	0.0234752	0.229217	8.04775	Tial1;Frmd6
GO:0036035	osteoclast development	biological_process	2	742	7	20900	0.0234752	0.229217	8.04775	Pafah1b1;Lrrk1
GO:0043457	regulation of cellular respiration	biological_process	2	742	7	20900	0.0234752	0.229217	8.04775	Prkaca;Pnpt1
GO:0043966	histone H3 acetylation	biological_process	2	742	7	20900	0.0234752	0.229217	8.04775	Ep300;Kat2b
GO:0045959	negative regulation of complement activation, classical pathway	biological_process	2	742	7	20900	0.0234752	0.229217	8.04775	Cd46;Susd4
GO:0046653	tetrahydrofolate metabolic process	biological_process	2	742	7	20900	0.0234752	0.229217	8.04775	Mthfsl;Mthfr
GO:0050957	equilibrioception	biological_process	2	742	7	20900	0.0234752	0.229217	8.04775	Ush1g;Pcdh15
GO:0051645	Golgi localization	biological_process	2	742	7	20900	0.0234752	0.229217	8.04775	Stk25;Hook3
GO:0061684	chaperone-mediated autophagy	biological_process	2	742	7	20900	0.0234752	0.229217	8.04775	Hspa8;Atg5
GO:0071281	cellular response to iron ion	biological_process	2	742	7	20900	0.0234752	0.229217	8.04775	Bmp6;Tfrc
GO:0099536	synaptic signaling	biological_process	2	742	7	20900	0.0234752	0.229217	8.04775	Kcmf1;Dtnb
GO:0150012	positive regulation of neuron projection arborization	biological_process	2	742	7	20900	0.0234752	0.229217	8.04775	Grip1;Dvl1
GO:1901142	insulin metabolic process	biological_process	2	742	7	20900	0.0234752	0.229217	8.04775	Nlgn2;Fosl2
GO:1903288	positive regulation of potassium ion import across plasma membrane	biological_process	2	742	7	20900	0.0234752	0.229217	8.04775	Atp1b1;Wnk3
GO:0009410	response to xenobiotic stimulus	biological_process	11	742	156	20900	0.0235718	0.229217	1.98614	Gnas;Ncam1;Ep300;Ptprm;Npas2;Htr2a;Mat2a;Slc1a1;Atg5;Fosl2;Dgcr2
GO:0006813	potassium ion transport	biological_process	10	742	137	20900	0.0243587	0.23311	2.05599	Nsf;Kcnd2;Atp1a2;Kcna4;Atp1b1;Kcnk1;Vps4b;Kcnh6;Tsc1;Kcnip4
GO:0032966	negative regulation of collagen biosynthetic process	biological_process	3	742	18	20900	0.0244299	0.23311	4.69452	Rap1a;Got1;Rapgef3
GO:0042417	dopamine metabolic process	biological_process	3	742	18	20900	0.0244299	0.23311	4.69452	Myo5a;Npr1;Slc1a1
GO:0050732	negative regulation of peptidyl-tyrosine phosphorylation	biological_process	3	742	18	20900	0.0244299	0.23311	4.69452	Sema4d;Samsn1;Lrrk1
GO:0008306	associative learning	biological_process	5	742	47	20900	0.0249716	0.235286	2.9965	Shank1;Slc6a1;Brsk1;Tsc1;Rapgef3
GO:0009966	regulation of signal transduction	biological_process	5	742	47	20900	0.0249716	0.235286	2.9965	Gnas;Ugcg;Gpc5;Afap1;Cnksr2
GO:0017157	regulation of exocytosis	biological_process	4	742	32	20900	0.0257543	0.238552	3.52089	Nsf;Myo5a;Vamp2;Rab12
GO:0051928	positive regulation of calcium ion transport	biological_process	4	742	32	20900	0.0257543	0.238552	3.52089	Homer1;Stim2;Cacnb2;Wnk3
GO:0032981	mitochondrial respiratory chain complex I assembly	biological_process	6	742	64	20900	0.0257636	0.238552	2.64067	Ndufaf4;Ndufa10;Ndufc2;Ndufb4;Ndufb3;Ndufs1
GO:0017148	negative regulation of translation	biological_process	8	742	100	20900	0.0259204	0.239412	2.25337	Calr;Eif4ebp2;Syncrip;Xrn1;Cpeb1;Tsc1;Paip2b;Dhx36
GO:0060041	retina development in camera-type eye	biological_process	7	742	82	20900	0.0264312	0.243531	2.40451	Nfia;Rorb;Bmpr1b;Slc1a1;Uchl3;Nphp4;Scaper
GO:0007626	locomotory behavior	biological_process	9	742	120	20900	0.0272458	0.250393	2.11253	Gnao1;Ckap5;Etv5;Oprm1;Hexa;Slc1a1;Strn;Grm1;Pcdh15
GO:0001843	neural tube closure	biological_process	8	742	101	20900	0.0273095	0.250393	2.23106	Prkaca;Mthfr;Tulp3;Bbs4;Sec24b;Cc2d2a;Tsc1;Deaf1
GO:0006511	ubiquitin-dependent protein catabolic process	biological_process	16	742	265	20900	0.0277582	0.252946	1.70066	Usp9x;Rnf123;Rnf11;Ntan1;Nedd4l;Arih2;Cops3;Wwp1;Lnx1;Usp33;Usp46;Mib1;Rpgr;Uchl3;Cacul1;Fbxo8
GO:0034599	cellular response to oxidative stress	biological_process	7	742	83	20900	0.028016	0.252946	2.37554	Atp2a2;Etv5;Gsr;Cst3;Slc1a1;Pnpt1;Eif2s1
GO:0006123	mitochondrial electron transport, cytochrome c to oxygen	biological_process	3	742	19	20900	0.0282625	0.252946	4.44744	Cox8a;Cox6a1;Afg1l
GO:0014912	negative regulation of smooth muscle cell migration	biological_process	3	742	19	20900	0.0282625	0.252946	4.44744	Ndrg4;Lrp1;Bmpr1a
GO:0045667	regulation of osteoblast differentiation	biological_process	3	742	19	20900	0.0282625	0.252946	4.44744	Ddx5;Prkaca;Esrra
GO:0045793	positive regulation of cell size	biological_process	3	742	19	20900	0.0282625	0.252946	4.44744	Ep300;Prr16;Rapgef3
GO:2000059	negative regulation of ubiquitin-dependent protein catabolic process	biological_process	3	742	19	20900	0.0282625	0.252946	4.44744	Rpl23;Anks1;Rpl5
GO:0034332	adherens junction organization	biological_process	4	742	33	20900	0.0285083	0.253332	3.4142	Numb;Efnb2;Plec;Cdh18
GO:0045807	positive regulation of endocytosis	biological_process	4	742	33	20900	0.0285083	0.253332	3.4142	Ckap5;Add1;Lrp1;Mib1
GO:0051966	regulation of synaptic transmission, glutamatergic	biological_process	4	742	33	20900	0.0285083	0.253332	3.4142	Homer1;Serpine2;Prkaca;Grm1
GO:0001764	neuron migration	biological_process	10	742	142	20900	0.0302277	0.255908	1.9836	Pafah1b1;Usp9x;Ndnf;Pex5;Ulk1;Bbs4;Sema3a;Kirrel3;Mdga1;AU040320
GO:0006531	aspartate metabolic process	biological_process	2	742	8	20900	0.0305725	0.255908	7.04178	Got2;Got1
GO:0007197	adenylate cyclase-inhibiting G protein-coupled acetylcholine receptor signaling pathway	biological_process	2	742	8	20900	0.0305725	0.255908	7.04178	Chrm2;Oprm1
GO:0007213	G protein-coupled acetylcholine receptor signaling pathway	biological_process	2	742	8	20900	0.0305725	0.255908	7.04178	Chrm2;Rgs10
GO:0010587	miRNA catabolic process	biological_process	2	742	8	20900	0.0305725	0.255908	7.04178	Lin28b;Parn
GO:0016556	mRNA modification	biological_process	2	742	8	20900	0.0305725	0.255908	7.04178	Dnajb11;Syncrip
GO:0023052	signaling	biological_process	2	742	8	20900	0.0305725	0.255908	7.04178	Dlgap4;Appl2
GO:0032984	protein-containing complex disassembly	biological_process	2	742	8	20900	0.0305725	0.255908	7.04178	Nsf;Hspa8
GO:0038007	netrin-activated signaling pathway	biological_process	2	742	8	20900	0.0305725	0.255908	7.04178	Tubb3;Unc5d
GO:0044208	'de novo' AMP biosynthetic process	biological_process	2	742	8	20900	0.0305725	0.255908	7.04178	Adsl;Gart
GO:0044209	AMP salvage	biological_process	2	742	8	20900	0.0305725	0.255908	7.04178	Adsl;Adk
GO:0097104	postsynaptic membrane assembly	biological_process	2	742	8	20900	0.0305725	0.255908	7.04178	Nlgn2;Nrxn1
GO:0097294	'de novo' XMP biosynthetic process	biological_process	2	742	8	20900	0.0305725	0.255908	7.04178	Adsl;Gart
GO:0098967	exocytic insertion of neurotransmitter receptor to postsynaptic membrane	biological_process	2	742	8	20900	0.0305725	0.255908	7.04178	Snap47;Vamp2
GO:0150105	protein localization to cell-cell junction	biological_process	2	742	8	20900	0.0305725	0.255908	7.04178	Pak2;Arhgef18
GO:1901621	negative regulation of smoothened signaling pathway involved in dorsal/ventral neural tube patterning	biological_process	2	742	8	20900	0.0305725	0.255908	7.04178	Prkaca;Tulp3
GO:1904491	protein localization to ciliary transition zone	biological_process	2	742	8	20900	0.0305725	0.255908	7.04178	Nphp4;Cc2d2a
GO:0006355	regulation of DNA-templated transcription	biological_process	49	742	1050	20900	0.0310986	0.259732	1.31447	Meis2;Nfia;Mbtd1;Ep300;Pspc1;Tle4;Crebrf;Nr4a3;Npas2;Etv5;Brd4;Rorb;Irf2;Kat2b;Ppargc1b;Tfdp1;Nlk;Ash1l;Gabpa;Kat14;Nono;Mier1;Rbbp4;Preb;Med23;Vdr;Foxj2;Pou6f1;Prox2;Fus;Cnot3;Hinfp;Kmt2e;Kdm5c;Zfp148;Zfp568;Fubp1;Fosl2;Atf7ip;Lrrfip1;Nr2c1;Ascc2;Vps72;Zfp445;Sox4;Creb5;Esrra;Kdm5d;Max
GO:0060348	bone development	biological_process	7	742	85	20900	0.0313759	0.260898	2.31964	Gnas;Bmp6;Miga2;Bmpr1b;Tulp3;Fosl2;Slc10a7
GO:0046907	intracellular transport	biological_process	4	742	34	20900	0.0314304	0.260898	3.31378	Spire1;Appbp2;Ap3b1;Dst
GO:0051726	regulation of cell cycle	biological_process	14	742	226	20900	0.0314469	0.260898	1.74487	Hspa8;Mbtd1;Brinp3;Tfdp1;Prkaca;Kat14;Mdm4;Kmt2e;Pnpt1;Ccni;Vps72;Cables1;Uba3;Tsc1
GO:0031290	retinal ganglion cell axon guidance	biological_process	3	742	20	20900	0.0323944	0.262942	4.22507	Ptprm;Bmpr1b;Efna5
GO:0032230	positive regulation of synaptic transmission, GABAergic	biological_process	3	742	20	20900	0.0323944	0.262942	4.22507	Nlgn2;Nrxn1;Grik1
GO:0045104	intermediate filament cytoskeleton organization	biological_process	3	742	20	20900	0.0323944	0.262942	4.22507	Raf1;Plec;Dst
GO:0048148	behavioral response to cocaine	biological_process	3	742	20	20900	0.0323944	0.262942	4.22507	Sdk1;Homer1;Htr2a
GO:0048172	regulation of short-term neuronal synaptic plasticity	biological_process	3	742	20	20900	0.0323944	0.262942	4.22507	Grik2;Unc13a;Grik1
GO:0060134	prepulse inhibition	biological_process	3	742	20	20900	0.0323944	0.262942	4.22507	Dvl1;Ctnna2;Nrxn1
GO:0061028	establishment of endothelial barrier	biological_process	3	742	20	20900	0.0323944	0.262942	4.22507	Ppp1r16b;Rap1a;Rapgef3
GO:2000736	regulation of stem cell differentiation	biological_process	3	742	20	20900	0.0323944	0.262942	4.22507	Gatad2a;Rbbp4;Kdm4c
GO:0007265	Ras protein signal transduction	biological_process	6	742	68	20900	0.0334517	0.269772	2.48533	Dok3;Rapgef5;Ulk1;Ralgps2;Rapgef3;Ralgps1
GO:0007052	mitotic spindle organization	biological_process	5	742	51	20900	0.0341092	0.274484	2.76148	Ckap5;Sbds;Dctn2;Tbce;Kif2a
GO:0006099	tricarboxylic acid cycle	biological_process	4	742	35	20900	0.0345221	0.275442	3.2191	Idh3b;Sdhb;Mdh1;Fh1
GO:0006611	protein export from nucleus	biological_process	4	742	35	20900	0.0345221	0.275442	3.2191	Calr;Prkaca;Adar;Xpo5
GO:0014009	glial cell proliferation	biological_process	3	742	21	20900	0.0368229	0.280957	4.02387	Nfia;Sox4;Orc3
GO:0016082	synaptic vesicle priming	biological_process	3	742	21	20900	0.0368229	0.280957	4.02387	Snap47;Unc13a;Synj1
GO:0031668	cellular response to extracellular stimulus	biological_process	3	742	21	20900	0.0368229	0.280957	4.02387	Bmp6;Plec;Tfrc
GO:0035641	locomotory exploration behavior	biological_process	3	742	21	20900	0.0368229	0.280957	4.02387	Nlgn2;Gad1;Atp1a2
GO:0043086	negative regulation of catalytic activity	biological_process	3	742	21	20900	0.0368229	0.280957	4.02387	Bscl2;Apba3;Cast
GO:0060155	platelet dense granule organization	biological_process	3	742	21	20900	0.0368229	0.280957	4.02387	Ap1g1;Ap3b1;Abca1
GO:0060997	dendritic spine morphogenesis	biological_process	3	742	21	20900	0.0368229	0.280957	4.02387	Dvl1;Shank1;Pak3
GO:1902455	negative regulation of stem cell population maintenance	biological_process	3	742	21	20900	0.0368229	0.280957	4.02387	Arid4b;Rbbp4;Suds3
GO:0034394	protein localization to cell surface	biological_process	4	742	36	20900	0.037784	0.280957	3.12968	Nlgn2;Gga3;Prrt1;Ap3b1
GO:0048026	positive regulation of mRNA splicing, via spliceosome	biological_process	4	742	36	20900	0.037784	0.280957	3.12968	Hspa8;Tra2a;Snw1;Thrap3
GO:0071260	cellular response to mechanical stimulus	biological_process	4	742	36	20900	0.037784	0.280957	3.12968	Atp1a2;Got1;Plec;Tmem150c
GO:0002446	neutrophil mediated immunity	biological_process	2	742	9	20900	0.0383964	0.280957	6.25936	Kmt2e;Wdr1
GO:0006177	GMP biosynthetic process	biological_process	2	742	9	20900	0.0383964	0.280957	6.25936	Adsl;Gart
GO:0006625	protein targeting to peroxisome	biological_process	2	742	9	20900	0.0383964	0.280957	6.25936	Zfand6;Pex5
GO:0007215	glutamate receptor signaling pathway	biological_process	2	742	9	20900	0.0383964	0.280957	6.25936	Grik3;Slc1a1
GO:0007398	ectoderm development	biological_process	2	742	9	20900	0.0383964	0.280957	6.25936	Epb41l5;Bmpr1a
GO:0030836	positive regulation of actin filament depolymerization	biological_process	2	742	9	20900	0.0383964	0.280957	6.25936	Wdr1;Plek
GO:0031000	response to caffeine	biological_process	2	742	9	20900	0.0383964	0.280957	6.25936	Irs1;Fkbp1a
GO:0032229	negative regulation of synaptic transmission, GABAergic	biological_process	2	742	9	20900	0.0383964	0.280957	6.25936	Slc6a1;Grik1
GO:0048671	negative regulation of collateral sprouting	biological_process	2	742	9	20900	0.0383964	0.280957	6.25936	Bcl11a;Ulk1
GO:0051660	establishment of centrosome localization	biological_process	2	742	9	20900	0.0383964	0.280957	6.25936	Pafah1b1;Dlg1
GO:0055119	relaxation of cardiac muscle	biological_process	2	742	9	20900	0.0383964	0.280957	6.25936	Atp2a2;Atp1b1
GO:0060613	fat pad development	biological_process	2	742	9	20900	0.0383964	0.280957	6.25936	Fosl2;Bbs4
GO:0086036	regulation of cardiac muscle cell membrane potential	biological_process	2	742	9	20900	0.0383964	0.280957	6.25936	Atp2a2;Agrn
GO:0097105	presynaptic membrane assembly	biological_process	2	742	9	20900	0.0383964	0.280957	6.25936	Nlgn2;Nrxn1
GO:0098712	L-glutamate import across plasma membrane	biological_process	2	742	9	20900	0.0383964	0.280957	6.25936	Slc1a1;Grm1
GO:1903146	regulation of autophagy of mitochondrion	biological_process	2	742	9	20900	0.0383964	0.280957	6.25936	Fkbp8;Vdac1
GO:1905719	protein localization to perinuclear region of cytoplasm	biological_process	2	742	9	20900	0.0383964	0.280957	6.25936	Hook3;Aktip
GO:1990416	cellular response to brain-derived neurotrophic factor stimulus	biological_process	2	742	9	20900	0.0383964	0.280957	6.25936	Grip1;Dlg1
GO:2000766	negative regulation of cytoplasmic translation	biological_process	2	742	9	20900	0.0383964	0.280957	6.25936	Cpeb1;Nmnat2
GO:0006816	calcium ion transport	biological_process	10	742	148	20900	0.0385099	0.280957	1.90318	Atp2a2;Cacng8;Saraf;Mcu;Vdr;Stim2;Cacnb2;Tmco1;Pkd1l3;Tpcn1
GO:0007015	actin filament organization	biological_process	10	742	148	20900	0.0385099	0.280957	1.90318	Elmo1;Myo5a;Spire1;Tmsb4x;Ppargc1b;Ppp1r9b;Plec;Cd2ap;Dlg1;Pcdh15
GO:0006886	intracellular protein transport	biological_process	15	742	256	20900	0.0404347	0.293288	1.65042	Rab2a;Nsf;Rab10;Stx8;Tmed10;Gga3;Appbp2;Tnpo2;Arf4;Ap1g1;Bcap29;Xpo5;Ap3b1;Napg;Sec31a
GO:0010842	retina layer formation	biological_process	3	742	22	20900	0.0415444	0.296745	3.84097	Ptprm;Fat3;Slc1a1
GO:0045055	regulated exocytosis	biological_process	3	742	22	20900	0.0415444	0.296745	3.84097	Rab10;Tmed10;Vamp2
GO:0007416	synapse assembly	biological_process	5	742	54	20900	0.0421613	0.299591	2.60807	Nlgn2;Sptbn2;Agrn;Kirrel3;Nrxn1
GO:0030324	lung development	biological_process	8	742	110	20900	0.0421824	0.299591	2.04852	Ep300;Wwp1;Bmpr1a;Fosl2;Ppp1ca;Ap3b1;Tmtc3;Fgf1
GO:0071277	cellular response to calcium ion	biological_process	7	742	91	20900	0.0430402	0.305106	2.1667	Asph;Add1;Syt6;Fus;Cpne3;Nrxn1;Cpne4
GO:0030154	cell differentiation	biological_process	45	742	976	20900	0.0444787	0.308464	1.29869	Ep300;Bmp6;Raf1;Pafah1b1;Shank1;Ildr2;Etv5;Sema4d;Serpine2;Ugcg;Rps3a1;Alkbh5;Bmpr1b;Nhsl2;Nedd4l;Gabpa;Tbcb;Agrn;Vdr;Foxj2;Unc13a;Bmp1;Sox5;Prrc2a;Ppp1r9b;Pdlim7;Efnb2;Sema3e;Hfm1;Nr2c1;Camk1;Agfg1;Sema3a;Ctnna2;Sox4;Dhx36;Kif2a;Fstl5;Mdga1;Zfp521;Tmtc3;Fgf1;Eya3;Efna5;Rhbdd1
GO:1905168	positive regulation of double-strand break repair via homologous recombination	biological_process	4	742	38	20900	0.0448198	0.308464	2.96496	Mbtd1;Fus;Vps72;Actr2
GO:0045893	positive regulation of DNA-templated transcription	biological_process	34	742	707	20900	0.0459118	0.308464	1.35457	Asph;Nfia;Mbtd1;Ep300;Nr4a3;Gatad2a;Npas2;Etv5;Brd4;Rorb;Rnf187;Kat2b;Ddx5;Tmsb4x;Ppargc1b;Tfdp1;Fubp3;Rbbp4;Foxj2;Egf;Hinfp;Kmt2e;Maz;Fosl2;Atf7ip;Vps72;Thrap3;Sox4;Creb5;Trp53inp1;Esrra;Deaf1;Max;Fgf1
GO:0006520	amino acid metabolic process	biological_process	3	742	23	20900	0.0465541	0.308464	3.67397	Got2;Got1;Srr
GO:0007584	response to nutrient	biological_process	3	742	23	20900	0.0465541	0.308464	3.67397	Adsl;Plec;Bckdhb
GO:0042594	response to starvation	biological_process	3	742	23	20900	0.0465541	0.308464	3.67397	Lrp11;Ulk1;Yars
GO:0043687	post-translational protein modification	biological_process	3	742	23	20900	0.0465541	0.308464	3.67397	Stt3b;Atg5;Rhbdd1
GO:0060047	heart contraction	biological_process	3	742	23	20900	0.0465541	0.308464	3.67397	Slc1a1;Atg5;Sgcg
GO:0071539	protein localization to centrosome	biological_process	3	742	23	20900	0.0465541	0.308464	3.67397	Dctn2;Bbs4;Hook3
GO:0000244	spliceosomal tri-snRNP complex assembly	biological_process	2	742	10	20900	0.0468865	0.308464	5.63342	Aar2;Prpf31
GO:0003183	mitral valve morphogenesis	biological_process	2	742	10	20900	0.0468865	0.308464	5.63342	Bmpr1a;Sox4
GO:0006892	post-Golgi vesicle-mediated transport	biological_process	2	742	10	20900	0.0468865	0.308464	5.63342	Myo5a;Nbea
GO:0007158	neuron cell-cell adhesion	biological_process	2	742	10	20900	0.0468865	0.308464	5.63342	Nlgn2;Nrxn1
GO:0007289	spermatid nucleus differentiation	biological_process	2	742	10	20900	0.0468865	0.308464	5.63342	Gopc;Agfg1
GO:0010172	embryonic body morphogenesis	biological_process	2	742	10	20900	0.0468865	0.308464	5.63342	Gatad2a;Ofd1
GO:0010501	RNA secondary structure unwinding	biological_process	2	742	10	20900	0.0468865	0.308464	5.63342	Dhx36;Ago1
GO:0021707	cerebellar granule cell differentiation	biological_process	2	742	10	20900	0.0468865	0.308464	5.63342	Ulk1;Nrxn1
GO:0032486	Rap protein signal transduction	biological_process	2	742	10	20900	0.0468865	0.308464	5.63342	Rap1a;Rapgef3
GO:0033572	transferrin transport	biological_process	2	742	10	20900	0.0468865	0.308464	5.63342	Snx3;Tfrc
GO:0044027	negative regulation of gene expression via CpG island methylation	biological_process	2	742	10	20900	0.0468865	0.308464	5.63342	Dnmt3a;Zfp445
GO:0051148	negative regulation of muscle cell differentiation	biological_process	2	742	10	20900	0.0468865	0.308464	5.63342	Tnpo2;Bmpr1a
GO:0070922	RISC complex assembly	biological_process	2	742	10	20900	0.0468865	0.308464	5.63342	Adar;Ago1
GO:0090129	positive regulation of synapse maturation	biological_process	2	742	10	20900	0.0468865	0.308464	5.63342	Adgrl1;Nrxn1
GO:0098887	neurotransmitter receptor transport, endosome to postsynaptic membrane	biological_process	2	742	10	20900	0.0468865	0.308464	5.63342	Grip1;Arhgap44
GO:0140059	dendrite arborization	biological_process	2	742	10	20900	0.0468865	0.308464	5.63342	Grip1;Sult4a1
GO:1900121	negative regulation of receptor binding	biological_process	2	742	10	20900	0.0468865	0.308464	5.63342	Atp2a2;Ptprf
GO:1901537	positive regulation of DNA demethylation	biological_process	2	742	10	20900	0.0468865	0.308464	5.63342	Usp9x;Syncrip
GO:1904667	negative regulation of ubiquitin protein ligase activity	biological_process	2	742	10	20900	0.0468865	0.308464	5.63342	Rpl23;Rpl5
GO:1905274	regulation of modification of postsynaptic actin cytoskeleton	biological_process	2	742	10	20900	0.0468865	0.308464	5.63342	Baiap2;Kalrn
GO:0099171	presynaptic modulation of chemical synaptic transmission	biological_process	5	742	56	20900	0.0481135	0.314489	2.51492	Grik2;Chrm2;Htr2a;Oprm1;Grik1
GO:0007613	memory	biological_process	8	742	113	20900	0.0481379	0.314489	1.99413	Kalrn;Csmd1;Ntan1;Eif4ebp2;Htr2a;Slc6a1;Slc1a1;S100b
GO:0035725	sodium ion transmembrane transport	biological_process	7	742	94	20900	0.0497984	0.320866	2.09755	Atp1a2;Atp1b1;Slc6a1;Kcnk1;Tpcn1;Grik1;Scn1a
GO:0045669	positive regulation of osteoblast differentiation	biological_process	6	742	75	20900	0.0501811	0.322225	2.25337	Gnas;Bmp6;Bmpr1b;Pdlim7;Bmpr1a;Scube2
GO:0007009	plasma membrane organization	biological_process	3	742	24	20900	0.0518467	0.328421	3.52089	Baiap2;Agrn;Sptb
GO:0010765	positive regulation of sodium ion transport	biological_process	3	742	24	20900	0.0518467	0.328421	3.52089	Gnas;Nedd4l;Wnk3
GO:0016573	histone acetylation	biological_process	3	742	24	20900	0.0518467	0.328421	3.52089	Ep300;Kat2b;Kat14
GO:0045022	early endosome to late endosome transport	biological_process	3	742	24	20900	0.0518467	0.328421	3.52089	Stx8;Hook3;Aktip
GO:0045862	positive regulation of proteolysis	biological_process	3	742	24	20900	0.0518467	0.328421	3.52089	Asph;Ep300;Cd46
GO:0099645	neurotransmitter receptor localization to postsynaptic specialization membrane	biological_process	3	742	24	20900	0.0518467	0.328421	3.52089	Kalrn;Neto2;Dlg1
GO:0051965	positive regulation of synapse assembly	biological_process	6	742	76	20900	0.052923	0.333549	2.22372	Lrrtm4;Nlgn2;Bhlhb9;Adgrl1;Nrxn1;Efna5
GO:0018105	peptidyl-serine phosphorylation	biological_process	11	742	178	20900	0.0531467	0.334396	1.74066	Csnk1g2;Map3k10;Prkaca;Pak2;Ulk1;Brsk1;Ttbk1;Slc1a1;Camk1;Vrk1;Sgk3
GO:0071407	cellular response to organic cyclic compound	biological_process	5	742	58	20900	0.0545371	0.337756	2.4282	Pak2;Rap1a;Slc1a1;Pak1;Pak3
GO:0000226	microtubule cytoskeleton organization	biological_process	9	742	137	20900	0.0555764	0.337756	1.85039	Map6;Pafah1b1;Tubb3;Camsap1;Bbs4;Tbce;Tbcel;Kif2a;Dst
GO:0008284	positive regulation of cell population proliferation	biological_process	26	742	525	20900	0.0559152	0.337756	1.39494	Meis2;Nlgn2;Gnas;Ndufaf4;Rpl23;Calr;Anp32b;Rnf187;Htr2a;Prkaca;Cst3;Slc25a5;Egf;Mdm4;Rps15a;Efnb2;Maz;S100b;Tpd52;Pura;Pak1;Kdm4c;Dlg1;Sox4;Cacul1;Fgf1
GO:0007191	adenylate cyclase-activating dopamine receptor signaling pathway	biological_process	2	742	11	20900	0.0559858	0.337756	5.12129	Gnas;Oprm1
GO:0019896	axonal transport of mitochondrion	biological_process	2	742	11	20900	0.0559858	0.337756	5.12129	Map6;Sybu
GO:0031113	regulation of microtubule polymerization	biological_process	2	742	11	20900	0.0559858	0.337756	5.12129	Gba2;Camsap1
GO:0033210	leptin-mediated signaling pathway	biological_process	2	742	11	20900	0.0559858	0.337756	5.12129	Ugcg;Bbs4
GO:0035308	negative regulation of protein dephosphorylation	biological_process	2	742	11	20900	0.0559858	0.337756	5.12129	Ppp1r16b;Mfhas1
GO:0035633	maintenance of blood-brain barrier	biological_process	2	742	11	20900	0.0559858	0.337756	5.12129	Slc1a1;Wnk3
GO:0042982	amyloid precursor protein metabolic process	biological_process	2	742	11	20900	0.0559858	0.337756	5.12129	Aph1a;Dlg1
GO:0048149	behavioral response to ethanol	biological_process	2	742	11	20900	0.0559858	0.337756	5.12129	Oprm1;Usp46
GO:0071383	cellular response to steroid hormone stimulus	biological_process	2	742	11	20900	0.0559858	0.337756	5.12129	Atp1a2;Uri1
GO:0097435	supramolecular fiber organization	biological_process	2	742	11	20900	0.0559858	0.337756	5.12129	Cst3;B4galt7
GO:0098815	modulation of excitatory postsynaptic potential	biological_process	2	742	11	20900	0.0559858	0.337756	5.12129	Grik2;Grik1
GO:1901798	positive regulation of signal transduction by p53 class mediator	biological_process	2	742	11	20900	0.0559858	0.337756	5.12129	Rpl23;Rpl37
GO:0007032	endosome organization	biological_process	4	742	41	20900	0.0566496	0.340442	2.74801	Vps4b;Pi4k2a;Hook3;Aktip
GO:0045815	transcription initiation-coupled chromatin remodeling	biological_process	4	742	41	20900	0.0566496	0.340442	2.74801	Ep300;Smarcb1;Vps72;Brd7
GO:0045444	fat cell differentiation	biological_process	7	742	97	20900	0.0571927	0.341221	2.03268	Ep300;Nr4a3;Bscl2;Fosl2;Bbs4;Creb5;Ttc8
GO:0006509	membrane protein ectodomain proteolysis	biological_process	3	742	25	20900	0.0574161	0.341221	3.38005	Sppl2b;Adam9;Aph1a
GO:0008016	regulation of heart contraction	biological_process	3	742	25	20900	0.0574161	0.341221	3.38005	Chrm2;Gnao1;Kcnd2
GO:0048814	regulation of dendrite morphogenesis	biological_process	3	742	25	20900	0.0574161	0.341221	3.38005	Ptprz1;Sema4d;Nedd4l
GO:1903077	negative regulation of protein localization to plasma membrane	biological_process	3	742	25	20900	0.0574161	0.341221	3.38005	Numb;Tmem59;Wnk3
GO:0048675	axon extension	biological_process	4	742	42	20900	0.0609298	0.357778	2.68258	Dvl1;Usp9x;Ulk1;Sema3a
GO:0048873	homeostasis of number of cells within a tissue	biological_process	4	742	42	20900	0.0609298	0.357778	2.68258	Ildr2;Add1;Fh1;Fosl2
GO:0031047	regulatory ncRNA-mediated gene silencing	biological_process	5	742	60	20900	0.0614328	0.357778	2.34726	Lin28b;Cnot3;Adar;Xpo5;Ago1
GO:0006120	mitochondrial electron transport, NADH to ubiquinone	biological_process	3	742	26	20900	0.0632555	0.357778	3.25005	Ndufa10;Ndufc2;Ndufs1
GO:0045722	positive regulation of gluconeogenesis	biological_process	3	742	26	20900	0.0632555	0.357778	3.25005	Kat2b;Prkaca;Gpt2
GO:0050966	detection of mechanical stimulus involved in sensory perception of pain	biological_process	3	742	26	20900	0.0632555	0.357778	3.25005	Htr2a;Phf24;Scn1a
GO:0051179	localization	biological_process	3	742	26	20900	0.0632555	0.357778	3.25005	Pak2;Pak1;Sgk3
GO:0090316	positive regulation of intracellular protein transport	biological_process	3	742	26	20900	0.0632555	0.357778	3.25005	Asph;Eif3e;Vamp2
GO:0060021	roof of mouth development	biological_process	6	742	80	20900	0.0647862	0.357778	2.11253	Asph;Anp32b;Pds5a;Gdf11;Plekha1;Bmpr1a
GO:0033138	positive regulation of peptidyl-serine phosphorylation	biological_process	7	742	100	20900	0.0652321	0.357778	1.9717	Raf1;Araf;Tek;Pak1;Tfrc;Nrxn1;Tenm1
GO:0006665	sphingolipid metabolic process	biological_process	4	742	43	20900	0.0653761	0.357778	2.6202	Gba2;Ugcg;Serinc1;Galc
GO:0010975	regulation of neuron projection development	biological_process	4	742	43	20900	0.0653761	0.357778	2.6202	Ptprf;Brsk1;Ctnna2;Pak3
GO:0060079	excitatory postsynaptic potential	biological_process	4	742	43	20900	0.0653761	0.357778	2.6202	Grik2;Ckap5;Oprm1;Grik1
GO:1904707	positive regulation of vascular associated smooth muscle cell proliferation	biological_process	4	742	43	20900	0.0653761	0.357778	2.6202	Nr4a3;Foxj2;Bmpr1a;Pak1
GO:0006112	energy reserve metabolic process	biological_process	2	742	12	20900	0.0656404	0.357778	4.69452	Gnas;S100b
GO:0006349	regulation of gene expression by genomic imprinting	biological_process	2	742	12	20900	0.0656404	0.357778	4.69452	Dnmt3a;Arid4b
GO:0006497	protein lipidation	biological_process	2	742	12	20900	0.0656404	0.357778	4.69452	Ugcg;Abca1
GO:0008090	retrograde axonal transport	biological_process	2	742	12	20900	0.0656404	0.357778	4.69452	Pafah1b1;Dst
GO:0016081	synaptic vesicle docking	biological_process	2	742	12	20900	0.0656404	0.357778	4.69452	Vamp2;Unc13a
GO:0017145	stem cell division	biological_process	2	742	12	20900	0.0656404	0.357778	4.69452	Pafah1b1;Tial1
GO:0021794	thalamus development	biological_process	2	742	12	20900	0.0656404	0.357778	4.69452	Ncam1;Uqcrq
GO:0030953	astral microtubule organization	biological_process	2	742	12	20900	0.0656404	0.357778	4.69452	Tppp;Dlg1
GO:0032780	negative regulation of ATP-dependent activity	biological_process	2	742	12	20900	0.0656404	0.357778	4.69452	Pam16;Tsc1
GO:0035881	amacrine cell differentiation	biological_process	2	742	12	20900	0.0656404	0.357778	4.69452	Rorb;Gdf11
GO:0040011	locomotion	biological_process	2	742	12	20900	0.0656404	0.357778	4.69452	Atp1a2;Wdr1
GO:0086009	membrane repolarization	biological_process	2	742	12	20900	0.0656404	0.357778	4.69452	Kcnd2;Atp1b1
GO:0090043	regulation of tubulin deacetylation	biological_process	2	742	12	20900	0.0656404	0.357778	4.69452	Ep300;Kat14
GO:0090160	Golgi to lysosome transport	biological_process	2	742	12	20900	0.0656404	0.357778	4.69452	Ap1g1;Gak
GO:1904294	positive regulation of ERAD pathway	biological_process	2	742	12	20900	0.0656404	0.357778	4.69452	Rnft1;Tmem259
GO:1904936	interneuron migration	biological_process	2	742	12	20900	0.0656404	0.357778	4.69452	Pafah1b1;Fat3
GO:2000009	negative regulation of protein localization to cell surface	biological_process	2	742	12	20900	0.0656404	0.357778	4.69452	Gopc;Nedd4l
GO:2000810	regulation of bicellular tight junction assembly	biological_process	2	742	12	20900	0.0656404	0.357778	4.69452	Prkaca;Nedd4l
GO:0000902	cell morphogenesis	biological_process	8	742	121	20900	0.0665948	0.361405	1.86229	Nfia;Add1;Epb41l5;Vdr;Plec;Fosl2;Ap3b1;Cdh18
GO:0007623	circadian rhythm	biological_process	6	742	81	20900	0.0679764	0.368369	2.08645	Ep300;Npas2;Ddx5;Mat2a;Nono;Thrap3
GO:0030218	erythrocyte differentiation	biological_process	5	742	62	20900	0.0687988	0.371558	2.27154	Add1;Slc25a5;Kmt2e;Adar;Mfhas1
GO:0031116	positive regulation of microtubule polymerization	biological_process	3	742	27	20900	0.0693575	0.371558	3.12968	Fes;Pak1;Clip1
GO:0046488	phosphatidylinositol metabolic process	biological_process	3	742	27	20900	0.0693575	0.371558	3.12968	Pitpnc1;Plek;Synj1
GO:0048843	negative regulation of axon extension involved in axon guidance	biological_process	3	742	27	20900	0.0693575	0.371558	3.12968	Sema4d;Sema3e;Sema3a
GO:0048854	brain morphogenesis	biological_process	3	742	27	20900	0.0693575	0.371558	3.12968	Pafah1b1;Bbs4;Ctnna2
GO:0008277	regulation of G protein-coupled receptor signaling pathway	biological_process	4	742	44	20900	0.0699868	0.373861	2.56065	Tulp3;Usp33;Rgs10;Phf24
GO:0050769	positive regulation of neurogenesis	biological_process	4	742	44	20900	0.0699868	0.373861	2.56065	Numb;Bhlhb9;Oprm1;Snw1
GO:0009791	post-embryonic development	biological_process	7	742	102	20900	0.0709524	0.37848	1.93304	Gnas;Usp9x;Ash1l;Plekha1;Plagl2;Tbce;Tmtc3
GO:0051260	protein homooligomerization	biological_process	8	742	123	20900	0.0718065	0.382071	1.83201	Kcnd2;Kcna4;Fus;Pnpt1;Tnfaip1;G3bp2;Tifa;Elavl1
GO:0008380	RNA splicing	biological_process	15	742	278	20900	0.0718293	0.382071	1.51981	Hspa8;Aar2;Tra2a;Ddx5;Nono;Snw1;Fus;Syncrip;Snrnp200;Cwc15;Prpf31;Thrap3;Fam172a;Pnn;Hnrnpm
GO:0007030	Golgi organization	biological_process	7	742	103	20900	0.073921	0.38412	1.91427	Rab2a;Atp8b2;Tmed10;Golph3;Gak;Pi4k2a;Trappc12
GO:0045494	photoreceptor cell maintenance	biological_process	4	742	45	20900	0.0747597	0.38412	2.50374	Ush1g;Bbs4;Nphp4;Pcdh15
GO:0060122	inner ear receptor cell stereocilium organization	biological_process	3	742	28	20900	0.0757144	0.38412	3.01791	Ush1g;Pcdh15;Ttc8
GO:1902017	regulation of cilium assembly	biological_process	3	742	28	20900	0.0757144	0.38412	3.01791	Arf4;Rabep2;Atg5
GO:0002087	regulation of respiratory gaseous exchange by nervous system process	biological_process	2	742	13	20900	0.0757996	0.38412	4.3334	Nlgn2;Atp1a2
GO:0003334	keratinocyte development	biological_process	2	742	13	20900	0.0757996	0.38412	4.3334	Plec;Fosl2
GO:0006122	mitochondrial electron transport, ubiquinol to cytochrome c	biological_process	2	742	13	20900	0.0757996	0.38412	4.3334	Uqcrq;Uqcrh
GO:0006779	porphyrin-containing compound biosynthetic process	biological_process	2	742	13	20900	0.0757996	0.38412	4.3334	Sptb;Ank1
GO:0009101	glycoprotein biosynthetic process	biological_process	2	742	13	20900	0.0757996	0.38412	4.3334	Golph3;St3gal2
GO:0032367	intracellular cholesterol transport	biological_process	2	742	13	20900	0.0757996	0.38412	4.3334	Npc2;Abca1
GO:0033619	membrane protein proteolysis	biological_process	2	742	13	20900	0.0757996	0.38412	4.3334	Sppl2b;Rhbdd1
GO:0035493	SNARE complex assembly	biological_process	2	742	13	20900	0.0757996	0.38412	4.3334	Uvrag;Vamp2
GO:0035999	tetrahydrofolate interconversion	biological_process	2	742	13	20900	0.0757996	0.38412	4.3334	Mthfsl;Mthfr
GO:0036376	sodium ion export across plasma membrane	biological_process	2	742	13	20900	0.0757996	0.38412	4.3334	Atp1a2;Atp1b1
GO:0042659	regulation of cell fate specification	biological_process	2	742	13	20900	0.0757996	0.38412	4.3334	Gatad2a;Rbbp4
GO:0042761	very long-chain fatty acid biosynthetic process	biological_process	2	742	13	20900	0.0757996	0.38412	4.3334	Elovl4;Hacd4
GO:0046548	retinal rod cell development	biological_process	2	742	13	20900	0.0757996	0.38412	4.3334	Rorb;Bbs4
GO:0048339	paraxial mesoderm development	biological_process	2	742	13	20900	0.0757996	0.38412	4.3334	Epb41l5;Bmpr1a
GO:0050953	sensory perception of light stimulus	biological_process	2	742	13	20900	0.0757996	0.38412	4.3334	Ush1g;Pcdh15
GO:0071514	genomic imprinting	biological_process	2	742	13	20900	0.0757996	0.38412	4.3334	Gnas;Dnmt3a
GO:0071786	endoplasmic reticulum tubular network organization	biological_process	2	742	13	20900	0.0757996	0.38412	4.3334	Rtn4;Rab10
GO:1901385	regulation of voltage-gated calcium channel activity	biological_process	2	742	13	20900	0.0757996	0.38412	4.3334	Cacnb2;Stac
GO:1990845	adaptive thermogenesis	biological_process	2	742	13	20900	0.0757996	0.38412	4.3334	Slc25a5;S100b
GO:2000772	regulation of cellular senescence	biological_process	2	742	13	20900	0.0757996	0.38412	4.3334	Bmpr1a;Pnpt1
GO:0000082	G1/S transition of mitotic cell cycle	biological_process	5	742	64	20900	0.076631	0.386765	2.20056	Ppp6c;Anp32b;Hinfp;Cables1;Cacul1
GO:0018108	peptidyl-tyrosine phosphorylation	biological_process	6	742	84	20900	0.0780843	0.39357	2.01194	Htr2a;Egf;Fes;Ttbk1;Tek;Lrrk1
GO:0030501	positive regulation of bone mineralization	biological_process	4	742	46	20900	0.0796926	0.400063	2.44931	Bmp6;Bmpr1b;Vdr;Bmpr1a
GO:0034198	cellular response to amino acid starvation	biological_process	4	742	46	20900	0.0796926	0.400063	2.44931	Ulk1;Wdr59;Rragb;Eif2s1
GO:0001675	acrosome assembly	biological_process	3	742	29	20900	0.0823178	0.402525	2.91384	Pafah1b1;Agfg1;AU040320
GO:0001825	blastocyst formation	biological_process	3	742	29	20900	0.0823178	0.402525	2.91384	Rtn4;Gabpa;Kdm4c
GO:0030488	tRNA methylation	biological_process	3	742	29	20900	0.0823178	0.402525	2.91384	Mettl2;Nsun6;Trdmt1
GO:0030866	cortical actin cytoskeleton organization	biological_process	3	742	29	20900	0.0823178	0.402525	2.91384	Calr;Plek;Dlg1
GO:0051932	synaptic transmission, GABAergic	biological_process	3	742	29	20900	0.0823178	0.402525	2.91384	Nlgn2;Gabra2;Grik1
GO:0007059	chromosome segregation	biological_process	7	742	106	20900	0.0832595	0.402525	1.86009	Usp9x;Brd4;Uvrag;Cep85;Slc25a5;Cenpc1;Arl8a
GO:0042391	regulation of membrane potential	biological_process	7	742	106	20900	0.0832595	0.402525	1.86009	Grik2;Grik3;Nedd4l;Rims4;Dlg1;Grik1;Scn1a
GO:0006357	regulation of transcription by RNA polymerase II	biological_process	58	742	1361	20900	0.0847038	0.402525	1.20036	Mamld1;Gnas;Nfia;Ep300;Smarcb1;Zfp692;Hsf5;Hivep1;Crebrf;Ccnt1;Nr4a3;Npas2;Etv5;Rorb;Irf2;Jmjd1c;Ddx5;Bcl11a;Zfp397;Tfdp1;Hic2;Gabpa;Kat14;Arid4b;Med23;Vdr;Foxj2;Zbtb40;Csrnp2;Pou6f1;Zfp260;Sox5;Plagl2;Prox2;Fus;Hinfp;Zfp148;Maz;Zfp568;Fubp1;Fosl2;Zfp672;Zfp236;Lrrfip1;Zfp956;Pura;Tsc22d2;Zfp445;Lcorl;Creb5;Zscan20;Brd7;Esrra;Deaf1;Smarcal1;Max;Uri1;Elp4
GO:0006094	gluconeogenesis	biological_process	4	742	47	20900	0.084783	0.402525	2.3972	Kat2b;Mdh1;Got1;Aldoc
GO:0006836	neurotransmitter transport	biological_process	4	742	47	20900	0.084783	0.402525	2.3972	Slc6a1;Rims4;Gabra2;Synj1
GO:0007628	adult walking behavior	biological_process	4	742	47	20900	0.084783	0.402525	2.3972	Hexa;Uchl3;Pcdh15;Scn1a
GO:0019233	sensory perception of pain	biological_process	4	742	47	20900	0.084783	0.402525	2.3972	Nlgn2;Kcnd2;Oprm1;Grm1
GO:0045773	positive regulation of axon extension	biological_process	4	742	47	20900	0.084783	0.402525	2.3972	Ep300;Pafah1b1;Lrp1;Pak1
GO:0048167	regulation of synaptic plasticity	biological_process	5	742	66	20900	0.084923	0.402525	2.13387	Baiap2;Igsf11;Eif4ebp2;Rims4;Brsk1
GO:0070936	protein K48-linked ubiquitination	biological_process	5	742	66	20900	0.084923	0.402525	2.13387	Rnf187;Nedd4l;Znrf2;Arih2;Fbxo38
GO:0000083	regulation of transcription involved in G1/S transition of mitotic cell cycle	biological_process	2	742	14	20900	0.0864155	0.402525	4.02387	Brd4;Hinfp
GO:0003215	cardiac right ventricle morphogenesis	biological_process	2	742	14	20900	0.0864155	0.402525	4.02387	Bmpr1a;Sox4
GO:0006002	fructose 6-phosphate metabolic process	biological_process	2	742	14	20900	0.0864155	0.402525	4.02387	Gfpt2;Gfpt1
GO:0006103	2-oxoglutarate metabolic process	biological_process	2	742	14	20900	0.0864155	0.402525	4.02387	Idh3b;Gpt2
GO:0006590	thyroid hormone generation	biological_process	2	742	14	20900	0.0864155	0.402525	4.02387	Cpq;Slc16a10
GO:0006739	NADP metabolic process	biological_process	2	742	14	20900	0.0864155	0.402525	4.02387	Me1;Mdh1
GO:0006851	mitochondrial calcium ion transmembrane transport	biological_process	2	742	14	20900	0.0864155	0.402525	4.02387	Vdac1;Mcu
GO:0022900	electron transport chain	biological_process	2	742	14	20900	0.0864155	0.402525	4.02387	Enox2;Ndufb3
GO:0030510	regulation of BMP signaling pathway	biological_process	2	742	14	20900	0.0864155	0.402525	4.02387	Fkbp8;Fstl5
GO:0031529	ruffle organization	biological_process	2	742	14	20900	0.0864155	0.402525	4.02387	Plekha1;Plek
GO:0033555	multicellular organismal response to stress	biological_process	2	742	14	20900	0.0864155	0.402525	4.02387	Ncam1;Lrp11
GO:0036503	ERAD pathway	biological_process	2	742	14	20900	0.0864155	0.402525	4.02387	Sel1l;Rhbdd1
GO:0045116	protein neddylation	biological_process	2	742	14	20900	0.0864155	0.402525	4.02387	Aktip;Uba3
GO:0048667	cell morphogenesis involved in neuron differentiation	biological_process	2	742	14	20900	0.0864155	0.402525	4.02387	Fat3;Hexa
GO:0051149	positive regulation of muscle cell differentiation	biological_process	2	742	14	20900	0.0864155	0.402525	4.02387	Lama2;Camk1
GO:0051764	actin crosslink formation	biological_process	2	742	14	20900	0.0864155	0.402525	4.02387	Baiap2;Dpysl3
GO:0061036	positive regulation of cartilage development	biological_process	2	742	14	20900	0.0864155	0.402525	4.02387	Bmp1;Sox5
GO:0090110	COPII-coated vesicle cargo loading	biological_process	2	742	14	20900	0.0864155	0.402525	4.02387	Sec24b;Sec31a
GO:2000036	regulation of stem cell population maintenance	biological_process	2	742	14	20900	0.0864155	0.402525	4.02387	Cnot3;Elavl1
GO:2000347	positive regulation of hepatocyte proliferation	biological_process	2	742	14	20900	0.0864155	0.402525	4.02387	Rtn4;Fgf1
GO:2000767	positive regulation of cytoplasmic translation	biological_process	2	742	14	20900	0.0864155	0.402525	4.02387	Syncrip;Dhx36
GO:0006811	monoatomic ion transport	biological_process	28	742	600	20900	0.0865083	0.402525	1.31447	Grik2;Atp2a2;Grik3;Kcnd2;Atp1a2;Atp5l;Kcna4;Otop2;Tmem63b;Atp1b1;Cacng8;Vdac1;Saraf;Kcnk1;Mcu;Stim2;Cacnb2;Tmco1;Atp6v0a2;Slc10a7;Pkd1l3;Gabra2;Slc25a28;Slc22a23;Tpcn1;Kcnip4;Grik1;Scn1a
GO:0001503	ossification	biological_process	7	742	107	20900	0.0865161	0.402525	1.84271	Bmp6;Ppargc1b;Bmp1;Pdlim7;Pam16;Fosl2;Dhx36
GO:0010467	gene expression	biological_process	12	742	217	20900	0.0868347	0.403507	1.55763	Nfia;Golph3;Bcl11a;Rasal2;Fus;Plec;Slc1a1;Fosl2;Bbs4;Npc2;Sox4;Sgcg
GO:0034976	response to endoplasmic reticulum stress	biological_process	6	742	87	20900	0.0889915	0.407741	1.94256	Pdia3;Crebrf;Sel1l;Tmem259;Eif2s1;Tmtc3
GO:0006904	vesicle docking involved in exocytosis	biological_process	3	742	30	20900	0.0891593	0.407741	2.81671	Gnao1;Plek;Rab12
GO:0006906	vesicle fusion	biological_process	3	742	30	20900	0.0891593	0.407741	2.81671	Stx8;Vamp2;Snph
GO:0030511	positive regulation of transforming growth factor beta receptor signaling pathway	biological_process	3	742	30	20900	0.0891593	0.407741	2.81671	Ep300;Snw1;Got1
GO:0048169	regulation of long-term neuronal synaptic plasticity	biological_process	3	742	30	20900	0.0891593	0.407741	2.81671	Grik2;S100b;Grik1
GO:0051259	protein complex oligomerization	biological_process	3	742	30	20900	0.0891593	0.407741	2.81671	Wdcp;Mcu;Hscb
GO:0051894	positive regulation of focal adhesion assembly	biological_process	3	742	30	20900	0.0891593	0.407741	2.81671	Epb41l5;Tek;Tsc1
GO:0061484	hematopoietic stem cell homeostasis	biological_process	3	742	30	20900	0.0891593	0.407741	2.81671	Adar;Sox4;Nbea
GO:0099560	synaptic membrane adhesion	biological_process	3	742	30	20900	0.0891593	0.407741	2.81671	Ptprf;Nrxn1;Efna5
GO:0090263	positive regulation of canonical Wnt signaling pathway	biological_process	7	742	108	20900	0.0898442	0.408722	1.82565	Ppm1b;Tnks2;Csnk1g2;Gpc5;Egf;Sox4;Lrrk1
GO:0008333	endosome to lysosome transport	biological_process	4	742	48	20900	0.0900279	0.408722	2.34726	Stx8;Hook3;Aktip;Rab12
GO:1902459	positive regulation of stem cell population maintenance	biological_process	4	742	48	20900	0.0900279	0.408722	2.34726	Smarcb1;Arid4b;Rbbp4;Suds3
GO:0045663	positive regulation of myoblast differentiation	biological_process	4	742	49	20900	0.0954246	0.428383	2.29936	Smarcb1;Boc;Sox4;Brd7
GO:0048813	dendrite morphogenesis	biological_process	4	742	49	20900	0.0954246	0.428383	2.29936	Map6;Dvl1;Sema3a;Ctnna2
GO:0034260	negative regulation of GTPase activity	biological_process	3	742	31	20900	0.0962299	0.428383	2.72585	Bbs4;Tsc1;Ttc8
GO:0070588	calcium ion transmembrane transport	biological_process	7	742	110	20900	0.0967137	0.428383	1.79245	Atp2a2;Asph;Cacng8;Mcu;Cacnb2;Tmco1;Tpcn1
GO:0006090	pyruvate metabolic process	biological_process	2	742	15	20900	0.0974429	0.428383	3.75562	Me1;Kyat1
GO:0006473	protein acetylation	biological_process	2	742	15	20900	0.0974429	0.428383	3.75562	Ep300;Kat2b
GO:0006518	peptide metabolic process	biological_process	2	742	15	20900	0.0974429	0.428383	3.75562	Mipep;Cpd
GO:0010288	response to lead ion	biological_process	2	742	15	20900	0.0974429	0.428383	3.75562	Ncam1;Ppp1ca
GO:0030007	intracellular potassium ion homeostasis	biological_process	2	742	15	20900	0.0974429	0.428383	3.75562	Atp1a2;Atp1b1
GO:0030259	lipid glycosylation	biological_process	2	742	15	20900	0.0974429	0.428383	3.75562	Gba2;St3gal2
GO:0032402	melanosome transport	biological_process	2	742	15	20900	0.0974429	0.428383	3.75562	Myo5a;Dctn2
GO:0033700	phospholipid efflux	biological_process	2	742	15	20900	0.0974429	0.428383	3.75562	Spns1;Abca1
GO:0035845	photoreceptor cell outer segment organization	biological_process	2	742	15	20900	0.0974429	0.428383	3.75562	Bbs4;Nphp4
GO:0042987	amyloid precursor protein catabolic process	biological_process	2	742	15	20900	0.0974429	0.428383	3.75562	Adam9;Aph1a
GO:0048515	spermatid differentiation	biological_process	2	742	15	20900	0.0974429	0.428383	3.75562	Bscl2;Rhbdd1
GO:0060347	heart trabecula formation	biological_process	2	742	15	20900	0.0974429	0.428383	3.75562	Fkbp1a;Tek
GO:0099558	maintenance of synapse structure	biological_process	2	742	15	20900	0.0974429	0.428383	3.75562	Sema3a;Nrxn1
GO:2001259	positive regulation of cation channel activity	biological_process	2	742	15	20900	0.0974429	0.428383	3.75562	Nedd4l;Stac
GO:0007612	learning	biological_process	5	742	70	20900	0.102851	0.449	2.01194	Slc6a1;Vdac1;Arf4;Synj1;Nrxn1
GO:0031669	cellular response to nutrient levels	biological_process	3	742	32	20900	0.103521	0.449308	2.64067	Ep300;Ulk1;Wdr59
GO:0032008	positive regulation of TOR signaling	biological_process	3	742	32	20900	0.103521	0.449308	2.64067	Golph3;Wdr59;Rragb
GO:0099072	regulation of postsynaptic membrane neurotransmitter receptor levels	biological_process	3	742	32	20900	0.103521	0.449308	2.64067	Cacng8;Grid2ip;Efnb2
GO:0031647	regulation of protein stability	biological_process	6	742	91	20900	0.104753	0.453609	1.85717	Asph;Hspa8;Gga3;Nedd4l;Atf7ip;Sox4
GO:0042274	ribosomal small subunit biogenesis	biological_process	5	742	71	20900	0.107605	0.455014	1.9836	Rps3a1;Rps13;Rps25;Rps15a;Nol6
GO:0001841	neural tube formation	biological_process	2	742	16	20900	0.108839	0.455014	3.52089	Tulp3;Mib1
GO:0006940	regulation of smooth muscle contraction	biological_process	2	742	16	20900	0.108839	0.455014	3.52089	Chrm2;Atp1a2
GO:0010631	epithelial cell migration	biological_process	2	742	16	20900	0.108839	0.455014	3.52089	Irs1;Sema3a
GO:0010996	response to auditory stimulus	biological_process	2	742	16	20900	0.108839	0.455014	3.52089	Atp1a2;AU040320
GO:0019752	carboxylic acid metabolic process	biological_process	2	742	16	20900	0.108839	0.455014	3.52089	Gad1;Mdh1
GO:0030705	cytoskeleton-dependent intracellular transport	biological_process	2	742	16	20900	0.108839	0.455014	3.52089	Map6;Hook3
GO:0032228	regulation of synaptic transmission, GABAergic	biological_process	2	742	16	20900	0.108839	0.455014	3.52089	Usp46;Phf24
GO:0035970	peptidyl-threonine dephosphorylation	biological_process	2	742	16	20900	0.108839	0.455014	3.52089	Ppm1b;Ppm1e
GO:0043171	peptide catabolic process	biological_process	2	742	16	20900	0.108839	0.455014	3.52089	Cpq;Trhde
GO:0045947	negative regulation of translational initiation	biological_process	2	742	16	20900	0.108839	0.455014	3.52089	Eif4ebp2;Paip2b
GO:0050687	negative regulation of defense response to virus	biological_process	2	742	16	20900	0.108839	0.455014	3.52089	Ppm1b;Atg5
GO:0050884	neuromuscular process controlling posture	biological_process	2	742	16	20900	0.108839	0.455014	3.52089	Hexa;Scn1a
GO:0060080	inhibitory postsynaptic potential	biological_process	2	742	16	20900	0.108839	0.455014	3.52089	Grik2;Grik1
GO:0061462	protein localization to lysosome	biological_process	2	742	16	20900	0.108839	0.455014	3.52089	Rtn4;Gga3
GO:0070935	3'-UTR-mediated mRNA stabilization	biological_process	2	742	16	20900	0.108839	0.455014	3.52089	Angel2;Elavl1
GO:0099003	vesicle-mediated transport in synapse	biological_process	2	742	16	20900	0.108839	0.455014	3.52089	Grip1;Snap47
GO:1904862	inhibitory synapse assembly	biological_process	2	742	16	20900	0.108839	0.455014	3.52089	Nlgn2;Gabra2
GO:0042273	ribosomal large subunit biogenesis	biological_process	3	742	33	20900	0.111022	0.462077	2.56065	Rpl26;Rpl7;Rpl5
GO:0048589	developmental growth	biological_process	3	742	33	20900	0.111022	0.462077	2.56065	Gnas;Bmpr1a;Tbce
GO:0061077	chaperone-mediated protein folding	biological_process	3	742	33	20900	0.111022	0.462077	2.56065	Hspa8;Dffa;Tcp1
GO:2000352	negative regulation of endothelial cell apoptotic process	biological_process	3	742	33	20900	0.111022	0.462077	2.56065	Ndnf;Krit1;Tek
GO:0032024	positive regulation of insulin secretion	biological_process	5	742	72	20900	0.112464	0.466076	1.95605	Nlgn2;Gnas;Prkaca;Mcu;Sox4
GO:0035019	somatic stem cell population maintenance	biological_process	5	742	72	20900	0.112464	0.466076	1.95605	Raf1;Rif1;Bmpr1a;Vps72;Sox4
GO:0010628	positive regulation of gene expression	biological_process	25	742	543	20900	0.11248	0.466076	1.29683	Rpl23;Ep300;Bmp6;Calr;Bcl11a;Bmpr1b;Fubp3;Med23;Vdr;Tug1;Egf;Hinfp;Bmpr1a;Ttbk1;Maz;Fubp1;Rpl5;Tfrc;Dlg1;Dhx36;Trp53inp1;Nrxn1;Cd46;Ago1;Fgf1
GO:0008033	tRNA processing	biological_process	6	742	94	20900	0.117462	0.480466	1.7979	Lage3;Mettl2;Dtwd2;Rpp30;Trdmt1;Elp4
GO:0016525	negative regulation of angiogenesis	biological_process	6	742	94	20900	0.117462	0.480466	1.7979	Ptprm;Foxj2;Krit1;Sema3e;Tek;Ago1
GO:0009749	response to glucose	biological_process	4	742	53	20900	0.118462	0.480466	2.12582	Ep300;Ildr2;Rasal2;Vamp2
GO:0032968	positive regulation of transcription elongation by RNA polymerase II	biological_process	4	742	53	20900	0.118462	0.480466	2.12582	Ccnt1;Brd4;Med23;Gtf2f1
GO:0008360	regulation of cell shape	biological_process	8	742	138	20900	0.118539	0.480466	1.63288	Baiap2;Sema4d;Sema3e;Fes;S100b;Wdr1;Arhgef18;Dlg1
GO:0034765	regulation of monoatomic ion transmembrane transport	biological_process	8	742	138	20900	0.118539	0.480466	1.63288	Kcnd2;Kcna4;Cacng8;Nedd4l;Cacnb2;Tpcn1;Kcnip4;Scn1a
GO:0001578	microtubule bundle formation	biological_process	3	742	34	20900	0.118724	0.480466	2.48533	Tppp;Fes;Clip1
GO:0043388	positive regulation of DNA binding	biological_process	3	742	34	20900	0.118724	0.480466	2.48533	Ep300;Brd4;Egf
GO:0048754	branching morphogenesis of an epithelial tube	biological_process	3	742	34	20900	0.118724	0.480466	2.48533	Egf;Ppp1ca;Pak1
GO:0050806	positive regulation of synaptic transmission	biological_process	3	742	34	20900	0.118724	0.480466	2.48533	Grik2;Rims4;S100b
GO:0071773	cellular response to BMP stimulus	biological_process	3	742	34	20900	0.118724	0.480466	2.48533	Bmp6;Bmpr1b;Bmpr1a
GO:0006914	autophagy	biological_process	11	742	207	20900	0.120127	0.480466	1.4968	Hspa8;Gopc;Ulk1;Uvrag;Retreg2;Tmem59;Tmem39a;Atg5;Vps4b;Rab12;Trp53inp1
GO:0000712	resolution of meiotic recombination intermediates	biological_process	2	742	17	20900	0.120565	0.480466	3.31378	Hfm1;Mlh1
GO:0001833	inner cell mass cell proliferation	biological_process	2	742	17	20900	0.120565	0.480466	3.31378	Brd4;Sbds
GO:0006024	glycosaminoglycan biosynthetic process	biological_process	2	742	17	20900	0.120565	0.480466	3.31378	Hexa;B4galt7
GO:0006656	phosphatidylcholine biosynthetic process	biological_process	2	742	17	20900	0.120565	0.480466	3.31378	Chpt1;Cept1
GO:0007212	dopamine receptor signaling pathway	biological_process	2	742	17	20900	0.120565	0.480466	3.31378	Gnao1;Slc1a1
GO:0010812	negative regulation of cell-substrate adhesion	biological_process	2	742	17	20900	0.120565	0.480466	3.31378	Ptprz1;Lrp1
GO:0030520	intracellular estrogen receptor signaling pathway	biological_process	2	742	17	20900	0.120565	0.480466	3.31378	Ddx5;Ppargc1b
GO:0032206	positive regulation of telomere maintenance	biological_process	2	742	17	20900	0.120565	0.480466	3.31378	Dhx36;Ppp1r10
GO:0042711	maternal behavior	biological_process	2	742	17	20900	0.120565	0.480466	3.31378	Kalrn;Crebrf
GO:0048208	COPII vesicle coating	biological_process	2	742	17	20900	0.120565	0.480466	3.31378	Preb;Trappc12
GO:0098742	cell-cell adhesion via plasma-membrane adhesion molecules	biological_process	2	742	17	20900	0.120565	0.480466	3.31378	Igsf11;Unc5d
GO:0098761	cellular response to interleukin-7	biological_process	2	742	17	20900	0.120565	0.480466	3.31378	Pdia3;Hdgf
GO:1900271	regulation of long-term synaptic potentiation	biological_process	2	742	17	20900	0.120565	0.480466	3.31378	Calb2;Pak1
GO:0007179	transforming growth factor beta receptor signaling pathway	biological_process	6	742	95	20900	0.121863	0.484607	1.77898	Usp9x;Bmpr1b;Nlk;Bmpr1a;Adam9;Appl2
GO:0016485	protein processing	biological_process	6	742	95	20900	0.121863	0.484607	1.77898	Pcsk1;Bmp1;Adam9;Aph1a;Pmpcb;Cpd
GO:0001932	regulation of protein phosphorylation	biological_process	5	742	74	20900	0.122493	0.486083	1.90318	Dvl1;Agrn;Ppp1r9b;Celsr3;Slc1a1
GO:0042552	myelination	biological_process	5	742	74	20900	0.122493	0.486083	1.90318	Raf1;Myo5a;Galc;Hexa;Tsc1
GO:0035249	synaptic transmission, glutamatergic	biological_process	4	742	54	20900	0.124566	0.486433	2.08645	Grik2;Grik3;Unc13a;Grik1
GO:0007017	microtubule-based process	biological_process	3	742	35	20900	0.126618	0.486433	2.41432	Pafah1b1;Tubb3;Dctn2
GO:0042542	response to hydrogen peroxide	biological_process	3	742	35	20900	0.126618	0.486433	2.41432	Nr4a3;Stk25;Adam9
GO:0070527	platelet aggregation	biological_process	3	742	35	20900	0.126618	0.486433	2.41432	Gnas;Pdia3;Plek
GO:0008542	visual learning	biological_process	5	742	75	20900	0.127658	0.486433	1.87781	Meis2;Atp1a2;Ckap5;Ndrg4;Deaf1
GO:0051897	positive regulation of phosphatidylinositol 3-kinase/protein kinase B signal transduction	biological_process	10	742	187	20900	0.130007	0.486433	1.50626	Rtn4;Irs1;Sema4d;Egf;Sema3e;Maz;Mfhas1;Tek;Ror1;Nrxn1
GO:0071363	cellular response to growth factor stimulus	biological_process	4	742	55	20900	0.1308	0.486433	2.04852	Bmpr1b;Bmpr1a;Cpne3;Uri1
GO:0003203	endocardial cushion morphogenesis	biological_process	2	742	18	20900	0.132582	0.486433	3.12968	Mdm4;Bmpr1a
GO:0006937	regulation of muscle contraction	biological_process	2	742	18	20900	0.132582	0.486433	3.12968	Atp2a2;Atp1a2
GO:0016322	neuron remodeling	biological_process	2	742	18	20900	0.132582	0.486433	3.12968	Anks1;Ntn4
GO:0018279	protein N-linked glycosylation via asparagine	biological_process	2	742	18	20900	0.132582	0.486433	3.12968	Stt3b;Mgat5
GO:0021895	cerebral cortex neuron differentiation	biological_process	2	742	18	20900	0.132582	0.486433	3.12968	Pafah1b1;Pex5
GO:0032012	regulation of ARF protein signal transduction	biological_process	2	742	18	20900	0.132582	0.486433	3.12968	Arfgap1;Fbxo8
GO:0032469	endoplasmic reticulum calcium ion homeostasis	biological_process	2	742	18	20900	0.132582	0.486433	3.12968	Atp2a2;Tmco1
GO:0045475	locomotor rhythm	biological_process	2	742	18	20900	0.132582	0.486433	3.12968	Kcnd2;Npas2
GO:0046785	microtubule polymerization	biological_process	2	742	18	20900	0.132582	0.486433	3.12968	Ckap5;Tppp
GO:0048745	smooth muscle tissue development	biological_process	2	742	18	20900	0.132582	0.486433	3.12968	Fosl2;Dlg1
GO:0060563	neuroepithelial cell differentiation	biological_process	2	742	18	20900	0.132582	0.486433	3.12968	Gak;Sox4
GO:0061709	reticulophagy	biological_process	2	742	18	20900	0.132582	0.486433	3.12968	Ulk1;Retreg2
GO:0070254	mucus secretion	biological_process	2	742	18	20900	0.132582	0.486433	3.12968	Atg5;Fosl2
GO:0071625	vocalization behavior	biological_process	2	742	18	20900	0.132582	0.486433	3.12968	Shank1;Nrxn1
GO:0071985	multivesicular body sorting pathway	biological_process	2	742	18	20900	0.132582	0.486433	3.12968	Vps4b;Vta1
GO:0097049	motor neuron apoptotic process	biological_process	2	742	18	20900	0.132582	0.486433	3.12968	Agrn;Slc1a1
GO:2000310	regulation of NMDA receptor activity	biological_process	2	742	18	20900	0.132582	0.486433	3.12968	Oprm1;Nrxn1
GO:2001256	regulation of store-operated calcium entry	biological_process	2	742	18	20900	0.132582	0.486433	3.12968	Homer1;Saraf
GO:0000184	nuclear-transcribed mRNA catabolic process, nonsense-mediated decay	biological_process	3	742	36	20900	0.134694	0.486433	2.34726	Eif3e;Pnrc1;Parn
GO:0045765	regulation of angiogenesis	biological_process	3	742	36	20900	0.134694	0.486433	2.34726	Krit1;Tek;Rapgef3
GO:0048013	ephrin receptor signaling pathway	biological_process	3	742	36	20900	0.134694	0.486433	2.34726	Anks1;Efnb2;Efna5
GO:0050919	negative chemotaxis	biological_process	3	742	36	20900	0.134694	0.486433	2.34726	Sema4d;Sema3e;Sema3a
GO:0060999	positive regulation of dendritic spine development	biological_process	3	742	36	20900	0.134694	0.486433	2.34726	Nlgn2;Shank1;Camk1
GO:1905606	regulation of presynapse assembly	biological_process	3	742	36	20900	0.134694	0.486433	2.34726	Nlgn2;Nrxn1;Mdga1
GO:0007275	multicellular organism development	biological_process	46	742	1097	20900	0.136774	0.486433	1.18112	Meis2;Tet3;Bmp6;Dvl1;Pafah1b1;Sema4d;Serpine2;Rorb;Lrp1;Numb;Aida;Fat3;Tbcb;Agrn;Vdr;Tulp3;Bmp1;Zfp260;Disp1;Cnot3;Ppp1r9b;Pdlim7;Efnb2;Sema3e;Sec61a1;Celsr3;Zfp568;Tek;Camk1;Ror1;Agfg1;Sema3a;Ctnna2;Dhx36;Kif2a;Deaf1;Fstl5;Mdga1;Zfp521;Unc5d;Cdh18;Scube2;Fgf1;Eya3;Efna5;Pak3
GO:0001756	somitogenesis	biological_process	4	742	56	20900	0.13716	0.486433	2.01194	Ep300;Epb41l5;Bmpr1a;Mib1
GO:0006469	negative regulation of protein kinase activity	biological_process	5	742	77	20900	0.13828	0.486433	1.82903	Ppm1e;Cep85;Pkig;Plec;Sh3bp5
GO:0010667	negative regulation of cardiac muscle cell apoptotic process	biological_process	3	742	37	20900	0.142942	0.486433	2.28382	Atg5;Rapgef3;Ppp1r10
GO:0045740	positive regulation of DNA replication	biological_process	3	742	37	20900	0.142942	0.486433	2.28382	Cst3;Egf;Tnfaip1
GO:0051491	positive regulation of filopodium assembly	biological_process	3	742	37	20900	0.142942	0.486433	2.28382	Agrn;Tenm1;Dpysl3
GO:0030217	T cell differentiation	biological_process	4	742	57	20900	0.143643	0.486433	1.97664	Bcl11a;Wwp1;Fosl2;Sox4
GO:0051898	negative regulation of phosphatidylinositol 3-kinase/protein kinase B signal transduction	biological_process	4	742	57	20900	0.143643	0.486433	1.97664	Serpine2;Pik3ip1;Plekha1;Dlg1
GO:0006541	glutamine metabolic process	biological_process	2	742	19	20900	0.144855	0.486433	2.96496	Gfpt2;Gfpt1
GO:0007051	spindle organization	biological_process	2	742	19	20900	0.144855	0.486433	2.96496	Ckap5;Uvrag
GO:0010035	response to inorganic substance	biological_process	2	742	19	20900	0.144855	0.486433	2.96496	Slc6a1;Gart
GO:0030150	protein import into mitochondrial matrix	biological_process	2	742	19	20900	0.144855	0.486433	2.96496	Dnajc19;Pam16
GO:0035909	aorta morphogenesis	biological_process	2	742	19	20900	0.144855	0.486433	2.96496	Lrp1;Sec24b
GO:0048278	vesicle docking	biological_process	2	742	19	20900	0.144855	0.486433	2.96496	Stx8;Ndrg4
GO:1902430	negative regulation of amyloid-beta formation	biological_process	2	742	19	20900	0.144855	0.486433	2.96496	Rtn4;Gga3
GO:1903232	melanosome assembly	biological_process	2	742	19	20900	0.144855	0.486433	2.96496	Ap1g1;Ap3b1
GO:0008104	protein localization	biological_process	9	742	169	20900	0.148136	0.486433	1.50002	Grip1;Frmd6;Ulk1;Prrt1;Plec;Bbs4;Rragb;Dlg1;Nbea
GO:0032091	negative regulation of protein binding	biological_process	5	742	79	20900	0.149276	0.486433	1.78273	Epb41l5;Usp33;Ttbk1;Gtf2f1;Camk1
GO:0007224	smoothened signaling pathway	biological_process	6	742	101	20900	0.149904	0.486433	1.67329	Map3k10;Fkbp8;Tulp3;Disp1;Boc;Cc2d2a
GO:0120162	positive regulation of cold-induced thermogenesis	biological_process	6	742	101	20900	0.149904	0.486433	1.67329	Gnas;Ppargc1b;Bscl2;Cnot3;Fh1;Appl2
GO:0043524	negative regulation of neuron apoptotic process	biological_process	10	742	193	20900	0.150037	0.486433	1.45944	Grik2;Ndnf;Ptprz1;Nr4a3;Lrp1;Bhlhb9;Hdgf;Sema3e;Hsph1;Slc1a1
GO:0031397	negative regulation of protein ubiquitination	biological_process	4	742	58	20900	0.150243	0.486433	1.94256	Bex3;Atg5;N4bp1;Sox4
GO:0051496	positive regulation of stress fiber assembly	biological_process	4	742	58	20900	0.150243	0.486433	1.94256	Ppm1e;Pak1;Tsc1;Rapgef3
GO:0048255	mRNA stabilization	biological_process	3	742	38	20900	0.151352	0.486433	2.22372	Fus;Thrap3;Elavl1
GO:0050775	positive regulation of dendrite morphogenesis	biological_process	3	742	38	20900	0.151352	0.486433	2.22372	Grip1;Numb;Ptprf
GO:0051968	positive regulation of synaptic transmission, glutamatergic	biological_process	3	742	38	20900	0.151352	0.486433	2.22372	Nlgn2;Cacng8;Nrxn1
GO:0071526	semaphorin-plexin signaling pathway	biological_process	3	742	38	20900	0.151352	0.486433	2.22372	Sema4d;Sema3e;Sema3a
GO:0001934	positive regulation of protein phosphorylation	biological_process	13	742	266	20900	0.153594	0.486433	1.37659	Gnas;Ep300;Raf1;Dvl1;Sema4d;Agrn;Mob2;Tek;Pak1;Tfrc;Aktip;Rapgef3;Fgf1
GO:0043406	positive regulation of MAP kinase activity	biological_process	5	742	80	20900	0.154908	0.486433	1.76044	Htr2a;Egf;Adam9;Tenm1;Fgf1
GO:0009887	animal organ morphogenesis	biological_process	8	742	148	20900	0.156874	0.486433	1.52255	Meis2;Ep300;Vdr;Gdf11;Lama2;Efnb2;Ntn4;Fgf1
GO:0000027	ribosomal large subunit assembly	biological_process	2	742	20	20900	0.15735	0.486433	2.81671	Rpl10;Rpl5
GO:0007610	behavior	biological_process	2	742	20	20900	0.15735	0.486433	2.81671	Htr2a;Usp46
GO:0021904	dorsal/ventral neural tube patterning	biological_process	2	742	20	20900	0.15735	0.486433	2.81671	Fkbp8;Tulp3
GO:0030220	platelet formation	biological_process	2	742	20	20900	0.15735	0.486433	2.81671	Ep300;Wdr1
GO:0034067	protein localization to Golgi apparatus	biological_process	2	742	20	20900	0.15735	0.486433	2.81671	Bicd2;Gak
GO:0048193	Golgi vesicle transport	biological_process	2	742	20	20900	0.15735	0.486433	2.81671	Spire1;Slc10a7
GO:0050765	negative regulation of phagocytosis	biological_process	2	742	20	20900	0.15735	0.486433	2.81671	Snx3;Atg5
GO:0001824	blastocyst development	biological_process	3	742	39	20900	0.159916	0.486433	2.1667	Smarcb1;Atp1b1;Bnip2
GO:0032465	regulation of cytokinesis	biological_process	3	742	39	20900	0.159916	0.486433	2.1667	Uvrag;Zfyve26;Bbs4
GO:0061512	protein localization to cilium	biological_process	3	742	39	20900	0.159916	0.486433	2.1667	Tulp3;Arf4;Bbs4
GO:0045732	positive regulation of protein catabolic process	biological_process	5	742	81	20900	0.160628	0.486433	1.73871	Nsf;Crebrf;Gga3;Nedd4l;Rhbdd1
GO:0032259	methylation	biological_process	9	742	173	20900	0.163243	0.486433	1.46534	Ash1l;Dnmt3a;Kmt5b;Setd1b;Mettl2;Nsun7;Nsun6;Trdmt1;Coq3
GO:0000425	pexophagy	biological_process	1	742	5	20900	0.165362	0.486433	5.63342	Pex5
GO:0001547	antral ovarian follicle growth	biological_process	1	742	5	20900	0.165362	0.486433	5.63342	Scaper
GO:0001842	neural fold formation	biological_process	1	742	5	20900	0.165362	0.486433	5.63342	Gatad2a
GO:0002093	auditory receptor cell morphogenesis	biological_process	1	742	5	20900	0.165362	0.486433	5.63342	Sec24b
GO:0002328	pro-B cell differentiation	biological_process	1	742	5	20900	0.165362	0.486433	5.63342	Sox4
GO:0003161	cardiac conduction system development	biological_process	1	742	5	20900	0.165362	0.486433	5.63342	Bmpr1a
GO:0003171	atrioventricular valve development	biological_process	1	742	5	20900	0.165362	0.486433	5.63342	Bmpr1a
GO:0003289	atrial septum primum morphogenesis	biological_process	1	742	5	20900	0.165362	0.486433	5.63342	Sox4
GO:0003413	chondrocyte differentiation involved in endochondral bone morphogenesis	biological_process	1	742	5	20900	0.165362	0.486433	5.63342	Scube2
GO:0006121	mitochondrial electron transport, succinate to ubiquinone	biological_process	1	742	5	20900	0.165362	0.486433	5.63342	Sdhb
GO:0006555	methionine metabolic process	biological_process	1	742	5	20900	0.165362	0.486433	5.63342	Mthfr
GO:0006663	platelet activating factor biosynthetic process	biological_process	1	742	5	20900	0.165362	0.486433	5.63342	Chpt1
GO:0008356	asymmetric cell division	biological_process	1	742	5	20900	0.165362	0.486433	5.63342	Actr2
GO:0009113	purine nucleobase biosynthetic process	biological_process	1	742	5	20900	0.165362	0.486433	5.63342	Gart
GO:0009229	thiamine diphosphate biosynthetic process	biological_process	1	742	5	20900	0.165362	0.486433	5.63342	Slc25a19
GO:0009299	mRNA transcription	biological_process	1	742	5	20900	0.165362	0.486433	5.63342	Ddx5
GO:0010042	response to manganese ion	biological_process	1	742	5	20900	0.165362	0.486433	5.63342	Adam9
GO:0010360	negative regulation of anion channel activity	biological_process	1	742	5	20900	0.165362	0.486433	5.63342	Gopc
GO:0010560	positive regulation of glycoprotein biosynthetic process	biological_process	1	742	5	20900	0.165362	0.486433	5.63342	Ep300
GO:0010693	negative regulation of alkaline phosphatase activity	biological_process	1	742	5	20900	0.165362	0.486433	5.63342	Sema4d
GO:0010694	positive regulation of alkaline phosphatase activity	biological_process	1	742	5	20900	0.165362	0.486433	5.63342	Ppargc1b
GO:0010835	regulation of protein ADP-ribosylation	biological_process	1	742	5	20900	0.165362	0.486433	5.63342	Kat2b
GO:0010878	cholesterol storage	biological_process	1	742	5	20900	0.165362	0.486433	5.63342	Npc2
GO:0016049	cell growth	biological_process	1	742	5	20900	0.165362	0.486433	5.63342	Sec61a1
GO:0016139	glycoside catabolic process	biological_process	1	742	5	20900	0.165362	0.486433	5.63342	Gba2
GO:0016191	synaptic vesicle uncoating	biological_process	1	742	5	20900	0.165362	0.486433	5.63342	Synj1
GO:0016321	female meiosis chromosome segregation	biological_process	1	742	5	20900	0.165362	0.486433	5.63342	Mlh1
GO:0016441	post-transcriptional gene silencing	biological_process	1	742	5	20900	0.165362	0.486433	5.63342	Elavl1
GO:0021637	trigeminal nerve structural organization	biological_process	1	742	5	20900	0.165362	0.486433	5.63342	Sema3a
GO:0021940	positive regulation of cerebellar granule cell precursor proliferation	biological_process	1	742	5	20900	0.165362	0.486433	5.63342	Egf
GO:0022009	central nervous system vasculogenesis	biological_process	1	742	5	20900	0.165362	0.486433	5.63342	Rtn4
GO:0022615	protein to membrane docking	biological_process	1	742	5	20900	0.165362	0.486433	5.63342	Snx3
GO:0030209	dermatan sulfate catabolic process	biological_process	1	742	5	20900	0.165362	0.486433	5.63342	Hexa
GO:0030951	establishment or maintenance of microtubule cytoskeleton polarity	biological_process	1	742	5	20900	0.165362	0.486433	5.63342	Ckap5
GO:0032252	secretory granule localization	biological_process	1	742	5	20900	0.165362	0.486433	5.63342	Myo5a
GO:0032366	intracellular sterol transport	biological_process	1	742	5	20900	0.165362	0.486433	5.63342	Npc2
GO:0032374	regulation of cholesterol transport	biological_process	1	742	5	20900	0.165362	0.486433	5.63342	Lrp1
GO:0032414	positive regulation of ion transmembrane transporter activity	biological_process	1	742	5	20900	0.165362	0.486433	5.63342	Wnk3
GO:0032510	endosome to lysosome transport via multivesicular body sorting pathway	biological_process	1	742	5	20900	0.165362	0.486433	5.63342	Vps4b
GO:0032765	positive regulation of mast cell cytokine production	biological_process	1	742	5	20900	0.165362	0.486433	5.63342	Nr4a3
GO:0032970	regulation of actin filament-based process	biological_process	1	742	5	20900	0.165362	0.486433	5.63342	Frmd6
GO:0033599	regulation of mammary gland epithelial cell proliferation	biological_process	1	742	5	20900	0.165362	0.486433	5.63342	Deaf1
GO:0034241	positive regulation of macrophage fusion	biological_process	1	742	5	20900	0.165362	0.486433	5.63342	Adam9
GO:0034499	late endosome to Golgi transport	biological_process	1	742	5	20900	0.165362	0.486433	5.63342	Snx3
GO:0035902	response to immobilization stress	biological_process	1	742	5	20900	0.165362	0.486433	5.63342	Lrp11
GO:0035973	aggrephagy	biological_process	1	742	5	20900	0.165362	0.486433	5.63342	Atg5
GO:0038003	G protein-coupled opioid receptor signaling pathway	biological_process	1	742	5	20900	0.165362	0.486433	5.63342	Oprm1
GO:0042117	monocyte activation	biological_process	1	742	5	20900	0.165362	0.486433	5.63342	Adam9
GO:0042461	photoreceptor cell development	biological_process	1	742	5	20900	0.165362	0.486433	5.63342	Tug1
GO:0042745	circadian sleep/wake cycle	biological_process	1	742	5	20900	0.165362	0.486433	5.63342	Npas2
GO:0042758	long-chain fatty acid catabolic process	biological_process	1	742	5	20900	0.165362	0.486433	5.63342	Aig1
GO:0044726	epigenetic programing of female pronucleus	biological_process	1	742	5	20900	0.165362	0.486433	5.63342	Zfp445
GO:0044727	epigenetic programing of male pronucleus	biological_process	1	742	5	20900	0.165362	0.486433	5.63342	Tet3
GO:0044806	G-quadruplex DNA unwinding	biological_process	1	742	5	20900	0.165362	0.486433	5.63342	Dhx36
GO:0045053	protein retention in Golgi apparatus	biological_process	1	742	5	20900	0.165362	0.486433	5.63342	Golph3
GO:0045345	positive regulation of MHC class I biosynthetic process	biological_process	1	742	5	20900	0.165362	0.486433	5.63342	Hsph1
GO:0045601	regulation of endothelial cell differentiation	biological_process	1	742	5	20900	0.165362	0.486433	5.63342	Bmpr1a
GO:0046600	negative regulation of centriole replication	biological_process	1	742	5	20900	0.165362	0.486433	5.63342	Kat2b
GO:0046602	regulation of mitotic centrosome separation	biological_process	1	742	5	20900	0.165362	0.486433	5.63342	Cep85
GO:0048014	Tie signaling pathway	biological_process	1	742	5	20900	0.165362	0.486433	5.63342	Tek
GO:0048210	Golgi vesicle fusion to target membrane	biological_process	1	742	5	20900	0.165362	0.486433	5.63342	Rab12
GO:0048368	lateral mesoderm development	biological_process	1	742	5	20900	0.165362	0.486433	5.63342	Bmpr1a
GO:0048386	positive regulation of retinoic acid receptor signaling pathway	biological_process	1	742	5	20900	0.165362	0.486433	5.63342	Nr2c1
GO:0048936	peripheral nervous system neuron axonogenesis	biological_process	1	742	5	20900	0.165362	0.486433	5.63342	Tbce
GO:0051081	nuclear membrane disassembly	biological_process	1	742	5	20900	0.165362	0.486433	5.63342	Pafah1b1
GO:0051135	positive regulation of NK T cell activation	biological_process	1	742	5	20900	0.165362	0.486433	5.63342	Hsph1
GO:0051138	positive regulation of NK T cell differentiation	biological_process	1	742	5	20900	0.165362	0.486433	5.63342	Ap3b1
GO:0051295	establishment of meiotic spindle localization	biological_process	1	742	5	20900	0.165362	0.486433	5.63342	Spire1
GO:0051387	negative regulation of neurotrophin TRK receptor signaling pathway	biological_process	1	742	5	20900	0.165362	0.486433	5.63342	Ptprf
GO:0051653	spindle localization	biological_process	1	742	5	20900	0.165362	0.486433	5.63342	Actr2
GO:0051725	protein de-ADP-ribosylation	biological_process	1	742	5	20900	0.165362	0.486433	5.63342	Macrod1
GO:0060029	convergent extension involved in organogenesis	biological_process	1	742	5	20900	0.165362	0.486433	5.63342	Dvl1
GO:0060137	maternal process involved in parturition	biological_process	1	742	5	20900	0.165362	0.486433	5.63342	Kalrn
GO:0060219	camera-type eye photoreceptor cell differentiation	biological_process	1	742	5	20900	0.165362	0.486433	5.63342	Ttc8
GO:0060478	acrosomal vesicle exocytosis	biological_process	1	742	5	20900	0.165362	0.486433	5.63342	Syt6
GO:0060666	dichotomous subdivision of terminal units involved in salivary gland branching	biological_process	1	742	5	20900	0.165362	0.486433	5.63342	Sema3a
GO:0060762	regulation of branching involved in mammary gland duct morphogenesis	biological_process	1	742	5	20900	0.165362	0.486433	5.63342	Etv5
GO:0060789	hair follicle placode formation	biological_process	1	742	5	20900	0.165362	0.486433	5.63342	Gnas
GO:0060914	heart formation	biological_process	1	742	5	20900	0.165362	0.486433	5.63342	Bmpr1a
GO:0061551	trigeminal ganglion development	biological_process	1	742	5	20900	0.165362	0.486433	5.63342	Sema3a
GO:0061590	calcium activated phosphatidylcholine scrambling	biological_process	1	742	5	20900	0.165362	0.486433	5.63342	Ano4
GO:0061591	calcium activated galactosylceramide scrambling	biological_process	1	742	5	20900	0.165362	0.486433	5.63342	Ano4
GO:0065004	protein-DNA complex assembly	biological_process	1	742	5	20900	0.165362	0.486433	5.63342	Ep300
GO:0070345	negative regulation of fat cell proliferation	biological_process	1	742	5	20900	0.165362	0.486433	5.63342	Tfdp1
GO:0070445	regulation of oligodendrocyte progenitor proliferation	biological_process	1	742	5	20900	0.165362	0.486433	5.63342	Ptprz1
GO:0071376	cellular response to corticotropin-releasing hormone stimulus	biological_process	1	742	5	20900	0.165362	0.486433	5.63342	Nr4a3
GO:0071548	response to dexamethasone	biological_process	1	742	5	20900	0.165362	0.486433	5.63342	Ep300
GO:0071787	endoplasmic reticulum tubular network formation	biological_process	1	742	5	20900	0.165362	0.486433	5.63342	Rtn4
GO:0071806	protein transmembrane transport	biological_process	1	742	5	20900	0.165362	0.486433	5.63342	Abca1
GO:0072102	glomerulus morphogenesis	biological_process	1	742	5	20900	0.165362	0.486433	5.63342	Kirrel3
GO:0072178	nephric duct morphogenesis	biological_process	1	742	5	20900	0.165362	0.486433	5.63342	Efnb2
GO:0072553	terminal button organization	biological_process	1	742	5	20900	0.165362	0.486433	5.63342	Nlgn2
GO:0086045	membrane depolarization during AV node cell action potential	biological_process	1	742	5	20900	0.165362	0.486433	5.63342	Cacnb2
GO:0090114	COPII-coated vesicle budding	biological_process	1	742	5	20900	0.165362	0.486433	5.63342	Vapa
GO:0090116	C-5 methylation of cytosine	biological_process	1	742	5	20900	0.165362	0.486433	5.63342	Dnmt3a
GO:0090168	Golgi reassembly	biological_process	1	742	5	20900	0.165362	0.486433	5.63342	Stk25
GO:0090188	negative regulation of pancreatic juice secretion	biological_process	1	742	5	20900	0.165362	0.486433	5.63342	Wnk3
GO:0090461	intracellular glutamate homeostasis	biological_process	1	742	5	20900	0.165362	0.486433	5.63342	Slc1a1
GO:0090611	ubiquitin-independent protein catabolic process via the multivesicular body sorting pathway	biological_process	1	742	5	20900	0.165362	0.486433	5.63342	Vps4b
GO:0090666	scaRNA localization to Cajal body	biological_process	1	742	5	20900	0.165362	0.486433	5.63342	Tcp1
GO:0097112	gamma-aminobutyric acid receptor clustering	biological_process	1	742	5	20900	0.165362	0.486433	5.63342	Nrxn1
GO:0097368	establishment of Sertoli cell barrier	biological_process	1	742	5	20900	0.165362	0.486433	5.63342	Arid4b
GO:0098810	neurotransmitter reuptake	biological_process	1	742	5	20900	0.165362	0.486433	5.63342	Slc6a1
GO:0098957	anterograde axonal transport of mitochondrion	biological_process	1	742	5	20900	0.165362	0.486433	5.63342	Agbl4
GO:0099504	synaptic vesicle cycle	biological_process	1	742	5	20900	0.165362	0.486433	5.63342	Brsk1
GO:0099505	regulation of presynaptic membrane potential	biological_process	1	742	5	20900	0.165362	0.486433	5.63342	Kcna4
GO:0110010	basolateral protein secretion	biological_process	1	742	5	20900	0.165362	0.486433	5.63342	Ap1g1
GO:1900077	negative regulation of cellular response to insulin stimulus	biological_process	1	742	5	20900	0.165362	0.486433	5.63342	Appl2
GO:1900127	positive regulation of hyaluronan biosynthetic process	biological_process	1	742	5	20900	0.165362	0.486433	5.63342	Egf
GO:1901097	negative regulation of autophagosome maturation	biological_process	1	742	5	20900	0.165362	0.486433	5.63342	Tmem39a
GO:1901164	negative regulation of trophoblast cell migration	biological_process	1	742	5	20900	0.165362	0.486433	5.63342	Calr
GO:1901534	positive regulation of hematopoietic progenitor cell differentiation	biological_process	1	742	5	20900	0.165362	0.486433	5.63342	Dhx36
GO:1901843	positive regulation of high voltage-gated calcium channel activity	biological_process	1	742	5	20900	0.165362	0.486433	5.63342	Cacnb2
GO:1902474	positive regulation of protein localization to synapse	biological_process	1	742	5	20900	0.165362	0.486433	5.63342	Nlgn2
GO:1902950	regulation of dendritic spine maintenance	biological_process	1	742	5	20900	0.165362	0.486433	5.63342	Homer1
GO:1903059	regulation of protein lipidation	biological_process	1	742	5	20900	0.165362	0.486433	5.63342	Ulk1
GO:1903423	positive regulation of synaptic vesicle recycling	biological_process	1	742	5	20900	0.165362	0.486433	5.63342	Synj1
GO:1903670	regulation of sprouting angiogenesis	biological_process	1	742	5	20900	0.165362	0.486433	5.63342	Ppp1r16b
GO:1903724	positive regulation of centriole elongation	biological_process	1	742	5	20900	0.165362	0.486433	5.63342	Vps4b
GO:1903860	negative regulation of dendrite extension	biological_process	1	742	5	20900	0.165362	0.486433	5.63342	Bcl11a
GO:1904093	negative regulation of autophagic cell death	biological_process	1	742	5	20900	0.165362	0.486433	5.63342	Atg5
GO:1904358	positive regulation of telomere maintenance via telomere lengthening	biological_process	1	742	5	20900	0.165362	0.486433	5.63342	Dhx36
GO:1904515	positive regulation of TORC2 signaling	biological_process	1	742	5	20900	0.165362	0.486433	5.63342	Usp9x
GO:1904878	negative regulation of calcium ion transmembrane transport via high voltage-gated calcium channel	biological_process	1	742	5	20900	0.165362	0.486433	5.63342	Sestd1
GO:1904879	positive regulation of calcium ion transmembrane transport via high voltage-gated calcium channel	biological_process	1	742	5	20900	0.165362	0.486433	5.63342	Cacnb2
GO:1905278	positive regulation of epithelial tube formation	biological_process	1	742	5	20900	0.165362	0.486433	5.63342	Egf
GO:2000002	negative regulation of DNA damage checkpoint	biological_process	1	742	5	20900	0.165362	0.486433	5.63342	Brd4
GO:2000301	negative regulation of synaptic vesicle exocytosis	biological_process	1	742	5	20900	0.165362	0.486433	5.63342	Rap1a
GO:2000435	negative regulation of protein neddylation	biological_process	1	742	5	20900	0.165362	0.486433	5.63342	Rpl5
GO:0071805	potassium ion transmembrane transport	biological_process	7	742	127	20900	0.165977	0.486433	1.55252	Kcnd2;Atp1a2;Kcna4;Kcnk1;Kcnh6;Kcnip4;Grik1
GO:0001656	metanephros development	biological_process	3	742	40	20900	0.168622	0.486433	2.11253	Pds5a;Gdf11;Aph1a
GO:0042327	positive regulation of phosphorylation	biological_process	3	742	40	20900	0.168622	0.486433	2.11253	Irs1;Ppargc1b;Egf
GO:0048870	cell motility	biological_process	3	742	40	20900	0.168622	0.486433	2.11253	Elmo1;Plec;Dst
GO:0051017	actin filament bundle assembly	biological_process	3	742	40	20900	0.168622	0.486433	2.11253	Baiap2;Add1;Dpysl3
GO:1904262	negative regulation of TORC1 signaling	biological_process	3	742	40	20900	0.168622	0.486433	2.11253	Nlk;Prkaca;Tsc1
GO:0001502	cartilage condensation	biological_process	2	742	21	20900	0.170037	0.486433	2.68258	Bmpr1b;Sox5
GO:0006446	regulation of translational initiation	biological_process	2	742	21	20900	0.170037	0.486433	2.68258	Eif4ebp2;Eif5
GO:0006783	heme biosynthetic process	biological_process	2	742	21	20900	0.170037	0.486433	2.68258	Cox10;Snx3
GO:0030521	androgen receptor signaling pathway	biological_process	2	742	21	20900	0.170037	0.486433	2.68258	Ddx5;Kdm4c
GO:0032332	positive regulation of chondrocyte differentiation	biological_process	2	742	21	20900	0.170037	0.486433	2.68258	Bmp6;Sox5
GO:0042462	eye photoreceptor cell development	biological_process	2	742	21	20900	0.170037	0.486433	2.68258	Rorb;Rpgr
GO:0050773	regulation of dendrite development	biological_process	2	742	21	20900	0.170037	0.486433	2.68258	Kalrn;Bcl11a
GO:0051893	regulation of focal adhesion assembly	biological_process	2	742	21	20900	0.170037	0.486433	2.68258	Tsc1;Efna5
GO:0060307	regulation of ventricular cardiac muscle cell membrane repolarization	biological_process	2	742	21	20900	0.170037	0.486433	2.68258	Wdr1;Kcnh6
GO:0072520	seminiferous tubule development	biological_process	2	742	21	20900	0.170037	0.486433	2.68258	Jmjd1c;Scaper
GO:2000060	positive regulation of ubiquitin-dependent protein catabolic process	biological_process	2	742	21	20900	0.170037	0.486433	2.68258	Egf;Agbl4
GO:0030335	positive regulation of cell migration	biological_process	12	742	247	20900	0.170204	0.486433	1.36844	Ptprz1;Sema4d;Numb;Egf;Sema3e;Adam9;Maz;Cpne3;Pak1;Cpeb1;Mgat5;Fgf1
GO:0001666	response to hypoxia	biological_process	7	742	128	20900	0.170611	0.486433	1.54039	Ep300;Raf1;Atp1b1;Alkbh5;Fosl2;Tek;Pak1
GO:0010595	positive regulation of endothelial cell migration	biological_process	4	742	61	20900	0.170709	0.486433	1.84702	Calr;Egf;Tek;Fgf1
GO:1902600	proton transmembrane transport	biological_process	5	742	83	20900	0.172316	0.486433	1.69681	Atp1a2;Atp5l;Otop2;Atp1b1;Atp6v0a2
GO:0001707	mesoderm formation	biological_process	3	742	41	20900	0.177462	0.486433	2.06101	Nr4a3;Prkaca;Bmpr1a
GO:0050772	positive regulation of axonogenesis	biological_process	3	742	41	20900	0.177462	0.486433	2.06101	Map6;Sema4d;Stk25
GO:0061351	neural precursor cell proliferation	biological_process	3	742	41	20900	0.177462	0.486433	2.06101	Nfia;Gak;Orc3
GO:0061436	establishment of skin barrier	biological_process	3	742	41	20900	0.177462	0.486433	2.06101	Ugcg;Plec;Gak
GO:2000781	positive regulation of double-strand break repair	biological_process	3	742	41	20900	0.177462	0.486433	2.06101	Smarcb1;Spire1;Brd7
GO:1905515	non-motile cilium assembly	biological_process	4	742	62	20900	0.177737	0.486433	1.81723	Bbs4;Cc2d2a;Pcdh15;Ttc8
GO:0043087	regulation of GTPase activity	biological_process	5	742	84	20900	0.17828	0.486433	1.67661	Pafah1b1;Arhgap44;Rasa3;Agrn;Efna5
GO:0001701	in utero embryonic development	biological_process	15	742	324	20900	0.179587	0.486433	1.30403	Usp9x;4933434E20Rik;Gatad2a;Add1;Epb41l5;Gabpa;Cops3;Sox5;Hinfp;Bmpr1a;Apba3;Zfp568;Cmip;Mib1;Uty
GO:0000038	very long-chain fatty acid metabolic process	biological_process	2	742	22	20900	0.182886	0.486433	2.56065	Pex5;Acsl6
GO:0000380	alternative mRNA splicing, via spliceosome	biological_process	2	742	22	20900	0.182886	0.486433	2.56065	Ddx5;Hnrnpm
GO:0003085	negative regulation of systemic arterial blood pressure	biological_process	2	742	22	20900	0.182886	0.486433	2.56065	Nedd4l;Bbs4
GO:0016575	histone deacetylation	biological_process	2	742	22	20900	0.182886	0.486433	2.56065	Mier1;Rbbp4
GO:0017158	regulation of calcium ion-dependent exocytosis	biological_process	2	742	22	20900	0.182886	0.486433	2.56065	Syt6;Vamp2
GO:0021954	central nervous system neuron development	biological_process	2	742	22	20900	0.182886	0.486433	2.56065	Gba2;Agbl4
GO:0022904	respiratory electron transport chain	biological_process	2	742	22	20900	0.182886	0.486433	2.56065	Sdhb;Plec
GO:0032006	regulation of TOR signaling	biological_process	2	742	22	20900	0.182886	0.486433	2.56065	Araf;Rragb
GO:0043552	positive regulation of phosphatidylinositol 3-kinase activity	biological_process	2	742	22	20900	0.182886	0.486433	2.56065	Irs1;Tek
GO:0045088	regulation of innate immune response	biological_process	2	742	22	20900	0.182886	0.486433	2.56065	N4bp1;Appl2
GO:0045197	establishment or maintenance of epithelial cell apical/basal polarity	biological_process	2	742	22	20900	0.182886	0.486433	2.56065	Arf4;Dlg1
GO:0050790	regulation of catalytic activity	biological_process	2	742	22	20900	0.182886	0.486433	2.56065	Ap3b1;Rnf180
GO:0060292	long-term synaptic depression	biological_process	2	742	22	20900	0.182886	0.486433	2.56065	Grid2ip;Prrt1
GO:0060324	face development	biological_process	2	742	22	20900	0.182886	0.486433	2.56065	Raf1;Bbs4
GO:0060384	innervation	biological_process	2	742	22	20900	0.182886	0.486433	2.56065	Serpine2;Unc13a
GO:1900006	positive regulation of dendrite development	biological_process	2	742	22	20900	0.182886	0.486433	2.56065	Ptprz1;Clip1
GO:0006606	protein import into nucleus	biological_process	6	742	108	20900	0.185875	0.486433	1.56484	Kpna3;Ddx5;Tnpo2;Adar;Appl2;Elavl1
GO:0002027	regulation of heart rate	biological_process	3	742	42	20900	0.186426	0.486433	2.01194	Mdm4;Slc1a1;Sema3a
GO:0010634	positive regulation of epithelial cell migration	biological_process	3	742	42	20900	0.186426	0.486433	2.01194	Rtn4;Irs1;Epb41l5
GO:0040018	positive regulation of multicellular organism growth	biological_process	3	742	42	20900	0.186426	0.486433	2.01194	Pex5;Bbs4;Dlg1
GO:0060325	face morphogenesis	biological_process	3	742	42	20900	0.186426	0.486433	2.01194	Asph;Ep300;Plekha1
GO:0090307	mitotic spindle assembly	biological_process	3	742	42	20900	0.186426	0.486433	2.01194	Mzt1;Ofd1;Kif2a
GO:1900087	positive regulation of G1/S transition of mitotic cell cycle	biological_process	3	742	42	20900	0.186426	0.486433	2.01194	Anp32b;Rpl17;Kmt2e
GO:1900182	positive regulation of protein localization to nucleus	biological_process	3	742	42	20900	0.186426	0.486433	2.01194	Cd2ap;Tfrc;Hnrnpm
GO:0030030	cell projection organization	biological_process	10	742	204	20900	0.190492	0.486433	1.38074	Rabep2;Bbs4;Tmem138;Ofd1;Plek;Rpgr;Boc;Cc2d2a;Tsc1;Ttc8
GO:0098609	cell-cell adhesion	biological_process	10	742	204	20900	0.190492	0.486433	1.38074	Fat3;Pkp4;Celsr3;Tek;Cd2ap;Boc;Kirrel3;Dlg1;Ctnna2;Pnn
GO:0000237	leptotene	biological_process	1	742	6	20900	0.195001	0.486433	4.69452	Mlh1
GO:0002457	T cell antigen processing and presentation	biological_process	1	742	6	20900	0.195001	0.486433	4.69452	Kdm5d
GO:0003158	endothelium development	biological_process	1	742	6	20900	0.195001	0.486433	4.69452	Krit1
GO:0003357	noradrenergic neuron differentiation	biological_process	1	742	6	20900	0.195001	0.486433	4.69452	Sox4
GO:0005981	regulation of glycogen catabolic process	biological_process	1	742	6	20900	0.195001	0.486433	4.69452	Ppp1ca
GO:0006166	purine ribonucleoside salvage	biological_process	1	742	6	20900	0.195001	0.486433	4.69452	Adk
GO:0006335	DNA replication-dependent chromatin assembly	biological_process	1	742	6	20900	0.195001	0.486433	4.69452	Rbbp4
GO:0006382	adenosine to inosine editing	biological_process	1	742	6	20900	0.195001	0.486433	4.69452	Adar
GO:0007231	osmosensory signaling pathway	biological_process	1	742	6	20900	0.195001	0.486433	4.69452	Wnk3
GO:0008298	intracellular mRNA localization	biological_process	1	742	6	20900	0.195001	0.486433	4.69452	Fubp3
GO:0008635	activation of cysteine-type endopeptidase activity involved in apoptotic process by cytochrome c	biological_process	1	742	6	20900	0.195001	0.486433	4.69452	Diablo
GO:0009063	amino acid catabolic process	biological_process	1	742	6	20900	0.195001	0.486433	4.69452	Bckdhb
GO:0009134	nucleoside diphosphate catabolic process	biological_process	1	742	6	20900	0.195001	0.486433	4.69452	Entpd6
GO:0009143	nucleoside triphosphate catabolic process	biological_process	1	742	6	20900	0.195001	0.486433	4.69452	Itpa
GO:0009449	gamma-aminobutyric acid biosynthetic process	biological_process	1	742	6	20900	0.195001	0.486433	4.69452	Gad1
GO:0009620	response to fungus	biological_process	1	742	6	20900	0.195001	0.486433	4.69452	Atg5
GO:0010032	meiotic chromosome condensation	biological_process	1	742	6	20900	0.195001	0.486433	4.69452	Ncapd3
GO:0010248	establishment or maintenance of transmembrane electrochemical gradient	biological_process	1	742	6	20900	0.195001	0.486433	4.69452	Atp1b1
GO:0010324	membrane invagination	biological_process	1	742	6	20900	0.195001	0.486433	4.69452	Snx3
GO:0010742	macrophage derived foam cell differentiation	biological_process	1	742	6	20900	0.195001	0.486433	4.69452	Ep300
GO:0014051	gamma-aminobutyric acid secretion	biological_process	1	742	6	20900	0.195001	0.486433	4.69452	Grik1
GO:0016338	calcium-independent cell-cell adhesion via plasma membrane cell-adhesion molecules	biological_process	1	742	6	20900	0.195001	0.486433	4.69452	Dscaml1
GO:0016447	somatic recombination of immunoglobulin gene segments	biological_process	1	742	6	20900	0.195001	0.486433	4.69452	Mlh1
GO:0018344	protein geranylgeranylation	biological_process	1	742	6	20900	0.195001	0.486433	4.69452	Rabggtb
GO:0021785	branchiomotor neuron axon guidance	biological_process	1	742	6	20900	0.195001	0.486433	4.69452	Sema3a
GO:0030210	heparin biosynthetic process	biological_process	1	742	6	20900	0.195001	0.486433	4.69452	Slc10a7
GO:0030522	intracellular receptor signaling pathway	biological_process	1	742	6	20900	0.195001	0.486433	4.69452	Vdr
GO:0031442	positive regulation of mRNA 3'-end processing	biological_process	1	742	6	20900	0.195001	0.486433	4.69452	Dhx36
GO:0031579	membrane raft organization	biological_process	1	742	6	20900	0.195001	0.486433	4.69452	Dlg1
GO:0032100	positive regulation of appetite	biological_process	1	742	6	20900	0.195001	0.486433	4.69452	Oprm1
GO:0032388	positive regulation of intracellular transport	biological_process	1	742	6	20900	0.195001	0.486433	4.69452	Crebrf
GO:0032483	regulation of Rab protein signal transduction	biological_process	1	742	6	20900	0.195001	0.486433	4.69452	Dennd4a
GO:0032527	protein exit from endoplasmic reticulum	biological_process	1	742	6	20900	0.195001	0.486433	4.69452	Preb
GO:0032911	negative regulation of transforming growth factor beta1 production	biological_process	1	742	6	20900	0.195001	0.486433	4.69452	Cd2ap
GO:0033363	secretory granule organization	biological_process	1	742	6	20900	0.195001	0.486433	4.69452	Serpine2
GO:0033631	cell-cell adhesion mediated by integrin	biological_process	1	742	6	20900	0.195001	0.486433	4.69452	Adam9
GO:0034103	regulation of tissue remodeling	biological_process	1	742	6	20900	0.195001	0.486433	4.69452	Cst3
GO:0034121	regulation of toll-like receptor signaling pathway	biological_process	1	742	6	20900	0.195001	0.486433	4.69452	Mfhas1
GO:0034136	negative regulation of toll-like receptor 2 signaling pathway	biological_process	1	742	6	20900	0.195001	0.486433	4.69452	Mfhas1
GO:0034380	high-density lipoprotein particle assembly	biological_process	1	742	6	20900	0.195001	0.486433	4.69452	Abca1
GO:0035745	T-helper 2 cell cytokine production	biological_process	1	742	6	20900	0.195001	0.486433	4.69452	Fosl2
GO:0036499	PERK-mediated unfolded protein response	biological_process	1	742	6	20900	0.195001	0.486433	4.69452	Eif2s1
GO:0042158	lipoprotein biosynthetic process	biological_process	1	742	6	20900	0.195001	0.486433	4.69452	Abca1
GO:0042698	ovulation cycle	biological_process	1	742	6	20900	0.195001	0.486433	4.69452	Bmpr1b
GO:0042773	ATP synthesis coupled electron transport	biological_process	1	742	6	20900	0.195001	0.486433	4.69452	Ndufs1
GO:0042866	pyruvate biosynthetic process	biological_process	1	742	6	20900	0.195001	0.486433	4.69452	Srr
GO:0043516	regulation of DNA damage response, signal transduction by p53 class mediator	biological_process	1	742	6	20900	0.195001	0.486433	4.69452	Sox4
GO:0044242	cellular lipid catabolic process	biological_process	1	742	6	20900	0.195001	0.486433	4.69452	Lrp1
GO:0045046	protein import into peroxisome membrane	biological_process	1	742	6	20900	0.195001	0.486433	4.69452	Pex5
GO:0045132	meiotic chromosome segregation	biological_process	1	742	6	20900	0.195001	0.486433	4.69452	Mlh1
GO:0045143	homologous chromosome segregation	biological_process	1	742	6	20900	0.195001	0.486433	4.69452	Mlh1
GO:0045639	positive regulation of myeloid cell differentiation	biological_process	1	742	6	20900	0.195001	0.486433	4.69452	Fes
GO:0045719	negative regulation of glycogen biosynthetic process	biological_process	1	742	6	20900	0.195001	0.486433	4.69452	Gfpt1
GO:0048298	positive regulation of isotype switching to IgA isotypes	biological_process	1	742	6	20900	0.195001	0.486433	4.69452	Mlh1
GO:0048505	regulation of timing of cell differentiation	biological_process	1	742	6	20900	0.195001	0.486433	4.69452	Serpine2
GO:0050779	RNA destabilization	biological_process	1	742	6	20900	0.195001	0.486433	4.69452	Lin28b
GO:0051013	microtubule severing	biological_process	1	742	6	20900	0.195001	0.486433	4.69452	Katnal1
GO:0051224	negative regulation of protein transport	biological_process	1	742	6	20900	0.195001	0.486433	4.69452	Snx3
GO:0051661	maintenance of centrosome location	biological_process	1	742	6	20900	0.195001	0.486433	4.69452	Pafah1b1
GO:0051823	regulation of synapse structural plasticity	biological_process	1	742	6	20900	0.195001	0.486433	4.69452	Ctnna2
GO:0051902	negative regulation of mitochondrial depolarization	biological_process	1	742	6	20900	0.195001	0.486433	4.69452	Got1
GO:0051939	gamma-aminobutyric acid import	biological_process	1	742	6	20900	0.195001	0.486433	4.69452	Slc6a1
GO:0060005	vestibular reflex	biological_process	1	742	6	20900	0.195001	0.486433	4.69452	Nr4a3
GO:0060298	positive regulation of sarcomere organization	biological_process	1	742	6	20900	0.195001	0.486433	4.69452	Ep300
GO:0060304	regulation of phosphatidylinositol dephosphorylation	biological_process	1	742	6	20900	0.195001	0.486433	4.69452	Mtmr9
GO:0060319	primitive erythrocyte differentiation	biological_process	1	742	6	20900	0.195001	0.486433	4.69452	Hscb
GO:0061038	uterus morphogenesis	biological_process	1	742	6	20900	0.195001	0.486433	4.69452	Ash1l
GO:0061156	pulmonary artery morphogenesis	biological_process	1	742	6	20900	0.195001	0.486433	4.69452	Sec24b
GO:0061739	protein lipidation involved in autophagosome assembly	biological_process	1	742	6	20900	0.195001	0.486433	4.69452	Atg5
GO:0061817	endoplasmic reticulum-plasma membrane tethering	biological_process	1	742	6	20900	0.195001	0.486433	4.69452	Vapa
GO:0070296	sarcoplasmic reticulum calcium ion transport	biological_process	1	742	6	20900	0.195001	0.486433	4.69452	Atp2a2
GO:0070525	tRNA threonylcarbamoyladenosine metabolic process	biological_process	1	742	6	20900	0.195001	0.486433	4.69452	Lage3
GO:0070779	D-aspartate import across plasma membrane	biological_process	1	742	6	20900	0.195001	0.486433	4.69452	Slc1a1
GO:0070972	protein localization to endoplasmic reticulum	biological_process	1	742	6	20900	0.195001	0.486433	4.69452	Vapa
GO:0071947	protein deubiquitination involved in ubiquitin-dependent protein catabolic process	biological_process	1	742	6	20900	0.195001	0.486433	4.69452	Usp9x
GO:0086003	cardiac muscle cell contraction	biological_process	1	742	6	20900	0.195001	0.486433	4.69452	Uty
GO:0090156	intracellular sphingolipid homeostasis	biological_process	1	742	6	20900	0.195001	0.486433	4.69452	Rtn4
GO:0090166	Golgi disassembly	biological_process	1	742	6	20900	0.195001	0.486433	4.69452	Vrk1
GO:0097035	regulation of membrane lipid distribution	biological_process	1	742	6	20900	0.195001	0.486433	4.69452	Gba2
GO:0097113	AMPA glutamate receptor clustering	biological_process	1	742	6	20900	0.195001	0.486433	4.69452	Lrrtm4
GO:0097114	NMDA glutamate receptor clustering	biological_process	1	742	6	20900	0.195001	0.486433	4.69452	Nrxn1
GO:0097503	sialylation	biological_process	1	742	6	20900	0.195001	0.486433	4.69452	St3gal2
GO:0097680	double-strand break repair via classical nonhomologous end joining	biological_process	1	742	6	20900	0.195001	0.486433	4.69452	Uvrag
GO:0098909	regulation of cardiac muscle cell action potential involved in regulation of contraction	biological_process	1	742	6	20900	0.195001	0.486433	4.69452	Atp2a2
GO:0110011	regulation of basement membrane organization	biological_process	1	742	6	20900	0.195001	0.486433	4.69452	Lama2
GO:0120193	tight junction organization	biological_process	1	742	6	20900	0.195001	0.486433	4.69452	Plec
GO:0140009	L-aspartate import across plasma membrane	biological_process	1	742	6	20900	0.195001	0.486433	4.69452	Slc1a1
GO:0160063	multi-pass transmembrane protein insertion into ER membrane	biological_process	1	742	6	20900	0.195001	0.486433	4.69452	Tmco1
GO:1901096	regulation of autophagosome maturation	biological_process	1	742	6	20900	0.195001	0.486433	4.69452	Atg5
GO:1901300	positive regulation of hydrogen peroxide-mediated programmed cell death	biological_process	1	742	6	20900	0.195001	0.486433	4.69452	Ep300
GO:1901888	regulation of cell junction assembly	biological_process	1	742	6	20900	0.195001	0.486433	4.69452	Rap1a
GO:1902667	regulation of axon guidance	biological_process	1	742	6	20900	0.195001	0.486433	4.69452	Agrn
GO:1903779	regulation of cardiac conduction	biological_process	1	742	6	20900	0.195001	0.486433	4.69452	Tmem65
GO:1904062	regulation of monoatomic cation transmembrane transport	biological_process	1	742	6	20900	0.195001	0.486433	4.69452	Wnk3
GO:1904628	cellular response to phorbol 13-acetate 12-myristate	biological_process	1	742	6	20900	0.195001	0.486433	4.69452	Grip1
GO:1904751	positive regulation of protein localization to nucleolus	biological_process	1	742	6	20900	0.195001	0.486433	4.69452	Nmd3
GO:1904938	planar cell polarity pathway involved in axon guidance	biological_process	1	742	6	20900	0.195001	0.486433	4.69452	Celsr3
GO:1904960	positive regulation of cytochrome-c oxidase activity	biological_process	1	742	6	20900	0.195001	0.486433	4.69452	Myo5a
GO:1905037	autophagosome organization	biological_process	1	742	6	20900	0.195001	0.486433	4.69452	Zfyve26
GO:1905098	negative regulation of guanyl-nucleotide exchange factor activity	biological_process	1	742	6	20900	0.195001	0.486433	4.69452	Eif2s1
GO:1990034	calcium ion export across plasma membrane	biological_process	1	742	6	20900	0.195001	0.486433	4.69452	Atp2b3
GO:1990743	protein sialylation	biological_process	1	742	6	20900	0.195001	0.486433	4.69452	St3gal2
GO:2000651	positive regulation of sodium ion transmembrane transporter activity	biological_process	1	742	6	20900	0.195001	0.486433	4.69452	Wnk3
GO:2000676	positive regulation of type B pancreatic cell apoptotic process	biological_process	1	742	6	20900	0.195001	0.486433	4.69452	Eif2s1
GO:2000821	regulation of grooming behavior	biological_process	1	742	6	20900	0.195001	0.486433	4.69452	Nrxn1
GO:2001257	regulation of cation channel activity	biological_process	1	742	6	20900	0.195001	0.486433	4.69452	Homer1
GO:0032526	response to retinoic acid	biological_process	3	742	43	20900	0.195505	0.486433	1.96515	Gdap2;Tek;Synj1
GO:0060612	adipose tissue development	biological_process	3	742	43	20900	0.195505	0.486433	1.96515	Rasal2;Bscl2;Creb5
GO:0002026	regulation of the force of heart contraction	biological_process	2	742	23	20900	0.195871	0.486433	2.44931	Atp2a2;Atp1a2
GO:0006164	purine nucleotide biosynthetic process	biological_process	2	742	23	20900	0.195871	0.486433	2.44931	Adsl;Gart
GO:0007178	transmembrane receptor protein serine/threonine kinase signaling pathway	biological_process	2	742	23	20900	0.195871	0.486433	2.44931	Bmpr1b;Bmpr1a
GO:0008053	mitochondrial fusion	biological_process	2	742	23	20900	0.195871	0.486433	2.44931	Miga2;Miga1
GO:0010821	regulation of mitochondrion organization	biological_process	2	742	23	20900	0.195871	0.486433	2.44931	Ep300;Golph3
GO:0061178	regulation of insulin secretion involved in cellular response to glucose stimulus	biological_process	2	742	23	20900	0.195871	0.486433	2.44931	Sybu;Efna5
GO:0090141	positive regulation of mitochondrial fission	biological_process	2	742	23	20900	0.195871	0.486433	2.44931	Spire1;Mcu
GO:1990403	embryonic brain development	biological_process	2	742	23	20900	0.195871	0.486433	2.44931	Rpl10;Cc2d2a
GO:2001224	positive regulation of neuron migration	biological_process	2	742	23	20900	0.195871	0.486433	2.44931	Ptprz1;Sema3a
GO:0008285	negative regulation of cell population proliferation	biological_process	17	742	380	20900	0.196213	0.486961	1.26011	Asph;Smarcb1;Raf1;Ptprz1;Serpine2;Kat2b;Tial1;Ulk1;Vdr;Gdf11;Ptprf;Strn;Agbl4;Cpeb1;Sox4;Tsc1;Trp53inp1
GO:0051028	mRNA transport	biological_process	5	742	88	20900	0.202874	0.48788	1.6004	Ncbp3;Bicd2;G3bp2;Cpeb1;Sarnp
GO:0006513	protein monoubiquitination	biological_process	3	742	44	20900	0.204689	0.48788	1.92049	Trim41;Nedd4l;Fancl
GO:0045995	regulation of embryonic development	biological_process	3	742	44	20900	0.204689	0.48788	1.92049	Kat14;Lama2;Dhx36
GO:0046627	negative regulation of insulin receptor signaling pathway	biological_process	3	742	44	20900	0.204689	0.48788	1.92049	Irs1;Ptprf;Ptpre
GO:0046676	negative regulation of insulin secretion	biological_process	3	742	44	20900	0.204689	0.48788	1.92049	Gnao1;Irs1;Vsnl1
GO:0010468	regulation of gene expression	biological_process	15	742	333	20900	0.207079	0.48788	1.26879	Irs1;Atp1b1;Fkbp8;Ash1l;Dnmt3a;Fubp3;Ulk1;Tug1;Hinfp;Apba3;Fubp1;Pak1;Uty;Kdm4c;Tmtc3
GO:0003009	skeletal muscle contraction	biological_process	2	742	24	20900	0.208964	0.48788	2.34726	Homer1;Stac
GO:0006893	Golgi to plasma membrane transport	biological_process	2	742	24	20900	0.208964	0.48788	2.34726	Rab10;Gga3
GO:0010763	positive regulation of fibroblast migration	biological_process	2	742	24	20900	0.208964	0.48788	2.34726	Pak1;Pak3
GO:0014032	neural crest cell development	biological_process	2	742	24	20900	0.208964	0.48788	2.34726	Bmpr1a;Fam172a
GO:0021591	ventricular system development	biological_process	2	742	24	20900	0.208964	0.48788	2.34726	Anp32b;Bbs4
GO:0031643	positive regulation of myelination	biological_process	2	742	24	20900	0.208964	0.48788	2.34726	Tppp;S100b
GO:0046856	phosphatidylinositol dephosphorylation	biological_process	2	742	24	20900	0.208964	0.48788	2.34726	Mtmr7;Synj1
GO:0048260	positive regulation of receptor-mediated endocytosis	biological_process	2	742	24	20900	0.208964	0.48788	2.34726	Nsf;Synj1
GO:2000573	positive regulation of DNA biosynthetic process	biological_process	2	742	24	20900	0.208964	0.48788	2.34726	Egf;Pak3
GO:0050679	positive regulation of epithelial cell proliferation	biological_process	5	742	89	20900	0.209194	0.48788	1.58242	Bmp6;Nr4a3;Egf;Bmpr1a;Fgf1
GO:0016236	macroautophagy	biological_process	3	742	45	20900	0.21397	0.48788	1.87781	Myo5a;Ulk1;Atg5
GO:0002062	chondrocyte differentiation	biological_process	4	742	67	20900	0.214224	0.48788	1.68162	Bmpr1b;Sox5;Bmpr1a;Fosl2
GO:1902476	chloride transmembrane transport	biological_process	4	742	67	20900	0.214224	0.48788	1.68162	Ano4;Slc6a1;Slc1a1;Gabra2
GO:0003382	epithelial cell morphogenesis	biological_process	2	742	25	20900	0.222142	0.48788	2.25337	Jmjd1c;Epb41l5
GO:0006622	protein targeting to lysosome	biological_process	2	742	25	20900	0.222142	0.48788	2.25337	Gga3;Ap3b1
GO:0006997	nucleus organization	biological_process	2	742	25	20900	0.222142	0.48788	2.25337	Plec;Vps4b
GO:0007099	centriole replication	biological_process	2	742	25	20900	0.222142	0.48788	2.25337	Cep85;Ofd1
GO:0010596	negative regulation of endothelial cell migration	biological_process	2	742	25	20900	0.222142	0.48788	2.25337	Ptprm;Krit1
GO:0021675	nerve development	biological_process	2	742	25	20900	0.222142	0.48788	2.25337	Sema3a;Scn1a
GO:0044342	type B pancreatic cell proliferation	biological_process	2	742	25	20900	0.222142	0.48788	2.25337	Raf1;Adk
GO:0045821	positive regulation of glycolytic process	biological_process	2	742	25	20900	0.222142	0.48788	2.25337	Kat2b;Htr2a
GO:0046697	decidualization	biological_process	2	742	25	20900	0.222142	0.48788	2.25337	Ndrg3;Ash1l
GO:0048665	neuron fate specification	biological_process	2	742	25	20900	0.222142	0.48788	2.25337	Nfia;Fkbp8
GO:0051923	sulfation	biological_process	2	742	25	20900	0.222142	0.48788	2.25337	Chsy1;Sult4a1
GO:0060088	auditory receptor cell stereocilium organization	biological_process	2	742	25	20900	0.222142	0.48788	2.25337	Sec24b;Pcdh15
GO:0070316	regulation of G0 to G1 transition	biological_process	2	742	25	20900	0.222142	0.48788	2.25337	Smarcb1;Brd7
GO:2000300	regulation of synaptic vesicle exocytosis	biological_process	3	742	46	20900	0.223338	0.48788	1.83699	Dvl1;Fbxl20;Rims4
GO:0000055	ribosomal large subunit export from nucleus	biological_process	1	742	7	20900	0.223588	0.48788	4.02387	Nmd3
GO:0000432	positive regulation of transcription from RNA polymerase II promoter by glucose	biological_process	1	742	7	20900	0.223588	0.48788	4.02387	Kat2b
GO:0001865	NK T cell differentiation	biological_process	1	742	7	20900	0.223588	0.48788	4.02387	Fosl2
GO:0002735	positive regulation of myeloid dendritic cell cytokine production	biological_process	1	742	7	20900	0.223588	0.48788	4.02387	Dhx36
GO:0003231	cardiac ventricle development	biological_process	1	742	7	20900	0.223588	0.48788	4.02387	Tmem65
GO:0006048	UDP-N-acetylglucosamine biosynthetic process	biological_process	1	742	7	20900	0.223588	0.48788	4.02387	Gfpt1
GO:0006102	isocitrate metabolic process	biological_process	1	742	7	20900	0.223588	0.48788	4.02387	Idh3b
GO:0006105	succinate metabolic process	biological_process	1	742	7	20900	0.223588	0.48788	4.02387	Sdhb
GO:0006208	pyrimidine nucleobase catabolic process	biological_process	1	742	7	20900	0.223588	0.48788	4.02387	Dpysl3
GO:0006369	termination of RNA polymerase II transcription	biological_process	1	742	7	20900	0.223588	0.48788	4.02387	Maz
GO:0006370	7-methylguanosine mRNA capping	biological_process	1	742	7	20900	0.223588	0.48788	4.02387	Ncbp3
GO:0006563	L-serine metabolic process	biological_process	1	742	7	20900	0.223588	0.48788	4.02387	Srr
GO:0006621	protein retention in ER lumen	biological_process	1	742	7	20900	0.223588	0.48788	4.02387	Ankrd13c
GO:0006658	phosphatidylserine metabolic process	biological_process	1	742	7	20900	0.223588	0.48788	4.02387	Serinc1
GO:0006689	ganglioside catabolic process	biological_process	1	742	7	20900	0.223588	0.48788	4.02387	Hexa
GO:0006703	estrogen biosynthetic process	biological_process	1	742	7	20900	0.223588	0.48788	4.02387	Bmpr1b
GO:0006729	tetrahydrobiopterin biosynthetic process	biological_process	1	742	7	20900	0.223588	0.48788	4.02387	Pts
GO:0007006	mitochondrial membrane organization	biological_process	1	742	7	20900	0.223588	0.48788	4.02387	Pex5
GO:0007091	metaphase/anaphase transition of mitotic cell cycle	biological_process	1	742	7	20900	0.223588	0.48788	4.02387	Cdc27
GO:0007167	enzyme-linked receptor protein signaling pathway	biological_process	1	742	7	20900	0.223588	0.48788	4.02387	Lrp1
GO:0008535	respiratory chain complex IV assembly	biological_process	1	742	7	20900	0.223588	0.48788	4.02387	Cox10
GO:0010544	negative regulation of platelet activation	biological_process	1	742	7	20900	0.223588	0.48788	4.02387	Serpine2
GO:0010923	negative regulation of phosphatase activity	biological_process	1	742	7	20900	0.223588	0.48788	4.02387	Uri1
GO:0015014	heparan sulfate proteoglycan biosynthetic process, polysaccharide chain biosynthetic process	biological_process	1	742	7	20900	0.223588	0.48788	4.02387	Ndst4
GO:0016202	regulation of striated muscle tissue development	biological_process	1	742	7	20900	0.223588	0.48788	4.02387	Boc
GO:0016240	autophagosome membrane docking	biological_process	1	742	7	20900	0.223588	0.48788	4.02387	Atp2a2
GO:0017196	N-terminal peptidyl-methionine acetylation	biological_process	1	742	7	20900	0.223588	0.48788	4.02387	Naa20
GO:0019065	receptor-mediated endocytosis of virus by host cell	biological_process	1	742	7	20900	0.223588	0.48788	4.02387	AU040320
GO:0019367	fatty acid elongation, saturated fatty acid	biological_process	1	742	7	20900	0.223588	0.48788	4.02387	Elovl4
GO:0019674	NAD metabolic process	biological_process	1	742	7	20900	0.223588	0.48788	4.02387	Mdh1
GO:0020027	hemoglobin metabolic process	biological_process	1	742	7	20900	0.223588	0.48788	4.02387	Add1
GO:0021782	glial cell development	biological_process	1	742	7	20900	0.223588	0.48788	4.02387	Sox4
GO:0021942	radial glia guided migration of Purkinje cell	biological_process	1	742	7	20900	0.223588	0.48788	4.02387	Ctnna2
GO:0030011	maintenance of cell polarity	biological_process	1	742	7	20900	0.223588	0.48788	4.02387	Dst
GO:0030203	glycosaminoglycan metabolic process	biological_process	1	742	7	20900	0.223588	0.48788	4.02387	Hexa
GO:0030262	apoptotic nuclear changes	biological_process	1	742	7	20900	0.223588	0.48788	4.02387	Blcap
GO:0030382	sperm mitochondrion organization	biological_process	1	742	7	20900	0.223588	0.48788	4.02387	Nsun7
GO:0031584	activation of phospholipase D activity	biological_process	1	742	7	20900	0.223588	0.48788	4.02387	Arf4
GO:0032232	negative regulation of actin filament bundle assembly	biological_process	1	742	7	20900	0.223588	0.48788	4.02387	Shank1
GO:0032400	melanosome localization	biological_process	1	742	7	20900	0.223588	0.48788	4.02387	Myo5a
GO:0032489	regulation of Cdc42 protein signal transduction	biological_process	1	742	7	20900	0.223588	0.48788	4.02387	Abca1
GO:0032808	lacrimal gland development	biological_process	1	742	7	20900	0.223588	0.48788	4.02387	Igsf3
GO:0033004	negative regulation of mast cell activation	biological_process	1	742	7	20900	0.223588	0.48788	4.02387	Cd300lf
GO:0033119	negative regulation of RNA splicing	biological_process	1	742	7	20900	0.223588	0.48788	4.02387	Rps13
GO:0033211	adiponectin-activated signaling pathway	biological_process	1	742	7	20900	0.223588	0.48788	4.02387	Appl2
GO:0033602	negative regulation of dopamine secretion	biological_process	1	742	7	20900	0.223588	0.48788	4.02387	Myo5a
GO:0034137	positive regulation of toll-like receptor 2 signaling pathway	biological_process	1	742	7	20900	0.223588	0.48788	4.02387	Mfhas1
GO:0034165	positive regulation of toll-like receptor 9 signaling pathway	biological_process	1	742	7	20900	0.223588	0.48788	4.02387	Rtn4
GO:0034316	negative regulation of Arp2/3 complex-mediated actin nucleation	biological_process	1	742	7	20900	0.223588	0.48788	4.02387	Ctnna2
GO:0034625	fatty acid elongation, monounsaturated fatty acid	biological_process	1	742	7	20900	0.223588	0.48788	4.02387	Elovl4
GO:0034626	fatty acid elongation, polyunsaturated fatty acid	biological_process	1	742	7	20900	0.223588	0.48788	4.02387	Elovl4
GO:0035627	ceramide transport	biological_process	1	742	7	20900	0.223588	0.48788	4.02387	Vapa
GO:0035654	clathrin-coated vesicle cargo loading, AP-3-mediated	biological_process	1	742	7	20900	0.223588	0.48788	4.02387	Ap3b1
GO:0035666	TRIF-dependent toll-like receptor signaling pathway	biological_process	1	742	7	20900	0.223588	0.48788	4.02387	Cd300lf
GO:0035694	mitochondrial protein catabolic process	biological_process	1	742	7	20900	0.223588	0.48788	4.02387	Afg1l
GO:0035751	regulation of lysosomal lumen pH	biological_process	1	742	7	20900	0.223588	0.48788	4.02387	Spns1
GO:0036089	cleavage furrow formation	biological_process	1	742	7	20900	0.223588	0.48788	4.02387	Spire1
GO:0036295	cellular response to increased oxygen levels	biological_process	1	742	7	20900	0.223588	0.48788	4.02387	Atp6v0a2
GO:0042256	cytosolic ribosome assembly	biological_process	1	742	7	20900	0.223588	0.48788	4.02387	Sbds
GO:0042297	vocal learning	biological_process	1	742	7	20900	0.223588	0.48788	4.02387	Nrxn1
GO:0043045	post-fertilization epigenetic regulation of gene expression	biological_process	1	742	7	20900	0.223588	0.48788	4.02387	Dnmt3a
GO:0043114	regulation of vascular permeability	biological_process	1	742	7	20900	0.223588	0.48788	4.02387	Plec
GO:0043247	telomere maintenance in response to DNA damage	biological_process	1	742	7	20900	0.223588	0.48788	4.02387	Rif1
GO:0044320	cellular response to leptin stimulus	biological_process	1	742	7	20900	0.223588	0.48788	4.02387	Nr4a3
GO:0044804	nucleophagy	biological_process	1	742	7	20900	0.223588	0.48788	4.02387	Atg5
GO:0044838	cell quiescence	biological_process	1	742	7	20900	0.223588	0.48788	4.02387	Nfia
GO:0045185	maintenance of protein location	biological_process	1	742	7	20900	0.223588	0.48788	4.02387	Igsf11
GO:0045687	positive regulation of glial cell differentiation	biological_process	1	742	7	20900	0.223588	0.48788	4.02387	Rtn4
GO:0046485	ether lipid metabolic process	biological_process	1	742	7	20900	0.223588	0.48788	4.02387	Tmem86b
GO:0048102	autophagic cell death	biological_process	1	742	7	20900	0.223588	0.48788	4.02387	Trp53inp1
GO:0048387	negative regulation of retinoic acid receptor signaling pathway	biological_process	1	742	7	20900	0.223588	0.48788	4.02387	Calr
GO:0048820	hair follicle maturation	biological_process	1	742	7	20900	0.223588	0.48788	4.02387	Myo5a
GO:0050920	regulation of chemotaxis	biological_process	1	742	7	20900	0.223588	0.48788	4.02387	Efnb2
GO:0051058	negative regulation of small GTPase mediated signal transduction	biological_process	1	742	7	20900	0.223588	0.48788	4.02387	Cd2ap
GO:0051964	negative regulation of synapse assembly	biological_process	1	742	7	20900	0.223588	0.48788	4.02387	Mdga1
GO:0060028	convergent extension involved in axis elongation	biological_process	1	742	7	20900	0.223588	0.48788	4.02387	Zfp568
GO:0060043	regulation of cardiac muscle cell proliferation	biological_process	1	742	7	20900	0.223588	0.48788	4.02387	Bmpr1a
GO:0060669	embryonic placenta morphogenesis	biological_process	1	742	7	20900	0.223588	0.48788	4.02387	Zfp568
GO:0061042	vascular wound healing	biological_process	1	742	7	20900	0.223588	0.48788	4.02387	Ndnf
GO:0070831	basement membrane assembly	biological_process	1	742	7	20900	0.223588	0.48788	4.02387	Ntn4
GO:0070973	protein localization to endoplasmic reticulum exit site	biological_process	1	742	7	20900	0.223588	0.48788	4.02387	Bcap29
GO:0072189	ureter development	biological_process	1	742	7	20900	0.223588	0.48788	4.02387	Nfia
GO:0090370	negative regulation of cholesterol efflux	biological_process	1	742	7	20900	0.223588	0.48788	4.02387	Egf
GO:0098698	postsynaptic specialization assembly	biological_process	1	742	7	20900	0.223588	0.48788	4.02387	Nlgn2
GO:0098773	skin epidermis development	biological_process	1	742	7	20900	0.223588	0.48788	4.02387	Ap3b1
GO:0098780	response to mitochondrial depolarisation	biological_process	1	742	7	20900	0.223588	0.48788	4.02387	Ulk1
GO:0098943	neurotransmitter receptor transport, postsynaptic endosome to lysosome	biological_process	1	742	7	20900	0.223588	0.48788	4.02387	Cacng8
GO:0099179	regulation of synaptic membrane adhesion	biological_process	1	742	7	20900	0.223588	0.48788	4.02387	Mdga1
GO:0150052	regulation of postsynapse assembly	biological_process	1	742	7	20900	0.223588	0.48788	4.02387	Numb
GO:0150093	amyloid-beta clearance by transcytosis	biological_process	1	742	7	20900	0.223588	0.48788	4.02387	Lrp1
GO:0150103	reactive gliosis	biological_process	1	742	7	20900	0.223588	0.48788	4.02387	Myo5a
GO:1900118	negative regulation of execution phase of apoptosis	biological_process	1	742	7	20900	0.223588	0.48788	4.02387	Dffa
GO:1900223	positive regulation of amyloid-beta clearance	biological_process	1	742	7	20900	0.223588	0.48788	4.02387	Lrp1
GO:1901016	regulation of potassium ion transmembrane transporter activity	biological_process	1	742	7	20900	0.223588	0.48788	4.02387	Nedd4l
GO:1901017	negative regulation of potassium ion transmembrane transporter activity	biological_process	1	742	7	20900	0.223588	0.48788	4.02387	Nedd4l
GO:1901018	positive regulation of potassium ion transmembrane transporter activity	biological_process	1	742	7	20900	0.223588	0.48788	4.02387	Atp1b1
GO:1901166	neural crest cell migration involved in autonomic nervous system development	biological_process	1	742	7	20900	0.223588	0.48788	4.02387	Sema3a
GO:1902259	regulation of delayed rectifier potassium channel activity	biological_process	1	742	7	20900	0.223588	0.48788	4.02387	Vamp2
GO:1903348	positive regulation of bicellular tight junction assembly	biological_process	1	742	7	20900	0.223588	0.48788	4.02387	Nphp4
GO:1903546	protein localization to photoreceptor outer segment	biological_process	1	742	7	20900	0.223588	0.48788	4.02387	Bbs4
GO:1903575	cornified envelope assembly	biological_process	1	742	7	20900	0.223588	0.48788	4.02387	Ugcg
GO:1903753	negative regulation of p38MAPK cascade	biological_process	1	742	7	20900	0.223588	0.48788	4.02387	Dlg1
GO:1903980	positive regulation of microglial cell activation	biological_process	1	742	7	20900	0.223588	0.48788	4.02387	Ttbk1
GO:1904357	negative regulation of telomere maintenance via telomere lengthening	biological_process	1	742	7	20900	0.223588	0.48788	4.02387	Tnks2
GO:1904382	mannose trimming involved in glycoprotein ERAD pathway	biological_process	1	742	7	20900	0.223588	0.48788	4.02387	Man1a2
GO:1904894	positive regulation of receptor signaling pathway via STAT	biological_process	1	742	7	20900	0.223588	0.48788	4.02387	Mgat5
GO:1990116	ribosome-associated ubiquitin-dependent protein catabolic process	biological_process	1	742	7	20900	0.223588	0.48788	4.02387	Ascc2
GO:1990456	mitochondrion-endoplasmic reticulum membrane tethering	biological_process	1	742	7	20900	0.223588	0.48788	4.02387	Atp2a2
GO:1990544	mitochondrial ATP transmembrane transport	biological_process	1	742	7	20900	0.223588	0.48788	4.02387	Slc25a5
GO:2000117	negative regulation of cysteine-type endopeptidase activity	biological_process	1	742	7	20900	0.223588	0.48788	4.02387	Cst3
GO:2000510	positive regulation of dendritic cell chemotaxis	biological_process	1	742	7	20900	0.223588	0.48788	4.02387	Calr
GO:2001014	regulation of skeletal muscle cell differentiation	biological_process	1	742	7	20900	0.223588	0.48788	4.02387	Ddx5
GO:0006869	lipid transport	biological_process	8	742	163	20900	0.223644	0.48788	1.38244	Ano4;Atp8b2;Got2;Prelid3a;Pitpnc1;Spns1;Npc2;Osbp2
GO:0009615	response to virus	biological_process	4	742	69	20900	0.229363	0.499193	1.63288	Rps15a;Adar;Dhx36;Uri1
GO:0001654	eye development	biological_process	3	742	47	20900	0.232785	0.50019	1.7979	Meis2;Bmp6;Bmpr1b
GO:0001837	epithelial to mesenchymal transition	biological_process	3	742	47	20900	0.232785	0.50019	1.7979	Ncam1;Ddx5;Epb41l5
GO:0042789	mRNA transcription by RNA polymerase II	biological_process	3	742	47	20900	0.232785	0.50019	1.7979	Ncbp3;Vdr;Ap3b1
GO:0045787	positive regulation of cell cycle	biological_process	3	742	47	20900	0.232785	0.50019	1.7979	Nr4a3;Calr;Rps15a
GO:0070374	positive regulation of ERK1 and ERK2 cascade	biological_process	11	742	240	20900	0.234933	0.50019	1.29099	Ndrg4;Htr2a;Lrp1;Oprm1;Rap1a;Egf;Mfhas1;Tek;Ror1;Nrxn1;Fgf1
GO:0001964	startle response	biological_process	2	742	26	20900	0.235382	0.50019	2.1667	Csmd1;Pcdh15
GO:0006884	cell volume homeostasis	biological_process	2	742	26	20900	0.235382	0.50019	2.1667	Add1;Wnk3
GO:0007276	gamete generation	biological_process	2	742	26	20900	0.235382	0.50019	2.1667	Zfp148;Fancl
GO:0030837	negative regulation of actin filament polymerization	biological_process	2	742	26	20900	0.235382	0.50019	2.1667	Add1;Bbs4
GO:0046847	filopodium assembly	biological_process	2	742	26	20900	0.235382	0.50019	2.1667	Ppp1r9b;Nrxn1
GO:0071425	hematopoietic stem cell proliferation	biological_process	2	742	26	20900	0.235382	0.50019	2.1667	Arih2;Fubp1
GO:2000779	regulation of double-strand break repair	biological_process	2	742	26	20900	0.235382	0.50019	2.1667	Mbtd1;Vps72
GO:0000045	autophagosome assembly	biological_process	4	742	70	20900	0.23703	0.50019	1.60955	Atp2a2;Ulk1;Atg5;Trp53inp1
GO:0043491	phosphatidylinositol 3-kinase/protein kinase B signal transduction	biological_process	5	742	94	20900	0.241684	0.50019	1.49825	Ep300;Irs1;Htr2a;Plekha1;Dlg1
GO:0043408	regulation of MAPK cascade	biological_process	3	742	48	20900	0.242302	0.50019	1.76044	Pak2;Pak1;Pak3
GO:0048488	synaptic vesicle endocytosis	biological_process	3	742	48	20900	0.242302	0.50019	1.76044	Nlgn2;Vamp2;Synj1
GO:0071560	cellular response to transforming growth factor beta stimulus	biological_process	3	742	48	20900	0.242302	0.50019	1.76044	Usp9x;Epb41l5;Sox5
GO:0065003	protein-containing complex assembly	biological_process	6	742	119	20900	0.24819	0.50019	1.42019	Shank1;Myo5a;Vamp2;Mdm4;Zfp148;Max
GO:0006882	intracellular zinc ion homeostasis	biological_process	2	742	27	20900	0.248664	0.50019	2.08645	Slc1a1;Ap3b1
GO:0006883	intracellular sodium ion homeostasis	biological_process	2	742	27	20900	0.248664	0.50019	2.08645	Atp1a2;Atp1b1
GO:0008585	female gonad development	biological_process	2	742	27	20900	0.248664	0.50019	2.08645	Csmd1;Plekha1
GO:0010613	positive regulation of cardiac muscle hypertrophy	biological_process	2	742	27	20900	0.248664	0.50019	2.08645	Nr4a3;Adk
GO:0010839	negative regulation of keratinocyte proliferation	biological_process	2	742	27	20900	0.248664	0.50019	2.08645	Vdr;Efnb2
GO:0032781	positive regulation of ATP-dependent activity	biological_process	2	742	27	20900	0.248664	0.50019	2.08645	Atp1b1;Dnajb11
GO:0034063	stress granule assembly	biological_process	2	742	27	20900	0.248664	0.50019	2.08645	G3bp2;Eif2s1
GO:0045070	positive regulation of viral genome replication	biological_process	2	742	27	20900	0.248664	0.50019	2.08645	Adar;Tmem39a
GO:0045780	positive regulation of bone resorption	biological_process	2	742	27	20900	0.248664	0.50019	2.08645	Ppargc1b;Tfrc
GO:0046329	negative regulation of JNK cascade	biological_process	2	742	27	20900	0.248664	0.50019	2.08645	Pafah1b1;Aida
GO:0046628	positive regulation of insulin receptor signaling pathway	biological_process	2	742	27	20900	0.248664	0.50019	2.08645	Irs1;Pak1
GO:0051262	protein tetramerization	biological_process	2	742	27	20900	0.248664	0.50019	2.08645	Homer1;Pex5
GO:0060391	positive regulation of SMAD protein signal transduction	biological_process	2	742	27	20900	0.248664	0.50019	2.08645	Bmp6;Bmpr1a
GO:2001222	regulation of neuron migration	biological_process	2	742	27	20900	0.248664	0.50019	2.08645	Ctnna2;Unc5d
GO:0001960	negative regulation of cytokine-mediated signaling pathway	biological_process	1	742	8	20900	0.251162	0.50019	3.52089	Ptprf
GO:0001961	positive regulation of cytokine-mediated signaling pathway	biological_process	1	742	8	20900	0.251162	0.50019	3.52089	Pafah1b1
GO:0002674	negative regulation of acute inflammatory response	biological_process	1	742	8	20900	0.251162	0.50019	3.52089	Ash1l
GO:0003223	ventricular compact myocardium morphogenesis	biological_process	1	742	8	20900	0.251162	0.50019	3.52089	Bmpr1a
GO:0006020	inositol metabolic process	biological_process	1	742	8	20900	0.251162	0.50019	3.52089	Ip6k1
GO:0009247	glycolipid biosynthetic process	biological_process	1	742	8	20900	0.251162	0.50019	3.52089	St3gal2
GO:0009651	response to salt stress	biological_process	1	742	8	20900	0.251162	0.50019	3.52089	Nedd4l
GO:0010637	negative regulation of mitochondrial fusion	biological_process	1	742	8	20900	0.251162	0.50019	3.52089	Tfrc
GO:0010757	negative regulation of plasminogen activation	biological_process	1	742	8	20900	0.251162	0.50019	3.52089	Serpine2
GO:0014074	response to purine-containing compound	biological_process	1	742	8	20900	0.251162	0.50019	3.52089	Slc6a1
GO:0015833	peptide transport	biological_process	1	742	8	20900	0.251162	0.50019	3.52089	Disp1
GO:0015866	ADP transport	biological_process	1	742	8	20900	0.251162	0.50019	3.52089	Slc25a42
GO:0021540	corpus callosum morphogenesis	biological_process	1	742	8	20900	0.251162	0.50019	3.52089	Pafah1b1
GO:0030449	regulation of complement activation	biological_process	1	742	8	20900	0.251162	0.50019	3.52089	Susd4
GO:0030497	fatty acid elongation	biological_process	1	742	8	20900	0.251162	0.50019	3.52089	Hacd4
GO:0031509	subtelomeric heterochromatin formation	biological_process	1	742	8	20900	0.251162	0.50019	3.52089	Rif1
GO:0032224	positive regulation of synaptic transmission, cholinergic	biological_process	1	742	8	20900	0.251162	0.50019	3.52089	Lama2
GO:0032288	myelin assembly	biological_process	1	742	8	20900	0.251162	0.50019	3.52089	Tppp
GO:0032289	central nervous system myelin formation	biological_process	1	742	8	20900	0.251162	0.50019	3.52089	Ckap5
GO:0033157	regulation of intracellular protein transport	biological_process	1	742	8	20900	0.251162	0.50019	3.52089	Snx3
GO:0033292	T-tubule organization	biological_process	1	742	8	20900	0.251162	0.50019	3.52089	Atp2a2
GO:0033601	positive regulation of mammary gland epithelial cell proliferation	biological_process	1	742	8	20900	0.251162	0.50019	3.52089	Rtn4
GO:0033993	response to lipid	biological_process	1	742	8	20900	0.251162	0.50019	3.52089	Vps4b
GO:0035520	monoubiquitinated protein deubiquitination	biological_process	1	742	8	20900	0.251162	0.50019	3.52089	Usp9x
GO:0035912	dorsal aorta morphogenesis	biological_process	1	742	8	20900	0.251162	0.50019	3.52089	Bmpr1a
GO:0038026	reelin-mediated signaling pathway	biological_process	1	742	8	20900	0.251162	0.50019	3.52089	Pafah1b1
GO:0038134	ERBB2-EGFR signaling pathway	biological_process	1	742	8	20900	0.251162	0.50019	3.52089	Egf
GO:0040020	regulation of meiotic nuclear division	biological_process	1	742	8	20900	0.251162	0.50019	3.52089	Calr
GO:0040038	polar body extrusion after meiotic divisions	biological_process	1	742	8	20900	0.251162	0.50019	3.52089	Spire1
GO:0042136	neurotransmitter biosynthetic process	biological_process	1	742	8	20900	0.251162	0.50019	3.52089	Gad1
GO:0042255	ribosome assembly	biological_process	1	742	8	20900	0.251162	0.50019	3.52089	Eif5
GO:0042541	hemoglobin biosynthetic process	biological_process	1	742	8	20900	0.251162	0.50019	3.52089	Snx3
GO:0043297	apical junction assembly	biological_process	1	742	8	20900	0.251162	0.50019	3.52089	Wdr1
GO:0043304	regulation of mast cell degranulation	biological_process	1	742	8	20900	0.251162	0.50019	3.52089	Fes
GO:0044805	late nucleophagy	biological_process	1	742	8	20900	0.251162	0.50019	3.52089	Ulk1
GO:0045048	protein insertion into ER membrane	biological_process	1	742	8	20900	0.251162	0.50019	3.52089	Sec61a1
GO:0048012	hepatocyte growth factor receptor signaling pathway	biological_process	1	742	8	20900	0.251162	0.50019	3.52089	Pak1
GO:0048318	axial mesoderm development	biological_process	1	742	8	20900	0.251162	0.50019	3.52089	Epb41l5
GO:0048385	regulation of retinoic acid receptor signaling pathway	biological_process	1	742	8	20900	0.251162	0.50019	3.52089	Snw1
GO:0048639	positive regulation of developmental growth	biological_process	1	742	8	20900	0.251162	0.50019	3.52089	Dlg1
GO:0048713	regulation of oligodendrocyte differentiation	biological_process	1	742	8	20900	0.251162	0.50019	3.52089	Wdr1
GO:0048752	semicircular canal morphogenesis	biological_process	1	742	8	20900	0.251162	0.50019	3.52089	Nr4a3
GO:0048806	genitalia development	biological_process	1	742	8	20900	0.251162	0.50019	3.52089	Dnajc19
GO:0050803	regulation of synapse structure or activity	biological_process	1	742	8	20900	0.251162	0.50019	3.52089	Ptprf
GO:0050915	sensory perception of sour taste	biological_process	1	742	8	20900	0.251162	0.50019	3.52089	Pkd1l3
GO:0051147	regulation of muscle cell differentiation	biological_process	1	742	8	20900	0.251162	0.50019	3.52089	Camk1
GO:0051152	positive regulation of smooth muscle cell differentiation	biological_process	1	742	8	20900	0.251162	0.50019	3.52089	Tmsb4x
GO:0051568	histone H3-K4 methylation	biological_process	1	742	8	20900	0.251162	0.50019	3.52089	Setd1b
GO:0051683	establishment of Golgi localization	biological_process	1	742	8	20900	0.251162	0.50019	3.52089	Stk25
GO:0051775	response to redox state	biological_process	1	742	8	20900	0.251162	0.50019	3.52089	Npas2
GO:0051938	L-glutamate import	biological_process	1	742	8	20900	0.251162	0.50019	3.52089	Slc1a1
GO:0060113	inner ear receptor cell differentiation	biological_process	1	742	8	20900	0.251162	0.50019	3.52089	Ush1g
GO:0060290	transdifferentiation	biological_process	1	742	8	20900	0.251162	0.50019	3.52089	Got1
GO:0060463	lung lobe morphogenesis	biological_process	1	742	8	20900	0.251162	0.50019	3.52089	Sec24b
GO:0060831	smoothened signaling pathway involved in dorsal/ventral neural tube patterning	biological_process	1	742	8	20900	0.251162	0.50019	3.52089	Tulp3
GO:0071051	polyadenylation-dependent snoRNA 3'-end processing	biological_process	1	742	8	20900	0.251162	0.50019	3.52089	Parn
GO:0071314	cellular response to cocaine	biological_process	1	742	8	20900	0.251162	0.50019	3.52089	Slc1a1
GO:0071447	cellular response to hydroperoxide	biological_process	1	742	8	20900	0.251162	0.50019	3.52089	Trp53inp1
GO:0071474	cellular hyperosmotic response	biological_process	1	742	8	20900	0.251162	0.50019	3.52089	Wnk3
GO:0071636	positive regulation of transforming growth factor beta production	biological_process	1	742	8	20900	0.251162	0.50019	3.52089	Cd46
GO:0080135	regulation of cellular response to stress	biological_process	1	742	8	20900	0.251162	0.50019	3.52089	Oprm1
GO:0097151	positive regulation of inhibitory postsynaptic potential	biological_process	1	742	8	20900	0.251162	0.50019	3.52089	Nlgn2
GO:0097402	neuroblast migration	biological_process	1	742	8	20900	0.251162	0.50019	3.52089	Pds5a
GO:0098664	G protein-coupled serotonin receptor signaling pathway	biological_process	1	742	8	20900	0.251162	0.50019	3.52089	Htr2a
GO:0099525	presynaptic dense core vesicle exocytosis	biological_process	1	742	8	20900	0.251162	0.50019	3.52089	Unc13a
GO:0099590	neurotransmitter receptor internalization	biological_process	1	742	8	20900	0.251162	0.50019	3.52089	Cacng8
GO:0120009	intermembrane lipid transfer	biological_process	1	742	8	20900	0.251162	0.50019	3.52089	Abca1
GO:0140694	non-membrane-bounded organelle assembly	biological_process	1	742	8	20900	0.251162	0.50019	3.52089	Wnk3
GO:0150094	amyloid-beta clearance by cellular catabolic process	biological_process	1	742	8	20900	0.251162	0.50019	3.52089	Lrp1
GO:0150104	transport across blood-brain barrier	biological_process	1	742	8	20900	0.251162	0.50019	3.52089	Lrp1
GO:1900152	negative regulation of nuclear-transcribed mRNA catabolic process, deadenylation-dependent decay	biological_process	1	742	8	20900	0.251162	0.50019	3.52089	Syncrip
GO:1902425	positive regulation of attachment of mitotic spindle microtubules to kinetochore	biological_process	1	742	8	20900	0.251162	0.50019	3.52089	Kat2b
GO:1902624	positive regulation of neutrophil migration	biological_process	1	742	8	20900	0.251162	0.50019	3.52089	Rtn4
GO:1903142	positive regulation of establishment of endothelial barrier	biological_process	1	742	8	20900	0.251162	0.50019	3.52089	Add1
GO:1903169	regulation of calcium ion transmembrane transport	biological_process	1	742	8	20900	0.251162	0.50019	3.52089	Atp1b1
GO:1903944	negative regulation of hepatocyte apoptotic process	biological_process	1	742	8	20900	0.251162	0.50019	3.52089	Adar
GO:1904428	negative regulation of tubulin deacetylation	biological_process	1	742	8	20900	0.251162	0.50019	3.52089	Tppp
GO:2000253	positive regulation of feeding behavior	biological_process	1	742	8	20900	0.251162	0.50019	3.52089	Nr4a3
GO:2000480	negative regulation of cAMP-dependent protein kinase activity	biological_process	1	742	8	20900	0.251162	0.50019	3.52089	Pkig
GO:2000623	negative regulation of nuclear-transcribed mRNA catabolic process, nonsense-mediated decay	biological_process	1	742	8	20900	0.251162	0.50019	3.52089	Syncrip
GO:2000650	negative regulation of sodium ion transmembrane transporter activity	biological_process	1	742	8	20900	0.251162	0.50019	3.52089	Nedd4l
GO:2000675	negative regulation of type B pancreatic cell apoptotic process	biological_process	1	742	8	20900	0.251162	0.50019	3.52089	Cast
GO:2000809	positive regulation of synaptic vesicle clustering	biological_process	1	742	8	20900	0.251162	0.50019	3.52089	Nlgn2
GO:2001135	regulation of endocytic recycling	biological_process	1	742	8	20900	0.251162	0.50019	3.52089	Ndrg4
GO:0006406	mRNA export from nucleus	biological_process	3	742	49	20900	0.251881	0.500293	1.72452	Ncbp3;Alkbh5;Sarnp
GO:0019228	neuronal action potential	biological_process	3	742	49	20900	0.251881	0.500293	1.72452	Grik2;Kcnd2;Scn1a
GO:0035774	positive regulation of insulin secretion involved in cellular response to glucose stimulus	biological_process	3	742	49	20900	0.251881	0.500293	1.72452	Lrp1;Vsnl1;Sybu
GO:0060395	SMAD protein signal transduction	biological_process	3	742	49	20900	0.251881	0.500293	1.72452	Bmp6;Gdf11;Hexa
GO:0006396	RNA processing	biological_process	4	742	73	20900	0.260371	0.509087	1.5434	Xrn1;Adar;Pnpt1;U2surp
GO:0042060	wound healing	biological_process	4	742	73	20900	0.260371	0.509087	1.5434	Plec;Pak1;Dst;Fgf1
GO:0001755	neural crest cell migration	biological_process	3	742	50	20900	0.261513	0.509087	1.69003	Sema4d;Sema3e;Sema3a
GO:0006936	muscle contraction	biological_process	3	742	50	20900	0.261513	0.509087	1.69003	Kcnd2;Fkbp1a;Stac
GO:0007157	heterophilic cell-cell adhesion via plasma membrane cell adhesion molecules	biological_process	3	742	50	20900	0.261513	0.509087	1.69003	Adgrl1;Nrxn1;Tenm1
GO:0030073	insulin secretion	biological_process	3	742	50	20900	0.261513	0.509087	1.69003	Irs1;Myo5a;Ildr2
GO:0034504	protein localization to nucleus	biological_process	3	742	50	20900	0.261513	0.509087	1.69003	Irs1;Calr;Hdgf
GO:0042177	negative regulation of protein catabolic process	biological_process	3	742	50	20900	0.261513	0.509087	1.69003	Serpine2;Mdm4;Snx3
GO:0048709	oligodendrocyte differentiation	biological_process	3	742	50	20900	0.261513	0.509087	1.69003	Ptprz1;Sox5;Tppp
GO:0007187	G protein-coupled receptor signaling pathway, coupled to cyclic nucleotide second messenger	biological_process	2	742	28	20900	0.261968	0.509087	2.01194	Chrm2;Htr2a
GO:0009880	embryonic pattern specification	biological_process	2	742	28	20900	0.261968	0.509087	2.01194	Meis2;Disp1
GO:0017156	calcium-ion regulated exocytosis	biological_process	2	742	28	20900	0.261968	0.509087	2.01194	Syt6;Vamp2
GO:0021772	olfactory bulb development	biological_process	2	742	28	20900	0.261968	0.509087	2.01194	Sema3a;Ttc8
GO:0031641	regulation of myelination	biological_process	2	742	28	20900	0.261968	0.509087	2.01194	Ptprz1;Dlg1
GO:0036297	interstrand cross-link repair	biological_process	2	742	28	20900	0.261968	0.509087	2.01194	Rfwd3;Fancl
GO:0048168	regulation of neuronal synaptic plasticity	biological_process	2	742	28	20900	0.261968	0.509087	2.01194	S100b;Cpeb1
GO:0070536	protein K63-linked deubiquitination	biological_process	2	742	28	20900	0.261968	0.509087	2.01194	Usp9x;Usp33
GO:0070584	mitochondrion morphogenesis	biological_process	2	742	28	20900	0.261968	0.509087	2.01194	Plec;Pnpt1
GO:0071480	cellular response to gamma radiation	biological_process	2	742	28	20900	0.261968	0.509087	2.01194	Rpl26;Map3k20
GO:0099170	postsynaptic modulation of chemical synaptic transmission	biological_process	2	742	28	20900	0.261968	0.509087	2.01194	Prkaca;Slc1a1
GO:2000377	regulation of reactive oxygen species metabolic process	biological_process	2	742	28	20900	0.261968	0.509087	2.01194	Arf4;Atg5
GO:2000819	regulation of nucleotide-excision repair	biological_process	2	742	28	20900	0.261968	0.509087	2.01194	Smarcb1;Brd7
GO:0001649	osteoblast differentiation	biological_process	5	742	98	20900	0.268579	0.509087	1.4371	Bmp6;Bmpr1b;Bmpr1a;Adar;Fosl2
GO:0010507	negative regulation of autophagy	biological_process	3	742	51	20900	0.271192	0.509087	1.65689	Ep300;Rragb;Mtmr9
GO:0014059	regulation of dopamine secretion	biological_process	2	742	29	20900	0.275275	0.509087	1.94256	Htr2a;Syt6
GO:0022604	regulation of cell morphogenesis	biological_process	2	742	29	20900	0.275275	0.509087	1.94256	Camsap1;Efna5
GO:0030517	negative regulation of axon extension	biological_process	2	742	29	20900	0.275275	0.509087	1.94256	Rtn4;Sema3a
GO:0045332	phospholipid translocation	biological_process	2	742	29	20900	0.275275	0.509087	1.94256	Atp8b2;Abca1
GO:0051896	regulation of phosphatidylinositol 3-kinase/protein kinase B signal transduction	biological_process	2	742	29	20900	0.275275	0.509087	1.94256	Ppp1r16b;Rapgef3
GO:0060425	lung morphogenesis	biological_process	2	742	29	20900	0.275275	0.509087	1.94256	Sec24b;Ap3b1
GO:0061024	membrane organization	biological_process	2	742	29	20900	0.275275	0.509087	1.94256	Ap3b1;Sgcg
GO:1901223	negative regulation of non-canonical NF-kappaB signal transduction	biological_process	2	742	29	20900	0.275275	0.509087	1.94256	Ppm1b;Ndufc2
GO:1903861	positive regulation of dendrite extension	biological_process	2	742	29	20900	0.275275	0.509087	1.94256	Nedd4l;Unc13a
GO:2000378	negative regulation of reactive oxygen species metabolic process	biological_process	2	742	29	20900	0.275275	0.509087	1.94256	Vdac1;Atg5
GO:0030183	B cell differentiation	biological_process	5	742	99	20900	0.275405	0.509087	1.42258	Ep300;Bcl11a;Slc25a5;Fosl2;Tpd52
GO:0000467	exonucleolytic trimming to generate mature 3'-end of 5.8S rRNA from tricistronic rRNA transcript (SSU-rRNA, 5.8S rRNA, LSU-rRNA)	biological_process	1	742	9	20900	0.277758	0.509087	3.12968	Eri3
GO:0001553	luteinization	biological_process	1	742	9	20900	0.277758	0.509087	3.12968	Plekha1
GO:0001731	formation of translation preinitiation complex	biological_process	1	742	9	20900	0.277758	0.509087	3.12968	Eif5
GO:0002090	regulation of receptor internalization	biological_process	1	742	9	20900	0.277758	0.509087	3.12968	Nsf
GO:0002115	store-operated calcium entry	biological_process	1	742	9	20900	0.277758	0.509087	3.12968	Stim2
GO:0003283	atrial septum development	biological_process	1	742	9	20900	0.277758	0.509087	3.12968	Mdm4
GO:0006029	proteoglycan metabolic process	biological_process	1	742	9	20900	0.277758	0.509087	3.12968	B4galt7
GO:0006086	acetyl-CoA biosynthetic process from pyruvate	biological_process	1	742	9	20900	0.277758	0.509087	3.12968	Vdac1
GO:0006144	purine nucleobase metabolic process	biological_process	1	742	9	20900	0.277758	0.509087	3.12968	Adk
GO:0006544	glycine metabolic process	biological_process	1	742	9	20900	0.277758	0.509087	3.12968	Gart
GO:0006929	substrate-dependent cell migration	biological_process	1	742	9	20900	0.277758	0.509087	3.12968	Anks1
GO:0006995	cellular response to nitrogen starvation	biological_process	1	742	9	20900	0.277758	0.509087	3.12968	Atg5
GO:0007270	neuron-neuron synaptic transmission	biological_process	1	742	9	20900	0.277758	0.509087	3.12968	Vdac1
GO:0010642	negative regulation of platelet-derived growth factor receptor signaling pathway	biological_process	1	742	9	20900	0.277758	0.509087	3.12968	Ndrg4
GO:0010753	positive regulation of cGMP-mediated signaling	biological_process	1	742	9	20900	0.277758	0.509087	3.12968	Npr1
GO:0010807	regulation of synaptic vesicle priming	biological_process	1	742	9	20900	0.277758	0.509087	3.12968	Unc13a
GO:0010818	T cell chemotaxis	biological_process	1	742	9	20900	0.277758	0.509087	3.12968	Plec
GO:0014832	urinary bladder smooth muscle contraction	biological_process	1	742	9	20900	0.277758	0.509087	3.12968	Htr2a
GO:0015871	choline transport	biological_process	1	742	9	20900	0.277758	0.509087	3.12968	Slc44a2
GO:0018242	protein O-linked glycosylation via serine	biological_process	1	742	9	20900	0.277758	0.509087	3.12968	Mgat5b
GO:0021854	hypothalamus development	biological_process	1	742	9	20900	0.277758	0.509087	3.12968	Uqcrq
GO:0030223	neutrophil differentiation	biological_process	1	742	9	20900	0.277758	0.509087	3.12968	Fosl2
GO:0030865	cortical cytoskeleton organization	biological_process	1	742	9	20900	0.277758	0.509087	3.12968	Wdr1
GO:0031204	post-translational protein targeting to membrane, translocation	biological_process	1	742	9	20900	0.277758	0.509087	3.12968	Sec61a1
GO:0031987	locomotion involved in locomotory behavior	biological_process	1	742	9	20900	0.277758	0.509087	3.12968	Myo5a
GO:0032287	peripheral nervous system myelin maintenance	biological_process	1	742	9	20900	0.277758	0.509087	3.12968	Plec
GO:0032606	type I interferon production	biological_process	1	742	9	20900	0.277758	0.509087	3.12968	Ap3b1
GO:0034144	negative regulation of toll-like receptor 4 signaling pathway	biological_process	1	742	9	20900	0.277758	0.509087	3.12968	Mfhas1
GO:0034214	protein hexamerization	biological_process	1	742	9	20900	0.277758	0.509087	3.12968	Mat2a
GO:0035194	regulatory ncRNA-mediated post-transcriptional gene silencing	biological_process	1	742	9	20900	0.277758	0.509087	3.12968	Ncbp3
GO:0042428	serotonin metabolic process	biological_process	1	742	9	20900	0.277758	0.509087	3.12968	Rnf180
GO:0044321	response to leptin	biological_process	1	742	9	20900	0.277758	0.509087	3.12968	Bbs4
GO:0044387	negative regulation of protein kinase activity by regulation of protein phosphorylation	biological_process	1	742	9	20900	0.277758	0.509087	3.12968	Adar
GO:0044788	modulation by host of viral process	biological_process	1	742	9	20900	0.277758	0.509087	3.12968	Hspa8
GO:0044828	negative regulation by host of viral genome replication	biological_process	1	742	9	20900	0.277758	0.509087	3.12968	Vapa
GO:0045010	actin nucleation	biological_process	1	742	9	20900	0.277758	0.509087	3.12968	Spire1
GO:0045657	positive regulation of monocyte differentiation	biological_process	1	742	9	20900	0.277758	0.509087	3.12968	Fes
GO:0045743	positive regulation of fibroblast growth factor receptor signaling pathway	biological_process	1	742	9	20900	0.277758	0.509087	3.12968	Nrxn1
GO:0046085	adenosine metabolic process	biological_process	1	742	9	20900	0.277758	0.509087	3.12968	Adk
GO:0046879	hormone secretion	biological_process	1	742	9	20900	0.277758	0.509087	3.12968	Vamp2
GO:0048539	bone marrow development	biological_process	1	742	9	20900	0.277758	0.509087	3.12968	Sbds
GO:0048660	regulation of smooth muscle cell proliferation	biological_process	1	742	9	20900	0.277758	0.509087	3.12968	Nr4a3
GO:0048845	venous blood vessel morphogenesis	biological_process	1	742	9	20900	0.277758	0.509087	3.12968	Efnb2
GO:0050667	homocysteine metabolic process	biological_process	1	742	9	20900	0.277758	0.509087	3.12968	Mthfr
GO:0050869	negative regulation of B cell activation	biological_process	1	742	9	20900	0.277758	0.509087	3.12968	Samsn1
GO:0051057	positive regulation of small GTPase mediated signal transduction	biological_process	1	742	9	20900	0.277758	0.509087	3.12968	Bnip2
GO:0055015	ventricular cardiac muscle cell development	biological_process	1	742	9	20900	0.277758	0.509087	3.12968	Atg5
GO:0060075	regulation of resting membrane potential	biological_process	1	742	9	20900	0.277758	0.509087	3.12968	Kcnk1
GO:0060117	auditory receptor cell development	biological_process	1	742	9	20900	0.277758	0.509087	3.12968	Pafah1b1
GO:0060221	retinal rod cell differentiation	biological_process	1	742	9	20900	0.277758	0.509087	3.12968	Rorb
GO:0060296	regulation of cilium beat frequency involved in ciliary motility	biological_process	1	742	9	20900	0.277758	0.509087	3.12968	Bbs4
GO:0060539	diaphragm development	biological_process	1	742	9	20900	0.277758	0.509087	3.12968	Disp1
GO:0060998	regulation of dendritic spine development	biological_process	1	742	9	20900	0.277758	0.509087	3.12968	Sdk1
GO:0061469	regulation of type B pancreatic cell proliferation	biological_process	1	742	9	20900	0.277758	0.509087	3.12968	Nr4a3
GO:0061549	sympathetic ganglion development	biological_process	1	742	9	20900	0.277758	0.509087	3.12968	Sema3a
GO:0070212	protein poly-ADP-ribosylation	biological_process	1	742	9	20900	0.277758	0.509087	3.12968	Tnks2
GO:0070493	thrombin-activated receptor signaling pathway	biological_process	1	742	9	20900	0.277758	0.509087	3.12968	Plek
GO:0071028	nuclear mRNA surveillance	biological_process	1	742	9	20900	0.277758	0.509087	3.12968	Xrn1
GO:0071225	cellular response to muramyl dipeptide	biological_process	1	742	9	20900	0.277758	0.509087	3.12968	Trim41
GO:0071257	cellular response to electrical stimulus	biological_process	1	742	9	20900	0.277758	0.509087	3.12968	Grm1
GO:0090150	establishment of protein localization to membrane	biological_process	1	742	9	20900	0.277758	0.509087	3.12968	Rab10
GO:0097120	receptor localization to synapse	biological_process	1	742	9	20900	0.277758	0.509087	3.12968	Nrxn1
GO:0106072	negative regulation of adenylate cyclase-activating G protein-coupled receptor signaling pathway	biological_process	1	742	9	20900	0.277758	0.509087	3.12968	Oprm1
GO:1900020	positive regulation of protein kinase C activity	biological_process	1	742	9	20900	0.277758	0.509087	3.12968	Nrxn1
GO:1901838	positive regulation of transcription of nucleolar large rRNA by RNA polymerase I	biological_process	1	742	9	20900	0.277758	0.509087	3.12968	Smarcb1
GO:1902254	negative regulation of intrinsic apoptotic signaling pathway by p53 class mediator	biological_process	1	742	9	20900	0.277758	0.509087	3.12968	Mdm4
GO:1903608	protein localization to cytoplasmic stress granule	biological_process	1	742	9	20900	0.277758	0.509087	3.12968	Pak1
GO:1904385	cellular response to angiotensin	biological_process	1	742	9	20900	0.277758	0.509087	3.12968	Nono
GO:2000020	positive regulation of male gonad development	biological_process	1	742	9	20900	0.277758	0.509087	3.12968	Sema3a
GO:2000048	negative regulation of cell-cell adhesion mediated by cadherin	biological_process	1	742	9	20900	0.277758	0.509087	3.12968	Bmp6
GO:2000727	positive regulation of cardiac muscle cell differentiation	biological_process	1	742	9	20900	0.277758	0.509087	3.12968	Efnb2
GO:2000969	positive regulation of AMPA receptor activity	biological_process	1	742	9	20900	0.277758	0.509087	3.12968	Cacng8
GO:0043066	negative regulation of apoptotic process	biological_process	22	742	539	20900	0.280495	0.513605	1.14968	Ndufaf4;Raf1;Anp32b;Rps3a1;Zfand6;Lrp1;Golph3;Fkbp8;Pak2;Vdac1;Nono;Rpl10;Arf4;Pdxk;Mdm4;Ptma;Araf;Atg5;Tek;Tfrc;Wnk3;Rhbdd1
GO:0006986	response to unfolded protein	biological_process	3	742	52	20900	0.280908	0.513605	1.62503	Crebrf;Stt3b;Hsph1
GO:0030316	osteoclast differentiation	biological_process	3	742	52	20900	0.280908	0.513605	1.62503	Fosl2;Tfrc;Cd300lf
GO:0050890	cognition	biological_process	3	742	52	20900	0.280908	0.513605	1.62503	Gnas;Jakmip1;Dgcr2
GO:1904263	positive regulation of TORC1 signaling	biological_process	3	742	52	20900	0.280908	0.513605	1.62503	Ep300;Wdr59;Rragb
GO:0003007	heart morphogenesis	biological_process	4	742	76	20900	0.284129	0.515303	1.48248	Fkbp1a;Pds5a;Bmpr1a;Uty
GO:0007155	cell adhesion	biological_process	24	742	594	20900	0.285833	0.515303	1.13807	Nlgn2;Sdk1;Pcdh10;Ncam1;Ptprm;Igsf11;Atp1b1;Fat3;Lama2;Ptprf;Efnb2;Fes;Pkp4;Adam9;Celsr3;S100b;Dgcr2;Boc;Kirrel3;Ctnna2;Nrxn1;Pcdh15;Dst;Dscaml1
GO:0006367	transcription initiation at RNA polymerase II promoter	biological_process	2	742	30	20900	0.288569	0.515303	1.87781	Maz;Gtf2f1
GO:0010608	post-transcriptional regulation of gene expression	biological_process	2	742	30	20900	0.288569	0.515303	1.87781	Epb41l5;Zc3h7b
GO:0010971	positive regulation of G2/M transition of mitotic cell cycle	biological_process	2	742	30	20900	0.288569	0.515303	1.87781	Brd4;Vps4b
GO:0031016	pancreas development	biological_process	2	742	30	20900	0.288569	0.515303	1.87781	Ildr2;Gdf11
GO:0043950	positive regulation of cAMP-mediated signaling	biological_process	2	742	30	20900	0.288569	0.515303	1.87781	Gnas;Oprm1
GO:0048741	skeletal muscle fiber development	biological_process	2	742	30	20900	0.288569	0.515303	1.87781	Homer1;Plec
GO:0051384	response to glucocorticoid	biological_process	2	742	30	20900	0.288569	0.515303	1.87781	Adam9;Fosl2
GO:0060045	positive regulation of cardiac muscle cell proliferation	biological_process	2	742	30	20900	0.288569	0.515303	1.87781	Ncam1;Bmpr1a
GO:0060586	multicellular organismal-level iron ion homeostasis	biological_process	2	742	30	20900	0.288569	0.515303	1.87781	Bmp6;Ank1
GO:0006364	rRNA processing	biological_process	7	742	151	20900	0.290046	0.515303	1.30576	Rpl26;Sbds;Rps25;Rpl7;Nol6;Rpl5;Rpp30
GO:0051289	protein homotetramerization	biological_process	3	742	53	20900	0.290655	0.515303	1.59437	Me1;Acot13;Appl2
GO:0009267	cellular response to starvation	biological_process	4	742	77	20900	0.292121	0.515303	1.46323	Usp33;Atg5;Rragb;Tsc1
GO:0051301	cell division	biological_process	16	742	386	20900	0.298177	0.515303	1.16755	Pafah1b1;Usp9x;Ccnt1;Ckap5;Cdc27;Zfyve26;Tppp;Cenpc1;Vps4b;Ncapd3;Ppp1ca;Cd2ap;Vrk1;Arl8a;Cables1;Kif2a
GO:0045665	negative regulation of neuron differentiation	biological_process	4	742	78	20900	0.300142	0.515303	1.44447	Rtn4;Calr;Gdf11;Mib1
GO:0007214	gamma-aminobutyric acid signaling pathway	biological_process	2	742	31	20900	0.301834	0.515303	1.81723	Gabra2;Phf24
GO:0008089	anterograde axonal transport	biological_process	2	742	31	20900	0.301834	0.515303	1.81723	Arl8a;Ap3b1
GO:0009888	tissue development	biological_process	2	742	31	20900	0.301834	0.515303	1.81723	Lama2;Ntn4
GO:0010800	positive regulation of peptidyl-threonine phosphorylation	biological_process	2	742	31	20900	0.301834	0.515303	1.81723	Egf;Wnk3
GO:0030041	actin filament polymerization	biological_process	2	742	31	20900	0.301834	0.515303	1.81723	Spire1;Dlg1
GO:0030148	sphingolipid biosynthetic process	biological_process	2	742	31	20900	0.301834	0.515303	1.81723	Elovl4;Hacd4
GO:0030279	negative regulation of ossification	biological_process	2	742	31	20900	0.301834	0.515303	1.81723	Chsy1;Vdr
GO:0031032	actomyosin structure organization	biological_process	2	742	31	20900	0.301834	0.515303	1.81723	Cdc42bpb;Epb41l5
GO:0032148	activation of protein kinase B activity	biological_process	2	742	31	20900	0.301834	0.515303	1.81723	Slc1a1;Fgf1
GO:0035082	axoneme assembly	biological_process	2	742	31	20900	0.301834	0.515303	1.81723	Ofd1;Cc2d2a
GO:0045454	cell redox homeostasis	biological_process	2	742	31	20900	0.301834	0.515303	1.81723	Gsr;Krit1
GO:0061098	positive regulation of protein tyrosine kinase activity	biological_process	2	742	31	20900	0.301834	0.515303	1.81723	Agrn;Egf
GO:0098655	monoatomic cation transmembrane transport	biological_process	2	742	31	20900	0.301834	0.515303	1.81723	Atp1a2;Atp1b1
GO:1990830	cellular response to leukemia inhibitory factor	biological_process	6	742	128	20900	0.302946	0.515303	1.32033	Tle4;Rif1;Mat2a;Slc25a5;Gfpt2;Tfrc
GO:0000050	urea cycle	biological_process	1	742	10	20900	0.30341	0.515303	2.81671	Fh1
GO:0001504	neurotransmitter uptake	biological_process	1	742	10	20900	0.30341	0.515303	2.81671	Atp1a2
GO:0006309	apoptotic DNA fragmentation	biological_process	1	742	10	20900	0.30341	0.515303	2.81671	Dffa
GO:0006474	N-terminal protein amino acid acetylation	biological_process	1	742	10	20900	0.30341	0.515303	2.81671	Naa20
GO:0006614	SRP-dependent cotranslational protein targeting to membrane	biological_process	1	742	10	20900	0.30341	0.515303	2.81671	Sec61a1
GO:0006616	SRP-dependent cotranslational protein targeting to membrane, translocation	biological_process	1	742	10	20900	0.30341	0.515303	2.81671	Sec61a1
GO:0006896	Golgi to vacuole transport	biological_process	1	742	10	20900	0.30341	0.515303	2.81671	Ap1g1
GO:0007220	Notch receptor processing	biological_process	1	742	10	20900	0.30341	0.515303	2.81671	Aph1a
GO:0008343	adult feeding behavior	biological_process	1	742	10	20900	0.30341	0.515303	2.81671	Usp46
GO:0009435	NAD biosynthetic process	biological_process	1	742	10	20900	0.30341	0.515303	2.81671	Nmnat2
GO:0009950	dorsal/ventral axis specification	biological_process	1	742	10	20900	0.30341	0.515303	2.81671	Bmpr1a
GO:0010586	miRNA metabolic process	biological_process	1	742	10	20900	0.30341	0.515303	2.81671	Ago1
GO:0014850	response to muscle activity	biological_process	1	742	10	20900	0.30341	0.515303	2.81671	Fndc5
GO:0014883	transition between fast and slow fiber	biological_process	1	742	10	20900	0.30341	0.515303	2.81671	Atp2a2
GO:0016188	synaptic vesicle maturation	biological_process	1	742	10	20900	0.30341	0.515303	2.81671	Unc13a
GO:0019363	pyridine nucleotide biosynthetic process	biological_process	1	742	10	20900	0.30341	0.515303	2.81671	Nmnat2
GO:0021612	facial nerve structural organization	biological_process	1	742	10	20900	0.30341	0.515303	2.81671	Sema3a
GO:0021860	pyramidal neuron development	biological_process	1	742	10	20900	0.30341	0.515303	2.81671	Uqcrq
GO:0021930	cerebellar granule cell precursor proliferation	biological_process	1	742	10	20900	0.30341	0.515303	2.81671	Egf
GO:0022027	interkinetic nuclear migration	biological_process	1	742	10	20900	0.30341	0.515303	2.81671	Hook3
GO:0030070	insulin processing	biological_process	1	742	10	20900	0.30341	0.515303	2.81671	Pcsk1
GO:0030388	fructose 1,6-bisphosphate metabolic process	biological_process	1	742	10	20900	0.30341	0.515303	2.81671	Aldoc
GO:0031123	RNA 3'-end processing	biological_process	1	742	10	20900	0.30341	0.515303	2.81671	Lin28b
GO:0031666	positive regulation of lipopolysaccharide-mediated signaling pathway	biological_process	1	742	10	20900	0.30341	0.515303	2.81671	Bmp6
GO:0032026	response to magnesium ion	biological_process	1	742	10	20900	0.30341	0.515303	2.81671	Entpd6
GO:0032263	GMP salvage	biological_process	1	742	10	20900	0.30341	0.515303	2.81671	Adk
GO:0032511	late endosome to vacuole transport via multivesicular body sorting pathway	biological_process	1	742	10	20900	0.30341	0.515303	2.81671	Vta1
GO:0032940	secretion by cell	biological_process	1	742	10	20900	0.30341	0.515303	2.81671	Serpine2
GO:0032964	collagen biosynthetic process	biological_process	1	742	10	20900	0.30341	0.515303	2.81671	Fosl2
GO:0033603	positive regulation of dopamine secretion	biological_process	1	742	10	20900	0.30341	0.515303	2.81671	Rtn4
GO:0033625	positive regulation of integrin activation	biological_process	1	742	10	20900	0.30341	0.515303	2.81671	Plek
GO:0034333	adherens junction assembly	biological_process	1	742	10	20900	0.30341	0.515303	2.81671	Pak2
GO:0034727	piecemeal microautophagy of the nucleus	biological_process	1	742	10	20900	0.30341	0.515303	2.81671	Ulk1
GO:0035562	negative regulation of chromatin binding	biological_process	1	742	10	20900	0.30341	0.515303	2.81671	Btaf1
GO:0035646	endosome to melanosome transport	biological_process	1	742	10	20900	0.30341	0.515303	2.81671	Ap1g1
GO:0035723	interleukin-15-mediated signaling pathway	biological_process	1	742	10	20900	0.30341	0.515303	2.81671	Il15ra
GO:0042048	olfactory behavior	biological_process	1	742	10	20900	0.30341	0.515303	2.81671	Shank1
GO:0042058	regulation of epidermal growth factor receptor signaling pathway	biological_process	1	742	10	20900	0.30341	0.515303	2.81671	Ptpn12
GO:0042415	norepinephrine metabolic process	biological_process	1	742	10	20900	0.30341	0.515303	2.81671	Rnf180
GO:0043276	anoikis	biological_process	1	742	10	20900	0.30341	0.515303	2.81671	Tfdp1
GO:0043278	response to morphine	biological_process	1	742	10	20900	0.30341	0.515303	2.81671	Slc1a1
GO:0044571	[2Fe-2S] cluster assembly	biological_process	1	742	10	20900	0.30341	0.515303	2.81671	Hscb
GO:0045199	maintenance of epithelial cell apical/basal polarity	biological_process	1	742	10	20900	0.30341	0.515303	2.81671	Wdr1
GO:0045926	negative regulation of growth	biological_process	1	742	10	20900	0.30341	0.515303	2.81671	Pnpt1
GO:0046321	positive regulation of fatty acid oxidation	biological_process	1	742	10	20900	0.30341	0.515303	2.81671	Nr4a3
GO:0046322	negative regulation of fatty acid oxidation	biological_process	1	742	10	20900	0.30341	0.515303	2.81671	Appl2
GO:0048382	mesendoderm development	biological_process	1	742	10	20900	0.30341	0.515303	2.81671	Bmpr1a
GO:0048679	regulation of axon regeneration	biological_process	1	742	10	20900	0.30341	0.515303	2.81671	Ptprf
GO:0048702	embryonic neurocranium morphogenesis	biological_process	1	742	10	20900	0.30341	0.515303	2.81671	Tulp3
GO:0048729	tissue morphogenesis	biological_process	1	742	10	20900	0.30341	0.515303	2.81671	Dlg1
GO:0050801	monoatomic ion homeostasis	biological_process	1	742	10	20900	0.30341	0.515303	2.81671	Wnk3
GO:0050856	regulation of T cell receptor signaling pathway	biological_process	1	742	10	20900	0.30341	0.515303	2.81671	Usp9x
GO:0050974	detection of mechanical stimulus involved in sensory perception	biological_process	1	742	10	20900	0.30341	0.515303	2.81671	Serpine2
GO:0051292	nuclear pore complex assembly	biological_process	1	742	10	20900	0.30341	0.515303	2.81671	Rtn4
GO:0060022	hard palate development	biological_process	1	742	10	20900	0.30341	0.515303	2.81671	Dlg1
GO:0060346	bone trabecula formation	biological_process	1	742	10	20900	0.30341	0.515303	2.81671	Ppargc1b
GO:0060856	establishment of blood-brain barrier	biological_process	1	742	10	20900	0.30341	0.515303	2.81671	Vps4b
GO:0060982	coronary artery morphogenesis	biological_process	1	742	10	20900	0.30341	0.515303	2.81671	Sec24b
GO:0070198	protein localization to chromosome, telomeric region	biological_process	1	742	10	20900	0.30341	0.515303	2.81671	Tnks2
GO:0070314	G1 to G0 transition	biological_process	1	742	10	20900	0.30341	0.515303	2.81671	Rpl23
GO:0070327	thyroid hormone transport	biological_process	1	742	10	20900	0.30341	0.515303	2.81671	Slc16a10
GO:0070934	CRD-mediated mRNA stabilization	biological_process	1	742	10	20900	0.30341	0.515303	2.81671	Syncrip
GO:0071044	histone mRNA catabolic process	biological_process	1	742	10	20900	0.30341	0.515303	2.81671	Xrn1
GO:0090161	Golgi ribbon formation	biological_process	1	742	10	20900	0.30341	0.515303	2.81671	Golph3
GO:0090331	negative regulation of platelet aggregation	biological_process	1	742	10	20900	0.30341	0.515303	2.81671	Serpine2
GO:0098970	postsynaptic neurotransmitter receptor diffusion trapping	biological_process	1	742	10	20900	0.30341	0.515303	2.81671	Cacng8
GO:1900408	negative regulation of cellular response to oxidative stress	biological_process	1	742	10	20900	0.30341	0.515303	2.81671	Tsc1
GO:1901526	positive regulation of mitophagy	biological_process	1	742	10	20900	0.30341	0.515303	2.81671	Slc25a5
GO:1901985	positive regulation of protein acetylation	biological_process	1	742	10	20900	0.30341	0.515303	2.81671	Ep300
GO:1902305	regulation of sodium ion transmembrane transport	biological_process	1	742	10	20900	0.30341	0.515303	2.81671	Nedd4l
GO:1902732	positive regulation of chondrocyte proliferation	biological_process	1	742	10	20900	0.30341	0.515303	2.81671	Scube2
GO:1902966	positive regulation of protein localization to early endosome	biological_process	1	742	10	20900	0.30341	0.515303	2.81671	Egf
GO:1903589	positive regulation of blood vessel endothelial cell proliferation involved in sprouting angiogenesis	biological_process	1	742	10	20900	0.30341	0.515303	2.81671	Ppp1r16b
GO:1904851	positive regulation of establishment of protein localization to telomere	biological_process	1	742	10	20900	0.30341	0.515303	2.81671	Tcp1
GO:1990264	peptidyl-tyrosine dephosphorylation involved in inactivation of protein kinase activity	biological_process	1	742	10	20900	0.30341	0.515303	2.81671	Ptprt
GO:2000008	regulation of protein localization to cell surface	biological_process	1	742	10	20900	0.30341	0.515303	2.81671	Egf
GO:2000278	regulation of DNA biosynthetic process	biological_process	1	742	10	20900	0.30341	0.515303	2.81671	Tfdp1
GO:2000987	positive regulation of behavioral fear response	biological_process	1	742	10	20900	0.30341	0.515303	2.81671	Npas2
GO:2001056	positive regulation of cysteine-type endopeptidase activity	biological_process	1	742	10	20900	0.30341	0.515303	2.81671	Ttbk1
GO:0043161	proteasome-mediated ubiquitin-dependent protein catabolic process	biological_process	9	742	205	20900	0.305501	0.518618	1.23661	Wdr26;Rnf187;Nedd4l;Znrf2;Appbp2;Wwp1;Tnfaip1;Cd2ap;Ubxn11
GO:0016579	protein deubiquitination	biological_process	4	742	79	20900	0.308188	0.522641	1.42618	Usp9x;Usp33;Usp46;Uchl3
GO:0007005	mitochondrion organization	biological_process	5	742	104	20900	0.31001	0.522641	1.35419	Cox10;Pex5;Tug1;Plec;Afg1l
GO:0045666	positive regulation of neuron differentiation	biological_process	5	742	104	20900	0.31001	0.522641	1.35419	Bmp6;Etv5;Brinp3;Bnip2;S100b
GO:0000381	regulation of alternative mRNA splicing, via spliceosome	biological_process	3	742	55	20900	0.310211	0.522641	1.53639	Ddx5;Thrap3;Fam172a
GO:0006879	intracellular iron ion homeostasis	biological_process	3	742	55	20900	0.310211	0.522641	1.53639	Bmp6;Atp6v0a2;Tfrc
GO:0009968	negative regulation of signal transduction	biological_process	3	742	55	20900	0.310211	0.522641	1.53639	Rgs20;Rgs10;Mfhas1
GO:0051649	establishment of localization in cell	biological_process	9	742	206	20900	0.310397	0.522641	1.2306	Ano4;Pafah1b1;Nedd4l;Ulk1;Vamp2;Atg5;Grik1;Abca1;Scn1a
GO:0000398	mRNA splicing, via spliceosome	biological_process	7	742	155	20900	0.312654	0.522641	1.27206	Hspa8;Tra2a;Ubl5;Snw1;Snrnp200;Cwc15;Prpf31
GO:0002053	positive regulation of mesenchymal cell proliferation	biological_process	2	742	32	20900	0.315055	0.522641	1.76044	Irs1;Bmpr1a
GO:0006911	phagocytosis, engulfment	biological_process	2	742	32	20900	0.315055	0.522641	1.76044	Elmo1;Abca1
GO:0007595	lactation	biological_process	2	742	32	20900	0.315055	0.522641	1.76044	Kalrn;Vdr
GO:0016239	positive regulation of macroautophagy	biological_process	2	742	32	20900	0.315055	0.522641	1.76044	Rab12;Tsc1
GO:0019915	lipid storage	biological_process	2	742	32	20900	0.315055	0.522641	1.76044	Bscl2;Hexa
GO:0032212	positive regulation of telomere maintenance via telomerase	biological_process	2	742	32	20900	0.315055	0.522641	1.76044	Tcp1;Parn
GO:0033344	cholesterol efflux	biological_process	2	742	32	20900	0.315055	0.522641	1.76044	Npc2;Abca1
GO:0045930	negative regulation of mitotic cell cycle	biological_process	2	742	32	20900	0.315055	0.522641	1.76044	Angel2;Brinp3
GO:2001240	negative regulation of extrinsic apoptotic signaling pathway in absence of ligand	biological_process	2	742	32	20900	0.315055	0.522641	1.76044	Sgk3;Eya3
GO:0007405	neuroblast proliferation	biological_process	3	742	56	20900	0.320006	0.522641	1.50895	Pafah1b1;Numb;Acsl6
GO:0030178	negative regulation of Wnt signaling pathway	biological_process	3	742	56	20900	0.320006	0.522641	1.50895	Lrp1;Aida;Nlk
GO:0030838	positive regulation of actin filament polymerization	biological_process	3	742	56	20900	0.320006	0.522641	1.50895	Baiap2;Dlg1;Tenm1
GO:0048286	lung alveolus development	biological_process	3	742	56	20900	0.320006	0.522641	1.50895	Man1a2;Fosl2;Tmtc3
GO:0071456	cellular response to hypoxia	biological_process	4	742	81	20900	0.32434	0.522641	1.39097	Rtn4;Kcnd2;Ndnf;Cpeb1
GO:0000338	protein deneddylation	biological_process	1	742	11	20900	0.328153	0.522641	2.56065	Cops3
GO:0001956	positive regulation of neurotransmitter secretion	biological_process	1	742	11	20900	0.328153	0.522641	2.56065	Unc13a
GO:0006390	mitochondrial transcription	biological_process	1	742	11	20900	0.328153	0.522641	2.56065	Ppargc1b
GO:0006607	NLS-bearing protein import into nucleus	biological_process	1	742	11	20900	0.328153	0.522641	2.56065	Kpna3
GO:0006750	glutathione biosynthetic process	biological_process	1	742	11	20900	0.328153	0.522641	2.56065	Slc1a1
GO:0006983	ER overload response	biological_process	1	742	11	20900	0.328153	0.522641	2.56065	Tmco1
GO:0007168	receptor guanylyl cyclase signaling pathway	biological_process	1	742	11	20900	0.328153	0.522641	2.56065	Npr1
GO:0009086	methionine biosynthetic process	biological_process	1	742	11	20900	0.328153	0.522641	2.56065	Mthfr
GO:0010828	positive regulation of glucose transmembrane transport	biological_process	1	742	11	20900	0.328153	0.522641	2.56065	Nr4a3
GO:0010907	positive regulation of glucose metabolic process	biological_process	1	742	11	20900	0.328153	0.522641	2.56065	Irs1
GO:0015867	ATP transport	biological_process	1	742	11	20900	0.328153	0.522641	2.56065	Slc25a42
GO:0016075	rRNA catabolic process	biological_process	1	742	11	20900	0.328153	0.522641	2.56065	Xrn1
GO:0016241	regulation of macroautophagy	biological_process	1	742	11	20900	0.328153	0.522641	2.56065	Ulk1
GO:0016558	protein import into peroxisome matrix	biological_process	1	742	11	20900	0.328153	0.522641	2.56065	Pex5
GO:0018401	peptidyl-proline hydroxylation to 4-hydroxy-L-proline	biological_process	1	742	11	20900	0.328153	0.522641	2.56065	P4ha1
GO:0019227	neuronal action potential propagation	biological_process	1	742	11	20900	0.328153	0.522641	2.56065	Scn1a
GO:0019953	sexual reproduction	biological_process	1	742	11	20900	0.328153	0.522641	2.56065	Hexa
GO:0030195	negative regulation of blood coagulation	biological_process	1	742	11	20900	0.328153	0.522641	2.56065	Serpine2
GO:0030432	peristalsis	biological_process	1	742	11	20900	0.328153	0.522641	2.56065	Dlg1
GO:0031053	primary miRNA processing	biological_process	1	742	11	20900	0.328153	0.522641	2.56065	Ddx5
GO:0032732	positive regulation of interleukin-1 production	biological_process	1	742	11	20900	0.328153	0.522641	2.56065	Tmed10
GO:0032958	inositol phosphate biosynthetic process	biological_process	1	742	11	20900	0.328153	0.522641	2.56065	Ip6k1
GO:0033622	integrin activation	biological_process	1	742	11	20900	0.328153	0.522641	2.56065	Krit1
GO:0034109	homotypic cell-cell adhesion	biological_process	1	742	11	20900	0.328153	0.522641	2.56065	Ncam1
GO:0034205	amyloid-beta formation	biological_process	1	742	11	20900	0.328153	0.522641	2.56065	Aph1a
GO:0034392	negative regulation of smooth muscle cell apoptotic process	biological_process	1	742	11	20900	0.328153	0.522641	2.56065	Nr4a3
GO:0035372	protein localization to microtubule	biological_process	1	742	11	20900	0.328153	0.522641	2.56065	Dvl1
GO:0035726	common myeloid progenitor cell proliferation	biological_process	1	742	11	20900	0.328153	0.522641	2.56065	Nr4a3
GO:0036444	calcium import into the mitochondrion	biological_process	1	742	11	20900	0.328153	0.522641	2.56065	Mcu
GO:0042759	long-chain fatty acid biosynthetic process	biological_process	1	742	11	20900	0.328153	0.522641	2.56065	Myo5a
GO:0043517	positive regulation of DNA damage response, signal transduction by p53 class mediator	biological_process	1	742	11	20900	0.328153	0.522641	2.56065	Ddx5
GO:0043922	negative regulation by host of viral transcription	biological_process	1	742	11	20900	0.328153	0.522641	2.56065	Brd4
GO:0045141	meiotic telomere clustering	biological_process	1	742	11	20900	0.328153	0.522641	2.56065	Mlh1
GO:0045542	positive regulation of cholesterol biosynthetic process	biological_process	1	742	11	20900	0.328153	0.522641	2.56065	Fgf1
GO:0045603	positive regulation of endothelial cell differentiation	biological_process	1	742	11	20900	0.328153	0.522641	2.56065	Bmp6
GO:0046651	lymphocyte proliferation	biological_process	1	742	11	20900	0.328153	0.522641	2.56065	Pura
GO:0046761	viral budding from plasma membrane	biological_process	1	742	11	20900	0.328153	0.522641	2.56065	Vps4b
GO:0048617	embryonic foregut morphogenesis	biological_process	1	742	11	20900	0.328153	0.522641	2.56065	Epb41l5
GO:0048733	sebaceous gland development	biological_process	1	742	11	20900	0.328153	0.522641	2.56065	Ash1l
GO:0048846	axon extension involved in axon guidance	biological_process	1	742	11	20900	0.328153	0.522641	2.56065	Sema3a
GO:0051220	cytoplasmic sequestering of protein	biological_process	1	742	11	20900	0.328153	0.522641	2.56065	Ptprm
GO:0051291	protein heterooligomerization	biological_process	1	742	11	20900	0.328153	0.522641	2.56065	Mat2a
GO:0051315	attachment of mitotic spindle microtubules to kinetochore	biological_process	1	742	11	20900	0.328153	0.522641	2.56065	Cenpc1
GO:0051561	positive regulation of mitochondrial calcium ion concentration	biological_process	1	742	11	20900	0.328153	0.522641	2.56065	Mcu
GO:0051639	actin filament network formation	biological_process	1	742	11	20900	0.328153	0.522641	2.56065	Spire1
GO:0051926	negative regulation of calcium ion transport	biological_process	1	742	11	20900	0.328153	0.522641	2.56065	Gnao1
GO:0060314	regulation of ryanodine-sensitive calcium-release channel activity	biological_process	1	742	11	20900	0.328153	0.522641	2.56065	Fkbp1a
GO:0060385	axonogenesis involved in innervation	biological_process	1	742	11	20900	0.328153	0.522641	2.56065	Sema3a
GO:0061912	selective autophagy	biological_process	1	742	11	20900	0.328153	0.522641	2.56065	Calr
GO:0070213	protein auto-ADP-ribosylation	biological_process	1	742	11	20900	0.328153	0.522641	2.56065	Tnks2
GO:0070257	positive regulation of mucus secretion	biological_process	1	742	11	20900	0.328153	0.522641	2.56065	Atg5
GO:0070365	hepatocyte differentiation	biological_process	1	742	11	20900	0.328153	0.522641	2.56065	Smarcb1
GO:0070585	protein localization to mitochondrion	biological_process	1	742	11	20900	0.328153	0.522641	2.56065	Fkbp8
GO:0070828	heterochromatin organization	biological_process	1	742	11	20900	0.328153	0.522641	2.56065	Mthfr
GO:0071354	cellular response to interleukin-6	biological_process	1	742	11	20900	0.328153	0.522641	2.56065	Ptprt
GO:0071468	cellular response to acidic pH	biological_process	1	742	11	20900	0.328153	0.522641	2.56065	Pkd1l3
GO:0086011	membrane repolarization during action potential	biological_process	1	742	11	20900	0.328153	0.522641	2.56065	Kcnh6
GO:0090309	positive regulation of DNA methylation-dependent heterochromatin formation	biological_process	1	742	11	20900	0.328153	0.522641	2.56065	Atf7ip
GO:0098869	cellular oxidant detoxification	biological_process	1	742	11	20900	0.328153	0.522641	2.56065	Gsr
GO:0098884	postsynaptic neurotransmitter receptor internalization	biological_process	1	742	11	20900	0.328153	0.522641	2.56065	Synj1
GO:0098911	regulation of ventricular cardiac muscle cell action potential	biological_process	1	742	11	20900	0.328153	0.522641	2.56065	Dlg1
GO:0140115	export across plasma membrane	biological_process	1	742	11	20900	0.328153	0.522641	2.56065	Abca1
GO:1901222	regulation of non-canonical NF-kappaB signal transduction	biological_process	1	742	11	20900	0.328153	0.522641	2.56065	Tek
GO:1901380	negative regulation of potassium ion transmembrane transport	biological_process	1	742	11	20900	0.328153	0.522641	2.56065	Nedd4l
GO:1903829	positive regulation of protein localization	biological_process	1	742	11	20900	0.328153	0.522641	2.56065	Ppp1r9b
GO:1905820	positive regulation of chromosome separation	biological_process	1	742	11	20900	0.328153	0.522641	2.56065	Ncapd3
GO:2000145	regulation of cell motility	biological_process	1	742	11	20900	0.328153	0.522641	2.56065	Fes
GO:2000369	regulation of clathrin-dependent endocytosis	biological_process	1	742	11	20900	0.328153	0.522641	2.56065	Ush1g
GO:2000637	positive regulation of miRNA-mediated gene silencing	biological_process	1	742	11	20900	0.328153	0.522641	2.56065	Tial1
GO:2001214	positive regulation of vasculogenesis	biological_process	1	742	11	20900	0.328153	0.522641	2.56065	Rap1a
GO:0001935	endothelial cell proliferation	biological_process	2	742	33	20900	0.328218	0.522641	1.7071	Tek;Dlg1
GO:0006402	mRNA catabolic process	biological_process	2	742	33	20900	0.328218	0.522641	1.7071	Pnpt1;Parn
GO:0010875	positive regulation of cholesterol efflux	biological_process	2	742	33	20900	0.328218	0.522641	1.7071	Lrp1;Abca1
GO:0042771	intrinsic apoptotic signaling pathway in response to DNA damage by p53 class mediator	biological_process	2	742	33	20900	0.328218	0.522641	1.7071	Ep300;Snw1
GO:0045879	negative regulation of smoothened signaling pathway	biological_process	2	742	33	20900	0.328218	0.522641	1.7071	Serpine2;Tulp3
GO:0048009	insulin-like growth factor receptor signaling pathway	biological_process	2	742	33	20900	0.328218	0.522641	1.7071	Raf1;Irs1
GO:0051085	chaperone cofactor-dependent protein refolding	biological_process	2	742	33	20900	0.328218	0.522641	1.7071	Hspa8;Hsph1
GO:0071230	cellular response to amino acid stimulus	biological_process	3	742	57	20900	0.329804	0.524942	1.48248	Dnmt3a;Rragb;Cpeb1
GO:0007169	transmembrane receptor protein tyrosine kinase signaling pathway	biological_process	5	742	107	20900	0.331058	0.526716	1.31622	Samd12;Dok3;Tek;Ptprt;Ror1
GO:0006909	phagocytosis	biological_process	4	742	82	20900	0.332438	0.528686	1.37401	Elmo1;Cd302;4933434E20Rik;Lrp1
GO:0000723	telomere maintenance	biological_process	3	742	58	20900	0.339598	0.53683	1.45692	Tnks2;Rif1;Xrn1
GO:0042311	vasodilation	biological_process	3	742	58	20900	0.339598	0.53683	1.45692	Ptprm;Kat2b;Atg5
GO:2000045	regulation of G1/S transition of mitotic cell cycle	biological_process	3	742	58	20900	0.339598	0.53683	1.45692	Smarcb1;Brd7;Appl2
GO:0006303	double-strand break repair via nonhomologous end joining	biological_process	2	742	34	20900	0.341312	0.53683	1.65689	Mlh1;Smarcal1
GO:0030071	regulation of mitotic metaphase/anaphase transition	biological_process	2	742	34	20900	0.341312	0.53683	1.65689	Smarcb1;Brd7
GO:0035108	limb morphogenesis	biological_process	2	742	34	20900	0.341312	0.53683	1.65689	Asph;Nfia
GO:0043488	regulation of mRNA stability	biological_process	2	742	34	20900	0.341312	0.53683	1.65689	Alkbh5;Dhx36
GO:0045672	positive regulation of osteoclast differentiation	biological_process	2	742	34	20900	0.341312	0.53683	1.65689	Gnas;Ppargc1b
GO:0051497	negative regulation of stress fiber assembly	biological_process	2	742	34	20900	0.341312	0.53683	1.65689	Pak2;Arhgef18
GO:0051973	positive regulation of telomerase activity	biological_process	2	742	34	20900	0.341312	0.53683	1.65689	Tcp1;Parn
GO:0050673	epithelial cell proliferation	biological_process	4	742	84	20900	0.348658	0.53683	1.34129	Egf;Bmpr1a;Pura;Fgf1
GO:0003151	outflow tract morphogenesis	biological_process	3	742	59	20900	0.349382	0.53683	1.43223	Dvl1;Bmpr1a;Sec24b
GO:0007389	pattern specification process	biological_process	3	742	59	20900	0.349382	0.53683	1.43223	Asph;Disp1;Bmpr1a
GO:0048856	anatomical structure development	biological_process	3	742	59	20900	0.349382	0.53683	1.43223	Hinfp;Nr2c1;Eya3
GO:0001771	immunological synapse formation	biological_process	1	742	12	20900	0.352017	0.53683	2.34726	Dlg1
GO:0001952	regulation of cell-matrix adhesion	biological_process	1	742	12	20900	0.352017	0.53683	2.34726	Tsc1
GO:0003170	heart valve development	biological_process	1	742	12	20900	0.352017	0.53683	2.34726	Mdm4
GO:0003272	endocardial cushion formation	biological_process	1	742	12	20900	0.352017	0.53683	2.34726	Bmpr1a
GO:0003323	type B pancreatic cell development	biological_process	1	742	12	20900	0.352017	0.53683	2.34726	Bmp6
GO:0005979	regulation of glycogen biosynthetic process	biological_process	1	742	12	20900	0.352017	0.53683	2.34726	Ppp1ca
GO:0006098	pentose-phosphate shunt	biological_process	1	742	12	20900	0.352017	0.53683	2.34726	Rbks
GO:0006110	regulation of glycolytic process	biological_process	1	742	12	20900	0.352017	0.53683	2.34726	Ep300
GO:0006182	cGMP biosynthetic process	biological_process	1	742	12	20900	0.352017	0.53683	2.34726	Npr1
GO:0006516	glycoprotein catabolic process	biological_process	1	742	12	20900	0.352017	0.53683	2.34726	Stt3b
GO:0006536	glutamate metabolic process	biological_process	1	742	12	20900	0.352017	0.53683	2.34726	Mthfsl
GO:0006686	sphingomyelin biosynthetic process	biological_process	1	742	12	20900	0.352017	0.53683	2.34726	Vapa
GO:0006977	DNA damage response, signal transduction by p53 class mediator resulting in cell cycle arrest	biological_process	1	742	12	20900	0.352017	0.53683	2.34726	Rpl26
GO:0007033	vacuole organization	biological_process	1	742	12	20900	0.352017	0.53683	2.34726	Vps4b
GO:0009100	glycoprotein metabolic process	biological_process	1	742	12	20900	0.352017	0.53683	2.34726	Man1a2
GO:0009913	epidermal cell differentiation	biological_process	1	742	12	20900	0.352017	0.53683	2.34726	Gak
GO:0010572	positive regulation of platelet activation	biological_process	1	742	12	20900	0.352017	0.53683	2.34726	Plek
GO:0010950	positive regulation of endopeptidase activity	biological_process	1	742	12	20900	0.352017	0.53683	2.34726	Aph1a
GO:0014824	artery smooth muscle contraction	biological_process	1	742	12	20900	0.352017	0.53683	2.34726	Htr2a
GO:0015937	coenzyme A biosynthetic process	biological_process	1	742	12	20900	0.352017	0.53683	2.34726	Slc25a42
GO:0016486	peptide hormone processing	biological_process	1	742	12	20900	0.352017	0.53683	2.34726	Pcsk1
GO:0021756	striatum development	biological_process	1	742	12	20900	0.352017	0.53683	2.34726	Bbs4
GO:0021795	cerebral cortex cell migration	biological_process	1	742	12	20900	0.352017	0.53683	2.34726	Pex5
GO:0030042	actin filament depolymerization	biological_process	1	742	12	20900	0.352017	0.53683	2.34726	Wdr1
GO:0031023	microtubule organizing center organization	biological_process	1	742	12	20900	0.352017	0.53683	2.34726	Pafah1b1
GO:0031571	mitotic G1 DNA damage checkpoint signaling	biological_process	1	742	12	20900	0.352017	0.53683	2.34726	Rfwd3
GO:0032000	positive regulation of fatty acid beta-oxidation	biological_process	1	742	12	20900	0.352017	0.53683	2.34726	Irs1
GO:0032790	ribosome disassembly	biological_process	1	742	12	20900	0.352017	0.53683	2.34726	Ascc2
GO:0032825	positive regulation of natural killer cell differentiation	biological_process	1	742	12	20900	0.352017	0.53683	2.34726	Il15ra
GO:0035022	positive regulation of Rac protein signal transduction	biological_process	1	742	12	20900	0.352017	0.53683	2.34726	Rtn4
GO:0035066	positive regulation of histone acetylation	biological_process	1	742	12	20900	0.352017	0.53683	2.34726	Ep300
GO:0035455	response to interferon-alpha	biological_process	1	742	12	20900	0.352017	0.53683	2.34726	Adar
GO:0038180	nerve growth factor signaling pathway	biological_process	1	742	12	20900	0.352017	0.53683	2.34726	Rap1a
GO:0039702	viral budding via host ESCRT complex	biological_process	1	742	12	20900	0.352017	0.53683	2.34726	Vps4b
GO:0042989	sequestering of actin monomers	biological_process	1	742	12	20900	0.352017	0.53683	2.34726	Tmsb4x
GO:0043030	regulation of macrophage activation	biological_process	1	742	12	20900	0.352017	0.53683	2.34726	Mfhas1
GO:0045588	positive regulation of gamma-delta T cell differentiation	biological_process	1	742	12	20900	0.352017	0.53683	2.34726	Sox4
GO:0046166	glyceraldehyde-3-phosphate biosynthetic process	biological_process	1	742	12	20900	0.352017	0.53683	2.34726	Mdh1
GO:0048103	somatic stem cell division	biological_process	1	742	12	20900	0.352017	0.53683	2.34726	Fubp1
GO:0048608	reproductive structure development	biological_process	1	742	12	20900	0.352017	0.53683	2.34726	Dlg1
GO:0048853	forebrain morphogenesis	biological_process	1	742	12	20900	0.352017	0.53683	2.34726	Gak
GO:0050982	detection of mechanical stimulus	biological_process	1	742	12	20900	0.352017	0.53683	2.34726	Pkd1l3
GO:0051168	nuclear export	biological_process	1	742	12	20900	0.352017	0.53683	2.34726	Xpo5
GO:0051382	kinetochore assembly	biological_process	1	742	12	20900	0.352017	0.53683	2.34726	Cenpc1
GO:0060287	epithelial cilium movement involved in determination of left/right asymmetry	biological_process	1	742	12	20900	0.352017	0.53683	2.34726	Ofd1
GO:0060306	regulation of membrane repolarization	biological_process	1	742	12	20900	0.352017	0.53683	2.34726	Nedd4l
GO:0060317	cardiac epithelial to mesenchymal transition	biological_process	1	742	12	20900	0.352017	0.53683	2.34726	Rtn4
GO:0060485	mesenchyme development	biological_process	1	742	12	20900	0.352017	0.53683	2.34726	Sox4
GO:0060627	regulation of vesicle-mediated transport	biological_process	1	742	12	20900	0.352017	0.53683	2.34726	Vamp2
GO:0061061	muscle structure development	biological_process	1	742	12	20900	0.352017	0.53683	2.34726	Pdlim7
GO:0061626	pharyngeal arch artery morphogenesis	biological_process	1	742	12	20900	0.352017	0.53683	2.34726	Bmpr1a
GO:0070201	regulation of establishment of protein localization	biological_process	1	742	12	20900	0.352017	0.53683	2.34726	Epb41l5
GO:0070593	dendrite self-avoidance	biological_process	1	742	12	20900	0.352017	0.53683	2.34726	Dscaml1
GO:0070613	regulation of protein processing	biological_process	1	742	12	20900	0.352017	0.53683	2.34726	Prkaca
GO:0071361	cellular response to ethanol	biological_process	1	742	12	20900	0.352017	0.53683	2.34726	Trp53inp1
GO:0071372	cellular response to follicle-stimulating hormone stimulus	biological_process	1	742	12	20900	0.352017	0.53683	2.34726	Efna5
GO:0097062	dendritic spine maintenance	biological_process	1	742	12	20900	0.352017	0.53683	2.34726	Ckap5
GO:0097091	synaptic vesicle clustering	biological_process	1	742	12	20900	0.352017	0.53683	2.34726	Nrxn1
GO:1901029	negative regulation of mitochondrial outer membrane permeabilization involved in apoptotic signaling pathway	biological_process	1	742	12	20900	0.352017	0.53683	2.34726	Slc25a5
GO:1901387	positive regulation of voltage-gated calcium channel activity	biological_process	1	742	12	20900	0.352017	0.53683	2.34726	Stac
GO:1901796	regulation of signal transduction by p53 class mediator	biological_process	1	742	12	20900	0.352017	0.53683	2.34726	Rpl5
GO:1903377	negative regulation of oxidative stress-induced neuron intrinsic apoptotic signaling pathway	biological_process	1	742	12	20900	0.352017	0.53683	2.34726	Nono
GO:0001937	negative regulation of endothelial cell proliferation	biological_process	2	742	35	20900	0.354324	0.538813	1.60955	Ptprm;Krit1
GO:0007043	cell-cell junction assembly	biological_process	2	742	35	20900	0.354324	0.538813	1.60955	Pkp4;Cdh18
GO:0040014	regulation of multicellular organism growth	biological_process	2	742	35	20900	0.354324	0.538813	1.60955	Tnks2;Fosl2
GO:0048872	homeostasis of number of cells	biological_process	2	742	35	20900	0.354324	0.538813	1.60955	Fosl2;Ap3b1
GO:2001238	positive regulation of extrinsic apoptotic signaling pathway	biological_process	2	742	35	20900	0.354324	0.538813	1.60955	Pdia3;Pak2
GO:0048812	neuron projection morphogenesis	biological_process	4	742	85	20900	0.356774	0.542319	1.32551	Brsk1;Pak1;Kirrel3;Nrxn1
GO:0016197	endosomal transport	biological_process	3	742	60	20900	0.359151	0.54527	1.40836	Rab10;Vps4b;Abca1
GO:0071466	cellular response to xenobiotic stimulus	biological_process	3	742	60	20900	0.359151	0.54527	1.40836	Ppm1e;Rap1a;Tfrc
GO:0001501	skeletal system development	biological_process	5	742	111	20900	0.359309	0.545289	1.26879	Gnas;Ash1l;Vdr;Gdf11;Hexa
GO:0006486	protein glycosylation	biological_process	4	742	86	20900	0.364888	0.549798	1.3101	St3gal2;Stt3b;Tmem59;St3gal3
GO:0019882	antigen processing and presentation	biological_process	2	742	36	20900	0.367243	0.549798	1.56484	Rab10;Ap3b1
GO:0032435	negative regulation of proteasomal ubiquitin-dependent protein catabolic process	biological_process	2	742	36	20900	0.367243	0.549798	1.56484	Usp9x;N4bp1
GO:0086091	regulation of heart rate by cardiac conduction	biological_process	2	742	36	20900	0.367243	0.549798	1.56484	Cacnb2;Kcnh6
GO:0006413	translational initiation	biological_process	3	742	61	20900	0.368898	0.549798	1.38527	Eif3e;Eif5;Eif2s1
GO:0010033	response to organic substance	biological_process	3	742	61	20900	0.368898	0.549798	1.38527	Slc6a1;Pak1;Gart
GO:0032456	endocytic recycling	biological_process	3	742	61	20900	0.368898	0.549798	1.38527	Gga3;Snx3;Rab12
GO:0016567	protein ubiquitination	biological_process	13	742	325	20900	0.369967	0.549798	1.12668	Trim41;Nedd4l;Arih2;Cdc27;Med23;Wwp1;Mdm4;Atg5;Rfwd3;Kcmf1;Mib1;Tnfaip1;Rpgr
GO:0019722	calcium-mediated signaling	biological_process	4	742	87	20900	0.372997	0.549798	1.29504	Ncam1;Mcu;Ppp1r9b;Grm1
GO:0043525	positive regulation of neuron apoptotic process	biological_process	4	742	87	20900	0.372997	0.549798	1.29504	Grik2;Htr2a;Ptprf;Pak3
GO:0030334	regulation of cell migration	biological_process	5	742	113	20900	0.37347	0.549798	1.24633	Rtn4;Tmsb4x;Lama2;Tek;Kif2a
GO:0000470	maturation of LSU-rRNA	biological_process	1	742	13	20900	0.375036	0.549798	2.1667	Rpl7a
GO:0001682	tRNA 5'-leader removal	biological_process	1	742	13	20900	0.375036	0.549798	2.1667	Rpp30
GO:0002064	epithelial cell development	biological_process	1	742	13	20900	0.375036	0.549798	2.1667	Gak
GO:0002753	cytosolic pattern recognition receptor signaling pathway	biological_process	1	742	13	20900	0.375036	0.549798	2.1667	Tifa
GO:0003254	regulation of membrane depolarization	biological_process	1	742	13	20900	0.375036	0.549798	2.1667	Nedd4l
GO:0003417	growth plate cartilage development	biological_process	1	742	13	20900	0.375036	0.549798	2.1667	Fosl2
GO:0006970	response to osmotic stress	biological_process	1	742	13	20900	0.375036	0.549798	2.1667	Tsc22d2
GO:0006996	organelle organization	biological_process	1	742	13	20900	0.375036	0.549798	2.1667	Atp2a2
GO:0007035	vacuolar acidification	biological_process	1	742	13	20900	0.375036	0.549798	2.1667	Atp6v0a2
GO:0007076	mitotic chromosome condensation	biological_process	1	742	13	20900	0.375036	0.549798	2.1667	Ncapd3
GO:0009083	branched-chain amino acid catabolic process	biological_process	1	742	13	20900	0.375036	0.549798	2.1667	Bckdhb
GO:0010243	response to organonitrogen compound	biological_process	1	742	13	20900	0.375036	0.549798	2.1667	Gnao1
GO:0016050	vesicle organization	biological_process	1	742	13	20900	0.375036	0.549798	2.1667	Cd2ap
GO:0016242	negative regulation of macroautophagy	biological_process	1	742	13	20900	0.375036	0.549798	2.1667	Tsc1
GO:0030048	actin filament-based movement	biological_process	1	742	13	20900	0.375036	0.549798	2.1667	Myo5a
GO:0030518	intracellular steroid hormone receptor signaling pathway	biological_process	1	742	13	20900	0.375036	0.549798	2.1667	Esrra
GO:0031629	synaptic vesicle fusion to presynaptic active zone membrane	biological_process	1	742	13	20900	0.375036	0.549798	2.1667	Snap47
GO:0031915	positive regulation of synaptic plasticity	biological_process	1	742	13	20900	0.375036	0.549798	2.1667	Unc13a
GO:0032482	Rab protein signal transduction	biological_process	1	742	13	20900	0.375036	0.549798	2.1667	Rab12
GO:0032515	negative regulation of phosphoprotein phosphatase activity	biological_process	1	742	13	20900	0.375036	0.549798	2.1667	Ppp1r9b
GO:0032801	receptor catabolic process	biological_process	1	742	13	20900	0.375036	0.549798	2.1667	Uvrag
GO:0033148	positive regulation of intracellular estrogen receptor signaling pathway	biological_process	1	742	13	20900	0.375036	0.549798	2.1667	Pak1
GO:0033327	Leydig cell differentiation	biological_process	1	742	13	20900	0.375036	0.549798	2.1667	Plekha1
GO:0034620	cellular response to unfolded protein	biological_process	1	742	13	20900	0.375036	0.549798	2.1667	Rhbdd1
GO:0036092	phosphatidylinositol-3-phosphate biosynthetic process	biological_process	1	742	13	20900	0.375036	0.549798	2.1667	Uvrag
GO:0038133	ERBB2-ERBB3 signaling pathway	biological_process	1	742	13	20900	0.375036	0.549798	2.1667	Raf1
GO:0042640	anagen	biological_process	1	742	13	20900	0.375036	0.549798	2.1667	Myo5a
GO:0042753	positive regulation of circadian rhythm	biological_process	1	742	13	20900	0.375036	0.549798	2.1667	Thrap3
GO:0043039	tRNA aminoacylation	biological_process	1	742	13	20900	0.375036	0.549798	2.1667	Tars
GO:0043267	negative regulation of potassium ion transport	biological_process	1	742	13	20900	0.375036	0.549798	2.1667	Htr2a
GO:0043268	positive regulation of potassium ion transport	biological_process	1	742	13	20900	0.375036	0.549798	2.1667	Dlg1
GO:0043931	ossification involved in bone maturation	biological_process	1	742	13	20900	0.375036	0.549798	2.1667	Sema4d
GO:0045618	positive regulation of keratinocyte differentiation	biological_process	1	742	13	20900	0.375036	0.549798	2.1667	Vdr
GO:0046425	regulation of receptor signaling pathway via JAK-STAT	biological_process	1	742	13	20900	0.375036	0.549798	2.1667	Egf
GO:0046549	retinal cone cell development	biological_process	1	742	13	20900	0.375036	0.549798	2.1667	Rorb
GO:0048304	positive regulation of isotype switching to IgG isotypes	biological_process	1	742	13	20900	0.375036	0.549798	2.1667	Mlh1
GO:0048771	tissue remodeling	biological_process	1	742	13	20900	0.375036	0.549798	2.1667	Fosl2
GO:0050435	amyloid-beta metabolic process	biological_process	1	742	13	20900	0.375036	0.549798	2.1667	Unc13a
GO:0051223	regulation of protein transport	biological_process	1	742	13	20900	0.375036	0.549798	2.1667	Egf
GO:0051549	positive regulation of keratinocyte migration	biological_process	1	742	13	20900	0.375036	0.549798	2.1667	Adam9
GO:0070986	left/right axis specification	biological_process	1	742	13	20900	0.375036	0.549798	2.1667	Epb41l5
GO:0071233	cellular response to leucine	biological_process	1	742	13	20900	0.375036	0.549798	2.1667	Ep300
GO:0071380	cellular response to prostaglandin E stimulus	biological_process	1	742	13	20900	0.375036	0.549798	2.1667	Gnas
GO:0071398	cellular response to fatty acid	biological_process	1	742	13	20900	0.375036	0.549798	2.1667	Irs1
GO:0071493	cellular response to UV-B	biological_process	1	742	13	20900	0.375036	0.549798	2.1667	Map3k20
GO:0071498	cellular response to fluid shear stress	biological_process	1	742	13	20900	0.375036	0.549798	2.1667	Plec
GO:0071679	commissural neuron axon guidance	biological_process	1	742	13	20900	0.375036	0.549798	2.1667	Ncam1
GO:0080111	DNA demethylation	biological_process	1	742	13	20900	0.375036	0.549798	2.1667	Tet3
GO:0097475	motor neuron migration	biological_process	1	742	13	20900	0.375036	0.549798	2.1667	Celsr3
GO:0098656	monoatomic anion transmembrane transport	biological_process	1	742	13	20900	0.375036	0.549798	2.1667	Vdac1
GO:1901800	positive regulation of proteasomal protein catabolic process	biological_process	1	742	13	20900	0.375036	0.549798	2.1667	Tmtc3
GO:1902043	positive regulation of extrinsic apoptotic signaling pathway via death domain receptors	biological_process	1	742	13	20900	0.375036	0.549798	2.1667	Bmpr1b
GO:1902902	negative regulation of autophagosome assembly	biological_process	1	742	13	20900	0.375036	0.549798	2.1667	Tmem39a
GO:1990253	cellular response to leucine starvation	biological_process	1	742	13	20900	0.375036	0.549798	2.1667	Rragb
GO:0048839	inner ear development	biological_process	3	742	62	20900	0.378618	0.554274	1.36292	Anp32b;Ror1;Pcdh15
GO:0030336	negative regulation of cell migration	biological_process	6	742	140	20900	0.37868	0.554274	1.20716	Arid4b;Rbbp4;Ptprt;Suds3;Trp53inp1;Dpysl3
GO:0001958	endochondral ossification	biological_process	2	742	37	20900	0.38006	0.554778	1.52255	Gnas;Bmp6
GO:0002040	sprouting angiogenesis	biological_process	2	742	37	20900	0.38006	0.554778	1.52255	Sema3e;Tek
GO:0016339	calcium-dependent cell-cell adhesion via plasma membrane cell adhesion molecules	biological_process	2	742	37	20900	0.38006	0.554778	1.52255	Nrxn1;Cdh18
GO:0030833	regulation of actin filament polymerization	biological_process	2	742	37	20900	0.38006	0.554778	1.52255	Gba2;Pak3
GO:0042755	eating behavior	biological_process	2	742	37	20900	0.38006	0.554778	1.52255	Oprm1;Uchl3
GO:0048514	blood vessel morphogenesis	biological_process	2	742	37	20900	0.38006	0.554778	1.52255	Efnb2;Slc1a1
GO:0097352	autophagosome maturation	biological_process	2	742	37	20900	0.38006	0.554778	1.52255	Uvrag;Vps4b
GO:0006887	exocytosis	biological_process	5	742	114	20900	0.380551	0.555279	1.2354	Myo5a;Snap47;Rims4;Unc13a;Pak1
GO:0043123	positive regulation of canonical NF-kappaB signal transduction	biological_process	6	742	141	20900	0.385045	0.561281	1.1986	Brd4;S100b;Ror1;Tfrc;Tifa;Dhx36
GO:0001525	angiogenesis	biological_process	11	742	275	20900	0.386573	0.561281	1.12668	Ndnf;Egf;Efnb2;Krit1;Sema3e;Bmpr1a;Vps4b;Tek;Nrxn1;Rapgef3;Fgf1
GO:0048666	neuron development	biological_process	3	742	63	20900	0.388306	0.561281	1.34129	Ncam1;Ugcg;Tenm1
GO:0000422	autophagy of mitochondrion	biological_process	2	742	38	20900	0.392766	0.561281	1.48248	Ulk1;Atg5
GO:0005977	glycogen metabolic process	biological_process	2	742	38	20900	0.392766	0.561281	1.48248	Gys1;Ppp1ca
GO:0008625	extrinsic apoptotic signaling pathway via death domain receptors	biological_process	2	742	38	20900	0.392766	0.561281	1.48248	Raf1;Bex3
GO:0031297	replication fork processing	biological_process	2	742	38	20900	0.392766	0.561281	1.48248	Rfwd3;Smarcal1
GO:0048008	platelet-derived growth factor receptor signaling pathway	biological_process	2	742	38	20900	0.392766	0.561281	1.48248	Nr4a3;Plekha1
GO:0071320	cellular response to cAMP	biological_process	2	742	38	20900	0.392766	0.561281	1.48248	Rap1a;Rapgef3
GO:0071364	cellular response to epidermal growth factor stimulus	biological_process	2	742	38	20900	0.392766	0.561281	1.48248	Eef1a1;Ptpn12
GO:1990138	neuron projection extension	biological_process	2	742	38	20900	0.392766	0.561281	1.48248	Usp9x;S100b
GO:0006346	DNA methylation-dependent heterochromatin formation	biological_process	1	742	14	20900	0.397237	0.561281	2.01194	Dnmt3a
GO:0006620	post-translational protein targeting to endoplasmic reticulum membrane	biological_process	1	742	14	20900	0.397237	0.561281	2.01194	Sec61a1
GO:0006744	ubiquinone biosynthetic process	biological_process	1	742	14	20900	0.397237	0.561281	2.01194	Coq3
GO:0006790	sulfur compound metabolic process	biological_process	1	742	14	20900	0.397237	0.561281	2.01194	Sult4a1
GO:0007175	negative regulation of epidermal growth factor-activated receptor activity	biological_process	1	742	14	20900	0.397237	0.561281	2.01194	Zgpat
GO:0010739	positive regulation of protein kinase A signaling	biological_process	1	742	14	20900	0.397237	0.561281	2.01194	Nrxn1
GO:0010955	negative regulation of protein processing	biological_process	1	742	14	20900	0.397237	0.561281	2.01194	Serpine2
GO:0016446	somatic hypermutation of immunoglobulin genes	biological_process	1	742	14	20900	0.397237	0.561281	2.01194	Mlh1
GO:0021670	lateral ventricle development	biological_process	1	742	14	20900	0.397237	0.561281	2.01194	Numb
GO:0030949	positive regulation of vascular endothelial growth factor receptor signaling pathway	biological_process	1	742	14	20900	0.397237	0.561281	2.01194	Tek
GO:0031076	embryonic camera-type eye development	biological_process	1	742	14	20900	0.397237	0.561281	2.01194	Tulp3
GO:0032233	positive regulation of actin filament bundle assembly	biological_process	1	742	14	20900	0.397237	0.561281	2.01194	Plek
GO:0032525	somite rostral/caudal axis specification	biological_process	1	742	14	20900	0.397237	0.561281	2.01194	Epb41l5
GO:0034315	regulation of Arp2/3 complex-mediated actin nucleation	biological_process	1	742	14	20900	0.397237	0.561281	2.01194	Carmil3
GO:0035137	hindlimb morphogenesis	biological_process	1	742	14	20900	0.397237	0.561281	2.01194	Bmpr1a
GO:0035435	phosphate ion transmembrane transport	biological_process	1	742	14	20900	0.397237	0.561281	2.01194	Vdr
GO:0035729	cellular response to hepatocyte growth factor stimulus	biological_process	1	742	14	20900	0.397237	0.561281	2.01194	Appl2
GO:0035773	insulin secretion involved in cellular response to glucose stimulus	biological_process	1	742	14	20900	0.397237	0.561281	2.01194	Raf1
GO:0036258	multivesicular body assembly	biological_process	1	742	14	20900	0.397237	0.561281	2.01194	Vps4b
GO:0042119	neutrophil activation	biological_process	1	742	14	20900	0.397237	0.561281	2.01194	Kmt2e
GO:0045060	negative thymic T cell selection	biological_process	1	742	14	20900	0.397237	0.561281	2.01194	Atg5
GO:0045176	apical protein localization	biological_process	1	742	14	20900	0.397237	0.561281	2.01194	Arf4
GO:0045744	negative regulation of G protein-coupled receptor signaling pathway	biological_process	1	742	14	20900	0.397237	0.561281	2.01194	Plek
GO:0045792	negative regulation of cell size	biological_process	1	742	14	20900	0.397237	0.561281	2.01194	Tsc1
GO:0048711	positive regulation of astrocyte differentiation	biological_process	1	742	14	20900	0.397237	0.561281	2.01194	Serpine2
GO:0051310	metaphase chromosome alignment	biological_process	1	742	14	20900	0.397237	0.561281	2.01194	Trappc12
GO:0051984	positive regulation of chromosome segregation	biological_process	1	742	14	20900	0.397237	0.561281	2.01194	Ncapd3
GO:0060993	kidney morphogenesis	biological_process	1	742	14	20900	0.397237	0.561281	2.01194	Sox4
GO:0061099	negative regulation of protein tyrosine kinase activity	biological_process	1	742	14	20900	0.397237	0.561281	2.01194	Sh3bp5
GO:0070207	protein homotrimerization	biological_process	1	742	14	20900	0.397237	0.561281	2.01194	Pnpt1
GO:0070242	thymocyte apoptotic process	biological_process	1	742	14	20900	0.397237	0.561281	2.01194	Dffa
GO:0071482	cellular response to light stimulus	biological_process	1	742	14	20900	0.397237	0.561281	2.01194	Rpgr
GO:0086002	cardiac muscle cell action potential involved in contraction	biological_process	1	742	14	20900	0.397237	0.561281	2.01194	Scn1a
GO:0090179	planar cell polarity pathway involved in neural tube closure	biological_process	1	742	14	20900	0.397237	0.561281	2.01194	Dvl1
GO:0097194	execution phase of apoptosis	biological_process	1	742	14	20900	0.397237	0.561281	2.01194	Aifm3
GO:0097242	amyloid-beta clearance	biological_process	1	742	14	20900	0.397237	0.561281	2.01194	Lrp1
GO:0099565	chemical synaptic transmission, postsynaptic	biological_process	1	742	14	20900	0.397237	0.561281	2.01194	Grm1
GO:0140042	lipid droplet formation	biological_process	1	742	14	20900	0.397237	0.561281	2.01194	Bscl2
GO:1900025	negative regulation of substrate adhesion-dependent cell spreading	biological_process	1	742	14	20900	0.397237	0.561281	2.01194	Efna5
GO:2001046	positive regulation of integrin-mediated signaling pathway	biological_process	1	742	14	20900	0.397237	0.561281	2.01194	Lama2
GO:2001241	positive regulation of extrinsic apoptotic signaling pathway in absence of ligand	biological_process	1	742	14	20900	0.397237	0.561281	2.01194	Ppp1ca
GO:0009611	response to wounding	biological_process	3	742	64	20900	0.397956	0.561662	1.32033	Nfia;Serpine2;Dst
GO:0010506	regulation of autophagy	biological_process	3	742	64	20900	0.397956	0.561662	1.32033	Uvrag;Usp33;Soga3
GO:0006974	DNA damage response	biological_process	20	742	523	20900	0.39879	0.562627	1.07714	Npas2;Brd4;Rif1;Cbx5;Nono;Uvrag;Zfyve26;Zbtb40;Brsk1;Rfwd3;Fancl;Fh1;Mlh1;Pak1;Ascc2;Vrk1;Macrod1;Flywch1;Smarcal1;Eya3
GO:0006915	apoptotic process	biological_process	24	742	633	20900	0.399722	0.56373	1.06795	Elmo1;Ep300;Zfand6;Fkbp8;Tial1;Pak2;Vdac1;Dffa;Bnip2;Csrnp2;Bex3;Aifm3;Adar;Atg5;Pak1;Blcap;Suds3;Aktip;Bcap29;Trp53inp1;Bnip1;Diablo;Unc5d;Rhbdd1
GO:0030512	negative regulation of transforming growth factor beta receptor signaling pathway	biological_process	4	742	91	20900	0.40532	0.569529	1.23811	Lrp1;Arid4b;Rbbp4;Suds3
GO:0009408	response to heat	biological_process	2	742	39	20900	0.405353	0.569529	1.44447	Lrp11;Trp53inp1
GO:0045824	negative regulation of innate immune response	biological_process	2	742	39	20900	0.405353	0.569529	1.44447	Ppp6c;Atg5
GO:0045861	negative regulation of proteolysis	biological_process	2	742	39	20900	0.405353	0.569529	1.44447	Serpine2;Cst3
GO:0045931	positive regulation of mitotic cell cycle	biological_process	2	742	39	20900	0.405353	0.569529	1.44447	Meis2;Pafah1b1
GO:0007601	visual perception	biological_process	6	742	145	20900	0.410486	0.57068	1.16554	Dnajc19;Myo5a;Rorb;Cacnb2;Rpgr;Pcdh15
GO:0010508	positive regulation of autophagy	biological_process	4	742	92	20900	0.413356	0.57068	1.22466	Ulk1;Tmem59;Tpcn1;Trp53inp1
GO:0050766	positive regulation of phagocytosis	biological_process	3	742	66	20900	0.417127	0.57068	1.28032	Calr;Lrp1;Il15ra
GO:0000086	G2/M transition of mitotic cell cycle	biological_process	2	742	40	20900	0.417812	0.57068	1.40836	Kat14;Brsk1
GO:0001835	blastocyst hatching	biological_process	2	742	40	20900	0.417812	0.57068	1.40836	Smarcb1;Suds3
GO:0007080	mitotic metaphase chromosome alignment	biological_process	2	742	40	20900	0.417812	0.57068	1.40836	Dctn2;Vps4b
GO:0007163	establishment or maintenance of cell polarity	biological_process	2	742	40	20900	0.417812	0.57068	1.40836	Stk25;Actr2
GO:0045214	sarcomere organization	biological_process	2	742	40	20900	0.417812	0.57068	1.40836	Plec;Wdr1
GO:0060412	ventricular septum morphogenesis	biological_process	2	742	40	20900	0.417812	0.57068	1.40836	Bmpr1a;Sox4
GO:2000134	negative regulation of G1/S transition of mitotic cell cycle	biological_process	2	742	40	20900	0.417812	0.57068	1.40836	Dlg1;Brd7
GO:2001234	negative regulation of apoptotic signaling pathway	biological_process	2	742	40	20900	0.417812	0.57068	1.40836	Pam16;Maz
GO:0000028	ribosomal small subunit assembly	biological_process	1	742	15	20900	0.418651	0.57068	1.87781	Rps25
GO:0000463	maturation of LSU-rRNA from tricistronic rRNA transcript (SSU-rRNA, 5.8S rRNA, LSU-rRNA)	biological_process	1	742	15	20900	0.418651	0.57068	1.87781	Rpl7
GO:0001759	organ induction	biological_process	1	742	15	20900	0.418651	0.57068	1.87781	Fgf1
GO:0001945	lymph vessel development	biological_process	1	742	15	20900	0.418651	0.57068	1.87781	Efnb2
GO:0002098	tRNA wobble uridine modification	biological_process	1	742	15	20900	0.418651	0.57068	1.87781	Elp4
GO:0006071	glycerol metabolic process	biological_process	1	742	15	20900	0.418651	0.57068	1.87781	Coq3
GO:0006661	phosphatidylinositol biosynthetic process	biological_process	1	742	15	20900	0.418651	0.57068	1.87781	Pi4k2a
GO:0007064	mitotic sister chromatid cohesion	biological_process	1	742	15	20900	0.418651	0.57068	1.87781	Pds5a
GO:0008299	isoprenoid biosynthetic process	biological_process	1	742	15	20900	0.418651	0.57068	1.87781	Pex5
GO:0010458	exit from mitosis	biological_process	1	742	15	20900	0.418651	0.57068	1.87781	Nfia
GO:0010762	regulation of fibroblast migration	biological_process	1	742	15	20900	0.418651	0.57068	1.87781	Appl2
GO:0014002	astrocyte development	biological_process	1	742	15	20900	0.418651	0.57068	1.87781	Ror1
GO:0019076	viral release from host cell	biological_process	1	742	15	20900	0.418651	0.57068	1.87781	Vapa
GO:0021680	cerebellar Purkinje cell layer development	biological_process	1	742	15	20900	0.418651	0.57068	1.87781	Uqcrq
GO:0021819	layer formation in cerebral cortex	biological_process	1	742	15	20900	0.418651	0.57068	1.87781	Pafah1b1
GO:0022407	regulation of cell-cell adhesion	biological_process	1	742	15	20900	0.418651	0.57068	1.87781	Efna5
GO:0030206	chondroitin sulfate biosynthetic process	biological_process	1	742	15	20900	0.418651	0.57068	1.87781	Chsy1
GO:0030970	retrograde protein transport, ER to cytosol	biological_process	1	742	15	20900	0.418651	0.57068	1.87781	Sel1l
GO:0031468	nuclear membrane reassembly	biological_process	1	742	15	20900	0.418651	0.57068	1.87781	Vps4b
GO:0032434	regulation of proteasomal ubiquitin-dependent protein catabolic process	biological_process	1	742	15	20900	0.418651	0.57068	1.87781	Araf
GO:0035563	positive regulation of chromatin binding	biological_process	1	742	15	20900	0.418651	0.57068	1.87781	Kat2b
GO:0038066	p38MAPK cascade	biological_process	1	742	15	20900	0.418651	0.57068	1.87781	Map3k20
GO:0042438	melanin biosynthetic process	biological_process	1	742	15	20900	0.418651	0.57068	1.87781	Myo5a
GO:0043117	positive regulation of vascular permeability	biological_process	1	742	15	20900	0.418651	0.57068	1.87781	Bmp6
GO:0043666	regulation of phosphoprotein phosphatase activity	biological_process	1	742	15	20900	0.418651	0.57068	1.87781	Tsc1
GO:0043951	negative regulation of cAMP-mediated signaling	biological_process	1	742	15	20900	0.418651	0.57068	1.87781	Oprm1
GO:0045292	mRNA cis splicing, via spliceosome	biological_process	1	742	15	20900	0.418651	0.57068	1.87781	Cwc15
GO:0045806	negative regulation of endocytosis	biological_process	1	742	15	20900	0.418651	0.57068	1.87781	Snph
GO:0048011	neurotrophin TRK receptor signaling pathway	biological_process	1	742	15	20900	0.418651	0.57068	1.87781	Raf1
GO:0048791	calcium ion-regulated exocytosis of neurotransmitter	biological_process	1	742	15	20900	0.418651	0.57068	1.87781	Rims4
GO:0050771	negative regulation of axonogenesis	biological_process	1	742	15	20900	0.418651	0.57068	1.87781	Rtn4
GO:0051279	regulation of release of sequestered calcium ion into cytosol	biological_process	1	742	15	20900	0.418651	0.57068	1.87781	Atg5
GO:0051290	protein heterotetramerization	biological_process	1	742	15	20900	0.418651	0.57068	1.87781	Farsb
GO:0051457	maintenance of protein location in nucleus	biological_process	1	742	15	20900	0.418651	0.57068	1.87781	Bbs4
GO:0060071	Wnt signaling pathway, planar cell polarity pathway	biological_process	1	742	15	20900	0.418651	0.57068	1.87781	Dvl1
GO:0060392	negative regulation of SMAD protein signal transduction	biological_process	1	742	15	20900	0.418651	0.57068	1.87781	Lrp1
GO:0060979	vasculogenesis involved in coronary vascular morphogenesis	biological_process	1	742	15	20900	0.418651	0.57068	1.87781	Fgf1
GO:0061014	positive regulation of mRNA catabolic process	biological_process	1	742	15	20900	0.418651	0.57068	1.87781	Pnpt1
GO:0061052	negative regulation of cell growth involved in cardiac muscle cell development	biological_process	1	742	15	20900	0.418651	0.57068	1.87781	Pak1
GO:0097202	activation of cysteine-type endopeptidase activity	biological_process	1	742	15	20900	0.418651	0.57068	1.87781	Asph
GO:0099022	vesicle tethering	biological_process	1	742	15	20900	0.418651	0.57068	1.87781	Trappc12
GO:0099151	regulation of postsynaptic density assembly	biological_process	1	742	15	20900	0.418651	0.57068	1.87781	Nrxn1
GO:1900153	positive regulation of nuclear-transcribed mRNA catabolic process, deadenylation-dependent decay	biological_process	1	742	15	20900	0.418651	0.57068	1.87781	Dhx36
GO:1900226	negative regulation of NLRP3 inflammasome complex assembly	biological_process	1	742	15	20900	0.418651	0.57068	1.87781	Hspa8
GO:1903543	positive regulation of exosomal secretion	biological_process	1	742	15	20900	0.418651	0.57068	1.87781	Vps4b
GO:1990000	amyloid fibril formation	biological_process	1	742	15	20900	0.418651	0.57068	1.87781	Fus
GO:2000114	regulation of establishment of cell polarity	biological_process	1	742	15	20900	0.418651	0.57068	1.87781	Krit1
GO:2000343	positive regulation of chemokine (C-X-C motif) ligand 2 production	biological_process	1	742	15	20900	0.418651	0.57068	1.87781	Lrp1
GO:0031175	neuron projection development	biological_process	7	742	175	20900	0.42858	0.583367	1.12668	Ncam1;Ptprm;Vapa;Ulk1;Camsap1;Ppp1r9b;Nrxn1
GO:0030163	protein catabolic process	biological_process	5	742	121	20900	0.42992	0.584003	1.16393	Serpine2;Gga3;Uchl3;Cast;Rab12
GO:0001569	branching involved in blood vessel morphogenesis	biological_process	2	742	41	20900	0.430138	0.584003	1.37401	Sema3e;Tek
GO:0006096	glycolytic process	biological_process	2	742	41	20900	0.430138	0.584003	1.37401	Htr2a;Aldoc
GO:0007492	endoderm development	biological_process	2	742	41	20900	0.430138	0.584003	1.37401	Epb41l5;Bmpr1a
GO:0006629	lipid metabolic process	biological_process	27	742	727	20900	0.432695	0.584182	1.0461	Gba2;Pafah1b1;Elovl4;Ugcg;Cox10;Serinc1;Chpt1;St3gal2;Cept1;Bscl2;Pcyt2;Plagl2;Tmem86b;Galc;Rdh14;Selenoi;Acsl6;Acot13;Sult4a1;Hexa;Mtmr7;Bdh1;Pi4k2a;Bckdhb;Npc2;Hacd4;Aig1
GO:0006897	endocytosis	biological_process	8	742	203	20900	0.432768	0.584182	1.11003	Lrp11;Csnk1g2;Lrp1;Rabep2;Usp33;Mib1;Tfrc;Mtmr9
GO:0007249	canonical NF-kappaB signal transduction	biological_process	3	742	68	20900	0.436094	0.584182	1.24267	Ash1l;Tbkbp1;Tifa
GO:0042733	embryonic digit morphogenesis	biological_process	3	742	68	20900	0.436094	0.584182	1.24267	Tulp3;Bmpr1a;Map3k20
GO:0001895	retina homeostasis	biological_process	1	742	16	20900	0.439305	0.584182	1.76044	Bbs4
GO:0002024	diet induced thermogenesis	biological_process	1	742	16	20900	0.439305	0.584182	1.76044	Appl2
GO:0002456	T cell mediated immunity	biological_process	1	742	16	20900	0.439305	0.584182	1.76044	Cd46
GO:0003181	atrioventricular valve morphogenesis	biological_process	1	742	16	20900	0.439305	0.584182	1.76044	Mdm4
GO:0006111	regulation of gluconeogenesis	biological_process	1	742	16	20900	0.439305	0.584182	1.76044	Zfp692
GO:0008156	negative regulation of DNA replication	biological_process	1	742	16	20900	0.439305	0.584182	1.76044	Pds5a
GO:0015986	proton motive force-driven ATP synthesis	biological_process	1	742	16	20900	0.439305	0.584182	1.76044	Atp5l
GO:0021799	cerebral cortex radially oriented cell migration	biological_process	1	742	16	20900	0.439305	0.584182	1.76044	Mdga1
GO:0030322	stabilization of membrane potential	biological_process	1	742	16	20900	0.439305	0.584182	1.76044	Kcnk1
GO:0030595	leukocyte chemotaxis	biological_process	1	742	16	20900	0.439305	0.584182	1.76044	Sbds
GO:0030644	intracellular chloride ion homeostasis	biological_process	1	742	16	20900	0.439305	0.584182	1.76044	Ckb
GO:0031098	stress-activated protein kinase signaling cascade	biological_process	1	742	16	20900	0.439305	0.584182	1.76044	Map3k20
GO:0032602	chemokine production	biological_process	1	742	16	20900	0.439305	0.584182	1.76044	Fosl2
GO:0032688	negative regulation of interferon-beta production	biological_process	1	742	16	20900	0.439305	0.584182	1.76044	Ppm1b
GO:0032786	positive regulation of DNA-templated transcription, elongation	biological_process	1	742	16	20900	0.439305	0.584182	1.76044	Ccnt1
GO:0034314	Arp2/3 complex-mediated actin nucleation	biological_process	1	742	16	20900	0.439305	0.584182	1.76044	Actr2
GO:0035235	ionotropic glutamate receptor signaling pathway	biological_process	1	742	16	20900	0.439305	0.584182	1.76044	Grik1
GO:0035269	protein O-linked mannosylation	biological_process	1	742	16	20900	0.439305	0.584182	1.76044	Tmtc3
GO:0035988	chondrocyte proliferation	biological_process	1	742	16	20900	0.439305	0.584182	1.76044	Fosl2
GO:0040015	negative regulation of multicellular organism growth	biological_process	1	742	16	20900	0.439305	0.584182	1.76044	Gnas
GO:0043068	positive regulation of programmed cell death	biological_process	1	742	16	20900	0.439305	0.584182	1.76044	Map3k20
GO:0043508	negative regulation of JUN kinase activity	biological_process	1	742	16	20900	0.439305	0.584182	1.76044	Aida
GO:0046323	glucose import	biological_process	1	742	16	20900	0.439305	0.584182	1.76044	Tsc1
GO:0046902	regulation of mitochondrial membrane permeability	biological_process	1	742	16	20900	0.439305	0.584182	1.76044	Slc25a5
GO:0050892	intestinal absorption	biological_process	1	742	16	20900	0.439305	0.584182	1.76044	Vdr
GO:0051044	positive regulation of membrane protein ectodomain proteolysis	biological_process	1	742	16	20900	0.439305	0.584182	1.76044	Adam9
GO:0051895	negative regulation of focal adhesion assembly	biological_process	1	742	16	20900	0.439305	0.584182	1.76044	Lrp1
GO:0060042	retina morphogenesis in camera-type eye	biological_process	1	742	16	20900	0.439305	0.584182	1.76044	Rpgr
GO:0060100	positive regulation of phagocytosis, engulfment	biological_process	1	742	16	20900	0.439305	0.584182	1.76044	Appl2
GO:0060487	lung epithelial cell differentiation	biological_process	1	742	16	20900	0.439305	0.584182	1.76044	Numb
GO:0061952	midbody abscission	biological_process	1	742	16	20900	0.439305	0.584182	1.76044	Vps4b
GO:0070417	cellular response to cold	biological_process	1	742	16	20900	0.439305	0.584182	1.76044	Prkaca
GO:0086010	membrane depolarization during action potential	biological_process	1	742	16	20900	0.439305	0.584182	1.76044	Scn1a
GO:0098693	regulation of synaptic vesicle cycle	biological_process	1	742	16	20900	0.439305	0.584182	1.76044	Nrxn1
GO:1902287	semaphorin-plexin signaling pathway involved in axon guidance	biological_process	1	742	16	20900	0.439305	0.584182	1.76044	Sema3a
GO:1904322	cellular response to forskolin	biological_process	1	742	16	20900	0.439305	0.584182	1.76044	Efna5
GO:1990266	neutrophil migration	biological_process	1	742	16	20900	0.439305	0.584182	1.76044	Wdr1
GO:2000001	regulation of DNA damage checkpoint	biological_process	1	742	16	20900	0.439305	0.584182	1.76044	Rfwd3
GO:2000178	negative regulation of neural precursor cell proliferation	biological_process	1	742	16	20900	0.439305	0.584182	1.76044	Appl2
GO:0010212	response to ionizing radiation	biological_process	2	742	42	20900	0.442324	0.58674	1.34129	Rfwd3;Eya3
GO:0032467	positive regulation of cytokinesis	biological_process	2	742	42	20900	0.442324	0.58674	1.34129	Pkp4;Cspp1
GO:0043627	response to estrogen	biological_process	2	742	42	20900	0.442324	0.58674	1.34129	Ep300;Tek
GO:0048147	negative regulation of fibroblast proliferation	biological_process	2	742	42	20900	0.442324	0.58674	1.34129	B4galt7;Trp53inp1
GO:1990573	potassium ion import across plasma membrane	biological_process	2	742	42	20900	0.442324	0.58674	1.34129	Atp1a2;Atp1b1
GO:0007200	phospholipase C-activating G protein-coupled receptor signaling pathway	biological_process	4	742	97	20900	0.453126	0.596295	1.16153	Htr2a;Gpr18;Oprm1;Grm1
GO:0071346	cellular response to type II interferon	biological_process	4	742	97	20900	0.453126	0.596295	1.16153	Stx8;Syncrip;Rab12;Actr2
GO:0014911	positive regulation of smooth muscle cell migration	biological_process	2	742	43	20900	0.454363	0.596295	1.3101	Tmsb4x;Rapgef3
GO:0030010	establishment of cell polarity	biological_process	2	742	43	20900	0.454363	0.596295	1.3101	Brsk1;Pak1
GO:0045766	positive regulation of angiogenesis	biological_process	6	742	152	20900	0.454703	0.596295	1.11186	Rtn4;Add1;Tek;Rapgef3;Wars2;Fgf1
GO:0021987	cerebral cortex development	biological_process	3	742	70	20900	0.454825	0.596295	1.20716	Pafah1b1;Bbs4;Tsc1
GO:0000266	mitochondrial fission	biological_process	1	742	17	20900	0.459226	0.596295	1.65689	Cox10
GO:0001510	RNA methylation	biological_process	1	742	17	20900	0.459226	0.596295	1.65689	Nsun6
GO:0001921	positive regulation of receptor recycling	biological_process	1	742	17	20900	0.459226	0.596295	1.65689	Nsf
GO:0002720	positive regulation of cytokine production involved in immune response	biological_process	1	742	17	20900	0.459226	0.596295	1.65689	Tek
GO:0003222	ventricular trabecula myocardium morphogenesis	biological_process	1	742	17	20900	0.459226	0.596295	1.65689	Bmpr1a
GO:0006337	nucleosome disassembly	biological_process	1	742	17	20900	0.459226	0.596295	1.65689	Smarcb1
GO:0006405	RNA export from nucleus	biological_process	1	742	17	20900	0.459226	0.596295	1.65689	Xpo5
GO:0007034	vacuolar transport	biological_process	1	742	17	20900	0.459226	0.596295	1.65689	Vps4b
GO:0008206	bile acid metabolic process	biological_process	1	742	17	20900	0.459226	0.596295	1.65689	Gba2
GO:0009312	oligosaccharide biosynthetic process	biological_process	1	742	17	20900	0.459226	0.596295	1.65689	St3gal2
GO:0010524	positive regulation of calcium ion transport into cytosol	biological_process	1	742	17	20900	0.459226	0.596295	1.65689	Asph
GO:0010633	negative regulation of epithelial cell migration	biological_process	1	742	17	20900	0.459226	0.596295	1.65689	Sema3a
GO:0010918	positive regulation of mitochondrial membrane potential	biological_process	1	742	17	20900	0.459226	0.596295	1.65689	Ndufc2
GO:0010954	positive regulation of protein processing	biological_process	1	742	17	20900	0.459226	0.596295	1.65689	Rhbdd1
GO:0016125	sterol metabolic process	biological_process	1	742	17	20900	0.459226	0.596295	1.65689	Npc2
GO:0031124	mRNA 3'-end processing	biological_process	1	742	17	20900	0.459226	0.596295	1.65689	Rprd2
GO:0032094	response to food	biological_process	1	742	17	20900	0.459226	0.596295	1.65689	Plec
GO:0032963	collagen metabolic process	biological_process	1	742	17	20900	0.459226	0.596295	1.65689	Fosl2
GO:0035278	miRNA-mediated gene silencing by inhibition of translation	biological_process	1	742	17	20900	0.459226	0.596295	1.65689	Ago1
GO:0035994	response to muscle stretch	biological_process	1	742	17	20900	0.459226	0.596295	1.65689	Raf1
GO:0040019	positive regulation of embryonic development	biological_process	1	742	17	20900	0.459226	0.596295	1.65689	Pafah1b1
GO:0045670	regulation of osteoclast differentiation	biological_process	1	742	17	20900	0.459226	0.596295	1.65689	Esrra
GO:0045717	negative regulation of fatty acid biosynthetic process	biological_process	1	742	17	20900	0.459226	0.596295	1.65689	Dcaf5
GO:0045723	positive regulation of fatty acid biosynthetic process	biological_process	1	742	17	20900	0.459226	0.596295	1.65689	Kat2b
GO:0048268	clathrin coat assembly	biological_process	1	742	17	20900	0.459226	0.596295	1.65689	Gak
GO:0048490	anterograde synaptic vesicle transport	biological_process	1	742	17	20900	0.459226	0.596295	1.65689	Ap3b1
GO:0051246	regulation of protein metabolic process	biological_process	1	742	17	20900	0.459226	0.596295	1.65689	Snx3
GO:0051560	mitochondrial calcium ion homeostasis	biological_process	1	742	17	20900	0.459226	0.596295	1.65689	Mcu
GO:0055089	fatty acid homeostasis	biological_process	1	742	17	20900	0.459226	0.596295	1.65689	Got1
GO:0055091	phospholipid homeostasis	biological_process	1	742	17	20900	0.459226	0.596295	1.65689	Abca1
GO:0061158	3'-UTR-mediated mRNA destabilization	biological_process	1	742	17	20900	0.459226	0.596295	1.65689	Dhx36
GO:0071880	adenylate cyclase-activating adrenergic receptor signaling pathway	biological_process	1	742	17	20900	0.459226	0.596295	1.65689	Gnas
GO:0086005	ventricular cardiac muscle cell action potential	biological_process	1	742	17	20900	0.459226	0.596295	1.65689	Nedd4l
GO:0090336	positive regulation of brown fat cell differentiation	biological_process	1	742	17	20900	0.459226	0.596295	1.65689	Fndc5
GO:1902018	negative regulation of cilium assembly	biological_process	1	742	17	20900	0.459226	0.596295	1.65689	Gdi2
GO:1904355	positive regulation of telomere capping	biological_process	1	742	17	20900	0.459226	0.596295	1.65689	Tnks2
GO:2001171	positive regulation of ATP biosynthetic process	biological_process	1	742	17	20900	0.459226	0.596295	1.65689	Ndufc2
GO:0009790	embryo development	biological_process	3	742	71	20900	0.464093	0.601988	1.19016	Kat14;Dlg1;Tsc1
GO:0007189	adenylate cyclase-activating G protein-coupled receptor signaling pathway	biological_process	5	742	126	20900	0.464702	0.602361	1.11774	Gnas;Prkaca;Adgrl1;Tmem116;Abca1
GO:0000077	DNA damage checkpoint signaling	biological_process	2	742	44	20900	0.466253	0.602913	1.28032	Hinfp;Map3k20
GO:0045582	positive regulation of T cell differentiation	biological_process	2	742	44	20900	0.466253	0.602913	1.28032	Smarcb1;Brd7
GO:0045880	positive regulation of smoothened signaling pathway	biological_process	2	742	44	20900	0.466253	0.602913	1.28032	Chsy1;Scube2
GO:0048568	embryonic organ development	biological_process	2	742	44	20900	0.466253	0.602913	1.28032	Bmpr1a;Uty
GO:0048662	negative regulation of smooth muscle cell proliferation	biological_process	2	742	44	20900	0.466253	0.602913	1.28032	Npr1;Ndrg4
GO:0051480	regulation of cytosolic calcium ion concentration	biological_process	2	742	44	20900	0.466253	0.602913	1.28032	Asph;Atp2b3
GO:0051781	positive regulation of cell division	biological_process	2	742	44	20900	0.466253	0.602913	1.28032	Cspp1;Fgf1
GO:0008286	insulin receptor signaling pathway	biological_process	3	742	72	20900	0.473291	0.606133	1.17363	Raf1;Irs1;Eif4ebp2
GO:1901224	positive regulation of non-canonical NF-kappaB signal transduction	biological_process	3	742	72	20900	0.473291	0.606133	1.17363	Ep300;Calr;Ago1
GO:0001816	cytokine production	biological_process	2	742	45	20900	0.477987	0.606133	1.25187	Slc1a1;Fosl2
GO:0007173	epidermal growth factor receptor signaling pathway	biological_process	2	742	45	20900	0.477987	0.606133	1.25187	Arf4;Egf
GO:0043473	pigmentation	biological_process	2	742	45	20900	0.477987	0.606133	1.25187	Myo5a;Ap3b1
GO:0045471	response to ethanol	biological_process	2	742	45	20900	0.477987	0.606133	1.25187	Got2;Oprm1
GO:0046326	positive regulation of glucose import	biological_process	2	742	45	20900	0.477987	0.606133	1.25187	Irs1;Rap1a
GO:0001967	suckling behavior	biological_process	1	742	18	20900	0.478441	0.606133	1.56484	Phf21a
GO:0007263	nitric oxide mediated signal transduction	biological_process	1	742	18	20900	0.478441	0.606133	1.56484	Ndnf
GO:0007625	grooming behavior	biological_process	1	742	18	20900	0.478441	0.606133	1.56484	Slc1a1
GO:0010737	protein kinase A signaling	biological_process	1	742	18	20900	0.478441	0.606133	1.56484	Prkaca
GO:0015813	L-glutamate transmembrane transport	biological_process	1	742	18	20900	0.478441	0.606133	1.56484	Slc1a1
GO:0030166	proteoglycan biosynthetic process	biological_process	1	742	18	20900	0.478441	0.606133	1.56484	B4galt7
GO:0030539	male genitalia development	biological_process	1	742	18	20900	0.478441	0.606133	1.56484	Bmp6
GO:0030851	granulocyte differentiation	biological_process	1	742	18	20900	0.478441	0.606133	1.56484	Ap3b1
GO:0031145	anaphase-promoting complex-dependent catabolic process	biological_process	1	742	18	20900	0.478441	0.606133	1.56484	Cdc27
GO:0031503	protein-containing complex localization	biological_process	1	742	18	20900	0.478441	0.606133	1.56484	Dlg1
GO:0032633	interleukin-4 production	biological_process	1	742	18	20900	0.478441	0.606133	1.56484	Fosl2
GO:0033630	positive regulation of cell adhesion mediated by integrin	biological_process	1	742	18	20900	0.478441	0.606133	1.56484	Adam9
GO:0034389	lipid droplet organization	biological_process	1	742	18	20900	0.478441	0.606133	1.56484	Bscl2
GO:0042059	negative regulation of epidermal growth factor receptor signaling pathway	biological_process	1	742	18	20900	0.478441	0.606133	1.56484	Ptprf
GO:0042157	lipoprotein metabolic process	biological_process	1	742	18	20900	0.478441	0.606133	1.56484	Abca1
GO:0042308	negative regulation of protein import into nucleus	biological_process	1	742	18	20900	0.478441	0.606133	1.56484	Pkig
GO:0042325	regulation of phosphorylation	biological_process	1	742	18	20900	0.478441	0.606133	1.56484	Ppp1r14b
GO:0042551	neuron maturation	biological_process	1	742	18	20900	0.478441	0.606133	1.56484	Nrxn1
GO:0045198	establishment of epithelial cell apical/basal polarity	biological_process	1	742	18	20900	0.478441	0.606133	1.56484	Ttc8
GO:0045591	positive regulation of regulatory T cell differentiation	biological_process	1	742	18	20900	0.478441	0.606133	1.56484	Cd46
GO:0045725	positive regulation of glycogen biosynthetic process	biological_process	1	742	18	20900	0.478441	0.606133	1.56484	Irs1
GO:0046835	carbohydrate phosphorylation	biological_process	1	742	18	20900	0.478441	0.606133	1.56484	Rbks
GO:0047496	vesicle transport along microtubule	biological_process	1	742	18	20900	0.478441	0.606133	1.56484	Pafah1b1
GO:0048066	developmental pigmentation	biological_process	1	742	18	20900	0.478441	0.606133	1.56484	Myo5a
GO:0048485	sympathetic nervous system development	biological_process	1	742	18	20900	0.478441	0.606133	1.56484	Sox4
GO:0051693	actin filament capping	biological_process	1	742	18	20900	0.478441	0.606133	1.56484	Sptb
GO:0051930	regulation of sensory perception of pain	biological_process	1	742	18	20900	0.478441	0.606133	1.56484	Grm1
GO:0060216	definitive hemopoiesis	biological_process	1	742	18	20900	0.478441	0.606133	1.56484	Adar
GO:0061051	positive regulation of cell growth involved in cardiac muscle cell development	biological_process	1	742	18	20900	0.478441	0.606133	1.56484	Ep300
GO:0070085	glycosylation	biological_process	1	742	18	20900	0.478441	0.606133	1.56484	B4galt7
GO:0086004	regulation of cardiac muscle cell contraction	biological_process	1	742	18	20900	0.478441	0.606133	1.56484	Atp1a2
GO:0098662	inorganic cation transmembrane transport	biological_process	1	742	18	20900	0.478441	0.606133	1.56484	Ank1
GO:1903427	negative regulation of reactive oxygen species biosynthetic process	biological_process	1	742	18	20900	0.478441	0.606133	1.56484	Ndufc2
GO:0032922	circadian regulation of gene expression	biological_process	3	742	73	20900	0.482416	0.610138	1.15755	Npas2;Ppp1ca;Gfpt1
GO:0043484	regulation of RNA splicing	biological_process	3	742	73	20900	0.482416	0.610138	1.15755	Ildr2;Kat2b;Fus
GO:0051865	protein autoubiquitination	biological_process	3	742	73	20900	0.482416	0.610138	1.15755	Rnf11;Rnf187;Rnft1
GO:0001657	ureteric bud development	biological_process	2	742	46	20900	0.489562	0.617095	1.22466	Gdf11;Dlg1
GO:0002088	lens development in camera-type eye	biological_process	2	742	46	20900	0.489562	0.617095	1.22466	Pds5a;Dlg1
GO:0009725	response to hormone	biological_process	2	742	46	20900	0.489562	0.617095	1.22466	Mat2a;Me1
GO:0036211	protein modification process	biological_process	2	742	46	20900	0.489562	0.617095	1.22466	Ubl5;Ap3b1
GO:0005975	carbohydrate metabolic process	biological_process	7	742	186	20900	0.491804	0.619153	1.06005	Gba2;Man1a2;Glb1;Hexa;B4galt7;Ppp1ca;Rbks
GO:0001953	negative regulation of cell-matrix adhesion	biological_process	1	742	19	20900	0.496973	0.619153	1.48248	Sema3e
GO:0002523	leukocyte migration involved in inflammatory response	biological_process	1	742	19	20900	0.496973	0.619153	1.48248	Rtn4
GO:0003279	cardiac septum development	biological_process	1	742	19	20900	0.496973	0.619153	1.48248	Lrp1
GO:0006376	mRNA splice site recognition	biological_process	1	742	19	20900	0.496973	0.619153	1.48248	Luc7l2
GO:0006400	tRNA modification	biological_process	1	742	19	20900	0.496973	0.619153	1.48248	Dtwd2
GO:0007041	lysosomal transport	biological_process	1	742	19	20900	0.496973	0.619153	1.48248	Lrp1
GO:0007340	acrosome reaction	biological_process	1	742	19	20900	0.496973	0.619153	1.48248	Syt6
GO:0008631	intrinsic apoptotic signaling pathway in response to oxidative stress	biological_process	1	742	19	20900	0.496973	0.619153	1.48248	Diablo
GO:0009190	cyclic nucleotide biosynthetic process	biological_process	1	742	19	20900	0.496973	0.619153	1.48248	Npr1
GO:0010469	regulation of signaling receptor activity	biological_process	1	742	19	20900	0.496973	0.619153	1.48248	Ankrd13c
GO:0010659	cardiac muscle cell apoptotic process	biological_process	1	742	19	20900	0.496973	0.619153	1.48248	Atg5
GO:0010824	regulation of centrosome duplication	biological_process	1	742	19	20900	0.496973	0.619153	1.48248	Vps4b
GO:0019229	regulation of vasoconstriction	biological_process	1	742	19	20900	0.496973	0.619153	1.48248	Atp1a2
GO:0022408	negative regulation of cell-cell adhesion	biological_process	1	742	19	20900	0.496973	0.619153	1.48248	Epb41l5
GO:0030214	hyaluronan catabolic process	biological_process	1	742	19	20900	0.496973	0.619153	1.48248	Hexa
GO:0034138	toll-like receptor 3 signaling pathway	biological_process	1	742	19	20900	0.496973	0.619153	1.48248	Irf2
GO:0045019	negative regulation of nitric oxide biosynthetic process	biological_process	1	742	19	20900	0.496973	0.619153	1.48248	Oprm1
GO:0045724	positive regulation of cilium assembly	biological_process	1	742	19	20900	0.496973	0.619153	1.48248	Bbs4
GO:0048489	synaptic vesicle transport	biological_process	1	742	19	20900	0.496973	0.619153	1.48248	Synj1
GO:0050862	positive regulation of T cell receptor signaling pathway	biological_process	1	742	19	20900	0.496973	0.619153	1.48248	Usp46
GO:0051146	striated muscle cell differentiation	biological_process	1	742	19	20900	0.496973	0.619153	1.48248	Bnip2
GO:0055117	regulation of cardiac muscle contraction	biological_process	1	742	19	20900	0.496973	0.619153	1.48248	Agrn
GO:0060749	mammary gland alveolus development	biological_process	1	742	19	20900	0.496973	0.619153	1.48248	Egf
GO:0061025	membrane fusion	biological_process	1	742	19	20900	0.496973	0.619153	1.48248	Vamp2
GO:0070528	protein kinase C signaling	biological_process	1	742	19	20900	0.496973	0.619153	1.48248	Plek
GO:0097284	hepatocyte apoptotic process	biological_process	1	742	19	20900	0.496973	0.619153	1.48248	Adar
GO:2000786	positive regulation of autophagosome assembly	biological_process	1	742	19	20900	0.496973	0.619153	1.48248	Ulk1
GO:0042102	positive regulation of T cell proliferation	biological_process	3	742	75	20900	0.500436	0.623053	1.12668	Tfrc;Cd46;Adk
GO:0048146	positive regulation of fibroblast proliferation	biological_process	3	742	75	20900	0.500436	0.623053	1.12668	Ptprz1;Egf;Fosl2
GO:0071333	cellular response to glucose stimulus	biological_process	2	742	47	20900	0.500974	0.623102	1.1986	Prkaca;Sox4
GO:0120163	negative regulation of cold-induced thermogenesis	biological_process	2	742	47	20900	0.500974	0.623102	1.1986	Acot13;Ip6k1
GO:0006281	DNA repair	biological_process	14	742	385	20900	0.501988	0.624156	1.02426	Rif1;Kmt5b;Pds5a;Nono;Uvrag;Zfyve26;Hinfp;Rfwd3;Fancl;Fh1;Mlh1;Ascc2;Smarcal1;Eya3
GO:0006814	sodium ion transport	biological_process	5	742	132	20900	0.505547	0.628372	1.06694	Atp1a2;Atp1b1;Nedd4l;Slc10a7;Scn1a
GO:0045860	positive regulation of protein kinase activity	biological_process	3	742	76	20900	0.509325	0.630941	1.11186	Rap1a;Wdr59;Cacul1
GO:0031146	SCF-dependent proteasomal ubiquitin-dependent protein catabolic process	biological_process	2	742	48	20900	0.512221	0.630941	1.17363	Fbxl20;Fbxo38
GO:0043434	response to peptide hormone	biological_process	2	742	48	20900	0.512221	0.630941	1.17363	Atp2a2;Irs1
GO:0001736	establishment of planar polarity	biological_process	1	742	20	20900	0.514848	0.630941	1.40836	Ttc8
GO:0002042	cell migration involved in sprouting angiogenesis	biological_process	1	742	20	20900	0.514848	0.630941	1.40836	Efnb2
GO:0003016	respiratory system process	biological_process	1	742	20	20900	0.514848	0.630941	1.40836	Ap3b1
GO:0006268	DNA unwinding involved in DNA replication	biological_process	1	742	20	20900	0.514848	0.630941	1.40836	Pura
GO:0006298	mismatch repair	biological_process	1	742	20	20900	0.514848	0.630941	1.40836	Mlh1
GO:0006414	translational elongation	biological_process	1	742	20	20900	0.514848	0.630941	1.40836	Eef1a1
[truncated: 1,751 more rows]

## Sheet: Glu3_Vdr_VD_Hypo_vs_VDD
id	Term	Category	ListHits	ListTotal	PopHits	PopTotal	p-value	q-value	Enrichment_score	geneID
GO:0001505	regulation of neurotransmitter levels	biological_process	4	547	7	20900	1.52558e-05	0.00451572	21.8334	Gabra2;Dvl1;Pebp1;Cacna1a
GO:0007409	axonogenesis	biological_process	12	547	119	20900	6.83988e-05	0.0118719	3.85295	Cntnap2;Pak3;Cck;Aplp1;Rab3a;Brsk2;Dvl1;Syngap1;Lrtm1;Rab10;Ptprz1;Fgfr2
GO:0007268	chemical synaptic transmission	biological_process	14	547	159	20900	7.81623e-05	0.0121433	3.36426	Cntnap2;Gabrb1;Cacna1c;Dlg2;Fgf14;Exoc4;Gria4;Grm7;Nlgn1;Htr2a;Agrn;Cacna1a;Hrh2;Unc13a
GO:0060997	dendritic spine morphogenesis	biological_process	5	547	21	20900	0.000173316	0.0209007	9.09724	Pak3;Dvl1;Hdac6;Dock10;Shank1
GO:0050804	modulation of chemical synaptic transmission	biological_process	12	547	134	20900	0.000213273	0.0223332	3.42165	L1cam;Psmc5;Gria4;Grid1;Syngap1;Nlgn1;Cacna1a;Grik3;Shank1;Ube3a;Lrrc4;Ngf
GO:0034765	regulation of monoatomic ion transmembrane transport	biological_process	12	547	138	20900	0.000280495	0.0276755	3.32247	Cacna1c;Kcnip3;Kcnh5;Clic1;Kcnab2;Wwp2;Cacna1a;Kcnc3;Scn9a;Scn8a;Cacng8;Kcnj6
GO:0046959	habituation	biological_process	3	547	6	20900	0.000336182	0.0312745	19.1042	Epm2a;Ckap5;Shank1
GO:0002181	cytoplasmic translation	biological_process	9	547	86	20900	0.000414632	0.0355274	3.99855	Rpl18;Rpl7;Rps27a;Rps16;Rpl37a;Ckap5;Rpl17;Rpl23;Rps29
GO:0006470	protein dephosphorylation	biological_process	12	547	147	20900	0.000499769	0.0396118	3.11905	Eya3;Epm2a;Ppp1cc;Ppp2r2a;Timm50;Pptc7;Ptprf;Ppp4r3a;Ppp6c;Ppp2r3a;Ptprz1;Acp1
GO:0016079	synaptic vesicle exocytosis	biological_process	5	547	26	20900	0.000502885	0.0396118	7.34777	Snap25;Rab3a;Syt1;Sptbn2;Unc13a
GO:0050808	synapse organization	biological_process	8	547	72	20900	0.00057527	0.0408328	4.24538	L1cam;Sema3e;Dvl1;Nlgn1;Slc6a1;Flrt3;Nfasc;Lrrc4
GO:0010812	negative regulation of cell-substrate adhesion	biological_process	4	547	17	20900	0.000841985	0.0537549	8.99021	Angpt2;Coro2b;Lrp1;Ptprz1
GO:0014808	release of sequestered calcium ion into cytosol by sarcoplasmic reticulum	biological_process	3	547	8	20900	0.000905074	0.0541084	14.3282	Ryr2;Trdn;Ryr1
GO:0032289	central nervous system myelin formation	biological_process	3	547	8	20900	0.000905074	0.0541084	14.3282	Ckap5;Tenm4;Abca2
GO:1904861	excitatory synapse assembly	biological_process	3	547	8	20900	0.000905074	0.0541084	14.3282	Cntnap2;Nlgn1;Lrrc4
GO:0019226	transmission of nerve impulse	biological_process	5	547	30	20900	0.0009995	0.0570943	6.36807	Cntnap2;Grm7;Nfasc;Cacna1a;Cacng8
GO:0030534	adult behavior	biological_process	6	547	45	20900	0.0010703	0.0600847	5.09445	Cntnap2;Grm7;Sptbn2;Slc1a2;Shank1;Alk
GO:0007269	neurotransmitter secretion	biological_process	5	547	31	20900	0.00116635	0.0622566	6.16265	Snap25;Syt1;Dvl1;Stxbp2;Unc13a
GO:0060038	cardiac muscle cell proliferation	biological_process	5	547	31	20900	0.00116635	0.0622566	6.16265	Hdac2;Smad1;Tenm4;Fgfr2;Fgf1
GO:0031122	cytoplasmic microtubule organization	biological_process	6	547	46	20900	0.00120404	0.0632313	4.98371	Tubgcp5;Trdn;Cep126;Dvl1;Ccdc88a;Axin1
GO:0030163	protein catabolic process	biological_process	10	547	121	20900	0.00131025	0.0666091	3.15772	Lamp2;Sqstm1;Rab12;Htra2;Psmc5;Mme;Dysf;Axin1;Syvn1;Trim24
GO:0097120	receptor localization to synapse	biological_process	3	547	9	20900	0.00133128	0.0666091	12.7361	Cep112;Dlg2;Nlgn1
GO:0045773	positive regulation of axon extension	biological_process	6	547	47	20900	0.00135019	0.0666091	4.87767	L1cam;Zfyve27;Lrp1;Macf1;Ngf;Apoe
GO:0140236	translation at presynapse	biological_process	6	547	47	20900	0.00135019	0.0666091	4.87767	Rpl7;Rps27a;Rps16;Rpl37a;Rpl17;Rpl23
GO:0140242	translation at postsynapse	biological_process	6	547	48	20900	0.00150949	0.0728791	4.77605	Rpl7;Rps27a;Rps16;Rpl37a;Rpl17;Rpl23
GO:0006397	mRNA processing	biological_process	20	547	363	20900	0.00152204	0.0728791	2.10515	Cpsf7;Tia1;Ptbp2;Srsf1;Brdt;Zranb2;Srsf7;Zfp326;Rnps1;Kin;Celf2;Dus3l;Phrf1;Snrnp40;Snrnp200;Nova1;Prpf4b;Srrm2;Khsrp;Adar
GO:1901379	regulation of potassium ion transmembrane transport	biological_process	4	547	20	20900	0.0016106	0.0760017	7.64168	Kcnip3;Dpp10;Kcnab2;Gnb2
GO:0006412	translation	biological_process	16	547	264	20900	0.00168723	0.077267	2.31566	Mrpl1;Dars;Mtif2;Mrps18a;Aars;Rpl18;Mcts1;Rpl7;Mrpl19;Hars;Rps27a;Rps16;Rpl37a;Rpl17;Rpl23;Rps29
GO:0035556	intracellular signal transduction	biological_process	21	547	393	20900	0.00170861	0.077267	2.04167	Cntnap2;Pak3;Dclk2;Tfrc;Akt3;Nrgn;Pdpk1;Brsk2;Rasa3;Dvl1;Shc3;Myo9b;Pikfyve;Prkce;Wnk2;Raf1;Pag1;Mapk4;Jak1;Hunk;Pkn2
GO:0043524	negative regulation of neuron apoptotic process	biological_process	13	547	193	20900	0.00177677	0.0787995	2.57362	Hif1a;Sema3e;Aars;Pdpk1;Ube2v2;Syngap1;Grm7;Bhlhb9;Lrp1;Cacna1a;Ptprz1;Ngf;Apoe
GO:0043113	receptor clustering	biological_process	5	547	34	20900	0.0017909	0.0787995	5.61888	Dlg2;Dvl1;Syngap1;Agrn;Cacna1a
GO:0009636	response to toxic substance	biological_process	6	547	50	20900	0.0018706	0.0801403	4.58501	Gabrb1;Arnt;Slc6a1;Arnt2;Scn9a;Scn8a
GO:0014009	glial cell proliferation	biological_process	4	547	21	20900	0.00194879	0.0813493	7.27779	Cntnap2;Epm2a;Sox4;Dbi
GO:0045055	regulated exocytosis	biological_process	4	547	22	20900	0.00233307	0.0893705	6.94698	Rab26;Rab3a;Rab10;Tmed10
GO:2000311	regulation of AMPA receptor activity	biological_process	4	547	22	20900	0.00233307	0.0893705	6.94698	Nlgn1;Shisa9;Cacng8;Shank1
GO:0006811	monoatomic ion transport	biological_process	28	547	600	20900	0.00243342	0.0899781	1.78306	Gabrb1;Gabra2;Cacna1c;Kcnip3;Kcnh5;Tmem63c;Ryr2;Atp1b1;Lrrc8d;Commd3;Slc30a9;Gria4;Clic1;P2ry12;Kcnab2;Calhm2;Pkd2l2;Grid1;Slc23a2;Cacna1a;Kcnc3;Scn9a;Scn8a;Grik3;Cacng8;Ryr1;Kcnj6;Atp5o
GO:0005513	detection of calcium ion	biological_process	3	547	11	20900	0.00251474	0.0899781	10.4205	Calm2;Ryr2;Syt1
GO:0019896	axonal transport of mitochondrion	biological_process	3	547	11	20900	0.00251474	0.0899781	10.4205	Hif1a;Hdac6;Map6
GO:0098911	regulation of ventricular cardiac muscle cell action potential	biological_process	3	547	11	20900	0.00251474	0.0899781	10.4205	Cacna1c;Ryr2;Ctnna3
GO:0010667	negative regulation of cardiac muscle cell apoptotic process	biological_process	5	547	37	20900	0.00263079	0.0920047	5.1633	Pcmt1;Ppp1r10;Slc25a4;Rgl2;Pdpk1
GO:0031929	TOR signaling	biological_process	4	547	23	20900	0.00276647	0.0920047	6.64494	Cntnap2;Hif1a;Ccdc88a;Rptor
GO:1903672	positive regulation of sprouting angiogenesis	biological_process	4	547	23	20900	0.00276647	0.0920047	6.64494	Hif1a;Smad1;Jak1;Fgf1
GO:0007416	synapse assembly	biological_process	6	547	54	20900	0.00278475	0.0920047	4.24538	Kirrel3;Nlgn1;Sptbn2;Agrn;Flrt3;Cacna1a
GO:0035249	synaptic transmission, glutamatergic	biological_process	6	547	54	20900	0.00278475	0.0920047	4.24538	Gria4;Grid1;Shc3;Cacna1a;Grik3;Unc13a
GO:0005977	glycogen metabolic process	biological_process	5	547	38	20900	0.00296524	0.0948818	5.02742	Epm2a;Ppp1cc;Stk40;Pygb;Gys1
GO:1990138	neuron projection extension	biological_process	5	547	38	20900	0.00296524	0.0948818	5.02742	Robo1;S100b;Flrt3;Iqgap1;Sema5b
GO:0043161	proteasome-mediated ubiquitin-dependent protein catabolic process	biological_process	13	547	205	20900	0.00301041	0.0951641	2.42297	Ube2k;Epm2a;Dnajb2;Psmc5;Ubxn2b;Fbxl19;Fbxo22;Fem1c;Znrf2;Rnf187;Axin1;Wwp2;Ube3a
GO:0006887	exocytosis	biological_process	9	547	114	20900	0.00307536	0.0962824	3.01645	Snap25;Stxbp5l;Cacna1c;Exoc4;Pik3c2a;Rab3a;Brsk2;Stxbp2;Unc13a
GO:0060013	righting reflex	biological_process	3	547	12	20900	0.00328821	0.0976605	9.5521	Cdh23;Foxp2;Shank1
GO:2000273	positive regulation of signaling receptor activity	biological_process	3	547	12	20900	0.00328821	0.0976605	9.5521	Hif1a;Hdac2;Hdac6
GO:0051965	positive regulation of synapse assembly	biological_process	7	547	76	20900	0.00372666	0.10737	3.5192	Ube2v2;Cux2;Lrtm1;Bhlhb9;Nlgn1;Flrt3;Lingo2
GO:0036092	phosphatidylinositol-3-phosphate biosynthetic process	biological_process	3	547	13	20900	0.0041922	0.114704	8.81733	Pik3c2a;Inpp4a;Uvrag
GO:0021549	cerebellum development	biological_process	5	547	42	20900	0.00461374	0.121148	4.54862	Cntnap2;Pfdn1;Atrn;Foxp2;Nr2c2
GO:0050905	neuromuscular process	biological_process	5	547	42	20900	0.00461374	0.121148	4.54862	Cntnap2;Fgf14;Aars;Kcnab2;Cacna1a
GO:0031398	positive regulation of protein ubiquitination	biological_process	7	547	80	20900	0.00495404	0.125937	3.34324	Hdac3;Dnajb2;Tbc1d7;Ubqln1;Axin1;Ube3a;Ngf
GO:0007417	central nervous system development	biological_process	8	547	101	20900	0.00503635	0.125937	3.02641	Aplp1;Dhx30;Sptbn1;Cox7b;Gba2;Msi2;Arnt2;Zbtb16
GO:0010975	regulation of neuron projection development	biological_process	5	547	43	20900	0.00511065	0.125937	4.44284	Pak3;Snap25;Brsk2;Ccdc88a;Ptprf
GO:0030010	establishment of cell polarity	biological_process	5	547	43	20900	0.00511065	0.125937	4.44284	Exoc4;Brsk2;Pard3b;Myo9b;Kif26b
GO:0006476	protein deacetylation	biological_process	3	547	14	20900	0.00523273	0.125937	8.18752	Hdac3;Hdac2;Hdac6
GO:0036503	ERAD pathway	biological_process	3	547	14	20900	0.00523273	0.125937	8.18752	Brsk2;Syvn1;Rhbdd1
GO:0046512	sphingosine biosynthetic process	biological_process	3	547	14	20900	0.00523273	0.125937	8.18752	Asah1;Sptlc1;Abca2
GO:0072659	protein localization to plasma membrane	biological_process	11	547	172	20900	0.005735	0.132149	2.44356	Rab12;Sptbn1;Kcnip3;Zfyve27;Ttc8;Dpp10;Atp1b1;Rab3a;Tspan5;Rab10;Nfasc
GO:0017156	calcium-ion regulated exocytosis	biological_process	4	547	28	20900	0.00577035	0.132149	5.45834	Cacna1c;Rab3a;Syt6;Cacna1a
GO:0048791	calcium ion-regulated exocytosis of neurotransmitter	biological_process	3	547	15	20900	0.00641506	0.132149	7.64168	Snap25;Syt1;Cacna1a
GO:0016191	synaptic vesicle uncoating	biological_process	2	547	5	20900	0.00648795	0.132149	15.2834	Sh3gl1;Sh3gl3
GO:0035385	Roundabout signaling pathway	biological_process	2	547	5	20900	0.00648795	0.132149	15.2834	Robo1;Myo9b
GO:0035973	aggrephagy	biological_process	2	547	5	20900	0.00648795	0.132149	15.2834	Sqstm1;Ubqln1
GO:0042745	circadian sleep/wake cycle	biological_process	2	547	5	20900	0.00648795	0.132149	15.2834	Cntnap2;Npas2
GO:0051725	protein de-ADP-ribosylation	biological_process	2	547	5	20900	0.00648795	0.132149	15.2834	Macrod2;Macrod1
GO:0060478	acrosomal vesicle exocytosis	biological_process	2	547	5	20900	0.00648795	0.132149	15.2834	Rab3a;Syt6
GO:0060789	hair follicle placode formation	biological_process	2	547	5	20900	0.00648795	0.132149	15.2834	Hdac2;Eda
GO:0071205	protein localization to juxtaparanode region of axon	biological_process	2	547	5	20900	0.00648795	0.132149	15.2834	Cntnap2;Nfasc
GO:0098810	neurotransmitter reuptake	biological_process	2	547	5	20900	0.00648795	0.132149	15.2834	Slc6a1;Slc1a2
GO:1900149	positive regulation of Schwann cell migration	biological_process	2	547	5	20900	0.00648795	0.132149	15.2834	Lrp1;Ptprz1
GO:0014059	regulation of dopamine secretion	biological_process	4	547	29	20900	0.00655744	0.132149	5.27013	Rab3a;Syt1;Syt6;Htr2a
GO:0030488	tRNA methylation	biological_process	4	547	29	20900	0.00655744	0.132149	5.27013	Nsun6;Wdr6;Alkbh8;Nsun2
GO:0048266	behavioral response to pain	biological_process	4	547	29	20900	0.00655744	0.132149	5.27013	Cntnap2;Kcnip3;Cacna1a;Scn9a
GO:0001666	response to hypoxia	biological_process	9	547	128	20900	0.00657497	0.132149	2.68653	Hif1a;Arnt;Ryr2;Atp1b1;Tm9sf4;Alas2;Raf1;Arnt2;Ryr1
GO:0051301	cell division	biological_process	19	547	386	20900	0.006652	0.132877	1.88072	Cdk14;Ppp1cc;Kif2a;Nek9;Epb41;Evi5;Vrk1;Zfyve19;Dctn3;Brsk2;Pard3b;Sycp3;Prkce;Ckap5;Rab11fip3;Ino80;Nsun2;Pkn2;Fgfr2
GO:0007156	homophilic cell adhesion via plasma membrane adhesion molecules	biological_process	8	547	107	20900	0.00709716	0.139207	2.8567	Robo1;L1cam;Nectin1;Cadm2;Cdh23;Kirrel3;Ptprf;Cdh13
GO:0007169	transmembrane receptor protein tyrosine kinase signaling pathway	biological_process	8	547	107	20900	0.00709716	0.139207	2.8567	Dok6;Samd12;Angpt2;Shc3;Dok3;Alk;Ngf;Fgfr2
GO:0006904	vesicle docking involved in exocytosis	biological_process	4	547	30	20900	0.0074125	0.140766	5.09445	Rab12;Exoc4;Rab3a;Stxbp2
GO:0099560	synaptic membrane adhesion	biological_process	4	547	30	20900	0.0074125	0.140766	5.09445	Ptprf;Nlgn1;Flrt3;Lrrc4
GO:0007628	adult walking behavior	biological_process	5	547	47	20900	0.00747929	0.140766	4.06472	Cacna1c;Htra2;Axin1;Cacna1a;Scn8a
GO:0008306	associative learning	biological_process	5	547	47	20900	0.00747929	0.140766	4.06472	Cntnap2;Snap25;Grm7;Slc6a1;Shank1
GO:0019233	sensory perception of pain	biological_process	5	547	47	20900	0.00747929	0.140766	4.06472	Dlg2;Kcnip3;Mme;Scn9a;Ngf
GO:0070936	protein K48-linked ubiquitination	biological_process	6	547	66	20900	0.00753723	0.141041	3.47349	Ube2k;Fbxo38;Znrf2;Rnf187;Syvn1;Ube3a
GO:0007411	axon guidance	biological_process	11	547	181	20900	0.00830188	0.147582	2.32206	Robo1;L1cam;Ttc8;Sema3e;Nectin1;Dvl1;Lrtm1;Flrt3;Nfasc;Lama2;Sema5b
GO:0007265	Ras protein signal transduction	biological_process	6	547	68	20900	0.00869308	0.147582	3.37133	Dok6;Rapgefl1;Syngap1;Dok3;Kitl;Usp50
GO:0060048	cardiac muscle contraction	biological_process	5	547	49	20900	0.00891103	0.147582	3.89882	Srsf1;Tpm1;Map2k6;Ryr2;Atp1b1
GO:0017157	regulation of exocytosis	biological_process	4	547	32	20900	0.0093357	0.147582	4.77605	Rab26;Stxbp5l;Rab12;Rab3a
GO:0010825	positive regulation of centrosome duplication	biological_process	2	547	6	20900	0.00956383	0.147582	12.7361	Azin1;Cep295
GO:0031999	negative regulation of fatty acid beta-oxidation	biological_process	2	547	6	20900	0.00956383	0.147582	12.7361	Acacb;Dbi
GO:0034380	high-density lipoprotein particle assembly	biological_process	2	547	6	20900	0.00956383	0.147582	12.7361	Abca1;Apoe
GO:0042158	lipoprotein biosynthetic process	biological_process	2	547	6	20900	0.00956383	0.147582	12.7361	Abca1;Apoe
GO:0045163	clustering of voltage-gated potassium channels	biological_process	2	547	6	20900	0.00956383	0.147582	12.7361	Cntnap2;Dlg2
GO:0070296	sarcoplasmic reticulum calcium ion transport	biological_process	2	547	6	20900	0.00956383	0.147582	12.7361	Ryr2;Ryr1
GO:0097113	AMPA glutamate receptor clustering	biological_process	2	547	6	20900	0.00956383	0.147582	12.7361	Nlgn1;Apoe
GO:0097114	NMDA glutamate receptor clustering	biological_process	2	547	6	20900	0.00956383	0.147582	12.7361	Nlgn1;Apoe
GO:0097119	postsynaptic density protein 95 clustering	biological_process	2	547	6	20900	0.00956383	0.147582	12.7361	Nlgn1;Lrrc4
GO:0110011	regulation of basement membrane organization	biological_process	2	547	6	20900	0.00956383	0.147582	12.7361	Lamc1;Lama2
GO:1903566	positive regulation of protein localization to cilium	biological_process	2	547	6	20900	0.00956383	0.147582	12.7361	Crocc;Ccdc88a
GO:0034504	protein localization to nucleus	biological_process	5	547	50	20900	0.00969331	0.148176	3.82084	Srsf1;Dclk2;Rap1gds1;Pikfyve;Zbtb16
GO:0031647	regulation of protein stability	biological_process	7	547	91	20900	0.00989085	0.150489	2.93911	Lamp2;Hdac3;Sox4;Dad1;B4galt5;Hdac6;Trim24
GO:0006874	intracellular calcium ion homeostasis	biological_process	8	547	114	20900	0.0102412	0.155094	2.68129	Cacna1c;Ryr2;Atp1b1;Trdn;S100b;Htr2a;Ryr1;Apoe
GO:0006511	ubiquitin-dependent protein catabolic process	biological_process	14	547	265	20900	0.0103916	0.155453	2.01856	Psmd3;Fbxo11;Rnf167;Ubr4;Wdr77;Fbxo22;Fem1c;Hdac6;Arel1;Wwp2;Syvn1;Usp12;Usp50;Ube3a
GO:0010875	positive regulation of cholesterol efflux	biological_process	4	547	33	20900	0.0104081	0.155453	4.63132	Abca1;Eepd1;Lrp1;Apoe
GO:0032418	lysosome localization	biological_process	4	547	33	20900	0.0104081	0.155453	4.63132	Rnf167;Rab3a;Hdac6;Map6
GO:0018279	protein N-linked glycosylation via asparagine	biological_process	3	547	18	20900	0.0108552	0.157788	6.36807	Tusc3;Dad1;Mgat5
GO:0042325	regulation of phosphorylation	biological_process	3	547	18	20900	0.0108552	0.157788	6.36807	Epm2a;Ppp1r14b;Rptor
GO:0071625	vocalization behavior	biological_process	3	547	18	20900	0.0108552	0.157788	6.36807	Cntnap2;Foxp2;Shank1
GO:0051225	spindle assembly	biological_process	4	547	34	20900	0.0115571	0.16577	4.49511	Hdac3;Tubgcp5;Stard9;Ino80
GO:0006376	mRNA splice site recognition	biological_process	3	547	19	20900	0.0126439	0.168017	6.03291	Ptbp2;Luc7l;Celf2
GO:0048489	synaptic vesicle transport	biological_process	3	547	19	20900	0.0126439	0.168017	6.03291	Rab3a;Nlgn1;Fgfr2
GO:0055117	regulation of cardiac muscle contraction	biological_process	3	547	19	20900	0.0126439	0.168017	6.03291	Calm2;Ryr2;Agrn
GO:0001932	regulation of protein phosphorylation	biological_process	6	547	74	20900	0.0129164	0.168017	3.09798	Epm2a;Dvl1;Ccdc88a;Axin1;Agrn;Rptor
GO:0007018	microtubule-based movement	biological_process	6	547	74	20900	0.0129164	0.168017	3.09798	Dync1i1;Kif2a;Stard9;Kif3b;Kif26b;Ktn1
GO:0015031	protein transport	biological_process	26	547	621	20900	0.013133	0.168017	1.59971	Sec62;Rab26;Stxbp5l;Xpo4;Rab12;Exoc4;Akap8;Snx27;Vps50;Ttc8;Lsg1;Ccdc91;Rab3a;Tomm22;Kdelr2;Timm50;Vps37a;Stxbp2;Agap1;Mtx2;Ap3b2;Agrn;Rab10;Tmed10;Ktn1;Jakmip1
GO:0007167	enzyme-linked receptor protein signaling pathway	biological_process	2	547	7	20900	0.0131586	0.168017	10.9167	Lrp1;Jak1
GO:0010882	regulation of cardiac muscle contraction by calcium ion signaling	biological_process	2	547	7	20900	0.0131586	0.168017	10.9167	Ryr2;Atp1b1
GO:0010923	negative regulation of phosphatase activity	biological_process	2	547	7	20900	0.0131586	0.168017	10.9167	Uri1;Epm2a
GO:0032489	regulation of Cdc42 protein signal transduction	biological_process	2	547	7	20900	0.0131586	0.168017	10.9167	Abca1;Apoe
GO:0042297	vocal learning	biological_process	2	547	7	20900	0.0131586	0.168017	10.9167	Cntnap2;Foxp2
GO:0043619	regulation of transcription from RNA polymerase II promoter in response to oxidative stress	biological_process	2	547	7	20900	0.0131586	0.168017	10.9167	Hif1a;Arnt
GO:0051101	regulation of DNA binding	biological_process	2	547	7	20900	0.0131586	0.168017	10.9167	Runx1t1;Hjurp
GO:0051280	negative regulation of release of sequestered calcium ion into cytosol	biological_process	2	547	7	20900	0.0131586	0.168017	10.9167	Trdn;Prkce
GO:0060501	positive regulation of epithelial cell proliferation involved in lung morphogenesis	biological_process	2	547	7	20900	0.0131586	0.168017	10.9167	Foxp2;Fgfr2
GO:0060763	mammary duct terminal end bud growth	biological_process	2	547	7	20900	0.0131586	0.168017	10.9167	Robo1;Kdm5b
GO:0060770	negative regulation of epithelial cell proliferation involved in prostate gland development	biological_process	2	547	7	20900	0.0131586	0.168017	10.9167	Wdr77;Eaf2
GO:0090370	negative regulation of cholesterol efflux	biological_process	2	547	7	20900	0.0131586	0.168017	10.9167	Abca2;Apoe
GO:1900223	positive regulation of amyloid-beta clearance	biological_process	2	547	7	20900	0.0131586	0.168017	10.9167	Lrp1;Apoe
GO:1901018	positive regulation of potassium ion transmembrane transporter activity	biological_process	2	547	7	20900	0.0131586	0.168017	10.9167	Atp1b1;Akap9
GO:1903288	positive regulation of potassium ion import across plasma membrane	biological_process	2	547	7	20900	0.0131586	0.168017	10.9167	Atp1b1;Wnk2
GO:1904894	positive regulation of receptor signaling pathway via STAT	biological_process	2	547	7	20900	0.0131586	0.168017	10.9167	Mgat5;Jak1
GO:1904951	positive regulation of establishment of protein localization	biological_process	2	547	7	20900	0.0131586	0.168017	10.9167	Coro2b;Cep295
GO:2001269	positive regulation of cysteine-type endopeptidase activity involved in apoptotic signaling pathway	biological_process	2	547	7	20900	0.0131586	0.168017	10.9167	Htra2;Tnfrsf23
GO:0007626	locomotory behavior	biological_process	8	547	120	20900	0.0136717	0.173211	2.54723	Cntnap2;Snap25;Hprt;Cdh23;Npas3;Ckap5;Abca2;Scn8a
GO:0008542	visual learning	biological_process	6	547	75	20900	0.0137387	0.173384	3.05667	Cck;Hif1a;Cacna1c;Syngap1;Ckap5;Hrh2
GO:0006879	intracellular iron ion homeostasis	biological_process	5	547	55	20900	0.014317	0.175731	3.47349	Hif1a;Tfrc;Bmyc;Alas2;Iscu
GO:0003016	respiratory system process	biological_process	3	547	20	20900	0.0145909	0.175731	5.73126	Kdm6a;Rab3a;Stk40
GO:0031396	regulation of protein ubiquitination	biological_process	3	547	20	20900	0.0145909	0.175731	5.73126	Epm2a;Dnajb2;Ubqln1
GO:0032230	positive regulation of synaptic transmission, GABAergic	biological_process	3	547	20	20900	0.0145909	0.175731	5.73126	Car2;Nlgn1;Prkce
GO:0048172	regulation of short-term neuronal synaptic plasticity	biological_process	3	547	20	20900	0.0145909	0.175731	5.73126	Rab3a;Shisa9;Unc13a
GO:0071470	cellular response to osmotic stress	biological_process	3	547	20	20900	0.0145909	0.175731	5.73126	Lrrc8d;Dysf;Rptor
GO:0099173	postsynapse organization	biological_process	3	547	20	20900	0.0145909	0.175731	5.73126	Dlg2;Dvl1;Sptbn2
GO:2000736	regulation of stem cell differentiation	biological_process	3	547	20	20900	0.0145909	0.175731	5.73126	Kdm3a;Hdac2;Nsun2
GO:0008380	RNA splicing	biological_process	14	547	278	20900	0.015249	0.181859	1.92416	Tia1;Ptbp2;Srsf1;Brdt;Zranb2;Srsf7;Zfp326;Rnps1;Snrnp40;Snrnp200;Nova1;Prpf4b;Srrm2;Khsrp
GO:0007399	nervous system development	biological_process	19	547	420	20900	0.0153038	0.181859	1.72848	Robo1;Nrg4;L1cam;Dpysl3;Epm2a;Kif2a;Sox4;Sema3e;Sigmar1;Brsk2;Ccdc88a;Ptprf;Nova1;Nlgn1;Ndrg2;Slc1a2;Shank1;Alk;Sema5b
GO:0033138	positive regulation of peptidyl-serine phosphorylation	biological_process	7	547	100	20900	0.0160388	0.182878	2.67459	Tfrc;Hdac6;Axin1;Raf1;Akap9;Rptor;Ngf
GO:0007611	learning or memory	biological_process	6	547	78	20900	0.0164236	0.182878	2.93911	Mme;S100b;Shc3;Dbi;Bhlhb9;Ptprz1
GO:0007049	cell cycle	biological_process	26	547	634	20900	0.016655	0.182878	1.56691	Cdk14;Ppp1cc;Kif2a;Nek9;Epb41;Hjurp;Evi5;Vrk1;Brd7;Zfyve19;Wdr6;Dctn3;Brsk2;Pard3b;Mcts1;Sycp3;Crocc;Casp8ap2;Prkce;Ckap5;Rab11fip3;Ppp6c;Ino80;Nsun2;Mapk4;Pkn2
GO:0035641	locomotory exploration behavior	biological_process	3	547	21	20900	0.0166979	0.182878	5.45834	Prkce;Ube3a;Apoe
GO:1904754	positive regulation of vascular associated smooth muscle cell migration	biological_process	3	547	21	20900	0.0166979	0.182878	5.45834	Igfbp5;Lrp1;Iqgap1
GO:0031175	neuron projection development	biological_process	10	547	175	20900	0.0171424	0.182878	2.18334	Cntnap2;L1cam;Zfyve27;Lamc1;Nlgn1;Flrt3;Manf;Prickle2;Ngf;Apoe
GO:0003091	renal water homeostasis	biological_process	2	547	8	20900	0.0172431	0.182878	9.5521	Akap11;Nfat5
GO:0021532	neural tube patterning	biological_process	2	547	8	20900	0.0172431	0.182878	9.5521	Arl13b;Tbc1d32
GO:0042541	hemoglobin biosynthetic process	biological_process	2	547	8	20900	0.0172431	0.182878	9.5521	Hif1a;Alas2
GO:0043304	regulation of mast cell degranulation	biological_process	2	547	8	20900	0.0172431	0.182878	9.5521	Pdpk1;Stxbp2
GO:0050803	regulation of synapse structure or activity	biological_process	2	547	8	20900	0.0172431	0.182878	9.5521	Syngap1;Ptprf
GO:0051775	response to redox state	biological_process	2	547	8	20900	0.0172431	0.182878	9.5521	Ryr2;Npas2
GO:0060316	positive regulation of ryanodine-sensitive calcium-release channel activity	biological_process	2	547	8	20900	0.0172431	0.182878	9.5521	Calm2;Trdn
GO:0061002	negative regulation of dendritic spine morphogenesis	biological_process	2	547	8	20900	0.0172431	0.182878	9.5521	Nlgn1;Ube3a
GO:0070848	response to growth factor	biological_process	2	547	8	20900	0.0172431	0.182878	9.5521	Tbc1d7;Hdac6
GO:0071313	cellular response to caffeine	biological_process	2	547	8	20900	0.0172431	0.182878	9.5521	Ryr2;Ryr1
GO:0071340	skeletal muscle acetylcholine-gated channel clustering	biological_process	2	547	8	20900	0.0172431	0.182878	9.5521	Dvl1;Agrn
GO:0090084	negative regulation of inclusion body assembly	biological_process	2	547	8	20900	0.0172431	0.182878	9.5521	Dnajb2;Dnaja4
GO:0099525	presynaptic dense core vesicle exocytosis	biological_process	2	547	8	20900	0.0172431	0.182878	9.5521	Snap25;Unc13a
GO:0099590	neurotransmitter receptor internalization	biological_process	2	547	8	20900	0.0172431	0.182878	9.5521	Snap25;Cacng8
GO:0150094	amyloid-beta clearance by cellular catabolic process	biological_process	2	547	8	20900	0.0172431	0.182878	9.5521	Mme;Lrp1
GO:0043406	positive regulation of MAP kinase activity	biological_process	6	547	80	20900	0.0184022	0.192379	2.86563	Robo1;Map2k6;Htr2a;Iqgap1;Kitl;Fgf1
GO:0007528	neuromuscular junction development	biological_process	4	547	39	20900	0.0185107	0.192379	3.91881	Dvl1;Agrn;Unc13a;Fgfr2
GO:2000463	positive regulation of excitatory postsynaptic potential	biological_process	4	547	39	20900	0.0185107	0.192379	3.91881	Dvl1;Cux2;Nlgn1;Shank1
GO:0008543	fibroblast growth factor receptor signaling pathway	biological_process	5	547	59	20900	0.0189369	0.192379	3.238	Fgf14;Flrt3;Iqgap1;Fgfr2;Fgf1
GO:0007020	microtubule nucleation	biological_process	3	547	22	20900	0.0189661	0.192379	5.21024	Tubgcp5;Ccdc57;Akap9
GO:0016575	histone deacetylation	biological_process	3	547	22	20900	0.0189661	0.192379	5.21024	Hdac3;Hdac2;Hdac6
GO:0017158	regulation of calcium ion-dependent exocytosis	biological_process	3	547	22	20900	0.0189661	0.192379	5.21024	Syt1;Syt6;Cacna1a
GO:0045197	establishment or maintenance of epithelial cell apical/basal polarity	biological_process	3	547	22	20900	0.0189661	0.192379	5.21024	Dlg2;Pard3b;Prickle2
GO:0048265	response to pain	biological_process	3	547	22	20900	0.0189661	0.192379	5.21024	Cntnap2;Kcnip3;Cacna1a
GO:1900006	positive regulation of dendrite development	biological_process	3	547	22	20900	0.0189661	0.192379	5.21024	Iqgap1;Ptprz1;Alk
GO:0000086	G2/M transition of mitotic cell cycle	biological_process	4	547	40	20900	0.0201536	0.201415	3.82084	Cdk14;Calm2;Brsk2;Ccdc57
GO:0015914	phospholipid transport	biological_process	4	547	40	20900	0.0201536	0.201415	3.82084	Atp8a1;Abca1;Pitpnm3;Pitpnc1
GO:0016197	endosomal transport	biological_process	5	547	60	20900	0.0202281	0.201415	3.18403	Snap25;Reps2;Snx27;Abca1;Rab10
GO:0050877	nervous system process	biological_process	5	547	60	20900	0.0202281	0.201415	3.18403	Gabrb1;Gabra2;Axin1;Grm7;Cacna1a
GO:0000209	protein polyubiquitination	biological_process	9	547	155	20900	0.021038	0.20684	2.21855	Ube2k;Rnf167;Wdr77;Fbxo22;Dysf;Hdac6;Axin1;Arel1;Ube3a
GO:0046889	positive regulation of lipid biosynthetic process	biological_process	3	547	23	20900	0.021396	0.20684	4.98371	Dbi;Rptor;Apoe
GO:0006687	glycosphingolipid metabolic process	biological_process	2	547	9	20900	0.0217894	0.20684	8.49076	St6galnac3;Abca2
GO:0010807	regulation of synaptic vesicle priming	biological_process	2	547	9	20900	0.0217894	0.20684	8.49076	Rab3a;Unc13a
GO:0031000	response to caffeine	biological_process	2	547	9	20900	0.0217894	0.20684	8.49076	Ryr2;Ryr1
GO:0032229	negative regulation of synaptic transmission, GABAergic	biological_process	2	547	9	20900	0.0217894	0.20684	8.49076	Cntnap2;Slc6a1
GO:0060767	epithelial cell proliferation involved in prostate gland development	biological_process	2	547	9	20900	0.0217894	0.20684	8.49076	Wdr77;Eaf2
GO:0061000	negative regulation of dendritic spine development	biological_process	2	547	9	20900	0.0217894	0.20684	8.49076	Hdac2;Apoe
GO:0061743	motor learning	biological_process	2	547	9	20900	0.0217894	0.20684	8.49076	Taco1;Ube3a
GO:0086036	regulation of cardiac muscle cell membrane potential	biological_process	2	547	9	20900	0.0217894	0.20684	8.49076	Trdn;Agrn
GO:1905920	positive regulation of CoA-transferase activity	biological_process	2	547	9	20900	0.0217894	0.20684	8.49076	Dbi;Apoe
GO:0016310	phosphorylation	biological_process	25	547	621	20900	0.0227525	0.21411	1.53818	Pak3;Cdk14;Dclk2;Pik3c2a;Nek9;Akt3;Map2k6;Dcaf1;Ckmt1;Fggy;Pdpk1;Vrk1;Brsk2;Stk40;Pikfyve;Prkce;Wnk2;Prpf4b;Raf1;Mapk4;Jak1;Hunk;Alk;Pkn2;Fgfr2
GO:0010634	positive regulation of epithelial cell migration	biological_process	4	547	42	20900	0.0237013	0.219862	3.6389	Hif1a;Hdac6;Prkce;Dock1
GO:0070059	intrinsic apoptotic signaling pathway in response to endoplasmic reticulum stress	biological_process	4	547	42	20900	0.0237013	0.219862	3.6389	Ube2k;Casp9;Brsk2;Syvn1
GO:0072359	circulatory system development	biological_process	3	547	24	20900	0.023988	0.220636	4.77605	Kdm6a;Nxn;Apoe
GO:0007155	cell adhesion	biological_process	24	547	594	20900	0.0243583	0.222303	1.54377	Cntnap2;Aplp1;L1cam;Nectin1;Cadm2;Atp1b1;Lamc1;Tm9sf4;Cdh23;Pard3b;S100b;Kirrel3;Ptprf;Ntm;Nlgn1;Prkce;Slc23a2;Flrt3;Nfasc;Cdh13;Lama2;Kitl;Pkn2;Ctnna3
GO:0035176	social behavior	biological_process	5	547	63	20900	0.0244424	0.222303	3.03241	Cntnap2;Dvl1;Grid1;Rptor;Shank1
GO:0008152	metabolic process	biological_process	10	547	186	20900	0.0249571	0.226352	2.05422	Pak3;Gart;Alkbh8;Hadha;Acacb;Sgcb;Gba2;Pygb;Gys1;Pde10a
GO:0006665	sphingolipid metabolic process	biological_process	4	547	43	20900	0.0256081	0.227584	3.55427	Asah1;B4galt5;Gba2;Sptlc1
GO:0010596	negative regulation of endothelial cell migration	biological_process	3	547	25	20900	0.026742	0.227584	4.58501	Dnaja4;Patz1;Apoe
GO:0014850	response to muscle activity	biological_process	2	547	10	20900	0.0267705	0.227584	7.64168	Hif1a;Ryr2
GO:0016051	carbohydrate biosynthetic process	biological_process	2	547	10	20900	0.0267705	0.227584	7.64168	B3gat2;Chst11
GO:0016188	synaptic vesicle maturation	biological_process	2	547	10	20900	0.0267705	0.227584	7.64168	Rab3a;Unc13a
GO:0021860	pyramidal neuron development	biological_process	2	547	10	20900	0.0267705	0.227584	7.64168	Dclk2;Fgfr2
GO:0032026	response to magnesium ion	biological_process	2	547	10	20900	0.0267705	0.227584	7.64168	Kcnip3;Ryr2
GO:0043278	response to morphine	biological_process	2	547	10	20900	0.0267705	0.227584	7.64168	Ppp2r2a;Prkce
GO:0045926	negative regulation of growth	biological_process	2	547	10	20900	0.0267705	0.227584	7.64168	Hif1a;Igfbp5
GO:0051248	negative regulation of protein metabolic process	biological_process	2	547	10	20900	0.0267705	0.227584	7.64168	Axin1;Apoe
GO:0070314	G1 to G0 transition	biological_process	2	547	10	20900	0.0267705	0.227584	7.64168	Wdr6;Rpl23
GO:0071318	cellular response to ATP	biological_process	2	547	10	20900	0.0267705	0.227584	7.64168	P2ry12;Ryr1
GO:2000008	regulation of protein localization to cell surface	biological_process	2	547	10	20900	0.0267705	0.227584	7.64168	Kcnab2;Abca2
GO:2000987	positive regulation of behavioral fear response	biological_process	2	547	10	20900	0.0267705	0.227584	7.64168	Cck;Npas2
GO:0060291	long-term synaptic potentiation	biological_process	5	547	65	20900	0.0275432	0.232937	2.93911	Snap25;Dbi;Nlgn1;Ckap5;Unc13a
GO:0007613	memory	biological_process	7	547	113	20900	0.0290958	0.244165	2.36689	Cck;S100b;Grm7;Slc6a1;Htr2a;Hrh2;Ngf
GO:0051402	neuron apoptotic process	biological_process	7	547	113	20900	0.0290958	0.244165	2.36689	Hif1a;Casp9;Htra2;Aars;Syngap1;Cacna1a;Ngf
GO:0050770	regulation of axonogenesis	biological_process	3	547	26	20900	0.0296575	0.247249	4.40866	Pak3;Brsk2;Cacna1a
GO:0045494	photoreceptor cell maintenance	biological_process	4	547	45	20900	0.0296911	0.247249	3.3963	Spata7;Cdh23;Crocc;Pde6a
GO:0042752	regulation of circadian rhythm	biological_process	5	547	67	20900	0.0308833	0.255402	2.85137	Hdac3;Ppp1cc;Kdm5b;Npas2;Ube3a
GO:2000300	regulation of synaptic vesicle exocytosis	biological_process	4	547	46	20900	0.0318687	0.255402	3.32247	Stxbp5l;Rab3a;Syt1;Dvl1
GO:0016241	regulation of macroautophagy	biological_process	2	547	11	20900	0.0321606	0.255402	6.94698	Hdac6;Ubqln1
GO:0031113	regulation of microtubule polymerization	biological_process	2	547	11	20900	0.0321606	0.255402	6.94698	Prune1;Gba2
GO:0032732	positive regulation of interleukin-1 production	biological_process	2	547	11	20900	0.0321606	0.255402	6.94698	Hdac2;Tmed10
GO:0032872	regulation of stress-activated MAPK cascade	biological_process	2	547	11	20900	0.0321606	0.255402	6.94698	Prdx1;Tnfrsf23
GO:0051602	response to electrical stimulus	biological_process	2	547	11	20900	0.0321606	0.255402	6.94698	Rab3a;Prickle2
GO:0060765	regulation of androgen receptor signaling pathway	biological_process	2	547	11	20900	0.0321606	0.255402	6.94698	Kdm5d;Safb2
GO:0140115	export across plasma membrane	biological_process	2	547	11	20900	0.0321606	0.255402	6.94698	Abcc5;Abca1
GO:1901222	regulation of non-canonical NF-kappaB signal transduction	biological_process	2	547	11	20900	0.0321606	0.255402	6.94698	Prdx1;Eda
GO:0032781	positive regulation of ATP-dependent activity	biological_process	3	547	27	20900	0.0327335	0.256203	4.24538	Dnajb2;Tpm1;Atp1b1
GO:0045780	positive regulation of bone resorption	biological_process	3	547	27	20900	0.0327335	0.256203	4.24538	Tfrc;Car2;Ppargc1b
GO:0050850	positive regulation of calcium-mediated signaling	biological_process	3	547	27	20900	0.0327335	0.256203	4.24538	L1cam;Exoc4;Cdh13
GO:0009306	protein secretion	biological_process	4	547	47	20900	0.0341374	0.265278	3.25178	Rab12;Tango2;Rab3a;Abca1
GO:0006468	protein phosphorylation	biological_process	24	547	617	20900	0.0356582	0.275779	1.48623	Pak3;Cdk14;Sqstm1;Dclk2;Nek9;Akt3;Map2k6;Pdpk1;Vrk1;Brsk2;Smad1;Stk40;Prkce;Trim24;Wnk2;Prpf4b;Raf1;Mapk4;Jak1;Hunk;Alk;Pkn2;Ngf;Fgfr2
GO:0001678	intracellular glucose homeostasis	biological_process	3	547	28	20900	0.0359691	0.276216	4.09376	Hif1a;Lrrc8d;Raf1
GO:0035335	peptidyl-tyrosine dephosphorylation	biological_process	3	547	28	20900	0.0359691	0.276216	4.09376	Epm2a;Ptprf;Ptprz1
GO:0006612	protein targeting to membrane	biological_process	4	547	48	20900	0.0364978	0.278306	3.18403	Exoc4;Vps37a;Pikfyve;Zdhhc21
GO:0035725	sodium ion transmembrane transport	biological_process	6	547	94	20900	0.0369077	0.28072	2.43883	Atp1b1;Slc6a1;Slc23a2;Slc6a11;Scn9a;Scn8a
GO:0003300	cardiac muscle hypertrophy	biological_process	2	547	12	20900	0.0379351	0.28072	6.36807	Rap1gds1;Ryr2
GO:0010944	negative regulation of transcription by competitive promoter binding	biological_process	2	547	12	20900	0.0379351	0.28072	6.36807	Bhlhe41;Hdac2
GO:0035455	response to interferon-alpha	biological_process	2	547	12	20900	0.0379351	0.28072	6.36807	Ifnar2;Adar
GO:0036465	synaptic vesicle recycling	biological_process	2	547	12	20900	0.0379351	0.28072	6.36807	Rab3a;Ap3b2
GO:0044794	positive regulation by host of viral process	biological_process	2	547	12	20900	0.0379351	0.28072	6.36807	Ppib;Apoe
GO:0070201	regulation of establishment of protein localization	biological_process	2	547	12	20900	0.0379351	0.28072	6.36807	Snap25;Hdac6
GO:0097062	dendritic spine maintenance	biological_process	2	547	12	20900	0.0379351	0.28072	6.36807	Cntnap2;Ckap5
GO:0097091	synaptic vesicle clustering	biological_process	2	547	12	20900	0.0379351	0.28072	6.36807	Rab3a;Nlgn1
GO:1902533	positive regulation of intracellular signal transduction	biological_process	2	547	12	20900	0.0379351	0.28072	6.36807	Nlgn1;Fgf1
GO:1905907	negative regulation of amyloid fibril formation	biological_process	2	547	12	20900	0.0379351	0.28072	6.36807	Pfdn1;Apoe
GO:0007346	regulation of mitotic cell cycle	biological_process	4	547	49	20900	0.0389499	0.28418	3.11905	Hdac3;Nek9;Brd7;Iqgap1
GO:0048813	dendrite morphogenesis	biological_process	4	547	49	20900	0.0389499	0.28418	3.11905	Hprt;Dvl1;Cacna1a;Map6
GO:0043001	Golgi to plasma membrane protein transport	biological_process	3	547	29	20900	0.0393628	0.28418	3.95259	Rab26;Sptbn1;Macf1
GO:0051932	synaptic transmission, GABAergic	biological_process	3	547	29	20900	0.0393628	0.28418	3.95259	Gabra2;Prkce;Cacna1a
GO:0061024	membrane organization	biological_process	3	547	29	20900	0.0393628	0.28418	3.95259	Sgcz;Ccdc88a;Sgcb
GO:1902042	negative regulation of extrinsic apoptotic signaling pathway via death domain receptors	biological_process	3	547	29	20900	0.0393628	0.28418	3.95259	Tmbim1;Tnfrsf23;Raf1
GO:1903861	positive regulation of dendrite extension	biological_process	3	547	29	20900	0.0393628	0.28418	3.95259	Syt1;Slc23a2;Unc13a
GO:0001755	neural crest cell migration	biological_process	4	547	50	20900	0.041494	0.296933	3.05667	Hif1a;Sema3e;Kitl;Sema5b
GO:0007157	heterophilic cell-cell adhesion via plasma membrane cell adhesion molecules	biological_process	4	547	50	20900	0.041494	0.296933	3.05667	L1cam;Nectin1;Nlgn1;Tenm4
GO:0030073	insulin secretion	biological_process	4	547	50	20900	0.041494	0.296933	3.05667	Snap25;Cacna1c;Rab3a;Prkce
GO:0032922	circadian regulation of gene expression	biological_process	5	547	73	20900	0.0423787	0.297489	2.61701	Hdac3;Ppp1cc;Bhlhe41;Hdac2;Npas2
GO:0043484	regulation of RNA splicing	biological_process	5	547	73	20900	0.0423787	0.297489	2.61701	Ptbp2;Srsf1;Ccnl2;Brdt;Zfp326
GO:0006417	regulation of translation	biological_process	8	547	149	20900	0.042534	0.297489	2.05146	Aplp1;Sarnp;Paip2b;Dus3l;Taco1;Msi2;Dnajc3;Samd4
GO:0006368	transcription elongation by RNA polymerase II	biological_process	3	547	30	20900	0.0429128	0.297489	3.82084	Adrm1;Gtf2f2;Eaf2
GO:0061003	positive regulation of dendritic spine morphogenesis	biological_process	3	547	30	20900	0.0429128	0.297489	3.82084	Pak3;Cux2;Bhlhb9
GO:0061484	hematopoietic stem cell homeostasis	biological_process	3	547	30	20900	0.0429128	0.297489	3.82084	Sox4;P2ry14;Adar
GO:0000165	MAPK cascade	biological_process	6	547	98	20900	0.0438072	0.297489	2.33929	Map2k6;Bmyc;Smad1;Pebp1;Prkce;Raf1
GO:0016180	snRNA processing	biological_process	2	547	13	20900	0.0440702	0.297489	5.87822	Ints10;Ints2
GO:0033619	membrane protein proteolysis	biological_process	2	547	13	20900	0.0440702	0.297489	5.87822	Clpp;Rhbdd1
GO:0034101	erythrocyte homeostasis	biological_process	2	547	13	20900	0.0440702	0.297489	5.87822	Axin1;Prdx1
GO:0035493	SNARE complex assembly	biological_process	2	547	13	20900	0.0440702	0.297489	5.87822	Snap25;Uvrag
GO:0043931	ossification involved in bone maturation	biological_process	2	547	13	20900	0.0440702	0.297489	5.87822	Ryr1;Zbtb16
GO:0050435	amyloid-beta metabolic process	biological_process	2	547	13	20900	0.0440702	0.297489	5.87822	Mme;Unc13a
GO:0051967	negative regulation of synaptic transmission, glutamatergic	biological_process	2	547	13	20900	0.0440702	0.297489	5.87822	Htr2a;Grik3
GO:0071380	cellular response to prostaglandin E stimulus	biological_process	2	547	13	20900	0.0440702	0.297489	5.87822	Akap8;Prkce
GO:0071786	endoplasmic reticulum tubular network organization	biological_process	2	547	13	20900	0.0440702	0.297489	5.87822	Reep2;Rab10
GO:0098656	monoatomic anion transmembrane transport	biological_process	2	547	13	20900	0.0440702	0.297489	5.87822	Lrrc8d;Slc1a2
GO:1900244	positive regulation of synaptic vesicle endocytosis	biological_process	2	547	13	20900	0.0440702	0.297489	5.87822	Nlgn1;Sh3gl1
GO:1990845	adaptive thermogenesis	biological_process	2	547	13	20900	0.0440702	0.297489	5.87822	Slc25a4;S100b
GO:0045739	positive regulation of DNA repair	biological_process	4	547	51	20900	0.04413	0.297489	2.99674	Eya3;Ube2v2;Ino80;Npas2
GO:0051649	establishment of localization in cell	biological_process	10	547	206	20900	0.0452009	0.303451	1.85478	Snap25;Cacna1c;Ryr2;Trdn;Rab3a;Abca1;Crocc;P2ry12;Prkce;Cacna1a
GO:0007214	gamma-aminobutyric acid signaling pathway	biological_process	3	547	31	20900	0.0466173	0.310396	3.69759	Gabrb1;Gabra2;Cacna1a
GO:0010800	positive regulation of peptidyl-threonine phosphorylation	biological_process	3	547	31	20900	0.0466173	0.310396	3.69759	Ube2k;Axin1;Rptor
GO:0048714	positive regulation of oligodendrocyte differentiation	biological_process	3	547	31	20900	0.0466173	0.310396	3.69759	Hdac2;Tenm4;Ptprz1
GO:0048511	rhythmic process	biological_process	8	547	152	20900	0.0468764	0.310678	2.01097	Hdac3;Ppp1cc;Kdm5b;Bhlhe41;Hdac2;Nlgn1;Npas2;Ube3a
GO:0001701	in utero embryonic development	biological_process	14	547	324	20900	0.0469451	0.310678	1.65098	Cntnap2;Srsf1;Kdm6a;Hdac3;Tpm1;Nmt1;Nxn;Otud7b;Axin1;Syvn1;Nsun2;Arnt2;Chst11;Fgfr2
GO:0007264	small GTPase mediated signal transduction	biological_process	6	547	100	20900	0.0475398	0.312706	2.2925	Rapgefl1;Rgl2;Ccdc88a;Dock10;Dock1;Dock2
GO:0090630	activation of GTPase activity	biological_process	6	547	100	20900	0.0475398	0.312706	2.2925	Evi5;Tbc1d7;Tbc1d9b;Arhgap42;Agap1;Ralgapb
GO:0010976	positive regulation of neuron projection development	biological_process	9	547	181	20900	0.0491387	0.316477	1.89987	Dpysl3;Fbxo38;Ube2v2;Dvl1;Nlgn1;Lrp1;Ptprz1;Ngf;Apoe
GO:0099175	regulation of postsynapse organization	biological_process	4	547	53	20900	0.0496771	0.316477	2.88365	Pak3;Dvl1;Grid1;Ptprf
GO:0016239	positive regulation of macroautophagy	biological_process	3	547	32	20900	0.050474	0.316477	3.58204	Hif1a;Epm2a;Rab12
GO:0032008	positive regulation of TOR signaling	biological_process	3	547	32	20900	0.050474	0.316477	3.58204	Hdac3;Akt3;Rptor
GO:0033344	cholesterol efflux	biological_process	3	547	32	20900	0.050474	0.316477	3.58204	Abca1;Soat1;Apoe
GO:0099072	regulation of postsynaptic membrane neurotransmitter receptor levels	biological_process	3	547	32	20900	0.050474	0.316477	3.58204	Cntnap2;Snx27;Cacng8
GO:1900273	positive regulation of long-term synaptic potentiation	biological_process	3	547	32	20900	0.050474	0.316477	3.58204	Sqstm1;Nrgn;Mme
GO:0006346	DNA methylation-dependent heterochromatin formation	biological_process	2	547	14	20900	0.0505431	0.316477	5.45834	Tex15;Bmyc
GO:0006515	protein quality control for misfolded or incompletely synthesized proteins	biological_process	2	547	14	20900	0.0505431	0.316477	5.45834	Clpp;Hdac6
GO:0006620	post-translational protein targeting to endoplasmic reticulum membrane	biological_process	2	547	14	20900	0.0505431	0.316477	5.45834	Sec62;Macf1
GO:0030949	positive regulation of vascular endothelial growth factor receptor signaling pathway	biological_process	2	547	14	20900	0.0505431	0.316477	5.45834	Robo1;Hif1a
GO:0035773	insulin secretion involved in cellular response to glucose stimulus	biological_process	2	547	14	20900	0.0505431	0.316477	5.45834	Hif1a;Raf1
GO:0051149	positive regulation of muscle cell differentiation	biological_process	2	547	14	20900	0.0505431	0.316477	5.45834	Lamc1;Lama2
GO:0060009	Sertoli cell development	biological_process	2	547	14	20900	0.0505431	0.316477	5.45834	Adrm1;Akap9
GO:0061036	positive regulation of cartilage development	biological_process	2	547	14	20900	0.0505431	0.316477	5.45834	Smad1;Zbtb16
GO:0070207	protein homotrimerization	biological_process	2	547	14	20900	0.0505431	0.316477	5.45834	Sigmar1;Slc1a2
GO:0097242	amyloid-beta clearance	biological_process	2	547	14	20900	0.0505431	0.316477	5.45834	Mme;Lrp1
GO:2001046	positive regulation of integrin-mediated signaling pathway	biological_process	2	547	14	20900	0.0505431	0.316477	5.45834	Lamc1;Lama2
GO:0006919	activation of cysteine-type endopeptidase activity involved in apoptotic process	biological_process	5	547	77	20900	0.0512987	0.31917	2.48107	Robo1;Cck;Casp9;Casp8ap2;Ngf
GO:0009267	cellular response to starvation	biological_process	5	547	77	20900	0.0512987	0.31917	2.48107	Lamp2;Pik3c2a;Tbc1d7;Fbxo22;Rptor
GO:1990830	cellular response to leukemia inhibitory factor	biological_process	7	547	128	20900	0.0513797	0.31917	2.08952	Srsf7;Tfrc;Kdm5b;Kdm3a;Sycp3;Rps16;Dtx1
GO:0009791	post-embryonic development	biological_process	6	547	102	20900	0.0514633	0.31917	2.24755	Kdm5b;Rab3a;Foxp2;Scn9a;Chst11;Fgfr2
GO:0001558	regulation of cell growth	biological_process	4	547	54	20900	0.0525878	0.325524	2.83025	Uri1;Epm2a;Igfbp5;Rptor
GO:0009410	response to xenobiotic stimulus	biological_process	8	547	156	20900	0.0531025	0.328087	1.95941	Cntnap2;Hadha;Smad1;Htr2a;Npas2;Arnt2;Slc1a2;Rptor
GO:0045807	positive regulation of endocytosis	biological_process	3	547	33	20900	0.0544806	0.333437	3.47349	Lrp1;Ckap5;Apoe
GO:0048009	insulin-like growth factor receptor signaling pathway	biological_process	3	547	33	20900	0.0544806	0.333437	3.47349	Igfbp5;Pdpk1;Raf1
GO:0051966	regulation of synaptic transmission, glutamatergic	biological_process	3	547	33	20900	0.0544806	0.333437	3.47349	Rnf167;Syt1;Grm7
GO:0097193	intrinsic apoptotic signaling pathway	biological_process	3	547	33	20900	0.0544806	0.333437	3.47349	Casp9;Htra2;Eaf2
GO:0007005	mitochondrion organization	biological_process	6	547	104	20900	0.0555789	0.336348	2.20433	Cntnap2;Epm2a;Htra2;Rab3a;Letmd1;Mtx2
GO:0000381	regulation of alternative mRNA splicing, via spliceosome	biological_process	4	547	55	20900	0.0555894	0.336348	2.77879	Tia1;Rnps1;Celf2;Nova1
GO:0030154	cell differentiation	biological_process	34	547	976	20900	0.0556829	0.336348	1.33103	Robo1;Nell1;Eya3;Hif1a;L1cam;Sqstm1;Brdt;Kif2a;Arnt;Sox4;Tex15;Sema3e;Rfx3;Kdm3a;Syt1;Nxn;Foxj2;Angpt2;Smad1;Ggnbp1;Eda;Tenm4;Agrn;Raf1;Nsun2;Ndrg2;Jak1;Nr2c2;Shank1;Unc13a;Elf2;Fgf1;Sema5b;Rhbdd1
GO:0005975	carbohydrate metabolic process	biological_process	9	547	186	20900	0.0565008	0.336348	1.84879	Epm2a;Ppp1cc;Lancl1;Fggy;B3gat2;B4galt5;Gba2;Pygb;Chst11
GO:0007216	G protein-coupled glutamate receptor signaling pathway	biological_process	2	547	15	20900	0.057332	0.336348	5.09445	Grm7;Grik3
GO:0021680	cerebellar Purkinje cell layer development	biological_process	2	547	15	20900	0.057332	0.336348	5.09445	Aars;Cacna1a
GO:0030259	lipid glycosylation	biological_process	2	547	15	20900	0.057332	0.336348	5.09445	B3galt1;Gba2
GO:0033700	phospholipid efflux	biological_process	2	547	15	20900	0.057332	0.336348	5.09445	Abca1;Apoe
GO:0038066	p38MAPK cascade	biological_process	2	547	15	20900	0.057332	0.336348	5.09445	Map2k6;Nr2c2
GO:0048011	neurotrophin TRK receptor signaling pathway	biological_process	2	547	15	20900	0.057332	0.336348	5.09445	Zfyve27;Raf1
GO:0048668	collateral sprouting	biological_process	2	547	15	20900	0.057332	0.336348	5.09445	Dvl1;Hdac6
GO:0050684	regulation of mRNA processing	biological_process	2	547	15	20900	0.057332	0.336348	5.09445	Nova1;Safb2
GO:0051279	regulation of release of sequestered calcium ion into cytosol	biological_process	2	547	15	20900	0.057332	0.336348	5.09445	Prkce;Ngf
GO:0060979	vasculogenesis involved in coronary vascular morphogenesis	biological_process	2	547	15	20900	0.057332	0.336348	5.09445	Fgfr2;Fgf1
GO:0099558	maintenance of synapse structure	biological_process	2	547	15	20900	0.057332	0.336348	5.09445	Cntnap2;Nlgn1
GO:1900029	positive regulation of ruffle assembly	biological_process	2	547	15	20900	0.057332	0.336348	5.09445	P2ry12;Nlgn1
GO:0045672	positive regulation of osteoclast differentiation	biological_process	3	547	34	20900	0.0586345	0.339977	3.37133	Car2;Ppargc1b;Rptor
GO:1904706	negative regulation of vascular associated smooth muscle cell proliferation	biological_process	3	547	34	20900	0.0586345	0.339977	3.37133	Tpm1;Ndrg2;Timp3
GO:0048286	lung alveolus development	biological_process	4	547	56	20900	0.0586815	0.339977	2.72917	Igfbp5;Stk40;Foxp2;Fgfr2
GO:1903078	positive regulation of protein localization to plasma membrane	biological_process	4	547	56	20900	0.0586815	0.339977	2.72917	Sqstm1;Sptbn1;Dpp10;Lrp1
GO:0010467	gene expression	biological_process	10	547	217	20900	0.0600883	0.347059	1.76076	Cntnap2;Ptgds;Hdac3;Sox4;Lamc1;Angpt2;Sgcb;Eda;Foxp2;Apoe
GO:0006355	regulation of DNA-templated transcription	biological_process	36	547	1050	20900	0.0601171	0.347059	1.31	Hif1a;Brdt;Kdm5d;Nfat5;Lrif1;Arnt;Creb5;Runx1t1;Zfp664;Sox4;Kdm5b;Rybp;Zfp641;Rfx3;Zfp746;Mterf2;Bhlhe41;Bmyc;Foxp4;Npas3;Foxj2;Smad1;Patz1;Cux2;Eaf2;Ppargc1b;Foxp2;Prox2;Npas2;Arnt2;Khsrp;Nr2c2;Elf2;Bach2;Zbtb16;Gon4l
GO:0045732	positive regulation of protein catabolic process	biological_process	5	547	81	20900	0.0612348	0.351641	2.35854	Fbxo11;Dcaf1;Axin1;Ppp2r3a;Rhbdd1
GO:0071456	cellular response to hypoxia	biological_process	5	547	81	20900	0.0612348	0.351641	2.35854	Hif1a;Bmyc;Ubqln1;Prkce;Rptor
GO:0040014	regulation of multicellular organism growth	biological_process	3	547	35	20900	0.0629329	0.35949	3.27501	Hdac3;Atrn;Htra2
GO:0071542	dopaminergic neuron differentiation	biological_process	3	547	35	20900	0.0629329	0.35949	3.27501	Hif1a;Hprt;Manf
GO:0030705	cytoskeleton-dependent intracellular transport	biological_process	2	547	16	20900	0.064416	0.360376	4.77605	Ccdc88a;Map6
GO:0086010	membrane depolarization during action potential	biological_process	2	547	16	20900	0.064416	0.360376	4.77605	Scn9a;Scn8a
GO:1904862	inhibitory synapse assembly	biological_process	2	547	16	20900	0.064416	0.360376	4.77605	Cntnap2;Gabra2
GO:0031397	negative regulation of protein ubiquitination	biological_process	4	547	58	20900	0.0651348	0.362528	2.63506	Sqstm1;Sox4;Nxn;Prkce
GO:0071407	cellular response to organic cyclic compound	biological_process	4	547	58	20900	0.0651348	0.362528	2.63506	Pak3;Igfbp5;P2ry12;Smad1
GO:0010977	negative regulation of neuron projection development	biological_process	5	547	83	20900	0.0665833	0.369327	2.30171	Dpysl3;Hdac2;Ntm;Lrp1;Apoe
GO:0060999	positive regulation of dendritic spine development	biological_process	3	547	36	20900	0.067373	0.371807	3.18403	Nlgn1;Shank1;Apoe
GO:0070050	neuron cellular homeostasis	biological_process	3	547	36	20900	0.067373	0.371807	3.18403	Fggy;Car2;Cacna1a
GO:0086091	regulation of heart rate by cardiac conduction	biological_process	3	547	36	20900	0.067373	0.371807	3.18403	Cacna1c;Akap9;Ctnna3
GO:0030324	lung development	biological_process	6	547	110	20900	0.069085	0.378052	2.0841	Rab3a;Asah1;Stk40;Foxp2;Fgfr2;Fgf1
GO:0050731	positive regulation of peptidyl-tyrosine phosphorylation	biological_process	6	547	110	20900	0.069085	0.378052	2.0841	Cck;Htr2a;Agrn;Tspan9;Ptprz1;Kitl
GO:0070588	calcium ion transmembrane transport	biological_process	6	547	110	20900	0.069085	0.378052	2.0841	Cacna1c;Ryr2;P2ry12;Cacna1a;Cacng8;Ryr1
GO:0043087	regulation of GTPase activity	biological_process	5	547	84	20900	0.0693521	0.378242	2.27431	Rasa3;Fgd1;Syngap1;Agrn;Iqgap1
GO:0001510	RNA methylation	biological_process	2	547	17	20900	0.0717751	0.382802	4.49511	Nsun6;Nsun2
GO:0035994	response to muscle stretch	biological_process	2	547	17	20900	0.0717751	0.382802	4.49511	Ryr2;Raf1
GO:0040019	positive regulation of embryonic development	biological_process	2	547	17	20900	0.0717751	0.382802	4.49511	B4galt5;Nr2c2
GO:0098742	cell-cell adhesion via plasma-membrane adhesion molecules	biological_process	2	547	17	20900	0.0717751	0.382802	4.49511	Cdh23;Flrt3
GO:0009058	biosynthetic process	biological_process	3	547	37	20900	0.0719517	0.382802	3.09798	Gart;Alas2;Sptlc1
GO:0016339	calcium-dependent cell-cell adhesion via plasma membrane cell adhesion molecules	biological_process	3	547	37	20900	0.0719517	0.382802	3.09798	Cdh23;Nlgn1;Cdh13
GO:0031333	negative regulation of protein-containing complex assembly	biological_process	3	547	37	20900	0.0719517	0.382802	3.09798	Lamp2;Hdac6;Raf1
GO:0050807	regulation of synapse organization	biological_process	3	547	37	20900	0.0719517	0.382802	3.09798	Nectin1;Agrn;Apoe
GO:0051491	positive regulation of filopodium assembly	biological_process	3	547	37	20900	0.0719517	0.382802	3.09798	Dpysl3;Nlgn1;Agrn
GO:0097352	autophagosome maturation	biological_process	3	547	37	20900	0.0719517	0.382802	3.09798	Lamp2;Ubqln1;Uvrag
GO:0048812	neuron projection morphogenesis	biological_process	5	547	85	20900	0.0721837	0.38341	2.24755	Cntnap2;Brsk2;Kirrel3;Nlgn1;Ngf
GO:0010033	response to organic substance	biological_process	4	547	61	20900	0.0754768	0.397684	2.50547	Cntnap2;Asah1;Gart;Slc6a1
GO:0032456	endocytic recycling	biological_process	4	547	61	20900	0.0754768	0.397684	2.50547	Rab12;Snx27;Vps50;Rab11fip3
GO:0008625	extrinsic apoptotic signaling pathway via death domain receptors	biological_process	3	547	38	20900	0.0766658	0.397684	3.01645	Casp8ap2;Raf1;Ngf
GO:0030032	lamellipodium assembly	biological_process	3	547	38	20900	0.0766658	0.397684	3.01645	P2ry12;Ccdc88a;Cdh13
GO:0031069	hair follicle morphogenesis	biological_process	3	547	38	20900	0.0766658	0.397684	3.01645	Igfbp5;Lamc1;Fgfr2
GO:0046718	viral entry into host cell	biological_process	3	547	38	20900	0.0766658	0.397684	3.01645	Nectin1;Zfp639;Uvrag
GO:0051968	positive regulation of synaptic transmission, glutamatergic	biological_process	3	547	38	20900	0.0766658	0.397684	3.01645	Gria4;Nlgn1;Cacng8
GO:0043525	positive regulation of neuron apoptotic process	biological_process	5	547	87	20900	0.0780339	0.397684	2.19589	Pak3;Hdac3;Casp9;Ptprf;Htr2a
GO:0042776	proton motive force-driven mitochondrial ATP synthesis	biological_process	4	547	62	20900	0.0790973	0.397684	2.46506	Sdhb;Ndufb5;Ndufa10;Atp5o
GO:1905515	non-motile cilium assembly	biological_process	4	547	62	20900	0.0790973	0.397684	2.46506	Ttc8;Arl13b;Cep126;Tbc1d32
GO:0006941	striated muscle contraction	biological_process	2	547	18	20900	0.0793901	0.397684	4.24538	Ryr2;Ryr1
GO:0007614	short-term memory	biological_process	2	547	18	20900	0.0793901	0.397684	4.24538	Cux2;Grm7
GO:0007625	grooming behavior	biological_process	2	547	18	20900	0.0793901	0.397684	4.24538	Cntnap2;Hprt
GO:0010880	regulation of release of sequestered calcium ion into cytosol by sarcoplasmic reticulum	biological_process	2	547	18	20900	0.0793901	0.397684	4.24538	Calm2;Trdn
GO:0015813	L-glutamate transmembrane transport	biological_process	2	547	18	20900	0.0793901	0.397684	4.24538	Epm2a;Slc1a2
GO:0021702	cerebellar Purkinje cell differentiation	biological_process	2	547	18	20900	0.0793901	0.397684	4.24538	Foxp2;Cacna1a
GO:0030166	proteoglycan biosynthetic process	biological_process	2	547	18	20900	0.0793901	0.397684	4.24538	Man1c1;Chst11
GO:0035092	sperm DNA condensation	biological_process	2	547	18	20900	0.0793901	0.397684	4.24538	Brdt;Sycp3
GO:0042157	lipoprotein metabolic process	biological_process	2	547	18	20900	0.0793901	0.397684	4.24538	Abca1;Apoe
GO:0045475	locomotor rhythm	biological_process	2	547	18	20900	0.0793901	0.397684	4.24538	Cntnap2;Npas2
GO:0046835	carbohydrate phosphorylation	biological_process	2	547	18	20900	0.0793901	0.397684	4.24538	Epm2a;Fggy
GO:0051693	actin filament capping	biological_process	2	547	18	20900	0.0793901	0.397684	4.24538	Sptbn1;Tpm1
GO:0060074	synapse maturation	biological_process	2	547	18	20900	0.0793901	0.397684	4.24538	Nlgn1;Shank1
GO:0070085	glycosylation	biological_process	2	547	18	20900	0.0793901	0.397684	4.24538	B4galt5;Grm7
GO:0097049	motor neuron apoptotic process	biological_process	2	547	18	20900	0.0793901	0.397684	4.24538	Agrn;Tnfrsf23
GO:1902236	negative regulation of endoplasmic reticulum stress-induced intrinsic apoptotic signaling pathway	biological_process	2	547	18	20900	0.0793901	0.397684	4.24538	Grina;Syvn1
GO:0001824	blastocyst development	biological_process	3	547	39	20900	0.081512	0.399525	2.93911	Ppp1cc;Atp1b1;Dad1
GO:0032465	regulation of cytokinesis	biological_process	3	547	39	20900	0.081512	0.399525	2.93911	Calm2;Rab11fip3;Uvrag
GO:0045664	regulation of neuron differentiation	biological_process	3	547	39	20900	0.081512	0.399525	2.93911	Nlgn1;Alk;Ngf
GO:0045861	negative regulation of proteolysis	biological_process	3	547	39	20900	0.081512	0.399525	2.93911	Hdac6;Timp3;Cst3
GO:0061512	protein localization to cilium	biological_process	3	547	39	20900	0.081512	0.399525	2.93911	Fam149b;Rab11fip3;Tbc1d32
GO:0050679	positive regulation of epithelial cell proliferation	biological_process	5	547	89	20900	0.0841311	0.399525	2.14654	Azin1;Bmyc;Foxp2;Fgfr2;Fgf1
GO:0071345	cellular response to cytokine stimulus	biological_process	3	547	40	20900	0.0864871	0.399525	2.86563	Nfat5;Mme;Khsrp
GO:1904262	negative regulation of TORC1 signaling	biological_process	3	547	40	20900	0.0864871	0.399525	2.86563	Rnf167;Tbc1d7;Ube3a
GO:0008203	cholesterol metabolic process	biological_process	6	547	117	20900	0.0870344	0.399525	1.95941	Abca1;Soat1;Gba2;Lrp1;Abca2;Apoe
GO:0002281	macrophage activation involved in immune response	biological_process	2	547	19	20900	0.0872426	0.399525	4.02194	Dysf;Prkce
GO:0006123	mitochondrial electron transport, cytochrome c to oxygen	biological_process	2	547	19	20900	0.0872426	0.399525	4.02194	Cox7b;Cox8a
GO:0007051	spindle organization	biological_process	2	547	19	20900	0.0872426	0.399525	4.02194	Ckap5;Uvrag
GO:0010035	response to inorganic substance	biological_process	2	547	19	20900	0.0872426	0.399525	4.02194	Gart;Slc6a1
GO:0014912	negative regulation of smooth muscle cell migration	biological_process	2	547	19	20900	0.0872426	0.399525	4.02194	Igfbp5;Lrp1
GO:0022010	central nervous system myelination	biological_process	2	547	19	20900	0.0872426	0.399525	4.02194	Cntnap2;B4galt5
GO:0035418	protein localization to synapse	biological_process	2	547	19	20900	0.0872426	0.399525	4.02194	Nlgn1;Shank1
GO:0045724	positive regulation of cilium assembly	biological_process	2	547	19	20900	0.0872426	0.399525	4.02194	Crocc;Ccdc88a
GO:0045793	positive regulation of cell size	biological_process	2	547	19	20900	0.0872426	0.399525	4.02194	Kdm6a;Akt3
GO:2000781	positive regulation of double-strand break repair	biological_process	3	547	41	20900	0.0915873	0.399525	2.79574	Slf1;Brd7;Ube2v2
GO:0001934	positive regulation of protein phosphorylation	biological_process	11	547	266	20900	0.0916615	0.399525	1.58005	Akap11;Sqstm1;Hdac3;Tfrc;Map2k6;Dvl1;Axin1;Agrn;Raf1;Ngf;Fgf1
GO:0006816	calcium ion transport	biological_process	7	547	148	20900	0.094416	0.399525	1.80715	Cacna1c;Epm2a;Ryr2;Cdh23;Cacna1a;Cacng8;Ryr1
GO:0048167	regulation of synaptic plasticity	biological_process	4	547	66	20900	0.0944176	0.399525	2.31566	Fgf14;Syngap1;Hrh2;Ube3a
GO:0006974	DNA damage response	biological_process	19	547	523	20900	0.0952039	0.399525	1.38807	Eya3;Slf1;Nfat5;Tex15;Macrod2;Kin;Bmyc;Casp9;Vrk1;Msh3;Mcts1;Alkbh8;Fancl;Macrod1;Ppp4r3a;Uvrag;Ino80;Npas2;Rptor
GO:0036120	cellular response to platelet-derived growth factor stimulus	biological_process	2	547	20	20900	0.095315	0.399525	3.82084	Prkce;Iqgap1
GO:0043691	reverse cholesterol transport	biological_process	2	547	20	20900	0.095315	0.399525	3.82084	Abca1;Apoe
GO:0044344	cellular response to fibroblast growth factor stimulus	biological_process	2	547	20	20900	0.095315	0.399525	3.82084	Iqgap1;Fgfr2
GO:0045104	intermediate filament cytoskeleton organization	biological_process	2	547	20	20900	0.095315	0.399525	3.82084	Macf1;Raf1
GO:0061136	regulation of proteasomal protein catabolic process	biological_process	2	547	20	20900	0.095315	0.399525	3.82084	Epm2a;Apoe
GO:1902004	positive regulation of amyloid-beta formation	biological_process	2	547	20	20900	0.095315	0.399525	3.82084	Abca2;Apoe
GO:0032467	positive regulation of cytokinesis	biological_process	3	547	42	20900	0.0968093	0.399525	2.72917	Kif3b;Prkce;Pkn2
GO:0048675	axon extension	biological_process	3	547	42	20900	0.0968093	0.399525	2.72917	Dvl1;Ngf;Sema5b
GO:1902476	chloride transmembrane transport	biological_process	4	547	67	20900	0.0984516	0.399525	2.2811	Gabrb1;Gabra2;Ano8;Slc6a1
GO:0032543	mitochondrial translation	biological_process	5	547	94	20900	0.100432	0.399525	2.03236	Mrpl1;Mrpl38;Mrps18a;Mrpl19;Hars
GO:0006338	chromatin remodeling	biological_process	9	547	210	20900	0.101424	0.399525	1.6375	Kdm6a;Brdt;Kdm5d;Kdm5b;Rybp;Bmyc;Brd7;Hdac2;Ino80
GO:0007098	centrosome cycle	biological_process	3	547	43	20900	0.102149	0.399525	2.6657	Crocc;Ckap5;Uvrag
GO:0007616	long-term memory	biological_process	3	547	43	20900	0.102149	0.399525	2.6657	Snap25;Shank1;Apoe
GO:1904707	positive regulation of vascular associated smooth muscle cell proliferation	biological_process	3	547	43	20900	0.102149	0.399525	2.6657	Igfbp5;Foxj2;Fgfr2
GO:0008344	adult locomotory behavior	biological_process	4	547	68	20900	0.102565	0.399525	2.24755	Fgf14;Htra2;Cdh23;Ngf
GO:0042733	embryonic digit morphogenesis	biological_process	4	547	68	20900	0.102565	0.399525	2.24755	Hdac2;Tbc1d32;Chst11;Zbtb16
GO:0000302	response to reactive oxygen species	biological_process	2	547	21	20900	0.103591	0.399525	3.6389	Hif1a;Prdx1
GO:0006826	iron ion transport	biological_process	2	547	21	20900	0.103591	0.399525	3.6389	Tfrc;Nectin1
GO:0007413	axonal fasciculation	biological_process	2	547	21	20900	0.103591	0.399525	3.6389	L1cam;Ptprz1
GO:0016082	synaptic vesicle priming	biological_process	2	547	21	20900	0.103591	0.399525	3.6389	Snap25;Unc13a
GO:0030521	androgen receptor signaling pathway	biological_process	2	547	21	20900	0.103591	0.399525	3.6389	Kdm3a;Ube3a
GO:0031668	cellular response to extracellular stimulus	biological_process	2	547	21	20900	0.103591	0.399525	3.6389	Tfrc;Slc1a2
GO:0042026	protein refolding	biological_process	2	547	21	20900	0.103591	0.399525	3.6389	Dnajb2;Dnaja4
GO:0043086	negative regulation of catalytic activity	biological_process	2	547	21	20900	0.103591	0.399525	3.6389	Tmbim1;Acacb
GO:0050709	negative regulation of protein secretion	biological_process	2	547	21	20900	0.103591	0.399525	3.6389	Sergef;Apoe
GO:0051481	negative regulation of cytosolic calcium ion concentration	biological_process	2	547	21	20900	0.103591	0.399525	3.6389	Ryr2;Lrp1
GO:0060340	positive regulation of type I interferon-mediated signaling pathway	biological_process	2	547	21	20900	0.103591	0.399525	3.6389	Ube2k;Trim41
GO:0090050	positive regulation of cell migration involved in sprouting angiogenesis	biological_process	2	547	21	20900	0.103591	0.399525	3.6389	Pik3c2a;Akt3
GO:2000060	positive regulation of ubiquitin-dependent protein catabolic process	biological_process	2	547	21	20900	0.103591	0.399525	3.6389	Fbxo22;Axin1
GO:0016485	protein processing	biological_process	5	547	95	20900	0.103869	0.399525	2.01097	Pcsk7;Casp9;Pmpcb;Mme;Il1r2
GO:0021766	hippocampus development	biological_process	4	547	69	20900	0.106755	0.399525	2.21498	Dclk2;Hdac2;Kirrel3;Alk
GO:0016477	cell migration	biological_process	11	547	274	20900	0.106828	0.399525	1.53391	L1cam;Pik3c2a;Lamc1;Itgbl1;Ccdc88a;Ptprf;Macf1;Iqgap1;Dock1;Dock2;Ctnna3
GO:0042593	glucose homeostasis	biological_process	7	547	153	20900	0.107582	0.399525	1.7481	Hif1a;Stxbp5l;Cacna1c;Igfbp5;Sox4;Sgcb;Cacna1a
GO:0046676	negative regulation of insulin secretion	biological_process	3	547	44	20900	0.107604	0.399525	2.60512	Stxbp5l;Rptor;Kcnj6
GO:0051480	regulation of cytosolic calcium ion concentration	biological_process	3	547	44	20900	0.107604	0.399525	2.60512	Ryr2;Cdh23;Ryr1
GO:0045444	fat cell differentiation	biological_process	5	547	97	20900	0.110915	0.399525	1.96951	Cntnap2;Ttc8;Creb5;Runx1t1;Dysf
GO:0005978	glycogen biosynthetic process	biological_process	2	547	22	20900	0.112053	0.399525	3.47349	Epm2a;Gys1
GO:0014902	myotube differentiation	biological_process	2	547	22	20900	0.112053	0.399525	3.47349	Dysf;Hdac6
GO:0021954	central nervous system neuron development	biological_process	2	547	22	20900	0.112053	0.399525	3.47349	Hprt;Gba2
GO:0043537	negative regulation of blood vessel endothelial cell migration	biological_process	2	547	22	20900	0.112053	0.399525	3.47349	Angpt2;Apoe
GO:0060322	head development	biological_process	2	547	22	20900	0.112053	0.399525	3.47349	Axin1;Flrt3
GO:0060996	dendritic spine development	biological_process	2	547	22	20900	0.112053	0.399525	3.47349	Cntnap2;Pak3
GO:0000398	mRNA splicing, via spliceosome	biological_process	7	547	155	20900	0.11311	0.399525	1.72554	Srsf7;Rnps1;Rbm14;Snrnp200;Nova1;Ubl5;Srrm2
GO:0016236	macroautophagy	biological_process	3	547	45	20900	0.113169	0.399525	2.54723	Sqstm1;Pik3c2a;Ubqln1
GO:0097192	extrinsic apoptotic signaling pathway in absence of ligand	biological_process	3	547	45	20900	0.113169	0.399525	2.54723	Tnfrsf23;Kitl;Ngf
GO:0045893	positive regulation of DNA-templated transcription	biological_process	24	547	707	20900	0.117871	0.399525	1.29703	Hif1a;Zfp326;Arnt;Creb5;Sox4;Rybp;Rfx3;Bmyc;Kdm3a;Hdac2;Npas3;Rnf187;Foxj2;Patz1;Eaf2;Ppargc1b;Trim24;Ino80;Npas2;Arnt2;Elf2;Zbtb16;Fgf1;Apoe
GO:0006351	DNA-templated transcription	biological_process	5	547	99	20900	0.118187	0.399525	1.92972	Nfat5;Runx1t1;Rfx3;Ino80;Polr3h
GO:0036211	protein modification process	biological_process	3	547	46	20900	0.118841	0.399525	2.49185	Pcmt1;Fbxo11;Ubl5
GO:0043065	positive regulation of apoptotic process	biological_process	14	547	376	20900	0.119292	0.399525	1.42265	Cck;Nell1;Hif1a;Rnps1;Sox4;Rybp;Map2k6;Casp9;Htra2;Tomm22;S100b;Calhm2;Ptprf;Zbtb16
GO:0034220	monoatomic ion transmembrane transport	biological_process	4	547	72	20900	0.119779	0.399525	2.12269	Gabrb1;Gabra2;Ryr2;Kcnj6
GO:0045785	positive regulation of cell adhesion	biological_process	4	547	72	20900	0.119779	0.399525	2.12269	Tpm1;Lamc1;Dysf;Lama2
GO:0006164	purine nucleotide biosynthetic process	biological_process	2	547	23	20900	0.120687	0.399525	3.32247	Hprt;Gart
GO:0010821	regulation of mitochondrion organization	biological_process	2	547	23	20900	0.120687	0.399525	3.32247	Rap1gds1;Slc30a9
GO:0032438	melanosome organization	biological_process	2	547	23	20900	0.120687	0.399525	3.32247	Pikfyve;Apoe
GO:0034587	piRNA processing	biological_process	2	547	23	20900	0.120687	0.399525	3.32247	Tex15;Exd1
GO:0035162	embryonic hemopoiesis	biological_process	2	547	23	20900	0.120687	0.399525	3.32247	Hif1a;Kitl
GO:0043687	post-translational protein modification	biological_process	2	547	23	20900	0.120687	0.399525	3.32247	Dcaf1;Rhbdd1
GO:0048678	response to axon injury	biological_process	2	547	23	20900	0.120687	0.399525	3.32247	P2ry12;Flrt3
GO:0050965	detection of temperature stimulus involved in sensory perception of pain	biological_process	2	547	23	20900	0.120687	0.399525	3.32247	Htr2a;Scn9a
GO:0050995	negative regulation of lipid catabolic process	biological_process	2	547	23	20900	0.120687	0.399525	3.32247	Acacb;Alk
GO:0060047	heart contraction	biological_process	2	547	23	20900	0.120687	0.399525	3.32247	Sgcz;Trdn
GO:0061178	regulation of insulin secretion involved in cellular response to glucose stimulus	biological_process	2	547	23	20900	0.120687	0.399525	3.32247	Brsk2;Prkce
GO:0098703	calcium ion import across plasma membrane	biological_process	2	547	23	20900	0.120687	0.399525	3.32247	Cacna1c;Cacna1a
GO:1990403	embryonic brain development	biological_process	2	547	23	20900	0.120687	0.399525	3.32247	Cntnap2;Prickle2
GO:0000425	pexophagy	biological_process	1	547	5	20900	0.1242	0.399525	7.64168	Sqstm1
GO:0001661	conditioned taste aversion	biological_process	1	547	5	20900	0.1242	0.399525	7.64168	Grm7
GO:0002175	protein localization to paranode region of axon	biological_process	1	547	5	20900	0.1242	0.399525	7.64168	Nfasc
GO:0002248	connective tissue replacement involved in inflammatory response wound healing	biological_process	1	547	5	20900	0.1242	0.399525	7.64168	Hif1a
GO:0002328	pro-B cell differentiation	biological_process	1	547	5	20900	0.1242	0.399525	7.64168	Sox4
GO:0002520	immune system development	biological_process	1	547	5	20900	0.1242	0.399525	7.64168	Cacna1c
GO:0003220	left ventricular cardiac muscle tissue morphogenesis	biological_process	1	547	5	20900	0.1242	0.399525	7.64168	Ryr2
GO:0003289	atrial septum primum morphogenesis	biological_process	1	547	5	20900	0.1242	0.399525	7.64168	Sox4
GO:0006121	mitochondrial electron transport, succinate to ubiquinone	biological_process	1	547	5	20900	0.1242	0.399525	7.64168	Sdhb
GO:0006627	protein processing involved in protein targeting to mitochondrion	biological_process	1	547	5	20900	0.1242	0.399525	7.64168	Pmpcb
GO:0006684	sphingomyelin metabolic process	biological_process	1	547	5	20900	0.1242	0.399525	7.64168	Abca2
GO:0006972	hyperosmotic response	biological_process	1	547	5	20900	0.1242	0.399525	7.64168	Pdpk1
GO:0009113	purine nucleobase biosynthetic process	biological_process	1	547	5	20900	0.1242	0.399525	7.64168	Gart
GO:0009116	nucleoside metabolic process	biological_process	1	547	5	20900	0.1242	0.399525	7.64168	Upp2
GO:0009642	response to light intensity	biological_process	1	547	5	20900	0.1242	0.399525	7.64168	Cntnap2
GO:0009838	abscission	biological_process	1	547	5	20900	0.1242	0.399525	7.64168	Zfyve19
GO:0010571	positive regulation of nuclear cell cycle DNA replication	biological_process	1	547	5	20900	0.1242	0.399525	7.64168	Ino80
GO:0010574	regulation of vascular endothelial growth factor production	biological_process	1	547	5	20900	0.1242	0.399525	7.64168	Ndrg2
GO:0010694	positive regulation of alkaline phosphatase activity	biological_process	1	547	5	20900	0.1242	0.399525	7.64168	Ppargc1b
GO:0010817	regulation of hormone levels	biological_process	1	547	5	20900	0.1242	0.399525	7.64168	Cacna1a
GO:0010822	positive regulation of mitochondrion organization	biological_process	1	547	5	20900	0.1242	0.399525	7.64168	Htra2
GO:0010878	cholesterol storage	biological_process	1	547	5	20900	0.1242	0.399525	7.64168	Soat1
GO:0015015	heparan sulfate proteoglycan biosynthetic process, enzymatic modification	biological_process	1	547	5	20900	0.1242	0.399525	7.64168	Hs6st2
GO:0016049	cell growth	biological_process	1	547	5	20900	0.1242	0.399525	7.64168	Eaf2
GO:0016139	glycoside catabolic process	biological_process	1	547	5	20900	0.1242	0.399525	7.64168	Gba2
GO:0016183	synaptic vesicle coating	biological_process	1	547	5	20900	0.1242	0.399525	7.64168	Ap3b2
GO:0016199	axon midline choice point recognition	biological_process	1	547	5	20900	0.1242	0.399525	7.64168	Robo1
GO:0016321	female meiosis chromosome segregation	biological_process	1	547	5	20900	0.1242	0.399525	7.64168	Sycp3
GO:0016441	post-transcriptional gene silencing	biological_process	1	547	5	20900	0.1242	0.399525	7.64168	Celf2
GO:0019852	L-ascorbic acid metabolic process	biological_process	1	547	5	20900	0.1242	0.399525	7.64168	Slc23a2
GO:0021891	olfactory bulb interneuron development	biological_process	1	547	5	20900	0.1242	0.399525	7.64168	Robo1
GO:0021943	formation of radial glial scaffolds	biological_process	1	547	5	20900	0.1242	0.399525	7.64168	Arl13b
GO:0030311	poly-N-acetyllactosamine biosynthetic process	biological_process	1	547	5	20900	0.1242	0.399525	7.64168	B4galt5
GO:0030951	establishment or maintenance of microtubule cytoskeleton polarity	biological_process	1	547	5	20900	0.1242	0.399525	7.64168	Ckap5
GO:0031102	neuron projection regeneration	biological_process	1	547	5	20900	0.1242	0.399525	7.64168	Ptprf
GO:0032374	regulation of cholesterol transport	biological_process	1	547	5	20900	0.1242	0.399525	7.64168	Lrp1
GO:0033014	tetrapyrrole biosynthetic process	biological_process	1	547	5	20900	0.1242	0.399525	7.64168	Alas2
GO:0033024	mast cell apoptotic process	biological_process	1	547	5	20900	0.1242	0.399525	7.64168	Kitl
GO:0033540	fatty acid beta-oxidation using acyl-CoA oxidase	biological_process	1	547	5	20900	0.1242	0.399525	7.64168	Acox3
GO:0034112	positive regulation of homotypic cell-cell adhesion	biological_process	1	547	5	20900	0.1242	0.399525	7.64168	Jak1
GO:0034184	positive regulation of maintenance of mitotic sister chromatid cohesion	biological_process	1	547	5	20900	0.1242	0.399525	7.64168	Slf1
GO:0035437	maintenance of protein localization in endoplasmic reticulum	biological_process	1	547	5	20900	0.1242	0.399525	7.64168	Kdelr2
GO:0035481	positive regulation of Notch signaling pathway involved in heart induction	biological_process	1	547	5	20900	0.1242	0.399525	7.64168	Robo1
GO:0036016	cellular response to interleukin-3	biological_process	1	547	5	20900	0.1242	0.399525	7.64168	Jak1
GO:0042758	long-chain fatty acid catabolic process	biological_process	1	547	5	20900	0.1242	0.399525	7.64168	Aig1
GO:0044070	regulation of monoatomic anion transport	biological_process	1	547	5	20900	0.1242	0.399525	7.64168	Car2
GO:0044572	[4Fe-4S] cluster assembly	biological_process	1	547	5	20900	0.1242	0.399525	7.64168	Iscu
GO:0045541	negative regulation of cholesterol biosynthetic process	biological_process	1	547	5	20900	0.1242	0.399525	7.64168	Apoe
GO:0045581	negative regulation of T cell differentiation	biological_process	1	547	5	20900	0.1242	0.399525	7.64168	Dtx1
GO:0045636	positive regulation of melanocyte differentiation	biological_process	1	547	5	20900	0.1242	0.399525	7.64168	Kitl
GO:0045759	negative regulation of action potential	biological_process	1	547	5	20900	0.1242	0.399525	7.64168	Scn9a
GO:0045964	positive regulation of dopamine metabolic process	biological_process	1	547	5	20900	0.1242	0.399525	7.64168	Hprt
GO:0046498	S-adenosylhomocysteine metabolic process	biological_process	1	547	5	20900	0.1242	0.399525	7.64168	Pcmt1
GO:0046633	alpha-beta T cell proliferation	biological_process	1	547	5	20900	0.1242	0.399525	7.64168	Dock2
GO:0048014	Tie signaling pathway	biological_process	1	547	5	20900	0.1242	0.399525	7.64168	Angpt2
GO:0048210	Golgi vesicle fusion to target membrane	biological_process	1	547	5	20900	0.1242	0.399525	7.64168	Rab12
GO:0048742	regulation of skeletal muscle fiber development	biological_process	1	547	5	20900	0.1242	0.399525	7.64168	Fbxo22
GO:0051138	positive regulation of NK T cell differentiation	biological_process	1	547	5	20900	0.1242	0.399525	7.64168	Zbtb16
GO:0051170	import into nucleus	biological_process	1	547	5	20900	0.1242	0.399525	7.64168	Bach2
GO:0051252	regulation of RNA metabolic process	biological_process	1	547	5	20900	0.1242	0.399525	7.64168	Nova1
GO:0051343	positive regulation of cyclic-nucleotide phosphodiesterase activity	biological_process	1	547	5	20900	0.1242	0.399525	7.64168	Calm2
GO:0051387	negative regulation of neurotrophin TRK receptor signaling pathway	biological_process	1	547	5	20900	0.1242	0.399525	7.64168	Ptprf
GO:0051562	negative regulation of mitochondrial calcium ion concentration	biological_process	1	547	5	20900	0.1242	0.399525	7.64168	Prkce
GO:0051640	organelle localization	biological_process	1	547	5	20900	0.1242	0.399525	7.64168	Rnf167
GO:0051668	localization within membrane	biological_process	1	547	5	20900	0.1242	0.399525	7.64168	Cdh13
GO:0060025	regulation of synaptic activity	biological_process	1	547	5	20900	0.1242	0.399525	7.64168	Agrn
GO:0060029	convergent extension involved in organogenesis	biological_process	1	547	5	20900	0.1242	0.399525	7.64168	Dvl1
GO:0060219	camera-type eye photoreceptor cell differentiation	biological_process	1	547	5	20900	0.1242	0.399525	7.64168	Ttc8
GO:0060502	epithelial cell proliferation involved in lung morphogenesis	biological_process	1	547	5	20900	0.1242	0.399525	7.64168	Foxp2
GO:0060512	prostate gland morphogenesis	biological_process	1	547	5	20900	0.1242	0.399525	7.64168	Fgfr2
GO:0060916	mesenchymal cell proliferation involved in lung development	biological_process	1	547	5	20900	0.1242	0.399525	7.64168	Fgfr2
GO:0061368	behavioral response to formalin induced pain	biological_process	1	547	5	20900	0.1242	0.399525	7.64168	Scn9a
GO:0061419	positive regulation of transcription from RNA polymerase II promoter in response to hypoxia	biological_process	1	547	5	20900	0.1242	0.399525	7.64168	Hif1a
GO:0061734	parkin-mediated stimulation of mitophagy in response to mitochondrial depolarization	biological_process	1	547	5	20900	0.1242	0.399525	7.64168	Hdac6
GO:0070445	regulation of oligodendrocyte progenitor proliferation	biological_process	1	547	5	20900	0.1242	0.399525	7.64168	Ptprz1
GO:0071211	protein targeting to vacuole involved in autophagy	biological_process	1	547	5	20900	0.1242	0.399525	7.64168	Sqstm1
GO:0071421	manganese ion transmembrane transport	biological_process	1	547	5	20900	0.1242	0.399525	7.64168	Ryr2
GO:0071787	endoplasmic reticulum tubular network formation	biological_process	1	547	5	20900	0.1242	0.399525	7.64168	Zfyve27
GO:0071806	protein transmembrane transport	biological_process	1	547	5	20900	0.1242	0.399525	7.64168	Abca1
GO:0072102	glomerulus morphogenesis	biological_process	1	547	5	20900	0.1242	0.399525	7.64168	Kirrel3
GO:0072553	terminal button organization	biological_process	1	547	5	20900	0.1242	0.399525	7.64168	Nlgn1
GO:0086045	membrane depolarization during AV node cell action potential	biological_process	1	547	5	20900	0.1242	0.399525	7.64168	Cacna1c
GO:0090261	positive regulation of inclusion body assembly	biological_process	1	547	5	20900	0.1242	0.399525	7.64168	Psmc5
GO:0097411	hypoxia-inducible factor-1alpha signaling pathway	biological_process	1	547	5	20900	0.1242	0.399525	7.64168	Hif1a
GO:0097500	receptor localization to non-motile cilium	biological_process	1	547	5	20900	0.1242	0.399525	7.64168	Arl13b
GO:0098735	positive regulation of the force of heart contraction	biological_process	1	547	5	20900	0.1242	0.399525	7.64168	Ryr2
GO:0098942	retrograde trans-synaptic signaling by trans-synaptic protein complex	biological_process	1	547	5	20900	0.1242	0.399525	7.64168	Nlgn1
GO:0098971	anterograde dendritic transport of neurotransmitter receptor complex	biological_process	1	547	5	20900	0.1242	0.399525	7.64168	Kif3b
GO:0099505	regulation of presynaptic membrane potential	biological_process	1	547	5	20900	0.1242	0.399525	7.64168	Kcnj6
GO:0099610	action potential initiation	biological_process	1	547	5	20900	0.1242	0.399525	7.64168	Cntnap2
GO:1900186	negative regulation of clathrin-dependent endocytosis	biological_process	1	547	5	20900	0.1242	0.399525	7.64168	Sh3gl3
GO:1901534	positive regulation of hematopoietic progenitor cell differentiation	biological_process	1	547	5	20900	0.1242	0.399525	7.64168	Kitl
GO:1901843	positive regulation of high voltage-gated calcium channel activity	biological_process	1	547	5	20900	0.1242	0.399525	7.64168	Fgf14
GO:1902474	positive regulation of protein localization to synapse	biological_process	1	547	5	20900	0.1242	0.399525	7.64168	Nlgn1
GO:1903307	positive regulation of regulated secretory pathway	biological_process	1	547	5	20900	0.1242	0.399525	7.64168	Rab3a
GO:1903599	positive regulation of autophagy of mitochondrion	biological_process	1	547	5	20900	0.1242	0.399525	7.64168	Hif1a
GO:1903724	positive regulation of centriole elongation	biological_process	1	547	5	20900	0.1242	0.399525	7.64168	Cep295
GO:1904457	positive regulation of neuronal action potential	biological_process	1	547	5	20900	0.1242	0.399525	7.64168	Cntnap2
GO:1904504	positive regulation of lipophagy	biological_process	1	547	5	20900	0.1242	0.399525	7.64168	Sptlc1
GO:1904515	positive regulation of TORC2 signaling	biological_process	1	547	5	20900	0.1242	0.399525	7.64168	Telo2
GO:1904719	positive regulation of AMPA glutamate receptor clustering	biological_process	1	547	5	20900	0.1242	0.399525	7.64168	Snx27
GO:1904778	positive regulation of protein localization to cell cortex	biological_process	1	547	5	20900	0.1242	0.399525	7.64168	Epb41
GO:1904878	negative regulation of calcium ion transmembrane transport via high voltage-gated calcium channel	biological_process	1	547	5	20900	0.1242	0.399525	7.64168	Fbxo11
GO:1904879	positive regulation of calcium ion transmembrane transport via high voltage-gated calcium channel	biological_process	1	547	5	20900	0.1242	0.399525	7.64168	Cacna1c
GO:1904959	regulation of cytochrome-c oxidase activity	biological_process	1	547	5	20900	0.1242	0.399525	7.64168	Taco1
GO:1905598	negative regulation of low-density lipoprotein receptor activity	biological_process	1	547	5	20900	0.1242	0.399525	7.64168	Abca2
GO:2000628	regulation of miRNA metabolic process	biological_process	1	547	5	20900	0.1242	0.399525	7.64168	Khsrp
GO:2000757	negative regulation of peptidyl-lysine acetylation	biological_process	1	547	5	20900	0.1242	0.399525	7.64168	Hdac2
GO:2001225	regulation of chloride transport	biological_process	1	547	5	20900	0.1242	0.399525	7.64168	Car2
GO:0006836	neurotransmitter transport	biological_process	3	547	47	20900	0.124617	0.399525	2.43883	Gabra2;Slc6a1;Slc6a11
GO:0034605	cellular response to heat	biological_process	3	547	47	20900	0.124617	0.399525	2.43883	Htra2;Rasa3;Fgf1
GO:0060271	cilium assembly	biological_process	9	547	220	20900	0.124839	0.399525	1.56307	Ttc8;Rfx3;Rabl2;Arl13b;Fam149b;Cep126;Kif3b;Ccdc57;Tbc1d32
GO:0042552	myelination	biological_process	4	547	74	20900	0.128823	0.399525	2.06532	Cntnap2;Atrn;Tmem163;Raf1
GO:0006893	Golgi to plasma membrane transport	biological_process	2	547	24	20900	0.129478	0.399525	3.18403	Exoc4;Rab10
GO:0007009	plasma membrane organization	biological_process	2	547	24	20900	0.129478	0.399525	3.18403	Sptbn1;Agrn
GO:0010763	positive regulation of fibroblast migration	biological_process	2	547	24	20900	0.129478	0.399525	3.18403	Pak3;Prkce
GO:0010765	positive regulation of sodium ion transport	biological_process	2	547	24	20900	0.129478	0.399525	3.18403	Fgf14;Akt3
GO:0021537	telencephalon development	biological_process	2	547	24	20900	0.129478	0.399525	3.18403	Pfdn1;Slc1a2
GO:0031643	positive regulation of myelination	biological_process	2	547	24	20900	0.129478	0.399525	3.18403	S100b;Tenm4
GO:0043254	regulation of protein-containing complex assembly	biological_process	2	547	24	20900	0.129478	0.399525	3.18403	Hjurp;Apoe
GO:0046579	positive regulation of Ras protein signal transduction	biological_process	2	547	24	20900	0.129478	0.399525	3.18403	Kitl;Ngf
GO:0046928	regulation of neurotransmitter secretion	biological_process	2	547	24	20900	0.129478	0.399525	3.18403	Kcnc3;Ngf
GO:0048025	negative regulation of mRNA splicing, via spliceosome	biological_process	2	547	24	20900	0.129478	0.399525	3.18403	Srsf7;Rnps1
GO:0032007	negative regulation of TOR signaling	biological_process	3	547	48	20900	0.130491	0.399525	2.38803	Hif1a;Epm2a;Tbc1d7
GO:0043408	regulation of MAPK cascade	biological_process	3	547	48	20900	0.130491	0.399525	2.38803	Pak3;Stk40;Syngap1
GO:0042147	retrograde transport, endosome to Golgi	biological_process	4	547	75	20900	0.133449	0.399525	2.03778	Vps50;Tmem87a;Evi5;Pikfyve
GO:0045669	positive regulation of osteoblast differentiation	biological_process	4	547	75	20900	0.133449	0.399525	2.03778	Nell1;Suco;Clic1;Smad1
GO:0014070	response to organic cyclic compound	biological_process	3	547	49	20900	0.136461	0.399525	2.33929	Cacna1c;Casp9;Acacb
GO:0019228	neuronal action potential	biological_process	3	547	49	20900	0.136461	0.399525	2.33929	Cntnap2;Scn9a;Scn8a
GO:0045663	positive regulation of myoblast differentiation	biological_process	3	547	49	20900	0.136461	0.399525	2.33929	Sox4;Brd7;Nr2c2
GO:0051604	protein maturation	biological_process	3	547	49	20900	0.136461	0.399525	2.33929	Ubac1;Casp9;Tspan5
GO:0002021	response to dietary excess	biological_process	2	547	25	20900	0.138411	0.399525	3.05667	Cntnap2;Apoe
GO:0007099	centriole replication	biological_process	2	547	25	20900	0.138411	0.399525	3.05667	Ccdc57;Cep295
GO:0021675	nerve development	biological_process	2	547	25	20900	0.138411	0.399525	3.05667	Scn8a;Ngf
GO:0031018	endocrine pancreas development	biological_process	2	547	25	20900	0.138411	0.399525	3.05667	Sox4;Rfx3
GO:0043162	ubiquitin-dependent protein catabolic process via the multivesicular body sorting pathway	biological_process	2	547	25	20900	0.138411	0.399525	3.05667	Vps37a;Hdac6
GO:0044342	type B pancreatic cell proliferation	biological_process	2	547	25	20900	0.138411	0.399525	3.05667	Igfbp5;Raf1
GO:0045778	positive regulation of ossification	biological_process	2	547	25	20900	0.138411	0.399525	3.05667	Nell1;Zbtb16
GO:0045821	positive regulation of glycolytic process	biological_process	2	547	25	20900	0.138411	0.399525	3.05667	Htr2a;Rptor
GO:0048593	camera-type eye morphogenesis	biological_process	2	547	25	20900	0.138411	0.399525	3.05667	Hif1a;Nectin1
GO:0048814	regulation of dendrite morphogenesis	biological_process	2	547	25	20900	0.138411	0.399525	3.05667	Robo1;Ptprz1
GO:0070509	calcium ion import	biological_process	2	547	25	20900	0.138411	0.399525	3.05667	Cacna1c;Cacna1a
GO:1903077	negative regulation of protein localization to plasma membrane	biological_process	2	547	25	20900	0.138411	0.399525	3.05667	Tmem59;Tmbim1
GO:0045892	negative regulation of DNA-templated transcription	biological_process	19	547	553	20900	0.139411	0.399525	1.31277	Hdac3;Kcnip3;Runx1t1;Kdm5b;Rfx3;Zfp639;Bhlhe41;Psmc5;Brd7;Hdac2;Patz1;Cux2;Wwp2;Ppargc1b;Foxp2;Trim24;Elf2;Zbtb16;Gon4l
GO:0035264	multicellular organism growth	biological_process	6	547	134	20900	0.140032	0.399525	1.71082	Cntnap2;Kdm6a;Ttc8;Stk40;Sptbn2;Slc1a2
GO:0042177	negative regulation of protein catabolic process	biological_process	3	547	50	20900	0.142523	0.399525	2.2925	Nell1;Azin1;Dysf
GO:0048709	oligodendrocyte differentiation	biological_process	3	547	50	20900	0.142523	0.399525	2.2925	Exoc4;Hdac2;Ptprz1
GO:0042391	regulation of membrane potential	biological_process	5	547	106	20900	0.14532	0.399525	1.80228	Gabrb1;Kcnh5;Wwp2;Cacna1a;Grik3
GO:0000395	mRNA 5'-splice site recognition	biological_process	1	547	6	20900	0.147127	0.399525	6.36807	Srsf1
GO:0001922	B-1 B cell homeostasis	biological_process	1	547	6	20900	0.147127	0.399525	6.36807	Hif1a
GO:0002051	osteoblast fate commitment	biological_process	1	547	6	20900	0.147127	0.399525	6.36807	Smad1
GO:0002385	mucosal immune response	biological_process	1	547	6	20900	0.147127	0.399525	6.36807	Otud7b
GO:0002457	T cell antigen processing and presentation	biological_process	1	547	6	20900	0.147127	0.399525	6.36807	Kdm5d
GO:0002934	desmosome organization	biological_process	1	547	6	20900	0.147127	0.399525	6.36807	Nectin1
GO:0003056	regulation of vascular associated smooth muscle contraction	biological_process	1	547	6	20900	0.147127	0.399525	6.36807	Zdhhc21
GO:0003357	noradrenergic neuron differentiation	biological_process	1	547	6	20900	0.147127	0.399525	6.36807	Sox4
GO:0006166	purine ribonucleoside salvage	biological_process	1	547	6	20900	0.147127	0.399525	6.36807	Hprt
GO:0006189	'de novo' IMP biosynthetic process	biological_process	1	547	6	20900	0.147127	0.399525	6.36807	Gart
GO:0006382	adenosine to inosine editing	biological_process	1	547	6	20900	0.147127	0.399525	6.36807	Adar
GO:0006384	transcription initiation at RNA polymerase III promoter	biological_process	1	547	6	20900	0.147127	0.399525	6.36807	Polr3h
GO:0006682	galactosylceramide biosynthetic process	biological_process	1	547	6	20900	0.147127	0.399525	6.36807	B3galt1
GO:0006950	response to stress	biological_process	1	547	6	20900	0.147127	0.399525	6.36807	Alk
GO:0007290	spermatid nucleus elongation	biological_process	1	547	6	20900	0.147127	0.399525	6.36807	Kdm3a
GO:0007635	chemosensory behavior	biological_process	1	547	6	20900	0.147127	0.399525	6.36807	Prkce
GO:0010248	establishment or maintenance of transmembrane electrochemical gradient	biological_process	1	547	6	20900	0.147127	0.399525	6.36807	Atp1b1
GO:0010706	ganglioside biosynthetic process via lactosylceramide	biological_process	1	547	6	20900	0.147127	0.399525	6.36807	B4galt5
GO:0010742	macrophage derived foam cell differentiation	biological_process	1	547	6	20900	0.147127	0.399525	6.36807	Soat1
GO:0010754	negative regulation of cGMP-mediated signaling	biological_process	1	547	6	20900	0.147127	0.399525	6.36807	Pde10a
GO:0010830	regulation of myotube differentiation	biological_process	1	547	6	20900	0.147127	0.399525	6.36807	Fbxo22
GO:0014051	gamma-aminobutyric acid secretion	biological_process	1	547	6	20900	0.147127	0.399525	6.36807	Cacna1a
GO:0015734	taurine transport	biological_process	1	547	6	20900	0.147127	0.399525	6.36807	Lrrc8d
GO:0016447	somatic recombination of immunoglobulin gene segments	biological_process	1	547	6	20900	0.147127	0.399525	6.36807	Msh3
GO:0019068	virion assembly	biological_process	1	547	6	20900	0.147127	0.399525	6.36807	Apoe
GO:0019218	regulation of steroid metabolic process	biological_process	1	547	6	20900	0.147127	0.399525	6.36807	Abca2
GO:0030204	chondroitin sulfate metabolic process	biological_process	1	547	6	20900	0.147127	0.399525	6.36807	Chst11
GO:0030252	growth hormone secretion	biological_process	1	547	6	20900	0.147127	0.399525	6.36807	Cacna1c
GO:0031581	hemidesmosome assembly	biological_process	1	547	6	20900	0.147127	0.399525	6.36807	Lamc1
GO:0031630	regulation of synaptic vesicle fusion to presynaptic active zone membrane	biological_process	1	547	6	20900	0.147127	0.399525	6.36807	Rab3a
GO:0032053	ciliary basal body organization	biological_process	1	547	6	20900	0.147127	0.399525	6.36807	Crocc
GO:0032410	negative regulation of transporter activity	biological_process	1	547	6	20900	0.147127	0.399525	6.36807	Wwp2
GO:0032466	negative regulation of cytokinesis	biological_process	1	547	6	20900	0.147127	0.399525	6.36807	Zfyve19
GO:0032692	negative regulation of interleukin-1 production	biological_process	1	547	6	20900	0.147127	0.399525	6.36807	Hdac3
GO:0032784	regulation of DNA-templated transcription elongation	biological_process	1	547	6	20900	0.147127	0.399525	6.36807	Zfp326
GO:0033600	negative regulation of mammary gland epithelial cell proliferation	biological_process	1	547	6	20900	0.147127	0.399525	6.36807	Robo1
GO:0033631	cell-cell adhesion mediated by integrin	biological_process	1	547	6	20900	0.147127	0.399525	6.36807	L1cam
GO:0034103	regulation of tissue remodeling	biological_process	1	547	6	20900	0.147127	0.399525	6.36807	Cst3
GO:0034372	very-low-density lipoprotein particle remodeling	biological_process	1	547	6	20900	0.147127	0.399525	6.36807	Apoe
GO:0034975	protein folding in endoplasmic reticulum	biological_process	1	547	6	20900	0.147127	0.399525	6.36807	Dnajc3
GO:0035470	positive regulation of vascular wound healing	biological_process	1	547	6	20900	0.147127	0.399525	6.36807	Hif1a
GO:0035771	interleukin-4-mediated signaling pathway	biological_process	1	547	6	20900	0.147127	0.399525	6.36807	Jak1
GO:0035965	cardiolipin acyl-chain remodeling	biological_process	1	547	6	20900	0.147127	0.399525	6.36807	Hadha
GO:0038154	interleukin-11-mediated signaling pathway	biological_process	1	547	6	20900	0.147127	0.399525	6.36807	Jak1
GO:0042159	lipoprotein catabolic process	biological_process	1	547	6	20900	0.147127	0.399525	6.36807	Apoe
GO:0042180	cellular ketone metabolic process	biological_process	1	547	6	20900	0.147127	0.399525	6.36807	Nmt1
GO:0042592	homeostatic process	biological_process	1	547	6	20900	0.147127	0.399525	6.36807	Smad1
GO:0043312	neutrophil degranulation	biological_process	1	547	6	20900	0.147127	0.399525	6.36807	Pikfyve
GO:0043516	regulation of DNA damage response, signal transduction by p53 class mediator	biological_process	1	547	6	20900	0.147127	0.399525	6.36807	Sox4
GO:0044242	cellular lipid catabolic process	biological_process	1	547	6	20900	0.147127	0.399525	6.36807	Lrp1
GO:0044381	glucose import in response to insulin stimulus	biological_process	1	547	6	20900	0.147127	0.399525	6.36807	Sgcb
GO:0045040	protein insertion into mitochondrial outer membrane	biological_process	1	547	6	20900	0.147127	0.399525	6.36807	Tomm22
GO:0046514	ceramide catabolic process	biological_process	1	547	6	20900	0.147127	0.399525	6.36807	Asah1
GO:0046903	secretion	biological_process	1	547	6	20900	0.147127	0.399525	6.36807	Car2
GO:0048333	mesodermal cell differentiation	biological_process	1	547	6	20900	0.147127	0.399525	6.36807	Kdm6a
GO:0048562	embryonic organ morphogenesis	biological_process	1	547	6	20900	0.147127	0.399525	6.36807	Fgfr2
GO:0048755	branching morphogenesis of a nerve	biological_process	1	547	6	20900	0.147127	0.399525	6.36807	Fgfr2
GO:0051222	positive regulation of protein transport	biological_process	1	547	6	20900	0.147127	0.399525	6.36807	Lrp1
GO:0051224	negative regulation of protein transport	biological_process	1	547	6	20900	0.147127	0.399525	6.36807	Wwp2
GO:0051651	maintenance of location in cell	biological_process	1	547	6	20900	0.147127	0.399525	6.36807	Apoe
GO:0051661	maintenance of centrosome location	biological_process	1	547	6	20900	0.147127	0.399525	6.36807	Akap9
GO:0051939	gamma-aminobutyric acid import	biological_process	1	547	6	20900	0.147127	0.399525	6.36807	Slc6a1
GO:0060390	regulation of SMAD protein signal transduction	biological_process	1	547	6	20900	0.147127	0.399525	6.36807	Sptbn1
GO:0060662	salivary gland cavitation	biological_process	1	547	6	20900	0.147127	0.399525	6.36807	Eda
GO:0061038	uterus morphogenesis	biological_process	1	547	6	20900	0.147127	0.399525	6.36807	Kdm5b
GO:0061951	establishment of protein localization to plasma membrane	biological_process	1	547	6	20900	0.147127	0.399525	6.36807	Snx27
GO:0062176	R-loop processing	biological_process	1	547	6	20900	0.147127	0.399525	6.36807	Nfat5
GO:0070072	vacuolar proton-transporting V-type ATPase complex assembly	biological_process	1	547	6	20900	0.147127	0.399525	6.36807	Tm9sf4
GO:0070291	N-acylethanolamine metabolic process	biological_process	1	547	6	20900	0.147127	0.399525	6.36807	Gdpd1
GO:0070662	mast cell proliferation	biological_process	1	547	6	20900	0.147127	0.399525	6.36807	Kitl
GO:0070668	positive regulation of mast cell proliferation	biological_process	1	547	6	20900	0.147127	0.399525	6.36807	Kitl
GO:0070779	D-aspartate import across plasma membrane	biological_process	1	547	6	20900	0.147127	0.399525	6.36807	Slc1a2
GO:0071947	protein deubiquitination involved in ubiquitin-dependent protein catabolic process	biological_process	1	547	6	20900	0.147127	0.399525	6.36807	Otud7b
GO:0086012	membrane depolarization during cardiac muscle cell action potential	biological_process	1	547	6	20900	0.147127	0.399525	6.36807	Cacna1c
GO:0086073	bundle of His cell-Purkinje myocyte adhesion involved in cell communication	biological_process	1	547	6	20900	0.147127	0.399525	6.36807	Ctnna3
GO:0090063	positive regulation of microtubule nucleation	biological_process	1	547	6	20900	0.147127	0.399525	6.36807	Ckap5
GO:0090156	intracellular sphingolipid homeostasis	biological_process	1	547	6	20900	0.147127	0.399525	6.36807	Abca2
GO:0090166	Golgi disassembly	biological_process	1	547	6	20900	0.147127	0.399525	6.36807	Vrk1
GO:0090209	negative regulation of triglyceride metabolic process	biological_process	1	547	6	20900	0.147127	0.399525	6.36807	Apoe
GO:0090659	walking behavior	biological_process	1	547	6	20900	0.147127	0.399525	6.36807	Cntnap2
GO:0097006	regulation of plasma lipoprotein particle levels	biological_process	1	547	6	20900	0.147127	0.399525	6.36807	Apoe
GO:0097035	regulation of membrane lipid distribution	biological_process	1	547	6	20900	0.147127	0.399525	6.36807	Gba2
GO:0097485	neuron projection guidance	biological_process	1	547	6	20900	0.147127	0.399525	6.36807	Sema5b
GO:0097490	sympathetic neuron projection extension	biological_process	1	547	6	20900	0.147127	0.399525	6.36807	S100b
GO:0097680	double-strand break repair via classical nonhomologous end joining	biological_process	1	547	6	20900	0.147127	0.399525	6.36807	Uvrag
GO:0098779	positive regulation of mitophagy in response to mitochondrial depolarization	biological_process	1	547	6	20900	0.147127	0.399525	6.36807	Hdac6
GO:0098880	maintenance of postsynaptic specialization structure	biological_process	1	547	6	20900	0.147127	0.399525	6.36807	Syngap1
GO:0098909	regulation of cardiac muscle cell action potential involved in regulation of contraction	biological_process	1	547	6	20900	0.147127	0.399525	6.36807	Akap9
GO:0099150	regulation of postsynaptic specialization assembly	biological_process	1	547	6	20900	0.147127	0.399525	6.36807	Sptbn2
GO:0099502	calcium-dependent activation of synaptic vesicle fusion	biological_process	1	547	6	20900	0.147127	0.399525	6.36807	Syt1
GO:0099638	endosome to plasma membrane protein transport	biological_process	1	547	6	20900	0.147127	0.399525	6.36807	Snx27
GO:0110104	mRNA alternative polyadenylation	biological_process	1	547	6	20900	0.147127	0.399525	6.36807	Cpsf7
GO:0140009	L-aspartate import across plasma membrane	biological_process	1	547	6	20900	0.147127	0.399525	6.36807	Slc1a2
GO:0140058	neuron projection arborization	biological_process	1	547	6	20900	0.147127	0.399525	6.36807	Nlgn1
GO:0150011	regulation of neuron projection arborization	biological_process	1	547	6	20900	0.147127	0.399525	6.36807	Macf1
GO:0160040	mitocytosis	biological_process	1	547	6	20900	0.147127	0.399525	6.36807	Tspan9
GO:1900086	positive regulation of peptidyl-tyrosine autophosphorylation	biological_process	1	547	6	20900	0.147127	0.399525	6.36807	Iqgap1
GO:1901842	negative regulation of high voltage-gated calcium channel activity	biological_process	1	547	6	20900	0.147127	0.399525	6.36807	Dysf
GO:1901896	positive regulation of ATPase-coupled calcium transmembrane transporter activity	biological_process	1	547	6	20900	0.147127	0.399525	6.36807	Ryr2
GO:1902667	regulation of axon guidance	biological_process	1	547	6	20900	0.147127	0.399525	6.36807	Agrn
GO:1902951	negative regulation of dendritic spine maintenance	biological_process	1	547	6	20900	0.147127	0.399525	6.36807	Apoe
GO:1903071	positive regulation of ER-associated ubiquitin-dependent protein catabolic process	biological_process	1	547	6	20900	0.147127	0.399525	6.36807	Ubqln1
GO:1903779	regulation of cardiac conduction	biological_process	1	547	6	20900	0.147127	0.399525	6.36807	Tmem65
GO:1903912	negative regulation of endoplasmic reticulum stress-induced eIF2 alpha phosphorylation	biological_process	1	547	6	20900	0.147127	0.399525	6.36807	Dnajc3
GO:1903999	negative regulation of eating behavior	biological_process	1	547	6	20900	0.147127	0.399525	6.36807	Cck
GO:1904141	positive regulation of microglial cell migration	biological_process	1	547	6	20900	0.147127	0.399525	6.36807	P2ry12
GO:1905037	autophagosome organization	biological_process	1	547	6	20900	0.147127	0.399525	6.36807	Pik3c2a
GO:2000058	regulation of ubiquitin-dependent protein catabolic process	biological_process	1	547	6	20900	0.147127	0.399525	6.36807	Ube3a
GO:2000434	regulation of protein neddylation	biological_process	1	547	6	20900	0.147127	0.399525	6.36807	Hif1a
GO:2000651	positive regulation of sodium ion transmembrane transporter activity	biological_process	1	547	6	20900	0.147127	0.399525	6.36807	Wnk2
GO:2000676	positive regulation of type B pancreatic cell apoptotic process	biological_process	1	547	6	20900	0.147127	0.399525	6.36807	Hdac3
GO:2001140	positive regulation of phospholipid transport	biological_process	1	547	6	20900	0.147127	0.399525	6.36807	Dbi
GO:0001659	temperature homeostasis	biological_process	2	547	26	20900	0.147474	0.399525	2.93911	Sqstm1;Htr2a
GO:0001778	plasma membrane repair	biological_process	2	547	26	20900	0.147474	0.399525	2.93911	Rab3a;Dysf
GO:0001836	release of cytochrome c from mitochondria	biological_process	2	547	26	20900	0.147474	0.399525	2.93911	Cck;Timm50
GO:0007130	synaptonemal complex assembly	biological_process	2	547	26	20900	0.147474	0.399525	2.93911	Tex15;Sycp3
GO:0007205	protein kinase C-activating G protein-coupled receptor signaling pathway	biological_process	2	547	26	20900	0.147474	0.399525	2.93911	Cck;Lrp1
GO:0007276	gamete generation	biological_process	2	547	26	20900	0.147474	0.399525	2.93911	Smad1;Fancl
GO:0007520	myoblast fusion	biological_process	2	547	26	20900	0.147474	0.399525	2.93911	Dock1;Dock2
GO:0022409	positive regulation of cell-cell adhesion	biological_process	2	547	26	20900	0.147474	0.399525	2.93911	L1cam;Kif26b
GO:0045722	positive regulation of gluconeogenesis	biological_process	2	547	26	20900	0.147474	0.399525	2.93911	Hif1a;Ppp4r3a
GO:0046580	negative regulation of Ras protein signal transduction	biological_process	2	547	26	20900	0.147474	0.399525	2.93911	Rasa3;Syngap1
GO:0055001	muscle cell development	biological_process	2	547	26	20900	0.147474	0.399525	2.93911	Dysf;Sgcb
GO:1900181	negative regulation of protein localization to nucleus	biological_process	2	547	26	20900	0.147474	0.399525	2.93911	Dclk2;Otud7b
GO:0001938	positive regulation of endothelial cell proliferation	biological_process	4	547	78	20900	0.147723	0.399525	1.95941	Akt3;Dysf;Cdh13;Rptor
GO:0007052	mitotic spindle organization	biological_process	3	547	51	20900	0.148672	0.399525	2.24755	Kif2a;Cep126;Ckap5
GO:0002244	hematopoietic progenitor cell differentiation	biological_process	5	547	107	20900	0.149399	0.399525	1.78544	Kcnab2;Adar;Ptprz1;Kitl;Dock1
GO:0000226	microtubule cytoskeleton organization	biological_process	6	547	137	20900	0.150666	0.399525	1.67336	Dclk2;Tubgcp5;Kif2a;Spata7;Pard3b;Map6
GO:0006813	potassium ion transport	biological_process	6	547	137	20900	0.150666	0.399525	1.67336	Kcnip3;Kcnh5;Atp1b1;Kcnab2;Kcnc3;Kcnj6
GO:0090263	positive regulation of canonical Wnt signaling pathway	biological_process	5	547	108	20900	0.153526	0.399525	1.76891	Sox4;Eda;Wnk2;Ppp2r3a;Fgfr2
GO:0008360	regulation of cell shape	biological_process	6	547	138	20900	0.154289	0.399525	1.66124	Tpm1;Sema3e;Epb41;S100b;Fgd1;Brwd1
GO:0006986	response to unfolded protein	biological_process	3	547	52	20900	0.154906	0.399525	2.20433	Syvn1;Dnajc3;Manf
GO:0050890	cognition	biological_process	3	547	52	20900	0.154906	0.399525	2.20433	Tusc3;Cux2;Jakmip1
GO:1904263	positive regulation of TORC1 signaling	biological_process	3	547	52	20900	0.154906	0.399525	2.20433	Gpr137c;Rnf167;Telo2
GO:0050821	protein stabilization	biological_process	8	547	200	20900	0.155311	0.399525	1.52834	Lamp2;Sox4;Ppib;Atp1b1;Telo2;Dvl1;Syvn1;Rpl23
GO:0051321	meiotic cell cycle	biological_process	7	547	169	20900	0.155784	0.399525	1.5826	Brdt;Tubgcp5;Tex15;Exd1;Sycp3;Foxj2;Nr2c2
GO:0007274	neuromuscular synaptic transmission	biological_process	2	547	27	20900	0.156653	0.399525	2.83025	Rab3a;Cacna1a
GO:0010575	positive regulation of vascular endothelial growth factor production	biological_process	2	547	27	20900	0.156653	0.399525	2.83025	Hif1a;Arnt
GO:0036342	post-anal tail morphogenesis	biological_process	2	547	27	20900	0.156653	0.399525	2.83025	Axin1;Chst11
GO:0045070	positive regulation of viral genome replication	biological_process	2	547	27	20900	0.156653	0.399525	2.83025	Adar;Pkn2
GO:0046488	phosphatidylinositol metabolic process	biological_process	2	547	27	20900	0.156653	0.399525	2.83025	Pikfyve;Pitpnc1
GO:0046716	muscle cell cellular homeostasis	biological_process	2	547	27	20900	0.156653	0.399525	2.83025	Hif1a;Lamp2
GO:0048843	negative regulation of axon extension involved in axon guidance	biological_process	2	547	27	20900	0.156653	0.399525	2.83025	Sema3e;Sema5b
GO:0051262	protein tetramerization	biological_process	2	547	27	20900	0.156653	0.399525	2.83025	Cpsf7;Kcnc3
GO:0071108	protein K48-linked deubiquitination	biological_process	2	547	27	20900	0.156653	0.399525	2.83025	Otud7b;Usp50
GO:0006915	apoptotic process	biological_process	21	547	633	20900	0.159442	0.399525	1.26758	Aplp1;Tia1;Hif1a;Sqstm1;Kcnip3;Rybp;Map2k6;Casp9;Htra2;Dad1;Brsk2;Casp8ap2;Axin1;Arel1;Adar;Kitl;Chst11;Dock1;Pkn2;Fgfr2;Rhbdd1
GO:0001541	ovarian follicle development	biological_process	3	547	53	20900	0.16122	0.399525	2.16274	Adrm1;Kitl;Ube3a
GO:0031334	positive regulation of protein-containing complex assembly	biological_process	3	547	53	20900	0.16122	0.399525	2.16274	Cck;Slf1;Tfrc
GO:0097009	energy homeostasis	biological_process	3	547	53	20900	0.16122	0.399525	2.16274	Sqstm1;Acacb;Alk
GO:1902895	positive regulation of miRNA transcription	biological_process	3	547	53	20900	0.16122	0.399525	2.16274	Hif1a;Bmyc;Smad1
GO:0007623	circadian rhythm	biological_process	4	547	81	20900	0.162556	0.399525	1.88684	Bhlhe41;Npas2;Scn9a;Ngf
GO:0032436	positive regulation of proteasomal ubiquitin-dependent protein catabolic process	biological_process	4	547	81	20900	0.162556	0.399525	1.88684	Dnajb2;Fbxo22;Ube2v2;Axin1
GO:0003148	outflow tract septum morphogenesis	biological_process	2	547	28	20900	0.165937	0.399525	2.72917	Robo1;Fgfr2
GO:0007187	G protein-coupled receptor signaling pathway, coupled to cyclic nucleotide second messenger	biological_process	2	547	28	20900	0.165937	0.399525	2.72917	Htr2a;Hrh2
GO:0009880	embryonic pattern specification	biological_process	2	547	28	20900	0.165937	0.399525	2.72917	Zbtb16;Fgfr2
GO:0031641	regulation of myelination	biological_process	2	547	28	20900	0.165937	0.399525	2.72917	Tenm4;Ptprz1
GO:0048565	digestive tract development	biological_process	2	547	28	20900	0.165937	0.399525	2.72917	Hrh2;Fgfr2
GO:0051453	regulation of intracellular pH	biological_process	2	547	28	20900	0.165937	0.399525	2.72917	Tm9sf4;Car2
GO:0055010	ventricular cardiac muscle tissue morphogenesis	biological_process	2	547	28	20900	0.165937	0.399525	2.72917	Tpm1;Fgfr2
GO:0060122	inner ear receptor cell stereocilium organization	biological_process	2	547	28	20900	0.165937	0.399525	2.72917	Ttc8;Cdh23
GO:0070536	protein K63-linked deubiquitination	biological_process	2	547	28	20900	0.165937	0.399525	2.72917	Otud7b;Usp50
GO:0051209	release of sequestered calcium ion into cytosol	biological_process	3	547	54	20900	0.16761	0.399525	2.12269	Ryr2;Htr2a;Ryr1
GO:0000054	ribosomal subunit export from nucleus	biological_process	1	547	7	20900	0.169455	0.399525	5.45834	Lsg1
GO:0002071	glandular epithelial cell maturation	biological_process	1	547	7	20900	0.169455	0.399525	5.45834	Hif1a
GO:0002327	immature B cell differentiation	biological_process	1	547	7	20900	0.169455	0.399525	5.45834	Syvn1
GO:0002573	myeloid leukocyte differentiation	biological_process	1	547	7	20900	0.169455	0.399525	5.45834	Kitl
GO:0003231	cardiac ventricle development	biological_process	1	547	7	20900	0.169455	0.399525	5.45834	Tmem65
GO:0006105	succinate metabolic process	biological_process	1	547	7	20900	0.169455	0.399525	5.45834	Sdhb
GO:0006208	pyrimidine nucleobase catabolic process	biological_process	1	547	7	20900	0.169455	0.399525	5.45834	Dpysl3
GO:0006248	CMP catabolic process	biological_process	1	547	7	20900	0.169455	0.399525	5.45834	Upp2
GO:0006621	protein retention in ER lumen	biological_process	1	547	7	20900	0.169455	0.399525	5.45834	Kdelr2
GO:0007006	mitochondrial membrane organization	biological_process	1	547	7	20900	0.169455	0.399525	5.45834	Timm50
GO:0010544	negative regulation of platelet activation	biological_process	1	547	7	20900	0.169455	0.399525	5.45834	Apoe
GO:0010573	vascular endothelial growth factor production	biological_process	1	547	7	20900	0.169455	0.399525	5.45834	Hif1a
GO:0010594	regulation of endothelial cell migration	biological_process	1	547	7	20900	0.169455	0.399525	5.45834	Pdpk1
GO:0010632	regulation of epithelial cell migration	biological_process	1	547	7	20900	0.169455	0.399525	5.45834	Macf1
GO:0010815	bradykinin catabolic process	biological_process	1	547	7	20900	0.169455	0.399525	5.45834	Mme
GO:0010994	free ubiquitin chain polymerization	biological_process	1	547	7	20900	0.169455	0.399525	5.45834	Ube2k
GO:0014042	positive regulation of neuron maturation	biological_process	1	547	7	20900	0.169455	0.399525	5.45834	Ngf
GO:0014054	positive regulation of gamma-aminobutyric acid secretion	biological_process	1	547	7	20900	0.169455	0.399525	5.45834	Slc6a1
GO:0019065	receptor-mediated endocytosis of virus by host cell	biological_process	1	547	7	20900	0.169455	0.399525	5.45834	Pikfyve
GO:0020027	hemoglobin metabolic process	biological_process	1	547	7	20900	0.169455	0.399525	5.45834	Axin1
GO:0021782	glial cell development	biological_process	1	547	7	20900	0.169455	0.399525	5.45834	Sox4
GO:0021828	gonadotrophin-releasing hormone neuronal migration to the hypothalamus	biological_process	1	547	7	20900	0.169455	0.399525	5.45834	Sema3e
GO:0030049	muscle filament sliding	biological_process	1	547	7	20900	0.169455	0.399525	5.45834	Tpm1
GO:0030213	hyaluronan biosynthetic process	biological_process	1	547	7	20900	0.169455	0.399525	5.45834	Abcc5
GO:0030913	paranodal junction assembly	biological_process	1	547	7	20900	0.169455	0.399525	5.45834	Nfasc
GO:0030916	otic vesicle formation	biological_process	1	547	7	20900	0.169455	0.399525	5.45834	Fgfr2
GO:0031340	positive regulation of vesicle fusion	biological_process	1	547	7	20900	0.169455	0.399525	5.45834	Syt1
GO:0032232	negative regulation of actin filament bundle assembly	biological_process	1	547	7	20900	0.169455	0.399525	5.45834	Shank1
GO:0032364	intracellular oxygen homeostasis	biological_process	1	547	7	20900	0.169455	0.399525	5.45834	Hif1a
GO:0032808	lacrimal gland development	biological_process	1	547	7	20900	0.169455	0.399525	5.45834	Fgfr2
GO:0033004	negative regulation of mast cell activation	biological_process	1	547	7	20900	0.169455	0.399525	5.45834	Cd300lf
GO:0033080	immature T cell proliferation in thymus	biological_process	1	547	7	20900	0.169455	0.399525	5.45834	Ifnar2
GO:0033119	negative regulation of RNA splicing	biological_process	1	547	7	20900	0.169455	0.399525	5.45834	Ptbp2
GO:0034382	chylomicron remnant clearance	biological_process	1	547	7	20900	0.169455	0.399525	5.45834	Apoe
GO:0034384	high-density lipoprotein particle clearance	biological_process	1	547	7	20900	0.169455	0.399525	5.45834	Apoe
GO:0034502	protein localization to chromosome	biological_process	1	547	7	20900	0.169455	0.399525	5.45834	Tex15
GO:0034983	peptidyl-lysine deacetylation	biological_process	1	547	7	20900	0.169455	0.399525	5.45834	Hdac6
GO:0035315	hair cell differentiation	biological_process	1	547	7	20900	0.169455	0.399525	5.45834	Lamc1
GO:0035654	clathrin-coated vesicle cargo loading, AP-3-mediated	biological_process	1	547	7	20900	0.169455	0.399525	5.45834	Ap3b2
GO:0035666	TRIF-dependent toll-like receptor signaling pathway	biological_process	1	547	7	20900	0.169455	0.399525	5.45834	Cd300lf
GO:0038113	interleukin-9-mediated signaling pathway	biological_process	1	547	7	20900	0.169455	0.399525	5.45834	Jak1
GO:0038138	ERBB4-ERBB4 signaling pathway	biological_process	1	547	7	20900	0.169455	0.399525	5.45834	Nrg4
GO:0042699	follicle-stimulating hormone signaling pathway	biological_process	1	547	7	20900	0.169455	0.399525	5.45834	Adrm1
GO:0042985	negative regulation of amyloid precursor protein biosynthetic process	biological_process	1	547	7	20900	0.169455	0.399525	5.45834	Itm2b
GO:0043270	positive regulation of monoatomic ion transport	biological_process	1	547	7	20900	0.169455	0.399525	5.45834	P2ry12
GO:0043462	regulation of ATP-dependent activity	biological_process	1	547	7	20900	0.169455	0.399525	5.45834	Tpm1
GO:0044351	macropinocytosis	biological_process	1	547	7	20900	0.169455	0.399525	5.45834	Dock2
GO:0045162	clustering of voltage-gated sodium channels	biological_process	1	547	7	20900	0.169455	0.399525	5.45834	Nfasc
GO:0046050	UMP catabolic process	biological_process	1	547	7	20900	0.169455	0.399525	5.45834	Upp2
GO:0046653	tetrahydrofolate metabolic process	biological_process	1	547	7	20900	0.169455	0.399525	5.45834	Mthfsl
GO:0046826	negative regulation of protein export from nucleus	biological_process	1	547	7	20900	0.169455	0.399525	5.45834	Hdac3
GO:0047484	regulation of response to osmotic stress	biological_process	1	547	7	20900	0.169455	0.399525	5.45834	Ryr1
GO:0048570	notochord morphogenesis	biological_process	1	547	7	20900	0.169455	0.399525	5.45834	Kdm6a
GO:0048732	gland development	biological_process	1	547	7	20900	0.169455	0.399525	5.45834	Hrh2
GO:0048820	hair follicle maturation	biological_process	1	547	7	20900	0.169455	0.399525	5.45834	Nsun2
GO:0050913	sensory perception of bitter taste	biological_process	1	547	7	20900	0.169455	0.399525	5.45834	Reep2
GO:0050916	sensory perception of sweet taste	biological_process	1	547	7	20900	0.169455	0.399525	5.45834	Reep2
GO:0050920	regulation of chemotaxis	biological_process	1	547	7	20900	0.169455	0.399525	5.45834	P2ry12
GO:0050957	equilibrioception	biological_process	1	547	7	20900	0.169455	0.399525	5.45834	Cdh23
GO:0051045	negative regulation of membrane protein ectodomain proteolysis	biological_process	1	547	7	20900	0.169455	0.399525	5.45834	Timp3
GO:0051096	positive regulation of helicase activity	biological_process	1	547	7	20900	0.169455	0.399525	5.45834	Msh3
GO:0051964	negative regulation of synapse assembly	biological_process	1	547	7	20900	0.169455	0.399525	5.45834	Robo1
GO:0060056	mammary gland involution	biological_process	1	547	7	20900	0.169455	0.399525	5.45834	Igfbp5
GO:0060442	branching involved in prostate gland morphogenesis	biological_process	1	547	7	20900	0.169455	0.399525	5.45834	Fgfr2
GO:0060449	bud elongation involved in lung branching	biological_process	1	547	7	20900	0.169455	0.399525	5.45834	Fgfr2
GO:0060527	prostate epithelial cord arborization involved in prostate glandular acinus morphogenesis	biological_process	1	547	7	20900	0.169455	0.399525	5.45834	Fgfr2
GO:0060664	epithelial cell proliferation involved in salivary gland morphogenesis	biological_process	1	547	7	20900	0.169455	0.399525	5.45834	Fgfr2
GO:0061072	iris morphogenesis	biological_process	1	547	7	20900	0.169455	0.399525	5.45834	Hif1a
GO:0061684	chaperone-mediated autophagy	biological_process	1	547	7	20900	0.169455	0.399525	5.45834	Lamp2
GO:0070100	negative regulation of chemokine-mediated signaling pathway	biological_process	1	547	7	20900	0.169455	0.399525	5.45834	Robo1
GO:0070842	aggresome assembly	biological_process	1	547	7	20900	0.169455	0.399525	5.45834	Hdac6
GO:0071229	cellular response to acid chemical	biological_process	1	547	7	20900	0.169455	0.399525	5.45834	Ngf
GO:0071281	cellular response to iron ion	biological_process	1	547	7	20900	0.169455	0.399525	5.45834	Tfrc
GO:0072673	lamellipodium morphogenesis	biological_process	1	547	7	20900	0.169455	0.399525	5.45834	Myo9b
GO:0090158	endoplasmic reticulum membrane organization	biological_process	1	547	7	20900	0.169455	0.399525	5.45834	Trdn
GO:0097050	type B pancreatic cell apoptotic process	biological_process	1	547	7	20900	0.169455	0.399525	5.45834	Ryr2
GO:0098698	postsynaptic specialization assembly	biological_process	1	547	7	20900	0.169455	0.399525	5.45834	Nlgn1
GO:0098780	response to mitochondrial depolarisation	biological_process	1	547	7	20900	0.169455	0.399525	5.45834	Sqstm1
GO:0098943	neurotransmitter receptor transport, postsynaptic endosome to lysosome	biological_process	1	547	7	20900	0.169455	0.399525	5.45834	Cacng8
GO:0098977	inhibitory chemical synaptic transmission	biological_process	1	547	7	20900	0.169455	0.399525	5.45834	Cntnap2
GO:0099538	synaptic signaling via neuropeptide	biological_process	1	547	7	20900	0.169455	0.399525	5.45834	Cck
GO:0140014	mitotic nuclear division	biological_process	1	547	7	20900	0.169455	0.399525	5.45834	Fgfr2
GO:0150012	positive regulation of neuron projection arborization	biological_process	1	547	7	20900	0.169455	0.399525	5.45834	Dvl1
GO:0150093	amyloid-beta clearance by transcytosis	biological_process	1	547	7	20900	0.169455	0.399525	5.45834	Lrp1
GO:1900748	positive regulation of vascular endothelial growth factor signaling pathway	biological_process	1	547	7	20900	0.169455	0.399525	5.45834	Robo1
GO:1901016	regulation of potassium ion transmembrane transporter activity	biological_process	1	547	7	20900	0.169455	0.399525	5.45834	Wwp2
GO:1902255	positive regulation of intrinsic apoptotic signaling pathway by p53 class mediator	biological_process	1	547	7	20900	0.169455	0.399525	5.45834	Bmyc
GO:1902952	positive regulation of dendritic spine maintenance	biological_process	1	547	7	20900	0.169455	0.399525	5.45834	Apoe
GO:1903546	protein localization to photoreceptor outer segment	biological_process	1	547	7	20900	0.169455	0.399525	5.45834	Spata7
GO:1903575	cornified envelope assembly	biological_process	1	547	7	20900	0.169455	0.399525	5.45834	Hdac3
GO:1903598	positive regulation of gap junction assembly	biological_process	1	547	7	20900	0.169455	0.399525	5.45834	Cntnap2
GO:1904382	mannose trimming involved in glycoprotein ERAD pathway	biological_process	1	547	7	20900	0.169455	0.399525	5.45834	Man1c1
GO:1990166	protein localization to site of double-strand break	biological_process	1	547	7	20900	0.169455	0.399525	5.45834	Slf1
GO:1990544	mitochondrial ATP transmembrane transport	biological_process	1	547	7	20900	0.169455	0.399525	5.45834	Slc25a4
GO:1990748	cellular detoxification	biological_process	1	547	7	20900	0.169455	0.399525	5.45834	Lancl1
GO:2000117	negative regulation of cysteine-type endopeptidase activity	biological_process	1	547	7	20900	0.169455	0.399525	5.45834	Cst3
GO:2000543	positive regulation of gastrulation	biological_process	1	547	7	20900	0.169455	0.399525	5.45834	Tenm4
GO:2001054	negative regulation of mesenchymal cell apoptotic process	biological_process	1	547	7	20900	0.169455	0.399525	5.45834	Hif1a
GO:0006821	chloride transport	biological_process	4	547	83	20900	0.172732	0.406369	1.84137	Gabrb1;Gabra2;Ano8;Clic1
GO:0051592	response to calcium ion	biological_process	3	547	55	20900	0.174073	0.407727	2.0841	Calm2;Ryr2;Syt1
GO:0070371	ERK1 and ERK2 cascade	biological_process	3	547	55	20900	0.174073	0.407727	2.0841	Cntnap2;Bmyc;Fgfr2
GO:0006457	protein folding	biological_process	5	547	113	20900	0.174845	0.407727	1.69064	Pfdn1;Ttc4;Ppib;Dnaja4;Dnajb4
GO:0007141	male meiosis I	biological_process	2	547	29	20900	0.175313	0.407727	2.63506	Brdt;Foxj2
GO:0030866	cortical actin cytoskeleton organization	biological_process	2	547	29	20900	0.175313	0.407727	2.63506	Akap11;Epb41
GO:0045332	phospholipid translocation	biological_process	2	547	29	20900	0.175313	0.407727	2.63506	Atp8a1;Abca1
GO:0060078	regulation of postsynaptic membrane potential	biological_process	2	547	29	20900	0.175313	0.407727	2.63506	Gabra2;Fgf14
GO:1902894	negative regulation of miRNA transcription	biological_process	2	547	29	20900	0.175313	0.407727	2.63506	Hif1a;Hdac2
GO:1903076	regulation of protein localization to plasma membrane	biological_process	2	547	29	20900	0.175313	0.407727	2.63506	Epm2a;Sptbn1
GO:0006914	autophagy	biological_process	8	547	207	20900	0.176944	0.411227	1.47665	Lamp2;Sqstm1;Epm2a;Rab12;Tmem59;Tmem208;Ubqln1;Uvrag
GO:0018108	peptidyl-tyrosine phosphorylation	biological_process	4	547	84	20900	0.177901	0.411736	1.81945	Htr2a;Jak1;Kitl;Fgfr2
GO:0016358	dendrite development	biological_process	3	547	56	20900	0.180604	0.411736	2.04688	Pak3;Hdac2;Syngap1
GO:0030178	negative regulation of Wnt signaling pathway	biological_process	3	547	56	20900	0.180604	0.411736	2.04688	Nxn;Axin1;Lrp1
GO:0099171	presynaptic modulation of chemical synaptic transmission	biological_process	3	547	56	20900	0.180604	0.411736	2.04688	Grm7;Prkce;Htr2a
GO:0010628	positive regulation of gene expression	biological_process	18	547	543	20900	0.182667	0.411736	1.26658	Robo1;Hif1a;Kdm6a;Nfat5;Tfrc;Kdm5b;Bmyc;Kdm3a;Dnaja4;Smad1;Cux2;Nwd1;Eda;Rpl23;Trim24;Ngf;Fgfr2;Fgf1
GO:0043547	positive regulation of GTPase activity	biological_process	7	547	177	20900	0.183049	0.411736	1.51107	Rapgefl1;Rap1gds1;Evi5;Tbc1d7;Dock10;Myo9b;Agrn
GO:0060348	bone development	biological_process	4	547	85	20900	0.183122	0.411736	1.79804	Map2k6;Ppib;Smad1;Fgfr2
GO:0001892	embryonic placenta development	biological_process	2	547	30	20900	0.18477	0.411736	2.54723	Hif1a;Arnt
GO:0048169	regulation of long-term neuronal synaptic plasticity	biological_process	2	547	30	20900	0.18477	0.411736	2.54723	S100b;Syngap1
GO:0060337	type I interferon-mediated signaling pathway	biological_process	2	547	30	20900	0.18477	0.411736	2.54723	Ifnar2;Jak1
GO:2001243	negative regulation of intrinsic apoptotic signaling pathway	biological_process	2	547	30	20900	0.18477	0.411736	2.54723	Uri1;Hdac2
GO:0018105	peptidyl-serine phosphorylation	biological_process	7	547	178	20900	0.186591	0.411736	1.50258	Dclk2;Akt3;Pdpk1;Vrk1;Brsk2;Prkce;Pkn2
GO:0030217	T cell differentiation	biological_process	3	547	57	20900	0.187201	0.411736	2.01097	Sox4;Patz1;Dtx1
GO:0006486	protein glycosylation	biological_process	4	547	86	20900	0.188392	0.411736	1.77714	St6galnac3;Tmem59;B3galt1;B4galt5
GO:0032956	regulation of actin cytoskeleton organization	biological_process	4	547	86	20900	0.188392	0.411736	1.77714	Pak3;Ccdc88a;Coro2b;Lrp1
GO:0001960	negative regulation of cytokine-mediated signaling pathway	biological_process	1	547	8	20900	0.191199	0.411736	4.77605	Ptprf
GO:0002534	cytokine production involved in inflammatory response	biological_process	1	547	8	20900	0.191199	0.411736	4.77605	Rap1gds1
GO:0003406	retinal pigment epithelium development	biological_process	1	547	8	20900	0.191199	0.411736	4.77605	Tbc1d32
GO:0006249	dCMP catabolic process	biological_process	1	547	8	20900	0.191199	0.411736	4.77605	Upp2
GO:0006301	postreplication repair	biological_process	1	547	8	20900	0.191199	0.411736	4.77605	Ube2v2
GO:0006312	mitotic recombination	biological_process	1	547	8	20900	0.191199	0.411736	4.77605	Msh3
GO:0006670	sphingosine metabolic process	biological_process	1	547	8	20900	0.191199	0.411736	4.77605	Sgpp2
GO:0006707	cholesterol catabolic process	biological_process	1	547	8	20900	0.191199	0.411736	4.77605	Apoe
GO:0006778	porphyrin-containing compound metabolic process	biological_process	1	547	8	20900	0.191199	0.411736	4.77605	Alas2
GO:0006930	substrate-dependent cell migration, cell extension	biological_process	1	547	8	20900	0.191199	0.411736	4.77605	P2ry12
GO:0008594	photoreceptor cell morphogenesis	biological_process	1	547	8	20900	0.191199	0.411736	4.77605	Rabl2
GO:0010518	positive regulation of phospholipase activity	biological_process	1	547	8	20900	0.191199	0.411736	4.77605	Fgfr2
GO:0010637	negative regulation of mitochondrial fusion	biological_process	1	547	8	20900	0.191199	0.411736	4.77605	Tfrc
GO:0010700	negative regulation of norepinephrine secretion	biological_process	1	547	8	20900	0.191199	0.411736	4.77605	P2ry12
GO:0010766	negative regulation of sodium ion transport	biological_process	1	547	8	20900	0.191199	0.411736	4.77605	Wnk2
GO:0010793	regulation of mRNA export from nucleus	biological_process	1	547	8	20900	0.191199	0.411736	4.77605	Nsun2
GO:0010989	negative regulation of low-density lipoprotein particle clearance	biological_process	1	547	8	20900	0.191199	0.411736	4.77605	Khsrp
GO:0014050	negative regulation of glutamate secretion	biological_process	1	547	8	20900	0.191199	0.411736	4.77605	Grm7
GO:0014074	response to purine-containing compound	biological_process	1	547	8	20900	0.191199	0.411736	4.77605	Slc6a1
GO:0015866	ADP transport	biological_process	1	547	8	20900	0.191199	0.411736	4.77605	Slc25a4
GO:0015918	sterol transport	biological_process	1	547	8	20900	0.191199	0.411736	4.77605	Abca1
GO:0022612	gland morphogenesis	biological_process	1	547	8	20900	0.191199	0.411736	4.77605	Fgfr2
GO:0032224	positive regulation of synaptic transmission, cholinergic	biological_process	1	547	8	20900	0.191199	0.411736	4.77605	Lama2
GO:0032288	myelin assembly	biological_process	1	547	8	20900	0.191199	0.411736	4.77605	Pikfyve
GO:0032984	protein-containing complex disassembly	biological_process	1	547	8	20900	0.191199	0.411736	4.77605	Hdac6
GO:0033292	T-tubule organization	biological_process	1	547	8	20900	0.191199	0.411736	4.77605	Dysf
GO:0033601	positive regulation of mammary gland epithelial cell proliferation	biological_process	1	547	8	20900	0.191199	0.411736	4.77605	Kdm5b
GO:0034243	regulation of transcription elongation by RNA polymerase II	biological_process	1	547	8	20900	0.191199	0.411736	4.77605	Eaf2
GO:0038110	interleukin-2-mediated signaling pathway	biological_process	1	547	8	20900	0.191199	0.411736	4.77605	Jak1
GO:0042306	regulation of protein import into nucleus	biological_process	1	547	8	20900	0.191199	0.411736	4.77605	Epm2a
GO:0043297	apical junction assembly	biological_process	1	547	8	20900	0.191199	0.411736	4.77605	Pkn2
GO:0044208	'de novo' AMP biosynthetic process	biological_process	1	547	8	20900	0.191199	0.411736	4.77605	Gart
GO:0044209	AMP salvage	biological_process	1	547	8	20900	0.191199	0.411736	4.77605	Hprt
GO:0044725	epigenetic programming in the zygotic pronuclei	biological_process	1	547	8	20900	0.191199	0.411736	4.77605	Axin1
GO:0045187	regulation of circadian sleep/wake cycle, sleep	biological_process	1	547	8	20900	0.191199	0.411736	4.77605	Ptgds
GO:0045656	negative regulation of monocyte differentiation	biological_process	1	547	8	20900	0.191199	0.411736	4.77605	Bmyc
GO:0046822	regulation of nucleocytoplasmic transport	biological_process	1	547	8	20900	0.191199	0.411736	4.77605	Ppp1cc
GO:0048318	axial mesoderm development	biological_process	1	547	8	20900	0.191199	0.411736	4.77605	Axin1
GO:0048341	paraxial mesoderm formation	biological_process	1	547	8	20900	0.191199	0.411736	4.77605	Exoc4
GO:0051026	chiasma assembly	biological_process	1	547	8	20900	0.191199	0.411736	4.77605	Sycp3
GO:0051388	positive regulation of neurotrophin TRK receptor signaling pathway	biological_process	1	547	8	20900	0.191199	0.411736	4.77605	Ngf
GO:0051782	negative regulation of cell division	biological_process	1	547	8	20900	0.191199	0.411736	4.77605	Bmyc
GO:0060008	Sertoli cell differentiation	biological_process	1	547	8	20900	0.191199	0.411736	4.77605	Safb2
GO:0060315	negative regulation of ryanodine-sensitive calcium-release channel activity	biological_process	1	547	8	20900	0.191199	0.411736	4.77605	Calm2
GO:0060397	growth hormone receptor signaling pathway via JAK-STAT	biological_process	1	547	8	20900	0.191199	0.411736	4.77605	Jak1
GO:0060463	lung lobe morphogenesis	biological_process	1	547	8	20900	0.191199	0.411736	4.77605	Fgfr2
GO:0060831	smoothened signaling pathway involved in dorsal/ventral neural tube patterning	biological_process	1	547	8	20900	0.191199	0.411736	4.77605	Tbc1d32
GO:0070129	regulation of mitochondrial translation	biological_process	1	547	8	20900	0.191199	0.411736	4.77605	Taco1
GO:0071218	cellular response to misfolded protein	biological_process	1	547	8	20900	0.191199	0.411736	4.77605	Hdac6
GO:0071314	cellular response to cocaine	biological_process	1	547	8	20900	0.191199	0.411736	4.77605	Slc1a2
GO:0080135	regulation of cellular response to stress	biological_process	1	547	8	20900	0.191199	0.411736	4.77605	Coro2b
GO:0097104	postsynaptic membrane assembly	biological_process	1	547	8	20900	0.191199	0.411736	4.77605	Nlgn1
GO:0097294	'de novo' XMP biosynthetic process	biological_process	1	547	8	20900	0.191199	0.411736	4.77605	Gart
GO:0098664	G protein-coupled serotonin receptor signaling pathway	biological_process	1	547	8	20900	0.191199	0.411736	4.77605	Htr2a
GO:0098967	exocytic insertion of neurotransmitter receptor to postsynaptic membrane	biological_process	1	547	8	20900	0.191199	0.411736	4.77605	Snap25
GO:0099641	anterograde axonal protein transport	biological_process	1	547	8	20900	0.191199	0.411736	4.77605	Dlg2
GO:0120009	intermembrane lipid transfer	biological_process	1	547	8	20900	0.191199	0.411736	4.77605	Abca1
GO:0150104	transport across blood-brain barrier	biological_process	1	547	8	20900	0.191199	0.411736	4.77605	Lrp1
GO:0150105	protein localization to cell-cell junction	biological_process	1	547	8	20900	0.191199	0.411736	4.77605	Jak1
GO:1901522	positive regulation of transcription from RNA polymerase II promoter involved in cellular response to chemical stimulus	biological_process	1	547	8	20900	0.191199	0.411736	4.77605	Smad1
GO:1902523	positive regulation of protein K63-linked ubiquitination	biological_process	1	547	8	20900	0.191199	0.411736	4.77605	Ube2v2
GO:1903142	positive regulation of establishment of endothelial barrier	biological_process	1	547	8	20900	0.191199	0.411736	4.77605	Akap11
GO:1903169	regulation of calcium ion transmembrane transport	biological_process	1	547	8	20900	0.191199	0.411736	4.77605	Atp1b1
GO:1903426	regulation of reactive oxygen species biosynthetic process	biological_process	1	547	8	20900	0.191199	0.411736	4.77605	Pikfyve
GO:1903944	negative regulation of hepatocyte apoptotic process	biological_process	1	547	8	20900	0.191199	0.411736	4.77605	Adar
GO:1904428	negative regulation of tubulin deacetylation	biological_process	1	547	8	20900	0.191199	0.411736	4.77605	Dysf
GO:1905039	carboxylic acid transmembrane transport	biological_process	1	547	8	20900	0.191199	0.411736	4.77605	Slc23a2
GO:1905150	regulation of voltage-gated sodium channel activity	biological_process	1	547	8	20900	0.191199	0.411736	4.77605	Fgf14
GO:2000675	negative regulation of type B pancreatic cell apoptotic process	biological_process	1	547	8	20900	0.191199	0.411736	4.77605	Ngf
GO:2000726	negative regulation of cardiac muscle cell differentiation	biological_process	1	547	8	20900	0.191199	0.411736	4.77605	Hdac3
GO:2000809	positive regulation of synaptic vesicle clustering	biological_process	1	547	8	20900	0.191199	0.411736	4.77605	Nlgn1
GO:2001135	regulation of endocytic recycling	biological_process	1	547	8	20900	0.191199	0.411736	4.77605	Rab11fip3
GO:0051216	cartilage development	biological_process	4	547	87	20900	0.19371	0.413486	1.75671	Hif1a;Smad1;Chst11;Zbtb16
GO:0001942	hair follicle development	biological_process	3	547	58	20900	0.193859	0.413486	1.9763	Dbi;Zdhhc21;Eda
GO:0034644	cellular response to UV	biological_process	3	547	58	20900	0.193859	0.413486	1.9763	Casp9;Ino80;Rhbdd1
GO:0043588	skin development	biological_process	3	547	58	20900	0.193859	0.413486	1.9763	Dbi;Eda;Ryr1
GO:0006139	nucleobase-containing compound metabolic process	biological_process	2	547	31	20900	0.194298	0.413486	2.46506	Exd1;Polr3h
GO:0009888	tissue development	biological_process	2	547	31	20900	0.194298	0.413486	2.46506	Lamc1;Lama2
GO:0032148	activation of protein kinase B activity	biological_process	2	547	31	20900	0.194298	0.413486	2.46506	Ccdc88a;Fgf1
GO:0034260	negative regulation of GTPase activity	biological_process	2	547	31	20900	0.194298	0.413486	2.46506	Ttc8;Rap1gds1
GO:0048041	focal adhesion assembly	biological_process	2	547	31	20900	0.194298	0.413486	2.46506	Pdpk1;Coro2b
GO:0055013	cardiac muscle cell development	biological_process	2	547	31	20900	0.194298	0.413486	2.46506	Hdac2;Sgcb
GO:0060828	regulation of canonical Wnt signaling pathway	biological_process	2	547	31	20900	0.194298	0.413486	2.46506	Cdk14;Axin1
GO:0072657	protein localization to membrane	biological_process	2	547	31	20900	0.194298	0.413486	2.46506	Nmt1;Tm9sf4
GO:0008285	negative regulation of cell population proliferation	biological_process	13	547	380	20900	0.198925	0.422548	1.30713	Robo1;Dnajb2;Sox4;Btg3;Wdr77;Wdr6;Smad1;Ptprf;Wnk2;Raf1;Ptprz1;Cdh13;Zbtb16
GO:0051028	mRNA transport	biological_process	4	547	88	20900	0.199075	0.422548	1.73675	Srsf1;Srsf7;Sarnp;Khsrp
GO:0003151	outflow tract morphogenesis	biological_process	3	547	59	20900	0.200575	0.424751	1.9428	Hif1a;Dvl1;Ryr1
GO:0002053	positive regulation of mesenchymal cell proliferation	biological_process	2	547	32	20900	0.203886	0.424751	2.38803	Foxp2;Fgfr2
GO:0032147	activation of protein kinase activity	biological_process	2	547	32	20900	0.203886	0.424751	2.38803	Ccdc88a;Axin1
GO:0043523	regulation of neuron apoptotic process	biological_process	2	547	32	20900	0.203886	0.424751	2.38803	Kcnip3;Sigmar1
GO:0051281	positive regulation of release of sequestered calcium ion into cytosol	biological_process	2	547	32	20900	0.203886	0.424751	2.38803	Trdn;Dbi
GO:0031047	regulatory ncRNA-mediated gene silencing	biological_process	3	547	60	20900	0.207345	0.424751	1.91042	Tex15;Exd1;Adar
GO:0035458	cellular response to interferon-beta	biological_process	3	547	60	20900	0.207345	0.424751	1.91042	Ube2k;Htra2;Ifnar2
GO:0070301	cellular response to hydrogen peroxide	biological_process	3	547	60	20900	0.207345	0.424751	1.91042	Hdac2;Hdac6;Oser1
GO:0032092	positive regulation of protein binding	biological_process	4	547	90	20900	0.209936	0.424751	1.69815	Epb41;Lrp1;Agrn;Ngf
GO:0001731	formation of translation preinitiation complex	biological_process	1	547	9	20900	0.212376	0.424751	4.24538	Mcts1
GO:0001973	G protein-coupled adenosine receptor signaling pathway	biological_process	1	547	9	20900	0.212376	0.424751	4.24538	P2ry12
GO:0003208	cardiac ventricle morphogenesis	biological_process	1	547	9	20900	0.212376	0.424751	4.24538	Hif1a
GO:0006089	lactate metabolic process	biological_process	1	547	9	20900	0.212376	0.424751	4.24538	Hif1a
GO:0006177	GMP biosynthetic process	biological_process	1	547	9	20900	0.212376	0.424751	4.24538	Gart
GO:0006544	glycine metabolic process	biological_process	1	547	9	20900	0.212376	0.424751	4.24538	Gart
GO:0006595	polyamine metabolic process	biological_process	1	547	9	20900	0.212376	0.424751	4.24538	Azin1
GO:0006924	activation-induced cell death of T cells	biological_process	1	547	9	20900	0.212376	0.424751	4.24538	Tnfrsf23
GO:0007215	glutamate receptor signaling pathway	biological_process	1	547	9	20900	0.212376	0.424751	4.24538	Grik3
GO:0007270	neuron-neuron synaptic transmission	biological_process	1	547	9	20900	0.212376	0.424751	4.24538	Cacna1a
GO:0010881	regulation of cardiac muscle contraction by regulation of the release of sequestered calcium ion	biological_process	1	547	9	20900	0.212376	0.424751	4.24538	Ryr2
GO:0014832	urinary bladder smooth muscle contraction	biological_process	1	547	9	20900	0.212376	0.424751	4.24538	Htr2a
GO:0017038	protein import	biological_process	1	547	9	20900	0.212376	0.424751	4.24538	Apoe
GO:0019941	modification-dependent protein catabolic process	biological_process	1	547	9	20900	0.212376	0.424751	4.24538	Rps27a
GO:0031204	post-translational protein targeting to membrane, translocation	biological_process	1	547	9	20900	0.212376	0.424751	4.24538	Sec62
GO:0032264	IMP salvage	biological_process	1	547	9	20900	0.212376	0.424751	4.24538	Hprt
GO:0032471	negative regulation of endoplasmic reticulum calcium ion concentration	biological_process	1	547	9	20900	0.212376	0.424751	4.24538	Rap1gds1
GO:0032741	positive regulation of interleukin-18 production	biological_process	1	547	9	20900	0.212376	0.424751	4.24538	Usp50
GO:0033081	regulation of T cell differentiation in thymus	biological_process	1	547	9	20900	0.212376	0.424751	4.24538	Adrm1
GO:0034080	CENP-A containing chromatin assembly	biological_process	1	547	9	20900	0.212376	0.424751	4.24538	Hjurp
GO:0034214	protein hexamerization	biological_process	1	547	9	20900	0.212376	0.424751	4.24538	Lrrc8d
GO:0036289	peptidyl-serine autophosphorylation	biological_process	1	547	9	20900	0.212376	0.424751	4.24538	Pikfyve
GO:0042446	hormone biosynthetic process	biological_process	1	547	9	20900	0.212376	0.424751	4.24538	Cacna1a
GO:0043567	regulation of insulin-like growth factor receptor signaling pathway	biological_process	1	547	9	20900	0.212376	0.424751	4.24538	Igfbp5
GO:0043569	negative regulation of insulin-like growth factor receptor signaling pathway	biological_process	1	547	9	20900	0.212376	0.424751	4.24538	Igfbp5
GO:0044387	negative regulation of protein kinase activity by regulation of protein phosphorylation	biological_process	1	547	9	20900	0.212376	0.424751	4.24538	Adar
GO:0046038	GMP catabolic process	biological_process	1	547	9	20900	0.212376	0.424751	4.24538	Hprt
GO:0046500	S-adenosylmethionine metabolic process	biological_process	1	547	9	20900	0.212376	0.424751	4.24538	Pcmt1
GO:0046620	regulation of organ growth	biological_process	1	547	9	20900	0.212376	0.424751	4.24538	Cacna1c
GO:0048864	stem cell development	biological_process	1	547	9	20900	0.212376	0.424751	4.24538	Msi2
GO:0050650	chondroitin sulfate proteoglycan biosynthetic process	biological_process	1	547	9	20900	0.212376	0.424751	4.24538	B3gat2
GO:0050688	regulation of defense response to virus	biological_process	1	547	9	20900	0.212376	0.424751	4.24538	Elmod2
GO:0051055	negative regulation of lipid biosynthetic process	biological_process	1	547	9	20900	0.212376	0.424751	4.24538	Apoe
GO:0051660	establishment of centrosome localization	biological_process	1	547	9	20900	0.212376	0.424751	4.24538	Pard3b
GO:0055119	relaxation of cardiac muscle	biological_process	1	547	9	20900	0.212376	0.424751	4.24538	Atp1b1
GO:0060174	limb bud formation	biological_process	1	547	9	20900	0.212376	0.424751	4.24538	Fgfr2
GO:0060285	cilium-dependent cell motility	biological_process	1	547	9	20900	0.212376	0.424751	4.24538	Rfx3
GO:0060333	type II interferon-mediated signaling pathway	biological_process	1	547	9	20900	0.212376	0.424751	4.24538	Jak1
GO:0061469	regulation of type B pancreatic cell proliferation	biological_process	1	547	9	20900	0.212376	0.424751	4.24538	Sgpp2
GO:0070262	peptidyl-serine dephosphorylation	biological_process	1	547	9	20900	0.212376	0.424751	4.24538	Pptc7
GO:0070307	lens fiber cell development	biological_process	1	547	9	20900	0.212376	0.424751	4.24538	Fgfr2
GO:0070863	positive regulation of protein exit from endoplasmic reticulum	biological_process	1	547	9	20900	0.212376	0.424751	4.24538	Tm9sf4
GO:0070995	NADPH oxidation	biological_process	1	547	9	20900	0.212376	0.424751	4.24538	Kcnab2
GO:0071225	cellular response to muramyl dipeptide	biological_process	1	547	9	20900	0.212376	0.424751	4.24538	Trim41
GO:0071875	adrenergic receptor signaling pathway	biological_process	1	547	9	20900	0.212376	0.424751	4.24538	Zdhhc21
GO:0090150	establishment of protein localization to membrane	biological_process	1	547	9	20900	0.212376	0.424751	4.24538	Rab10
GO:0090279	regulation of calcium ion import	biological_process	1	547	9	20900	0.212376	0.424751	4.24538	Dysf
GO:0090522	vesicle tethering involved in exocytosis	biological_process	1	547	9	20900	0.212376	0.424751	4.24538	Exoc4
GO:0097105	presynaptic membrane assembly	biological_process	1	547	9	20900	0.212376	0.424751	4.24538	Nlgn1
GO:0097527	necroptotic signaling pathway	biological_process	1	547	9	20900	0.212376	0.424751	4.24538	Tnfrsf23
GO:0097553	calcium ion transmembrane import into cytosol	biological_process	1	547	9	20900	0.212376	0.424751	4.24538	Ryr2
GO:0098712	L-glutamate import across plasma membrane	biological_process	1	547	9	20900	0.212376	0.424751	4.24538	Slc1a2
GO:0106072	negative regulation of adenylate cyclase-activating G protein-coupled receptor signaling pathway	biological_process	1	547	9	20900	0.212376	0.424751	4.24538	Aplp1
GO:1903140	regulation of establishment of endothelial barrier	biological_process	1	547	9	20900	0.212376	0.424751	4.24538	Zdhhc21
GO:1903298	negative regulation of hypoxia-induced intrinsic apoptotic signaling pathway	biological_process	1	547	9	20900	0.212376	0.424751	4.24538	Kdm6a
GO:1903608	protein localization to cytoplasmic stress granule	biological_process	1	547	9	20900	0.212376	0.424751	4.24538	Tia1
GO:1904037	positive regulation of epithelial cell apoptotic process	biological_process	1	547	9	20900	0.212376	0.424751	4.24538	Tia1
GO:1905719	protein localization to perinuclear region of cytoplasm	biological_process	1	547	9	20900	0.212376	0.424751	4.24538	Sqstm1
GO:2000969	positive regulation of AMPA receptor activity	biological_process	1	547	9	20900	0.212376	0.424751	4.24538	Cacng8
GO:0006418	tRNA aminoacylation for protein translation	biological_process	2	547	33	20900	0.213525	0.426526	2.31566	Dars;Hars
GO:0031663	lipopolysaccharide-mediated signaling pathway	biological_process	2	547	33	20900	0.213525	0.426526	2.31566	Prkce;Nr2c2
GO:0001947	heart looping	biological_process	3	547	61	20900	0.214166	0.427282	1.8791	Hif1a;Arl13b;Dvl1
GO:0009060	aerobic respiration	biological_process	3	547	61	20900	0.214166	0.427282	1.8791	Sdhb;Ndufb5;Ndufa10
GO:0030512	negative regulation of transforming growth factor beta receptor signaling pathway	biological_process	4	547	91	20900	0.215429	0.429275	1.67949	Hdac2;Lrp1;Chst11;Ryr1
GO:0071277	cellular response to calcium ion	biological_process	4	547	91	20900	0.215429	0.429275	1.67949	Syt1;Syt6;Nlgn1;Iqgap1
GO:0016055	Wnt signaling pathway	biological_process	8	547	220	20900	0.220336	0.433015	1.3894	Cdk14;Epm2a;Brd7;Nxn;Dvl1;Axin1;Macf1;Ndrg2
GO:0010508	positive regulation of autophagy	biological_process	4	547	92	20900	0.22096	0.433015	1.66124	Hif1a;Sqstm1;Pik3c2a;Tmem59
GO:0030307	positive regulation of cell growth	biological_process	4	547	92	20900	0.22096	0.433015	1.66124	Zfp639;Ino80;Rptor;Ngf
GO:0043488	regulation of mRNA stability	biological_process	2	547	34	20900	0.223205	0.433015	2.24755	Khsrp;Samd4
GO:0050806	positive regulation of synaptic transmission	biological_process	2	547	34	20900	0.223205	0.433015	2.24755	Syt1;S100b
GO:0007275	multicellular organism development	biological_process	33	547	1097	20900	0.226944	0.433015	1.14939	Robo1;Pak3;Eya3;L1cam;Suco;Zfr;Kif2a;Sema3e;Rfx3;Ryr2;Wdr18;Arl13b;Nxn;Dvl1;Angpt2;Axin1;Lrp1;Ggnbp1;Syvn1;Eda;Tenm4;Agrn;Tbc1d32;Kif26b;Flrt3;Ndrg2;Tmeff1;Cdh13;Ryr1;Alk;Fgfr2;Fgf1;Sema5b
GO:0050885	neuromuscular process controlling balance	biological_process	3	547	63	20900	0.227945	0.433015	1.81945	Aars;Cacna1a;Shank1
GO:0006886	intracellular protein transport	biological_process	9	547	256	20900	0.229547	0.433015	1.34326	Kcnip3;Snx27;Rabl2;Tomm22;Stxbp2;Hdac6;Ap3b2;Rab10;Tmed10
GO:0043410	positive regulation of MAPK cascade	biological_process	7	547	190	20900	0.23113	0.433015	1.40768	Dok6;Map2k6;Prkce;Dok3;Raf1;Iqgap1;Fgfr2
GO:0043491	phosphatidylinositol 3-kinase/protein kinase B signal transduction	biological_process	4	547	94	20900	0.232133	0.433015	1.62589	Cntnap2;Pik3c2a;P2ry12;Htr2a
GO:0006611	protein export from nucleus	biological_process	2	547	35	20900	0.232919	0.433015	2.18334	Xpo4;Adar
GO:0007140	male meiotic nuclear division	biological_process	2	547	35	20900	0.232919	0.433015	2.18334	Brdt;Tex15
GO:0030901	midbrain development	biological_process	2	547	35	20900	0.232919	0.433015	2.18334	Smad1;Fgfr2
GO:0035025	positive regulation of Rho protein signal transduction	biological_process	2	547	35	20900	0.232919	0.433015	2.18334	Robo1;Gpr18
GO:0046513	ceramide biosynthetic process	biological_process	2	547	35	20900	0.232919	0.433015	2.18334	Asah1;Sptlc1
GO:0051881	regulation of mitochondrial membrane potential	biological_process	2	547	35	20900	0.232919	0.433015	2.18334	Clic1;Tspan9
GO:0070507	regulation of microtubule cytoskeleton organization	biological_process	2	547	35	20900	0.232919	0.433015	2.18334	Agrn;Map6
GO:0070527	platelet aggregation	biological_process	2	547	35	20900	0.232919	0.433015	2.18334	P2ry12;Tspan9
GO:0000729	DNA double-strand break processing	biological_process	1	547	10	20900	0.232998	0.433015	3.82084	Ube2v2
GO:0001504	neurotransmitter uptake	biological_process	1	547	10	20900	0.232998	0.433015	3.82084	Slc6a11
GO:0001823	mesonephros development	biological_process	1	547	10	20900	0.232998	0.433015	3.82084	Zbtb16
GO:0002315	marginal zone B cell differentiation	biological_process	1	547	10	20900	0.232998	0.433015	3.82084	Dock10
GO:0003143	embryonic heart tube morphogenesis	biological_process	1	547	10	20900	0.232998	0.433015	3.82084	Ryr2
GO:0003149	membranous septum morphogenesis	biological_process	1	547	10	20900	0.232998	0.433015	3.82084	Fgfr2
GO:0003183	mitral valve morphogenesis	biological_process	1	547	10	20900	0.232998	0.433015	3.82084	Sox4
GO:0006013	mannose metabolic process	biological_process	1	547	10	20900	0.232998	0.433015	3.82084	Man1c1
GO:0006084	acetyl-CoA metabolic process	biological_process	1	547	10	20900	0.232998	0.433015	3.82084	Acacb
GO:0006482	protein demethylation	biological_process	1	547	10	20900	0.232998	0.433015	3.82084	Fbxl19
GO:0007158	neuron cell-cell adhesion	biological_process	1	547	10	20900	0.232998	0.433015	3.82084	Nlgn1
GO:0009950	dorsal/ventral axis specification	biological_process	1	547	10	20900	0.232998	0.433015	3.82084	Axin1
GO:0010586	miRNA metabolic process	biological_process	1	547	10	20900	0.232998	0.433015	3.82084	Khsrp
GO:0010669	epithelial structure maintenance	biological_process	1	547	10	20900	0.232998	0.433015	3.82084	Crocc
GO:0014883	transition between fast and slow fiber	biological_process	1	547	10	20900	0.232998	0.433015	3.82084	Gtf2ird2
GO:0032263	GMP salvage	biological_process	1	547	10	20900	0.232998	0.433015	3.82084	Hprt
GO:0033151	V(D)J recombination	biological_process	1	547	10	20900	0.232998	0.433015	3.82084	Dcaf1
GO:0033572	transferrin transport	biological_process	1	547	10	20900	0.232998	0.433015	3.82084	Tfrc
GO:0033603	positive regulation of dopamine secretion	biological_process	1	547	10	20900	0.232998	0.433015	3.82084	Syt1
GO:0034379	very-low-density lipoprotein particle assembly	biological_process	1	547	10	20900	0.232998	0.433015	3.82084	Soat1
GO:0035723	interleukin-15-mediated signaling pathway	biological_process	1	547	10	20900	0.232998	0.433015	3.82084	Jak1
GO:0035871	protein K11-linked deubiquitination	biological_process	1	547	10	20900	0.232998	0.433015	3.82084	Otud7b
GO:0036010	protein localization to endosome	biological_process	1	547	10	20900	0.232998	0.433015	3.82084	Akap11
GO:0042048	olfactory behavior	biological_process	1	547	10	20900	0.232998	0.433015	3.82084	Shank1
GO:0042058	regulation of epidermal growth factor receptor signaling pathway	biological_process	1	547	10	20900	0.232998	0.433015	3.82084	Cdh13
GO:0044571	[2Fe-2S] cluster assembly	biological_process	1	547	10	20900	0.232998	0.433015	3.82084	Iscu
GO:0045762	positive regulation of adenylate cyclase activity	biological_process	1	547	10	20900	0.232998	0.433015	3.82084	Cacna1c
GO:0045839	negative regulation of mitotic nuclear division	biological_process	1	547	10	20900	0.232998	0.433015	3.82084	Fgfr2
GO:0045843	negative regulation of striated muscle tissue development	biological_process	1	547	10	20900	0.232998	0.433015	3.82084	Luc7l
GO:0046322	negative regulation of fatty acid oxidation	biological_process	1	547	10	20900	0.232998	0.433015	3.82084	Acacb
GO:0046605	regulation of centrosome cycle	biological_process	1	547	10	20900	0.232998	0.433015	3.82084	Ccnl2
GO:0046850	regulation of bone remodeling	biological_process	1	547	10	20900	0.232998	0.433015	3.82084	Suco
GO:0048672	positive regulation of collateral sprouting	biological_process	1	547	10	20900	0.232998	0.433015	3.82084	Ngf
GO:0048679	regulation of axon regeneration	biological_process	1	547	10	20900	0.232998	0.433015	3.82084	Ptprf
GO:0048703	embryonic viscerocranium morphogenesis	biological_process	1	547	10	20900	0.232998	0.433015	3.82084	Chst11
GO:0048729	tissue morphogenesis	biological_process	1	547	10	20900	0.232998	0.433015	3.82084	Lamc1
GO:0048730	epidermis morphogenesis	biological_process	1	547	10	20900	0.232998	0.433015	3.82084	Fgfr2
GO:0050801	monoatomic ion homeostasis	biological_process	1	547	10	20900	0.232998	0.433015	3.82084	Wnk2
GO:0050974	detection of mechanical stimulus involved in sensory perception	biological_process	1	547	10	20900	0.232998	0.433015	3.82084	Scn9a
GO:0050996	positive regulation of lipid catabolic process	biological_process	1	547	10	20900	0.232998	0.433015	3.82084	Prkce
[truncated: 2,126 more rows]

## Sheet: Glu3_Vdr_minus_Hyper_vs_Hypo
id	Term	Category	ListHits	ListTotal	PopHits	PopTotal	p-value	q-value	Enrichment_score	geneID
[truncated: 3,371 more rows]

## Sheet: Glu3_Vdr_minus_Hypo_vs_VDD
id	Term	Category	ListHits	ListTotal	PopHits	PopTotal	p-value	q-value	Enrichment_score	geneID
[truncated: 3,559 more rows]

[truncated: 2 more sheets: Spots_Vdr_VD_Hyper_vs_VD_Hypo, Spots_Vdr_VD_Hypo_vs_VDD]
