# Supplementary material for: Vitamin D Regulates Olfactory Function via Dual Transcriptional and mTOR‐Dependent Translational Control of Synaptic Proteins
Source: Adv Sci (Weinh). 2025 Dec 16;13(13):e07181. doi: 10.1002/advs.202507181 (PMC12955992; doi:10.1002/advs.202507181)
Supplement: Supplementary file 2 — Supplemental Tables 1–18 [file ADVS-13-e07181-s002.zip › Table S8_DEGs_in VDR+_and_ VDR-Glu3 Neurons.xlsx]

## Sheet: Glu3 Vdr+_VD-Hypo vs VDD
Table S6. Differentially Expressed Genes (DEGs) in VDR+ Glu3 Neurons and VDR+ Glu3 Spots and VDR- Glu3 Neurons under Differet Vitamin D Levels, related to Figure 4
The change of gene expression was up-regulated
Gene_ID	Symbol	Glu3 Vdr_plus_All_betweenVD-Hypo vs VDD log2FoldChange	Glu3 Vdr_plus_All_between_VD-Hypo vs VDD Pvalue	Glu3 Vdr_plus_All_between_VD-Hypo vs VDD FDR
-	Olfr115	1.33541	3.54e-27	5.72e-23
105247151	Gm42303	1.29539	4.98e-27	8.04e-23
-	Gm21798	1.03465	9.25e-17	1.49e-12
-	Olfr112	0.959474	1.25e-14	2.02e-10
-	Olfr113	0.957536	4.66e-16	7.52e-12
-	Gm26905	0.915695	4.23e-12	6.84e-08
75099	Lysmd4	0.89713	6.62e-12	1.07e-07
108167511	9130015G15Rik	0.868157	6.15e-12	9.93e-08
-	Gm15398	0.853542	9.02e-12	1.46e-07
216033	Ctnna3	0.83072	4.77e-05	0.770344
102636378	Macrod2os1	0.818696	9.06e-15	1.46e-10
102634076	Gm20642	0.810925	2.62e-11	4.24e-07
73585	1700111E14Rik	0.754224	8.3e-09	0.000134028
-	Gm26883	0.724016	1.38e-09	2.23e-05
76867	Rhbdd1	0.698693	0.000200115	1
-	Gm42948	0.69819	7.24e-07	0.0116908
100038975	Gm1992	0.685088	3.01e-06	0.0486116
-	Gm36975	0.666412	2.27e-09	3.67e-05
-	Gm48749	0.659062	1.91e-05	0.307924
-	Olfr116	0.652769	5.93e-07	0.00957671
102635387	Gm32743	0.649072	5.01e-09	8.09e-05
94176	Dock2	0.642734	4.47e-08	0.000721701
115486889	Gm16183	0.63768	7.28e-08	0.00117544
-	Gm44151	0.635249	2.9e-08	0.00046829
75170	Nrg3os	0.62373	1.29e-09	2.09e-05
20357	Sema5b	0.619374	4.34e-05	0.701542
101056014	AY036118	0.608923	4.17e-05	0.673603
11816	Apoe	0.606544	3.83e-09	6.18e-05
14164	Fgf1	0.605198	5.37e-05	0.867513
319940	Sorbs2os	0.60488	4.69e-07	0.00757932
-	Gm15414	0.597554	4.45e-06	0.0718957
102635268	Gm15738	0.589029	7.26e-06	0.117213
-	Gm42439	0.581062	9.08e-08	0.00146604
-	Gm44129	0.575375	5.28e-06	0.0851901
14183	Fgfr2	0.57422	2.91e-06	0.0469909
115487136	Gm37679	0.574219	6e-07	0.00969196
-	Gm26936	0.571067	4.51e-06	0.0727703
71323	Rassf8	0.570138	1.63e-06	0.0262612
23984	Pde10a	0.549972	8.15e-06	0.131551
74989	Csmd2os	0.548264	3.48e-06	0.0561454
18049	Ngf	0.54295	0.000102722	1
-	Gm43376	0.539079	2.37e-07	0.00382663
11431	Acp1	0.534752	4.67e-05	0.75415
13010	Cst3	0.531691	7.89e-06	0.127434
-	Gm20388	0.521579	5.54e-07	0.00895094
108168933	Gm12353	0.520841	2.11e-05	0.341008
319215	4932413F04Rik	0.518442	1.13e-05	0.18308
102638008	Gm38505	0.513617	0.00601068	1
105244801	Gm16599	0.510778	9.27e-06	0.149664
76022	Gon4l	0.508589	2.03e-05	0.328565
192198	Lrrc4	0.508495	1.59e-05	0.256648
-	Gm48091	0.49965	0.000408764	1
235320	Zbtb16	0.48674	7.01e-05	1
-	Gm26565	0.486432	1.25e-06	0.0201498
-	Gm48678	0.478102	0.000736876	1
69295	Far1os	0.470138	1.32e-05	0.21336
115488299	Gm45645	0.469054	0.000889727	1
-	Atp5o	0.462879	0.000750451	1
-	6430573F11Rik	0.461696	7.44e-05	1
100038682	Gm10475	0.458439	0.00197155	1
16522	Kcnj6	0.455491	0.00171726	1
75075	4930517O19Rik	0.45246	2.4e-06	0.0386785
319807	Nwd2	0.447829	0.00719724	1
74480	Samd4	0.447442	0.000563137	1
100504539	Gm20275	0.441553	0.00123022	1
22215	Ube3a	0.4393	1.27e-07	0.00204491
109333	Pkn2	0.437898	0.0011115	1
11682	Alk	0.429198	0.000167625	1
71795	Pitpnc1	0.428537	0.000417261	1
20190	Ryr1	0.427681	0.00228002	1
12014	Bach2	0.423226	0.00696132	1
330662	Dock1	0.421118	0.00424315	1
69257	Elf2	0.420628	0.00118788	1
382018	Unc13a	0.420432	0.000642028	1
75083	Usp50	0.418779	0.00166318	1
-	Gm12064	0.418185	0.000788188	1
-	Gm26827	0.417274	0.00123735	1
74303	1700109K24Rik	0.41566	1.5e-05	0.242372
-	Gm38251	0.4133	0.000811837	1
58250	Chst11	0.412433	0.000967175	1
-	Gm48512	0.409608	0.00331493	1
243961	Shank1	0.406159	0.00071656	1
22026	Nr2c2	0.405446	0.00187174	1
-	Gm48383	0.403261	0.00472642	1
242384	Lingo2	0.402305	0.0454775	1
81905	Cacng8	0.401032	0.0037097	1
17311	Kitl	0.399474	0.00370621	1
16773	Lama2	0.399334	0.00131321	1
-	Gm47423	0.398905	0.000459018	1
100036537	Gm11149	0.397905	0.00134103	1
74370	Rptor	0.395193	0.00162405	1
102637576	Gm15283	0.394553	3.37e-05	0.543745
102639955	Gm36146	0.390736	0.000459934	1
78256	4921539H07Rik	0.390489	0.000216976	1
-	Olfr114	0.390114	0.000339183	1
12554	Cdh13	0.389077	0.0120567	1
320301	E530011L22Rik	0.388511	0.000684764	1
-	Gm15594	0.386678	0.000119146	1
78012	4930473D10Rik	0.386051	0.0139604	1
19283	Ptprz1	0.385709	0.000291126	1
73990	4930455C13Rik	0.385169	0.000781796	1
75941	4930570B17Rik	0.383167	0.000419806	1
100503469	Gm19710	0.383095	0.00332484	1
14807	Grik3	0.382229	0.000346687	1
102635541	Gm32849	0.381822	0.0019341	1
50780	Rgs3	0.381806	0.000272169	1
-	Gm42609	0.378217	1.95e-05	0.315132
243548	Prickle2	0.372538	0.00495902	1
74038	Brip1os	0.372533	0.00200848	1
75833	4930532I03Rik	0.372122	6.09e-06	0.0983137
76071	Jakmip1	0.370667	0.00834301	1
74880	4930445B16Rik	0.369078	0.00022762	1
-	Gm48742	0.366592	0.011909	1
102639188	Gm27008	0.365581	0.0090959	1
17710	mt-Co3	0.360647	0.000284903	1
20273	Scn8a	0.359534	0.00611127	1
-	Gm48747	0.359214	0.00734463	1
20274	Scn9a	0.35878	0.00378395	1
29875	Iqgap1	0.358305	0.0238869	1
26559	Hunk	0.35758	0.00366986	1
56417	Adar	0.355929	0.00488845	1
243616	Slc6a11	0.354226	5.68e-05	0.917286
329274	Fam163a	0.352197	0.0467512	1
-	Gm26749	0.351972	0.00132017	1
327958	Pitpnm3	0.348288	0.0303832	1
20511	Slc1a2	0.345339	0.048919	1
16451	Jak1	0.342296	0.0154421	1
16504	Kcnc3	0.342026	0.0297046	1
21859	Timp3	0.341974	0.000373583	1
73921	Scpep1os	0.340751	0.000183199	1
14936	Gys1	0.340429	0.00700892	1
15466	Hrh2	0.338158	0.00836101	1
17760	Map6	0.338083	0.0445759	1
16549	Khsrp	0.337592	0.000695801	1
99470	Magi3	0.337263	0.00750724	1
109246	Tspan9	0.33606	5.63e-05	0.909375
-	Gm26906	0.334799	0.0217783	1
78929	Polr3h	0.334017	0.00545627	1
102632686	Gm16351	0.332438	0.00955272	1
232807	Ppp1r12c	0.331789	0.000939824	1
110078	Pygb	0.331383	0.00245792	1
140795	P2ry14	0.330777	1.66e-07	0.00267957
73558	1700110K17Rik	0.326245	0.000423826	1
102643083	Gm13919	0.324861	0.00385145	1
74868	Tmem65	0.324392	0.0260397	1
12286	Cacna1a	0.324281	4.18e-06	0.0675278
230157	Tmeff1	0.322307	0.0130312	1
225724	Mapk4	0.322235	0.0432581	1
69918	2610020C07Rik	0.321248	0.00315132	1
320116	Fndc9	0.320664	0.00686847	1
102642321	Gm38604	0.320605	0.00693629	1
11864	Arnt2	0.320359	0.0194508	1
269116	Nfasc	0.32001	0.00105493	1
94212	Pag1	0.319962	0.0329978	1
-	Gm7580	0.319044	0.00664674	1
74840	Manf	0.318591	0.0227809	1
26360	Angptl2	0.318258	0.0106385	1
100986	Akap9	0.316528	0.0302197	1
76798	Srrm4os	0.315215	0.0142809	1
329942	Csmd2	0.31444	0.00331835	1
78899	4932443L11Rik	0.313498	0.00858015	1
29811	Ndrg2	0.312665	0.00196194	1
75956	Srrm2	0.311991	0.0042549	1
27414	Sergef	0.311005	0.00289422	1
102639888	Gm17227	0.310288	0.0127336	1
235542	Ppp2r3a	0.309717	0.014016	1
28114	Nsun2	0.309506	0.00656284	1
-	Gm47071	0.308916	1.87e-06	0.0301158
-	Gm26835	0.30823	0.0338973	1
100037258	Dnajc3	0.308181	0.0245254	1
234353	Psd3	0.307354	0.0152119	1
105244168	Gm12227	0.306638	0.000686308	1
16709	Ktn1	0.306537	0.0368261	1
109229	Fam118b	0.306264	0.0102601	1
68581	Tmed10	0.305947	0.0225599	1
71436	Flrt3	0.305082	0.0215537	1
-	Gm26733	0.304007	0.00891623	1
100041367	Gm3294	0.303419	0.00258277	1
-	Gm48765	0.302603	0.0105869	1
-	Gm26859	0.302435	1.29e-05	0.208456
54338	Slc23a2	0.302409	0.0355213	1
22217	Usp12	0.301596	0.00843916	1
105246804	D830024N08Rik	0.300708	0.00337129	1
-	Gm47167	0.299558	0.00195369	1
102633389	Gm31224	0.299017	0.00235799	1
68693	Hnrnpul2	0.298708	0.0285355	1
110157	Raf1	0.298163	0.0466337	1
-	Gm37240	0.297941	0.0353501	1
100042143	Gm3693	0.296459	0.000579551	1
64706	Scube1	0.296414	0.00163712	1
18143	Npas2	0.29594	0.0108043	1
103836	Zfp692	0.295148	0.00394446	1
329251	Ppp1r12b	0.295118	0.0136987	1
72160	Tmem163	0.292116	0.00396491	1
70858	4921511I17Rik	0.291577	0.00170654	1
19134	Prpf4b	0.291339	0.0120483	1
68142	Ino80	0.291077	0.00469669	1
19325	Rab10	0.29023	0.0360876	1
75607	Wnk2	0.290176	0.0241416	1
20090	Rps29	0.287785	0.017454	1
224902	Safb2	0.287623	0.0285846	1
230815	Man1c1	0.287307	0.00598039	1
66569	Gdpd1	0.286761	0.0208071	1
72555	Shisa9	0.285988	0.00365284	1
269152	Kif26b	0.284892	0.0407176	1
-	Gm49003	0.284496	0.0418271	1
319675	Cep295	0.284438	0.019696	1
73422	Prox2	0.284409	0.000313614	1
79201	Tnfrsf23	0.28341	0.0022202	1
110168	Gpr18	0.282705	0.00110841	1
100504717	Gm12709	0.282699	0.0260331	1
102634295	Gm16189	0.281829	0.0152413	1
118568179	Gm26854	0.281239	0.000812429	1
544696	Tbc1d32	0.279934	0.047976	1
109245	Lrrc39	0.279511	0.0286227	1
21848	Trim24	0.279051	0.0166563	1
-	Gm48239	0.278354	0.014364	1
78610	Uvrag	0.277439	0.0170356	1
12868	Cox8a	0.2773	0.0169897	1
11305	Abca2	0.276212	0.0392177	1
67857	Ppp6c	0.276074	0.0313289	1
-	Gm49356	0.274641	0.0388099	1
14357	Dtx1	0.273391	0.0341953	1
11603	Agrn	0.27225	0.0259109	1
102638685	Gm35188	0.272232	0.00466025	1
-	Gm26798	0.272	0.0135921	1
102640951	Gm15614	0.271576	0.027158	1
20408	Sh3gl3	0.271194	0.00847815	1
66177	Ubl5	0.270907	0.0183744	1
23966	Tenm4	0.270151	9.69e-05	1
-	Gm10135	0.26998	0.00212052	1
70040	2610037D02Rik	0.269022	0.0349769	1
68734	Ppp4r3a	0.268751	0.0146575	1
114142	Foxp2	0.26872	0.00240757	1
63830	Kcnq1ot1	0.268323	0.0315331	1
65019	Rpl23	0.267869	0.0134102	1
21769	Zfand3	0.267189	0.0232349	1
13607	Eda	0.266975	0.0317211	1
215445	Rab11fip3	0.265983	0.0113925	1
69393	1700024B18Rik	0.26568	0.00111006	1
-	Gm21954	0.265572	0.000197869	1
11426	Macf1	0.264638	0.0026637	1
246746	Cd300lf	0.264497	0.0104885	1
102640822	Nr6a1os	0.264089	0.0312476	1
-	Gm29237	0.263877	0.000637354	1
321014	4930473A02Rik	0.262718	0.0144063	1
353123	A830036E02Rik	0.262624	0.0449608	1
170826	Ppargc1b	0.26262	0.0390446	1
20405	Sh3gl1	0.26255	0.0470833	1
76626	Msi2	0.261292	0.0202893	1
74126	Syvn1	0.260975	0.00156609	1
73261	1700037C18Rik	0.260857	0.00114713	1
77323	9430041J12Rik	0.260147	0.0186997	1
52552	Parp8	0.259465	0.0128464	1
319195	Rpl17	0.258789	0.0107827	1
107227	Macrod1	0.257561	0.0060868	1
320691	C230088H06Rik	0.257347	0.0395312	1
-	Gm26816	0.257262	0.0109172	1
75786	Ckap5	0.256003	0.049306	1
215458	Gm43915	0.255709	0.00274419	1
70772	Ggnbp1	0.255181	0.00962327	1
239618	Pdzrn4	0.254164	0.0365758	1
228850	Ralgapb	0.253828	0.016963	1
15558	Htr2a	0.253657	0.00993744	1
27261	Dok3	0.253651	0.0072534	1
329727	Dennd2c	0.253435	0.022772	1
20743	Sptbn2	0.25245	0.0368987	1
18754	Prkce	0.252133	0.00293119	1
71349	5430427M07Rik	0.251765	0.0262931	1
319555	Nwd1	0.25092	0.00255556	1
70924	4921511C10Rik	0.249655	0.00520505	1
66894	Wwp2	0.24931	0.00858581	1
-	Gm11659	0.249235	0.0121261	1
665180	Clec2l	0.248783	0.0117069	1
-	mt-Atp6	0.248161	0.0475135	1
211007	Trim41	0.247071	0.0197083	1
232333	Slc6a1	0.246905	4.82e-05	0.77782
16971	Lrp1	0.244909	0.0224977	1
68497	Arel1	0.243447	0.0468021	1
107895	Mgat5	0.243096	0.0483275	1
192167	Nlgn1	0.242936	2.55e-05	0.41213
664883	Nova1	0.242415	0.0428295	1
117586	A1bg	0.241555	0.0281455	1
114674	Gtf2ird2	0.240532	0.0156932	1
93871	Brwd1	0.240476	0.018352	1
70237	Bhlhb9	0.240402	0.0127545	1
67273	Ndufa10	0.239856	0.000411451	1
-	Gm47661	0.239766	5.97e-05	0.964544
73489	1700080N15Rik	0.23838	0.000997221	1
235106	Ntm	0.237937	0.0340614	1
66383	Iscu	0.2365	0.0130598	1
30795	Fkbp3	0.236367	0.0217185	1
242570	Raver2	0.233398	0.00473383	1
268656	Sptlc1	0.23331	0.0141619	1
14693	Gnb2	0.233024	0.0202933	1
100039707	Mthfsl	0.231458	0.0224464	1
67484	Eepd1	0.22933	0.00520105	1
19268	Ptprf	0.2291	0.0210106	1
-	Plxna4os3	0.229028	0.00316358	1
71276	Ccdc57	0.228995	0.0447246	1
328075	C630031E19Rik	0.228784	0.000364302	1
-	Gm45846	0.228371	0.000532703	1
-	Smim4	0.22828	0.048461	1
235431	Coro2b	0.227781	0.0149669	1
68268	Zdhhc21	0.227471	0.0189894	1
18711	Pikfyve	0.226881	0.0385572	1
106389	Eaf2	0.226785	0.0381435	1
320632	Snrnp200	0.226034	0.00187194	1
71818	3200001D21Rik	0.225827	0.0049132	1
11775	Ap3b2	0.2252	0.0381302	1
16569	Kif3b	0.224704	0.039716	1
56409	Nudt3	0.224246	0.00312454	1
-	Gm47350	0.224206	0.000189574	1
-	Gm42556	0.223121	0.00407239	1
232599	Gm4876	0.222396	8.62e-05	1
414120	E330018M18Rik	0.221978	7.31e-05	1
230101	Gba2	0.221775	0.00548799	1
19981	Rpl37a	0.221058	0.0189906	1
-	Gm47271	0.220971	0.00129317	1
319476	Lrtm1	0.220287	0.00974881	1
229759	Olfm3	0.219375	0.0438483	1
100038569	Gm10558	0.219367	0.000529349	1
75793	4933432K03Rik	0.216219	0.0103592	1
-	Gm44686	0.215231	0.00276142	1
-	AC151836.1	0.215055	0.0410103	1
226255	Atrnl1	0.214577	7.25e-05	1
56874	Rnf32	0.213943	0.0355463	1
225600	Pde6a	0.213493	0.012557	1
13167	Dbi	0.213057	0.0360111	1
53375	Mtx2	0.212454	0.043293	1
-	Gm16337	0.212242	0.00561237	1
11656	Alas2	0.211471	0.018028	1
347722	Agap1	0.211291	0.0200214	1
320717	Pptc7	0.210127	0.0299232	1
71544	Arhgap42	0.209756	0.00983522	1
22070	Tpt1	0.209489	0.00911569	1
18477	Prdx1	0.20802	0.00298067	1
17925	Myo9b	0.206998	0.0246197	1
632264	Gm14703	0.206285	0.0221358	1
69225	Naxd	0.205687	0.0104963	1
20055	Rps16	0.205656	0.0261751	1
320684	9630028H03Rik	0.204661	0.0288545	1
108169163	Gm20404	0.20429	0.0475318	1
66624	Spcs2	0.203587	0.0142162	1
67030	Fancl	0.200682	1.15e-05	0.186243
24051	Sgcb	0.200361	0.0487635	1
20418	Shc3	0.200182	0.00609123	1
-	AC165271.1	0.199381	0.0137544	1
108073	Grm7	0.198811	0.043734	1
66585	Snrnp40	0.198492	0.0212445	1
77533	C030034I22Rik	0.196808	0.0291654	1
240057	Syngap1	0.196256	0.000214825	1
78294	Rps27a	0.195943	0.0283711	1
210293	Dock10	0.195833	0.0168023	1
101471	Phrf1	0.195536	0.0468055	1
14803	Grid1	0.195509	0.0433629	1
-	Hars	0.194648	0.0286979	1
12005	Axin1	0.192649	0.0300982	1
13048	Cux2	0.192201	0.0137811	1
-	Gm13402	0.19217	0.00893841	1
229603	Otud7b	0.190746	0.00622589	1
56218	Patz1	0.188813	0.0283854	1
52670	Cpsf4l	0.18872	0.0462067	1
66680	Oser1	0.188537	0.0174331	1
53871	Pkd2l2	0.188328	0.0204821	1
102639507	Gm16168	0.186766	0.00828808	1
18938	Ppp1r14b	0.185541	0.0242775	1
-	Gm26904	0.185533	0.0429913	1
108686	Ccdc88a	0.184918	0.0141384	1
72691	Calhm2	0.18431	0.00181347	1
16498	Kcnab2	0.183924	0.0178555	1
243867	Fbxo46	0.183734	0.0130685	1
23980	Pebp1	0.18341	0.0373267	1
76198	6330576A10Rik	0.18322	0.0315652	1
-	Gm28501	0.182872	4.01e-07	0.00648291
-	Gm28379	0.182623	0.0366308	1
67703	Kirrel3	0.182397	0.0143124	1
69750	2410021H03Rik	0.181612	0.00594995	1
74178	Stk40	0.180757	0.027086	1
17125	Smad1	0.18024	0.0367716	1
26885	Casp8ap2	0.180181	0.00223128	1
78805	4930545L23Rik	0.180085	0.0122687	1
229589	Prune1	0.179599	0.00245592	1
14163	Fgd1	0.179388	0.0174552	1
100705	Acacb	0.179198	0.0124957	1
-	Gm26694	0.178851	0.0456477	1
73880	4930415C11Rik	0.178848	0.00601079	1
385668	Lca5l	0.178643	0.000238858	1
330052	A930003O13Rik	0.178556	0.0010452	1
77521	Mtus2	0.178119	0.0396503	1
78749	Filip1l	0.177878	0.0159472	1
78202	4930557K07Rik	0.177674	0.00219121	1
97212	Hadha	0.177636	0.0456178	1
71640	Zfp949	0.176825	0.0400642	1
11601	Angpt2	0.1761	0.010117	1
17433	Mobp	0.176063	0.0321402	1
70839	P2ry12	0.175934	0.00448037	1
56085	Ubqln1	0.175864	0.0161952	1
15185	Hdac6	0.175398	0.0119106	1
240038	Zfp994	0.175173	0.00072277	1
56284	Mrpl19	0.174296	0.0181252	1
319903	9630013A20Rik	0.173828	0.00180706	1
102634101	Gm31763	0.17284	0.0268385	1
26903	Dysf	0.172297	0.0316413	1
56336	B4galt5	0.171656	0.00889211	1
60611	Foxj2	0.168809	0.0494264	1
20911	Stxbp2	0.168426	0.0139128	1
16178	Il1r2	0.167617	0.0429334	1
-	Gm44079	0.167476	0.0462726	1
69317	Hmgb4	0.167216	0.0033837	1
102631857	Gm27017	0.167015	0.0321339	1
19989	Rpl7	0.166417	0.0362157	1
75342	4930556J24Rik	0.166178	0.0100723	1
108660	Rnf187	0.165646	0.0151457	1
102639268	Gm13830	0.165175	0.0271636	1
-	Gm43713	0.164269	0.0344096	1
66046	Ndufb5	0.164066	0.0118523	1
52348	Vps37a	0.162999	0.0463298	1
-	Gm15336	0.162898	0.0237506	1
56275	Rbm14	0.162771	0.00459531	1
66525	Timm50	0.162693	0.00339371	1
20652	Soat1	0.162628	0.0257538	1
102634340	Usp46os1	0.16235	0.00545524	1
-	Gm11508	0.162194	0.0239929	1
230872	Crocc	0.162149	0.00692276	1
20962	Sycp3	0.162036	0.0482305	1
223272	Itgbl1	0.160855	0.00574977	1
56224	Tspan5	0.160749	0.0057911	1
70207	Taco1	0.16021	0.0222624	1
280645	B3gat2	0.159986	0.0382788	1
-	AC166832.3	0.159661	0.0286361	1
320798	4831440D22Rik	0.159522	0.0376594	1
66665	Msantd3	0.159324	0.0350553	1
69660	Tmbim1	0.159302	0.0432172	1
68859	Smim1	0.159108	0.0329857	1
387524	Znrf2	0.158848	0.0117614	1
-	Gm45670	0.1587	0.0105375	1
12349	Car2	0.158661	0.0300833	1
108167669	Gm46124	0.157746	0.0446978	1
13542	Dvl1	0.157139	0.00546015	1
20203	S100b	0.156436	0.00273853	1
70620	Ube2v2	0.15625	0.0486252	1
19414	Rasa3	0.156236	0.0373955	1
67667	Alkbh8	0.15552	0.00109554	1
-	Gm17178	0.15501	0.0106348	1
27386	Npas3	0.154965	0.00133419	1
114584	Clic1	0.154644	0.0184804	1
-	Kdelc1	0.154625	0.021122	1
380969	Nckap5l	0.153024	0.0199315	1
18230	Nxn	0.151985	0.0179946	1
67680	Sdhb	0.151443	0.0166804	1
54524	Syt6	0.151363	0.00290998	1
-	Gm28198	0.15075	0.0192531	1
74123	Foxp4	0.150434	0.00121526	1
The change of gene expression was down-regulated
Gene_ID	Symbol	Glu3 Vdr_plus_All_between_VD-Hypo vs VDD log2FoldChange	Glu3 Vdr_plus_All_between_VD-Hypo vs VDD Pvalue	Glu3 Vdr_plus_All_between_VD-Hypo vs VDD FDR
17380	Mme	-0.150091	0.0104906	1
-	Rnf219	-0.150851	0.00383062	1
73516	1700086O06Rik	-0.151039	0.0244491	1
68614	Letmd1	-0.151044	0.020105	1
68995	Mcts1	-0.151476	0.0052806	1
72823	Pard3b	-0.151568	0.0172055	1
-	Fgfr1op	-0.153077	0.0254161	1
14450	Gart	-0.153435	0.00670664	1
22295	Cdh23	-0.154161	0.0112754	1
234915	Cep126	-0.154469	0.0303559	1
15182	Hdac2	-0.154753	0.00771336	1
66913	Kdelr2	-0.154995	0.00128331	1
75770	Brsk2	-0.155047	0.0456192	1
70422	Ints2	-0.155289	0.00140003	1
66674	Spryd7	-0.155521	0.00494393	1
53598	Dctn3	-0.155842	0.0487147	1
19899	Rpl18	-0.156154	0.0144746	1
240263	Fem1c	-0.156162	0.0268646	1
20979	Syt1	-0.156501	0.0119993	1
241624	Exd1	-0.158529	0.0285753	1
14802	Gria4	-0.158799	0.0195513	1
20832	Ssr4	-0.15921	0.00216495	1
13135	Dad1	-0.160223	0.00760818	1
-	Gm1673	-0.16027	0.0132655	1
224907	Dus3l	-0.160471	0.0456874	1
217705	Fam161b	-0.161256	0.0388718	1
17686	Msh3	-0.162228	0.000243019	1
244548	Elmod2	-0.16383	0.0466981	1
76795	Tbc1d9b	-0.163834	0.0490258	1
15976	Ifnar2	-0.164403	0.0150192	1
108167802	Gm46218	-0.164583	0.000300437	1
71999	Fbxo22	-0.164632	0.0189754	1
83669	Wdr6	-0.164636	0.0384427	1
11303	Abca1	-0.166165	0.0108163	1
14007	Celf2	-0.166531	0.0116191	1
67035	Dnajb4	-0.166659	0.0218742	1
99237	Tm9sf4	-0.167575	0.0172126	1
223696	Tomm22	-0.167921	0.0228237	1
72008	Zfyve19	-0.169168	0.0200116	1
26992	Brd7	-0.169632	0.0478465	1
100041581	Zkscan16	-0.170161	0.0189821	1
-	0610037L13Rik	-0.170582	0.00348226	1
233902	Fbxl19	-0.17105	0.0166267	1
100675	AI480526	-0.172422	0.00282093	1
102640338	Gm26782	-0.172791	0.000189006	1
100504130	Gm17655	-0.173095	0.00555091	1
104871	Spata7	-0.173469	0.0264344	1
18391	Sigmar1	-0.174042	0.0103796	1
109108	Slc30a9	-0.175507	0.0185257	1
224139	Golgb1	-0.175566	0.0439583	1
68053	Ubxn2b	-0.175656	0.0241967	1
232164	Paip2b	-0.175707	0.00754189	1
105428	Fam149b	-0.176396	0.0270562	1
19184	Psmc5	-0.178303	0.0163162	1
102633765	Gm26606	-0.178371	0.0354178	1
50786	Hs6st2	-0.179007	0.0246631	1
72479	Hsdl2	-0.179739	0.0227275	1
68705	Gtf2f2	-0.17995	0.0037996	1
214642	Cped1	-0.182002	0.0398407	1
22367	Vrk1	-0.18236	0.000965587	1
18607	Pdpk1	-0.182753	0.00119123	1
11886	Asah1	-0.183694	0.0229334	1
-	Fam160a2	-0.183708	0.0173953	1
68146	Arl13b	-0.184029	0.0142645	1
70465	Wdr77	-0.184684	0.00535238	1
433323	Sgpp2	-0.185783	0.0156328	1
56436	Adrm1	-0.185861	0.0266038	1
71599	Senp8	-0.186646	0.0146847	1
-	Tmem55b	-0.187479	0.0217461	1
100038712	Gm10516	-0.18777	0.0188223	1
66320	Tmem208	-0.187873	0.000569136	1
-	Gm49353	-0.188448	0.00842931	1
-	Aars	-0.188641	0.0411693	1
67902	Sumf2	-0.189278	0.0318481	1
58233	Dnaja4	-0.189413	0.00465165	1
67046	Tbc1d7	-0.190651	0.0065687	1
68708	Rabl2	-0.190806	0.0260251	1
68565	Mrps18a	-0.190815	0.00256042	1
73078	Pmpcb	-0.191183	0.0314168	1
64011	Nrgn	-0.191362	0.0255412	1
12238	Commd3	-0.191661	0.0257971	1
19339	Rab3a	-0.192341	0.00258199	1
69116	Ubr4	-0.19257	0.00339258	1
320679	Samd12	-0.193578	0.0417068	1
75578	Fggy	-0.193953	0.0175989	1
64704	Htra2	-0.194217	0.0190003	1
231549	Lrrc8d	-0.194431	0.00575384	1
76757	Trdn	-0.194702	0.0102167	1
12371	Casp9	-0.19489	0.0071227	1
104263	Kdm3a	-0.195376	0.0485637	1
14020	Evi5	-0.195995	0.0489746	1
75729	Fam227a	-0.19633	0.00449275	1
226519	Lamc1	-0.196985	0.0205889	1
71718	Telo2	-0.198811	0.0431719	1
12716	Ckmt1	-0.199271	0.0103109	1
70885	Ints10	-0.199403	1.93e-06	0.0311007
237553	Trhde	-0.199744	0.0227187	1
80911	Acox3	-0.199862	0.0117517	1
103466	Nt5dc3	-0.200567	0.041508	1
211499	Tmem87a	-0.20059	0.00531202	1
668880	Stard9	-0.201762	0.0157833	1
11931	Atp1b1	-0.202326	0.00565778	1
67179	Ccdc25	-0.202626	0.0308571	1
381280	Hjurp	-0.202664	0.0078222	1
216156	Wdr18	-0.204254	0.0397951	1
70510	Rnf167	-0.206297	0.0347612	1
67015	Ccdc91	-0.207483	0.0265188	1
626391	Zfp951	-0.207491	0.0291766	1
107771	Bmyc	-0.209283	0.0275147	1
210162	Zkscan2	-0.209394	0.0107884	1
21787	Tfg	-0.209479	0.00287112	1
27883	Tango2	-0.209707	0.00815367	1
12228	Btg3	-0.210056	0.000782892	1
19035	Ppib	-0.210413	0.0112426	1
16588	Kin	-0.212161	0.0237791	1
321006	Dcaf1	-0.212966	0.0491198	1
77877	6030458C11Rik	-0.213645	0.0207572	1
102633724	1700047F07Rik	-0.214611	0.00942318	1
224092	Lsg1	-0.214805	0.0365832	1
79362	Bhlhe41	-0.214924	0.0276968	1
18554	Pcsk7	-0.215461	0.0400495	1
225055	Fbxo11	-0.215971	0.00811132	1
11990	Atrn	-0.220775	0.0344332	1
98193	Dcaf8	-0.222231	0.00903292	1
269587	Epb41	-0.222365	0.0258164	1
333605	Frmpd4	-0.222665	0.0338955	1
20191	Ryr2	-0.223436	0.00869728	1
67778	Zfp639	-0.223795	0.00970249	1
78506	Micu3	-0.224411	0.00641886	1
18107	Nmt1	-0.224884	0.0166172	1
69207	Srsf11	-0.225498	0.0292544	1
72554	Utp14a	-0.225878	0.0202533	1
239857	Cadm2	-0.226566	0.00621035	1
269109	Dpp10	-0.228349	0.049265	1
-	Lrrc29	-0.228369	0.0287486	1
74238	Mterf2	-0.229659	0.0122482	1
26399	Map2k6	-0.2302	0.0178676	1
66142	Cox7b	-0.231074	0.00643749	1
14768	Lancl1	-0.231428	0.0258736	1
69228	Zfp746	-0.231787	0.0142313	1
74455	Nsun6	-0.231858	0.0108513	1
19732	Rgl2	-0.231881	0.040947	1
98766	Ubac1	-0.231885	0.00882866	1
58235	Nectin1	-0.23263	0.0149534	1
53895	Clpp	-0.233253	0.000217742	1
76784	Mtif2	-0.233524	0.0337677	1
60441	Mrpl38	-0.234114	0.0130529	1
22123	Psmd3	-0.235367	0.00446753	1
107035	Fbxo38	-0.236604	0.000385967	1
72899	Macrod2	-0.236667	0.0127062	1
19726	Rfx3	-0.237313	0.00477244	1
217733	Tmem63c	-0.238499	0.0370008	1
105348	Golm1	-0.23984	0.00218923	1
17354	Mllt10	-0.244495	0.00845093	1
239652	Zfp641	-0.24496	0.0068106	1
56353	Rybp	-0.245924	0.047781	1
269180	Inpp4a	-0.246256	0.0246602	1
-	Wdr61	-0.246265	0.0112837	1
23797	Akt3	-0.246315	0.0356363	1
20349	Sema3e	-0.246419	0.0309543	1
72289	Malat1	-0.246884	3.73e-07	0.00601703
11739	Slc25a4	-0.246917	0.0389567	1
75605	Kdm5b	-0.248788	0.0268233	1
22042	Tfrc	-0.249082	0.0255956	1
241075	Plekhm3	-0.249759	0.036661	1
104271	Tex15	-0.249902	0.0225382	1
217718	Nek9	-0.249911	4.22e-05	0.68156
20677	Sox4	-0.252611	0.0378142	1
19826	Rnps1	-0.253497	0.014565	1
382014	Ano8	-0.257652	0.00498501	1
72795	Ttc19	-0.258335	0.0257777	1
22003	Tpm1	-0.258458	0.0466273	1
71978	Ppp2r2a	-0.258594	0.0174892	1
244431	Sgcz	-0.259549	0.0451876	1
269704	Zfp664	-0.259743	0.0198587	1
16011	Igfbp5	-0.260098	0.00655816	1
26877	B3galt1	-0.260118	0.0367012	1
12395	Runx1t1	-0.260299	0.00418583	1
56374	Tmem59	-0.260687	0.0163037	1
-	Hprt	-0.261056	0.0120402	1
66253	Aig1	-0.261216	0.0250966	1
52837	Tmx4	-0.263469	0.0320108	1
66118	Sarnp	-0.266124	0.0478608	1
229877	Rap1gds1	-0.267971	0.0101502	1
-	Dars	-0.269158	0.00304342	1
231991	Creb5	-0.270548	0.00146322	1
76260	Ttc8	-0.270549	0.0404025	1
11863	Arnt	-0.273279	0.0188782	1
16563	Kif2a	-0.274043	0.0339413	1
229694	AI504432	-0.274157	0.00863687	1
73288	Vps50	-0.274505	0.0366438	1
319740	Zfyve27	-0.274715	0.0177442	1
54375	Azin1	-0.276162	0.00834689	1
321000	Lrif1	-0.276753	0.0288616	1
19047	Ppp1cc	-0.279703	0.00676639	1
76742	Snx27	-0.281991	0.0472937	1
56399	Akap8	-0.282818	0.0469456	1
319805	C130073E24Rik	-0.282871	0.0322156	1
18704	Pik3c2a	-0.286153	0.0329768	1
54367	Zfp326	-0.286545	0.000285117	1
238271	Kcnh5	-0.288335	0.045664	1
225027	Srsf7	-0.288839	0.00151626	1
66978	Luc7l	-0.291492	0.0459244	1
56461	Kcnip3	-0.291838	0.0369317	1
54446	Nfat5	-0.292968	0.0134829	1
56812	Dnajb2	-0.293113	8.21e-06	0.132594
66302	Rmdn1	-0.294072	0.0389213	1
233276	Tubgcp5	-0.294797	0.0458201	1
20336	Exoc4	-0.294927	0.0025261	1
20742	Sptbn1	-0.295994	0.0181229	1
19328	Rab12	-0.297248	0.0305967	1
53861	Zranb2	-0.299231	0.0474281	1
15183	Hdac3	-0.30074	0.0338784	1
14169	Fgf14	-0.301093	0.000749127	1
70762	Dclk2	-0.302305	0.0406368	1
57258	Xpo4	-0.303412	0.0407217	1
225362	Reep2	-0.303834	0.013735	1
105377	Slf1	-0.304873	0.0479591	1
80286	Tusc3	-0.305418	0.0334754	1
23859	Dlg2	-0.305612	0.00164797	1
194590	Reps2	-0.306544	0.000459561	1
20592	Kdm5d	-0.306888	0.00181073	1
13853	Epm2a	-0.307852	0.0031473	1
23934	Ly6h	-0.310176	0.0140111	1
72354	Ttc4	-0.310833	0.00367965	1
12288	Cacna1c	-0.31125	0.0488124	1
94061	Mrpl1	-0.311292	0.000953986	1
11980	Atp8a1	-0.313051	0.0469814	1
234023	Arglu1	-0.316366	0.0269904	1
268480	Rapgefl1	-0.318	0.0138973	1
207227	Stxbp5l	-0.31841	0.00852619	1
22240	Dpysl3	-0.31981	0.0264494	1
52040	Ppp1r10	-0.320764	0.00959209	1
67199	Pfdn1	-0.322469	0.000941524	1
72831	Dhx30	-0.323376	0.0340552	1
19777	Uri1	-0.324034	0.0312063	1
212531	Sh3bgrl2	-0.325593	0.0403388	1
12314	Calm2	-0.329135	0.019833	1
328778	Rab26	-0.329671	0.0384976	1
-	Gm42418	-0.330258	1.1e-10	1.78e-06
114642	Brdt	-0.332114	0.0113003	1
27416	Abcc5	-0.335588	0.00751656	1
18412	Sqstm1	-0.33577	0.00866501	1
213054	Gabpb2	-0.336577	0.00748915	1
67937	Tmem59l	-0.338348	0.00614816	1
18537	Pcmt1	-0.343324	0.00157495	1
22763	Zfr	-0.344393	0.00242948	1
226551	Suco	-0.34496	0.00575759	1
69456	Commd10	-0.346853	0.000820487	1
67958	U2surp	-0.347477	0.0291929	1
16784	Lamp2	-0.351818	0.000110937	1
56036	Ccnl2	-0.352264	0.00719686	1
115488290	Gm49083	-0.354509	0.00586865	1
53323	Ube2k	-0.355853	0.00359705	1
22289	Kdm6a	-0.358051	0.00964075	1
110809	Srsf1	-0.358194	0.00291178	1
-	Ttc37	-0.360812	0.00484103	1
69276	Sec62	-0.36109	0.0168977	1
16728	L1cam	-0.36233	0.000918569	1
20447	St6galnac3	-0.364241	0.00153418	1
75029	Purg	-0.364651	0.00840157	1
56195	Ptbp2	-0.366325	0.00959661	1
15251	Hif1a	-0.369325	0.000760575	1
21841	Tia1	-0.372839	0.00769625	1
11803	Aplp1	-0.374588	0.00453387	1
13426	Dync1i1	-0.381408	0.00127901	1
20614	Snap25	-0.383056	1.97e-08	0.00031754
70713	Gpr137c	-0.384016	0.0199117	1
18647	Cdk14	-0.39465	0.000320293	1
83961	Nrg4	-0.401031	0.000785316	1
14050	Eya3	-0.402765	1.36e-05	0.220267
269061	Cpsf7	-0.408133	0.00494268	1
76380	Cep112	-0.40863	0.0135891	1
67665	Dctn4	-0.410413	0.00568052	1
16432	Itm2b	-0.411231	0.00828599	1
66168	Grina	-0.415441	0.000113919	1
623279	Dok6	-0.420174	0.000438226	1
76654	Upp2	-0.423244	0.0019606	1
338352	Nell1	-0.423965	0.013156	1
100043213	5330434G04Rik	-0.425329	9.1e-05	1
14395	Gabra2	-0.441665	0.00120265	1
12424	Cck	-0.444463	0.000366387	1
18481	Pak3	-0.446849	0.000743314	1
14400	Gabrb1	-0.461435	0.0026251	1
219181	Akap11	-0.463347	0.000165141	1
19876	Robo1	-0.488532	0.00179069	1
432736	Vmn1r209	-0.490966	0.0423771	1
19215	Ptgds	-0.516681	0.00404697	1
66797	Cntnap2	-0.652137	0.00564231	1
-	Olfr111	-0.701493	1.41e-06	0.0228228
75740	Egfem1	-0.754578	0.0102553	1

## Sheet: Glu3 Vdr+_VD-Hyper vs VD-Hypo
The change of gene expression was up-regulated
Gene_ID	Symbol	Glu3 Vdr_plus_All_between_VD-Hyper vs VD-Hypo log2FoldChange	Glu3 Vdr_plus_All_between_VD-Hyper vs VD-Hypo Pvalue	Glu3 Vdr_plus_All_between_VD-Hyper vs VD-Hypo FDR
76867	Rhbdd1	0.743998	0.0109963	1
-	Olfr113	0.618486	9.42e-06	0.147444
239606	Slc2a13	0.604039	0.000158156	1
18481	Pak3	0.527431	0.000858885	1
64580	Ndst4	0.525667	3.51e-05	0.549414
-	Olfr114	0.514368	6.35e-05	0.993613
13640	Efna5	0.509746	0.00069081	1
50793	Orc3	0.472183	0.000912551	1
72831	Dhx30	0.466832	0.000627011	1
14050	Eya3	0.451495	0.000203585	1
11534	Adk	0.451056	2.9e-07	0.00453844
14164	Fgf1	0.45073	0.0342101	1
-	Gm26883	0.449311	0.000682608	1
170755	Sgk3	0.447327	0.00117829	1
115488299	Gm45645	0.427318	0.00481391	1
231912	Katnal1	0.422531	0.00100564	1
71816	Rnf180	0.417897	0.0106651	1
58222	Rab37	0.417176	0.000388694	1
108167511	9130015G15Rik	0.401656	0.00953345	1
22240	Dpysl3	0.396702	0.0262587	1
72371	2210408I21Rik	0.39625	0.00443182	1
66497	Cmss1	0.394981	0.0166648	1
56788	Scube2	0.393706	0.0234669	1
236511	Ago1	0.384402	0.00156797	1
245684	Cnksr2	0.384134	0.0355989	1
96935	Susd4	0.381751	0.0103764	1
246746	Cd300lf	0.37887	0.000982694	1
74020	Cpne4	0.377303	0.0349262	1
-	Lhfp	0.376517	0.0218714	1
68691	Kansl1l	0.370379	0.0265155	1
114873	Dscaml1	0.368678	2.88e-06	0.0451269
67569	Mgat4c	0.36697	0.00411947	1
333605	Frmpd4	0.358321	0.0230774	1
66253	Aig1	0.357908	0.0242036	1
320865	Cdh18	0.355176	0.000505497	1
237500	Tmtc3	0.342793	0.0340201	1
52040	Ppp1r10	0.34272	0.00435508	1
77766	Elp4	0.341402	0.0463494	1
237553	Trhde	0.341084	0.0123921	1
328977	Zfp532	0.340863	0.0294273	1
100317	AU040320	0.340762	0.0322756	1
215951	Afg1l	0.340591	0.0175123	1
17221	Cd46	0.339395	0.00707725	1
244891	Scaper	0.336858	2.91e-05	0.455108
19777	Uri1	0.336712	0.0398015	1
66775	Hacd4	0.332781	0.00177211	1
76936	Hnrnpm	0.33084	0.00636086	1
210801	Unc5d	0.330145	0.0426297	1
18949	Pnn	0.327847	0.0411865	1
75448	Rsf1os1	0.326751	0.00920887	1
67877	Naa20	0.323482	0.0272161	1
70560	Wars2	0.321373	0.0310792	1
65257	Asb3	0.320793	0.0312612	1
50753	Fbxo8	0.319813	0.00673578	1
230027	Coq3	0.319318	0.0296685	1
-	Casc4	0.318997	0.0144175	1
20265	Scn1a	0.318517	0.0150166	1
17187	Max	0.318482	0.0397154	1
24053	Sgcg	0.317861	0.0428615	1
102442	Dennd4a	0.313423	6.89e-05	1
229007	Zgpat	0.312899	0.015374	1
279561	Wnk3	0.312249	0.00894069	1
20840	Stac	0.311831	0.0228724	1
15568	Elavl1	0.310434	0.000294898	1
94061	Mrpl1	0.309966	0.0102739	1
20592	Kdm5d	0.309168	0.00934812	1
72472	Slc16a10	0.308785	0.0379125	1
13518	Dst	0.306957	0.0214038	1
-	Yars	0.306126	0.0178004	1
14583	Gfpt1	0.303634	0.00217928	1
-	Olfr110	0.301461	0.0376096	1
225207	Zfp521	0.300114	0.039966	1
74762	Mdga1	0.298833	0.0122062	1
320707	Atp2b3	0.298601	0.00564319	1
223978	Cpped1	0.298129	0.0190668	1
56430	Clip1	0.295958	0.00135037	1
-	Fam172a	0.29531	0.0351028	1
-	9030624J02Rik	0.294852	0.0187228	1
11303	Abca1	0.293638	0.0329467	1
12874	Cpd	0.293086	0.0432212	1
213262	Fstl5	0.291664	7.14e-06	0.111805
54380	Smarcal1	0.290703	0.011442	1
76260	Ttc8	0.28732	0.00837316	1
-	Gm16286	0.286931	0.00596957	1
228071	Sestd1	0.2865	0.00351546	1
74309	Osbp2	0.28433	0.00748027	1
268747	Carmil3	0.282015	0.00339101	1
54006	Deaf1	0.281161	0.00274562	1
11994	Pcdh15	0.279671	2.25e-06	0.0352207
69162	Sec31a	0.278282	0.0133424	1
14805	Grik1	0.276228	0.0350938	1
215476	Prr14l	0.273281	0.0219774	1
26379	Esrra	0.272606	0.00962066	1
-	Gm49179	0.271411	0.0088481	1
107035	Fbxo38	0.271126	0.00606731	1
-	Ttc37	0.270507	0.000334326	1
74106	Dcaf6	0.269949	0.0231232	1
216190	Appl2	0.269665	0.0352411	1
241308	Ralgps1	0.269035	0.0105233	1
21787	Tfg	0.26845	0.0270628	1
13434	Trdmt1	0.267282	0.0240895	1
223864	Rapgef3	0.267079	0.0387177	1
67586	Ubxn11	0.266497	0.0163243	1
23963	Tenm1	0.264826	0.0444194	1
-	Fgfr1op	0.264826	6.38e-06	0.0998651
16563	Kif2a	0.262548	0.0334657	1
192196	Luc7l2	0.261879	0.0109299	1
-	Gm43660	0.261394	0.00516268	1
-	mt-Nd4	0.26055	0.0184002	1
214048	Larp1b	0.259455	0.0410096	1
18189	Nrxn1	0.258726	0.000168655	1
108123	Napg	0.258622	0.00391246	1
66593	Diablo	0.257471	0.0073318	1
224630	Bnip1	0.257333	0.00847667	1
26919	Zfp346	0.25714	0.00813992	1
115488290	Gm49083	0.256275	0.0126097	1
14816	Grm1	0.250909	1.65e-05	0.258376
66713	Actr2	0.2509	0.000178911	1
26992	Brd7	0.250742	0.0420273	1
60599	Trp53inp1	0.25041	0.0009169	1
269585	Zscan20	0.248085	0.00608886	1
233328	Lrrk1	0.247113	0.0392356	1
-	Zufsp	0.247039	0.00874665	1
105244168	Gm12227	0.246274	0.000430905	1
231991	Creb5	0.245985	0.00601967	1
72162	Dhx36	0.245962	0.0145171	1
224613	Flywch1	0.244808	0.000695788	1
66118	Sarnp	0.244672	0.0435833	1
107895	Mgat5	0.244479	0.0434926	1
100502933	Gm19461	0.244069	0.00225462	1
-	H2afy	0.242571	0.0207011	1
13528	Dtnb	0.242268	0.0320735	1
209707	Lcorl	0.241812	0.0389016	1
230085	Phf24	0.24036	0.0297988	1
226518	Nmnat2	0.239051	0.041294	1
24056	Sh3bp5	0.238586	0.0301656	1
78832	Cacul1	0.238424	0.0129305	1
75170	Nrg3os	0.236133	0.028042	1
11774	Ap3b1	0.236128	0.0150125	1
-	Gm42418	0.235985	5.65e-06	0.0884371
-	Fam57a	0.23497	0.0124113	1
317717	Sec22a	0.233365	0.00060495	1
80334	Kcnip4	0.233006	0.0161056	1
20255	Scg3	0.232517	0.00921521	1
232164	Paip2b	0.232112	0.0101503	1
241727	Snph	0.231884	0.0181208	1
72322	Xpo5	0.231779	0.0148815	1
76795	Tbc1d9b	0.231381	0.0264964	1
64930	Tsc1	0.231235	0.00833944	1
66631	Mfsd14b	0.231119	0.000113984	1
216011	Lrrc20	0.22916	0.0479823	1
227197	Ndufs1	0.22907	0.0198282	1
26422	Nbea	0.228843	0.000455185	1
22200	Uba3	0.228628	0.00367755	1
77827	Krba1	0.228413	0.012833	1
241075	Plekhm3	0.227271	0.0497926	1
252972	Tpcn1	0.227078	0.00814732	1
57764	Ntn4	0.226926	0.0026573	1
12033	Bcap29	0.226792	0.015297	1
20677	Sox4	0.225782	0.0362976	1
235682	Zfp445	0.22537	0.00400789	1
13665	Eif2s1	0.22455	0.0217293	1
12386	Ctnna2	0.223816	0.00234635	1
13383	Dlg1	0.223496	0.00646268	1
14450	Gart	0.221409	0.00137701	1
272589	Tbcel	0.220877	0.0498092	1
54364	Rpp30	0.219664	0.0476106	1
19328	Rab12	0.218973	0.045161	1
231214	Cc2d2a	0.218314	0.0360303	1
432713	Gm5441	0.218176	0.0244766	1
14339	Aktip	0.217005	0.000123892	1
230753	Thrap3	0.215685	0.0375596	1
63955	Cables1	0.214979	0.00313531	1
21427	Vps72	0.214846	0.0395207	1
20441	St3gal3	0.213726	0.0192893	1
19267	Ptpre	0.213705	0.0302694	1
210376	Mtmr9	0.211256	0.000380017	1
108682	Gpt2	0.211187	0.0118935	1
-	Dtnbos	0.210754	0.0160452	1
69972	2810425M01Rik	0.210265	0.0348144	1
68724	Arl8a	0.209847	0.0423108	1
100038566	Gm10658	0.209143	0.0100999	1
76804	Kdm4c	0.208269	0.0229483	1
102640635	Gm26615	0.207857	0.0444666	1
67703	Kirrel3	0.206961	0.00529499	1
75146	Mfsd13a	0.206811	0.0141481	1
73067	Tmem192	0.206689	0.00641165	1
76866	Morn1	0.206262	0.0153072	1
-	D1Ertd622e	0.205735	0.00284605	1
211660	Cspp1	0.205337	0.00122956	1
107227	Macrod1	0.204757	0.0423528	1
20346	Sema3a	0.204485	0.0180112	1
22367	Vrk1	0.204291	0.015259	1
22290	Uty	0.203525	0.0368861	1
67963	Npc2	0.203038	0.0136325	1
117606	Boc	0.202819	0.0471205	1
338363	Tmem241	0.202643	0.00027305	1
-	Gm48003	0.20264	0.0495464	1
225339	Ammecr1l	0.202291	0.0359849	1
67062	Slc25a53	0.202146	0.0492843	1
74076	4933406C10Rik	0.200706	0.0290285	1
260305	Nphp4	0.200544	0.0142478	1
434008	Tmem178b	0.199485	0.00367532	1
12877	Cpeb1	0.199252	0.0353814	1
104015	Synj1	0.199212	0.0183649	1
72033	Tsc22d2	0.198442	0.0454641	1
75099	Lysmd4	0.198146	0.00206193	1
71954	Suds3	0.197669	0.0469143	1
66201	Vta1	0.197322	0.000397223	1
73102	Slc22a23	0.197124	0.0463218	1
70351	Ppp4r1	0.19704	0.0288648	1
54381	Cpq	0.196627	0.00459286	1
211550	Tifa	0.196407	0.0200387	1
-	Gm26694	0.196339	0.0378373	1
53619	Blcap	0.196336	4.6e-05	0.720291
17263	Meg3	0.196004	0.0186422	1
246696	Slc25a28	0.194123	0.00792587	1
72289	Malat1	0.193885	0.00157329	1
100900	Hscb	0.19368	0.0359313	1
239570	Ttc38	0.192526	0.0034855	1
22042	Tfrc	0.191522	0.0270748	1
102098	Arhgef18	0.190691	0.0215963	1
67742	Samsn1	0.190139	0.0224411	1
100503670	Rpl5	0.188878	0.0101455	1
66495	Ndufb3	0.188585	0.000710408	1
12380	Cast	0.188441	0.0155066	1
80750	N4bp1	0.187539	0.0191879	1
-	Tars	0.187278	0.0153719	1
15463	Agfg1	0.187268	0.00764106	1
-	Gm49380	0.18699	0.00706986	1
26563	Ror1	0.18678	0.00243065	1
78933	Agbl4	0.18675	0.0227539	1
75452	Ascc2	0.185876	0.0176779	1
74455	Nsun6	0.185325	0.0406741	1
217449	Trappc12	0.185313	0.0257358	1
-	Olfr111	0.184955	0.00621859	1
12488	Cd2ap	0.184896	0.0473764	1
68808	1110046J04Rik	0.18281	0.016927	1
52163	Camk1	0.182624	0.0377986	1
100039864	Snhg12	0.18234	0.0467628	1
50933	Uchl3	0.182086	0.00988813	1
18479	Pak1	0.181668	0.0390167	1
12040	Bckdhb	0.180773	0.0211478	1
320191	Hook3	0.180217	0.0455014	1
245670	Rragb	0.179797	0.00752803	1
68857	Dtwd2	0.179412	0.00259242	1
19281	Ptprt	0.178479	0.0072644	1
21687	Tek	0.176273	0.0461186	1
78177	Ninl	0.172805	0.000838824	1
19286	Pts	0.172628	0.00922679	1
19290	Pura	0.172505	0.0457471	1
70918	Nsun7	0.1722	0.0115375	1
67958	U2surp	0.172023	0.011119	1
75906	Fam184a	0.171952	0.00982663	1
70430	Tbce	0.171664	0.00882205	1
22025	Nr2c1	0.171602	0.00955615	1
101197	Zfp956	0.170841	0.0280526	1
70478	Mipep	0.170379	6.44e-05	1
16978	Lrrfip1	0.169479	0.048998	1
70292	Afap1	0.16919	7.08e-05	1
73658	Spns1	0.168924	0.0369046	1
66245	Hspbp1	0.168709	0.0214373	1
19893	Rpgr	0.168606	0.00159239	1
23881	G3bp2	0.168387	0.00301189	1
71336	Rbks	0.168248	0.0425755	1
14584	Gfpt2	0.165063	0.0105229	1
72468	2610204G07Rik	0.164419	0.00529375	1
70598	Filip1	0.164372	0.0188205	1
-	Gm21781	0.164019	0.0147406	1
21927	Tnfaip1	0.163861	0.00490535	1
73078	Pmpcb	0.16312	0.0154482	1
67283	Slc25a19	0.161952	0.0201233	1
115487810	Gm11655	0.161434	0.0374046	1
629777	Zfp335os	0.160545	0.00347045	1
331547	A230072E10Rik	0.160353	0.0282455	1
13356	Dgcr2	0.160124	0.0145762	1
77462	Tmem116	0.159338	0.0479613	1
-	Gm48747	0.158917	0.0427361	1
54343	Atf7ip	0.158511	0.0315938	1
118567474	Gm16251	0.158352	0.0113686	1
84095	Pi4k2a	0.157962	0.0358911	1
329002	Zfp236	0.157394	0.0143452	1
11733	Ank1	0.15636	0.0444574	1
319613	Sybu	0.156333	0.00798357	1
56193	Plek	0.156284	0.00102291	1
237222	Ofd1	0.156255	0.00161661	1
21985	Tpd52	0.155668	0.0261721	1
14395	Gabra2	0.155457	0.00797403	1
74108	Parn	0.155258	0.00626058	1
78202	4930557K07Rik	0.155086	0.0125508	1
192775	Kcnh6	0.154621	0.000520212	1
22388	Wdr1	0.154585	0.0301241	1
244646	Pkd1l3	0.154536	0.00164193	1
105244801	Gm16599	0.153869	0.00124264	1
68988	Prpf31	0.153058	0.00260797	1
117586	A1bg	0.152228	0.0422816	1
16801	Arhgef1	0.15205	0.0228382	1
11676	Aldoc	0.151021	0.0335087	1
215708	Miga1	0.150593	0.0225772	1
The change of gene expression was down-regulated
Gene_ID	Symbol	Glu3 Vdr_plus_All_between_VD-Hyper vs VD-Hypo log2FoldChange	Glu3 Vdr_plus_All_between_VD-Hyper vs VD-Hypo Pvalue	Glu3 Vdr_plus_All_between_VD-Hyper vs VD-Hypo FDR
18701	Pigf	-0.0150007	0.0427428	1
214669	L3mbtl2	-0.0150884	0.000539548	1
382030	Cnep1r1	-0.0152278	0.00355196	1
17259	Mef2b	-0.0152818	0.00831365	1
-	Gm48770	-0.0153885	0.00947629	1
67158	Sft2d3	-0.0154447	0.0118598	1
241589	D430041D05Rik	-0.0154692	0.00210448	1
225010	Lclat1	-0.015689	0.00772407	1
67465	Sf3a1	-0.0159204	0.0187276	1
66915	Cops9	-0.0159801	2.63e-06	0.0412126
223272	Itgbl1	-0.0160545	0.0256004	1
77782	Polq	-0.0161687	0.00428285	1
100088	Rcc1	-0.0165243	0.0116996	1
75342	4930556J24Rik	-0.0167006	0.0344424	1
83398	Ndst3	-0.0168598	0.000423347	1
74019	Traf3ip1	-0.016869	0.0122726	1
16497	Kcnab1	-0.0171137	0.0035529	1
-	AC166832.3	-0.0171364	0.00775235	1
105244449	Gm40055	-0.0172803	0.00265449	1
212880	Ddx46	-0.0173402	0.00579446	1
18590	Pdgfa	-0.0174754	0.00604056	1
74038	Brip1os	-0.0174943	0.0234836	1
23945	Mgll	-0.0176401	0.0285694	1
14766	Adgrg1	-0.0176441	0.03757	1
-	Gm43625	-0.017719	0.0268039	1
-	Gm11146	-0.0178177	0.0305295	1
75616	Smim15	-0.0178246	0.0157611	1
55950	Bri3	-0.0180683	0.00061937	1
66373	Lsm5	-0.0181468	0.0362782	1
75746	Morc4	-0.0181792	0.00146693	1
241794	Kcng1	-0.0185642	0.0213511	1
75778	Them4	-0.0187379	0.00765827	1
245020	Slc35g2	-0.0187539	0.0234284	1
19262	Ptpra	-0.0190724	0.0432101	1
52521	Zfp622	-0.019184	0.0193274	1
-	Gm27253	-0.0192614	0.0111458	1
21915	Dtymk	-0.0196063	0.020968	1
74392	Specc1l	-0.0197222	0.000127037	1
17183	Matn4	-0.0198279	0.000655445	1
217154	Stac2	-0.0204924	0.0340482	1
16512	Kcnh3	-0.0205023	0.0415632	1
23994	Dazap2	-0.0207215	0.00385395	1
26757	Dpysl4	-0.0207407	0.0488405	1
216177	AU041133	-0.0207445	0.00666425	1
-	4430402I18Rik	-0.0209605	0.0466241	1
192976	Lrrc75a	-0.0209976	0.0122587	1
432508	Cpsf6	-0.0210308	0.00630244	1
14128	Fcer2a	-0.0212454	0.0119587	1
11498	Adam4	-0.0213755	0.0408934	1
22710	Zfp52	-0.0215254	0.0438697	1
102216272	Ak6	-0.0216428	0.00912601	1
77652	Zfp955a	-0.0222653	0.0432924	1
27387	Sh2d3c	-0.0228134	0.00160138	1
102693	Phldb1	-0.0229829	0.0118805	1
14356	Timm10b	-0.0230726	0.0470099	1
14672	Gna11	-0.0231216	0.00447047	1
101772	Ano1	-0.0232246	0.0267712	1
12404	Cbln1	-0.0232698	0.0182571	1
218506	Mrps27	-0.0233396	0.0494733	1
19188	Psme2	-0.0235605	0.0160143	1
231327	Ppat	-0.0239542	0.0236737	1
70312	Cactin	-0.0239616	0.00242317	1
209086	Samd9l	-0.0240901	0.0446821	1
56389	Stx5a	-0.0241282	0.0427348	1
102635707	2600014E21Rik	-0.0245843	3.06e-05	0.478879
66967	Edem3	-0.0247902	0.0306887	1
72843	Prdm4	-0.0258608	0.043485	1
75973	Ccdc162	-0.0261264	0.0377628	1
73666	Thoc3	-0.0265953	0.0128367	1
223642	Zc3h3	-0.0266726	0.00610658	1
192986	Cyb5d2	-0.0267301	0.0117565	1
18633	Pex16	-0.0267913	0.000362404	1
-	Rnf219	-0.0275977	0.0102911	1
74665	Drc3	-0.0287959	0.0135925	1
320011	Uggt1	-0.0288709	0.0226019	1
104027	Synpo	-0.0290368	0.00746582	1
104444	Rexo2	-0.0290608	0.00449464	1
22418	Wnt5a	-0.0291448	0.0338649	1
53320	Folh1	-0.029165	0.0498469	1
105000	Dnal1	-0.02933	0.00713569	1
19141	Lgmn	-0.0293731	0.0341203	1
78257	Lrrc9	-0.0294426	0.0102672	1
118568247	Gm49227	-0.0295989	0.00193962	1
74528	Mgme1	-0.029764	0.0446877	1
-	Atp5a1	-0.0299485	0.0107962	1
228139	P2rx3	-0.0302354	0.042054	1
22171	Tyms	-0.0306965	0.00581162	1
102634420	Gm32005	-0.0308358	1.13e-08	0.000176734
68939	Rasl11b	-0.0308377	0.000604951	1
235907	Zfp65	-0.0308378	0.0157257	1
68634	Tm2d3	-0.0309333	0.0435506	1
17261	Mef2d	-0.0310596	0.0040666	1
170835	Inpp5j	-0.0313969	0.00742231	1
108960	Irak2	-0.0314934	0.00201375	1
218624	Il31ra	-0.0319281	0.0176088	1
244962	Snx14	-0.0321187	0.0381755	1
14854	Gss	-0.0324672	0.00072801	1
217265	Abca5	-0.0324942	0.0439413	1
217166	Nr1d1	-0.0326078	0.000643825	1
-	Tmem55a	-0.0327128	0.0394087	1
60595	Actn4	-0.0327943	0.0296929	1
21881	Tkt	-0.0328546	0.00929306	1
102635553	Gm15624	-0.0329688	0.0387782	1
213575	Dync2li1	-0.033123	0.0453605	1
-	Gm20458	-0.0333073	0.0317699	1
21399	Tcea1	-0.0334805	0.00224726	1
110637	Grik4	-0.0335505	0.0023986	1
66096	Lamtor4	-0.033613	0.0440985	1
226747	Ahctf1	-0.0337423	0.00798499	1
380840	Lyrm4	-0.0338318	0.0229339	1
210356	Nckap5	-0.0338353	0.00483393	1
50773	Nt5c	-0.034154	0.0138649	1
14548	Mrps33	-0.034609	0.0362829	1
235180	Fez1	-0.0347023	0.0488182	1
103724	Tbc1d10a	-0.0350767	9.07e-05	1
58520	Erg28	-0.0350809	0.00979449	1
78249	Adgrf4	-0.0353929	0.00215236	1
29806	Limd1	-0.0356682	0.0100545	1
66667	Hspbap1	-0.0356709	0.00876938	1
13864	Nr2f6	-0.0356759	0.029695	1
232989	Hnrnpul1	-0.0360602	9.44e-05	1
17274	Rab8a	-0.0361163	0.00668875	1
24067	Srp54a	-0.0362302	0.0202239	1
11287	Pzp	-0.0364579	0.0449318	1
13871	Ercc2	-0.0366104	0.00547415	1
74600	Mrpl47	-0.0368445	0.00459938	1
215085	Slc35f1	-0.0369017	0.0349066	1
23917	Impdh1	-0.0371708	0.0412175	1
98256	Kmo	-0.0373702	0.0162564	1
93765	Ube2n	-0.0376015	0.00950752	1
80860	Ghdc	-0.0377064	0.0338405	1
70693	Adgra3	-0.0377995	0.0126666	1
58802	Kcnmb4	-0.0379931	0.00109555	1
74018	Als2	-0.0380544	0.00431804	1
93684	Selenof	-0.0380615	0.0108812	1
-	1810022K09Rik	-0.0383008	0.0370503	1
21664	Phlda1	-0.0384816	0.045707	1
50505	Ercc4	-0.0387998	0.00879686	1
229228	Nudt6	-0.0390462	0.0220337	1
53331	Stx7	-0.0391143	0.00834099	1
-	AC133868.2	-0.0393739	0.000110961	1
79043	Spsb3	-0.0394075	0.00600539	1
15510	Hspd1	-0.0394604	0.039617	1
434089	Gm10010	-0.0397153	0.0266788	1
242109	Zfp697	-0.0397912	0.0272359	1
237758	Zfp454	-0.0398286	0.00800735	1
218544	Sgtb	-0.0400102	0.000298593	1
-	Atp5h	-0.0400649	0.000229949	1
66377	Ndufc1	-0.0403532	0.0132855	1
233033	Samd4b	-0.0405604	0.0328226	1
81003	Trim23	-0.0406707	0.00292196	1
207182	Ggt7	-0.0407046	0.000338035	1
66590	Farsa	-0.0408546	0.000857461	1
-	Gm47950	-0.0409034	0.0363609	1
75608	Chmp4b	-0.0410985	0.0037525	1
432989	D930007P13Rik	-0.0411396	0.00764152	1
108705	Pttg1ip	-0.0412703	0.00213171	1
74694	Tbc1d30	-0.0415237	0.0203301	1
79196	Osbpl5	-0.0417203	0.0173018	1
17193	Mbd4	-0.0419532	0.00518958	1
329316	Gm37896	-0.0421692	0.0018568	1
26365	Ceacam1	-0.0423351	0.00865892	1
27362	Dnajb9	-0.0424443	0.0122644	1
223499	Dcaf13	-0.0426172	0.034183	1
12952	Cry1	-0.0427308	0.00231421	1
237107	Gnl3l	-0.0428022	0.0320921	1
545428	Ccdc141	-0.0431706	0.0448622	1
71354	Wdr31	-0.0433925	0.0226737	1
68576	Lamtor5	-0.0434503	0.0232181	1
20511	Slc1a2	-0.0435405	0.00457915	1
223775	Pim3	-0.0435684	4.91e-06	0.0768688
103733	Tubg1	-0.0435903	0.0418097	1
11803	Aplp1	-0.0436485	0.00352639	1
21423	Tcf3	-0.0438668	0.0390598	1
140780	Bmp2k	-0.0439614	0.0499925	1
72500	Ier5l	-0.0439684	0.00904802	1
654806	A930029G22Rik	-0.0440284	0.0492995	1
102638330	Gm14264	-0.0441506	0.0040064	1
114713	Rasa2	-0.0442149	0.047787	1
105827	Amigo2	-0.0442717	0.032656	1
72357	2210016L21Rik	-0.0445595	0.00459015	1
100502745	2900009J06Rik	-0.0445854	0.0132416	1
99011	Pomt1	-0.0446513	0.0264139	1
76041	Ccdc125	-0.0447194	0.0330652	1
-	Fam102a	-0.044875	0.0474427	1
-	Gm5136	-0.0453611	0.0163854	1
107047	Psmg2	-0.0457259	0.00127811	1
65945	Clstn1	-0.0458869	0.0423423	1
209815	Tbc1d25	-0.0459695	0.00122222	1
56790	Supt20	-0.0461722	0.00313004	1
100038667	Macrod2os2	-0.046259	0.0377413	1
-	Tmem110	-0.0466048	0.0198365	1
20851	Stat5b	-0.046862	0.00613009	1
64294	Itm2c	-0.0469067	0.00160485	1
244141	Nars2	-0.0470426	0.00391297	1
68475	Ssna1	-0.047507	0.0040203	1
12385	Ctnna1	-0.0476308	0.0416923	1
19181	Psmc2	-0.0479581	0.0120354	1
56367	Scoc	-0.048011	0.0106958	1
56086	Set	-0.0480563	2.82e-05	0.440819
229512	Smg5	-0.0483216	0.00604559	1
67065	Polr3d	-0.0483635	0.00186947	1
218100	Zfp322a	-0.0487336	0.0018418	1
13116	Cyp46a1	-0.0487525	0.000189461	1
76709	Arpc2	-0.0489467	0.0326869	1
105246278	B230354K17Rik	-0.0491378	0.0135885	1
27045	Nit1	-0.0491733	0.00779485	1
66594	Uqcr11	-0.0494409	0.0307555	1
71206	Katnal2	-0.0495706	0.0380309	1
103742	Mien1	-0.0499224	0.0327655	1
13163	Daxx	-0.0504629	0.00139467	1
27377	Yme1l1	-0.0507623	0.00318151	1
74102	Slc35a5	-0.0508842	0.0467433	1
60597	Mapk8ip2	-0.0509259	1.7e-05	0.266092
238692	Zfp874a	-0.0510153	0.00443691	1
193813	Mcfd2	-0.0511284	0.0101571	1
72022	Slc35f2	-0.0511672	0.0359079	1
382034	Gse1	-0.0511743	0.00820048	1
14555	Gpd1	-0.0512366	0.0305848	1
19664	Rbpj	-0.0512751	0.0423257	1
239114	Il17d	-0.0513335	0.0155965	1
113868	Acaa1a	-0.0513713	0.0104991	1
-	Gramd2	-0.0514024	0.0159713	1
77041	Arsk	-0.0515612	0.0367919	1
668173	Pex10	-0.0516953	3.01e-05	0.471479
81006	Gpr63	-0.0519111	0.00751618	1
15254	Hint1	-0.0522012	0.0120601	1
20382	Srsf2	-0.0523428	0.00114803	1
71793	Ints12	-0.0524035	0.0185662	1
94218	Cnnm3	-0.0526494	0.0380738	1
71228	Dlg5	-0.0526926	0.00989076	1
66153	Fbxo36	-0.0530177	0.0438385	1
72308	Brf1	-0.0531959	0.00347322	1
71833	Dcaf7	-0.0532911	0.00872425	1
24135	Zfp68	-0.0533739	0.0309973	1
54451	Cpsf3	-0.0535965	0.0414866	1
100504586	Gm20300	-0.0537981	0.0205629	1
27354	Nbn	-0.0538255	0.00264026	1
544678	Cfap74	-0.0538343	0.0035403	1
-	4930402H24Rik	-0.0539743	0.00647057	1
27360	Add3	-0.0541843	0.023024	1
229700	Rbm15	-0.0541899	0.037304	1
75740	Egfem1	-0.0545373	0.0333125	1
-	Gm16172	-0.0548547	0.0240408	1
20467	Sin3b	-0.0552178	0.00500541	1
66292	Mrps21	-0.0553289	0.00263137	1
100043468	Zfp955b	-0.0555244	0.00525943	1
56494	Gosr2	-0.0555784	0.0123821	1
66300	Inafm1	-0.0556336	0.0222031	1
13690	Eif4g2	-0.0559395	0.0098871	1
230872	Crocc	-0.0560337	0.0322638	1
212569	Zfp273	-0.0565679	0.00120568	1
14791	Emg1	-0.0565791	0.0483455	1
228787	Xkr7	-0.0567962	0.00926569	1
73274	Gpbp1	-0.0568156	0.00272397	1
67075	Magt1	-0.057145	0.0012411	1
269275	Acvr1c	-0.0572419	4.92e-05	0.770107
99586	Dpyd	-0.0573113	0.0202597	1
67655	Ctdp1	-0.0574782	0.00678497	1
12226	Btg1	-0.0574991	0.00430421	1
102639608	Gm16725	-0.0577475	0.0248888	1
71946	Endod1	-0.057839	0.00886728	1
74596	Cds1	-0.0589408	0.000369096	1
68592	Syf2	-0.0591309	0.00794789	1
-	Gm26879	-0.0592279	0.0156692	1
277854	Depdc5	-0.0592842	0.00251114	1
16330	Inpp5b	-0.059359	0.0243324	1
57895	Ccdc126	-0.0597117	0.0471655	1
14245	Lpin1	-0.0600657	0.046771	1
217340	Rnf157	-0.0600702	0.0104563	1
70717	Medag	-0.0600857	0.0115311	1
64704	Htra2	-0.0601571	0.00807592	1
-	AC154806.1	-0.0601871	0.0090394	1
13244	Degs1	-0.0601913	0.0120982	1
69113	Alkbh3	-0.0603019	0.0414017	1
109359	Abraxas2	-0.0603899	0.0103642	1
76302	Pcnp	-0.0605324	0.0266282	1
16911	Lmo4	-0.0607578	0.0374367	1
19357	Rad21	-0.0609616	0.000862964	1
-	Gm26722	-0.0609693	0.00599217	1
67683	Pbdc1	-0.061164	0.0104448	1
-	Gm29427	-0.0612581	0.0042945	1
54648	Ccdc120	-0.0613167	0.0229835	1
16651	Sspn	-0.0614473	0.00305393	1
-	Gm14764	-0.0616789	0.0444846	1
23997	Psmd13	-0.0617574	0.0143091	1
68002	Sdhaf4	-0.0618648	0.0279976	1
320487	Heatr5a	-0.0620302	0.000429083	1
72775	Fance	-0.0623196	0.0328466	1
16987	Lss	-0.0623519	0.0216175	1
12326	Camk4	-0.0623753	0.0363985	1
12921	Crhr1	-0.0624842	0.00288327	1
66229	Rpl7l1	-0.0625039	0.0188075	1
101187	Parp11	-0.0625128	0.0261185	1
14788	Gpr162	-0.0626411	0.028938	1
380836	Mrs2	-0.0626974	0.00703655	1
20014	Rpn2	-0.0628499	0.00745318	1
15488	Hsd17b4	-0.0630968	0.00449262	1
16828	Ldha	-0.0631272	0.0154775	1
212139	Cc2d1a	-0.0631636	0.0434779	1
320438	Alg6	-0.0636415	0.0102068	1
70357	Kcnip1	-0.0637119	0.0164103	1
11554	Adrb1	-0.064087	0.000303945	1
67418	Ppil4	-0.0641646	0.00117252	1
12554	Cdh13	-0.0643361	0.0360221	1
18992	Pou3f2	-0.0647444	0.0111858	1
-	AC101921.1	-0.0647888	0.0118604	1
240322	Adamts19	-0.0648295	0.0481021	1
109785	Pgm3	-0.0649403	0.0412339	1
19655	Rbmx	-0.0653119	0.00423004	1
21844	Tiam1	-0.065542	0.011345	1
-	1110008F13Rik	-0.0656027	0.000340055	1
21754	Tesk1	-0.0657277	0.0138151	1
396184	Flrt1	-0.0663619	0.0124433	1
66419	Mrpl11	-0.06644	0.0188392	1
77595	Nup210l	-0.0664774	0.00171569	1
72722	Fam98a	-0.0668049	0.0145577	1
22153	Tubb4a	-0.0668242	0.0121174	1
71916	Dus4l	-0.0668626	0.0382919	1
27214	Dbf4	-0.0669628	0.0101847	1
100504455	Gm15834	-0.0672317	0.0274415	1
19324	Rab1a	-0.0674708	0.0238906	1
320429	Trank1	-0.0676877	0.0194629	1
11428	Aco1	-0.0679374	0.0493082	1
243842	Bicra	-0.0680339	0.0280947	1
67590	Tctn3	-0.0680459	0.00176008	1
16562	Kif1c	-0.06813	0.00997813	1
73490	Mipol1	-0.0683808	0.00050578	1
56527	Mast1	-0.0686204	7.4e-05	1
71132	Cabyr	-0.069154	0.0373084	1
72265	Tram1	-0.0691653	0.0473406	1
66244	Nemf	-0.0694333	0.0154749	1
227644	Snapc4	-0.0695611	0.0184739	1
27681	Snf8	-0.0697932	0.0218728	1
-	Gm17231	-0.0700796	0.00293416	1
22687	Zpr1	-0.0701571	0.00804387	1
109294	Prex2	-0.0701634	0.0245343	1
14123	Fbrs	-0.0702754	0.0435858	1
448850	Znhit3	-0.0703287	0.0282353	1
100201	Tmem64	-0.0703918	0.023117	1
17966	Nbr1	-0.0705537	0.0034335	1
226178	Wbp1l	-0.0708756	0.00726545	1
74229	Paqr8	-0.0709861	0.013198	1
52028	Bbs1	-0.0709983	0.0236201	1
68219	Nudt21	-0.0710708	0.0074631	1
54377	Cacng4	-0.071289	0.0454847	1
14704	Gng3	-0.0712987	0.0210412	1
66979	Pole4	-0.0714426	0.0313673	1
76901	Jade2	-0.0716884	0.0270385	1
67711	Nsmce1	-0.0716889	0.0188887	1
19337	Rab33a	-0.071712	0.000925001	1
321006	Dcaf1	-0.0717688	0.000392801	1
15552	Htr1d	-0.0718553	0.0321413	1
12793	Cnih1	-0.0721883	0.00108191	1
-	Gm12064	-0.0724238	0.00193657	1
192157	Socs7	-0.0728678	0.0405847	1
-	Park2	-0.07291	0.00111119	1
240038	Zfp994	-0.0729197	0.0256543	1
76478	Haus8	-0.0734703	0.00749226	1
19177	Psmb7	-0.0735813	0.00170513	1
18181	Nrf1	-0.0738637	0.0430935	1
-	A230050P20Rik	-0.0740746	0.0474411	1
26878	B3galt2	-0.0741093	0.0130828	1
104069	Sncb	-0.0742817	0.000326399	1
13544	Dvl3	-0.0744307	0.00658978	1
18854	Pml	-0.0744711	0.0482901	1
266690	Cyb5r4	-0.0746163	0.00520056	1
67178	Zmat5	-0.0747278	0.0379414	1
54369	Nme6	-0.0748405	0.0296224	1
75871	Zfp821	-0.0749129	0.0244316	1
216578	Papolg	-0.0750538	0.000910718	1
71146	Golga7b	-0.0761268	0.0136686	1
102182	Prmt9	-0.0763279	0.00500599	1
142682	Zcchc14	-0.0766338	0.0372651	1
70536	Qpct	-0.0770817	0.0207599	1
53416	Stk39	-0.0774848	0.0249056	1
20502	Slc16a2	-0.0775059	0.0328724	1
380608	Tagap1	-0.0775279	0.0435681	1
67916	Plpp3	-0.0777383	0.0470663	1
26946	Trpc7	-0.0779816	0.045159	1
83946	Phip	-0.0781079	0.00994544	1
56839	Lgi1	-0.0782346	0.00299099	1
17886	Myh9	-0.0787473	0.00520836	1
71745	Cul2	-0.0788516	0.0233544	1
102633651	Gm14532	-0.0788892	0.00109304	1
20482	Skil	-0.0789672	0.0305002	1
18970	Polb	-0.0793726	0.00328675	1
78200	4930538E20Rik	-0.0794351	0.00989364	1
81906	Cyp4x1	-0.0795017	0.0435064	1
102636378	Macrod2os1	-0.079558	0.0139504	1
70047	Trnt1	-0.0795805	0.0338928	1
68591	Mocos	-0.0798972	0.0136408	1
14088	Fancc	-0.0799985	0.0186285	1
102640338	Gm26782	-0.0803324	0.0351753	1
14360	Fyn	-0.0804344	0.0204456	1
67890	Ufm1	-0.0808655	0.00522062	1
76808	Rpl18a	-0.0810493	0.0443853	1
77733	Rnf170	-0.0811237	0.004117	1
233280	Nipa1	-0.081151	0.0105694	1
66367	2310022A10Rik	-0.0813516	0.037473	1
107829	Thoc5	-0.0813616	0.0235831	1
20955	Vamp7	-0.0814737	0.0110451	1
66753	Erlec1	-0.0815197	0.0148989	1
108857	Ankhd1	-0.081832	0.00709711	1
67967	Pold3	-0.0818712	0.00836198	1
108168782	Gm21985	-0.0818805	0.00574417	1
140630	Ube4a	-0.0819132	0.0293424	1
13549	Dyrk1b	-0.081933	0.0436495	1
22066	Trpc4	-0.0820756	0.0232133	1
68636	Fahd1	-0.0821186	0.0401977	1
108673	Ccdc86	-0.0824566	0.00488622	1
234094	Arhgef10	-0.0826859	0.0296958	1
76983	Scfd1	-0.0827348	0.00979393	1
252837	Ackr4	-0.0829249	0.000495576	1
60532	Wtap	-0.0832731	0.0168568	1
102635290	Ttc39aos1	-0.0838414	0.0498144	1
100502586	Gm19265	-0.0841247	0.0169342	1
76454	Fbxo31	-0.0841815	0.038643	1
-	Gm26964	-0.0844115	0.0466039	1
102866	Pls3	-0.0844635	0.0193737	1
66989	Kctd20	-0.084713	0.0179419	1
17237	Mgrn1	-0.0847388	0.00771113	1
233977	Ppfia1	-0.0847713	0.00408879	1
68970	Dcaf12	-0.0850823	0.0177085	1
20355	Sema4f	-0.0853481	0.0193606	1
12032	Bcan	-0.0862022	0.0379414	1
327744	E130307A14Rik	-0.086263	0.0163767	1
23873	Faim	-0.0862683	0.0122726	1
11640	Akap1	-0.0864102	0.0015016	1
14077	Fabp3	-0.0864183	0.0300333	1
-	Ccdc58	-0.087138	0.00700526	1
56457	Clptm1	-0.0872225	0.0191136	1
71785	Pdgfd	-0.0875803	9.21e-06	0.144138
-	H2afj	-0.0876435	0.0173346	1
104303	Arl1	-0.0877678	0.00139962	1
12039	Bckdha	-0.0878631	0.0474593	1
67819	Derl1	-0.0881032	0.0142579	1
110094	Phka2	-0.0881739	0.037183	1
17535	Mre11a	-0.0884493	0.00995184	1
19069	Nup88	-0.0887549	0.00759597	1
77591	Ddx10	-0.0888506	0.0049761	1
106840	Unc119b	-0.089403	0.0388283	1
-	Gm26742	-0.0895354	0.0049109	1
52535	Mettl17	-0.0897197	0.0116977	1
217201	Rundc1	-0.0900651	0.0167799	1
217379	Ubxn2a	-0.0902994	0.038037	1
100041781	Gm3510	-0.0906139	0.0263675	1
26562	Ncdn	-0.0909071	0.00422992	1
52857	Gramd1a	-0.090933	0.0348385	1
110196	Fdps	-0.0912506	0.0360204	1
51799	Rundc3a	-0.0912783	0.0336015	1
382139	Gm1715	-0.0913428	0.0460168	1
11767	Ap1m1	-0.091381	0.0226237	1
231506	Lin54	-0.0914689	0.0189111	1
68043	Eef1akmt1	-0.0915949	0.0156269	1
53317	Plrg1	-0.0916958	0.0229488	1
272009	Srsf12	-0.0917624	0.0324185	1
56711	Plag1	-0.0919528	0.0361202	1
56449	Ybx3	-0.092066	0.000759257	1
19335	Rab23	-0.0921116	0.0116633	1
114584	Clic1	-0.0923529	0.00596516	1
56375	B4galt4	-0.0924211	0.0203681	1
216974	Proca1	-0.0924478	0.0309038	1
75285	4930556N13Rik	-0.0928583	0.00364641	1
71994	Cnn3	-0.0929543	0.00979331	1
13850	Ephx2	-0.0930915	0.0309169	1
-	Fam126b	-0.0931181	0.00527047	1
218503	Fcho2	-0.0931711	0.000110958	1
-	Gm17218	-0.093279	0.0236818	1
231605	Galnt9	-0.0936705	0.0180851	1
277463	Gpr107	-0.0937599	0.0396859	1
28114	Nsun2	-0.0938214	0.000747977	1
71872	Aox4	-0.0940903	0.0344125	1
57342	Parva	-0.0941668	0.0169495	1
240057	Syngap1	-0.0944388	0.00298862	1
382620	Tmed8	-0.0944502	0.000556653	1
27223	Trp53bp1	-0.0944957	0.0133939	1
71985	Acad10	-0.0945506	0.00476538	1
20641	Snrpd1	-0.0950939	0.0142958	1
50997	Mpp2	-0.095196	0.0121042	1
100503003	Gm17484	-0.0954277	0.0498227	1
21834	Thrb	-0.095445	0.0124464	1
56309	Mycbp	-0.0955733	0.00232531	1
-	6030419C18Rik	-0.0955757	0.0138252	1
70350	Basp1	-0.0957613	0.0444193	1
-	Tsta3	-0.0958634	0.030079	1
68095	Ociad1	-0.096119	0.0456136	1
66147	Necap2	-0.096558	0.0124234	1
15331	Hmgn2	-0.0969045	0.00272092	1
214058	Megf11	-0.0969534	0.00282281	1
269513	Nkain3	-0.096955	0.00586479	1
66140	Ska2	-0.097094	0.00337939	1
381314	Iars2	-0.0974103	0.00480894	1
72507	Dzip1l	-0.0975426	0.0428383	1
219149	Xkr6	-0.0976133	0.0110038	1
66297	Pantr1	-0.097754	0.000113607	1
-	Pnmal2	-0.0978881	0.0410439	1
76108	Rap2a	-0.0980232	0.0174856	1
14221	Fjx1	-0.0984172	0.0488123	1
75710	Rbm12	-0.0986571	0.00296013	1
194126	Mtmr11	-0.0990258	0.0204114	1
27041	G3bp1	-0.0994519	0.0147579	1
22439	Xk	-0.0994773	0.00795283	1
74158	Josd1	-0.0999161	0.0229634	1
212528	Trmt1	-0.100065	0.02855	1
-	Dopey2	-0.100573	0.0455184	1
16337	Insr	-0.100588	0.035861	1
101437	Dhx32	-0.100615	0.0363737	1
215008	Vezt	-0.100723	0.000750526	1
56451	Suclg1	-0.100965	0.00442163	1
21371	Tbca	-0.101545	0.00807208	1
26943	Serinc3	-0.101639	0.0100027	1
67180	Yipf5	-0.101828	0.0079308	1
66681	Pgm2	-0.101949	0.000328927	1
69393	1700024B18Rik	-0.102416	0.048373	1
68135	Eif3h	-0.102819	0.0176681	1
104884	Tdp1	-0.102836	0.0195886	1
21372	Tbl1x	-0.103236	0.00709407	1
-	mt-Cytb	-0.103266	0.0443752	1
-	Gm26720	-0.103275	0.00172377	1
16432	Itm2b	-0.103524	0.000723783	1
109711	Actn1	-0.104105	0.0378325	1
67145	Tomm34	-0.104284	0.0327709	1
68943	Pink1	-0.104432	0.0211809	1
67568	Mrfap1	-0.104673	0.0170826	1
208715	Hmgcs1	-0.105051	0.000991402	1
268739	Arhgef40	-0.105067	0.00604406	1
-	Akr1b3	-0.105221	0.0135223	1
20620	Plk2	-0.105396	0.0388016	1
-	Gm27200	-0.105813	0.0108128	1
108014	Srsf9	-0.105903	0.00307723	1
67471	Gpatch1	-0.105955	4.29e-05	0.671047
245643	Frmpd3	-0.106535	0.0481242	1
20019	Polr1a	-0.106559	6.88e-05	1
332175	Zdhhc23	-0.106789	0.00432856	1
245622	Fam199x	-0.106837	0.019216	1
69085	Zcchc9	-0.107375	0.0234752	1
27373	Csnk1e	-0.107882	5.07e-05	0.793663
11771	Ap2a1	-0.107974	0.0489844	1
56412	Noa1	-0.108617	0.0393808	1
622675	Zfp827	-0.108707	0.00151259	1
70432	Rufy2	-0.108799	0.00216955	1
12418	Cbx4	-0.109217	1.38e-05	0.21651
68603	Pmvk	-0.109248	0.000510384	1
12349	Car2	-0.10931	0.000589331	1
98170	Tmem132a	-0.109695	0.042859	1
12659	Ovgp1	-0.109706	7.19e-05	1
56392	Shoc2	-0.109757	0.000732524	1
231871	Daglb	-0.109874	0.0340382	1
11909	Atf2	-0.110401	7.74e-05	1
226180	Ina	-0.110424	0.0023575	1
57294	Rps27	-0.11046	0.00173086	1
594844	Tceal3	-0.11097	0.0422161	1
71782	Ankle2	-0.111088	0.0104931	1
108167900	Gm12224	-0.111228	0.0052872	1
328424	Kcnrg	-0.111364	0.00720633	1
18771	Pknox1	-0.112165	0.0176627	1
58184	Cnot9	-0.112589	0.0385022	1
84113	Ptov1	-0.113256	0.00895514	1
66885	Acadsb	-0.113725	0.0200195	1
211945	Plekhh1	-0.113849	0.0434616	1
108067	Eif2b3	-0.114408	0.014752	1
67017	Fam210b	-0.114648	0.00295901	1
22295	Cdh23	-0.114652	0.0422813	1
22630	Ywhaq	-0.114675	0.0134183	1
66460	Sys1	-0.114979	0.0492905	1
17304	Mfge8	-0.115247	0.0395082	1
238831	Ppwd1	-0.115336	0.000579078	1
-	Fam212b	-0.115539	0.000996197	1
232157	Mob1a	-0.115705	0.0490699	1
69740	Dph5	-0.115803	0.0171482	1
66587	Fastk	-0.116001	0.0245998	1
20437	Siah1a	-0.116168	0.0477308	1
52670	Cpsf4l	-0.116561	0.0382615	1
93841	Uchl4	-0.116845	0.0443527	1
239647	Pced1b	-0.116973	0.022824	1
-	Atp5f1	-0.117134	0.0188129	1
68544	Trir	-0.118531	0.00265669	1
232875	Zscan18	-0.119191	0.0269479	1
214345	Lrrc1	-0.119719	0.0153003	1
70823	Hmgxb4	-0.120341	0.0136226	1
26926	Aifm1	-0.121221	0.0494092	1
-	Gm28285	-0.121426	0.0139987	1
64297	Gprc5b	-0.121893	0.0115025	1
75507	Pou5f2	-0.122195	0.0342892	1
11481	Acvr2b	-0.122582	0.00120325	1
17751	Mt3	-0.122902	0.0113346	1
22433	Xbp1	-0.123135	0.0450143	1
380664	Lemd3	-0.123217	0.0363083	1
56447	Copz1	-0.124639	0.00696367	1
14772	Grk4	-0.124646	0.0469719	1
13653	Egr1	-0.125308	0.00888274	1
68927	Ptcd2	-0.125655	0.00405053	1
21422	Tfcp2	-0.125679	0.0453493	1
20662	Sos1	-0.126242	0.00377064	1
70381	Tecpr1	-0.126602	0.0245455	1
16783	Lamp1	-0.126664	0.0128186	1
20383	Srsf3	-0.126759	0.0186213	1
30057	Timm8b	-0.127088	0.0399668	1
-	Gm26981	-0.12731	0.0141635	1
280411	Lix1l	-0.127436	0.00437651	1
68597	Ccdc167	-0.127471	0.00901296	1
14756	Gpld1	-0.127483	0.00445724	1
54632	Ftsj1	-0.127714	0.0314699	1
100504717	Gm12709	-0.129177	0.00381801	1
214240	Disp2	-0.129189	0.0318838	1
-	Gm26906	-0.129276	0.00104147	1
18573	Pde1a	-0.129635	0.00942426	1
53869	Rab11a	-0.129663	0.0086106	1
-	Fbxo18	-0.129904	0.012885	1
382406	Poc1b	-0.130054	0.0006365	1
-	Adprhl2	-0.130844	0.000912845	1
12569	Cdk5r1	-0.130983	0.00884834	1
79263	Trim39	-0.131223	0.0459969	1
27407	Abcf2	-0.131262	0.0115114	1
16172	Il17ra	-0.131429	0.00270728	1
21991	Tpi1	-0.131894	0.0398778	1
320684	9630028H03Rik	-0.131919	0.0287829	1
68666	Svop	-0.131925	0.0364853	1
76824	Mtfr1l	-0.132281	0.000980248	1
22143	Tuba1b	-0.132652	0.0255142	1
-	Fam71d	-0.132707	0.00551981	1
72135	Pygo1	-0.132723	0.0458021	1
109910	Zfp91	-0.132724	0.0210972	1
18041	Nfs1	-0.132728	0.000697408	1
20977	Syp	-0.13299	0.00805537	1
77036	1700109H08Rik	-0.133174	0.00243563	1
214952	Rhot2	-0.133547	0.00195621	1
282619	Sbsn	-0.133585	0.00214363	1
73379	Dcbld2	-0.133798	0.0328459	1
231329	Polr2b	-0.133835	0.0485525	1
13384	Mpp3	-0.134154	0.0299514	1
78514	Arhgap10	-0.134557	0.0288153	1
268490	Lsm12	-0.134777	0.0278427	1
208263	Tor1aip1	-0.13484	0.0110765	1
67661	Ift172	-0.135	0.0438059	1
68202	Ndufa5	-0.13536	0.0124212	1
207212	Arhgef17	-0.135859	0.00271267	1
102443350	Xndc1	-0.136267	0.0323998	1
66446	Exosc7	-0.136406	0.00657703	1
15381	Hnrnpc	-0.136678	0.00403441	1
226122	Ubtd1	-0.136706	0.00327944	1
22193	Ube2e3	-0.136852	0.0385178	1
67870	Enoph1	-0.137015	0.0192293	1
70361	Lman1	-0.137108	0.00599902	1
244421	Lonrf1	-0.137308	0.0415908	1
16450	Jag2	-0.137732	0.0127396	1
211134	Lzts1	-0.138673	0.0145498	1
208151	Tmem132b	-0.138828	0.00453512	1
103694	Tmed4	-0.139098	0.0459432	1
67445	C1qtnf4	-0.139349	0.00167928	1
18148	Npm1	-0.139359	0.00966981	1
235050	Zfp810	-0.139617	0.0103568	1
22592	Ercc5	-0.139693	0.0127178	1
211961	Asxl3	-0.139768	0.0246693	1
72826	Fam76b	-0.14008	0.0303648	1
12982	Csf2ra	-0.140144	0.0285568	1
66471	Anp32e	-0.140267	0.00635954	1
65961	Utp3	-0.140925	0.000961119	1
66294	Fam3a	-0.140985	0.0387993	1
228136	Zdhhc5	-0.141149	0.0439785	1
74203	Eif4enif1	-0.141218	0.0367064	1
-	Sdccag3	-0.141309	0.000910138	1
114679	Selenom	-0.141313	0.0168268	1
72552	Hsdl1	-0.141423	0.00123535	1
16480	Jup	-0.141592	0.0189323	1
102637354	Gm15886	-0.141725	0.0481643	1
97484	Cog8	-0.141808	0.0113485	1
71710	Lrrcc1	-0.142304	0.00449991	1
11800	Api5	-0.142884	0.00238183	1
-	6720489N17Rik	-0.142923	0.020597	1
209318	Gps1	-0.142978	0.0498381	1
19230	Twf1	-0.143734	0.0334873	1
217737	Ahsa1	-0.143765	0.0144696	1
56372	1110004F10Rik	-0.143852	0.0370371	1
71722	Cic	-0.14386	0.0136481	1
329003	Zfp516	-0.144556	0.00264302	1
20266	Scn1b	-0.145446	0.0220155	1
240697	Mcmdc2	-0.145471	0.014437	1
56398	Chp1	-0.145876	0.00604605	1
70387	Ttc9c	-0.146069	0.0284993	1
16898	Rps2	-0.146334	0.00324408	1
77980	Sbf1	-0.146365	0.00583128	1
19025	Ctsa	-0.146621	0.0135635	1
234076	Tmco3	-0.146693	0.000189426	1
104130	Ndufb11	-0.146847	0.00526909	1
27049	Etv3	-0.147104	0.0349157	1
70052	Prpf4	-0.147184	0.00465277	1
211468	Kcnh8	-0.147363	0.00556877	1
170625	Snx18	-0.147611	0.0160464	1
228536	Bahd1	-0.147851	0.000920621	1
11364	Acadm	-0.148113	0.0146126	1
14680	Gnal	-0.148378	0.0136758	1
11769	Ap1s1	-0.148563	0.0165037	1
15289	Hmgb1	-0.14861	0.0102748	1
14211	Smc2	-0.149055	0.0224685	1
77065	Ints7	-0.149526	0.00689848	1
20250	Scd2	-0.149824	0.0320275	1
74610	Abcb8	-0.149934	0.0278904	1
71306	Mfap3l	-0.149935	0.0175927	1
-	Soga3	-0.150054	0.0336702	1
54402	Stk19	-0.150136	0.00457856	1
229675	Rsbn1	-0.150232	0.0103063	1
268980	Strn	-0.150553	0.00965643	1
20203	S100b	-0.150781	0.00898798	1
52065	Mfhas1	-0.150925	0.0325551	1
245469	Pdzd4	-0.153234	0.0035497	1
65964	Map3k20	-0.153441	0.0287605	1
19045	Ppp1ca	-0.153567	0.0397721	1
78658	Ncapd3	-0.153666	0.000269817	1
76233	Dnttip1	-0.153714	0.000969844	1
218975	Mapk1ip1l	-0.153849	0.0247738	1
-	AC162302.1	-0.153897	0.000677512	1
268510	Mgat5b	-0.153915	0.00553536	1
100043403	Gm14410	-0.153972	0.0102443	1
12453	Ccni	-0.154248	0.0265506	1
319475	Zfp672	-0.15553	0.0226001	1
20479	Vps4b	-0.155546	0.0415951	1
76223	Agbl3	-0.155564	0.0463914	1
76775	Slc10a7	-0.155654	0.00201617	1
17350	Mlh1	-0.155875	0.00660118	1
71701	Pnpt1	-0.15608	0.00944219	1
70568	Cpne3	-0.156526	0.000899527	1
226548	Aph1a	-0.156845	0.00778531	1
72982	Tmem138	-0.15685	0.00830907	1
99683	Sec24b	-0.157461	0.0210091	1
102774	Bbs4	-0.157821	0.00239241	1
14284	Fosl2	-0.157934	0.0342892	1
19981	Rpl37a	-0.158067	0.00242352	1
12497	Entpd6	-0.158311	0.0231402	1
68778	Gucd1	-0.15882	0.00356918	1
100503652	Gm16845	-0.159108	0.0217455	1
207806	Usf3	-0.159472	0.00840426	1
14194	Fh1	-0.159721	0.000661554	1
-	Gm47283	-0.1599	0.00506532	1
67030	Fancl	-0.160154	0.00049738	1
225164	Mib1	-0.160155	0.0428936	1
27176	Rpl7a	-0.160828	0.0165968	1
52686	Mettl2	-0.160991	0.00265017	1
74287	Kcmf1	-0.161047	0.00391921	1
74440	Cmip	-0.161188	0.0310311	1
70266	Kyat1	-0.161222	0.0187798	1
27364	Srr	-0.161341	0.0105717	1
71911	Bdh1	-0.161385	0.0297829	1
234736	Rfwd3	-0.161757	0.0222122	1
218271	B4galt7	-0.161852	0.00218667	1
11793	Atg5	-0.161863	0.0302466	1
20510	Slc1a1	-0.161979	0.0355857	1
98053	Gtf2f1	-0.162352	0.020597	1
320119	Rps6kc1	-0.162626	0.000421058	1
626082	Gm20754	-0.162738	0.00101536	1
71795	Pitpnc1	-0.163121	0.0336226	1
67846	Tmem39a	-0.163441	0.0468718	1
54384	Mtmr7	-0.163467	0.00339719	1
51886	Fubp1	-0.163534	0.00246132	1
15211	Hexa	-0.163816	0.0286232	1
231580	Gak	-0.164805	0.00128124	1
74167	Nudt9	-0.165077	0.0124882	1
243905	Zfp568	-0.165146	0.020597	1
17188	Maz	-0.165314	0.0186672	1
69727	Usp46	-0.165568	0.0149383	1
107934	Celsr3	-0.166611	0.000294778	1
-	2900097C17Rik	-0.166855	0.0294626	1
14569	Gdi2	-0.166973	0.00254239	1
29859	Sult4a1	-0.167291	0.0146501	1
230082	Nol6	-0.167897	0.0342892	1
27399	Ip6k1	-0.167954	0.00116332	1
56417	Adar	-0.168051	0.0198987	1
67865	Rgs10	-0.1681	0.020597	1
15505	Hsph1	-0.168728	0.00343513	1
11502	Adam9	-0.168801	0.00387619	1
11836	Araf	-0.168808	0.0372357	1
54198	Snx3	-0.169647	0.0326197	1
53421	Sec61a1	-0.170174	0.0333003	1
68194	Ndufb4	-0.170294	0.00180091	1
78805	4930545L23Rik	-0.170589	0.00256364	1
21871	Atp6v0a2	-0.170715	1.3e-05	0.203785
384214	Ephx4	-0.17075	0.0247544	1
231503	Tmem150c	-0.171132	0.00447176	1
56374	Tmem59	-0.171181	0.0011739	1
101513	Mob2	-0.171267	0.0331827	1
66834	Acot13	-0.171324	0.0368927	1
11765	Ap1g1	-0.171472	0.0223561	1
66070	Cwc15	-0.171675	0.00665679	1
227937	Pkp4	-0.173036	0.00296291	1
67226	Tmem19	-0.173066	0.0424471	1
-	Fam159b	-0.173241	0.00162905	1
68944	Tmco1	-0.173293	0.0400447	1
72168	Aifm3	-0.173681	0.0172727	1
319481	Wdr59	-0.174539	0.0372304	1
16169	Il15ra	-0.174845	1.51e-05	0.235618
22661	Zfp148	-0.175951	0.038761	1
20591	Kdm5c	-0.1762	0.000961015	1
106763	Ttbk1	-0.17621	0.0371626	1
57267	Apba3	-0.176618	0.020597	1
12617	Cenpc1	-0.176712	0.0135616	1
170822	Usp33	-0.176742	0.00334564	1
66449	Pam16	-0.177101	0.00183907	1
217869	Eif5	-0.177541	0.0205098	1
330149	Hfm1	-0.177595	0.0213771	1
18810	Plec	-0.177611	0.0308404	1
216739	Acsl6	-0.177898	0.0110498	1
14159	Fes	-0.178048	0.0122623	1
67434	Ankrd33b	-0.178299	0.000209329	1
12166	Bmpr1a	-0.179019	0.0451799	1
20349	Sema3e	-0.179055	0.00317363	1
79264	Krit1	-0.179254	0.0496892	1
260297	Prrt1	-0.179289	0.000313582	1
69188	Kmt2e	-0.179359	0.014938	1
18451	P4ha1	-0.180475	0.0240747	1
78255	Ralgps2	-0.180645	0.0367514	1
16924	Lnx1	-0.180775	0.000825355	1
28042	Selenoi	-0.180872	2.24e-05	0.351032
70314	Rabep2	-0.181273	0.0034265	1
105014	Rdh14	-0.181638	0.0236897	1
14718	Got1	-0.182106	0.00275449	1
-	Gm26582	-0.182359	0.0175785	1
67281	Rpl37	-0.182953	0.000242156	1
73174	Tbkbp1	-0.18335	0.00825242	1
12861	Cox6a1	-0.183694	0.00121339	1
208043	Setd1b	-0.184158	0.0429967	1
381979	Brsk1	-0.184179	0.0227964	1
13642	Efnb2	-0.185403	0.00310218	1
20741	Sptb	-0.185437	0.000554895	1
67399	Pdlim7	-0.185523	0.0317413	1
102423	Hinfp	-0.186016	0.000899155	1
14420	Galc	-0.186344	0.00979841	1
101471	Phrf1	-0.18645	0.000163857	1
12091	Glb1	-0.18683	0.011494	1
76789	Mzt1	-0.18709	0.0150058	1
19268	Ptprf	-0.187161	0.0448603	1
-	Gcn1l1	-0.187313	0.048492	1
16773	Lama2	-0.187335	0.0105359	1
19231	Ptma	-0.187349	0.00266568	1
26950	Vsnl1	-0.187965	0.012355	1
217124	Ppp1r9b	-0.188059	0.0411109	1
140546	Eri3	-0.188279	0.0483959	1
267019	Rps15a	-0.188374	0.00148394	1
227298	Retreg2	-0.188767	0.0111225	1
17248	Mdm4	-0.189533	0.00578934	1
320632	Snrnp200	-0.190113	0.0179586	1
14547	Gdap2	-0.19048	0.0413444	1
11564	Adsl	-0.191193	0.0230465	1
232791	Cnot3	-0.191398	0.000101411	1
24127	Xrn1	-0.191609	0.000848504	1
107182	Btaf1	-0.191724	0.0151239	1
320554	Tcp11l1	-0.191801	0.0101097	1
66576	Uqcrh	-0.191809	0.0103408	1
13645	Egf	-0.191818	0.0342892	1
70082	Lysmd2	-0.191895	0.0318122	1
216134	Pdxk	-0.192271	0.00394651	1
53761	Prrc2a	-0.192989	0.00226517	1
17449	Mdh1	-0.193104	0.0235757	1
100504229	A530017D24Rik	-0.193171	0.029275	1
56403	Syncrip	-0.19321	0.000228623	1
68897	Disp1	-0.19327	0.0317368	1
16470	Ush1g	-0.194185	0.0290953	1
68255	Tmem86b	-0.194189	0.0111928	1
18769	Pkig	-0.194206	0.0199663	1
233908	Fus	-0.194551	0.0282952	1
109905	Rap1a	-0.19476	0.0483988	1
19989	Rpl7	-0.195286	0.0184779	1
15191	Hdgf	-0.196027	0.00855277	1
72948	Tppp	-0.196134	0.0353888	1
73422	Prox2	-0.196269	0.0250847	1
54711	Plagl2	-0.196287	0.00320015	1
68671	Pcyt2	-0.197345	0.00502869	1
20678	Sox5	-0.197406	0.0449066	1
170935	Grid2ip	-0.197602	0.0265927	1
26466	Zfp260	-0.198028	0.00785066	1
66354	Snw1	-0.198153	0.00974405	1
18220	Nucb1	-0.19832	0.0335181	1
69654	Dctn2	-0.199261	0.039816	1
11843	Arf4	-0.199753	0.0254626	1
225655	Prelid3a	-0.20001	0.0385686	1
19009	Pou6f1	-0.200456	0.00959232	1
107568	Wwp1	-0.201809	0.0145716	1
12070	Bex3	-0.201835	0.00155603	1
223739	5031439G07Rik	-0.202012	0.0243818	1
101476	Plekha1	-0.202121	0.0497507	1
12296	Cacnb2	-0.202258	0.0315416	1
544752	Tug1	-0.202297	0.00174882	1
76916	Timmdc1	-0.202737	0.0121132	1
66177	Ubl5	-0.20342	0.00342374	1
74150	Slc35f5	-0.20409	0.0241643	1
207785	Csrnp2	-0.204769	0.00888597	1
14561	Gdf11	-0.204993	0.0334105	1
12153	Bmp1	-0.20505	0.0122623	1
18390	Oprm1	-0.205446	0.0274634	1
215789	Phactr2	-0.206273	0.0010267	1
212448	9330159F19Rik	-0.206406	0.00527892	1
-	Gm26936	-0.206567	0.00723896	1
67680	Sdhb	-0.206766	0.0328576	1
116873	Stim2	-0.206802	0.00889943	1
230848	Zbtb40	-0.206917	0.0173984	1
382018	Unc13a	-0.207161	0.0364204	1
118567828	Gm10827	-0.207329	0.0154258	1
227634	Camsap1	-0.207413	0.00612116	1
97112	Nmd3	-0.207649	0.0386989	1
60611	Foxj2	-0.207973	0.00384722	1
26572	Cops3	-0.208164	0.0266907	1
320158	Zmat4	-0.208167	0.0112418	1
22158	Tulp3	-0.208197	0.0282372	1
223666	Arhgap39	-0.20829	0.0169857	1
22337	Vdr	-0.208746	0.00100947	1
209224	Enox2	-0.209205	0.00672489	1
212999	Tnpo2	-0.209806	0.0489267	1
17436	Me1	-0.210148	0.0198155	1
211978	Zfyve26	-0.210288	0.00197189	1
384061	Fndc5	-0.210626	0.0315248	1
14705	Bscl2	-0.210728	0.00548157	1
11740	Slc25a5	-0.210971	8.15e-06	0.127658
215999	Mcu	-0.211028	0.00257263	1
22318	Vamp2	-0.211042	1.91e-05	0.299502
70144	Lrch3	-0.2111	0.00404315	1
21454	Tcp1	-0.211744	0.0191162	1
70208	Med23	-0.21197	0.000607485	1
70012	Cep85	-0.212545	0.00127627	1
50907	Preb	-0.213357	0.0093872	1
11603	Agrn	-0.213667	0.0179703	1
230648	Efcab14	-0.214198	0.00166565	1
23874	Farsb	-0.214367	0.0205615	1
76071	Jakmip1	-0.214429	0.0144738	1
12607	Cebpz	-0.214482	0.0215577	1
78610	Uvrag	-0.214948	0.00125811	1
19646	Rbbp4	-0.215242	0.022828	1
17769	Mthfr	-0.215646	0.0420025	1
22241	Ulk1	-0.215656	0.0173523	1
66411	Tbcb	-0.215884	0.038005	1
217232	Cdc27	-0.215929	0.0135352	1
99712	Cept1	-0.216133	0.000331637	1
16525	Kcnk1	-0.216542	0.0042415	1
216157	Tmem259	-0.216703	0.000746347	1
12709	Ckb	-0.216985	0.00813791	1
58175	Rgs20	-0.21815	0.0488622	1
330814	Adgrl1	-0.218256	0.01531	1
20021	Polr2c	-0.218513	0.0174749	1
228836	Dlgap4	-0.218609	0.0487974	1
665180	Clec2l	-0.218609	0.0097696	1
-	Gm48383	-0.21879	0.00848651	1
67838	Dnajb11	-0.220006	0.00216369	1
241770	Rims4	-0.221071	0.00694263	1
110954	Rpl10	-0.221224	0.0319712	1
-	Rars	-0.221628	0.0114466	1
66665	Msantd3	-0.221766	0.015607	1
14719	Got2	-0.221954	0.015829	1
102639268	Gm13830	-0.222614	0.00920366	1
13010	Cst3	-0.223499	0.0309987	1
12175	Bnip2	-0.22385	0.00582556	1
244871	Zc3h12c	-0.224314	0.0321575	1
67826	Snap47	-0.224816	0.000911041	1
67887	Saraf	-0.225265	0.0151989	1
66884	Appbp2	-0.226055	0.0138472	1
66680	Oser1	-0.226507	0.0202289	1
13347	Dffa	-0.226963	0.00341387	1
68682	Slc44a2	-0.228389	0.0131463	1
78908	Igsf3	-0.229465	0.000499733	1
94246	Arid4b	-0.230101	0.0306023	1
71148	Mier1	-0.230192	0.0119967	1
226525	Rasal2	-0.231182	0.0109507	1
319710	Frmd6	-0.231314	0.034191	1
110168	Gpr18	-0.231681	0.0264055	1
23807	Arih2	-0.232063	0.00650055	1
53610	Nono	-0.232093	0.0153888	1
22360	Nrsn1	-0.232728	0.00772787	1
71521	Pds5a	-0.233117	0.00976937	1
19951	Rpl32	-0.233273	0.0106899	1
228714	Kat14	-0.233788	0.0111771	1
20743	Sptbn2	-0.234154	0.00625348	1
22333	Vdac1	-0.23436	0.0465348	1
387524	Znrf2	-0.234726	0.0155903	1
320267	Fubp3	-0.234817	0.0047682	1
19414	Rasa3	-0.234852	0.00886549	1
14390	Gabpa	-0.235043	0.00117491	1
225888	Kmt5b	-0.235146	0.000654465	1
83814	Nedd4l	-0.235196	0.010727	1
224650	Anks1	-0.236181	0.0449633	1
19305	Pex5	-0.236612	0.0113889	1
320472	Ppm1e	-0.236765	0.0492051	1
19352	Rabggtb	-0.237053	0.0159862	1
17156	Man1a2	-0.237974	0.0158581	1
72720	Zfp248	-0.239025	0.047011	1
68292	Stt3b	-0.240563	0.0300216	1
75137	Rprd2	-0.241046	0.00492607	1
54524	Syt6	-0.241099	0.000394339	1
216831	Arhgap44	-0.241808	0.000448665	1
75617	Rps25	-0.242124	9.4e-05	1
22272	Uqcrq	-0.242183	0.0188921	1
71373	Prr16	-0.242422	0.00999357	1
13435	Dnmt3a	-0.242487	0.0187462	1
380669	Lin28b	-0.243253	0.0330852	1
66711	Sbds	-0.243726	0.000942039	1
68052	Rps13	-0.244478	0.0303335	1
76972	Snhg20	-0.245626	0.039776	1
72194	Fbxl20	-0.245638	0.0240568	1
18938	Ppp1r14b	-0.24724	0.00454489	1
58180	Hic2	-0.247467	0.000486379	1
14225	Fkbp1a	-0.2475	0.0138319	1
192285	Phf21a	-0.248264	0.020617	1
20005	Rpl9	-0.248387	0.040351	1
224105	Pak2	-0.248636	0.000631577	1
16434	Itpa	-0.249266	0.035286	1
102634076	Gm20642	-0.249294	0.0380022	1
100042480	Nhsl2	-0.249465	0.0252202	1
-	Gm15494	-0.250099	0.0100183	1
20338	Sel1l	-0.251423	0.0111153	1
216505	Pik3ip1	-0.252048	0.025336	1
18747	Prkaca	-0.252103	0.00890432	1
70237	Bhlhb9	-0.252135	0.00144254	1
12308	Calb2	-0.252421	0.0323328	1
269941	Chsy1	-0.25251	0.00441612	1
319195	Rpl17	-0.252695	0.0039651	1
192195	Ash1l	-0.253203	0.0299109	1
12419	Cbx5	-0.253347	0.00917189	1
270120	Fat3	-0.254418	0.0223251	1
20444	St3gal2	-0.25578	0.0417824	1
20286	Zc3h7b	-0.256032	0.000216322	1
18099	Nlk	-0.256868	0.00590074	1
103978	Gpc5	-0.257689	0.00983501	1
97387	Strn4	-0.258247	0.0386757	1
73095	Slc25a42	-0.259102	0.00147994	1
12167	Bmpr1b	-0.259342	0.00779207	1
100039707	Mthfsl	-0.259491	0.000416782	1
21843	Tial1	-0.25972	0.0341795	1
108909	Aida	-0.259759	0.000149801	1
21781	Tfdp1	-0.259777	5.31e-05	0.830511
69256	Zfp397	-0.2598	0.028994	1
73368	Col20a1	-0.260212	0.0174338	1
59041	Stk25	-0.260635	0.0235897	1
18222	Numb	-0.260793	0.00653746	1
268420	Alkbh5	-0.260927	0.0035121	1
226352	Epb41l5	-0.261493	0.00182675	1
-	Gm47071	-0.262754	0.0155818	1
14232	Fkbp8	-0.263066	0.0182304	1
232087	Mat2a	-0.26407	0.0287481	1
14025	Bcl11a	-0.264776	0.00878593	1
70924	4921511C10Rik	-0.264816	0.0446884	1
108767	Pnrc1	-0.265033	0.00150153	1
66629	Golph3	-0.265345	0.00227493	1
-	Gm16541	-0.266151	0.0289854	1
22152	Tubb3	-0.266412	0.0045228	1
170826	Ppargc1b	-0.267042	0.0162409	1
78655	Eif3j1	-0.267114	0.00211033	1
81905	Cacng8	-0.267615	0.0319193	1
232333	Slc6a1	-0.26856	0.00347397	1
16971	Lrp1	-0.268743	0.00137105	1
65098	Zfand6	-0.269955	0.00095977	1
260302	Gga3	-0.270117	0.0347863	1
20091	Rps3a1	-0.270401	0.00456334	1
15558	Htr2a	-0.272042	0.00656843	1
212862	Chpt1	-0.272508	6.31e-07	0.00988161
51869	Rif1	-0.27449	0.00773099	1
56442	Serinc1	-0.275133	0.0138934	1
66609	Cryzl1	-0.275849	0.0104934	1
11931	Atp1b1	-0.276706	0.0414412	1
70383	Cox10	-0.279103	0.000128809	1
68197	Ndufc2	-0.280889	0.0094972	1
19241	Tmsb4x	-0.281296	0.0269565	1
68166	Spire1	-0.282513	0.019755	1
13207	Ddx5	-0.282689	0.0397264	1
18519	Kat2b	-0.282751	0.0155818	1
76892	Rnft1	-0.283299	0.0448732	1
108829	Jmjd1c	-0.285728	0.0409878	1
224807	Tmem63b	-0.287744	0.00731772	1
215378	Brinp3	-0.290143	0.0191262	1
234593	Ndrg4	-0.290393	0.0422801	1
19941	Rpl26	-0.291594	0.0236029	1
13688	Eif4ebp2	-0.291671	0.00378167	1
73218	Sppl2b	-0.292977	0.00157563	1
269881	Map3k10	-0.293709	0.00129442	1
18203	Ntan1	-0.293824	0.0296168	1
16363	Irf2	-0.294843	0.00215816	1
237987	Otop2	-0.29498	0.0375492	1
207683	Igsf11	-0.29513	0.00556355	1
16341	Eif3e	-0.295244	0.0242249	1
-	Gm48512	-0.29642	0.0480164	1
67273	Ndufa10	-0.297862	2.4e-10	3.75e-06
103236	Csnk1g2	-0.299898	0.0111354	1
18160	Npr1	-0.300065	0.000488692	1
22234	Ugcg	-0.300123	0.00501947	1
108660	Rnf187	-0.300534	0.00705231	1
237253	Lrp11	-0.300888	0.0397269	1
-	Usmg5	-0.301021	0.0050519	1
16492	Kcna4	-0.301242	0.0109997	1
14936	Gys1	-0.301442	0.000277284	1
228998	Arfgap1	-0.301798	0.048021	1
29864	Rnf11	-0.304428	0.00128154	1
16648	Kpna3	-0.30444	0.000177235	1
11518	Add1	-0.304716	0.0115628	1
66995	Zcchc18	-0.3064	0.00651535	1
225998	Rorb	-0.306893	0.0301258	1
57261	Brd4	-0.307293	0.00147806	1
67628	Anp32b	-0.307704	0.00529622	1
20720	Serpine2	-0.307743	0.00847769	1
100036537	Gm11149	-0.307962	0.00430782	1
170718	Idh3b	-0.308672	0.00373553	1
68581	Tmed10	-0.309468	0.0324455	1
12868	Cox8a	-0.310251	0.00131909	1
238037	Wdcp	-0.310268	0.000816353	1
20354	Sema4d	-0.310477	0.00219607	1
433667	Ankrd13c	-0.310769	0.0403058	1
14782	Gsr	-0.311022	0.0172386	1
211007	Trim41	-0.311675	0.0323639	1
104156	Etv5	-0.311956	0.0367189	1
84585	Rnf123	-0.312211	0.00109445	1
26556	Homer1	-0.312354	0.0208958	1
-	Atp5l	-0.31261	0.0325179	1
320808	Dcaf5	-0.313769	0.0372977	1
67448	Plxdc2	-0.314045	0.0017099	1
12317	Calr	-0.314703	0.0145199	1
102635387	Gm32743	-0.316156	3.19e-05	0.498878
66192	Lage3	-0.317044	0.0195143	1
101214	Tra2a	-0.317188	0.00319676	1
19248	Ptpn12	-0.317329	0.0198604	1
83603	Elovl4	-0.317387	0.0129857	1
18143	Npas2	-0.321046	0.00170958	1
100039795	Ildr2	-0.323193	0.0399027	1
17918	Myo5a	-0.323601	0.0141818	1
234366	Gatad2a	-0.325142	0.00101583	1
99650	4933434E20Rik	-0.326738	0.0350702	1
214469	Fam168b	-0.327079	0.000427051	1
18124	Nr4a3	-0.327134	0.00210807	1
75786	Ckap5	-0.327288	0.0096215	1
67789	Dalrd3	-0.327386	0.000485876	1
16367	Irs1	-0.328786	0.0332802	1
66205	Cd302	-0.32901	0.033435	1
12455	Ccnt1	-0.331003	0.0209466	1
55943	Stx8	-0.331499	0.0237102	1
77128	Crebrf	-0.331714	0.0136986	1
19283	Ptprz1	-0.331944	5.08e-05	0.794583
68169	Ndnf	-0.334974	0.0160172	1
76895	Bicd2	-0.33499	0.00463007	1
320492	A830018L16Rik	-0.336995	0.000165877	1
98660	Atp1a2	-0.337011	0.00211889	1
74513	Neto2	-0.337125	0.0060792	1
19325	Rab10	-0.338492	0.0451793	1
108958	Miga2	-0.338537	0.000254712	1
217944	Rapgef5	-0.3401	0.00158102	1
110521	Hivep1	-0.340883	0.0387046	1
74493	Tnks2	-0.343551	0.00123026	1
94109	Csmd1	-0.343687	0.0216765	1
27261	Dok3	-0.34392	0.00532617	1
243961	Shank1	-0.346049	0.00444823	1
66874	Ncbp3	-0.346066	0.0457897	1
68693	Hnrnpul2	-0.346291	0.0104659	1
22284	Usp9x	-0.351438	0.0368167	1
94221	Gopc	-0.351669	0.000166302	1
29812	Ndrg3	-0.351926	0.0430712	1
54667	Atp8b2	-0.352877	0.00020257	1
18472	Pafah1b1	-0.353345	0.000782742	1
628779	Hs3st4	-0.353474	0.0254814	1
16508	Kcnd2	-0.353697	0.0143599	1
217866	Cdc42bpb	-0.354555	0.000227809	1
21769	Zfand3	-0.35672	0.000514147	1
13542	Dvl1	-0.358397	0.00469987	1
21888	Tle4	-0.360349	0.0024929	1
18548	Pcsk1	-0.361027	0.0036652	1
30960	Vapa	-0.361542	4.21e-05	0.658757
225724	Mapk4	-0.362838	0.0152408	1
110157	Raf1	-0.363159	0.0116534	1
19043	Ppm1b	-0.364818	0.0343324	1
66645	Pspc1	-0.365072	0.00071756	1
327992	Hsf5	-0.36669	0.00136416	1
71721	Fam13c	-0.367613	0.00142953	1
545156	Kalrn	-0.369901	0.0200269	1
14681	Gnao1	-0.370366	0.0250481	1
103836	Zfp692	-0.372209	0.0123551	1
12161	Bmp6	-0.372337	0.0138076	1
-	Pak7	-0.372883	0.0172718	1
228852	Ppp1r16b	-0.374862	0.000670081	1
20587	Smarcb1	-0.37515	0.00289091	1
19274	Ptprm	-0.376702	0.0330478	1
68585	Rtn4	-0.378781	0.0197468	1
328572	Ep300	-0.380299	0.000481861	1
-	Fam49a	-0.382882	0.0278947	1
226757	Wdr26	-0.384223	0.00624835	1
14827	Pdia3	-0.385327	0.0260309	1
103537	Mbtd1	-0.385534	0.000931846	1
30795	Fkbp3	-0.387081	0.00169113	1
108100	Baiap2	-0.387741	0.0074926	1
52477	Angel2	-0.388471	0.0333272	1
100041367	Gm3294	-0.389997	0.0114053	1
65019	Rpl23	-0.39868	0.0297449	1
18027	Nfia	-0.399971	0.00404314	1
67857	Ppp6c	-0.400761	0.00485792	1
67713	Dnajc19	-0.403248	0.0064483	1
68493	Ndufaf4	-0.407149	0.000854756	1
56294	Ptpn9	-0.407457	0.0389061	1
13627	Eef1a1	-0.409746	0.00351761	1
320091	Ano4	-0.413726	0.0225164	1
14807	Grik3	-0.41433	0.0331035	1
74868	Tmem65	-0.41915	0.0200652	1
68295	Aar2	-0.430268	0.0171622	1
17967	Ncam1	-0.431636	0.0257636	1
230101	Gba2	-0.43166	0.00461397	1
18526	Pcdh10	-0.434803	0.00134854	1
15481	Hspa8	-0.437616	2.14e-06	0.033566
14683	Gnas	-0.451431	0.00672981	1
194388	Tet3	-0.458334	0.00321697	1
17760	Map6	-0.458463	0.000147116	1
18195	Nsf	-0.467421	0.00297767	1
330222	Sdk1	-0.468875	0.00361705	1
14415	Gad1	-0.469113	0.00742396	1
59021	Rab2a	-0.470476	0.000564325	1
320679	Samd12	-0.470628	0.0204371	1
67458	Ergic1	-0.472425	0.00202168	1
319807	Nwd2	-0.481962	0.00500876	1
216856	Nlgn2	-0.482378	1.87e-05	0.293169
65973	Asph	-0.497475	6.6e-06	0.103285
243764	Chrm2	-0.49888	0.0317677	1
11938	Atp2a2	-0.522646	0.0005381	1
14806	Grik2	-0.532881	0.0174664	1
233271	Luzp2	-0.5589	0.0230894	1
333639	Mamld1	-0.563109	0.000107762	1
74053	Grip1	-0.599518	0.00195031	1
17536	Meis2	-0.61428	0.0350261	1
140580	Elmo1	-0.616937	0.000560336	1
18231	Nxph1	-0.937193	0.0132333	1
243499	Lrrtm4	-1.04947	0.000236307	1

## Sheet: Glu3 Vdr-_VD-Hypo vs VDD
The change of gene expression was up-regulated
Gene ID	Symbol	Glu3 Vdr-_plus_All_betweenVD-Hypo vs VDD log2FoldChange	Glu3 Vdr-_plus_All_between_VD-Hypo vs VDD Pvalue	Glu3 Vdr-_plus_All_between_VD-Hypo vs VDD FDR
105247151	Gm42303	1.42564	8.6735e-142	1.56132e-137
257908	Olfr115	1.37455	5.31176e-88	9.5617e-84
-	Gm21798	1.05482	2.30355e-73	4.14663e-69
-	Gm26905	1.03753	2.72637e-62	4.90773e-58
-	Gm26883	0.951661	1.9965e-69	3.59391e-65
258096	Olfr112	0.94938	4.30964e-45	7.75778e-41
258286	Olfr113	0.927624	4.45802e-54	8.02489e-50
75099	Lysmd4	0.886276	3.29749e-57	5.93581e-53
-	Gm15398	0.874064	7.79467e-60	1.40312e-55
102634076	Gm20642	0.861552	5.09083e-57	9.164e-53
115486889	Gm16183	0.848425	1.82729e-49	3.28931e-45
108167511	9130015G15Rik	0.785042	1.94068e-41	3.49341e-37
73585	1700111E14Rik	0.779475	5.86803e-46	1.0563e-41
-	Gm36975	0.777099	1.31104e-43	2.36001e-39
-	Gm42948	0.75267	1.17302e-36	2.11155e-32
115488299	Gm45645	0.738041	3.54445e-36	6.38037e-32
319940	Sorbs2os	0.70213	1.86231e-31	3.35235e-27
101056014	AY036118	0.700127	5.11776e-32	9.21248e-28
94176	Dock2	0.699598	7.46054e-36	1.34297e-31
-	Gm48749	0.690917	2.93065e-31	5.27547e-27
-	Gm43376	0.685855	1.82925e-32	3.29283e-28
-	Gm44129	0.678469	3.05647e-30	5.50195e-26
75170	Nrg3os	0.67642	2.28343e-39	4.1104e-35
105244801	Gm16599	0.667974	6.15073e-32	1.10719e-27
330662	Dock1	0.667465	6.84027e-27	1.23132e-22
76867	Rhbdd1	0.648922	1.86998e-13	3.36616e-09
102636378	Macrod2os1	0.632851	1.52559e-30	2.74622e-26
28080	Atp5o	0.622495	5.64515e-30	1.01618e-25
-	Gm26954	0.615736	7.63089e-24	1.37364e-19
11816	Apoe	0.609845	3.86599e-23	6.95916e-19
74989	Csmd2os	0.60819	5.64221e-30	1.01565e-25
14164	Fgf1	0.601488	1.97809e-23	3.56076e-19
100038682	Gm10475	0.583231	4.35364e-19	7.83699e-15
105246804	D830024N08Rik	0.582053	5.77631e-26	1.03979e-21
-	Gm48678	0.577126	5.39004e-26	9.70261e-22
78012	4930473D10Rik	0.57602	1.03837e-18	1.86917e-14
216033	Ctnna3	0.573586	1.25698e-13	2.26269e-09
-	Gm15414	0.568622	2.94326e-24	5.29817e-20
100038975	Gm1992	0.566764	6.91845e-22	1.24539e-17
-	Gm20388	0.5409	2.20034e-35	3.96083e-31
23984	Pde10a	0.539657	1.80629e-13	3.25151e-09
14183	Fgfr2	0.529273	7.61039e-25	1.36995e-20
319215	4932413F04Rik	0.523615	4.76065e-29	8.56965e-25
-	Gm44151	0.522868	1.03215e-18	1.85798e-14
115487136	Gm37679	0.521079	2.08129e-19	3.74653e-15
-	Gm48742	0.516816	1.29072e-15	2.32343e-11
20274	Scn9a	0.513811	5.31938e-18	9.57541e-14
78056	4930567K20Rik	0.512806	4.93901e-18	8.89072e-14
74303	1700109K24Rik	0.502735	8.5691e-24	1.54252e-19
-	Gm26565	0.485588	7.23653e-20	1.30265e-15
11682	Alk	0.477867	3.05394e-13	5.4974e-09
-	Gm26906	0.475733	1.42758e-18	2.56979e-14
105244168	Gm12227	0.463933	1.27068e-26	2.28736e-22
64706	Scube1	0.460495	9.00509e-20	1.62101e-15
17311	Kitl	0.459988	1.07432e-12	1.93388e-08
75833	4930532I03Rik	0.457088	2.72927e-20	4.91296e-16
-	Gm48091	0.451538	7.70442e-16	1.38687e-11
212996	Galnt17	0.451269	2.45084e-11	4.41175e-07
258284	Olfr114	0.446948	6.27766e-19	1.13004e-14
320301	E530011L22Rik	0.444119	4.19857e-22	7.55785e-18
-	Gm48383	0.443536	3.75815e-15	6.76505e-11
20511	Slc1a2	0.437728	2.14502e-12	3.86125e-08
258625	Olfr116	0.429454	5.94682e-14	1.07049e-09
108168933	Gm12353	0.428375	6.58089e-16	1.18463e-11
102639955	Gm36146	0.427374	2.83187e-20	5.09765e-16
12286	Cacna1a	0.419408	3.42547e-28	6.1662e-24
102635387	Gm32743	0.418346	4.67647e-16	8.41812e-12
107227	Macrod1	0.418211	4.90781e-12	8.83455e-08
102632686	Gm16351	0.41701	3.51768e-12	6.33218e-08
102640822	Nr6a1os	0.414079	3.78246e-20	6.80881e-16
12014	Bach2	0.413553	1.68273e-07	0.00302908
102635268	Gm15738	0.411681	5.95758e-13	1.07242e-08
329942	Csmd2	0.410487	5.8813e-18	1.05869e-13
22215	Ube3a	0.407571	2.79672e-21	5.03437e-17
69295	Far1os	0.405895	7.19495e-15	1.29516e-10
-	Gm42439	0.404405	1.36905e-11	2.46443e-07
-	Gm26904	0.398089	8.20072e-13	1.47621e-08
20190	Ryr1	0.396895	9.93283e-11	1.78801e-06
56079	Astn2	0.396862	3.91894e-11	7.05448e-07
66809	Krt20	0.394668	1.41112e-21	2.54015e-17
58250	Chst11	0.393933	1.57781e-12	2.84022e-08
235320	Zbtb16	0.393773	1.98754e-10	3.57777e-06
-	Gm26835	0.393265	1.29747e-12	2.33558e-08
100040270	Rapgef4os1	0.393261	2.81698e-10	5.07085e-06
74480	Samd4	0.392618	1.59104e-11	2.86403e-07
-	Gm48747	0.386325	3.88127e-13	6.98668e-09
192198	Lrrc4	0.383665	9.65641e-11	1.73825e-06
81840	Sorcs2	0.379852	1.15209e-12	2.07387e-08
75075	4930517O19Rik	0.377786	8.27498e-12	1.48958e-07
75893	4930587E11Rik	0.374743	2.06967e-10	3.72562e-06
-	Gm37240	0.373949	3.30397e-10	5.94748e-06
13010	Cst3	0.373661	2.14283e-09	3.8573e-05
-	Gm47271	0.370236	1.63229e-09	2.93828e-05
102639188	Gm27008	0.370139	2.66511e-09	4.79747e-05
74370	Rptor	0.369252	1.06294e-11	1.9134e-07
73990	4930455C13Rik	0.366257	9.36558e-12	1.6859e-07
71349	5430427M07Rik	0.364499	8.46925e-12	1.52455e-07
432940	Otulin	0.363945	8.75461e-11	1.57592e-06
237353	Sh3rf3	0.363513	7.68885e-13	1.38407e-08
20357	Sema5b	0.361417	6.3613e-08	0.0011451
381489	Rxfp1	0.359336	0.000493882	1
-	Gm48512	0.357277	4.75314e-09	8.55613e-05
-	Gm26749	0.354074	1.95051e-11	3.51111e-07
78899	4932443L11Rik	0.353002	1.94869e-13	3.50784e-09
215458	Gm43915	0.350126	1.79392e-16	3.22924e-12
625222	Gm15520	0.3436	1.34848e-09	2.4274e-05
100504539	Gm20275	0.342818	6.58898e-09	0.000118608
71685	Galnt14	0.338564	8.5577e-10	1.54047e-05
-	Dtnbos	0.337702	1.12311e-10	2.02172e-06
319807	Nwd2	0.337572	3.19215e-05	0.574619
11601	Angpt2	0.334775	9.30109e-15	1.67429e-10
243961	Shank1	0.332868	9.60289e-09	0.000172862
67484	Eepd1	0.332721	1.04106e-07	0.001874
246746	Cd300lf	0.330491	1.55914e-11	2.8066e-07
-	Gm26551	0.327066	3.52835e-11	6.35137e-07
72160	Tmem163	0.326696	3.71154e-12	6.68115e-08
14107	Fat1	0.325738	4.97217e-07	0.0089504
-	Gm26936	0.325487	4.30805e-08	0.000775491
100036537	Gm11149	0.324894	1.66039e-12	2.98887e-08
16504	Kcnc3	0.324213	1.70779e-08	0.00030742
114873	Dscaml1	0.323155	4.83904e-11	8.71075e-07
75083	Usp50	0.322234	2.15689e-09	3.88262e-05
12393	Runx2	0.32031	4.07922e-06	0.07343
11941	Atp2b2	0.317886	1.72444e-10	3.10417e-06
-	Gm26827	0.314927	8.83438e-12	1.59028e-07
11431	Acp1	0.314626	1.28698e-06	0.023167
54722	Gsdme	0.313286	3.01918e-08	0.000543482
14375	Xrcc6	0.312968	2.93258e-08	0.000527895
320825	Samd5	0.312637	1.4374e-06	0.0258746
68691	Kansl1l	0.310805	6.04089e-07	0.0108742
70858	4921511I17Rik	0.310561	5.79911e-11	1.0439e-06
243548	Prickle2	0.308578	4.19373e-07	0.00754913
22217	Usp12	0.308138	9.81853e-07	0.0176743
16451	Jak1	0.304784	1.67222e-07	0.00301017
78929	Polr3h	0.301936	3.01836e-11	5.43335e-07
-	Gm49003	0.30156	1.00624e-09	1.81132e-05
224650	Anks1	0.300912	2.76315e-07	0.00497395
-	Gm15563	0.299769	6.52604e-09	0.000117475
102643083	Gm13919	0.299559	3.15645e-07	0.00568193
234353	Psd3	0.29807	1.35856e-07	0.00244554
72599	Pdia5	0.296256	2.13777e-06	0.038482
319582	6430573F11Rik	0.296084	4.53986e-07	0.0081722
-	Gm48239	0.295236	1.97101e-11	3.54802e-07
13048	Cux2	0.294922	4.25121e-10	7.6526e-06
78749	Filip1l	0.29431	3.71813e-07	0.00669301
75906	Fam184a	0.293367	2.14581e-11	3.86268e-07
71566	Clmp	0.292933	1.7741e-07	0.00319356
102634101	Gm31763	0.29284	3.11638e-09	5.60979e-05
13167	Dbi	0.289889	1.56084e-07	0.00280968
319476	Lrtm1	0.289815	3.07476e-08	0.000553488
18754	Prkce	0.288806	2.39392e-08	0.00043093
66673	Sorcs3	0.288739	3.82944e-07	0.00689337
11676	Aldoc	0.287643	1.3433e-09	2.41808e-05
118567821	Gm48727	0.287269	4.30646e-10	7.75205e-06
-	Plxna4os3	0.286855	7.82922e-08	0.00140934
16560	Kif1a	0.28648	2.2085e-06	0.0397551
75793	4933432K03Rik	0.286317	1.6176e-08	0.000291185
75956	Srrm2	0.283377	1.34493e-09	2.42101e-05
-	Gm26836	0.282344	5.43013e-06	0.0977478
20090	Rps29	0.281007	1.59549e-06	0.0287203
71323	Rassf8	0.280686	2.32095e-05	0.417794
628779	Hs3st4	0.279419	0.00135094	1
73489	1700080N15Rik	0.278768	1.8643e-08	0.000335593
170771	Khdrbs2	0.278031	0.0363368	1
71436	Flrt3	0.276544	5.3515e-06	0.0963323
-	Gm15594	0.27645	2.43541e-08	0.000438398
12554	Cdh13	0.276252	5.62208e-05	1
215114	Hip1	0.274684	7.39751e-06	0.133163
54153	Rasa4	0.274511	2.24455e-05	0.404041
76626	Msi2	0.274348	2.80803e-09	5.05474e-05
241576	Ldlrad3	0.274192	1.56976e-05	0.282572
72555	Shisa9	0.27325	6.97927e-06	0.125634
17708	mt-Co1	0.27099	1.50289e-05	0.270536
74440	Cmip	0.270586	3.17446e-08	0.000571434
73558	1700110K17Rik	0.269189	2.75151e-09	4.95298e-05
74038	Brip1os	0.267011	2.03522e-06	0.036636
76798	Srrm4os	0.266974	1.90853e-06	0.0343554
110197	Dgkg	0.266894	2.28449e-05	0.411231
73921	Scpep1os	0.266649	9.05951e-10	1.6308e-05
26559	Hunk	0.266634	9.68352e-05	1
-	Gm49179	0.265908	3.07922e-07	0.0055429
100038392	Gm10785	0.263926	4.66313e-07	0.0083941
-	Gm26733	0.262363	5.3381e-06	0.0960912
66503	1810034E14Rik	0.261947	1.07904e-06	0.0194237
11426	Macf1	0.261936	2.69855e-11	4.85766e-07
629678	Gm6994	0.26143	2.29147e-06	0.0412488
-	Gm12064	0.26058	1.95435e-06	0.0351802
74880	4930445B16Rik	0.259712	4.88538e-07	0.00879418
73867	4930428E07Rik	0.258241	4.52008e-09	8.1366e-05
56490	Zbtb20	0.25813	0.000935277	1
320116	Fndc9	0.257763	2.28696e-05	0.411676
105689	Mycbp2	0.255724	2.86739e-07	0.00516159
74840	Manf	0.255697	9.09583e-06	0.163734
20418	Shc3	0.255404	3.84667e-05	0.692439
68955	Srrm4	0.254673	1.29973e-07	0.00233965
-	Gm16564	0.254402	7.7423e-08	0.00139369
100503866	Gm15558	0.254195	1.90228e-11	3.42429e-07
29875	Iqgap1	0.2541	4.28889e-06	0.0772044
17751	Mt3	0.253919	6.65579e-06	0.119811
668212	Efr3b	0.253461	1.6954e-05	0.30519
227120	Plcl1	0.253354	0.00260692	1
68295	Aar2	0.252965	0.000135772	1
98660	Atp1a2	0.252601	2.75047e-07	0.00495112
-	Gm26542	0.25132	3.45628e-09	6.22166e-05
-	Gm26798	0.251257	2.29596e-07	0.00413296
102634295	Gm16189	0.249525	1.88836e-06	0.0339923
71302	Arhgap26	0.248952	2.68597e-05	0.483502
71750	R3hdm2	0.248742	2.43102e-06	0.0437607
242570	Raver2	0.248615	4.42156e-06	0.0795926
101056032	Gm42609	0.248071	1.41558e-08	0.000254819
105246	Brd9	0.247016	3.84587e-05	0.692295
21848	Trim24	0.246592	9.4806e-05	1
15571	Elavl3	0.246518	7.15234e-06	0.128749
118568179	Gm26854	0.245566	3.67646e-08	0.0006618
320158	Zmat4	0.244295	1.11503e-05	0.200716
223267	Ggact	0.243635	0.000185507	1
108073	Grm7	0.242774	2.27935e-17	4.10306e-13
110893	Slc8a3	0.242678	6.89579e-05	1
330267	Thsd7a	0.242585	1.76985e-12	3.18591e-08
66775	Hacd4	0.242219	1.89163e-08	0.000340512
77569	Limch1	0.242057	1.29708e-07	0.00233487
-	Gm26561	0.241774	7.45493e-06	0.134196
69908	Rab3b	0.241484	7.22506e-05	1
-	Gm26694	0.2412	8.43152e-05	1
26360	Angptl2	0.240268	3.29399e-05	0.592952
269700	Hectd4	0.240028	1.47457e-05	0.265437
78849	B430010I23Rik	0.240025	0.000333261	1
19377	Rai1	0.239674	0.000136238	1
69781	1600010M07Rik	0.239583	6.80161e-06	0.122436
81703	Jdp2	0.239448	6.71911e-06	0.120951
-	Gm27016	0.23701	2.32633e-06	0.0418763
382018	Unc13a	0.236248	9.57768e-05	1
21859	Timp3	0.235833	4.9009e-07	0.00882211
236915	Arhgef9	0.235544	4.93975e-06	0.0889204
16500	Kcnb1	0.234826	0.000170307	1
-	Gm17231	0.234392	2.10688e-05	0.37926
74325	Cltb	0.233999	6.96198e-05	1
54214	Golga4	0.232426	6.08304e-05	1
432713	Gm5441	0.232047	6.26341e-09	0.000112748
73880	4930415C11Rik	0.23176	2.07787e-05	0.374037
-	Gm47167	0.231474	6.1018e-05	1
68947	Chst8	0.231003	7.74712e-05	1
102634949	Gm13269	0.23073	2.09498e-07	0.00377118
103978	Gpc5	0.23073	0.00274984	1
19886	Ros1	0.230121	9.90437e-06	0.178289
70892	Ttll7	0.22988	7.77947e-05	1
243616	Slc6a11	0.228718	4.31929e-08	0.000777515
107769	Tm6sf1	0.22858	0.00012529	1
56419	Diaph3	0.228	0.0142289	1
79196	Osbpl5	0.227818	6.62529e-06	0.119262
-	Gm7580	0.22692	1.02997e-06	0.0185405
242297	Fam110b	0.226848	0.000262527	1
67671	Rpl38	0.226725	2.64174e-05	0.475539
69750	2410021H03Rik	0.22649	1.84412e-08	0.000331961
99470	Magi3	0.226151	0.000823586	1
14357	Dtx1	0.226131	0.000303291	1
17760	Map6	0.225869	0.000318937	1
-	AC151836.1	0.225224	9.49707e-08	0.00170957
269152	Kif26b	0.225161	0.00011776	1
66497	Cmss1	0.224593	3.1804e-07	0.00572503
17196	Mbp	0.223167	0.000901662	1
108154	Adamts6	0.221775	0.000961479	1
93695	Gpnmb	0.220978	0.00013923	1
241514	Zfp804a	0.220238	3.68051e-09	6.62528e-05
-	Gm44079	0.219414	1.44603e-10	2.603e-06
328075	C630031E19Rik	0.218777	4.59806e-13	8.27697e-09
-	Gm26816	0.218179	5.57282e-06	0.100316
71069	Stox2	0.217748	7.45162e-05	1
102639720	Gm15083	0.216927	2.07073e-09	3.72753e-05
15466	Hrh2	0.216765	0.00156294	1
-	Gm16093	0.216363	1.34897e-06	0.0242828
11419	Asic1	0.216041	0.000573015	1
74410	Ttll11	0.215837	0.000166275	1
102633389	Gm31224	0.215584	3.76014e-07	0.00676863
109246	Tspan9	0.215082	0.000321832	1
69539	Trnp1	0.215079	0.000360465	1
12161	Bmp6	0.21504	0.00059381	1
19281	Ptprt	0.214936	2.17031e-06	0.0390677
-	Gm43713	0.214724	0.000719066	1
102640025	Gm36198	0.214558	9.637e-06	0.173476
192167	Nlgn1	0.214286	0.00994259	1
140795	P2ry14	0.213577	0.00347726	1
105244354	Gm11457	0.213347	4.0204e-07	0.00723712
28109	D10Wsu102e	0.213246	0.00237903	1
228836	Dlgap4	0.213038	0.00146656	1
17710	mt-Co3	0.211973	3.97623e-05	0.715761
119086081	Gm26917	0.211892	0.00223423	1
116904	Alpk3	0.211666	0.00136351	1
69918	2610020C07Rik	0.211003	0.000776978	1
214230	Pak6	0.210889	0.000696712	1
12349	Car2	0.209945	0.00104063	1
58175	Rgs20	0.209254	0.00408468	1
75448	Rsf1os1	0.209216	0.000457044	1
14269	Fnbp1	0.209064	0.000505207	1
353326	Rtl1	0.207372	2.42451e-06	0.0436436
-	Platr31	0.206853	2.00548e-05	0.361007
98402	Sh3bp4	0.206573	0.00134686	1
24117	Wif1	0.206436	7.14174e-05	1
16978	Lrrfip1	0.206002	0.000607419	1
195646	Hs3st2	0.20584	0.0182153	1
-	3110021N24Rik	0.205674	0.000673945	1
67367	Paxbp1	0.204323	0.00325954	1
13435	Dnmt3a	0.203698	0.000694029	1
68738	Acss1	0.203529	0.00183448	1
100041367	Gm3294	0.202869	0.00106589	1
107746	Rapgef1	0.202799	0.00126553	1
70571	Tcerg1l	0.202711	0.000522607	1
16773	Lama2	0.202615	0.00951849	1
100072	Camta1	0.202536	2.47142e-05	0.44488
-	Gm16552	0.202474	2.99528e-05	0.53918
54486	Hpgds	0.202226	0.000783999	1
74342	Lrrtm1	0.202208	0.00130062	1
17754	Map1a	0.202086	0.000318692	1
-	Gm26804	0.201908	9.70808e-07	0.0174755
71100	4933413L06Rik	0.201681	0.000159959	1
102635655	Gm28375	0.201449	0.00232912	1
-	Gm38251	0.20126	0.000582256	1
227325	Dner	0.201162	0.000618533	1
208076	Pknox2	0.20108	0.00327204	1
53901	Rcan2	0.200721	0.000174032	1
20116	Rps8	0.200637	0.00497228	1
106389	Eaf2	0.200491	0.000204785	1
83674	Cnnm1	0.20016	0.00207665	1
102635541	Gm32849	0.19947	0.00145272	1
80890	Trim2	0.199359	0.00035954	1
100503869	Mkln1os	0.199068	8.94336e-05	1
280645	B3gat2	0.198969	4.41459e-08	0.00079467
-	Gm26918	0.19887	4.33973e-08	0.000781195
66177	Ubl5	0.198865	6.91256e-06	0.124433
69257	Elf2	0.198029	5.13051e-05	0.923542
230959	Ajap1	0.197832	0.00659464	1
13713	Elk3	0.197791	1.4459e-05	0.260276
68203	Diras2	0.197198	0.000627018	1
52850	Sgsm1	0.196702	0.0039165	1
319468	Ppm1h	0.196592	0.000767645	1
-	Gm29237	0.196468	1.01785e-10	1.83224e-06
70207	Taco1	0.196241	1.163e-06	0.0209351
11776	Ap3d1	0.195453	0.000607878	1
53378	Sdcbp	0.194423	0.000106458	1
-	Gm47134	0.19441	3.91089e-07	0.00704
382056	Crtc1	0.193053	0.000173776	1
99371	Arfgef2	0.192841	0.000188379	1
268996	Ss18	0.192546	0.0212275	1
26408	Map3k5	0.192119	7.4092e-05	1
98910	Usp6nl	0.191945	0.00279942	1
20623	Snrk	0.19148	0.000765182	1
270192	Rab6b	0.191244	0.00250204	1
20346	Sema3a	0.191067	0.00952795	1
71388	5530401A14Rik	0.190926	0.000138982	1
14406	Gabrg2	0.190813	0.00129442	1
18190	Nrxn2	0.189896	0.00537099	1
269116	Nfasc	0.189638	0.00211137	1
24053	Sgcg	0.189255	0.0190036	1
58998	Nectin3	0.188537	0.000142644	1
20788	Srebf2	0.18799	0.00503551	1
27414	Sergef	0.187695	0.00434663	1
228012	Tlk1	0.187288	0.0033799	1
14401	Gabrb2	0.187282	2.77639e-09	4.99778e-05
224902	Safb2	0.187021	0.0032024	1
56421	Pfkp	0.186936	0.00218362	1
118567695	Gm48293	0.186659	8.93614e-06	0.160859
67458	Ergic1	0.186535	0.00421023	1
26557	Homer2	0.185475	0.000135554	1
74741	C2cd5	0.185189	0.000872126	1
-	Gm47071	0.185168	6.34911e-07	0.011429
26936	Mprip	0.184977	0.00121831	1
-	Gm11817	0.1846	0.0131452	1
70097	Sash1	0.184166	0.00797934	1
-	Gm13402	0.183924	0.00016468	1
-	Gm21954	0.183658	1.87129e-06	0.0336851
100502933	Gm19461	0.183637	2.17581e-06	0.0391667
232599	Gm4876	0.183536	2.63617e-06	0.0474536
104156	Etv5	0.183408	0.0120349	1
19270	Ptprg	0.18328	0.0185619	1
268482	Krt12	0.183079	0.0046852	1
100042143	Gm3693	0.182852	3.70058e-05	0.666142
66832	Rsph3a	0.182309	5.08558e-06	0.0915455
53379	Hnrnpa2b1	0.181786	0.00143017	1
65019	Rpl23	0.181732	0.00158267	1
99382	Abtb2	0.181559	0.0101721	1
102640951	Gm15614	0.181518	4.42808e-05	0.797098
231876	Lmtk2	0.181436	0.000223759	1
329502	Pla2g4e	0.1813	0.00192684	1
628813	Gm11437	0.181169	0.00755802	1
70999	Naa40	0.181142	0.00475028	1
12876	Cpe	0.18093	0.00118597	1
-	Gm16337	0.180773	2.18156e-05	0.392702
-	Gm48765	0.180319	0.000140014	1
73491	1700085D07Rik	0.179878	0.00248986	1
-	Gm44686	0.179848	0.00567555	1
110606	Fntb	0.179449	0.000509681	1
100503469	Gm19710	0.179265	0.00517968	1
320691	C230088H06Rik	0.178672	9.08357e-05	1
67225	Rnpc3	0.17855	0.00476353	1
226744	Cnst	0.178343	0.0167956	1
72713	Angptl1	0.178341	1.07019e-06	0.0192645
69972	2810425M01Rik	0.177851	2.46288e-06	0.0443343
330812	Rnf150	0.177585	5.87787e-05	1
207565	Camkk2	0.177018	0.0131727	1
72472	Slc16a10	0.176523	0.00487357	1
-	Gm28379	0.176511	7.1293e-05	1
66541	Immp1l	0.176271	0.0108292	1
14645	Glul	0.176032	0.000370297	1
109333	Pkn2	0.175975	0.00498466	1
76829	Dok5	0.175866	0.0047976	1
215690	Nav1	0.175771	0.00155634	1
396184	Flrt1	0.175708	0.00209816	1
-	Gm11659	0.1755	0.00187655	1
75941	4930570B17Rik	0.175478	0.0131813	1
170753	Zfp704	0.175326	0.0114958	1
329274	Fam163a	0.174746	0.000843563	1
26875	Pclo	0.17467	0.00333068	1
19275	Ptprn	0.174494	0.0010907	1
574403	Fam196b	0.17428	0.0171001	1
-	Gm17178	0.173759	6.32948e-06	0.113937
54338	Slc23a2	0.173673	0.000730907	1
19091	Prkg1	0.173551	0.0028805	1
-	Gm10135	0.173503	0.000158406	1
225742	St8sia5	0.173381	0.0175682	1
-	Gm42669	0.172723	0.000276177	1
69393	1700024B18Rik	0.172675	0.000259061	1
18984	Por	0.172673	0.000478761	1
-	AC165271.1	0.172283	1.03216e-08	0.000185799
-	Gm26786	0.172239	1.97574e-05	0.355652
319454	Rptoros	0.172069	2.07637e-07	0.00373767
16574	Kif5c	0.171987	0.00155973	1
114715	Spred1	0.17184	0.00330225	1
17925	Myo9b	0.171632	0.00726203	1
627214	Fam196a	0.171621	0.0162052	1
213556	Plekhh2	0.171028	0.0255162	1
72007	Fndc3b	0.170838	0.00119808	1
102637576	Gm15283	0.170696	0.00085919	1
108169163	Gm20404	0.169938	7.62628e-06	0.137281
-	Gm47523	0.169834	2.71827e-05	0.489316
75607	Wnk2	0.169669	0.0105751	1
73683	Atg16l2	0.169617	0.0052581	1
67041	Oxct1	0.169474	0.00479905	1
81907	Tmem108	0.169171	3.32775e-07	0.00599028
-	Gm26859	0.168978	0.000212757	1
12217	Bsn	0.168901	0.0122846	1
118567723	Gm16126	0.168259	4.64565e-06	0.0836263
16971	Lrp1	0.168153	0.000209531	1
102639888	Gm17227	0.168134	0.00687975	1
-	Gm45895	0.168122	0.037896	1
208922	Cpeb3	0.167993	0.000752238	1
329908	Usp24	0.167206	0.0134941	1
74206	Sipa1l3	0.167083	0.00960962	1
100019	Mdn1	0.16697	0.0248168	1
-	Gm26518	0.16693	0.0102572	1
226255	Atrnl1	0.16683	1.36414e-05	0.245558
54169	Kat6b	0.166802	0.00804272	1
13494	Drg1	0.166685	0.0246425	1
20085	Rps19	0.166663	7.6971e-06	0.138555
23972	Papss2	0.166482	2.13966e-05	0.38516
13821	Epb41l1	0.16646	0.000795367	1
-	Gm48677	0.166013	0.000339068	1
-	Smim4	0.16585	0.00603559	1
239667	Dip2b	0.165201	0.00522164	1
75845	4930567K12Rik	0.164964	0.000416279	1
56508	Rapgef4	0.164873	0.00489985	1
17342	Mitf	0.164378	0.0147267	1
11604	Agrp	0.16417	0.0020694	1
241770	Rims4	0.163879	0.0195056	1
18049	Ngf	0.163856	0.0427506	1
74868	Tmem65	0.163355	0.00539022	1
105246389	Gm26823	0.163007	1.04732e-08	0.000188527
-	AC149090.1	0.162983	0.00065384	1
115490342	6530409C15Rik	0.162638	0.000518344	1
108116	Slco3a1	0.162464	0.00435979	1
74309	Osbp2	0.162314	0.00447732	1
81000	Rad54l2	0.162164	0.0061473	1
269702	Mphosph9	0.161335	0.00781623	1
102642321	Gm38604	0.16112	0.000880661	1
100038426	Gm10563	0.161041	0.000464501	1
73261	1700037C18Rik	0.160962	8.37583e-06	0.150773
100504717	Gm12709	0.160804	0.00415479	1
-	Gm44511	0.160803	0.000635459	1
20239	Atxn2	0.160769	0.0131716	1
223864	Rapgef3	0.160691	0.00582501	1
414120	E330018M18Rik	0.160545	2.1335e-05	0.384051
75572	Acyp2	0.160289	0.0331071	1
20361	Sema7a	0.160112	0.0075141	1
102639283	Gm13584	0.160042	3.72259e-08	0.000670104
329679	Fnip2	0.159444	0.0383729	1
67916	Plpp3	0.159345	6.39603e-05	1
382253	Cdkl5	0.158839	0.00743079	1
16582	Kifc3	0.158815	0.000989178	1
13855	Epn2	0.158706	0.0056367	1
108167900	Gm12224	0.158442	6.03142e-05	1
76198	6330576A10Rik	0.157849	5.64949e-05	1
56224	Tspan5	0.157423	0.00127067	1
20393	Sgk1	0.157335	0.0495101	1
102632621	Gm30648	0.157262	2.4054e-05	0.432995
70839	P2ry12	0.157105	0.00116588	1
320878	Mical2	0.15706	0.00304105	1
319448	Fndc3a	0.157018	0.00733001	1
321014	4930473A02Rik	0.157008	0.000257583	1
217124	Ppp1r9b	0.156759	0.00443353	1
210801	Unc5d	0.156556	0.00125333	1
215748	Cnksr3	0.156506	0.0214429	1
69807	Trim32	0.156472	0.00718144	1
102642202	Gm15511	0.156019	3.17246e-05	0.571075
212880	Ddx46	0.155822	0.000586243	1
20112	Rps6ka2	0.155678	0.00402663	1
14886	Gtf2i	0.155389	0.0262967	1
58996	Arhgap23	0.155299	0.00557945	1
269610	Chd5	0.155062	0.0173479	1
59009	Sh3rf1	0.154951	0.0155724	1
232685	Lncpint	0.154843	0.00207348	1
16498	Kcnab2	0.154684	0.00324372	1
-	Gm47423	0.15421	0.00162686	1
77533	C030034I22Rik	0.153742	0.000557446	1
100503106	Gm13944	0.153672	0.0307245	1
115489344	Far2os1	0.153614	1.21601e-07	0.00218893
102637797	A330015K06Rik	0.153315	1.52359e-05	0.274262
21452	Tcn2	0.152972	0.0192126	1
209225	Zfp710	0.152948	0.00288761	1
54604	Pcnx	0.152502	0.00187364	1
-	Gm42917	0.152102	0.00539628	1
-	Gm11309	0.15188	0.0295484	1
69926	Dnah17	0.151786	1.34172e-06	0.0241522
56516	Rbms2	0.151724	0.00217769	1
72605	Car10	0.151571	0.00646542	1
23966	Tenm4	0.151413	0.000640917	1
652925	Tmem243	0.151341	0.0357569	1
105148	Iars	0.151232	0.0255948	1
14660	Gls	0.151168	0.00327502	1
16709	Ktn1	0.15085	0.0226561	1
226251	Ablim1	0.150596	0.0245588	1
211936	Ccdc73	0.150125	0.00132938	1
-	Gm26693	0.150066	6.31263e-05	1
19134	Prpf4b	0.150052	0.0377176	1
The change of gene expression was down-regulated
233280	Nipa1	-0.150251	0.0214743	1
211329	Ncoa7	-0.150368	0.00711322	1
77827	Krba1	-0.150443	7.90702e-05	1
16210	Impact	-0.150478	0.0215841	1
93757	Immp2l	-0.150569	0.0261719	1
14348	Fut9	-0.150755	0.000397199	1
18949	Pnn	-0.150999	0.0390174	1
57258	Xpo4	-0.151497	0.000570119	1
66797	Cntnap2	-0.152068	8.09021e-06	0.145632
18193	Nsd1	-0.152321	0.00106528	1
67826	Snap47	-0.152532	0.00190234	1
71900	Tmem106b	-0.15269	1.60416e-06	0.0288765
23789	Coro1b	-0.152808	0.00199092	1
66049	Rogdi	-0.152854	0.0042411	1
333639	Mamld1	-0.152889	0.027037	1
15081	H3f3b	-0.153332	0.0208488	1
214580	Pstk	-0.153466	0.00230111	1
20817	Srpk2	-0.153743	0.0048081	1
231464	Cnot6l	-0.15392	0.0169602	1
230597	Zfyve9	-0.154162	0.0116827	1
18146	Npdc1	-0.154186	0.00925007	1
66995	Zcchc18	-0.154458	0.0102636	1
381695	N4bp2l2	-0.154493	0.0193305	1
93736	Aff4	-0.1546	0.0359827	1
72020	Zfp654	-0.154678	0.0334952	1
93730	Lztfl1	-0.154717	0.0218537	1
57896	Krcc1	-0.154863	0.00140445	1
14593	Ggps1	-0.155022	0.0210469	1
22152	Tubb3	-0.155063	0.00579607	1
77766	Elp4	-0.155134	0.00997391	1
18526	Pcdh10	-0.155142	0.0239417	1
74998	Rab11fip2	-0.155336	0.0154517	1
227446	2310035C23Rik	-0.155345	0.0335834	1
83946	Phip	-0.156059	0.00901645	1
208650	Cblb	-0.156071	0.0241673	1
66880	Rsrc1	-0.156271	0.0129118	1
67581	Tbc1d23	-0.156295	0.0155831	1
94275	Maged1	-0.156541	0.0172627	1
78593	Nrip3	-0.156569	0.00229395	1
218850	Fam208a	-0.156643	0.0193662	1
114679	Selenom	-0.156749	0.0043237	1
246179	Fktn	-0.15711	0.0157889	1
72238	Tbc1d5	-0.157151	0.0279221	1
69940	Exoc1	-0.157189	0.00115468	1
14629	Gclc	-0.157327	0.00225754	1
75826	Senp2	-0.157422	0.0346092	1
18679	Phka1	-0.157558	0.0164652	1
73288	Vps50	-0.157562	0.0162473	1
232087	Mat2a	-0.157743	0.0140815	1
20384	Srsf5	-0.157771	0.00581684	1
71096	Sntg1	-0.158107	8.21739e-05	1
239719	Mkl2	-0.15845	0.0265701	1
432731	Zscan26	-0.158469	0.0112553	1
330450	Far2	-0.158986	0.0365301	1
13806	Eno1	-0.159639	0.00547067	1
13640	Efna5	-0.159732	0.0226547	1
56480	Tbk1	-0.160063	0.00231913	1
239647	Pced1b	-0.16027	0.00404273	1
209224	Enox2	-0.160311	0.018034	1
76654	Upp2	-0.160324	0.00710148	1
20617	Snca	-0.160575	0.0183823	1
66094	Lsm7	-0.160606	9.95508e-05	1
14007	Celf2	-0.160666	1.71545e-13	3.08798e-09
26900	Ddx3y	-0.161214	0.00808137	1
52615	Suz12	-0.161225	0.00429421	1
19215	Ptgds	-0.161367	0.00128131	1
22680	Zfp207	-0.161403	0.0191767	1
102633291	Gm31152	-0.161429	7.44292e-05	1
74316	Isca2	-0.161618	0.000461086	1
192197	Bcas3	-0.16167	0.0118339	1
78751	Zc3h6	-0.161763	0.0204798	1
213262	Fstl5	-0.161786	0.00459297	1
68316	Apoo	-0.162166	0.00178604	1
20977	Syp	-0.162453	0.00734833	1
192289	Tmlhe	-0.162679	0.00411828	1
17957	Napb	-0.162724	0.0145684	1
66231	Thoc7	-0.162793	0.00815073	1
22099	Tsn	-0.163503	0.000629147	1
18674	Slc25a3	-0.163868	0.00382555	1
70713	Gpr137c	-0.163944	0.0458126	1
234076	Tmco3	-0.163952	0.00232732	1
333605	Frmpd4	-0.164141	1.89779e-05	0.341621
234267	Gpm6a	-0.164309	0.00405028	1
18196	Nsg1	-0.164572	8.9929e-05	1
103583	Fbxw11	-0.164636	0.00890244	1
16011	Igfbp5	-0.164796	0.0187596	1
69823	Fyttd1	-0.164804	0.00719428	1
56717	Mtor	-0.165173	0.0125138	1
269109	Dpp10	-0.165495	1.02949e-06	0.0185318
12166	Bmpr1a	-0.165853	0.00754032	1
71865	Fbxo30	-0.166483	0.00135413	1
14567	Gdi1	-0.166943	0.0123832	1
236790	Ints6l	-0.167726	0.0059684	1
269529	Fbxo10	-0.168098	0.00456216	1
77531	Anks1b	-0.168175	0.00161698	1
218035	Vps41	-0.168236	0.0114181	1
11797	Birc2	-0.168403	0.00569769	1
71713	Cdc40	-0.168523	0.0122673	1
101113	Snx21	-0.168573	0.0127264	1
54673	Sh3glb1	-0.168772	0.00489082	1
231712	Trafd1	-0.169611	0.0202465	1
210719	Mkx	-0.169899	0.0365548	1
17967	Ncam1	-0.170198	0.00763353	1
56736	Rnf14	-0.170319	0.00781912	1
22289	Kdm6a	-0.170453	0.00280953	1
52696	Zwint	-0.170877	0.0135551	1
72899	Macrod2	-0.171136	2.27442e-05	0.409419
100040724	Mirg	-0.171144	0.00242627	1
77771	Csrnp3	-0.171181	0.00547881	1
14395	Gabra2	-0.171181	0.0321	1
67151	Psmd9	-0.171299	0.000834558	1
109264	Me3	-0.171432	0.0198368	1
237943	Gpatch8	-0.172191	0.00226562	1
14456	Gas6	-0.17237	0.00197398	1
56426	Pdcd10	-0.17239	0.00200179	1
192196	Luc7l2	-0.172906	0.00253051	1
77519	Zfp266	-0.173052	0.00747209	1
57765	Tbx21	-0.173557	0.0184621	1
54004	Diaph2	-0.173571	0.019567	1
11798	Xiap	-0.174526	0.00233819	1
14433	Gapdh	-0.174769	0.00546442	1
75578	Fggy	-0.175196	0.0122969	1
171508	Creld1	-0.175206	0.00540987	1
72759	Tmem135	-0.175374	0.0118709	1
12168	Bmpr2	-0.175868	0.000280786	1
18549	Pcsk2	-0.175965	0.0172752	1
11534	Adk	-0.176543	0.0062467	1
18628	Per3	-0.17694	0.00861191	1
102640338	Gm26782	-0.176981	0.000346649	1
233276	Tubgcp5	-0.177211	0.000296742	1
72289	Malat1	-0.177448	3.93533e-13	7.08399e-09
69352	Necab1	-0.178194	0.000760481	1
218832	Polr3a	-0.178467	0.0057961	1
56471	Stmn4	-0.178528	0.00250173	1
50873	Park2	-0.178686	0.012303	1
56374	Tmem59	-0.178772	0.000490638	1
56533	Rgs17	-0.178828	0.00653533	1
240064	Zfp799	-0.179292	0.00528344	1
66090	Ypel3	-0.17948	0.00485952	1
13209	Ddx6	-0.179663	0.000302338	1
105243585	Gm39469	-0.179783	0.0002757	1
72357	2210016L21Rik	-0.179809	0.00247466	1
18021	Nfatc3	-0.180017	0.0006343	1
75747	Sesn3	-0.180391	0.0119248	1
14706	Gng4	-0.180476	0.00540587	1
15441	Hp1bp3	-0.180567	0.00264768	1
108013	Celf4	-0.180657	0.0196358	1
20257	Stmn2	-0.180912	0.0111479	1
319974	Auts2	-0.181218	0.000194995	1
50926	Hnrnpdl	-0.181251	0.00168954	1
241688	Dzank1	-0.181358	0.00116635	1
21969	Top1	-0.18137	0.00483126	1
235574	Atp2c1	-0.181602	0.00919636	1
14595	B4galt1	-0.18162	0.000356017	1
11777	Ap3s1	-0.181756	0.00331666	1
54446	Nfat5	-0.181766	0.00770271	1
23936	Lynx1	-0.181835	0.00112767	1
26413	Mapk1	-0.18195	0.0111867	1
73124	Golim4	-0.182272	0.00361436	1
11303	Abca1	-0.18332	0.00212355	1
30056	Timm9	-0.183472	0.00334562	1
320311	Rnf152	-0.183984	0.0290463	1
218194	Phactr1	-0.184095	0.0227172	1
16568	Kif3a	-0.184544	0.000589953	1
16563	Kif2a	-0.184859	0.000450676	1
70675	Vcpip1	-0.184883	0.00130716	1
17191	Mbd2	-0.185749	0.00191654	1
70834	Spag9	-0.186706	0.00101705	1
76295	Atp11b	-0.186787	0.00151386	1
26950	Vsnl1	-0.186909	0.000753083	1
74277	Chic2	-0.187342	0.00114864	1
102103	Mtus1	-0.188049	0.00306941	1
56195	Ptbp2	-0.188085	0.000315675	1
321000	Lrif1	-0.188085	0.000242592	1
67958	U2surp	-0.189338	0.000317341	1
15902	Id2	-0.189526	0.00115498	1
20358	Sema6a	-0.18956	0.0100635	1
78506	Micu3	-0.18961	0.00220823	1
67937	Tmem59l	-0.189991	6.99963e-05	1
14800	Gria2	-0.190235	0.000175764	1
11674	Aldoa	-0.19028	0.00108589	1
68732	Carmil1	-0.190451	0.00835608	1
66875	Swt1	-0.190508	0.000574878	1
170738	Kcnh7	-0.190549	0.0200683	1
83925	Trps1	-0.190668	0.0218379	1
20866	Stim1	-0.191373	0.00338159	1
102093	Phkb	-0.191449	0.00229586	1
230235	Frrs1l	-0.192157	0.00234726	1
170571	Cntnap4	-0.19441	0.0355039	1
241915	Phc3	-0.194733	0.0016382	1
242960	Fbxl5	-0.194854	0.00105045	1
14198	Fhit	-0.194915	0.0166147	1
22289	Uty	-0.195932	0.000140641	1
269473	Lrig2	-0.196423	0.00126321	1
12709	Ckb	-0.196678	0.00264964	1
101214	Tra2a	-0.197674	0.000401771	1
114642	Brdt	-0.197959	0.000160129	1
15557	Htr1f	-0.198277	0.00036367	1
72371	2210408I21Rik	-0.198815	0.00833312	1
97998	Deptor	-0.20181	0.00104569	1
22240	Dpysl3	-0.201875	0.00380195	1
239510	Phf20l1	-0.202113	0.000447453	1
17876	Myef2	-0.202298	0.00326312	1
11863	Arnt	-0.202827	0.000395471	1
13837	Epha3	-0.202848	0.00124469	1
241520	Fam171b	-0.203302	0.000159281	1
19017	Ppargc1a	-0.203878	0.000947007	1
237711	Eml6	-0.204118	0.000756439	1
56515	Rnf138	-0.204253	0.000805958	1
67445	C1qtnf4	-0.205175	0.00216934	1
225289	AW554918	-0.205449	0.0025736	1
268755	Mir124a-1hg	-0.205663	0.000422721	1
19762	Rit2	-0.205831	0.000478497	1
207278	Fchsd2	-0.205987	0.00130316	1
270162	Elmod1	-0.206118	0.00189434	1
71675	0610010F05Rik	-0.206227	0.00131718	1
319805	C130073E24Rik	-0.206487	0.00117791	1
215654	Cdh12	-0.206589	0.000115733	1
338370	Nalcn	-0.207036	0.00234401	1
230027	Coq3	-0.207533	0.000210302	1
20336	Exoc4	-0.207806	4.99774e-06	0.0899644
20965	Syn2	-0.207979	0.00673847	1
623279	Dok6	-0.208031	0.000450258	1
77552	Shisa4	-0.20833	0.000762706	1
67770	Caap1	-0.209333	0.000283287	1
17260	Mef2c	-0.209421	0.000482143	1
216613	Ccdc85a	-0.209503	0.00225057	1
100043213	5330434G04Rik	-0.20953	0.000123093	1
17254	Slc3a2	-0.209762	0.00172303	1
432467	Hnrnph3	-0.21045	0.000193388	1
53623	Gria3	-0.211407	0.0122317	1
380686	Cnrip1	-0.211813	0.00272144	1
320865	Cdh18	-0.211915	0.0217835	1
97455	C78859	-0.212453	0.000536953	1
18647	Cdk14	-0.212937	1.52076e-08	0.000273751
399568	BC052040	-0.213596	0.00137285	1
14415	Gad1	-0.21389	0.00520504	1
218294	Cdc14b	-0.21406	0.00057558	1
241134	Nyap2	-0.214074	0.00329806	1
238205	Lrfn5	-0.215004	0.0245159	1
224019	Tmem191c	-0.215149	0.000529209	1
103537	Mbtd1	-0.215555	0.000178846	1
18197	Nsg2	-0.215884	0.000852198	1
13508	Dscam	-0.216565	0.013041	1
76380	Cep112	-0.217744	0.000711883	1
11803	Aplp1	-0.21793	0.00012401	1
74762	Mdga1	-0.218421	0.00877614	1
67774	Borcs5	-0.218666	1.07586e-05	0.193665
66302	Rmdn1	-0.219378	0.00098524	1
331424	C230004F18Rik	-0.220253	8.16648e-05	1
72997	Kantr	-0.220283	0.000172631	1
328778	Rab26	-0.221085	9.50501e-05	1
17281	Fyco1	-0.221887	4.74954e-05	0.854965
319263	Pcmtd1	-0.222805	0.000474432	1
-	Ispd	-0.223404	0.00110459	1
218442	Serinc5	-0.223902	2.39083e-05	0.430374
12212	Chic1	-0.224734	0.000451233	1
76972	Snhg20	-0.225109	8.92284e-05	1
77629	Sphkap	-0.225402	0.00103479	1
106529	Tecr	-0.225448	0.00024398	1
20614	Snap25	-0.226532	4.67188e-09	8.40985e-05
19248	Ptpn12	-0.227767	0.000500417	1
116838	Rims2	-0.22829	5.82128e-05	1
74020	Cpne4	-0.228375	0.00283343	1
11518	Add1	-0.228584	7.99519e-05	1
217480	Dgkb	-0.228628	2.1906e-07	0.0039433
24136	Zeb2	-0.228782	0.0263702	1
110876	Scn2a	-0.228827	0.000212963	1
67035	Dnajb4	-0.230917	0.00021059	1
70757	Hacd2	-0.23154	0.000471233	1
14799	Gria1	-0.231978	0.00246256	1
242274	Lrrc7	-0.232453	0.00174671	1
17449	Mdh1	-0.233725	0.000171778	1
16579	Kifap3	-0.234042	0.000181623	1
18481	Pak3	-0.235773	0.000943681	1
75739	Mpp7	-0.236089	4.30568e-06	0.0775065
214899	Kdm5a	-0.237387	0.000431128	1
59079	Erbin	-0.23817	7.25783e-05	1
72902	Spock3	-0.239367	0.00173205	1
319415	Hs3st5	-0.239388	0.000402923	1
227835	Gtdc1	-0.239964	0.000778055	1
78521	B230219D22Rik	-0.240842	9.68364e-07	0.0174315
14169	Fgf14	-0.24196	8.50119e-13	1.5303e-08
320634	Ocrl	-0.242275	2.46969e-05	0.444568
26908	Eif2s3y	-0.243541	0.000124172	1
320840	Negr1	-0.244368	0.0024686	1
11487	Adam10	-0.244673	3.93893e-05	0.709047
80904	Dtx3	-0.245886	2.1492e-05	0.386878
329165	Abi2	-0.246272	0.0001291	1
20382	Srsf2	-0.247189	3.4459e-05	0.620296
78784	Celf3	-0.24728	5.50946e-05	0.991758
72149	Strada	-0.248075	0.000141038	1
20650	Sntb2	-0.250065	0.00051584	1
110784	Nr3c2	-0.250691	0.000434628	1
210293	Dock10	-0.251617	0.010661	1
66142	Cox7b	-0.251704	1.38131e-05	0.248649
11739	Slc25a4	-0.252026	3.87419e-06	0.0697393
21413	Tcf4	-0.252581	0.0137708	1
11931	Atp1b1	-0.252593	3.20996e-06	0.0577825
12215	Bsg	-0.254402	1.54608e-06	0.0278309
208618	Etl4	-0.254615	0.011049	1
320679	Samd12	-0.255256	0.0110383	1
19777	Uri1	-0.256071	6.23838e-05	1
17156	Man1a2	-0.257362	0.000112552	1
228432	Ano3	-0.261407	0.0159481	1
18191	Nrxn3	-0.261786	3.74598e-07	0.00674314
243043	Kctd8	-0.262143	0.00129311	1
216725	Adamts2	-0.263829	1.59311e-05	0.286777
170791	Rbm39	-0.264044	6.20777e-07	0.0111746
237553	Trhde	-0.264358	0.000870341	1
353211	Prune2	-0.264465	9.15951e-06	0.16488
19277	Ptpro	-0.267193	0.00858709	1
118568482	Gm27032	-0.268241	4.31527e-06	0.0776791
18231	Nxph1	-0.268972	0.00421801	1
-	CT025619.1	-0.269256	2.54703e-05	0.458491
432508	Cpsf6	-0.269651	1.15329e-05	0.207604
23797	Akt3	-0.270819	4.51571e-06	0.0812873
56788	Scube2	-0.27267	1.42981e-05	0.25738
17536	Meis2	-0.273914	0.0337922	1
13193	Dcx	-0.276581	9.27727e-06	0.167
211712	Pcdh9	-0.276717	0.0227559	1
23934	Ly6h	-0.277427	6.37801e-07	0.0114811
13426	Dync1i1	-0.280262	5.40377e-06	0.0972732
22187	Ubb	-0.282569	5.09922e-06	0.091791
72003	Synpr	-0.284729	0.00305169	1
239857	Cadm2	-0.284824	5.88511e-19	1.05938e-14
78923	Chsy3	-0.285665	0.00846691	1
26877	B3galt1	-0.28602	2.06914e-10	3.72465e-06
382423	Atxn7l3b	-0.286737	6.64666e-09	0.000119646
226922	Kcnq5	-0.287741	0.0410049	1
14400	Gabrb1	-0.288682	0.000187748	1
15569	Elavl2	-0.290296	4.62466e-05	0.832486
16423	Cd47	-0.290521	7.08685e-07	0.012757
67797	Snrnp48	-0.291066	4.76339e-06	0.0857458
67161	Sclt1	-0.29118	4.15897e-06	0.0748655
14802	Gria4	-0.292013	3.32127e-06	0.0597862
72832	Crtac1	-0.292386	2.68564e-05	0.483441
234023	Arglu1	-0.292466	1.60194e-07	0.00288365
110862	Kcnq3	-0.292961	0.00714973	1
-	B830012L14Rik	-0.293767	2.63492e-08	0.000474312
13612	Edil3	-0.294071	0.000118384	1
23965	Tenm3	-0.294364	0.0220993	1
268480	Rapgefl1	-0.296363	2.49239e-06	0.0448656
102633974	Gm28905	-0.296996	0.00104537	1
18488	Cntn3	-0.297869	1.42847e-05	0.257138
14806	Grik2	-0.29824	0.00598615	1
243499	Lrrtm4	-0.300013	0.00615717	1
319387	Adgrl3	-0.300161	2.72389e-06	0.0490327
23859	Dlg2	-0.300723	1.61546e-22	2.90798e-18
234356	Csgalnact1	-0.301315	3.16178e-06	0.0569153
80286	Tusc3	-0.30263	5.82897e-07	0.0104927
108071	Grm5	-0.308883	0.00561059	1
268890	Lsamp	-0.309468	0.00760896	1
268345	Kcnc2	-0.313474	0.00132238	1
79264	Krit1	-0.314582	2.00834e-09	3.61521e-05
30052	Pcsk1n	-0.315252	1.18508e-07	0.00213326
635702	Naaladl2	-0.320257	4.69583e-06	0.0845296
23964	Tenm2	-0.320752	0.00650865	1
76757	Trdn	-0.324786	0.000664715	1
75740	Egfem1	-0.326775	0.000191528	1
64580	Ndst4	-0.328795	5.96416e-05	1
13840	Epha6	-0.351969	1.55222e-05	0.279415
67569	Mgat4c	-0.353869	1.1321e-12	2.03789e-08
74182	Gpcpd1	-0.355461	1.0468e-08	0.000188435
-	Gm47283	-0.35747	1.78063e-07	0.00320531
19876	Robo1	-0.359287	1.35491e-08	0.000243897
207618	Zfp804b	-0.360242	0.00910293	1
432450	Nkain2	-0.380332	9.80293e-05	1
331461	Il1rapl1	-0.390056	0.0015962	1
432736	Vmn1r209	-0.394983	6.95232e-06	0.125149
108155	Ogt	-0.402257	8.474e-14	1.5254e-09
16432	Itm2b	-0.421216	3.32323e-12	5.98214e-08
18516	Pbx3	-0.438752	3.93399e-06	0.0708157
98741	Kcnb2	-0.485979	3.20681e-05	0.577258
545205	Olfr111	-0.60417	4.73483e-16	8.52316e-12

## Sheet: Glu3 Vdr-_VD-Hyper vs VD-Hypo
The change of gene expression was up-regulated
Gene ID	Symbol	Glu3 Vdr-_plus_All_between_VD-Hyper vs VD-Hypo log2FoldChange	Glu3 Vdr-_plus_All_between_VD-Hyper vs VD-Hypo Pvalue	Glu3 Vdr-_plus_All_between_VD-Hyper vs VD-Hypo FDR
66497	Cmss1	0.766915	4.2978e-19	7.50741e-15
17710	mt-Co3	0.716316	5.77774e-17	1.00926e-12
64580	Ndst4	0.681172	1.66341e-15	2.90564e-11
11534	Adk	0.581084	1.46228e-16	2.55432e-12
237553	Trhde	0.565321	2.35225e-11	4.10891e-07
258286	Olfr113	0.532161	7.96038e-10	1.39052e-05
17705	mt-Atp6	0.519562	2.05157e-09	3.58368e-05
74020	Cpne4	0.515176	5.49745e-09	9.60295e-05
213262	Fstl5	0.475307	2.50032e-18	4.36757e-14
17708	mt-Co1	0.451013	2.83975e-06	0.0496048
67569	Mgat4c	0.419288	4.48312e-09	7.83111e-05
105244801	Gm16599	0.413921	2.12978e-07	0.0037203
-	Gm36975	0.407314	1.7666e-06	0.030859
78012	4930473D10Rik	0.40126	0.000251095	1
108167511	9130015G15Rik	0.397181	1.60465e-06	0.0280301
20840	Stac	0.385779	1.36395e-05	0.238254
-	Csmd2os	0.372583	2.56706e-05	0.448414
102639396	Gm35722	0.358998	0.026084	1
241134	Nyap2	0.354405	0.000516157	1
56788	Scube2	0.352525	0.00135511	1
100504539	Gm20275	0.345831	2.43613e-05	0.425543
210417	Thsd7b	0.345328	0.000332306	1
317750	Slc24a5	0.344216	1.34026e-05	0.234117
69162	Sec31a	0.343782	6.23284e-05	1
234515	Inpp4b	0.343252	1.18548e-05	0.20708
74762	Mdga1	0.333903	0.000275541	1
13640	Efna5	0.330515	6.01585e-05	1
432736	Vmn1r209	0.329655	5.83694e-05	1
114873	Dscaml1	0.327708	3.98e-08	0.000695226
115488299	Gm45645	0.326921	0.000168082	1
13383	Dlg1	0.324096	0.000223592	1
110183	Gm42418	0.31075	1.68722e-12	2.94724e-08
17709	mt-Co2	0.310012	0.000106793	1
72238	Tbc1d5	0.30925	9.26497e-05	1
18189	Nrxn1	0.307119	6.89981e-07	0.0120526
-	Gm48091	0.307098	0.000425371	1
102632686	Gm16351	0.302466	0.0022004	1
14802	Gria4	0.300335	0.0001849	1
239606	Slc2a13	0.297935	0.00779728	1
-	Gm15398	0.294265	6.30096e-05	1
217082	Hlf	0.293067	0.00287744	1
238799	Tnpo1	0.292684	0.00047753	1
67216	Mboat2	0.292302	0.000881454	1
18481	Pak3	0.291274	0.00164339	1
209683	Ttc28	0.290548	0.00117379	1
230393	Focad	0.287529	0.000285137	1
75847	Ispd	0.286566	0.00119803	1
-	Gm45895	0.280193	0.0073933	1
258096	Olfr112	0.27919	0.0130305	1
-	Gm26883	0.278474	0.00090634	1
216725	Adamts2	0.275869	8.38891e-07	0.0146538
24086	Tlk2	0.274612	0.000576979	1
67703	Kirrel3	0.273642	3.94066e-12	6.88355e-08
71323	Rassf8	0.272915	0.000431463	1
69938	Scrn1	0.271172	0.00138527	1
319613	Sybu	0.269292	0.000386906	1
74204	Xpo6	0.266444	0.00121382	1
58222	Rab37	0.262821	0.00277488	1
70598	Filip1	0.261717	0.00427719	1
12695	Patj	0.26119	0.00343914	1
102633974	Gm28905	0.259427	0.0248817	1
381534	Ube2u	0.259068	0.0022048	1
119086081	Gm26917	0.258299	0.00457999	1
105247151	Gm42303	0.257693	0.00110129	1
19249	Ptpn13	0.256134	0.0343566	1
6609623	Gm21798	0.256071	0.00456059	1
102641859	Rsf1os2	0.254875	0.000664654	1
97998	Deptor	0.253458	0.00448039	1
192196	Luc7l2	0.2531	0.000145488	1
237091	Lhfp	0.252224	5.85773e-05	1
19273	Ptpru	0.252095	0.00186683	1
330938	Dixdc1	0.252051	0.00512106	1
-	Gm48742	0.250075	0.0323034	1
101056014	AY036118	0.249753	0.00225908	1
75578	Fggy	0.246855	0.00572131	1
100038975	Gm1992	0.246158	0.0160854	1
72555	Shisa9	0.246037	0.00519665	1
20238	Atxn1	0.245158	6.14839e-05	1
225115	Svil	0.243827	0.0360761	1
108013	Celf4	0.243567	0.000639699	1
67958	U2surp	0.243399	0.00279787	1
20779	Src	0.243183	0.000369234	1
14084	Faf1	0.239982	0.00271253	1
67249	Tbc1d19	0.239618	0.00342026	1
22289	Kdm6a	0.239001	0.000526731	1
70757	Hacd2	0.238753	0.00338504	1
72108	Ddhd2	0.237563	0.00847507	1
18647	Cdk14	0.235959	0.0116926	1
102637576	Gm15283	0.235694	0.00626989	1
235627	Nbeal2	0.235506	0.0161914	1
99326	Garnl3	0.235264	0.0186958	1
11514	Adcy8	0.234668	0.00011295	1
56717	Mtor	0.23188	0.0067775	1
212111	Inpp5a	0.231013	0.00855333	1
75170	Nrg3os	0.229878	0.004667	1
77622	Apex2	0.229038	0.0142982	1
244891	Scaper	0.228257	0.0125281	1
50769	Atp8a2	0.228216	0.00175453	1
70122	Mllt3	0.228118	0.00764596	1
219149	Xkr6	0.225925	0.00931554	1
17933	Myt1l	0.225709	0.000863944	1
234214	Sorbs2	0.224975	0.0121791	1
83946	Phip	0.224686	0.00556343	1
-	AC161199.1	0.223645	0.0163043	1
13853	Epm2a	0.223426	0.0054512	1
14479	Usp15	0.222324	0.00493796	1
66855	Tcf25	0.2218	0.0103393	1
107895	Mgat5	0.221569	0.0161446	1
117586	A1bg	0.219568	0.0200885	1
320027	Fstl4	0.219407	0.00651452	1
102635268	Gm15738	0.219391	3.33035e-05	0.581745
244886	Tmem266	0.219236	0.0264564	1
56195	Ptbp2	0.219066	0.0133333	1
620393	Alkal1	0.218547	0.00744265	1
94176	Dock2	0.217397	0.0460975	1
217463	Snx13	0.217289	0.0113822	1
333605	Frmpd4	0.215381	0.000570598	1
211936	Ccdc73	0.214203	0.00964367	1
70839	P2ry12	0.213766	0.0061119	1
218035	Vps41	0.213751	0.025119	1
14810	Grin1	0.213601	0.0187939	1
-	Gm26905	0.21308	0.0256108	1
246104	Rhbdl3	0.212525	0.0363807	1
51897	Atg13	0.212277	0.0144238	1
77822	Ube4bos1	0.212047	0.013967	1
12386	Ctnna2	0.211817	3.93112e-06	0.0686688
102635655	Gm28375	0.210752	0.00315608	1
74342	Lrrtm1	0.210712	0.0188318	1
226026	Smc5	0.209994	0.0169186	1
21340	Taf1b	0.209725	0.00424118	1
18949	Pnn	0.208703	0.0284547	1
17719	mt-Nd4	0.208562	0.00040752	1
225289	AW554918	0.207603	0.0293478	1
23938	Map2k5	0.206527	0.0263363	1
75099	Lysmd4	0.206498	0.0161772	1
627626	Ptchd4	0.205737	0.00716329	1
192167	Nlgn1	0.205354	0.0133944	1
226970	Arhgef4	0.205349	0.0444703	1
11994	Pcdh15	0.204942	5.99096e-08	0.0010465
216274	Cep290	0.204073	0.0124391	1
84092	Usp8	0.203773	0.0409334	1
14183	Fgfr2	0.203218	0.0107518	1
115489523	Gm13963	0.202422	0.00552786	1
17711	mt-Cytb	0.201988	0.0064542	1
102631812	Gm30054	0.201413	0.00811334	1
241494	Zfp385b	0.201174	4.42405e-06	0.0772792
18845	Plxna2	0.201161	0.0191002	1
319804	Glt1d1	0.200295	0.00829502	1
17120	Mad1l1	0.198864	0.0191526	1
-	AC151836.1	0.198358	0.0443713	1
76798	Srrm4os	0.198184	0.041651	1
15184	Hdac5	0.198112	0.0139436	1
69940	Exoc1	0.197922	0.00726927	1
16597	Klf12	0.197906	0.018968	1
66315	Senp7	0.197186	0.023187	1
171567	Nme7	0.196171	0.0237624	1
23874	Farsb	0.194889	0.017834	1
227541	Camk1d	0.194854	0.0457875	1
115490342	6530409C15Rik	0.193973	0.022602	1
330149	Hfm1	0.193971	0.000464515	1
20479	Vps4b	0.193538	0.00966199	1
225207	Zfp521	0.192931	0.00113297	1
192197	Bcas3	0.192931	0.0412284	1
14423	Galnt1	0.19293	0.0355015	1
14595	B4galt1	0.192783	0.00338188	1
67795	Rnls	0.192713	0.028572	1
108937	Rnf169	0.192596	0.0360091	1
66720	Klhl10	0.191158	0.00170811	1
18002	Nedd8	0.190955	4.15574e-05	0.725925
-	Gm48003	0.189686	0.00820875	1
17717	mt-Nd2	0.189271	0.0181307	1
235050	Zfp810	0.188795	0.0191989	1
68675	Fam172a	0.188702	0.0108147	1
73880	4930415C11Rik	0.188571	0.0226309	1
53861	Zranb2	0.188307	0.039024	1
110876	Scn2a	0.188096	0.0262715	1
68121	Cep70	0.187219	0.023925	1
65114	Vps35	0.186846	0.0123575	1
22026	Nr2c2	0.186678	0.0290985	1
320292	Rasgef1b	0.186641	0.00168313	1
23963	Tenm1	0.186608	0.0201135	1
74103	Nebl	0.186529	0.0367958	1
504193	Npcd	0.186147	0.000204457	1
50771	Atp9b	0.185104	0.0289921	1
20024	Sub1	0.18504	0.00873363	1
75698	Fam35a	0.184439	0.000935206	1
69226	Snx24	0.183991	0.0371674	1
22596	Xrcc5	0.183722	0.040311	1
108116	Slco3a1	0.18346	0.0243899	1
56191	Tro	0.18342	0.0342361	1
80286	Tusc3	0.181553	0.0060506	1
192198	Lrrc4	0.181259	0.0180241	1
246179	Fktn	0.181136	0.0320552	1
207227	Stxbp5l	0.180713	0.000587516	1
51810	Hnrnpu	0.180481	0.0359625	1
-	Gm28379	0.179845	0.0299608	1
74108	Parn	0.179826	0.0244878	1
102635071	Gm26944	0.179682	0.00144443	1
76233	Dnttip1	0.179538	0.0192673	1
16656	Hivep3	0.17943	0.0159224	1
-	Gm28501	0.179164	0.00639202	1
100040294	Gm2694	0.177866	0.0135662	1
14816	Grm1	0.177582	0.000870875	1
224139	Golgb1	0.177282	0.0106575	1
70727	Rasgef1a	0.176785	0.00259078	1
69923	Agk	0.176713	0.0304318	1
19707	Reps1	0.176616	0.0212661	1
78521	B230219D22Rik	0.176116	0.0155509	1
544696	Tbc1d32	0.175864	0.0277744	1
19883	Rora	0.175541	9.26558e-05	1
170472	Recql5	0.17498	0.0148912	1
72569	Bbs5	0.17466	0.0255371	1
269693	Ccdc60	0.173374	0.0203042	1
100986	Akap9	0.172697	0.020058	1
73288	Vps50	0.17242	0.0288498	1
110168	Gpr18	0.171245	0.0224126	1
78506	Micu3	0.170436	0.024619	1
12950	Hapln1	0.170299	0.0362124	1
74682	Wdr35	0.170091	0.00283902	1
71330	Rcbtb1	0.169794	0.0297417	1
14687	Gnaz	0.169792	0.0268271	1
235283	Gramd1b	0.168664	0.0400061	1
68969	Eif1b	0.168447	0.0461975	1
13666	Eif2ak3	0.16829	0.0311313	1
80877	Lrba	0.168232	0.0407358	1
76510	Trappc9	0.166821	0.00425145	1
100042940	Gm4117	0.166374	0.00015505	1
230257	Ptbp3	0.166286	0.0499027	1
19731	Rgl1	0.165644	0.00113889	1
269109	Dpp10	0.165337	0.00543989	1
66460	Sys1	0.165173	0.0169798	1
330554	Fan1	0.16418	1.7284e-05	0.301918
68187	Fam135a	0.163889	0.000188428	1
14402	Gabrb3	0.163838	0.0206274	1
14884	Gtf2h1	0.163256	0.0235273	1
243743	Plxna4	0.162178	0.00665644	1
69726	Smyd3	0.161228	0.0205553	1
216760	Mfap3	0.160546	0.00715922	1
109135	Plekha5	0.16007	0.00620103	1
-	Gm26904	0.159958	0.0317805	1
320712	Abi3bp	0.159471	0.011531	1
77300	Raph1	0.158171	0.0141277	1
14571	Gpd2	0.157745	0.00407928	1
14897	Trip12	0.157572	0.0180121	1
56695	Pnkd	0.157187	0.0400537	1
224997	Dlgap1	0.157183	0.00330251	1
75410	Kmt2b	0.156237	0.0405919	1
74478	Snx29	0.155937	0.00954031	1
94217	Lrp1b	0.155251	5.04301e-06	0.0880913
78785	Clip4	0.155182	0.0467746	1
18541	Pcnt	0.154622	0.0308918	1
13483	Dpp6	0.154611	0.00383323	1
218442	Serinc5	0.154243	0.0497787	1
99480	Dnttip2	0.153391	0.00309497	1
71045	4933406I18Rik	0.151455	0.0200129	1
-	Gm47661	0.150253	0.0195936	1
75448	Rsf1os1	0.150034	8.67207e-05	1
The change of gene expression was down-regulated
14593	Ggps1	-0.151109	0.0017803	1
268783	Mtmr12	-0.151669	0.0219723	1
108073	Grm7	-0.152326	0.00140223	1
78330	Ndufv3	-0.152381	0.0463594	1
13839	Epha5	-0.152398	0.0045875	1
382236	Brwd3	-0.152686	0.0488288	1
67045	Riok2	-0.153043	0.0010804	1
56200	Ddx21	-0.153665	0.0334391	1
71807	Tars2	-0.15426	0.00519528	1
230088	Fam214b	-0.154355	0.0117517	1
14567	Gdi1	-0.154526	0.0166528	1
70316	Ndufab1	-0.154542	0.0224207	1
235461	Mindy2	-0.154808	0.0399554	1
76614	Immt	-0.155107	0.006042	1
22223	Uchl1	-0.155421	1.32669e-05	0.231746
234736	Rfwd3	-0.155496	0.0136135	1
74996	Usp47	-0.155745	0.0217533	1
70575	Gfod2	-0.156178	0.0336749	1
240726	Slco5a1	-0.156247	0.0266428	1
56516	Rbms2	-0.156625	0.0355332	1
72325	Vps9d1	-0.157024	0.0120273	1
22217	Usp12	-0.15782	0.0204051	1
77626	Smpd4	-0.157999	0.0141734	1
18648	Pgam1	-0.15909	0.0162614	1
-	Platr31	-0.159319	0.0162776	1
210108	D130043K22Rik	-0.15932	0.000884577	1
269642	Nat8l	-0.159631	0.0332594	1
53413	Exoc7	-0.160151	0.0281938	1
27261	Dok3	-0.160405	0.000191377	1
56404	Trip4	-0.16069	0.0440154	1
18124	Nr4a3	-0.161022	0.001262	1
74570	Zkscan1	-0.161518	0.0362296	1
66863	Lztr1	-0.161719	0.0472227	1
272347	Zfp398	-0.161766	0.0194324	1
242584	Wdr78	-0.161984	0.00381236	1
56772	Mllt11	-0.162048	0.0494493	1
319655	Podxl2	-0.163234	0.0032527	1
69008	Cab39l	-0.163691	0.0244537	1
74243	Slx4ip	-0.163847	0.0392796	1
22065	Trpc3	-0.163932	0.0211795	1
332175	Zdhhc23	-0.164432	0.0277133	1
18975	Polg	-0.164454	0.0373698	1
73844	Ankrd45	-0.164471	0.0284624	1
78339	Ttyh3	-0.164684	0.0099086	1
12286	Cacna1a	-0.165753	0.00175879	1
18626	Per1	-0.165899	0.021017	1
104175	Sbk1	-0.166324	0.0492545	1
11595	Acan	-0.167025	0.0115649	1
270028	Fam155a	-0.167037	0.00586011	1
100763	Ube3c	-0.167381	0.0186479	1
224624	Rab40c	-0.167691	0.0174197	1
244421	Lonrf1	-0.167788	0.00565878	1
12453	Ccni	-0.167812	0.0348946	1
73178	Wasl	-0.168043	0.0250869	1
17132	Maf	-0.1683	0.023444	1
21981	Ppp1r13b	-0.168493	0.00628745	1
224727	Bag6	-0.168494	0.000417756	1
545279	Ms4a15	-0.168632	0.0337242	1
224454	Zdhhc14	-0.168712	0.0427616	1
-	Gm42917	-0.169144	0.0410275	1
66736	Emc2	-0.16925	0.00376168	1
241770	Rims4	-0.169525	0.0301332	1
22381	Tceal9	-0.170025	0.0152622	1
11951	Atp5g1	-0.170223	0.00128126	1
67608	Narf	-0.170292	0.0165376	1
100861708	Gm21154	-0.170914	0.00254913	1
235344	Sik2	-0.171175	0.00109751	1
14365	Fzd3	-0.171368	0.00323878	1
414758	Zfp950	-0.171402	0.0404228	1
245877	Map7d1	-0.171716	0.0163075	1
72097	2010300C02Rik	-0.171718	0.0447299	1
74148	Cluh	-0.171752	0.00652819	1
216560	Wdpcp	-0.171844	0.0212636	1
22235	Ugdh	-0.172283	0.00340748	1
20962	Sycp3	-0.172595	0.049383	1
78294	Rps27a	-0.17263	0.0251807	1
50768	Dlc1	-0.173489	0.0287251	1
246317	Neto1	-0.173943	0.0121512	1
246198	Mllt6	-0.17396	0.0301624	1
58996	Arhgap23	-0.174218	0.0102752	1
245469	Pdzd4	-0.174568	0.0258729	1
72007	Fndc3b	-0.174632	0.00602046	1
17169	Mark3	-0.174749	0.029753	1
68203	Diras2	-0.174961	0.046189	1
225187	Ankrd29	-0.175073	0.0211431	1
20257	Stmn2	-0.17528	0.0125921	1
16885	Limk1	-0.175719	0.00277161	1
52064	Coq5	-0.175753	0.0246504	1
56372	1110004F10Rik	-0.175756	0.0352478	1
27984	Efhd2	-0.176068	0.00269476	1
54353	Skap2	-0.176765	0.00872075	1
76257	Slc38a3	-0.177036	0.0491409	1
240283	Dmxl1	-0.177419	0.00394246	1
320878	Mical2	-0.17788	0.0417792	1
81006	Gpr63	-0.177888	0.0224499	1
16572	Kif5a	-0.178069	0.0327931	1
68493	Ndufaf4	-0.17878	0.0297823	1
14433	Gapdh	-0.179159	0.00162093	1
108069	Grm3	-0.179183	0.0212356	1
71887	Ppm1j	-0.179537	0.0126524	1
68229	Spindoc	-0.180018	0.0474749	1
214240	Disp2	-0.180487	0.017087	1
12304	Pdia4	-0.181252	0.000476751	1
72392	Tmem175	-0.181847	0.0208212	1
74559	Elovl7	-0.182303	0.0316466	1
269593	Luzp1	-0.182574	0.0471266	1
99512	Wdr47	-0.182751	0.0134792	1
20250	Scd2	-0.18282	0.0395615	1
19933	Rpl21	-0.183006	0.0238858	1
240832	Tor1aip2	-0.183438	0.0487156	1
13000	Csnk2a2	-0.1839	0.0209912	1
13167	Dbi	-0.183921	0.0111569	1
654788	4732440D04Rik	-0.183964	0.000594186	1
229542	Gatad2b	-0.184159	0.0268046	1
65019	Rpl23	-0.184235	0.0322345	1
319626	9530059O14Rik	-0.184352	0.0359167	1
226098	Hectd2	-0.184875	0.0168259	1
329877	Dennd4c	-0.184893	0.00617126	1
93695	Gpnmb	-0.185147	0.00299502	1
69082	Zc3h15	-0.185353	0.0367695	1
21848	Trim24	-0.185885	0.0452804	1
69232	Qrich1	-0.186325	0.00353595	1
11957	Atp5j	-0.186702	0.0457762	1
14199	Fhl1	-0.186766	0.00693453	1
100503393	Gm14827	-0.186787	0.0197834	1
12317	Calr	-0.186883	0.0223437	1
319805	C130073E24Rik	-0.186915	0.00353357	1
12709	Ckb	-0.187153	0.0362873	1
71371	Arid5b	-0.187491	0.0181805	1
14415	Gad1	-0.187914	0.0057356	1
67972	Atp2b1	-0.188546	0.0299786	1
68521	Fam189b	-0.188633	0.0139968	1
270120	Fat3	-0.188634	0.00290928	1
81906	Cyp4x1	-0.189603	0.034199	1
-	Gm42477	-0.18971	0.00229082	1
230935	Dnajc11	-0.190528	0.0141341	1
68404	Nrn1	-0.191224	0.0235739	1
100505386	Gm21949	-0.191697	0.0327756	1
67300	Cltc	-0.191812	0.0226388	1
14417	Gad2	-0.191936	0.0483029	1
242570	Raver2	-0.192	0.0145437	1
210933	Adgrb3	-0.192582	0.0190965	1
75770	Brsk2	-0.192604	0.0166271	1
19206	Ptch1	-0.192716	0.000368338	1
110651	Rps6ka3	-0.19311	0.00391057	1
20361	Sema7a	-0.193205	0.0174141	1
110197	Dgkg	-0.193249	0.0291071	1
214230	Pak6	-0.193485	0.00764043	1
11992	Auh	-0.193516	0.00640721	1
353170	Txlng	-0.193725	0.019579	1
320790	Chd7	-0.194117	0.0270104	1
14600	Ghr	-0.194528	0.0127448	1
21371	Tbca	-0.195579	0.00959472	1
230157	Tmeff1	-0.195597	0.0127263	1
595136	Ndufs5	-0.195619	0.0154817	1
53318	Pdlim3	-0.196006	0.0132862	1
192287	Slc25a36	-0.196204	0.0299335	1
13684	Eif4e	-0.19637	0.0211433	1
12314	Calm2	-0.196884	0.00621667	1
216856	Nlgn2	-0.197397	0.000176149	1
13347	Dffa	-0.197445	0.000402952	1
231712	Trafd1	-0.19762	0.0368784	1
52552	Parp8	-0.198195	0.00439785	1
100037258	Dnajc3	-0.198505	0.037401	1
102640951	Gm15614	-0.198747	0.0164607	1
106326	Osbpl11	-0.198883	0.00979508	1
21888	Tle4	-0.199227	0.0420623	1
242667	Dlgap3	-0.19929	0.0229751	1
320541	Slc35e2	-0.200011	0.00176715	1
19043	Ppm1b	-0.200208	0.0427293	1
226744	Cnst	-0.200604	0.0360779	1
319719	Simc1	-0.201021	0.0310775	1
16500	Kcnb1	-0.201044	0.0362778	1
378702	Serf2	-0.20136	0.00223028	1
239796	Mb21d2	-0.201509	0.00207923	1
18451	P4ha1	-0.201696	0.0169099	1
50934	Slc7a8	-0.202253	0.00848931	1
11488	Adam11	-0.202476	0.00218076	1
24109	Ubl3	-0.202664	9.53414e-05	1
108958	Miga2	-0.203072	0.0218746	1
229279	Hnrnpa3	-0.203395	0.00601231	1
18516	Pbx3	-0.203567	0.0461325	1
27801	Zdhhc8	-0.20449	0.000324666	1
69539	Trnp1	-0.204931	0.00488638	1
269630	5031425E22Rik	-0.205012	0.0160939	1
16795	Large1	-0.205627	0.0106371	1
320165	Tacc1	-0.205948	0.0191025	1
77574	Tcaf1	-0.206017	0.0395742	1
114715	Spred1	-0.206152	0.00162252	1
76108	Rap2a	-0.20626	0.00141228	1
18575	Pde1c	-0.207442	0.0477617	1
19016	Pparg	-0.207806	0.0230912	1
23934	Ly6h	-0.207866	0.0343535	1
69440	Dennd6b	-0.208051	0.000149743	1
66713	Actr2	-0.208472	0.0237162	1
215890	Clvs2	-0.209218	0.00359056	1
70717	Medag	-0.21021	0.000710443	1
70456	Mpc2	-0.210518	0.00497901	1
67229	Prpf18	-0.210596	0.0025707	1
20678	Sox5	-0.210706	0.0170304	1
192285	Phf21a	-0.210789	0.0218258	1
94214	Spock2	-0.211227	0.00959381	1
53324	Nptx2	-0.211394	0.0123363	1
226610	Fam78b	-0.212186	7.52149e-06	0.131385
72160	Tmem163	-0.212752	0.00218292	1
67996	Srsf6	-0.212893	0.0140814	1
78938	Fbxo34	-0.213063	0.00290542	1
319885	Zcchc7	-0.213335	0.00893802	1
12914	Crebbp	-0.213522	0.00476696	1
54169	Kat6b	-0.213883	0.0147932	1
56455	Dynll1	-0.214198	0.00443345	1
71268	Lrrfip2	-0.215128	0.0109619	1
18746	Pkm	-0.215531	0.0137756	1
20349	Sema3e	-0.215562	0.0276587	1
18222	Numb	-0.215621	0.0119833	1
75320	Etnk1	-0.216166	0.00412892	1
11676	Aldoc	-0.216308	0.00698879	1
70040	2610037D02Rik	-0.216416	0.016716	1
100039795	Ildr2	-0.21792	0.0238468	1
20977	Syp	-0.218707	0.020516	1
791421	Gm14168	-0.219139	0.000128444	1
20383	Srsf3	-0.219381	0.0141033	1
18191	Nrxn3	-0.219903	0.000422983	1
11302	Aatk	-0.220262	0.00409257	1
58175	Rgs20	-0.22074	0.0168448	1
16004	Igf2r	-0.220801	0.00161772	1
170737	Znrf1	-0.221319	0.0135262	1
268345	Kcnc2	-0.221578	0.0174391	1
68272	Rbm28	-0.221739	0.00922714	1
212163	8030462N17Rik	-0.22271	0.0171117	1
209966	Pgbd5	-0.222849	0.00111888	1
236915	Arhgef9	-0.224589	0.00819535	1
54524	Syt6	-0.22464	0.043445	1
70829	Ccdc93	-0.22507	0.00299812	1
54338	Slc23a2	-0.225155	0.00346914	1
74868	Tmem65	-0.225667	0.00238046	1
320808	Dcaf5	-0.225972	0.00108377	1
16847	Lepr	-0.226532	0.0041227	1
80890	Trim2	-0.226769	0.00782295	1
433022	Plcxd2	-0.227573	0.0303468	1
236285	Lancl3	-0.228685	0.0267398	1
102635262	Gm32647	-0.229865	0.0135831	1
56036	Ccnl2	-0.230017	0.0133443	1
329251	Ppp1r12b	-0.230666	0.00552877	1
67797	Snrnp48	-0.231161	0.000164415	1
330166	Miat	-0.232599	0.0161963	1
14827	Pdia3	-0.233858	0.00878698	1
239528	Ago2	-0.234068	0.000366691	1
226025	Trpm3	-0.234166	0.0334128	1
59069	Tpm3	-0.234814	0.000667566	1
260409	Cdc42ep3	-0.23591	0.0135279	1
17389	Mmp16	-0.235983	0.00726189	1
228410	Cstf3	-0.236034	0.0139023	1
-	Gm26954	-0.236942	0.0358515	1
26408	Map3k5	-0.237553	0.00459103	1
11931	Atp1b1	-0.238931	0.00209077	1
622404	Ccdc107	-0.239522	0.000126949	1
22628	Ywhag	-0.23959	0.00847109	1
29873	Cspg5	-0.240626	0.000684538	1
17449	Mdh1	-0.240911	0.00712415	1
13131	Dab1	-0.24109	0.0433287	1
13800	Enah	-0.2418	0.0103917	1
13010	Cst3	-0.241929	0.00559431	1
29875	Iqgap1	-0.242373	0.0120795	1
66673	Sorcs3	-0.242585	0.000107968	1
320873	Cdh10	-0.244442	0.00574038	1
21841	Tia1	-0.245654	0.00336037	1
56451	Suclg1	-0.246408	0.00331862	1
11776	Ap3d1	-0.24648	0.0083241	1
20254	Scg2	-0.247296	0.00335238	1
57257	Vav3	-0.247675	0.00600583	1
28193	Reep3	-0.250071	0.00178267	1
14168	Fgf13	-0.25019	0.0118713	1
320158	Zmat4	-0.252606	0.00756956	1
18130	Ints6	-0.252683	0.000172477	1
15481	Hspa8	-0.253016	0.00539612	1
12043	Bcl2	-0.257037	0.00110933	1
12393	Runx2	-0.258182	0.00528814	1
24117	Wif1	-0.258592	0.000211416	1
67458	Ergic1	-0.258985	0.0038941	1
319582	6430573F11Rik	-0.260083	0.00453507	1
13527	Dtna	-0.260516	0.00618864	1
68585	Rtn4	-0.261609	6.05501e-06	0.105769
100041367	Gm3294	-0.262682	0.00057274	1
26875	Pclo	-0.262701	0.000330576	1
54446	Nfat5	-0.262765	0.00524846	1
241656	Pak7	-0.263594	0.00171255	1
56389	Stx5a	-0.26456	0.000941577	1
67789	Dalrd3	-0.26702	0.000558423	1
228836	Dlgap4	-0.267172	0.00481293	1
53872	Caprin1	-0.267534	0.00253531	1
233908	Fus	-0.27046	4.64006e-05	0.810526
74325	Cltb	-0.270799	0.00113887	1
320865	Cdh18	-0.271801	0.00156172	1
13435	Dnmt3a	-0.273704	0.000611951	1
20964	Syn1	-0.274844	0.00373534	1
234593	Ndrg4	-0.275508	0.00382176	1
319713	Ablim3	-0.277438	0.00544778	1
243961	Shank1	-0.277439	0.00290157	1
104156	Etv5	-0.279356	0.00100946	1
67760	Slc38a2	-0.280033	0.00373529	1
243764	Chrm2	-0.282384	0.0402484	1
140580	Elmo1	-0.284018	0.00110045	1
170738	Kcnh7	-0.285038	0.022152	1
64706	Scube1	-0.289209	2.75113e-05	0.480568
26559	Hunk	-0.291854	0.00301741	1
16504	Kcnc3	-0.292175	0.00119556	1
13508	Dscam	-0.29404	0.0361407	1
67399	Pdlim7	-0.294614	0.00078266	1
22288	Utrn	-0.294981	0.00290251	1
67419	3632451O06Rik	-0.29705	0.000271393	1
29867	Cabp1	-0.297381	0.000185422	1
19763	Ring1	-0.299697	9.21188e-05	1
11816	Apoe	-0.301631	0.000138119	1
212448	9330159F19Rik	-0.302786	0.000187545	1
56363	Tmeff2	-0.303513	0.0467175	1
74493	Tnks2	-0.30518	0.00018884	1
269023	Zfp608	-0.305184	0.000180362	1
14400	Gabrb1	-0.305308	0.00975658	1
432572	Specc1	-0.30653	8.89419e-06	0.155364
22067	Trpc5	-0.307763	0.000541909	1
99382	Abtb2	-0.311675	0.000686885	1
226977	Actr1b	-0.312966	9.99334e-05	1
56294	Ptpn9	-0.313225	0.000159122	1
14806	Grik2	-0.318574	0.0362804	1
208266	Dot1l	-0.319071	6.81965e-06	0.119126
14544	Gda	-0.319224	0.00137878	1
24136	Zeb2	-0.319936	0.0296225	1
12161	Bmp6	-0.320086	7.14263e-05	1
19275	Ptprn	-0.321147	0.000104591	1
11938	Atp2a2	-0.321586	4.38704e-05	0.766328
20713	Serpini1	-0.321603	0.00153133	1
78771	Mctp1	-0.324208	0.0198391	1
620292	Cntnap5c	-0.325338	0.00179106	1
194388	Tet3	-0.329393	7.63813e-05	1
23965	Tenm3	-0.332133	0.0472099	1
16508	Kcnd2	-0.333013	2.24785e-06	0.0392654
11820	App	-0.336869	1.7247e-06	0.030127
140740	Sec63	-0.340699	4.41043e-07	0.00770415
628779	Hs3st4	-0.349606	0.0128227	1
76376	Slc24a2	-0.350601	0.0340367	1
94109	Csmd1	-0.351581	0.00110179	1
79221	Hdac9	-0.361476	3.57507e-09	6.24494e-05
238205	Lrfn5	-0.362896	0.00489582	1
17536	Meis2	-0.365381	0.0237933	1
106042	Prickle1	-0.365578	4.26675e-08	0.000745316
668212	Efr3b	-0.365627	1.83214e-05	0.320038
18099	Nlk	-0.366037	1.84075e-07	0.00321542
17760	Map6	-0.369287	8.02544e-06	0.140188
58998	Nectin3	-0.372049	2.6153e-05	0.456841
74053	Grip1	-0.379638	0.000299169	1
68295	Aar2	-0.382261	2.17099e-05	0.379228
242384	Lingo2	-0.384327	0.00251817	1
14394	Gabra1	-0.387908	2.14284e-05	0.374311
18795	Plcb1	-0.390255	0.000453062	1
65973	Asph	-0.396996	3.2529e-07	0.00568217
23964	Tenm2	-0.405073	0.0147915	1
16519	Kcnj3	-0.407577	4.67325e-06	0.0816324
331461	Il1rapl1	-0.414385	0.00308912	1
212996	Galnt17	-0.416994	4.95169e-06	0.0864961
320825	Samd5	-0.417172	3.1722e-05	0.55412
-	Gm48749	-0.422981	1.51247e-05	0.264198
211712	Pcdh9	-0.425467	0.00893269	1
246710	Rhobtb2	-0.428026	8.21928e-07	0.0143574
50787	Hs6st3	-0.442529	0.00711653	1
319807	Nwd2	-0.453606	5.25422e-05	0.917807
12671	Chrm3	-0.467674	0.00015024	1
227120	Plcl1	-0.487228	1.87504e-05	0.327532
13176	Dcc	-0.517044	6.36837e-05	1
18231	Nxph1	-0.556281	0.000745512	1
-	AC149090.1	-0.573959	2.6101e-10	4.55933e-06
64085	Clstn2	-0.679113	1.27892e-09	2.23401e-05
