# Supplementary material for: Vitamin D Regulates Olfactory Function via Dual Transcriptional and mTOR‐Dependent Translational Control of Synaptic Proteins
Source: Adv Sci (Weinh). 2025 Dec 16;13(13):e07181. doi: 10.1002/advs.202507181 (PMC12955992; doi:10.1002/advs.202507181)
Supplement: Supplementary file 2 — Supplemental Tables 1–18 [file ADVS-13-e07181-s002.zip › Table S9_DEGs_in VDR+_spots.xlsx]

## Sheet: Spot_VDR+_VD-Hypo vs VDD
The change of gene expression was up-regulated
Gene_ID	Symbol	Spot_VDR+_VD-Hypo vs Spot_VDR+_VDD log2FoldChange	Spot_VDR+_VD-Hypo vs Spot_VDR+_VDD Pvalue	Spot_VDR+_VD-Hypo vs Spot_VDR+_VDD FDR
64011	Nrgn	2.72559	2.74e-10	5.11e-06
18546	Pcp4	2.28026	1.76e-09	3.29e-05
18619	Penk	2.18799	3.17e-10	5.91e-06
16512	Kcnh3	2.12998	1.78e-17	3.33e-13
19229	Ptk2b	1.80141	1.39e-07	0.00259934
67839	Gpsm1	1.78306	5.15e-09	9.61e-05
330695	Ctxn1	1.7297	6.64e-10	1.24e-05
98741	Kcnb2	1.65439	1.57e-09	2.92e-05
27528	Nrep	1.63082	9.16e-10	1.71e-05
18750	Prkca	1.63005	1.32e-07	0.00246227
66259	Camk2n1	1.61432	3.34e-07	0.0062311
72097	2010300C02Rik	1.6025	1.91e-07	0.00355635
217371	Rab40b	1.58363	1.41e-09	2.63e-05
22174	Tyro3	1.53051	4.89e-08	0.000913416
12323	Camk2b	1.51539	9.1e-08	0.001699
319670	Eml5	1.50597	2.7e-11	5.05e-07
74020	Cpne4	1.50061	1.06e-06	0.0197021
104582	Rprml	1.50019	9.29e-09	0.000173432
217480	Dgkb	1.48321	5.92e-07	0.0110449
20604	Sst	1.43661	0.000149281	1
629147	Ctxn3	1.42516	7.25e-07	0.0135306
14706	Gng4	1.41937	4.69e-07	0.00875942
83436	Plekha2	1.41669	1.86e-09	3.47e-05
19055	Ppp3ca	1.411	2.17e-06	0.0404927
26395	Map2k1	1.4032	6.29e-09	0.000117317
228432	Ano3	1.39841	5.09e-07	0.00950269
14784	Grb2	1.39737	2.72e-07	0.00506745
244281	Myo16	1.39301	1.01e-06	0.0188571
17433	Mobp	1.38997	2.43e-05	0.454025
230775	Adgrb2	1.38567	2.98e-07	0.00555878
67803	Limd2	1.37851	2.17e-07	0.00405846
76161	Lamp5	1.37851	0.000100541	1
110886	Gabra5	1.37556	1.48e-07	0.00276009
52187	Rragd	1.36728	1.09e-05	0.203089
14086	Fscn1	1.36438	4.87e-07	0.00908891
18516	Pbx3	1.34899	1.92e-08	0.000358913
329739	Fam102b	1.34289	2.4e-08	0.000448093
56846	Necab3	1.33898	2.23e-06	0.0416151
26562	Ncdn	1.32679	1.47e-13	2.73e-09
170638	Hpcal4	1.32254	9.73e-06	0.181536
11352	Abl2	1.32224	7.56e-07	0.0140995
320495	Ipcef1	1.31597	2.9e-06	0.054097
66307	Isoc1	1.31509	9.46e-07	0.0176469
319984	Jph4	1.30812	1.01e-06	0.0188162
12322	Camk2a	1.3061	0.000159521	1
12891	Cpne6	1.28516	1.14e-07	0.00211824
50768	Dlc1	1.2811	3.79e-09	7.08e-05
16012	Igfbp6	1.27898	1.78e-05	0.332966
71729	Rgs12	1.27715	7.26e-09	0.000135535
66643	Lix1	1.27676	1.43e-08	0.000266832
12293	Cacna2d1	1.26408	4.15e-08	0.000774009
11928	Atp1a1	1.26382	6.86e-06	0.128042
117148	Necab2	1.25102	4.82e-05	0.899349
12288	Cacna1c	1.24386	1.8e-06	0.0336116
108100	Baiap2	1.23765	7.79e-06	0.145285
52897	Rbfox3	1.23586	4.36e-05	0.814533
18417	Cldn11	1.23412	0.00931955	1
26913	Gprin1	1.23167	8.96e-08	0.00167238
330319	Wipf3	1.23113	1.77e-07	0.00330979
56315	Rhcg	1.23061	0.000967825	1
70435	Inf2	1.22905	8.66e-07	0.0161548
76561	Snx7	1.22876	6.19e-07	0.0115485
102693	Phldb1	1.22651	6.64e-06	0.123839
26413	Mapk1	1.22444	4.24e-08	0.000790483
16520	Kcnj4	1.22164	6.65e-07	0.0124183
18823	Plp1	1.22078	0.0406517	1
238680	Cntnap3	1.21981	1.03e-08	0.000191666
30948	Bin1	1.21908	9.61e-05	1
109593	Lmo3	1.21805	4.54e-08	0.000847863
545156	Kalrn	1.21786	1.06e-06	0.0198082
229791	Plppr4	1.21589	5.39e-07	0.0100557
56363	Tmeff2	1.21538	0.000134819	1
108760	Galnt16	1.19599	6.74e-09	0.000125834
70357	Kcnip1	1.18689	1.99e-07	0.0037072
13199	Ddn	1.18491	1.58e-06	0.0295667
383295	Ypel5	1.18259	8.04e-07	0.0149994
17136	Mag	1.16794	0.0002279	1
73420	Ccsap	1.16419	1.04e-05	0.193454
217517	Stxbp6	1.16233	2.33e-05	0.434665
20370	Sez6	1.16229	3.2e-05	0.597846
83797	Smarcd1	1.15751	5.9e-06	0.110053
22355	Vipr2	1.15612	3.66e-06	0.0682823
235281	Scn3b	1.14666	1.25e-05	0.233625
380785	Begain	1.14405	7.66e-07	0.0143011
227541	Camk1d	1.14147	9.6e-05	1
56149	Grasp	1.14147	0.000165118	1
382571	Kcnf1	1.13162	2.96e-05	0.552469
68939	Rasl11b	1.13011	3.2e-05	0.597489
108012	Ap1s2	1.12897	2.22e-05	0.413959
13392	Dlx2	1.12755	1.77e-05	0.329397
329252	Lgr6	1.12697	2.13e-05	0.39662
77097	Tanc2	1.1237	2.61e-06	0.0487429
53623	Gria3	1.12261	2.84e-05	0.529836
236920	Stard8	1.12217	1.54e-05	0.287826
208618	Etl4	1.11895	6.61e-05	1
17536	Meis2	1.11664	4.59e-09	8.56e-05
13653	Egr1	1.11548	3.41e-06	0.0636051
66425	Pcp4l1	1.10744	1.59e-08	0.000297339
170835	Inpp5j	1.10744	0.00032565	1
15898	Icam5	1.10549	3.6e-06	0.067136
76980	Ube2ql1	1.10518	1.36e-06	0.0253223
57816	Tesc	1.10448	0.00011459	1
67874	Rprm	1.10389	3.38e-05	0.631385
109674	Ampd2	1.09207	0.000207907	1
18795	Plcb1	1.09109	2.6e-05	0.485375
229949	Ak5	1.09094	1.27e-05	0.236541
14225	Fkbp1a	1.09027	1.41e-05	0.26376
68087	Dcakd	1.08953	2.87e-05	0.534758
109349	Fam163b	1.08875	1.55e-05	0.288789
13426	Dync1i1	1.08218	7.55e-05	1
17196	Mbp	1.07782	0.00254675	1
242274	B230334C09Rik	1.07366	1.95e-07	0.00363162
217692	Sipa1l1	1.06918	1.4e-05	0.260604
72822	2810455O05Rik	1.06841	3.48e-07	0.00649085
329251	Ppp1r12b	1.05414	1.73e-05	0.322245
14810	Grin1	1.05264	5.86e-07	0.0109379
77113	Klhl2	1.05105	0.000277032	1
56216	Stx1b	1.05024	4.14e-06	0.0773069
72572	Spats2	1.04509	4.42e-07	0.00825701
209966	Pgbd5	1.04019	4.54e-07	0.0084657
19047	Ppp1cc	1.03881	2.05e-07	0.00382761
12669	Chrm1	1.03747	0.00018418	1
80880	Kank3	1.03722	3.11e-07	0.00580706
58226	Cacna1h	1.03105	8.82e-05	1
170574	Sp7	1.02303	6.89e-05	1
110796	Tshz1	1.02217	0.000228208	1
217154	Stac2	1.02182	0.00143866	1
546071	Mast3	1.02032	0.000126325	1
73728	Psd	1.01826	3.16e-05	0.589187
75209	Sv2c	1.01798	2.52e-05	0.469777
13655	Egr3	1.01594	3.45e-06	0.0644322
21844	Tiam1	1.01155	0.000248743	1
237542	Osbpl8	1.01004	4.34e-07	0.00809796
19418	Rasgrf2	1.00856	0.000332753	1
78771	Mctp1	1.00505	9.66e-05	1
16480	Jup	1.00397	0.000114215	1
53857	Tuba8	0.996366	0.000139889	1
319586	Celf5	0.993487	3.42e-05	0.638813
18080	Nin	0.991488	3.78e-05	0.705392
56839	Lgi1	0.986194	1.46e-05	0.27313
70369	Bag5	0.986194	9.93e-05	1
12799	Cnp	0.967579	0.0175121	1
212531	Sh3bgrl2	0.965315	0.00049665	1
74189	Phactr3	0.964535	9.84e-06	0.183612
50915	Grb14	0.963474	1.71e-06	0.0319059
78334	Cdk19	0.963474	8.34e-05	1
19058	Ppp3r1	0.960413	2.46e-05	0.459602
14812	Grin2b	0.957936	0.000132092	1
70762	Dclk2	0.957587	0.000271038	1
12890	Cplx2	0.957048	0.000207472	1
217944	Rapgef5	0.9492	4.39e-05	0.818866
118568482	Gm27032	0.947877	9.79e-06	0.182673
12290	Cacna1e	0.942927	0.00150891	1
12297	Cacnb3	0.941255	0.000831415	1
108071	Grm5	0.936507	1.61e-05	0.300572
83814	Nedd4l	0.935568	0.000185168	1
13838	Epha4	0.934412	0.00197895	1
235599	6430571L13Rik	0.931053	0.000307727	1
20661	Sort1	0.929611	0.00043626	1
16536	Kcnq2	0.929204	0.00035804	1
14544	Gda	0.921873	0.000222127	1
58200	Ppp1r1a	0.914641	1.95e-07	0.00363879
319713	Ablim3	0.913131	0.000686336	1
20481	Ski	0.912696	0.000127003	1
73710	Tubb2b	0.912696	0.000172247	1
320472	Ppm1e	0.912194	2.52e-07	0.00469393
75668	Rasl10a	0.910906	0.000600881	1
104027	Synpo	0.910363	0.000656548	1
77531	Anks1b	0.909026	0.00188107	1
142682	Zcchc14	0.907505	2.88e-05	0.538182
70727	Rasgef1a	0.906558	0.0059419	1
210044	Adcy2	0.90458	0.000494105	1
12325	Camk2g	0.90296	0.000145706	1
226412	R3hdm1	0.900464	2.97e-07	0.00554815
208869	Dock3	0.899591	3.71e-05	0.691916
76156	Fam131b	0.899042	0.00168668	1
235441	Usp3	0.898247	0.0014592	1
15374	Jpt1	0.895429	0.00108188	1
50794	Klf13	0.892327	0.000111002	1
226115	Opalin	0.889764	0.00220454	1
14761	Gpr27	0.888706	6.49e-05	1
228662	Btbd3	0.887764	7.08e-05	1
66060	Cystm1	0.887467	0.000540021	1
20964	Syn1	0.887416	1.68e-05	0.312807
11418	Asic2	0.883346	3.74e-05	0.698826
328232	Gfod1	0.882086	0.000739818	1
20312	Cx3cl1	0.881987	0.000167648	1
230673	Ipo13	0.880427	0.000107637	1
12314	Calm2	0.880418	1.96e-13	3.65e-09
239719	Mrtfb	0.876011	8.76e-05	1
14025	Bcl11a	0.875079	0.000116624	1
53605	Nap1l1	0.874168	3.2e-05	0.59638
19057	Ppp3cc	0.872984	0.00073573	1
14168	Fgf13	0.872405	1.88e-05	0.351176
18197	Nsg2	0.872023	9.28e-05	1
625638	Fam43b	0.869498	0.000669016	1
383787	Ankrd63	0.86755	0.000121111	1
434128	Pnmal2	0.867152	1.06e-05	0.198521
240843	Brinp2	0.866062	0.000233497	1
268934	Grm4	0.866062	0.00050045	1
320587	Tmem88b	0.865102	0	0
67516	Kctd4	0.865102	9.44e-05	1
11519	Add2	0.864433	0.000428997	1
55984	Camkk1	0.861936	0.000917724	1
319974	Auts2	0.852928	0.000117201	1
233071	Arhgap33	0.852443	4.01e-05	0.747938
320492	A830018L16Rik	0.850133	0.00313677	1
20621	Snn	0.849044	0.000640384	1
16432	Itm2b	0.844658	4.84e-08	0.000903454
24109	Ubl3	0.843881	9.37e-06	0.174955
11842	Arf3	0.84283	4.95e-08	0.000924235
52468	Ctdsp2	0.842459	0.00202976	1
234353	Psd3	0.842093	0.00720175	1
112407	Egln3	0.840855	0	0
12700	Cish	0.837943	0	0
252876	Gin1	0.836618	0.000142036	1
76886	Fam81a	0.835777	0.00107619	1
68077	Nop53	0.835369	4.54e-05	0.847358
269615	Plch2	0.834191	0.0288586	1
67972	Atp2b1	0.834028	2.27e-06	0.042374
242667	Dlgap3	0.833077	5.14e-05	0.959751
18607	Pdpk1	0.830075	0.00133272	1
17268	Meis1	0.830075	0.00298595	1
67252	Cap2	0.822118	0.000182065	1
13349	Ackr1	0.820516	0.000181859	1
11847	Arg2	0.81864	0	0
17153	Mal	0.818211	0.0147948	1
240726	Slco5a1	0.816269	0.00184643	1
106014	Tafa5	0.815575	0.00013421	1
16492	Kcna4	0.813727	0.000223744	1
72515	Wdr43	0.811696	0.000630335	1
18125	Nos1	0.811696	0.00644958	1
65254	Dpysl5	0.810827	0.000798783	1
231760	Rimbp2	0.809669	7.54e-05	1
70747	Tspan2	0.809669	0.00844913	1
16519	Kcnj3	0.809316	0.000207838	1
105005	Lratd1	0.808656	0.000700962	1
50786	Hs6st2	0.807224	9.5e-05	1
268595	D430019H16Rik	0.806725	0.00176086	1
64297	Gprc5b	0.806411	0.00163665	1
320429	Trank1	0.80604	0.00598729	1
19277	Ptpro	0.805968	0.00566334	1
74100	Arpp21	0.805827	0.00463507	1
71310	Tbc1d9	0.802709	0.000625707	1
13193	Dcx	0.802266	5.55e-05	1
24001	Tiam2	0.80177	0.00615927	1
-	Gm47283	0.800709	0.000207606	1
320840	Negr1	0.800244	0.000247975	1
16563	Kif2a	0.799947	0.00211577	1
14415	Gad1	0.798805	1.97e-05	0.366912
20320	Nptn	0.797862	1.41e-06	0.0263275
14375	Xrcc6	0.793549	0	0
100042480	Nhsl2	0.793549	0.000182842	1
19158	Cyth2	0.793549	0.000697622	1
18771	Pknox1	0.793549	0.000733439	1
353123	A830036E02Rik	0.793549	0.000972687	1
102614	Rpp25	0.793549	0.00194797	1
240672	Dusp5	0.793549	0.00246154	1
16508	Kcnd2	0.793549	0.00312203	1
225870	Rin1	0.793549	0.00393894	1
19272	Ptprk	0.793549	0.00781061	1
54376	Cacng3	0.793549	0.00846066	1
50997	Mpp2	0.784089	0.00153608	1
50754	Fbxw7	0.78298	0.00121178	1
218442	Serinc5	0.781772	0.00156091	1
18514	Pbx1	0.780571	0.00135604	1
98766	Ubac1	0.779743	0.00210166	1
16800	Arhgef2	0.779743	0.00373612	1
52915	Zmiz2	0.779194	0.000418919	1
14360	Fyn	0.779194	0.00313448	1
319613	Sybu	0.77687	0.00090626	1
67513	Faap20	0.776476	0.00105942	1
50817	Capn15	0.776476	0.00521987	1
327958	Pitpnm3	0.775847	0.000540603	1
22151	Tubb2a	0.774417	2.28e-07	0.00426071
56421	Pfkp	0.77439	0.000496774	1
57740	Stk32c	0.774184	0.000813823	1
19395	Rasgrp2	0.77365	6.55e-05	1
12354	Car7	0.77365	0.0142831	1
268936	Brpf3	0.771181	2.69e-05	0.502396
67498	Kcnv1	0.770466	5.89e-05	1
241846	Lsm14b	0.769702	0.000981236	1
53310	Dlg3	0.768603	0.000276019	1
18483	Palm	0.768312	0.00356365	1
435145	Shisa8	0.766068	0.000435701	1
100503802	Gm10419	0.764403	0.00700503	1
320165	Tacc1	0.762961	0.00405039	1
13390	Dlx1	0.762522	0.000100296	1
20354	Sema4d	0.759602	0.00126785	1
320203	C130071C03Rik	0.75748	0.00142399	1
11878	Arx	0.756712	0.000539871	1
76089	Rapgef2	0.756074	0.000286122	1
108707	Fam207a	0.75473	0.00590842	1
12833	Col6a1	0.754021	0.000575512	1
23965	Tenm3	0.752907	0.00124522	1
71640	Zfp949	0.751729	9.33e-06	0.174198
66815	Mcub	0.751729	0.00212871	1
20910	Stxbp1	0.750091	0.000115132	1
14800	Gria2	0.749922	3.71e-05	0.692957
56747	Sez6l	0.748461	0.0130401	1
242274	Lrrc7	0.747745	7.29e-05	1
23859	Dlg2	0.745186	0.00147072	1
100503519	Gm19744	0.74464	0.000515762	1
26405	Map3k2	0.742923	0.000678843	1
11941	Atp2b2	0.740638	0.001216	1
11518	Add1	0.739682	0.000884547	1
93688	Klhl1	0.739101	0	0
12291	Cacna1g	0.739101	0.000854071	1
18574	Pde1b	0.738508	0.00261362	1
20616	Snap91	0.737515	0.000674243	1
69639	Exosc8	0.736216	0.00754423	1
17420	Mnat1	0.734655	0.00267462	1
236900	Pdk3	0.730813	0.00688915	1
227700	Sh3glb2	0.730661	0.000638445	1
216439	Agap2	0.730355	0.0262842	1
21915	Dtymk	0.729419	0.00538341	1
19679	Pitpnm2	0.728454	0.0162751	1
380752	Eipr1	0.727961	0.0199564	1
381373	Sp9	0.72746	0.00413807	1
67434	Ankrd33b	0.72746	0.0110982	1
13638	Efna3	0.726435	0.00978772	1
237459	Cdk17	0.72615	0.0032516	1
320150	Zdhhc17	0.725378	0.0058238	1
58802	Kcnmb4	0.724836	0.00507457	1
246317	Neto1	0.724507	0.0303796	1
66083	Setd6	0.72316	0.00168152	1
102800312	Lncppara	0.72316	0.00717968	1
100129	Gpr153	0.72316	0.0146827	1
224829	Trerf1	0.721399	0.0210651	1
19056	Ppp3cb	0.720649	0.000957448	1
20866	Stim1	0.7203	0.00594448	1
69727	Usp46	0.719202	0.00476878	1
243780	E330009J07Rik	0.7176	0.00127223	1
17101	Lyst	0.7176	0.00180462	1
77771	Csrnp3	0.717198	0.00127015	1
20541	Slc8a1	0.717198	0.00746274	1
13175	Dclk1	0.717153	6.67e-05	1
21336	Tacr1	0.715547	0	0
16500	Kcnb1	0.715547	0.0244012	1
243725	Ppp1r9a	0.714598	0.00128674	1
94062	Mrpl3	0.713379	0.00157794	1
17714	Grpel2	0.713379	0.00461273	1
16510	Kcnh1	0.712629	0	0
16565	Kif21b	0.712019	0.0020412	1
83767	Wasf1	0.710656	0.000194824	1
105859	Csdc2	0.709587	0.000210935	1
231470	Fras1	0.709485	0.0178146	1
19414	Rasa3	0.709157	0.00930496	1
22239	Ugt8a	0.70866	0.00242962	1
11790	Speg	0.708158	0.00661735	1
26896	Med14	0.707819	0.00667617	1
26556	Homer1	0.707576	0.00486342	1
338521	Fa2h	0.706086	0	0
230908	Tardbp	0.706086	0.000123789	1
83766	Actl6b	0.706086	0.000469671	1
104248	Cabin1	0.706086	0.00122498	1
50907	Preb	0.702401	0.00214146	1
18769	Pkig	0.702401	0.00928462	1
67379	Dedd2	0.70044	0	0
74513	Neto2	0.699573	0.00485997	1
20194	S100a10	0.699222	0.00531359	1
225791	Zadh2	0.698392	0.0129503	1
99696	Ankrd50	0.69779	0.000730261	1
19279	Ptprr	0.697334	0.000869134	1
233552	Gdpd5	0.696688	0.00281322	1
19419	Rasgrp1	0.695415	0.0160788	1
11789	Apc	0.695247	0.000210968	1
329015	Atg2a	0.694013	0.000283628	1
218232	Ptpdc1	0.694013	0.000802513	1
15273	Hivep2	0.694013	0.00140376	1
13435	Dnmt3a	0.694013	0.00266732	1
68995	Mcts1	0.694013	0.00563888	1
17260	Mef2c	0.693285	0.0167039	1
56405	Dusp14	0.69262	0.0175498	1
106042	Prickle1	0.692011	0.000259705	1
240396	Mex3c	0.69167	0.00295171	1
207393	Elfn2	0.69167	0.0169514	1
30785	Cttnbp2	0.691187	0.00580674	1
619309	Muc3a	0.690456	0.00563328	1
223701	Mrtfa	0.689926	0.00856819	1
13498	Atn1	0.68858	0.00127532	1
29873	Cspg5	0.68833	0.00129881	1
240055	Neurl1b	0.688196	0.00180355	1
54667	Atp8b2	0.687754	0.00073644	1
21833	Thra	0.687273	0.000145067	1
241062	Pgap1	0.686634	0.000848687	1
76108	Rap2a	0.685746	0.0025503	1
235180	Fez1	0.685296	0.00214985	1
192657	Ell2	0.685025	0	0
16323	Inhba	0.685025	0.0126454	1
12570	Cdk5r2	0.683125	0.00692715	1
115488373	Gm48992	0.682518	0	0
68734	Ppp4r3a	0.680655	0.00148829	1
20638	Snrpb	0.680339	0.00443276	1
217449	Trappc12	0.680339	0.00854245	1
71750	R3hdm2	0.679477	0.000958122	1
17756	Map2	0.67915	0.000723618	1
56088	Psmg1	0.678072	0	0
224824	Pex6	0.678072	0.00992574	1
80877	Lrba	0.678072	0.0124243	1
22634	Plagl1	0.674905	0.00216632	1
109676	Ank2	0.674542	0.00387391	1
27060	Tcirg1	0.67425	0	0
23959	Nt5e	0.67425	0.000395668	1
67534	Ttll4	0.67425	0.000711465	1
12268	C4b	0.67425	0.000711465	1
14697	Gnb5	0.67425	0.0021736	1
17127	Smad3	0.67425	0.00490199	1
23966	Tenm4	0.67381	0.00064149	1
59013	Hnrnph1	0.673255	0.00318071	1
78255	Ralgps2	0.673255	0.0117278	1
68089	Arpc4	0.672086	0.00260183	1
17957	Napb	0.67093	0.00545353	1
21376	Tbrg1	0.670692	0.00743277	1
67873	Mri1	0.670167	0	0
101476	Plekha1	0.66956	0.00174197	1
230789	Fam76a	0.668018	0.00566203	1
15370	Nr4a1	0.667017	0.00468829	1
16706	Ksr1	0.666437	0.00417451	1
11838	Arc	0.666437	0.0132477	1
74744	5830408C22Rik	0.665794	0	0
11735	Ank3	0.665075	0.0125845	1
243548	Prickle2	0.664965	0.0135842	1
18109	Mycn	0.664266	0.000101488	1
12217	Bsn	0.663781	0.00571918	1
29876	Clic4	0.663781	0.0152532	1
21429	Ubtf	0.663669	0.00665192	1
50926	Hnrnpdl	0.663489	0.00354127	1
78303	Hist3h2ba	0.662618	0.0179218	1
235604	Camkv	0.662305	0.00515418	1
71704	Arhgef3	0.661637	0.00353805	1
19211	Pten	0.661521	0.000410004	1
17996	Neb	0.661099	0.00581019	1
60345	Nrip2	0.660283	0.000809598	1
239027	Arhgap22	0.660283	0.0157364	1
77065	Ints7	0.660283	0.0247918	1
67064	Chmp1b	0.659693	0.000236719	1
22003	Tpm1	0.6589	0.00691956	1
100683	Trrap	0.65862	0.012171	1
16649	Kpna4	0.65839	0.00279057	1
20965	Syn2	0.657617	0.00281631	1
67445	C1qtnf4	0.656976	0.00167739	1
110751	Adam33	0.656046	0	0
107035	Fbxo38	0.656046	0.0014531	1
330177	Taok3	0.656046	0.00212095	1
13875	Erf	0.656046	0.00308253	1
17179	Matk	0.656046	0.0069101	1
59040	Rhot1	0.653824	0.00198733	1
26940	Ecsit	0.653068	0.00576318	1
330369	Fbxo41	0.652687	0.00318887	1
71691	Pnmal1	0.652687	0.0359686	1
19724	Rfx1	0.652193	0.00461913	1
653029	Arhgap27os2	0.65153	0.000398482	1
97884	B3galnt2	0.65153	0.000398482	1
75426	Igfbpl1	0.65153	0.00457322	1
216166	Plk5	0.650591	0.000379323	1
57436	Gabarapl1	0.650475	0.000139376	1
268281	Shprh	0.649958	0.00160039	1
24051	Sgcb	0.649159	0.000514874	1
100434	Slc44a1	0.647698	0.0352482	1
319710	Frmd6	0.646708	0	0
100041367	Gm3294	0.646708	0.000871458	1
13823	Epb41l3	0.646708	0.0021591	1
59002	Wrap73	0.64545	0.00368156	1
17181	Matn2	0.64545	0.00664173	1
51796	Srrm1	0.644686	0.00396164	1
14455	Gas5	0.644493	0.00015209	1
360213	Trim46	0.643306	0.00234087	1
76965	Slitrk1	0.643306	0.0185941	1
76459	Car12	0.641546	0	0
116848	Baz2a	0.641546	3.67e-05	0.683985
268534	Sntg2	0.641546	0.00569024	1
229715	Amigo1	0.640303	0.0111272	1
12919	Crhbp	0.639221	0.00543425	1
56018	Stard10	0.638972	0.0433208	1
629378	Dact3	0.638827	0.0120499	1
15512	Hspa2	0.638827	0.0215627	1
18191	Nrxn3	0.63848	0.00353823	1
118445	Klf16	0.63743	0.000165915	1
71458	Bcor	0.63743	0.00592346	1
11792	Apex1	0.637045	0.00129485	1
327814	Ppfia2	0.63668	0.0057641	1
20442	St3gal1	0.636008	0	0
76416	Znrd1as	0.636008	0	0
78923	Chsy3	0.636008	0.00391552	1
238023	Hexdc	0.636008	0.0338178	1
50932	Mink1	0.63512	0.0205806	1
66237	Atp6v1g2	0.635065	0.00777776	1
-	BC003965	0.634851	0.0192171	1
74769	Pik3cb	0.633084	0.0211898	1
22631	Ywhaz	0.631435	0.000452555	1
232879	Zbtb45	0.631278	0.00483078	1
19291	Purb	0.630966	2.37e-06	0.0442115
22793	Zyx	0.630611	0.0108274	1
276905	Armc7	0.629162	0.00272352	1
-	Slc9a3r2	0.62849	0.00624759	1
170571	Cntnap4	0.627963	0.00161153	1
84652	Fam126a	0.627191	0.00211105	1
-	AC149090.1	0.626652	0.0117492	1
242894	Actr3b	0.626652	0.02174	1
54524	Syt6	0.626092	0.0235384	1
381319	Batf3	0.623624	0	0
319162	Hist3h2a	0.623624	0.000138193	1
207777	Tspoap1	0.623624	0.00423508	1
13854	Epn1	0.623624	0.00437537	1
67203	Nde1	0.623624	0.00684997	1
102657	Cd276	0.623624	0.00990066	1
66580	Esf1	0.623624	0.0113258	1
70661	Sik3	0.623624	0.0223629	1
223435	Trio	0.621596	0.0106022	1
218397	Rasa1	0.621082	0.0148425	1
27878	Tada1	0.620713	0.025318	1
223254	Farp1	0.620218	0.011318	1
18045	Nfyb	0.620218	0.043873	1
67801	Pllp	0.61952	0.000585346	1
103199	Fig4	0.619051	0.0045038	1
54650	Sfmbt1	0.619051	0.0417826	1
13631	Eef2k	0.618462	0.00752016	1
66511	Chtop	0.61791	0.00413855	1
68941	1110018N20Rik	0.617699	0	0
107448	Unc5a	0.617699	0	0
229512	Smg5	0.616671	0.0171391	1
224656	Zfp523	0.616671	0.0203546	1
381353	Ajm1	0.616671	0.0359652	1
13116	Cyp46a1	0.616245	0.0165112	1
74747	Ddit4	0.615212	0.0112014	1
66410	Mterf3	0.614225	0.000649833	1
16410	Itgav	0.614225	0.00166597	1
214791	Sertad4	0.614225	0.00511898	1
74521	Ppp4r4	0.614225	0.00927548	1
96935	Susd4	0.614225	0.0454507	1
353258	Ltv1	0.612977	0	0
209462	Hace1	0.612977	0.00273644	1
114713	Rasa2	0.612977	0.00397317	1
98386	Lbr	0.612977	0.00572448	1
80981	Arl4d	0.612977	0.0136834	1
244579	Tox3	0.612977	0.0273445	1
74443	P4htm	0.612219	0.00409655	1
56455	Dynll1	0.612157	0.000621392	1
20607	Sstr3	0.611346	0	0
56036	Ccnl2	0.610685	0.00228533	1
17937	Nab2	0.610685	0.0225181	1
208158	Map6d1	0.609125	0.0076933	1
21981	Ppp1r13b	0.609125	0.0165477	1
228836	Dlgap4	0.608674	0.0146246	1
22026	Nr2c2	0.607993	0.0361936	1
17966	Nbr1	0.607683	0.0306244	1
-	Gm28151	0.607136	0	0
67725	Nudt13	0.607136	0.000569374	1
243499	Lrrtm4	0.607136	0.00794341	1
72003	Synpr	0.606733	0.0169071	1
74493	Tnks2	0.606464	0.0203155	1
19139	Prps1	0.605922	0.00277003	1
20403	Itsn2	0.605922	0.00373885	1
71713	Cdc40	0.605922	0.00901181	1
208440	Dip2c	0.605922	0.0237762	1
12497	Entpd6	0.605922	0.0342943	1
18762	Prkcz	0.605477	0.0303253	1
78784	Celf3	0.605345	0.00143401	1
108155	Ogt	0.605345	0.00289138	1
16467	Atcay	0.604207	0.0102801	1
100503085	Klhl3	0.603725	0.00276222	1
229877	Rap1gds1	0.603446	0.0012834	1
207740	Ubald1	0.603446	0.00734103	1
22019	Tpp2	0.603218	0.00885592	1
20741	Sptb	0.602866	0.0291486	1
57258	Xpo4	0.600904	0	0
16882	Lig3	0.600904	0.00254282	1
72124	Seh1l	0.600904	0.0168331	1
233877	Kctd13	0.600904	0.029542	1
20666	Sox11	0.597998	1.11e-06	0.0206919
232539	Klhl42	0.597998	0.0123039	1
11844	Arf5	0.597152	0.0164487	1
269401	Zfp512b	0.597152	0.0217917	1
20614	Snap25	0.596571	8.3e-06	0.154901
69106	Stoml1	0.596512	0.00942932	1
170791	Rbm39	0.595841	0.000416199	1
18717	Pip5k1c	0.595279	0.0246303	1
217431	Nol10	0.59424	0.00094278	1
76893	Cers2	0.593612	0.0179514	1
269109	Dpp10	0.593612	0.0205062	1
17933	Myt1l	0.59325	0.0387131	1
319594	Hif1an	0.591915	0.015581	1
104418	Dgkz	0.591915	0.0161062	1
27494	Amot	0.591915	0.0202608	1
52906	Ahi1	0.590609	0.000589724	1
64602	Ireb2	0.590457	0.00378277	1
104010	Cdh22	0.590457	0.0449703	1
64143	Ralb	0.590016	0.000121494	1
226525	Rasal2	0.590016	0.0495786	1
19878	Rock2	0.589191	0.0222403	1
13728	Mark2	0.589191	0.0464787	1
15114	Hap1	0.58901	0.0323984	1
28185	Tomm70a	0.588859	0.000381323	1
235439	Herc1	0.588859	0.0259609	1
17859	Mxi1	0.588729	0.00493036	1
225583	Minar2	0.588435	0.0058015	1
319582	Trmt9b	0.588435	0.0316846	1
13384	Mpp3	0.588435	0.0493541	1
94332	Cadm3	0.587874	0.00653528	1
235497	Leo1	0.587098	0.0202013	1
99045	Mrps26	0.586391	0.0112204	1
66420	Polr2e	0.586391	0.0168093	1
73916	Ift57	0.586224	0.00865113	1
213993	Ccdc186	0.585441	0.00183172	1
30953	Schip1	0.584096	0.0169838	1
69202	Ptms	0.583757	0.00486459	1
66959	Dusp26	0.583331	0.0189771	1
329002	Zfp236	0.582982	0.00240106	1
70546	Zdhhc2	0.582982	0.00660082	1
225280	Ino80c	0.582982	0.0366175	1
228869	Ncoa5	0.581246	0.0151365	1
54195	Gucy1b1	0.581004	0.0401202	1
22193	Ube2e3	0.580555	0.000465096	1
207212	Arhgef17	0.580555	0.044985	1
52392	D1Ertd622e	0.579954	0.0336978	1
751865	Sap25	0.579424	0	0
140887	Lnx2	0.579424	0	0
16319	Incenp	0.578536	0	0
76630	Stambpl1	0.578536	9.41e-05	1
67900	Mtfp1	0.578043	0.00515589	1
234356	Csgalnact1	0.57782	0.00196884	1
67867	Lrrc28	0.57782	0.00990181	1
102193	Zdhhc7	0.57782	0.0130479	1
75552	Paqr9	0.577231	0.0121165	1
16525	Kcnk1	0.576974	0.0250635	1
72128	2610008E11Rik	0.576738	0.0217032	1
18752	Prkcg	0.576738	0.025325	1
16975	Lrp8	0.575126	0.032068	1
382018	Unc13a	0.574539	0.0324606	1
101694	Mir9-3hg	0.573768	0.000282373	1
50884	Nckap1	0.573461	0.00230858	1
235184	Msantd2	0.571157	0	0
331004	Slc9a9	0.571157	0	0
236899	Pcyt1b	0.571157	0.00222468	1
68519	Eml1	0.571157	0.00377768	1
106565	Dlk2	0.571157	0.00500697	1
242109	Zfp697	0.571157	0.00662085	1
24004	Rai2	0.571157	0.0143622	1
72552	Hsdl1	0.571157	0.0159346	1
23917	Impdh1	0.571157	0.0161855	1
213452	Dstyk	0.571157	0.0181451	1
77031	Slc9a8	0.571157	0.0223118	1
74412	Gle1	0.571157	0.0223534	1
433926	Lrrc8b	0.571157	0.0270381	1
228790	Asxl1	0.571157	0.0328769	1
71323	Rassf8	0.571157	0.03486	1
11803	Aplp1	0.569716	0.000380661	1
15382	Hnrnpa1	0.568676	0.00317465	1
18114	Rrp1	0.568257	0.0031453	1
18102	Nme1	0.567632	0.000553752	1
12289	Cacna1d	0.567481	0.0451335	1
19718	Rfc2	0.567041	0.0312717	1
67500	Ccar1	0.566778	0.0342948	1
66394	Nosip	0.56648	0.0240732	1
75089	Uhrf1bp1l	0.56648	0.0315247	1
22388	Wdr1	0.566139	0.0351189	1
12339	Capn7	0.56528	0.00821811	1
15499	Hsf1	0.564067	0.000295121	1
65967	Eefsec	0.564067	0.00638636	1
109880	Braf	0.564067	0.0402357	1
18196	Nsg1	0.563379	0.0108526	1
72047	Ddx42	0.563252	0.00461733	1
269642	Nat8l	0.562769	0.0051564	1
53883	Celsr2	0.561602	0.0204511	1
16438	Itpr1	0.560888	0.0121439	1
241447	Cers6	0.560888	0.0245941	1
55988	Snx12	0.560059	0.00225531	1
53376	Usp2	0.560059	0.048533	1
211712	Pcdh9	0.559084	0.00356437	1
107515	Lgr4	0.559084	0.0281435	1
19259	Ptpn5	0.559084	0.0296308	1
171508	Creld1	0.559084	0.0317588	1
76252	Atp6v0e2	0.558412	0.0055278	1
233876	Hirip3	0.557921	9.73e-05	1
224454	Zdhhc14	0.557921	0.0312105	1
434204	Whamm	0.557921	0.0437304	1
57261	Brd4	0.557482	0.0333636	1
56722	Litaf	0.55651	0.00100278	1
319955	Ercc6	0.55651	0.00333654	1
320158	Zmat4	0.55651	0.00831343	1
110960	Tars	0.55651	0.0155659	1
75423	Arl5a	0.55651	0.0169485	1
67557	Larp6	0.55651	0.0362768	1
240322	Adamts19	0.55651	0.0383404	1
66054	Cndp2	0.555685	0.00952038	1
328110	Prpf39	0.555389	0.00487999	1
50762	Fbxo6	0.555389	0.0301949	1
28075	Desi1	0.555389	0.0325961	1
100043757	Zfp831	0.554762	0	0
56312	Nupr1	0.554762	0	0
246313	Prokr2	0.554762	0.0169344	1
59093	Pcbp3	0.554211	0.00446829	1
668257	Dgat2l6	0.552541	0.000153576	1
74522	Morc2a	0.552541	0.0150097	1
72852	Mblac2	0.552541	0.0161707	1
234371	Tmem161a	0.552541	0.0171271	1
68942	Chmp2b	0.552541	0.0185765	1
70373	Gpatch2l	0.552541	0.0436505	1
13839	Epha5	0.551963	0.0334407	1
80515	Rnf227	0.551661	0.0222536	1
26401	Map3k1	0.551474	0.0148949	1
236732	Rbm10	0.551188	0.0378836	1
319463	C230057M02Rik	0.550693	0.0391741	1
72503	2610507B11Rik	0.550278	0.0166549	1
68053	Ubxn2b	0.549624	0.00608287	1
235044	Plppr2	0.549624	0.0121885	1
14030	Ewsr1	0.548927	0.0152791	1
244721	Zfp846	0.548437	0	0
208439	Klhl29	0.548437	0.00692486	1
13870	Ercc1	0.547793	0.0346891	1
22428	Dctn6	0.547389	0.0454467	1
504186	Chrna10	0.545622	0	0
71929	Tmem123	0.545622	0	0
74718	Snx16	0.545622	0.000360965	1
13681	Eif4a1	0.545622	0.00850998	1
12583	Cdo1	0.545622	0.0224393	1
51886	Fubp1	0.545622	0.0304028	1
56210	Rev1	0.543571	0.0382114	1
117592	B3galt6	0.543571	0.0471937	1
433256	Acsl5	0.543006	0.00754341	1
74464	Zswim5	0.543006	0.0136038	1
74105	Gga2	0.543006	0.0287539	1
67078	Pgp	0.541631	0.0329442	1
14677	Gnai1	0.54157	0.0206444	1
16572	Kif5a	0.541362	0.00266048	1
230676	Szt2	0.541162	0.00949077	1
445007	Nup85	0.541162	0.015495	1
20688	Sp4	0.541162	0.0279764	1
228410	Cstf3	0.540783	0.0412201	1
72309	Tmem158	0.540568	0.0337728	1
69185	Dtwd1	0.539793	0	0
238330	Irf2bpl	0.539793	0.0309712	1
320679	Samd12	0.538292	0.0135979	1
70508	Bbx	0.538292	0.0234159	1
218832	Polr3a	0.538292	0.0307668	1
243983	Zdhhc13	0.538292	0.0347339	1
217827	Nrde2	0.538292	0.0377405	1
97387	Strn4	0.537209	0.0225757	1
70616	Sugp1	0.537209	0.0421418	1
69091	Vps26b	0.536641	0.009607	1
60321	Wbp11	0.536641	0.0171417	1
73739	Cby1	0.536391	0.0200443	1
243308	A430033K04Rik	0.534815	0.0010838	1
269378	Ahcy	0.534815	0.00418373	1
100038991	Gm2000	0.534815	0.0139729	1
69113	Alkbh3	0.534815	0.0193306	1
227399	Ppip5k2	0.534815	0.0225331	1
241075	Plekhm3	0.534162	0.0100497	1
226154	Lzts2	0.534162	0.0197563	1
78521	B230219D22Rik	0.533905	0.00285444	1
71974	Prmt3	0.533682	0.015774	1
76709	Arpc2	0.533159	0.000895215	1
70425	Csnk1g3	0.532785	0.0111821	1
232087	Mat2a	0.532424	0.0146092	1
22318	Vamp2	0.532391	7e-05	1
13480	Dpm1	0.532284	0.0377086	1
66104	Tceal6	0.532163	0.00335346	1
66971	Cdk5rap1	0.530515	0	0
70408	Polr3f	0.530515	0.00153744	1
234825	Klhdc4	0.530515	0.00615058	1
19250	Ptpn14	0.530515	0.0115345	1
11733	Ank1	0.530515	0.0145066	1
14048	Eya1	0.530515	0.0229769	1
20729	Spin1	0.530515	0.0269236	1
226122	Ubtd1	0.530515	0.0321267	1
80720	Pbx4	0.530515	0.0427345	1
66865	Pmpca	0.530515	0.0466436	1
64898	Lpin2	0.528205	0.0460468	1
17967	Ncam1	0.527537	0.0490804	1
69305	Dcps	0.526763	0.00058766	1
226139	Cox15	0.526763	0.00264703	1
217826	Kcnk13	0.526069	0.000365264	1
21847	Klf10	0.526069	0.000744918	1
54610	Tbc1d8	0.526069	0.00312591	1
73721	1110017D15Rik	0.526069	0.00788196	1
21843	Tial1	0.525444	0.00418421	1
381085	Tbc1d22b	0.52346	0.00842639	1
26420	Mapk9	0.522522	0.0193036	1
170762	Nup155	0.522247	0.00254099	1
12334	Capn2	0.522247	0.00695526	1
67731	Fbxo32	0.522247	0.0130804	1
110109	Nop2	0.522247	0.0161277	1
27360	Add3	0.522247	0.0168206	1
74094	Tjap1	0.522247	0.0361358	1
70208	Med23	0.521745	0.0461768	1
69780	Smap2	0.52147	0.0325334	1
60595	Actn4	0.521296	0.0401328	1
14007	Celf2	0.52113	0.0482721	1
18810	Plec	0.520531	0.00361877	1
66356	Knop1	0.520531	0.0161725	1
18754	Prkce	0.519901	0.0494874	1
53379	Hnrnpa2b1	0.519556	0.00102563	1
75723	Amotl1	0.518927	0.0190101	1
233789	Smg1	0.518542	0.0353714	1
77629	Sphkap	0.517915	0.0202474	1
67809	Rmdn3	0.517915	0.0259042	1
238266	Syt16	0.516709	0.0159449	1
16981	Lrrn3	0.516709	0.0166741	1
14402	Gabrb3	0.516709	0.02551	1
210741	Kcnk12	0.516709	0.0495349	1
234593	Ndrg4	0.516244	5.72e-05	1
22640	Zfp1	0.516015	3.2e-05	0.597537
20743	Sptbn2	0.515696	0.0266114	1
107999	Gtpbp6	0.515564	0.014679	1
15388	Hnrnpl	0.514477	0.0488414	1
13207	Ddx5	0.514081	2.49e-05	0.46472
330286	D630045J12Rik	0.513441	0.000569895	1
108652	Slc35b3	0.513441	0.00253167	1
241311	Zbtb34	0.513441	0.00295147	1
75764	Slx1b	0.513441	0.00295147	1
93961	B3galt5	0.513441	0.0127232	1
67655	Ctdp1	0.513441	0.0241043	1
77574	Tcaf1	0.513441	0.0265289	1
59026	Huwe1	0.512529	0.000900655	1
69024	Snx15	0.511149	0.00948342	1
69008	Cab39l	0.510615	0.00765813	1
28109	D10Wsu102e	0.510615	0.0138323	1
228980	Taf4	0.510615	0.0186283	1
71720	Osbpl3	0.510615	0.0372114	1
22722	Zfp64	0.509756	0	0
12904	Crabp2	0.509756	0	0
20742	Sptbn1	0.509756	0.00183644	1
76688	Arfrp1	0.509756	0.0375002	1
232798	Leng8	0.509756	0.0406641	1
109135	Plekha5	0.509341	0.0327605	1
225875	Lrfn4	0.508147	0.0212484	1
13829	Dmtn	0.508147	0.0221564	1
74322	Cxxc1	0.508147	0.0335539	1
11863	Arnt	0.508147	0.0486516	1
21841	Tia1	0.50764	0.0455616	1
13807	Eno2	0.506888	6.59e-05	1
110891	Slc8a2	0.506668	0	0
83796	Smarcd2	0.506668	0	0
-	AC109619.1	0.506668	0	0
170738	Kcnh7	0.506668	0.0101842	1
229780	Trmt13	0.506668	0.0117823	1
58227	Fam184b	0.506668	0.0117823	1
23794	Adamts5	0.506668	0.0194626	1
207911	Mchr1	0.506668	0.0430573	1
76071	Jakmip1	0.505973	0.000528109	1
59054	Mrps30	0.505973	0.00357873	1
13497	Drp2	0.505973	0.00687572	1
210711	Mcmbp	0.505973	0.0470814	1
20250	Scd2	0.505939	9.09e-05	1
30843	Fbxl12	0.504043	0.00334478	1
330863	Trim67	0.504043	0.00342994	1
72886	Yju2	0.504043	0.00712951	1
553127	Rtl8b	0.504043	0.0178837	1
73692	Cplane1	0.504043	0.0221091	1
74302	Mtmr3	0.504043	0.027299	1
67966	Zcchc10	0.504043	0.0410998	1
192651	Zfp286	0.504043	0.0410998	1
236511	Ago1	0.504043	0.0456554	1
668661	2410002F23Rik	0.502872	0.0453774	1
17118	Marcks	0.502823	0.0219748	1
68262	Agpat4	0.501783	0.0371902	1
15505	Hsph1	0.500444	0.0184993	1
22152	Tubb3	0.499219	0.000292712	1
67864	Yipf4	0.498928	0.00248702	1
18162	Npr3	0.498093	0	0
228714	Kat14	0.498093	0.00947886	1
13688	Eif4ebp2	0.496567	0.0149513	1
381813	Prmt8	0.496567	0.0163247	1
67891	Rpl4	0.496111	0.00661281	1
52440	Tax1bp1	0.496097	0.0388842	1
78611	Btbd19	0.495869	0.0289203	1
109857	Cbr3	0.495869	0.0416883	1
97827	Exd2	0.495208	0.0196619	1
317755	Zar1	0.493989	0	0
192232	Hps4	0.493989	0	0
22036	Traip	0.493989	0	0
13656	Egr4	0.493989	0.0205227	1
52856	Mtg2	0.493989	0.0329116	1
67951	Tubb6	0.493989	0.0332167	1
329165	Abi2	0.49289	0.0175579	1
216825	Usp22	0.492595	0.0263913	1
13446	Doc2a	0.49238	0.00273333	1
14163	Fgd1	0.49238	0.00273333	1
223642	Zc3h3	0.49238	0.0450249	1
22629	Ywhah	0.491811	0.00322921	1
66616	Snx9	0.490986	0.0140986	1
20592	Kdm5d	0.489768	0.0298535	1
83701	Srrt	0.489396	0.0106252	1
268747	Carmil3	0.488695	0.0496986	1
66098	Chchd6	0.486888	0.0340115	1
12933	Crmp1	0.486225	0.00795102	1
22717	Zfp59	0.485427	0.000906769	1
11891	Rab27a	0.485427	0.000906769	1
19708	Dpf2	0.484796	0.0418339	1
233073	U2af1l4	0.484221	0.0268493	1
225888	Kmt5b	0.483694	0.0100048	1
14312	Brd2	0.483528	0.0259877	1
17250	Abcc1	0.483209	0	0
12380	Cast	0.483209	0.0181975	1
209239	Gan	0.483209	0.0319365	1
110147	Ehmt2	0.483209	0.0410693	1
66505	Zmynd11	0.48262	0.0295189	1
74239	Iqce	0.482347	0.000282665	1
208624	Alg3	0.482347	0.00234085	1
22402	Ccn4	0.482347	0.0168531	1
67070	Lsm14a	0.482347	0.0184862	1
213081	Wdr19	0.482347	0.0270495	1
68010	Bambi	0.481605	0.0125981	1
26462	Txnrd2	0.481605	0.0243996	1
20383	Srsf3	0.481605	0.0285926	1
114674	Gtf2ird2	0.480959	0.0482534	1
380608	Tagap1	0.480391	0.0121393	1
51810	Hnrnpu	0.479703	0.00937218	1
76936	Hnrnpm	0.479658	0.0221068	1
52705	Krr1	0.479441	0.00776737	1
57780	Fxyd7	0.479441	0.0140361	1
227867	Epc2	0.479441	0.0327997	1
108014	Srsf9	0.478676	0.0360291	1
93790	Nipa2	0.478047	0.00848138	1
101943	Sf3b3	0.477075	0.045372	1
109905	Rap1a	0.476359	0.00489311	1
15228	Foxg1	0.475934	0.0441333	1
353172	Gars	0.475934	0.0476291	1
214931	Fbxl16	0.474425	0.00426711	1
16478	Jund	0.474425	0.0391739	1
51788	H2afz	0.472916	0.0195336	1
12723	Clcn1	0.471621	0	0
66071	Ethe1	0.471621	0	0
84004	Mcam	0.471621	0	0
71373	Prr16	0.471621	0	0
69149	Kbtbd3	0.471621	0.000374845	1
106338	Nsun3	0.471621	0.000760144	1
99681	Tchh	0.471621	0.0030014	1
22042	Tfrc	0.471621	0.0109128	1
170459	Stard4	0.471621	0.0147051	1
72325	Vps9d1	0.471621	0.0178457	1
329324	Syt14	0.471621	0.0226569	1
214459	Fnbp1l	0.471621	0.0254561	1
101358	Fbxl14	0.471621	0.0316118	1
231605	Galnt9	0.471621	0.0337994	1
73689	Bloc1s2	0.471621	0.0341785	1
226823	Kctd3	0.471621	0.0377719	1
320478	Sox2ot	0.471621	0.0420577	1
14775	Gpx1	0.471621	0.0462924	1
70549	Tln2	0.471621	0.0473757	1
66368	Rtca	0.466384	0.0270187	1
105835	Sgsm3	0.464926	0.00284953	1
15926	Idh1	0.463844	0.00553588	1
241915	Phc3	0.463844	0.0258106	1
56323	Dnajb5	0.463401	0.0393056	1
269400	Rtel1	0.462343	0.0184455	1
78610	Uvrag	0.462343	0.0290151	1
52231	Ankzf1	0.461706	0.0101696	1
11737	Anp32a	0.461229	0.0434307	1
228140	Tnks1bp1	0.460974	0	0
108167848	Gm12258	0.460974	0.000859614	1
234736	Rfwd3	0.460974	0.00588094	1
20019	Polr1a	0.460974	0.0137359	1
100310872	Dynlt1a	0.460974	0.0197487	1
208884	Zdhhc9	0.460125	0	0
73233	Zfp942	0.460125	0.0158734	1
12366	Casp2	0.460125	0.0424202	1
15259	Hipk3	0.459648	0.00631863	1
280645	B3gat2	0.45913	0	0
15078	H3f3a	0.459066	0.00661249	1
11477	Acvr1	0.457946	0.00597336	1
69487	Ndufaf5	0.456514	0.0109277	1
57743	Sec61a2	0.455679	0.00357275	1
19720	Trim27	0.455679	0.0442035	1
17931	Ppp1r12a	0.454747	0.022528	1
270210	Zfp651	0.454063	0.0422529	1
69882	Ints14	0.453699	0.00256646	1
66427	Cyb5b	0.453699	0.026806	1
432763	Prr7	0.452512	0.00287921	1
320795	Pkn1	0.452512	0.0445627	1
80985	Trim44	0.452081	0.000350529	1
12785	Cnbp	0.451954	0.0466449	1
223732	Rtl6	0.450661	0.011244	1
14200	Fhl2	0.449595	0	0
100043489	1300002E11Rik	0.449595	0.0101683	1
12752	Cln3	0.449595	0.0108672	1
69878	Snrpf	0.449595	0.0179943	1
11484	Aspa	0.449595	0.0374569	1
93893	Pcdhb22	0.449595	0.0374569	1
268859	Rbfox1	0.449595	0.0454643	1
71141	4933407L21Rik	0.447774	0	0
76967	2700049A03Rik	0.447774	0	0
277010	Marveld1	0.447774	0	0
14011	Etv6	0.447774	0.0424617	1
320315	A330048O09Rik	0.447774	0.0424617	1
66185	Virma	0.447099	0.0455663	1
73680	Zbtb8a	0.445626	0	0
319922	Vwc2	0.445626	0	0
93687	Csnk1a1	0.445626	0.00341966	1
75316	Taf1d	0.445626	0.0177603	1
11637	Ak2	0.445626	0.0492765	1
74841	Usp38	0.443965	0.0215949	1
74525	Fam234b	0.443965	0.0276292	1
26939	Polr3e	0.443965	0.0491168	1
107823	Nsd2	0.442475	0.0129559	1
241656	Pak7	0.442077	0.00534052	1
73919	Lyrm1	0.442077	0.0330283	1
268481	Krt222	0.442077	0.0379332	1
12757	Clta	0.440212	0.0151698	1
103468	Nup107	0.439912	0.00147619	1
268445	Ankrd13b	0.439912	0.00342522	1
68948	Fam216a	0.439912	0.0168168	1
74043	Pex26	0.439912	0.0212219	1
70078	Nol7	0.439912	0.0256439	1
22141	Tub	0.439912	0.0389802	1
238205	Lrfn5	0.439912	0.0426734	1
56542	Ick	0.439912	0.0479547	1
13401	Dmwd	0.439118	0.0374808	1
69876	Thap3	0.438068	0.00836841	1
26987	Eif4e2	0.438068	0.0401596	1
103266	Tmem263	0.438068	0.0453685	1
234362	Zfp868	0.437405	0	0
15466	Hrh2	0.437405	0	0
67390	Mrm3	0.437405	0.00483	1
75452	Ascc2	0.437405	0.0229124	1
227696	Phyhd1	0.437405	0.0479902	1
110265	Msra	0.435997	0.0151776	1
12295	Cacnb1	0.435997	0.0154069	1
269994	Gsg1l	0.434468	0	0
13685	Eif4ebp1	0.434468	0	0
245000	Atr	0.434468	0	0
216560	Wdpcp	0.434468	0	0
26447	Poli	0.434468	0	0
65964	Map3k20	0.433653	0.00209854	1
71711	Mus81	0.433653	0.0386332	1
276770	Eif5a	0.433218	0.00795158	1
22393	Wfs1	0.433147	0.0138419	1
239393	Lrp12	0.432551	0.0133876	1
245007	Zbtb38	0.432551	0.0192028	1
20382	Srsf2	0.43245	0.0358192	1
211232	Cpne9	0.430979	0	0
100038713	Gm10432	0.430979	0	0
230257	Ptbp3	0.430979	8.19e-05	1
28036	Larp7	0.430979	0.0249998	1
66254	Dimt1	0.430979	0.0287863	1
78779	Spata2l	0.430979	0.0331086	1
231717	Pheta1	0.430979	0.0370804	1
54003	Nell2	0.430979	0.0434214	1
21770	Ppp2r5d	0.429275	0.0263058	1
12041	Bckdk	0.428977	0.0208388	1
67267	Uqcc2	0.428785	0.033907	1
22142	Tuba1a	0.428377	0.000102121	1
66942	Ddx18	0.4279	0	0
218441	Zfyve16	0.4279	0	0
71764	C2cd2l	0.4279	0.0121733	1
239102	Zfhx2	0.4279	0.0285151	1
71735	Lrwd1	0.4279	0.0457551	1
53761	Prrc2a	0.427596	0.00248633	1
52626	Cdkn2aipnl	0.426767	0.0100928	1
20667	Sox12	0.425817	0.0228684	1
76793	Snip1	0.424315	0	0
20686	Spa17	0.424315	0	0
338362	Ust	0.424315	0	0
14431	Gamt	0.424315	0	0
72469	Plcd3	0.424315	0	0
100043462	Nutf2-ps1	0.424315	0	0
100088	Rcc1	0.424315	0.0271347	1
209357	Gtf2h3	0.424315	0.0271347	1
216867	Slc16a11	0.424315	0.0271347	1
235574	Atp2c1	0.422455	0.0281951	1
19231	Ptma	0.421274	0.0209015	1
252838	Tox	0.420091	0	0
100038570	Prcd	0.420091	0	0
68737	Angel1	0.420091	0	0
238722	Zfp72	0.420091	0	0
-	Gm50394	0.420091	0	0
69601	Dab2ip	0.419154	0.000226374	1
54638	Ccdc22	0.419154	0.00418313	1
106633	Ift140	0.419154	0.0150271	1
327744	E130307A14Rik	0.41851	0.0138139	1
76157	Slc35d3	0.41851	0.0198413	1
216565	Ehbp1	0.41804	0.0415391	1
69654	Dctn2	0.416029	0.0245821	1
100609	Nsun5	0.415037	0	0
329559	Zfp335	0.415037	0.000977207	1
230996	9430015G10Rik	0.415037	0.0101653	1
215449	Rap1b	0.415037	0.0120007	1
211961	Asxl3	0.415037	0.0231695	1
70354	Secisbp2l	0.415037	0.0398426	1
16661	Krt10	0.412727	0.038237	1
74355	Smchd1	0.41212	0.0308441	1
19060	Ppp5c	0.411404	0.0256255	1
170936	Zfp369	0.411079	0.00866771	1
67824	Nmral1	0.411079	0.00866771	1
63856	Taf8	0.411079	0.0175065	1
53328	Pgrmc1	0.411079	0.0187175	1
-	Gm10762	0.41022	0	0
320916	Wscd2	0.41022	0	0
22379	Fmnl3	0.41022	0	0
109115	Supt3	0.41022	0	0
225182	Rbbp8	0.41022	0	0
14119	Fbn2	0.41022	0	0
67187	Zmynd19	0.407895	0.00579006	1
320816	Ankrd16	0.407895	0.0256141	1
19275	Ptprn	0.407806	0.0206066	1
18975	Polg	0.407491	0.0381428	1
53333	Tomm40	0.407271	0.00197501	1
257633	Acsf3	0.406526	0.000739396	1
240725	Sulf1	0.406526	0.00101341	1
73729	Zfp383	0.406526	0.00437638	1
20747	Spop	0.406526	0.00571265	1
22289	Kdm6a	0.406526	0.0150068	1
77134	Hnrnpa0	0.406526	0.0170095	1
18107	Nmt1	0.406526	0.0213542	1
67293	3110039M20Rik	0.406526	0.0332292	1
380977	A330009N23Rik	0.404507	0	0
119086081	Gm26917	0.404507	0	0
628438	Hspe1-rs1	0.404507	0	0
20322	Sord	0.403603	0.00378203	1
20585	Hltf	0.403603	0.0183399	1
238247	Arid4a	0.403603	0.0373924	1
59045	Stard3	0.403603	0.0395404	1
66877	Crnkl1	0.401232	0	0
191578	Helq	0.401232	0	0
225872	Npas4	0.401232	0	0
70997	Spef1	0.401232	0.00816355	1
72075	Ogfr	0.401232	0.00906864	1
319475	Zfp672	0.401232	0.0232876	1
69792	Med6	0.401232	0.0304699	1
56503	Ankrd49	0.401232	0.0487932	1
14026	Evl	0.400538	0.0368345	1
72154	Zfp157	0.39927	0.0349275	1
26396	Map2k2	0.399017	0.0432682	1
108937	Rnf169	0.39869	0.00213573	1
14789	P3h3	0.39869	0.00333564	1
107094	Rrp12	0.39869	0.0253488	1
23969	Pacsin1	0.396944	0.0295442	1
218639	Arl15	0.396659	0.0124411	1
69195	Tmem121	0.396659	0.0185038	1
71436	Flrt3	0.395	0	0
18207	Nthl1	0.395	0	0
234699	Edc4	0.395	0.0193528	1
54169	Kat6b	0.395	0.0396691	1
170753	Zfp704	0.395	0.0484696	1
20115	Rps7	0.394759	0.00535708	1
54130	Actr1a	0.394378	0.0481354	1
22763	Zfr	0.394279	0.0355884	1
14629	Gclc	0.393619	0.0245842	1
69263	Rfc3	0.393011	0.00271943	1
214922	Slc39a2	0.393011	0.00544869	1
69834	Rab43	0.393011	0.0158197	1
70178	Abhd17c	0.390193	0.00704184	1
544971	Bdp1	0.390193	0.0452824	1
12313	Calm1	0.389368	4.73e-05	0.883479
104457	0610010K14Rik	0.388565	0.0457936	1
21761	Morf4l1	0.387208	0.00114206	1
215193	Utp25	0.386374	0	0
57782	Rbak	0.386374	0	0
59053	Hgh1	0.386374	0	0
69544	Wdr5b	0.386374	0	0
80289	Lysmd3	0.386374	0.0317692	1
12018	Bak1	0.385464	0.00443271	1
70028	Dop1b	0.384744	0.00408676	1
211948	Pde12	0.384744	0.00690978	1
109934	Abr	0.384495	0.00314099	1
73834	Atp6v1d	0.383173	0.00745525	1
14319	Fth1	0.381335	0.000171099	1
18573	Pde1a	0.378512	0	0
98985	Clp1	0.378512	0	0
329470	Accs	0.378512	0	0
76367	Trp53rkb	0.378512	0	0
213121	Ankrd35	0.378512	0	0
215512	Fam117a	0.378512	0	0
50934	Slc7a8	0.378512	0	0
223433	Otulinl	0.378512	0	0
110948	Hlcs	0.378512	0	0
17221	Cd46	0.378512	0.000275803	1
233833	Tnrc6a	0.378512	0.00580037	1
252875	Mios	0.378512	0.0183362	1
17876	Myef2	0.378512	0.0240062	1
246198	Mllt6	0.378512	0.0373567	1
238130	Dock4	0.378512	0.038895	1
74244	Atg7	0.378512	0.0477364	1
20740	Sptan1	0.377657	0.000369219	1
100072	Camta1	0.376984	0.0384292	1
17184	Matr3	0.374836	0.0150771	1
15381	Hnrnpc	0.37451	0.0321801	1
74270	Usp20	0.37401	0.0256873	1
54723	Tfip11	0.373217	0.00507709	1
22592	Ercc5	0.372706	0.000312211	1
13627	Eef1a1	0.371836	0.00518458	1
328234	Rnf182	0.371316	0	0
224697	Adamts10	0.371316	0	0
328092	Dtd2	0.371316	0.00539086	1
66441	Magohb	0.371316	0.0361537	1
14131	Fcgr3	0.371316	0.0467399	1
21808	Tgfb2	0.370338	0	0
241589	D430041D05Rik	0.370338	0	0
230678	Tmem125	0.370338	0	0
-	Gm45169	0.370338	0	0
245305	B230307C23Rik	0.370338	0	0
14218	Sh3pxd2a	0.370338	0	0
74256	Cyld	0.369741	0.0392214	1
66988	Lap3	0.368243	0.0252244	1
269424	Jade1	0.368243	0.0287368	1
268932	Caskin1	0.366539	0.0354736	1
11865	Arntl	0.366128	0.0428725	1
72454	Ccdc71	0.364706	0.00554106	1
71865	Fbxo30	0.364706	0.0209874	1
241490	Rbm45	0.364706	0.0470215	1
71909	Haus5	0.362915	0	0
140500	Acap3	0.361833	0.0172	1
79555	BC005537	0.361598	0.0012556	1
19051	Ppp1r17	0.36059	0	0
-	Gm27030	0.36059	0	0
71116	Stx18	0.36059	0.000373534	1
225651	Mppe1	0.36059	0.0108461	1
268482	Krt12	0.358612	0.0164398	1
225010	Lclat1	0.358612	0.039589	1
114679	Selenom	0.357831	0.0343388	1
319370	Ubald2	0.35745	0.0453227	1
69188	Kmt2e	0.356909	0.0499949	1
226169	Pprc1	0.356144	0	0
74480	Samd4	0.355428	0.0144922	1
26444	Psma7	0.354264	0.0203028	1
100502745	2900009J06Rik	0.352977	0	0
16449	Jag1	0.352977	0	0
333050	Ksr2	0.352977	0	0
19152	Prtn3	0.352977	0	0
67071	Rps6ka6	0.352977	0	0
56199	Abcb10	0.352977	0.00203266	1
69170	1810026B05Rik	0.351031	0.0328786	1
72357	2210016L21Rik	0.351031	0.0425649	1
53885	Nphp1	0.349942	0	0
654470	Tctn1	0.349942	0.00387368	1
30840	Fbxl6	0.349942	0.0268103	1
18571	Pdcd6ip	0.349449	0.00695716	1
245860	Atg9a	0.349449	0.0225006	1
59287	Ncstn	0.348764	0.0303662	1
20918	Eif1	0.348396	0.0253553	1
16785	Rpsa	0.348289	0.0119511	1
66101	Ppih	0.347749	0.00356719	1
269275	Acvr1c	0.347749	0.0251617	1
19076	Prim2	0.34609	0	0
100505034	Gm29695	0.34609	0	0
102633156	Gm4631	0.34609	0	0
16497	Kcnab1	0.34609	0	0
19365	Rad52	0.34609	0	0
237222	Ofd1	0.34609	0	0
105246846	Gm42067	0.34609	0.00750731	1
232196	C87436	0.342888	0.00143204	1
20924	Supt5	0.342888	0.0236148	1
620790	Gm14443	0.341037	0.0234702	1
105242696	Gm38843	0.341037	0.0234702	1
15587	Hyal2	0.339831	0	0
52710	Slc52a2	0.339831	0	0
66578	Mis18a	0.339831	0	0
13163	Daxx	0.339831	0	0
74025	Nphp3	0.339831	0.0368111	1
99890	Prmt6	0.338983	0.0321457	1
19085	Prkar1b	0.337958	0.0466978	1
20102	Rps4x	0.336911	0.0206538	1
12387	Ctnnb1	0.336076	0.0149992	1
20085	Rps19	0.335714	0.019333	1
23956	Neu2	0.334118	0	0
99100	Cep152	0.334118	0	0
104348	Zfp120	0.334118	0	0
13626	Eed	0.334118	0	0
12826	Col4a1	0.334118	0	0
211389	Suox	0.334118	0	0
78428	Pym1	0.334118	0	0
105651	Ppp1r3e	0.334118	0	0
56716	Mlst8	0.334118	0.0236967	1
97287	Mtmr14	0.334118	0.0242616	1
11732	Ank	0.332218	0.0456084	1
17904	Myl6	0.331997	0.030104	1
103768	Tubg2	0.330922	0.0343098	1
71765	Klhdc3	0.330375	0.0149097	1
110593	Prdm2	0.328881	0	0
69536	Hemk1	0.328881	0	0
68705	Gtf2f2	0.328881	0.0441236	1
56314	Zfp113	0.327886	0	0
243834	Zfp324	0.327886	0	0
69131	Cdk12	0.327886	0	0
75602	1810062O18Rik	0.327886	0	0
75729	Fam227a	0.327886	0	0
29871	Scmh1	0.327886	0.0237289	1
12709	Ckb	0.327379	0.00162204	1
224020	Pi4ka	0.32577	0.0428671	1
56196	Tdp2	0.3254	0.0426607	1
-	Gm47163	0.324064	0.0350527	1
230279	Tmem268	0.324064	0.0353513	1
19951	Rpl32	0.323538	0.0422788	1
22034	Traf6	0.322243	0	0
74528	Mgme1	0.322243	0	0
67305	Gpx7	0.322243	0	0
11690	Alox5ap	0.322243	0	0
232855	Zfp772	0.322243	0	0
216578	Papolg	0.322243	0	0
74251	Ankrd9	0.322243	0	0
26942	Spag1	0.322243	0	0
19411	Rarg	0.322243	0	0
76448	Ppp1r18	0.322243	0	0
56174	Nagk	0.321481	0.00766666	1
64213	St7	0.321481	0.00794039	1
21340	Taf1b	0.321481	0.0132998	1
64294	Itm2c	0.321378	0.0485895	1
12315	Calm3	0.319996	0.00506353	1
233067	Lrfn3	0.319618	0.000105104	1
70834	Spag9	0.317934	0.0174862	1
329540	Nol4l	0.317816	0.00197951	1
100504586	Gm20300	0.317816	0.00905684	1
73103	3110009E18Rik	0.317111	0	0
21339	Taf1a	0.317111	0	0
11982	Atp10a	0.317111	0	0
94253	Hecw1	0.317111	0	0
223726	Mpped1	0.317111	0	0
12069	Bex2	0.316973	0.0406505	1
56531	Ylpm1	0.315502	0.00387901	1
13204	Dhx15	0.315502	0.00714033	1
72775	Fance	0.315502	0.00964888	1
234776	Atmin	0.315502	0.0446226	1
22187	Ubb	0.314887	0.00768746	1
207495	Baiap2l2	0.314381	0.0221863	1
13848	Ephb6	0.312422	0	0
21778	Tex9	0.312422	0	0
98314	D2hgdh	0.312422	0.00574836	1
78586	Srbd1	0.312422	0.0205921	1
227102	Ormdl1	0.308122	0	0
17970	Ncf2	0.308122	0	0
16532	Kcnu1	0.308122	0	0
15936	Ier2	0.308122	0	0
212728	Tarbp1	0.308122	0	0
13867	Erbb3	0.308122	0	0
100504675	Gm15327	0.308122	0	0
223669	Zfp7	0.308122	0	0
70511	Eef2kmt	0.308122	0	0
23972	Papss2	0.308122	0	0
108797	Mex3b	0.308122	0.00762805	1
108097	Prkab2	0.308122	0.0388887	1
23980	Pebp1	0.307768	0.0246037	1
15312	Hmgn1	0.306672	0.0295826	1
14433	Gapdh	0.305844	0.00121753	1
433586	Maml3	0.304164	0	0
66405	Mcts2	0.304164	0.0129447	1
66632	Dph6	0.304164	0.0340557	1
78321	Ankrd23	0.303223	0	0
66153	Fbxo36	0.303223	0	0
100126227	Gm13031	0.303223	0	0
83922	Cep41	0.303223	0	0
192192	Shkbp1	0.303223	0	0
102638488	Gm35040	0.303223	0	0
16835	Ldlr	0.303223	0	0
54710	Hs3st3b1	0.303223	0	0
320919	A230107N01Rik	0.303223	0	0
93889	Pcdhb18	0.303223	0	0
56504	Srpk3	0.303223	0.0393305	1
67456	Ergic2	0.302563	0.00667122	1
20218	Khdrbs1	0.302301	0.0348341	1
17768	Mthfd2	0.298784	0	0
270685	Mthfd1l	0.298784	0	0
69952	Tunar	0.298784	0	0
72318	Cyth4	0.298784	0	0
16180	Il1rap	0.298784	0	0
14236	Foxn2	0.298784	0	0
20502	Slc16a2	0.298784	0	0
51792	Ppp2r1a	0.298022	0.044796	1
51797	Ctps	0.297592	0.0205292	1
338337	Cog3	0.297123	0.00062559	1
20168	Rtn3	0.296611	0.00167832	1
100503670	Rpl5	0.295591	0.00774186	1
68763	1110038B12Rik	0.295298	0.0109581	1
26569	Slc27a4	0.295298	0.0323812	1
20447	St6galnac3	0.294743	0	0
235028	Zfp426	0.294743	0	0
22619	Siae	0.294743	0	0
72462	Rrp1b	0.294743	0.00220829	1
18155	Pnoc	0.294743	0.0416724	1
268980	Strn	0.293978	0.0364053	1
70103	Znhit1	0.292856	0.00974536	1
407821	Znrf3	0.291049	0	0
14635	Galk1	0.291049	0	0
69085	Zcchc9	0.291049	0	0
245522	Zc4h2	0.291049	0.00250107	1
229714	Gpr61	0.291049	0.0278549	1
268373	Ppia	0.288769	0.00250201	1
17938	Naca	0.288154	0.0292626	1
11931	Atp1b1	0.287853	0.0250477	1
620760	2900079G21Rik	0.287658	0.000975479	1
17132	Maf	0.287658	0.0031659	1
269113	Nup54	0.287658	0.0160611	1
105083	Pelo	0.287658	0.0332628	1
56544	Vmn2r1	0.286589	0	0
231991	Creb5	0.286589	0	0
77857	9430065F17Rik	0.286589	0	0
654469	Gm17753	0.286589	0	0
105246016	C730034F03Rik	0.286589	0	0
68531	1110020A21Rik	0.286589	0	0
67160	Eef1g	0.28514	0.027621	1
20912	Stxbp3	0.284535	0.00268299	1
217935	Wdr60	0.284535	0.0268108	1
54351	Elp5	0.283688	0.0311167	1
12722	Clca3a1	0.282587	0	0
66902	Mtap	0.282587	0	0
74352	Zfp84	0.282587	0	0
102637112	Gm34006	0.282587	0	0
17022	Lum	0.282587	0	0
208366	Rpp40	0.282587	0	0
240038	Zfp994	0.282587	0	0
71983	Tmco6	0.282587	0	0
207686	Cfap69	0.28165	0.00506582	1
14852	Gspt1	0.28165	0.0345831	1
26390	Mapkbp1	0.281099	0.0125222	1
13852	Stx2	0.278976	0	0
70227	Zfp619	0.278976	0	0
102636700	Gm19531	0.278976	0	0
100042143	Gm3693	0.278976	0	0
50873	Prkn	0.278976	0	0
67242	Gemin6	0.278976	0	0
93884	Pcdhb13	0.278976	0	0
237221	Gemin8	0.278976	0	0
67778	Zfp639	0.278976	0.00725383	1
11908	Atf1	0.278976	0.0123627	1
67938	Myl12b	0.276605	9.06e-05	1
77809	Lrrc42	0.276491	0.0163464	1
97114	Hist2h3c2	0.275701	0	0
212919	Kctd7	0.275701	0	0
54200	Sult2b1	0.275701	0	0
70428	Polr3b	0.275701	0	0
13008	Csrp2	0.275701	0	0
108800	Ston2	0.275701	0	0
238505	Mtr	0.275701	0	0
52864	Slx4	0.275701	0	0
66606	Lrrc57	0.272717	0	0
12807	Hps3	0.272717	0	0
67441	Isoc2b	0.272717	0	0
269870	Zfp446	0.272717	0	0
223691	Eif3l	0.272717	0.037996	1
211007	Trim41	0.272012	0.00431988	1
11674	Aldoa	0.270853	1.1e-05	0.206165
72139	2610044O15Rik8	0.269987	0	0
66973	Mrps18b	0.269987	0.00362115	1
224742	Abcf1	0.269987	0.0154805	1
56075	Pdss1	0.269987	0.0429222	1
223754	Tbc1d22a	0.26748	0	0
75146	Mfsd13a	0.26748	0.00956902	1
68693	Hnrnpul2	0.26592	0.0479438	1
101023	Zfp513	0.26517	0.0206278	1
71684	Rbm43	0.26517	0.0316712	1
214897	Csnk1g1	0.26517	0.0367158	1
231769	Sfswap	0.263034	0.00445899	1
68106	Nt5c3b	0.263034	0.0288048	1
105886298	Cmc4	0.263034	0.0375215	1
12238	Commd3	0.261536	0.0141387	1
17722	mt-Nd6	0.261054	0.000456345	1
66838	0610009L18Rik	0.261054	0.0238438	1
73884	Zdbf2	0.260117	0	0
20183	Rxrg	0.260117	0	0
100504350	Gm14169	0.260117	0	0
66568	Rwdd3	0.260117	0	0
18491	Pappa	0.260117	0	0
232313	Gxylt2	0.260117	0	0
18430	Oxtr	0.260117	0	0
80982	Cemip	0.260117	0	0
107770	Tm6sf2	0.260117	0	0
93898	Cers1	0.260117	0	0
210808	Lacc1	0.260117	0	0
115488471	B130046B21Rik	0.260117	0	0
68190	Dubr	0.260117	0	0
71643	Zgrf1	0.257496	0	0
264895	Acsf2	0.257496	0	0
14710	Gngt2	0.257496	0	0
104349	Zfp119a	0.257496	0	0
14585	Gfra1	0.257496	0	0
13418	Dnajc1	0.255129	0	0
77832	Tchp	0.255129	0	0
109889	Mzf1	0.255129	0	0
68178	Cgnl1	0.255129	0	0
238871	Pde4d	0.255129	0	0
100503842	2410022M11Rik	0.255129	0	0
22701	Zfp41	0.255129	0	0
381066	Zfp948	0.255129	0	0
224640	Lemd2	0.25439	0.0404846	1
76816	Sdccag8	0.252981	0	0
269623	Rbm48	0.252981	0	0
102443350	Xndc1	0.252981	0	0
75782	Lca5	0.252981	0	0
432450	Nkain2	0.252981	0	0
52466	Slc46a1	0.252981	0	0
12671	Chrm3	0.252981	0	0
328370	Rft1	0.252981	0	0
54128	Pmm2	0.252981	0	0
14724	Gp1bb	0.252981	0	0
474156	Zbtb9	0.252981	0	0
68691	Kansl1l	0.251022	0	0
227449	Zcchc2	0.249229	0	0
75083	Usp50	0.249229	0	0
27419	Naglu	0.249229	0	0
18606	Enpp2	0.248553	0.0321979	1
193385	Ripor2	0.248115	0.0293987	1
71777	Ing3	0.247581	0	0
208104	Mlxip	0.247581	0.022397	1
102639598	Gm14296	0.246061	0.027914	1
230721	Pabpc4	0.246061	0.0367045	1
66874	Ncbp3	0.242139	0.0213232	1
271981	Tbck	0.241008	0.043751	1
14977	Slc39a7	0.241008	0.047189	1
225131	Wac	0.239448	0.0495857	1
24067	Srp54a	0.23803	0.00890595	1
68295	Aar2	0.23803	0.0377502	1
18081	Ninj1	0.236332	0.0437436	1
100502698	Rubcn	0.235554	0.00953994	1
20280	Scp2	0.23435	0.000781887	1
15504	Dnajb3	0.234122	0	0
59010	Sqor	0.234122	0	0
72776	Sass6	0.234122	0	0
20530	Slc31a2	0.234122	0	0
57810	Cdon	0.234122	0	0
237758	Zfp454	0.234122	0	0
327959	Xaf1	0.234122	0	0
210762	Ppp1r36	0.234122	0	0
621054	Tpm3-rs7	0.234122	0	0
12565	Cdh9	0.234122	0	0
16600	Klf4	0.232834	0	0
59056	Evc	0.232834	0	0
12903	Crabp1	0.232834	0	0
216292	Mettl25	0.232834	0	0
16859	Lgals9	0.232834	0	0
212198	Wdr25	0.232834	0	0
13411	Dnah11	0.232834	0	0
14787	Rhpn1	0.232834	0	0
80733	Car15	0.232834	0	0
212153	Ccdc191	0.232834	0	0
226777	C130074G19Rik	0.23167	0	0
14231	Fkbp7	0.23167	0	0
18861	Pms2	0.23167	0	0
54137	Acrbp	0.23167	0	0
68458	Ppp1r14a	0.23167	0	0
207952	Klhl25	0.23167	0	0
71131	Zfp689	0.23167	0	0
11806	Apoa1	0.23167	0	0
68304	Poglut3	0.23167	0	0
15574	Hus1	0.23167	0	0
70573	Tbccd1	0.23167	0	0
75739	Mpp7	0.23167	0	0
20937	Suv39h1	0.23167	0	0
67812	Ubxn4	0.23167	0.0120828	1
235504	Slc17a5	0.230613	0	0
237761	Sowaha	0.230613	0	0
66179	Ogfod3	0.230613	0	0
22031	Traf3	0.230613	0	0
76916	Timmdc1	0.230613	0	0
67846	Tmem39a	0.230613	0	0
320593	A230051N06Rik	0.230613	0	0
100503962	Gm16701	0.230613	0	0
229722	5330417C22Rik	0.230613	0.0412712	1
77794	Adamtsl2	0.229648	0	0
52184	Odf2l	0.229648	0	0
109145	Gins4	0.229648	0	0
73095	Slc25a42	0.229648	0	0
223648	Ccdc166	0.229648	0	0
50887	Hmgn5	0.229648	0.00270827	1
18744	Pja1	0.229286	0.0185373	1
192652	Wdr81	0.228765	0	0
109168	Atl3	0.228765	0	0
226977	Actr1b	0.228765	0.0150268	1
66396	Ccdc82	0.228765	0.0321302	1
70396	Asnsd1	0.228765	0.0424572	1
74238	Mterf2	0.228765	0.0424572	1
218734	3830406C13Rik	0.227952	0.0032537	1
106581	Fam234a	0.227952	0.0334498	1
22276	Uros	0.227202	0.00341957	1
22764	Zfx	0.227202	0.00446514	1
54201	Zfp316	0.227202	0.00478101	1
80744	Cwc22	0.227202	0.0124216	1
67861	Akr1b10	0.226509	0.00985877	1
268933	Wdr24	0.226509	0.0308015	1
227720	Nup214	0.225865	0.0432837	1
331532	Tceal5	0.225265	0.0115789	1
14199	Fhl1	0.224888	0.0473721	1
270106	Rpl13	0.224323	0.0153999	1
67884	Cfap410	0.223233	0.00639503	1
13806	Eno1	0.221165	0.0114033	1
108062	Cstf2	0.220364	0.0220044	1
52014	Nus1	0.219079	0.0471599	1
272381	Lrrc4b	0.215376	0.0209197	1
71096	Sntg1	0.208587	0	0
68897	Disp1	0.208587	0	0
381350	Spag6	0.208587	0	0
241289	Ppp1r26	0.208587	0	0
227933	Ccdc148	0.208587	0	0
241547	Harbi1	0.208587	0	0
329506	Ctdspl2	0.208587	0	0
140484	Pofut1	0.208587	0	0
-	Gm43848	0.208587	0	0
230577	Pars2	0.208587	0	0
230603	Ttc39a	0.208587	0	0
75079	Zbtb49	0.208587	0	0
232714	Mgam	0.208587	0	0
68971	Tamm41	0.208587	0	0
72440	Rhno1	0.208587	0	0
243910	Nfkbid	0.208587	0	0
-	Gm45311	0.208587	0	0
78935	Saal1	0.208587	0	0
100038347	Fam174b	0.208587	0	0
18584	Pde8a	0.208587	0	0
67290	3110040N11Rik	0.208587	0	0
70497	Arhgap17	0.208587	0	0
234086	Erich1	0.208587	0	0
408022	Primpol	0.208587	0	0
234358	Zfp930	0.208587	0	0
636741	Zfp964	0.208587	0	0
234413	Zfp961	0.208587	0	0
101985	Usb1	0.208587	0	0
104346	Gas8	0.208587	0	0
382038	Urb2	0.208587	0	0
94226	S1pr5	0.208587	0	0
20776	Tmie	0.208587	0	0
66686	Dcbld1	0.208587	0	0
14676	Gna15	0.208587	0	0
432500	Gm29674	0.208587	0	0
246104	Rhbdl3	0.208587	0	0
26448	Mok	0.208587	0	0
14313	Fst	0.208587	0	0
100041874	Gm3558	0.208587	0	0
75698	Shld2	0.208587	0	0
239122	Setdb2	0.208587	0	0
69574	Cmbl	0.208587	0	0
70152	Mettl7a1	0.208587	0	0
100040531	Dynlt1f	0.208587	0	0
-	Gm50240	0.208587	0	0
57773	Wdr4	0.208587	0	0
18132	Notch4	0.208587	0	0
208922	Cpeb3	0.208587	0	0
208748	Prrg3	0.208587	0	0
140571	Plxnb3	0.208587	0	0
72345	Amer1	0.208587	0	0
229603	Otud7b	0.208587	0.000333605	1
19687	Rfc1	0.208587	0.00048856	1
223775	Pim3	0.208587	0.00160639	1
216820	Dhrs7b	0.208587	0.00186707	1
11655	Alas1	0.208587	0.00238272	1
319472	9330158H04Rik	0.208587	0.00596461	1
330817	Dhps	0.208587	0.00683895	1
75288	Slc35f4	0.208587	0.0214887	1
11350	Abl1	0.208587	0.0238181	1
19273	Ptpru	0.208587	0.02857	1
74479	Snx11	0.208587	0.0339972	1
54484	Mkrn1	0.208587	0.0425511	1
14109	Fau	0.198772	0.0381983	1
17992	Ndufa4	0.196519	0.040101	1
66615	Atg4b	0.195648	0.0462203	1
57765	Tbx21	0.193157	0.000725455	1
68420	Ankrd13a	0.191513	0.0161394	1
72649	Tmem209	0.190208	0.0122436	1
27632	Nelfe	0.190208	0.0133905	1
26433	Plod3	0.189478	0.00507092	1
433813	Pusl1	0.189478	0.0330239	1
192156	Mvd	0.188687	0	0
67848	Ddx55	0.188687	0.0024717	1
245643	Frmpd3	0.188687	0.0224984	1
71890	Mad2l2	0.187828	0	0
50918	Myadm	0.187828	0	0
27281	Plaat1	0.187828	0.0426009	1
75425	Tti1	0.187828	0.0451008	1
-	Gm29170	0.186892	0	0
73332	Ccdc30	0.186892	0	0
212986	Scfd2	0.186892	0	0
232811	Kmt5c	0.186892	0	0
338354	Zfp780b	0.186892	0	0
13732	Emp3	0.186892	0	0
67480	Cwc25	0.186892	0	0
74201	Cep97	0.186892	0	0
93882	Pcdhb11	0.186892	0	0
52662	Ldlrad4	0.186892	0	0
16939	Lor	0.185867	0	0
72397	Rbm12b1	0.185867	0	0
11781	Ap4m1	0.185867	0	0
216846	Cntrob	0.185867	0	0
110094	Phka2	0.185867	0	0
53330	Vamp4	0.185867	0.0271215	1
18707	Pik3cd	0.18474	0	0
56874	Rnf32	0.18474	0	0
243931	Tshz3	0.18474	0	0
269952	Gdpgp1	0.18474	0	0
70235	Poc1a	0.18474	0	0
24131	Ldb3	0.18474	0	0
223838	Adamts20	0.18474	0	0
100042150	Nrg2	0.18474	0	0
64707	Suv39h2	0.183496	0	0
100043375	Gm14004	0.183496	0	0
101831	Faap24	0.183496	0	0
66628	Thg1l	0.183496	0	0
224893	Zfp959	0.183496	0	0
278240	Spin2c	0.183496	0	0
17864	Mybl1	0.182114	0	0
12962	Crybb3	0.182114	0	0
17969	Ncf1	0.182114	0	0
264134	Ttc26	0.182114	0	0
74134	Cyp2s1	0.182114	0	0
55987	Cpxm2	0.182114	0	0
22038	Plscr1	0.182114	0	0
67844	Rab32	0.182114	0	0
100039624	Gm12166	0.182114	0	0
219140	Spata13	0.182114	0	0
21646	Tcte2	0.182114	0	0
100504425	Gm20219	0.182114	0	0
12326	Camk4	0.182114	0	0
245424	Gpr101	0.182114	0	0
21402	Skp1a	0.180572	0.026175	1
66646	Rpe	0.176878	0.0201908	1
67171	Dram2	0.173397	0.00196657	1
59038	Pxmp4	0.173397	0.0155749	1
227632	Kcnt1	0.172963	0.00118652	1
22278	Usf1	0.170619	0	0
69101	Ydjc	0.170619	0.00260267	1
232089	Elmod3	0.170619	0.0365581	1
73451	Zfp763	0.170619	0.0483653	1
208146	Yeats2	0.169058	0	0
213773	Tbl3	0.169058	0	0
231327	Ppat	0.169058	0.00179733	1
71817	Tmem50a	0.167714	0.00668721	1
195434	Utp14b	0.165518	0	0
69821	Mterf4	0.165518	0	0
269536	Tex10	0.165518	0	0
71707	Ubiad1	0.165518	0	0
78697	Pus7	0.165518	0	0
72140	Cep89	0.165518	0	0
16514	Kcnj11	0.165518	0	0
234740	Tmem231	0.165518	0	0
170763	Zfp87	0.165518	0	0
24069	Sufu	0.165518	0	0
109346	Ankrd39	0.163499	0	0
74268	Aven	0.163499	0	0
18019	Nfatc2	0.163499	0	0
68525	Evc2	0.163499	0	0
68743	Anln	0.163499	0	0
100039440	B230206L02Rik	0.163499	0	0
56095	Ftsj3	0.163499	0	0
93757	Immp2l	0.163499	0	0
27660	1700088E04Rik	0.163499	0	0
66242	Mrps16	0.162194	0.045506	1
19240	Tmsb10	0.16188	0.0146047	1
211484	Tsga10	0.161281	0	0
74191	P2ry13	0.161281	0	0
12659	Ovgp1	0.161281	0	0
16651	Sspn	0.161281	0	0
93697	Ice2	0.161281	0	0
-	Gm45605	0.161281	0	0
237926	Rsad1	0.161281	0	0
66603	Gemin2	0.161281	0	0
104806	Fancm	0.161281	0	0
21834	Thrb	0.161281	0	0
407803	BC051226	0.161281	0	0
17158	Man2a1	0.161281	0	0
93874	Pcdhb3	0.161281	0	0
67188	2700046G09Rik	0.161281	0	0
67726	Fam114a2	0.159677	8.18e-05	1
66201	Vta1	0.159343	0.031876	1
70788	Klhl30	0.158834	0	0
72136	Chst14	0.158834	0	0
67553	Gstcd	0.158834	0	0
242259	Slc44a5	0.158834	0	0
68922	Dnaic1	0.158834	0	0
100038882	Isg15	0.158834	0	0
101122	Rpusd3	0.158834	0	0
382051	Pdp2	0.158834	0	0
97440	B3gnt9	0.158834	0	0
102124	Enkd1	0.158834	0	0
212706	N4bp3	0.158834	0	0
217258	Abca8a	0.158834	0	0
76469	Cmya5	0.158834	0	0
328309	Gm9776	0.158834	0	0
108811	Ccdc122	0.158834	0	0
224440	Setd4	0.158834	0	0
57315	Wdr46	0.158834	0	0
545207	E130008D07Rik	0.158834	0	0
105246409	3222401L13Rik	0.158834	0	0
60527	Fads3	0.158834	0	0
78619	Zfp449	0.158834	0	0
213464	Rbbp5	0.157961	0.000331152	1
217232	Cdc27	0.157961	0.000466678	1
73736	Fcf1	0.157961	0.0285979	1
72668	Skida1	0.156119	0	0
21335	Tacc3	0.156119	0	0
232599	Gm4876	0.156119	0	0
67138	Herc6	0.156119	0	0
269997	Zfp747	0.156119	0	0
235582	Glyctk	0.156119	0	0
102640100	Gm36251	0.156119	0	0
71279	Slc29a3	0.156119	0	0
69583	Tnfsf13	0.156119	0	0
72293	Nkd2	0.156119	0	0
652988	Gm7324	0.156119	0	0
74369	Mei1	0.156119	0	0
115488819	Gm17251	0.156119	0	0
16165	Il13ra2	0.156119	0	0
74157	Cmtr1	0.156119	0.0409435	1
52335	Atxn1l	0.154139	0.000320136	1
13628	Eef1a2	0.152088	0.0376923	1
224805	Aars2	0.152003	0.0257913	1
56224	Tspan5	0.151253	0.0431729	1
227715	Exosc2	0.149693	0	0
217038	Mrm1	0.149693	0	0
67474	Snap29	0.149693	0	0
104009	Qsox1	0.149693	0.00158412	1
14221	Fjx1	0.149693	0.0256121	1
233651	Dchs1	0.147186	0	0
237339	L3mbtl3	0.147186	0	0
110816	Pwp2	0.147186	0	0
54646	Ppp1r3f	0.147186	0	0
16881	Lig1	0.144456	0	0
234309	Cbr4	0.144456	0	0
211586	Tfdp2	0.144456	0	0
73068	Fut11	0.144456	0	0
114565	Zbtb21	0.144456	0	0
116871	Mta3	0.144456	0	0
75533	Nme5	0.144456	0	0
67223	Rrp15	0.141472	0	0
319804	Glt1d1	0.141472	0	0
67016	Tbc1d2b	0.141472	0	0
216760	Mfap3	0.141472	0	0
54394	Crlf3	0.141472	0	0
76781	Mettl4	0.141472	0	0
231440	Parm1	0.141472	0.000365797	1
329735	4933431E20Rik	0.141472	0.0124208	1
209018	Vps8	0.141472	0.0219881	1
22021	Tpst1	0.139545	0.0297463	1
241274	Pnpla7	0.138197	0	0
66220	Zdhhc12	0.138197	0	0
100039123	Gm14295	0.138197	0	0
110173	Manba	0.138197	0	0
231798	Lrch4	0.138197	0	0
232816	Zfp628	0.138197	0	0
233806	Tmem159	0.138197	0	0
101502	Hsd3b7	0.138197	0	0
70807	Arrdc2	0.138197	0	0
73600	1700120C14Rik	0.138197	0	0
114606	Tle6	0.138197	0.00259117	1
329093	Cpa6	0.134586	0	0
381644	Cep135	0.134586	0	0
76167	Snrnp35	0.134586	0	0
381678	Zcwpw1	0.134586	0	0
76223	Agbl3	0.134586	0	0
54122	Uevld	0.134586	0	0
100041585	Amd2	0.134586	0	0
13637	Efna2	0.134586	0	0
70059	Degs2	0.134586	0	0
381126	Garem1	0.134586	0	0
56284	Mrpl19	0.133625	0	0
13805	Eng	0.133625	0.0175316	1
19062	Inpp5k	0.133036	0.00128304	1
227613	Tubb4b	0.131245	0.036205	1
242691	Gpatch3	0.130584	0	0
69928	Cenps	0.130584	0	0
100040608	Fancf	0.130584	0	0
20679	Sox6	0.130584	0	0
-	2510046G10Rik	0.130584	0	0
233893	Zfp764	0.130584	0	0
100041953	Sap18b	0.130584	0	0
70325	Pigw	0.130584	0	0
13386	Dlk1	0.130584	0	0
100040322	3830408C21Rik	0.130584	0	0
52009	Jpt2	0.130584	0	0
240660	Slc35g1	0.130584	0	0
81845	Gpank1	0.130584	0.0210422	1
73754	Thap1	0.130584	0.0444471	1
320538	Ubn2	0.128416	0.00331237	1
74414	Polr3c	0.127287	0	0
76889	Coq8b	0.127287	0	0
97423	R74862	0.127287	0	0
100038725	Cep85l	0.127287	0	0
103677	Smg6	0.127287	0.0170186	1
67330	1700047M11Rik	0.126124	0	0
245174	Zfp937	0.126124	0	0
12986	Csf3r	0.126124	0	0
29862	Ninj2	0.126124	0	0
13489	Drd2	0.126124	0	0
100503272	Gm11423	0.126124	0	0
286942	Kif19a	0.126124	0	0
75568	Capsl	0.126124	0	0
14969	H2-Eb1	0.126124	0	0
11989	Slc7a3	0.126124	0	0
22202	Uba1y	0.126124	0	0
102633238	Gm29521	0.125171	0.0253077	1
51869	Rif1	0.123698	0	0
229473	Tmem131l	0.123698	0	0
244666	Sprtn	0.123698	0	0
18541	Pcnt	0.123698	0	0
78749	Filip1l	0.123698	0	0
52076	Tmem38b	0.119777	0	0
231637	Ssh1	0.119777	0	0
67978	Tctn2	0.119777	0	0
243842	Bicra	0.119777	0	0
19771	Rlbp1	0.119777	0	0
20377	Sfrp1	0.119777	0	0
75847	Crppa	0.119777	0	0
100503823	Gm16973	0.119777	0	0
12815	Col11a2	0.119777	0	0
271564	Vps13a	0.119777	0	0
73668	Ttc21b	0.119777	0.0383086	1
22688	Zfp26	0.118949	0	0
20353	Sema4c	0.115477	0	0
320127	Dgki	0.115477	0	0
232288	Frmd4b	0.115477	0	0
19285	Cavin1	0.115477	0	0
235907	Zfp65	0.115477	0	0
105246056	Gm9828	0.115477	0	0
433004	B830017H08Rik	0.115477	0	0
240034	Zfp760	0.115477	0	0
240119	St6gal2	0.115477	0	0
228357	Lrp4	0.110739	0	0
54711	Plagl2	0.110739	0	0
100043022	Gm9774	0.110739	0	0
72748	Hdhd3	0.110739	0	0
69975	2810405F17Rik	0.110739	0	0
433868	3110082J24Rik	0.110739	0	0
69538	Antxr1	0.110739	0	0
212503	Paox	0.110739	0	0
78514	Arhgap10	0.110739	0	0
19228	Pth1r	0.110739	0	0
12142	Prdm1	0.110739	0	0
69736	Nup37	0.110739	0	0
30951	Cbx8	0.110739	0	0
72400	Pinx1	0.110739	0	0
105841	Dennd3	0.110739	0	0
13972	Gnb1l	0.110739	0	0
75608	Chmp4b	0.108558	0.03796	1
50880	Scly	0.107658	0	0
22750	Zfp9	0.107658	0	0
67028	2610002M06Rik	0.107049	0.0498667	1
18187	Nrp2	0.105493	0	0
13136	Cd55	0.105493	0	0
329384	Ptrh1	0.105493	0	0
69769	Tnfaip8l2	0.105493	0	0
100042889	C920021L13Rik	0.105493	0	0
329731	Tafa3	0.105493	0	0
77866	E130102H24Rik	0.105493	0	0
11876	Artn	0.105493	0	0
244198	Olfml1	0.105493	0	0
72565	Uaca	0.105493	0	0
69912	Nup43	0.105493	0	0
331623	Bend3	0.105493	0	0
13591	Ebf1	0.105493	0	0
75304	4930563E22Rik	0.105493	0	0
71240	Osbpl7	0.105493	0	0
100040792	Gm11627	0.105493	0	0
50776	Polg2	0.105493	0	0
-	Gm49785	0.105493	0	0
12667	Chrd	0.105493	0	0
66832	Rsph3a	0.105493	0	0
140792	Colec12	0.105493	0	0
225745	Haus1	0.105493	0	0
108995	Tbc1d10c	0.105493	0	0
396184	Flrt1	0.105493	0	0
108672	Zdhhc15	0.105493	0	0
68033	Cox19	0.105493	0.0321256	1
56456	Actl6a	0.103234	0	0
108655	Foxp1	0.103234	0	0
246694	Hps5	0.103234	0	0
84035	Kremen1	0.103234	0	0
69434	Snhg10	0.103234	0	0
105446	Gmpr2	0.103234	0	0
79059	Nme3	0.103234	0	0
108052	Slc14a1	0.103234	0	0
67602	Necap1	0.102499	0.0235287	1
66456	2810001G20Rik	0.101671	0.00352587	1
66147	Necap2	0.100527	0.0129099	1
269224	Pask	0.0996522	0	0
15950	Ifi203	0.0996522	0	0
228913	Zfp217	0.0996522	0	0
229214	Qrfpr	0.0996522	0	0
230073	Ddx58	0.0996522	0	0
14190	Fgl2	0.0996522	0	0
26459	Slc27a5	0.0996522	0	0
78816	Gmip	0.0996522	0	0
19340	Rab3d	0.0996522	0	0
114602	Zmynd10	0.0996522	0	0
217344	Rhbdf2	0.0996522	0	0
171281	Acot3	0.0996522	0	0
66895	Pxdc1	0.0996522	0	0
77810	A930015D03Rik	0.0996522	0	0
319888	Oacyl	0.0996522	0	0
75693	3010001F23Rik	0.0996522	0	0
68925	Rpap1	0.0984037	0	0
212114	Nhlrc3	0.0984037	0	0
231238	Sel1l3	0.0984037	0	0
16494	Kcna6	0.0984037	0	0
57247	Zfp276	0.0984037	0	0
24000	Ptpn21	0.0984037	0	0
240068	Zfp563	0.0984037	0	0
68505	Vps51	0.0984037	0	0
14701	Gng12	0.0975553	0.00688644	1
71816	Rnf180	0.0975553	0.0279326	1
79233	Zfp319	0.0975553	0.0350779	1
231549	Lrrc8d	0.0975553	0.0371303	1
211383	Amer3	0.0931094	0	0
56703	Pigo	0.0931094	0	0
545622	Ptpn3	0.0931094	0	0
69923	Agk	0.0931094	0	0
73845	Ankrd42	0.0931094	0	0
270201	Klhl18	0.0931094	0	0
-	Gm21781	0.0931094	0	0
216516	Ccdc157	0.0931094	0	0
103765	Tmem17	0.0931094	0	0
545085	Wdr70	0.0931094	0	0
14156	Fen1	0.0931094	0	0
[truncated: 1,804 more rows]

## Sheet: Spot_VDR+_VD-Hyper vs VD-Hypo
The change of gene expression was up-regulated
Gene_ID	Symbol	Spot_VDR+_VD-Hyper vs Spot_VDR+_VD-Hypo log2FoldChange	Spot_VDR+_VD-Hyper vs Spot_VDR+_VD-Hypo Pvalue	Spot_VDR+_VD-Hyper vs Spot_VDR+_VD-Hypo FDR
269629	Lhfpl3	1.03497	0.0499214	1
98660	Atp1a2	0.963881	0.00479801	1
14226	Fkbp1b	0.957091	0.0021771	1
18039	Nefl	0.900561	0.0291852	1
13048	Cux2	0.860954	0	0
12741	Cldn5	0.860275	0.0349298	1
21838	Thy1	0.85097	0.00391761	1
68039	Nmb	0.831602	0.0364817	1
69638	Enho	0.825733	0.0136952	1
17721	mt-Nd5	0.825663	0.0317143	1
72160	Tmem163	0.819758	0.0250187	1
100568459	Bc1	0.799406	0.0123796	1
171469	Gpr37l1	0.78606	0.0293906	1
58222	Rab37	0.76197	0.0441471	1
14623	Gjb6	0.747597	0.00536402	1
66205	Cd302	0.744871	0.0114289	1
23936	Lynx1	0.736966	0	0
14357	Dtx1	0.736966	0.00504235	1
18777	Lypla1	0.723509	0.0410906	1
142688	Asb13	0.719099	0.00618909	1
58187	Cldn10	0.719099	0.0240804	1
101488143	Hbb-bt	0.71835	0	0
11757	Prdx3	0.708951	0.00247207	1
26414	Mapk10	0.703951	0.0290392	1
68273	Pomgnt1	0.698731	0.0139886	1
80708	Pacsin3	0.665882	0	0
14359	Fxr1	0.663799	0.0324903	1
27418	Mkln1	0.659624	0.010483	1
18217	Ntsr2	0.659141	0.0102044	1
22785	Slc30a4	0.649685	0.0488523	1
72106	Jmjd8	0.64255	0	0
56758	Mbnl1	0.63779	0.0087532	1
114644	Slc13a3	0.637085	0.0304261	1
18160	Npr1	0.630949	0	0
13024	Ctla2a	0.621488	0	0
213673	9530068E07Rik	0.621488	0.00967149	1
320184	Lrrc58	0.621488	0.012093	1
243616	Slc6a11	0.618082	0.0121262	1
14406	Gabrg2	0.610682	0.0436484	1
16594	Klc2	0.605721	0.0294253	1
20817	Srpk2	0.600115	0.0157976	1
20190	Ryr1	0.597241	0.0121823	1
232227	Iqsec1	0.597241	0.0495661	1
54371	Chst2	0.595493	0.00890377	1
24012	Rgs7	0.595493	0.042311	1
19283	Ptprz1	0.592105	0.0348106	1
72685	Dnajc6	0.589011	0.024986	1
211770	Trib1	0.57842	0	0
53381	Prdx4	0.57842	0	0
232333	Slc6a1	0.571583	0.0342855	1
76080	Ttpal	0.564905	0.0247898	1
56615	Mgst1	0.560088	0.045458	1
380686	Cnrip1	0.554044	0.0162933	1
24030	Mrps12	0.550834	0.0236452	1
14862	Gstm1	0.548046	0.0229348	1
320311	Rnf152	0.547488	0.0121823	1
78283	Map7d2	0.542734	0.025222	1
225392	Rell2	0.542054	0.0140877	1
66411	Tbcb	0.541318	0.0294733	1
14057	Sfxn1	0.535233	0.000956891	1
67414	Mfn1	0.534378	0.0436907	1
66736	Emc2	0.532221	0.0395584	1
18578	Pde4b	0.525628	0.035859	1
56357	Ivd	0.519041	0.0491852	1
12721	Coro1a	0.516791	0.0219133	1
67916	Plpp3	0.516135	0.0469701	1
67988	Tmx3	0.514573	0.0350546	1
69234	Zfp688	0.511305	0	0
56534	Hspb3	0.509014	0.0121823	1
12628	Cfh	0.506846	0	0
52538	Acaa2	0.506846	0	0
12581	Cdkn2d	0.504131	0.0449917	1
74051	Steap2	0.501907	0.0287756	1
108934	Smim13	0.50005	0.00106934	1
216616	Efemp1	0.49981	0	0
66797	Cntnap2	0.495957	0.0322808	1
67419	Armh4	0.492974	0.00122949	1
24017	Rnf13	0.492205	0.023724	1
69745	Pold4	0.484986	0	0
380684	Nefh	0.483985	0.0196337	1
67899	Cmc1	0.483985	0.0383647	1
21375	Tbr1	0.482085	0	0
384214	Ephx4	0.482085	0	0
66167	Tma7	0.481836	0.00132023	1
107173	Gpr137	0.479469	0.00654695	1
17965	Nbl1	0.477098	0	0
227738	Lrsam1	0.471593	0	0
107747	Aldh1l1	0.467943	0.00999311	1
11516	Adcyap1	0.461024	0	0
93684	Selenof	0.458337	0.0381541	1
211652	Wwc1	0.455478	0	0
66853	Pnpla2	0.450376	0	0
11669	Aldh2	0.450008	0.0258729	1
242466	Zfp462	0.449307	0	0
207592	Tbc1d16	0.440248	0	0
434437	Amt	0.428843	0	0
66711	Sbds	0.421957	0.0168981	1
16582	Kifc3	0.42119	0.00316555	1
224088	Atp13a3	0.42119	0.0186742	1
226744	Cnst	0.419445	0.0370587	1
329093	Cpa6	0.417955	0	0
12406	Serpinh1	0.416669	0	0
223864	Rapgef3	0.41226	0.000875637	1
210162	Zkscan2	0.408085	0	0
71564	Izumo4	0.408085	0	0
14132	Fcgrt	0.40576	0	0
16568	Kif3a	0.40576	0	0
22439	Xk	0.40439	0	0
67739	Slc48a1	0.403897	0.0206913	1
76497	Ppp1r11	0.402848	0.00280133	1
234076	Tmco3	0.401707	0.0265701	1
67398	Srpr	0.401707	0.0346309	1
277743	Fam131c	0.401098	0.0455809	1
102634072	Gm20033	0.401098	0.0455809	1
14248	Flii	0.399096	0	0
71795	Pitpnc1	0.399096	0	0
77032	Tstd3	0.395929	0	0
16412	Itgb1	0.395485	0.00194054	1
71787	Trnau1ap	0.394078	0	0
224705	Vps52	0.392864	0.00155615	1
66162	Bola2	0.392225	0.0391993	1
23849	Klf6	0.392007	0	0
17096	Lyn	0.387023	0	0
14400	Gabrb1	0.385254	0	0
58237	Nkain4	0.382301	0.0252521	1
74648	S100pbp	0.381225	0	0
93694	Clec2d	0.379516	0	0
238673	Zfp367	0.379516	0	0
105245	Txndc5	0.376376	0.019506	1
52829	Lurap1l	0.370427	0	0
243274	Tmem132d	0.370427	0	0
117160	Ttyh2	0.370427	0	0
71263	Mro	0.370427	0	0
16513	Kcnj10	0.368257	0.0254389	1
67510	Tvp23b	0.367443	0.0170063	1
111173	Erc1	0.366916	0	0
14936	Gys1	0.366916	0	0
102595	Plekho2	0.366916	0	0
20350	Sema3f	0.366916	0	0
67880	Dcxr	0.362246	0	0
192176	Flna	0.362246	0	0
29820	Tnfrsf19	0.358454	0	0
18141	Nup50	0.358454	0	0
260409	Cdc42ep3	0.358454	0.0113564	1
241770	Rims4	0.353292	0.00219301	1
56207	Uchl5	0.353292	0.0103119	1
232232	Hdac11	0.351881	0.0329403	1
229534	Pbxip1	0.350841	0	0
26357	Abcg2	0.350841	0	0
26570	Slc7a11	0.348112	0	0
108075	Ltbp4	0.347313	0.0386249	1
13595	Ebp	0.346381	0	0
213417	Klhdc8a	0.345854	0.00936121	1
381510	Dpy19l4	0.343954	0	0
20917	Suclg2	0.343954	0	0
74770	Hhatl	0.34138	0	0
545276	Gal3st3	0.34138	0	0
228136	Zdhhc5	0.340307	0.0313329	1
11702	Amd1	0.339345	0	0
69066	1810010H24Rik	0.339345	0	0
71960	Myh14	0.336331	0.0306422	1
100042498	Mir22hg	0.334206	0	0
93681	Zkscan8	0.334206	0	0
22422	Wnt7b	0.334206	0	0
23963	Tenm1	0.334206	0	0
56699	Cdc42ep4	0.332983	0	0
12055	Bcl7c	0.331147	0.0172187	1
74102	Slc35a5	0.331147	0.0207879	1
66884	Appbp2	0.328848	0.0303855	1
67161	Sclt1	0.328441	0	0
17769	Mthfr	0.328441	0	0
268880	Xxylt1	0.327757	0	0
74519	Cyp2j9	0.327203	0	0
21367	Cntn2	0.326745	0	0
228545	Vps18	0.321928	0	0
67727	Stx17	0.321928	0	0
74114	Crot	0.321928	0	0
67425	Eps8l1	0.321928	0	0
100504421	2900076A07Rik	0.321928	0	0
101807	AV356131	0.321928	0	0
68177	Ebpl	0.321928	0	0
67153	Rnaseh2b	0.321928	0	0
76498	Paqr4	0.321928	0	0
18764	Pkd2	0.321928	0.0343533	1
80795	Selenok	0.320928	0.0238659	1
14164	Fgf1	0.317812	0.00910997	1
67031	Upf3a	0.317812	0.039738	1
77300	Raph1	0.317095	0.0206132	1
329942	Csmd2	0.316634	0	0
11568	Aebp1	0.316075	0	0
99382	Abtb2	0.315385	0	0
230809	Pdik1l	0.315385	0	0
80290	Gpr146	0.315385	0	0
243771	Parp12	0.315385	0	0
11666	Abcd1	0.315385	0	0
57230	Sap30bp	0.313979	0.0499455	1
320712	Abi3bp	0.311804	0	0
229543	Ints3	0.311148	0.033596	1
108067	Eif2b3	0.310788	0	0
74694	Tbc1d30	0.310788	0	0
23892	Grem1	0.309544	0	0
240185	Jcad	0.309544	0	0
76563	Qrsl1	0.304298	0	0
212862	Chpt1	0.302666	0.0113592	1
19249	Ptpn13	0.30221	0	0
73652	2210408F21Rik	0.30221	0	0
76491	Abhd14b	0.30221	0	0
12572	Cdk7	0.30221	0	0
58809	Rnase4	0.30221	0	0
-	Gm20712	0.30221	0	0
74257	Tspan17	0.301608	0.02796	1
223752	Gramd4	0.29956	0	0
108927	Lhfp	0.298621	0.0434937	1
26407	Map3k4	0.297599	0	0
353208	Zfp931	0.297053	0	0
100503386	Tpbgl	0.297053	0	0
320244	Ttll5	0.297053	0	0
12454	Ccnk	0.29526	0	0
53380	Psmd10	0.29526	0	0
58807	Slco1c1	0.293914	0.00522151	1
78655	Eif3j1	0.292866	0.015374	1
20501	Slc16a1	0.29134	0	0
66055	Sf3b6	0.291041	0.0430416	1
71330	Rcbtb1	0.290515	0.0188528	1
241919	Slc7a14	0.288913	0	0
15563	Htr5a	0.288913	0	0
53318	Pdlim3	0.288913	0	0
13036	Ctsh	0.288913	0	0
239133	Dleu7	0.288913	0	0
216049	Zfp365	0.288913	0.0426281	1
241694	Ralgapa2	0.288245	0	0
67226	Tmem19	0.288245	0	0
268354	Tafa2	0.288245	0	0
13171	Dbt	0.284453	0	0
170711	Otud7a	0.284453	0	0
72355	Cdpf1	0.284453	0	0
76773	Wdyhv1	0.280451	0	0
64291	Osbpl1a	0.276221	0.0231371	1
15360	Hmgcs2	0.275493	0	0
16172	Il17ra	0.275493	0	0
28135	Cep63	0.274931	0.0160885	1
11428	Aco1	0.273565	0	0
269966	Nup98	0.273565	0	0
68501	Nsmce2	0.272253	0.00572886	1
18991	Pou3f1	0.271742	0	0
16493	Kcna5	0.271742	0	0
21954	Tnni3	0.271742	0	0
22390	Wee1	0.271742	0	0
83429	Ctns	0.271742	0	0
72672	Zfp518a	0.271742	0	0
432450	Nkain2	0.270581	0	0
69020	Zfp707	0.268379	0	0
27410	Abca3	0.267205	0.0170092	1
74777	Selenon	0.265345	0	0
19263	Ptprb	0.265345	0	0
18027	Nfia	0.265345	0.0184588	1
17319	Mif	0.262534	0.00989826	1
64580	Ndst4	0.261946	0	0
80291	Rilpl2	0.261946	0	0
442801	Arhgef15	0.261946	0	0
13603	Opn3	0.258918	0	0
320709	Tmem117	0.258918	0	0
320007	Sidt1	0.258918	0	0
193740	Hspa1a	0.258918	0	0
21872	Tjp1	0.257077	0.048481	1
58175	Rgs20	0.256204	0	0
79554	Cptp	0.253757	0	0
71177	Ints13	0.253757	0	0
68385	Tlcd1	0.253757	0	0
225020	Fez2	0.253757	0	0
12724	Clcn2	0.251539	0	0
59003	Maea	0.251239	0.0324343	1
72899	Macrod2	0.250305	0.0335808	1
56456	Actl6a	0.24952	0	0
51793	Ddah2	0.24952	0	0
269003	Sap130	0.24952	0	0
74002	Psd2	0.24952	0	0
100504166	4933421O10Rik	0.248271	0	0
19894	Rph3a	0.248271	0	0
212168	Zswim4	0.248271	0	0
18854	Pml	0.248271	0	0
432396	Zfp652os	0.248271	0	0
15223	Foxj1	0.248271	0	0
20698	Sphk1	0.248271	0	0
66435	Uggt2	0.248271	0	0
17174	Masp1	0.248271	0	0
15937	Ier3	0.248271	0	0
71699	Slc41a3	0.245979	0	0
170833	Hook2	0.245979	0	0
22601	Yap1	0.245979	0	0
246196	Zfp277	0.245979	0	0
109731	Maob	0.245979	0	0
66586	Crls1	0.244419	0.0110116	1
22696	Zfp37	0.243926	0	0
382117	Tcaim	0.243926	0	0
68055	Dmac2l	0.243926	0	0
239099	Homez	0.243926	0	0
64706	Scube1	0.243926	0	0
73713	Rbm20	0.243926	0	0
76482	Rmc1	0.242075	0	0
17391	Mmp24	0.24164	0.0337757	1
268490	Lsm12	0.240398	0	0
219022	Ttc5	0.240398	0	0
68606	Ppm1f	0.240398	0	0
12064	Bdnf	0.234465	0	0
100042450	Smim17	0.234465	0	0
13017	Ctbp2	0.234465	0	0
18166	Npy1r	0.234465	0	0
218294	Cdc14b	0.234465	0	0
449521	Zfp213	0.234465	0	0
72500	Ier5l	0.232923	0	0
56045	Samhd1	0.232923	0	0
67866	Wfdc1	0.232923	0	0
68778	Gucd1	0.232923	0	0
17105	Lyz2	0.232923	0	0
21334	Tac2	0.232923	0	0
232491	Pyroxd1	0.231542	0	0
69071	Tmem97	0.231542	0	0
11853	Rhoc	0.230298	0	0
242557	Atg4c	0.230298	0	0
67230	Zfp329	0.230298	0	0
65115	Bean1	0.230298	0	0
330914	Arhgap32	0.230298	0	0
15975	Ifnar1	0.230298	0	0
67028	2610002M06Rik	0.228819	0.0474667	1
105377	Slf1	0.228146	0	0
99031	Osbpl6	0.22635	0.0390312	1
100504309	Smim27	0.22635	0.0447651	1
243853	Fkrp	0.224153	0.00573496	1
12509	Cd59a	0.220526	0	0
80892	Zfhx4	0.220526	0	0
242819	Rundc3b	0.220526	0	0
16923	Sh2b3	0.220526	0	0
12304	Pdia4	0.220526	0	0
232339	Ankrd26	0.220526	0	0
72148	Tdrp	0.220526	0	0
65972	Ifi30	0.220526	0	0
209743	Minar1	0.220526	0	0
15944	Irgm1	0.220526	0	0
30938	Fgd3	0.220526	0	0
68140	Tigd2	0.219748	0	0
67213	Cmtm6	0.219748	0	0
69784	1500009L16Rik	0.219748	0	0
224792	Adgrf5	0.219748	0	0
22228	Ucp2	0.219051	0	0
68818	Zfand2b	0.218424	0	0
233107	Kctd15	0.218424	0	0
103551	Epop	0.218424	0	0
50782	Rgs11	0.218424	0	0
17428	Mnt	0.217856	0	0
20392	Sgce	0.216867	0	0
56284	Mrpl19	0.216037	0	0
74682	Wdr35	0.216037	0.0323604	1
59125	Nek7	0.215329	0.0322456	1
245607	Gprasp2	0.212032	0.00420146	1
20672	Sox18	0.206451	0	0
72039	Mccc1	0.206451	0	0
17112	Tm4sf1	0.206451	0	0
24018	Rngtt	0.206451	0	0
75991	Slain2	0.206451	0	0
231503	Tmem150c	0.206451	0	0
68895	Rasl11a	0.206451	0	0
76263	Gstk1	0.206451	0	0
622320	Kctd21	0.206451	0	0
101488	Slco2b1	0.206451	0	0
20498	Slc12a4	0.206451	0	0
234728	Cmtr2	0.206451	0	0
77532	Jrkl	0.206451	0	0
57785	Rangrf	0.206451	0	0
24071	Synj2bp	0.206451	0	0
238693	Zfp58	0.206451	0	0
23894	Gtf2h2	0.206451	0	0
140781	Myh7	0.206451	0	0
105446	Gmpr2	0.206451	0	0
67712	Slc25a37	0.206451	0	0
406218	Panx2	0.206451	0	0
239796	Mb21d2	0.206451	0	0
22670	Trim26	0.206451	0	0
224823	Rrp36	0.206451	0	0
74055	Plce1	0.206451	0	0
73738	Haus7	0.206451	0	0
11605	Gla	0.206451	0	0
76763	Mospd2	0.206451	0	0
17692	Msl3	0.206451	0	0
216869	Arrb2	0.206451	0.00377058	1
227721	Plpp7	0.206451	0.0371272	1
216805	Flcn	0.206451	0.0377546	1
233033	Samd4b	0.206451	0.0464239	1
71904	Paqr7	0.206451	0.0473138	1
109689	Arrb1	0.198917	0.0408742	1
11306	Abcb7	0.198414	0.0265976	1
14300	Frg1	0.195959	0	0
192174	Rwdd4a	0.195959	0	0
67326	1700037H04Rik	0.19548	0	0
217779	Lysmd1	0.19548	0	0
246782	Atpaf2	0.19548	0	0
20657	Sod3	0.194955	0	0
77116	Mtmr2	0.194955	0	0
13478	Dpagt1	0.194955	0	0
380629	Heca	0.194955	0	0
269181	Mgat4a	0.194378	0	0
11553	Adra2c	0.194378	0	0
20733	Spint2	0.194378	0	0
67454	Ikbip	0.194378	0	0
27275	Nufip1	0.194378	0	0
57815	Spata5	0.19374	0	0
75788	Smurf1	0.19374	0	0
106248	Qtrt2	0.19374	0	0
18585	Pde9a	0.19374	0	0
97064	Wwtr1	0.19303	0	0
67549	Gpr89	0.19303	0	0
231855	Ap5z1	0.19303	0	0
75538	Fam71e1	0.19303	0	0
18021	Nfatc3	0.19303	0	0
65256	Asb2	0.19303	0	0
83396	Glis2	0.19303	0	0
386612	Thoc6	0.19303	0	0
76483	Lmf1	0.19303	0	0
68440	Dusp23	0.192237	0	0
227522	Rpp38	0.192237	0	0
71793	Ints12	0.192237	0	0
107581	Col16a1	0.192237	0	0
207704	Gtpbp10	0.192237	0	0
231642	Alkbh2	0.192237	0	0
53322	Nucb2	0.192237	0	0
68865	Arv1	0.192237	0	0
245050	Gask1a	0.192237	0	0
71137	Rfx4	0.192237	0	0
237775	Zfp867	0.192237	0	0
18295	Ogn	0.192237	0	0
26363	Btd	0.192237	0	0
78246	Phf23	0.188529	0.0160203	1
216527	Ccm2	0.188529	0.0278154	1
243914	Lgi4	0.185389	0.0322679	1
269198	Nbeal1	0.182203	0	0
67211	Armc10	0.182203	0	0
75416	Nop14	0.182203	0	0
71063	Zfp597	0.182203	0	0
385658	Nxpe3	0.182203	0	0
12648	Chd1	0.182203	0	0
17158	Man2a1	0.182203	0	0
70387	Ttc9c	0.182203	0	0
56496	Tspan6	0.182203	0	0
19165	Psen2	0.180916	0	0
433940	Fam222a	0.180916	0	0
384281	Gatc	0.180916	0	0
18844	Plxna1	0.180916	0	0
67569	Mgat4c	0.180916	0	0
69386	Hist1h4h	0.180916	0	0
118568094	6720427I07Rik	0.180916	0	0
70021	Nt5dc2	0.180916	0	0
209497	Tmem164	0.180916	0	0
170771	Khdrbs2	0.179484	0	0
66500	Slc30a7	0.179484	0	0
106564	Ppcs	0.179484	0	0
668173	Pex10	0.179484	0	0
652925	Tmem243	0.179484	0	0
232933	Ccdc61	0.179484	0	0
20256	Clec11a	0.179484	0	0
78329	2310010J17Rik	0.179484	0	0
320534	Tmem104	0.179484	0	0
620376	Gm6145	0.179484	0	0
15208	Hes5	0.179484	0.0126301	1
66498	Dda1	0.178865	0.00339765	1
210146	Irgq	0.178437	0.00389987	1
319876	Cobll1	0.177882	0	0
22784	Slc30a3	0.177882	0	0
22371	Vwf	0.177882	0	0
13808	Eno3	0.177882	0	0
20969	Sdc1	0.177882	0	0
109065	Dnaaf2	0.177882	0	0
18073	Nid1	0.177882	0	0
380993	Zfat	0.177882	0	0
21416	Tcf7l2	0.177882	0	0
68117	Apool	0.177882	0	0
67661	Ift172	0.177305	0	0
319481	Wdr59	0.173284	0	0
232223	Txnrd3	0.171685	0	0
109229	Fam118b	0.171685	0	0
20773	Sptlc2	0.171685	0	0
99470	Magi3	0.169925	0	0
18992	Pou3f2	0.169925	0	0
57896	Krcc1	0.169925	0	0
215751	Ginm1	0.169925	0	0
269033	4930503L19Rik	0.169925	0	0
12894	Cpt1a	0.169925	0	0
56017	Slc2a8	0.167977	0	0
330450	Far2	0.167977	0	0
233189	Ctu1	0.167977	0	0
21835	Thrsp	0.167977	0	0
75678	Ippk	0.167977	0	0
72792	2810459M11Rik	0.165809	0	0
320404	Itpkb	0.165809	0	0
20148	Dhrs3	0.165809	0	0
230936	Phf13	0.165809	0	0
231999	Plekha8	0.165809	0	0
12443	Ccnd1	0.165809	0	0
72185	Dbndd1	0.165809	0	0
270198	Pfkfb4	0.165809	0	0
108853	Mtrf1l	0.165809	0	0
116972	Fam57a	0.165809	0	0
53602	Hpcal1	0.165809	0	0
26946	Trpc7	0.165809	0	0
68195	Rnaset2b	0.165809	0	0
75292	Prkd3	0.165809	0.00194053	1
94220	Cnnm4	0.163382	0	0
53945	Slc40a1	0.163382	0	0
22030	Traf2	0.163382	0	0
109900	Asl	0.163382	0	0
17295	Met	0.163382	0	0
69903	Rasip1	0.163382	0	0
114479	Slc5a5	0.163382	0	0
12398	Cbfa2t3	0.163382	0	0
320563	Islr2	0.163382	0	0
12306	Anxa2	0.163382	0	0
66983	Zfp830	0.163382	0	0
14230	Fkbp10	0.163382	0	0
408067	Zfp874b	0.163382	0	0
52023	Pibf1	0.163382	0	0
19094	Mapk11	0.163382	0	0
51869	Rif1	0.162057	0	0
17346	Mknk1	0.162057	0	0
66176	Nat9	0.162057	0	0
226351	Tmem185b	0.159908	0	0
230027	Coq3	0.159908	0	0
67106	Zbtb8os	0.159453	0.00499472	1
243328	Slc29a4	0.157541	0	0
69723	Rpain	0.157541	0	0
12192	Zfp36l1	0.157541	0	0
108138	Xrcc4	0.157541	0	0
268783	Mtmr12	0.157541	0	0
223267	Ggact	0.157541	0.00545426	1
57741	Noc2l	0.157541	0.0443063	1
56327	Arl2	0.15662	0.0342175	1
232679	Zc3hc1	0.155467	0.0249482	1
109294	Prex2	0.155467	0.038499	1
208449	Sgms1	0.155467	0.047013	1
56376	Pdlim5	0.154921	0	0
18301	Fxyd5	0.154921	0	0
72284	LTO1	0.154921	0	0
71371	Arid5b	0.154921	0	0
110417	Pigh	0.154921	0	0
16554	Kif13b	0.154921	0	0
234814	Mthfsd	0.153209	0	0
22122	Tsta3	0.153209	0	0
71449	Eef1aknmt	0.152003	0	0
15483	Hsd11b1	0.152003	0	0
17425	Foxk1	0.152003	0	0
67672	0610040B10Rik	0.152003	0	0
69847	Wnk4	0.152003	0	0
102637366	Gm10037	0.152003	0	0
17117	Amacr	0.152003	0	0
66391	Zbtb11os1	0.152003	0	0
67158	Sft2d3	0.152003	0	0
225913	Tkfc	0.152003	0	0
83921	Cemip2	0.152003	0	0
69790	Med30	0.152003	0.0383437	1
214133	Tet2	0.149867	0.0447319	1
68394	Ccdc163	0.148735	0	0
67905	Ppm1m	0.148735	0	0
56693	Crtap	0.148735	0	0
238331	Zdhhc22	0.148735	0	0
71020	Spats1	0.148735	0	0
240354	Malt1	0.148735	0	0
17919	Myo5b	0.148735	0	0
192236	Hps1	0.148735	0	0
14773	Grk5	0.148735	0	0
67934	1700124L16Rik	0.148735	0.0124121	1
71916	Dus4l	0.148735	0.0124121	1
76187	Adhfe1	0.148034	0	0
76441	Daam2	0.148034	0	0
14373	G0s2	0.14505	0	0
242915	Garem2	0.14505	0	0
22247	Umps	0.14505	0	0
69441	1700023F06Rik	0.142725	0.0229947	1
18181	Nrf1	0.142321	0	0
98363	Efhd1	0.141745	0	0
105247120	Gm26881	0.141745	0	0
69893	Coa7	0.141745	0	0
243043	Kctd8	0.141745	0	0
13400	Dmpk	0.141745	0	0
67888	Tmem100	0.141745	0	0
668253	Dleu2	0.141745	0	0
211286	Cln5	0.141745	0	0
223723	Ttll12	0.141745	0	0
64136	Sdf2l1	0.141745	0	0
13176	Dcc	0.141745	0	0
72554	Utp14a	0.141745	0	0
50753	Fbxo8	0.140863	0.0126386	1
16514	Kcnj11	0.139337	0	0
207958	Alg11	0.139337	0	0
70804	Pgrmc2	0.138547	0.0313162	1
22249	Unc13b	0.138064	0	0
67733	Itgb3bp	0.138064	0	0
74111	Rbm19	0.138064	0	0
54353	Skap2	0.138064	0	0
235130	Adamts15	0.138064	0	0
107885	Mthfs	0.138064	0	0
14708	Gng7	0.138064	0	0
53897	Gal3st1	0.138064	0	0
73431	1700052K11Rik	0.138064	0	0
218203	Mylip	0.138064	0	0
73582	Camkmt	0.138064	0	0
16774	Lama3	0.138064	0	0
104776	Aldh6a1	0.137188	0.0345995	1
67770	Caap1	0.136062	0	0
16792	Laptm5	0.136062	0	0
22059	Trp53	0.136062	0	0
382985	Rrm2b	0.136062	0	0
70417	Megf10	0.136062	0	0
17758	Map4	0.134056	0.0213905	1
241576	Ldlrad3	0.133938	0	0
23831	Car14	0.133938	0	0
-	Gm45051	0.133938	0	0
71163	Zfp626	0.133938	0	0
12447	Ccne1	0.133938	0	0
12808	Cobl	0.133938	0	0
192986	Cyb5d2	0.133938	0	0
102640879	Gm36839	0.133938	0	0
14062	F2r	0.133938	0	0
219134	Shisa2	0.133938	0	0
239554	Foxred2	0.133938	0	0
223921	Aaas	0.133938	0	0
208518	Cep78	0.133938	0	0
17772	Mtm1	0.133938	0	0
245670	Rragb	0.133938	0	0
18245	Oaz1	0.132794	0.0198094	1
100504360	D730003I15Rik	0.13245	0	0
12490	Cd34	0.13245	0	0
229524	Msto1	0.13245	0	0
97165	Hmgb2	0.13245	0	0
108837	Ibtk	0.13245	0	0
56448	Cyp2d22	0.13245	0	0
103978	Gpc5	0.131349	0	0
225288	Fhod3	0.131349	0	0
21427	Vps72	0.130502	0.0288327	1
14085	Fah	0.128448	0	0
76954	St5	0.128448	0	0
104479	Ccdc117	0.128448	0	0
235956	Zfp825	0.128448	0	0
69156	Comtd1	0.128448	0	0
63959	Slc29a1	0.128448	0	0
17688	Msh6	0.128448	0	0
381126	Garem1	0.128448	0	0
18636	Cfp	0.128448	0	0
110524	Dgkq	0.127841	0	0
217057	Ptrh2	0.127841	0	0
22117	Tst	0.127379	0.0463464	1
226541	Klhl20	0.123989	0	0
230770	Tmem39b	0.123989	0	0
57357	Srd5a3	0.123989	0	0
67442	Retsat	0.123989	0	0
17000	Ltbr	0.123989	0	0
20130	Rras	0.123989	0	0
18536	Pcm1	0.123989	0	0
68119	Cmtm3	0.123989	0	0
234796	Klhl36	0.123989	0	0
67776	Vwa5a	0.123989	0	0
67939	Prorsd1	0.123989	0	0
65257	Asb3	0.123989	0	0
217874	Rd3l	0.123989	0	0
22758	Zscan12	0.123989	0	0
19355	Rad1	0.123989	0	0
140792	Colec12	0.123989	0	0
104252	Cdc42ep2	0.123989	0	0
666468	Atg4a	0.123989	0	0
100502698	Rubcn	0.123989	0.0231353	1
66889	Rnf128	0.120721	0.00110305	1
14281	Fos	0.120294	0	0
232784	Zfp212	0.119739	0	0
56009	Alyref2	0.118988	0	0
320706	Soga1	0.118988	0	0
243300	Nyap1	0.118988	0	0
214642	Cped1	0.118988	0	0
13197	Gadd45a	0.118988	0	0
72720	Zfp248	0.118988	0	0
654801	Zfp784	0.118988	0	0
14366	Fzd4	0.118988	0	0
72461	Prcp	0.118988	0	0
270151	Nlrx1	0.118988	0	0
11936	Fxyd2	0.118988	0	0
71599	Senp8	0.118988	0	0
56016	Hebp2	0.118988	0	0
70503	Ddo	0.118988	0	0
16515	Kcnj12	0.118988	0	0
17300	Foxc1	0.118988	0	0
13361	Dhfr	0.118988	0	0
27015	Polk	0.118988	0	0
80859	Nfkbiz	0.118988	0	0
102639970	Gm28578	0.118988	0	0
84092	Usp8	0.117914	0.0330257	1
72425	Katnbl1	0.116253	0	0
17281	Fyco1	0.116253	0	0
237761	Sowaha	0.116253	0	0
228019	Mettl8	0.115028	0	0
68040	Zfp593	0.115028	0	0
78796	Zcchc4	0.115028	0	0
231506	Lin54	0.115028	0	0
231842	Amz1	0.115028	0	0
72635	Lins1	0.115028	0	0
14389	Gab2	0.115028	0	0
20887	Sult1a1	0.115028	0	0
66522	Pgpep1	0.115028	0	0
68278	Ddx39	0.115028	0	0
74766	Yipf2	0.115028	0	0
103737	Pex12	0.115028	0	0
24057	Sh3yl1	0.115028	0	0
109929	Zbtb25	0.115028	0	0
13824	Epb41l4a	0.115028	0	0
16494	Kcna6	0.111814	0	0
108150	Galnt7	0.111814	0	0
69519	Rwdd2a	0.111814	0	0
17939	Naga	0.111814	0	0
70238	Rnf168	0.111814	0	0
14805	Grik1	0.111814	0	0
116914	Slc19a2	0.109775	0	0
319455	Pld5	0.109775	0	0
229055	Zbtb10	0.109775	0	0
17777	Mttp	0.109775	0	0
242785	Klhl21	0.109775	0	0
231042	Nupl2	0.109775	0	0
74198	Dtx2	0.109775	0	0
68255	Tmem86b	0.109775	0	0
22690	Zfp28	0.109775	0	0
20352	Sema4b	0.109775	0	0
101592	Efl1	0.109775	0	0
320080	Zbtb39	0.109775	0	0
68145	Etaa1	0.109775	0	0
76784	Mtif2	0.109775	0	0
12522	Cd83	0.109775	0	0
93879	Pcdhb8	0.109775	0	0
226153	Twnk	0.109775	0	0
230103	Npr2	0.109154	0	0
67463	Poc5	0.109154	0	0
106707	Rpusd1	0.109154	0	0
54646	Ppp1r3f	0.109154	0	0
98932	Myl9	0.106915	0	0
545622	Ptpn3	0.106915	0	0
242669	Azin2	0.106915	0	0
14405	Gabrg1	0.106915	0	0
20184	Uimc1	0.106915	0	0
65970	Lima1	0.106915	0	0
56422	Hbs1l	0.105304	0.0356237	1
226999	Slc9a2	0.103881	0	0
226409	Zranb3	0.103881	0	0
226419	Dyrk3	0.103881	0	0
22029	Traf1	0.103881	0	0
76051	Ganc	0.103881	0	0
20341	Selenbp1	0.103881	0	0
23833	Cd52	0.103881	0	0
109202	A930024E05Rik	0.103881	0	0
53620	Vamp5	0.103881	0	0
53417	Hif3a	0.103881	0	0
233040	Fbxo27	0.103881	0	0
211323	Nrg1	0.103881	0	0
110834	Chrna3	0.103881	0	0
71742	Ulk3	0.103881	0	0
22646	Zfp105	0.103881	0	0
18605	Enpp1	0.103881	0	0
16400	Itga3	0.103881	0	0
20716	Serpina3n	0.103881	0	0
104759	Pld4	0.103881	0	0
435366	Platr25	0.103881	0	0
14088	Fancc	0.103881	0	0
13723	Emb	0.103881	0	0
100862085	Gm16867	0.103881	0	0
11600	Angpt1	0.103881	0	0
11504	Adamts1	0.103881	0	0
545192	Baiap3	0.103881	0	0
54218	B3galt4	0.103881	0	0
18968	Pola1	0.103881	0	0
15216	Hfe	0.103881	0.0453242	1
102941	B630019K06Rik	0.103357	0.00754261	1
14284	Fosl2	0.102615	0.0475942	1
12125	Bcl2l11	0.101481	0	0
54711	Plagl2	0.101481	0	0
100210	Gpn2	0.101481	0	0
11610	Agtrap	0.101481	0	0
233781	Xylt1	0.101481	0	0
319760	D130020L05Rik	0.101481	0	0
72016	Tedc2	0.101481	0	0
55936	Ctps2	0.101481	0	0
269529	Fbxo10	0.0995357	0	0
67239	Rpf2	0.0995357	0	0
216760	Mfap3	0.0995357	0	0
56349	Net1	0.0995357	0	0
80898	Erap1	0.0995357	0	0
68816	Ppil1	0.0995357	0	0
271564	Vps13a	0.0995357	0	0
19726	Rfx3	0.0995357	0	0
67841	Atg3	0.0995357	0.0352488	1
78938	Fbxo34	0.0979264	0	0
75735	Pank1	0.0979264	0	0
17912	Myo1b	0.0954196	0	0
66262	Ing5	0.0954196	0	0
59308	Emcn	0.0954196	0	0
101359	Prrt4	0.0954196	0	0
209225	Zfp710	0.0954196	0	0
330627	Trim66	0.0954196	0	0
84036	Kcnn1	0.0954196	0	0
66432	Slc7a6os	0.0954196	0	0
93742	Pard3	0.0954196	0	0
13649	Egfr	0.0954196	0	0
56631	Trim17	0.0954196	0	0
56626	Poll	0.0954196	0	0
108689	Stn1	0.0954196	0	0
69372	Mocs3	0.0939761	0	0
100764	Rita1	0.0939761	0	0
231798	Lrch4	0.0939761	0	0
69757	Leng1	0.0939761	0	0
20509	Slc19a1	0.0939761	0	0
16553	Kif13a	0.0939761	0	0
14313	Fst	0.0939761	0	0
320234	Ccdc66	0.0939761	0	0
71843	R3hcc1	0.0939761	0	0
20384	Srsf5	0.0931344	0.0280861	1
329650	Med12l	0.0927941	0	0
-	Gm44763	0.0927941	0	0
68044	Chac2	0.0927941	0	0
230959	Ajap1	0.0927941	0.0189739	1
12826	Col4a1	0.0918083	0	0
50934	Slc7a8	0.0918083	0	0
227210	Ccnyl1	0.0886144	0	0
20181	Rxra	0.0886144	0	0
17454	Mov10	0.0886144	0	0
17766	Nudt1	0.0886144	0	0
69798	1810044D09Rik	0.0886144	0	0
213011	Zfp583	0.0886144	0	0
19294	Nectin2	0.0886144	0	0
77613	Prss36	0.0886144	0	0
26386	Hsf4	0.0886144	0	0
319845	Bbs9	0.0886144	0	0
212898	Dse	0.0886144	0	0
13654	Egr2	0.0886144	0	0
68876	Atp23	0.0886144	0	0
100504703	A730063M14Rik	0.0886144	0	0
13650	Rhbdf1	0.0886144	0	0
11492	Adam19	0.0886144	0	0
328417	Parp4	0.0886144	0	0
387609	Zhx2	0.0886144	0	0
70426	Tekt5	0.0886144	0	0
224598	Zfp758	0.0886144	0	0
14969	H2-Eb1	0.0886144	0	0
246707	Emilin2	0.0886144	0	0
24066	Spry4	0.0886144	0	0
23890	Gpr34	0.0886144	0	0
56264	Cpxm1	0.0878064	0	0
13123	Cyp7b1	0.0878064	0	0
71801	Plekhf2	0.0878064	0	0
100090	Zbtb48	0.0878064	0	0
114642	Brdt	0.0878064	0	0
80718	Rab27b	0.0878064	0	0
73707	Gucy2g	0.0878064	0	0
70101	Cyp4f16	0.0878064	0.000275553	1
66821	Bcs1l	0.0871519	0	0
228859	Fitm2	0.0871519	0	0
13666	Eif2ak3	0.0871519	0	0
20377	Sfrp1	0.0871519	0	0
72175	Mfsd8	0.0866111	0	0
74414	Polr3c	0.0866111	0	0
68027	Tmem178	0.0866111	0	0
69605	Lnpk	0.0861566	0.00599456	1
208691	Eif5a2	0.0861566	0.0071853	1
20539	Slc7a5	0.0861566	0.00790289	1
56473	Fads2	0.0861566	0.0202806	1
21968	Tom1	0.0857694	0.00410486	1
98711	Rdh10	0.08092	0	0
104086	Cyp27a1	0.08092	0	0
80915	Dusp12	0.08092	0	0
381310	Stum	0.08092	0	0
12946	Cr1l	0.08092	0	0
228961	Npepl1	0.08092	0	0
68725	1110032F04Rik	0.08092	0	0
74245	Ctbs	0.08092	0	0
338354	Zfp780b	0.08092	0	0
244631	Pskh1	0.08092	0	0
74440	Cmip	0.08092	0	0
93697	Ice2	0.08092	0	0
19072	Prep	0.08092	0	0
216274	Cep290	0.08092	0	0
327812	Gm15663	0.08092	0	0
21408	Zfp354a	0.08092	0	0
319565	Syne2	0.08092	0	0
217700	Acot6	0.08092	0	0
13709	Elf1	0.08092	0	0
15205	Hes1	0.08092	0	0
22700	Zfp40	0.08092	0	0
240119	St6gal2	0.08092	0	0
56454	Aldh18a1	0.08092	0	0
320452	P4ha3	0.08092	0.0218395	1
20912	Stxbp3	0.08092	0.0243693	1
18103	Nme2	0.0786569	0.0419386	1
12866	Cox7a2	0.0770383	0.00774596	1
233875	Ino80e	0.0760542	0.0472136	1
66841	Etfdh	0.0756643	0	0
16332	Inppl1	0.0752063	0	0
109136	Mmaa	0.0752063	0	0
66079	Tmem42	0.0752063	0	0
68925	Rpap1	0.074661	0	0
100503199	5430416N02Rik	0.074661	0	0
268294	Zbtb24	0.074661	0	0
56095	Ftsj3	0.074661	0	0
72296	Rusc1	0.074661	0.0291718	1
242736	Pramef8	0.0740006	0	0
238692	Zfp874a	0.0740006	0	0
69906	Slc25a32	0.0740006	0	0
108168785	G630016G05Rik	0.0731843	0	0
329509	1810024B03Rik	0.0731843	0	0
208820	Triqk	0.0731843	0	0
56401	P3h1	0.0731843	0	0
70592	5730480H06Rik	0.0731843	0	0
19301	Pxmp2	0.0731843	0	0
272322	Arntl2	0.0731843	0	0
53320	Folh1	0.0731843	0	0
57373	Akip1	0.0731843	0	0
276852	D11Wsu47e	0.0731843	0	0
80837	Rhoj	0.0731843	0	0
20289	Scx	0.0731843	0	0
224405	Cyyr1	0.0731843	0	0
328949	Mcc	0.0731843	0	0
245631	Pwwp3b	0.0731843	0	0
68854	Asb11	0.0731843	0	0
22381	Tceal9	0.0726995	0.0217842	1
66536	Nipsnap3b	0.0689474	0	0
26922	Mecr	0.0689474	0	0
67871	Mrrf	0.0677446	0	0
320720	Fastkd1	0.0677446	0	0
14466	Gba	0.0677446	0	0
13411	Dnah11	0.0677446	0	0
21652	Phf1	0.0677446	0	0
112403	Dxo	0.0677446	0	0
242553	Kank4	0.0662732	0	0
56219	Extl1	0.0662732	0	0
18542	Pcolce	0.0662732	0	0
78412	Cyren	0.0662732	0	0
18168	Npy5r	0.0662732	0	0
216792	Iba57	0.0662732	0	0
66196	Myo19	0.0662732	0	0
13003	Vcan	0.0662732	0	0
213332	Mfsd4b4	0.0662732	0.0315023	1
246228	Vwa1	0.0637107	0	0
76889	Coq8b	0.0637107	0	0
277939	C2cd3	0.0637107	0	0
19771	Rlbp1	0.062061	0	0
70925	Cdkn2aip	0.062061	0	0
78323	Fam219b	0.062061	0	0
217379	Ubxn2a	0.062061	0	0
66795	Atg10	0.062061	0	0
54607	Socs6	0.062061	0	0
20480	Clpb	0.0606	0.0109751	1
211499	Tmem87a	0.0600614	0	0
20530	Slc31a2	0.0600614	0	0
100532	Rell1	0.0600614	0	0
27368	Tbl2	0.0600614	0	0
234577	Cpne2	0.0600614	0	0
195208	Dcdc2a	0.0600614	0	0
218461	Pde8b	0.0600614	0	0
17691	Sik1	0.0600614	0	0
101056014	AY036118	0.0600614	0	0
272790	Magee2	0.0600614	0	0
236082	CAAA01118383.1	0.0600614	0	0
67049	Pus3	0.0600614	0.0186543	1
15064	Mr1	0.0575875	0	0
214944	Mob3b	0.0575875	0	0
21923	Tnc	0.0575875	0	0
15221	Foxd3	0.0575875	0	0
544678	Cfap74	0.0575875	0	0
20423	Shh	0.0575875	0	0
319251	9630001P10Rik	0.0575875	0	0
23962	Oasl2	0.0575875	0	0
12190	Brca2	0.0575875	0	0
-	Gm26982	0.0575875	0	0
243912	Hspb6	0.0575875	0	0
52428	Rhpn2	0.0575875	0	0
110058	Syt17	0.0575875	0	0
331188	Zfp781	0.0575875	0	0
613254	AA465934	0.0575875	0	0
16518	Kcnj2	0.0575875	0	0
636791	Gm9866	0.0575875	0	0
104910	Slc25a47	0.0575875	0	0
218215	Rnf144b	0.0575875	0	0
67554	Slc25a30	0.0575875	0	0
117606	Boc	0.0575875	0	0
224344	Rbm11	0.0575875	0	0
16155	Il10rb	0.0575875	0	0
114601	Ehbp1l1	0.0575875	0	0
73061	Cldn34c1	0.0575875	0	0
107701	Sf3b4	0.0571853	0.0442751	1
76857	Spopl	0.0568745	0	0
269536	Tex10	0.0568745	0	0
72244	1600014C10Rik	0.0568745	0	0
18541	Pcnt	0.0568745	0	0
223690	Ankrd54	0.0568745	0	0
54219	Cd320	0.0568745	0	0
66694	Uqcrfs1	0.0565835	0.0256568	1
227095	Hibch	0.0544478	0	0
622434	Arhgef26	0.0544478	0	0
21813	Tgfbr2	0.0544478	0	0
215951	Afg1l	0.0544478	0	0
18188	Nrtn	0.0544478	0	0
212398	Frat2	0.0544478	0	0
68938	Aspscr1	0.0525382	0.0204742	1
18530	Pcdh8	0.0525382	0.0441789	1
269587	Epb41	0.0521227	0	0
24063	Spry1	0.0514762	0	0
100382	AW011738	0.0514762	0	0
69663	Ddx51	0.0514762	0	0
22757	Zkscan5	0.0514762	0	0
18576	Pde3b	0.0514762	0	0
77090	Ocel1	0.0514762	0	0
78369	Icam4	0.0514762	0	0
121021	Cspg4	0.0514762	0	0
72507	Dzip1l	0.0514762	0	0
20520	Slc22a5	0.0514762	0	0
70423	Tspan15	0.0503317	0.0125295	1
22065	Trpc3	0.0493499	0	0
66362	Exosc3	0.0493499	0	0
21812	Tgfbr1	0.0493499	0	0
68929	Mospd3	0.0493499	0	0
58909	Fam13a	0.0493499	0	0
381802	Tsen2	0.0493499	0	0
74498	Gorasp1	0.0493499	0	0
67933	Hcfc2	0.0493499	0	0
30940	Usp25	0.0493499	0	0
93888	Pcdhb17	0.0493499	0	0
353242	Mrpl21	0.0493499	0.0459254	1
232236	Ccdc174	0.0477531	0	0
244713	Zfp317	0.0477531	0.0135385	1
73571	1700096K18Rik	0.0459862	0	0
12843	Col1a2	0.0459862	0	0
78514	Arhgap10	0.0459862	0	0
109785	Pgm3	0.0459862	0	0
18452	P4ha2	0.0459862	0	0
68550	Tefm	0.0459862	0	0
106052	Fbxo4	0.0459862	0	0
209039	Tns2	0.0459862	0	0
240066	Zfp870	0.0459862	0	0
66403	Asf1a	0.0446998	0	0
67509	Saysd1	0.0446998	0	0
332397	Nanos1	0.0446998	0	0
16526	Kcnk2	0.0437214	0.0271253	1
19659	Rbp1	0.0437214	0.0374066	1
381339	Tmem182	0.0418202	0	0
227377	Farp2	0.0418202	0	0
72568	Lin9	0.0418202	0	0
381410	Zfp408	0.0418202	0	0
18441	P2ry1	0.0418202	0	0
22724	Zbtb7b	0.0418202	0	0
277744	Srarp	0.0418202	0	0
66790	Grtp1	0.0418202	0	0
12745	Clgn	0.0418202	0	0
27355	Pald1	0.0418202	0	0
19696	Rel	0.0418202	0	0
246257	Ovca2	0.0418202	0	0
210126	Lpp	0.0418202	0	0
224481	Tfb1m	0.0418202	0	0
21826	Thbs2	0.0418202	0	0
381110	Rmdn2	0.0418202	0	0
20788	Srebf2	0.0415969	0.0312228	1
20017	Polr1b	0.0410273	0	0
56703	Pigo	0.0410273	0	0
109263	Rlf	0.0410273	0	0
67235	Zkscan14	0.0410273	0	0
208647	Creb3l2	0.0410273	0	0
244058	Rgma	0.0410273	0	0
-	Gm21781	0.0410273	0	0
13713	Elk3	0.0410273	0	0
217995	Heatr1	0.0410273	0	0
100048895	9330020H09Rik	0.0410273	0	0
114604	Prdm15	0.0410273	0	0
407831	Tmem204	0.0410273	0	0
227632	Kcnt1	0.0410273	0.021067	1
52588	Tspan14	0.0410273	0.0483135	1
67893	Tmem86a	0.0404409	0	0
105675	Ppif	0.0396318	0.00457946	1
67785	Zmym4	0.0393409	0.016764	1
23881	G3bp2	0.037574	0.0368062	1
68874	Klhdc9	0.0365259	0	0
214239	Ccdc9b	0.0365259	0	0
57432	Zc3h8	0.0365259	0	0
215653	Rassf2	0.0365259	0	0
667759	Gm8797	0.0365259	0	0
329659	E130311K13Rik	0.0365259	0	0
75578	Fggy	0.0365259	0	0
67205	Utp11	0.0365259	0	0
230848	Zbtb40	0.0365259	0	0
232035	Ccser1	0.0365259	0	0
71837	1700003E16Rik	0.0365259	0	0
321008	Zswim9	0.0365259	0	0
381853	Gipr	0.0365259	0	0
434232	Iqck	0.0365259	0	0
71602	Myo1e	0.0365259	0	0
13051	Cx3cr1	0.0365259	0	0
103268	Cep57l1	0.0365259	0	0
70317	Arl16	0.0365259	0	0
76826	Nubpl	0.0365259	0	0
72960	Top1mt	0.0365259	0	0
239618	Pdzrn4	0.0365259	0	0
109901	Cela1	0.0365259	0	0
77446	Heg1	0.0365259	0	0
16906	Lmnb1	0.0365259	0	0
68323	Nudt22	0.0365259	0	0
76073	Pcgf5	0.0365259	0	0
21343	Taf6	0.0365259	0.00321586	1
225467	Pggt1b	0.0329146	0.0258715	1
22693	Zfp30	0.0324215	0	0
110033	Kif22	0.0324215	0	0
74653	Pomk	0.0324215	0	0
73068	Fut11	0.0324215	0	0
66690	Tmem186	0.0324215	0	0
242409	Tmem8b	0.0317723	0	0
69934	Trmt10b	0.0317723	0	0
14362	Fzd1	0.0317723	0	0
231858	Radil	0.0317723	0	0
18488	Cntn3	0.0317723	0	0
14453	Gas2	0.0317723	0	0
21987	Tpd52l1	0.0317723	0	0
69770	1600002K03Rik	0.0317723	0	0
217198	Plekhh3	0.0317723	0	0
71885	Faap100	0.0317723	0	0
11744	Anxa11	0.0317723	0	0
215654	Cdh12	0.0317723	0	0
223881	Rnd1	0.0317723	0	0
18044	Nfya	0.0317723	0	0
60527	Fads3	0.0317723	0	0
64655	Mrps22	0.0295731	0.0219348	1
68048	Aen	0.0286638	0	0
110816	Pwp2	0.0286638	0	0
12778	Ackr3	0.0274807	0	0
71984	Sars2	0.0274807	0	0
217705	Fam161b	0.0274807	0	0
57784	Bin3	0.0274807	0	0
105847	Lmf2	0.0274807	0	0
223838	Adamts20	0.0274807	0	0
654788	4732440D04Rik	0.0258786	0	0
76867	Rhbdd1	0.0258786	0	0
18783	Pla2g4a	0.0258786	0	0
383619	Aim2	0.0258786	0	0
72180	Zfp661	0.0258786	0	0
211550	Tifa	0.0258786	0	0
70681	Abraxas1	0.0258786	0	0
243362	Stard13	0.0258786	0	0
320172	E230016M11Rik	0.0258786	0	0
72171	Shq1	0.0258786	0	0
171095	Il17rc	0.0258786	0	0
72287	Plekhf1	0.0258786	0	0
209776	Gpr139	0.0258786	0	0
74393	Map10	0.0258786	0	0
20513	Slc1a6	0.0258786	0	0
114229	Kiss1r	0.0258786	0	0
407790	Ndufa4l2	0.0258786	0	0
29856	Smtn	0.0258786	0	0
193280	C030037D09Rik	0.0258786	0	0
72049	Tnfrsf13c	0.0258786	0	0
68545	Ecscr	0.0258786	0	0
381218	4430402I18Rik	0.0258786	0	0
14734	Gpc3	0.0258786	0	0
56431	Dstn	0.0239478	0.000985538	1
53975	Ddx20	0.0235868	0	0
68310	Zmym1	0.0235868	0	0
407812	Zfp941	0.0235868	0	0
50721	Sirt6	0.0235868	0	0
100043468	Zfp955b	0.0235868	0	0
22694	Zfp35	0.0235868	0	0
238323	Rps6kl1	0.0220263	0.0317172	1
64424	Polr1e	0.021419	0	0
78388	Mvp	0.021419	0	0
26558	Homer3	0.021419	0	0
66847	Hint3	0.021419	0	0
171212	Galnt10	0.021419	0	0
74038	Brip1os	0.021419	0	0
66222	Serpinb1a	0.021419	0	0
225289	AW554918	0.021419	0	0
11856	Arhgap6	0.021419	0	0
67292	Pigc	0.0200378	0	0
170763	Zfp87	0.0200378	0	0
108052	Slc14a1	0.0200378	0	0
75623	Tex30	0.0174171	0	0
13434	Trdmt1	0.0174171	0	0
76894	Mettl15	0.0174171	0	0
231380	Uba6	0.0174171	0	0
23921	Sh2b2	0.0174171	0	0
319757	Smo	0.0174171	0	0
232878	Zscan22	0.0174171	0	0
112415	Zfp607b	0.0174171	0	0
217069	Trim25	0.0174171	0	0
57265	Fzd2	0.0174171	0	0
100504687	2810029C07Rik	0.0174171	0	0
210009	Mtrr	0.0174171	0	0
328643	Vwa5b2	0.0174171	0	0
66240	Kcne1l	0.0174171	0	0
13865	Nr2f1	0.0174171	0.0450988	1
78834	Zfp623	0.0174171	0.0490929	1
233651	Dchs1	0.0167897	0	0
67143	Ikzf5	0.0167897	0	0
320722	Akain1	0.0167897	0	0
67826	Snap47	0.016094	0.0366384	1
241066	Carf	0.0138058	0	0
73545	1700094D03Rik	0.0138058	0	0
229700	Rbm15	0.0138058	0	0
73172	Exo5	0.0138058	0	0
116701	Fgfrl1	0.0138058	0	0
69923	Agk	0.0138058	0	0
67736	Ccdc130	0.0138058	0	0
69137	Vstm5	0.0138058	0	0
68067	Mrnip	0.0138058	0	0
104806	Fancm	0.0138058	0	0
26912	Gcat	0.0138058	0	0
14910	Gt(ROSA)26Sor	0.0138058	0.00027699	1
105440	Kctd9	0.0138058	0.0264507	1
18553	Pcsk6	0.0138058	0.039111	1
353156	Egfl7	0.0110552	0.00383947	1
67978	Tctn2	0.0105307	0	0
104346	Gas8	0.0105307	0	0
66844	Ormdl2	0.0105307	0	0
15574	Hus1	0.0105307	0	0
216766	Gemin5	0.0105307	0	0
104445	Cdc42ep1	0.0105307	0	0
100037283	Rnaset2a	0.0105307	0	0
76781	Mettl4	0.0105307	0	0
110094	Phka2	0.0105307	0	0
319901	Dsel	0.00975897	0	0
21788	Tfpi	0.00975897	0	0
66634	Mcm8	0.00975897	0	0
668066	Gm14418	0.00975897	0	0
20873	Plk4	0.00975897	0	0
108943	Trmt10a	0.00975897	0	0
100042178	Prdm16os	0.00975897	0	0
57434	Xrcc2	0.00975897	0	0
665055	Gm7467	0.00975897	0	0
231724	Rad9b	0.00975897	0	0
69820	1810059H22Rik	0.00975897	0	0
50501	Prok2	0.00975897	0	0
-	Gm44053	0.00975897	0	0
100504641	1700101I11Rik	0.00975897	0	0
54378	Cacng6	0.00975897	0	0
330502	Zfp82	0.00975897	0	0
68352	Aspdh	0.00975897	0	0
78833	Gins3	0.00975897	0	0
270190	Ephb1	0.00975897	0	0
117599	Helb	0.00975897	0	0
71956	Rnf135	0.00975897	0	0
218476	Gcnt4	0.00975897	0	0
15550	Htr1a	0.00975897	0	0
66039	Tmem254a	0.00975897	0	0
18826	Lcp1	0.00975897	0	0
105855	Nckap1l	0.00975897	0	0
-	Gm45338	0.00975897	0	0
414115	D330050I16Rik	0.00975897	0	0
170942	Gm21887	0.00975897	0	0
18035	Nfkbia	0.0085115	0.00128333	1
67773	Kat8	0.0085115	0.012698	1
108735	Sft2d2	0.00754681	0	0
246694	Hps5	0.00754681	0	0
244666	Sprtn	0.00754681	0	0
20682	Sox9	0.00754681	0	0
100043914	Zfp968	0.00615223	0	0
11520	Plin2	0.00615223	0	0
242735	Lrrc38	0.00615223	0	0
666938	Bend4	0.00615223	0	0
16542	Kdr	0.00615223	0	0
71970	Zbed5	0.00615223	0	0
70686	Dusp16	0.00615223	0	0
52377	Rcn3	0.00615223	0	0
76375	Det1	0.00615223	0	0
68185	Coa4	0.00615223	0	0
16409	Itgam	0.00615223	0	0
94226	S1pr5	0.00615223	0	0
72565	Uaca	0.00615223	0	0
26432	Plod2	0.00615223	0	0
12798	Cnn2	0.00615223	0	0
69309	Slc16a13	0.00615223	0	0
50776	Polg2	0.00615223	0	0
195733	Grhl1	0.00615223	0	0
18760	Prkd1	0.00615223	0	0
13803	Enc1	0.00615223	0	0
100616095	Snhg18	0.00615223	0	0
74369	Mei1	0.00615223	0	0
105722	Ano6	0.00615223	0	0
68655	Fndc1	0.00615223	0	0
224674	Slc37a1	0.00615223	0	0
12333	Capn1	0.00615223	0	0
245468	Pnma3	0.00615223	0	0
20778	Scarb1	0.00481702	0	0
76137	Mcur1	0.00481702	0	0
14450	Gart	0.00481702	0	0
13163	Daxx	0.00481702	0	0
237553	Trhde	0.00395801	0.00341653	1
20183	Rxrg	0.00291748	0	0
17165	Mapkapk5	0.00291748	0	0
233987	Zfp958	0.00291748	0	0
69606	Mtfmt	0.00291748	0	0
69736	Nup37	0.00291748	0	0
21355	Tap2	0.00291748	0	0
105246278	B230354K17Rik	0.00291748	0	0
72167	Thumpd2	0.00291748	0	0
54445	Unc93b1	0.00291748	0	0
108673	Ccdc86	0.00291748	0	0
69942	Rnf113a1	0.00291748	0	0
237711	Eml6	0.00191212	0.0213817	1
216150	Cdc34	0.00163109	0.0120068	1
70652	Tmem144	0	0	0
99738	Kcnc4	0	0	0
66526	Tceanc2	0	0	0
67194	2700038G22Rik	0	0	0
102634450	Gm32031	0	0	0
20503	Slc16a7	0	0	0
103765	Tmem17	0	0	0
238317	Elmsan1	0	0	0
11512	Adcy6	0	0	0
212514	Spice1	0	0	0
15959	Ifit3	0	0	0
20265	Scn1a	0	0.010531	1
69536	Hemk1	0	0.0190597	1
66704	Rbm4b	0	0.0190597	1
The change of gene expression was down-regulated
Gene_ID	Symbol	Spot_VDR+_VD-Hyper vs Spot_VDR+_VD-Hypo log2FoldChange	Spot_VDR+_VD-Hyper vs Spot_VDR+_VD-Hypo Pvalue	Spot_VDR+_VD-Hyper vs Spot_VDR+_VD-Hypo FDR
319885	Zcchc7	-0.00213574	0.0441185	1
18019	Nfatc2	-0.00264472	0	0
16939	Lor	-0.00264472	0	0
212167	Gsap	-0.00264472	0	0
231637	Ssh1	-0.00264472	0	0
68017	Mrm2	-0.00264472	0	0
243842	Bicra	-0.00264472	0	0
68505	Vps51	-0.00264472	0	0
70315	Hdac8	-0.00264472	0	0
76816	Sdccag8	-0.00505323	0	0
269423	Abhd18	-0.00505323	0	0
216011	Lrrc20	-0.00505323	0	0
69434	Snhg10	-0.00505323	0	0
66067	Gtpbp8	-0.00505323	0	0
71718	Telo2	-0.00505323	0	0
70044	Tut1	-0.00505323	0	0
20502	Slc16a2	-0.00505323	0	0
213409	Lemd1	-0.00654285	0	0
64685	Nmi	-0.00654285	0	0
16543	Mdfic	-0.00654285	0	0
77124	9130221H12Rik	-0.00654285	0	0
72556	Zfp566	-0.00654285	0	0
102635948	Gm16201	-0.00654285	0	0
101772	Ano1	-0.00654285	0	0
80902	Zfp202	-0.00654285	0	0
-	Gm48529	-0.00654285	0	0
330958	A730043L09Rik	-0.00654285	0	0
319638	Nt5dc1	-0.00654285	0	0
213402	Armc2	-0.00654285	0	0
71361	Aifm2	-0.00654285	0	0
11541	Adora2b	-0.00654285	0	0
18208	Ntn1	-0.00654285	0	0
24053	Sgcg	-0.00654285	0	0
93685	Entpd7	-0.00654285	0	0
54651	Usp27x	-0.00654285	0	0
109145	Gins4	-0.00725582	0	0
21399	Tcea1	-0.00767393	0.0262554	1
18432	Mybbp1a	-0.00767393	0.028514	1
56374	Tmem59	-0.00856201	0.0489071	1
19224	Ptgs1	-0.00927781	0	0
73747	Shld1	-0.00927781	0	0
242691	Gpatch3	-0.00927781	0	0
67389	C1qtnf12	-0.00927781	0	0
67200	Ccdc77	-0.00927781	0	0
100043597	Srcap	-0.00927781	0	0
171210	Acot2	-0.00927781	0	0
668303	Kif26a	-0.00927781	0	0
20723	Serpinb9	-0.00927781	0	0
109700	Itga1	-0.00927781	0	0
224523	4732491K20Rik	-0.00927781	0	0
77652	Zfp955a	-0.00927781	0	0
246102	Rttn	-0.00927781	0	0
24064	Spry2	-0.0111406	0.00616937	1
12521	Cd82	-0.0117293	0	0
380614	Intu	-0.0117293	0	0
434179	Zfp975	-0.0117293	0	0
78560	Adgra2	-0.0117293	0	0
15478	Hs3st3a1	-0.0117293	0	0
72873	Bbof1	-0.0117293	0	0
224893	Zfp959	-0.0117293	0	0
225358	Fam13b	-0.0117293	0	0
11835	Ar	-0.0117293	0	0
227094	Nemp2	-0.0139392	0	0
73072	Prr36	-0.0139392	0	0
634386	Ftl1-ps1	-0.0139392	0	0
52633	Nit2	-0.0139392	0	0
73720	Cst6	-0.0139392	0	0
27376	Slc25a10	-0.0159415	0	0
18976	Pomc	-0.0159415	0	0
26448	Mok	-0.0159415	0	0
100503823	Gm16973	-0.0159415	0	0
74764	Klc4	-0.0159415	0	0
20937	Suv39h1	-0.0159415	0	0
382252	Bclaf3	-0.0159415	0	0
71817	Tmem50a	-0.0173241	0.00178662	1
67225	Rnpc3	-0.0177643	0	0
78697	Pus7	-0.0177643	0	0
12671	Chrm3	-0.0177643	0	0
114565	Zbtb21	-0.0177643	0	0
14236	Foxn2	-0.0177643	0	0
69195	Tmem121	-0.0186157	0.0361097	1
17855	Mvk	-0.0194305	0	0
54198	Snx3	-0.019825	0.0238837	1
102637845	Gm34552	-0.0209596	0	0
494468	Armcx5	-0.0209596	0	0
231549	Lrrc8d	-0.0223678	0.0234521	1
240690	St18	-0.023031	0	0
20725	Serpinb8	-0.023031	0	0
14287	Fpgs	-0.023031	0	0
14867	Gstm6	-0.023031	0	0
22004	Tpm2	-0.023031	0	0
100039781	Hrct1	-0.023031	0	0
230500	Efcab7	-0.023031	0	0
100041677	Zfp984	-0.023031	0	0
320312	A430035B10Rik	-0.023031	0	0
381792	2310040G24Rik	-0.023031	0	0
16855	Lgals4	-0.023031	0	0
101835	AW146154	-0.023031	0	0
16985	Lsp1	-0.023031	0	0
104271	Tex15	-0.023031	0	0
170748	Smco4	-0.023031	0	0
235533	Gk5	-0.023031	0	0
215418	Csrnp1	-0.023031	0	0
67405	Nts	-0.023031	0	0
19276	Ptprn2	-0.023031	0	0
66895	Pxdc1	-0.023031	0	0
-	Gm49747	-0.023031	0	0
77744	Bora	-0.023031	0	0
16912	Psmb9	-0.023031	0	0
245857	Ssh3	-0.023031	0	0
12495	Entpd1	-0.023031	0	0
436230	BC065397	-0.023031	0	0
75693	3010001F23Rik	-0.023031	0	0
226123	Morn4	-0.0239789	0.0439275	1
93840	Vangl2	-0.0248747	0	0
271849	Shc4	-0.0248747	0	0
320800	9230112E08Rik	-0.0248747	0	0
214048	Larp1b	-0.0248747	0	0
22253	Unc5c	-0.0248747	0	0
73212	3110082I17Rik	-0.0248747	0	0
170460	Stard5	-0.0248747	0	0
68867	Rnf122	-0.0248747	0	0
-	Gm48604	-0.0248747	0	0
208898	Unc13c	-0.0248747	0	0
71567	Mcm9	-0.0248747	0	0
11421	Ace	-0.0248747	0	0
207965	Vcpkmt	-0.0248747	0	0
212569	Zfp273	-0.0248747	0	0
380918	Siah3	-0.0248747	0	0
76355	Tgds	-0.0248747	0	0
-	Gm49492	-0.0248747	0	0
665119	Sec14l5	-0.0248747	0	0
239827	Pigz	-0.0248747	0	0
208177	Phldb2	-0.0248747	0	0
72578	2700054A10Rik	-0.0248747	0	0
70772	Ggnbp1	-0.0248747	0	0
225745	Haus1	-0.0248747	0	0
74931	4930481A15Rik	-0.0248747	0	0
107375	Slc25a45	-0.0248747	0	0
16164	Il13ra1	-0.0248747	0	0
20222	Sf3a2	-0.0259952	0.000751056	1
20215	Sag	-0.0265263	0	0
67538	Zswim3	-0.0265263	0	0
66614	Gpatch4	-0.0265263	0	0
69538	Antxr1	-0.0265263	0	0
71723	Dhx34	-0.0265263	0	0
233168	AI987944	-0.0265263	0	0
66412	Arrdc4	-0.0265263	0	0
67290	3110040N11Rik	-0.0265263	0	0
244551	Nanos3	-0.0265263	0	0
13998	Fgd6	-0.0265263	0	0
237877	Atad5	-0.0265263	0	0
30951	Cbx8	-0.0265263	0	0
22017	Tpmt	-0.0265263	0	0
192187	Stab1	-0.0265263	0	0
66597	Trim13	-0.0265263	0	0
224691	Zfp472	-0.0265263	0	0
22773	Zic3	-0.0265263	0	0
12705	Cited1	-0.0265263	0	0
80903	Fgf16	-0.0265263	0	0
319642	Rab9b	-0.0265263	0	0
67472	Mtfr1	-0.0280144	0	0
244144	Usp35	-0.0280144	0	0
93960	Nkd1	-0.0280144	0	0
270201	Klhl18	-0.0280144	0	0
18972	Pold2	-0.0280144	0	0
69159	Rhebl1	-0.0280144	0	0
70605	Zdhhc24	-0.0280144	0	0
14156	Fen1	-0.0280144	0	0
226777	C130074G19Rik	-0.0293621	0	0
234358	Zfp930	-0.0293621	0	0
217558	G2e3	-0.0293621	0	0
67296	Socs4	-0.0293621	0	0
74123	Foxp4	-0.0293621	0	0
225341	Lims2	-0.0293621	0	0
100041286	Snhg15	-0.0293621	0.0158109	1
71238	Sdhaf3	-0.0293621	0.0316856	1
69821	Mterf4	-0.0305883	0	0
18986	Pou2f1	-0.0305883	0	0
80914	Uck2	-0.0305883	0	0
73332	Ccdc30	-0.0305883	0	0
16881	Lig1	-0.0305883	0	0
211586	Tfdp2	-0.0305883	0	0
84035	Kremen1	-0.0305883	0	0
216578	Papolg	-0.0305883	0	0
268739	Arhgef40	-0.0305883	0	0
57753	Noc3l	-0.0305883	0	0
66606	Lrrc57	-0.0317089	0	0
50918	Myadm	-0.0317089	0	0
13848	Ephb6	-0.0327368	0	0
108086	Rnf216	-0.035367	0.0232304	1
57765	Tbx21	-0.0380872	0.0106869	1
52563	Cdc23	-0.0380872	0.031332	1
226352	Epb41l5	-0.0397097	0	0
240817	Teddm2	-0.0397097	0	0
71233	Enkur	-0.0397097	0	0
17064	Cd93	-0.0397097	0	0
12819	Col15a1	-0.0397097	0	0
70603	Mutyh	-0.0397097	0	0
50799	Slc25a13	-0.0397097	0	0
232078	Thnsl2	-0.0397097	0	0
13796	Emx1	-0.0397097	0	0
73712	Dmkn	-0.0397097	0	0
100126243	A030001D20Rik	-0.0397097	0	0
381914	B230311B06Rik	-0.0397097	0	0
14082	Fadd	-0.0397097	0	0
100503003	Gm17484	-0.0397097	0	0
382019	Zfp882	-0.0397097	0	0
102640923	Gm10649	-0.0397097	0	0
18667	Pgr	-0.0397097	0	0
-	Gm47204	-0.0397097	0	0
100418192	Gm17322	-0.0397097	0	0
72669	2810032G03Rik	-0.0397097	0	0
666794	Rbm24	-0.0397097	0	0
74359	4931414P19Rik	-0.0397097	0	0
68607	Serhl	-0.0397097	0	0
78536	C030004G16Rik	-0.0397097	0	0
18969	Pola2	-0.0397097	0	0
19881	Rom1	-0.0397097	0	0
119065974	Gm45902	-0.040642	0	0
73649	Cybrd1	-0.040642	0	0
66457	2810002D19Rik	-0.040642	0	0
211936	Ccdc73	-0.040642	0	0
74487	5430405H02Rik	-0.040642	0	0
73368	Col20a1	-0.040642	0	0
231532	Arhgap24	-0.040642	0	0
18753	Prkcd	-0.040642	0	0
277154	Nynrin	-0.040642	0	0
109270	Prr5	-0.040642	0	0
66725	Lrrk2	-0.040642	0	0
240120	Zfp119b	-0.040642	0	0
12326	Camk4	-0.040642	0	0
71242	Spata24	-0.040642	0	0
546336	Prrg1	-0.040642	0	0
108672	Zdhhc15	-0.040642	0	0
98733	Obsl1	-0.0414766	0	0
72701	Zfp618	-0.0414766	0	0
56316	Ggcx	-0.0414766	0	0
101122	Rpusd3	-0.0414766	0	0
77220	Tmem200a	-0.0414766	0	0
19360	Rad50	-0.0414766	0	0
238037	Wdcp	-0.0414766	0	0
94186	Strn3	-0.0414766	0	0
-	Gm17066	-0.0414766	0	0
16678	Krt1	-0.0414766	0	0
278240	Spin2c	-0.0414766	0	0
13368	Dffb	-0.0422282	0	0
70807	Arrdc2	-0.0422282	0	0
434402	Gm5617	-0.0422282	0	0
76516	2010001A14Rik	-0.0422282	0	0
54401	Ywhab	-0.0424833	0.0371725	1
67223	Rrp15	-0.0429086	0	0
98956	Nat10	-0.0429086	0	0
77110	Gpbp1l1	-0.0429086	0	0
70420	Arpin	-0.0429086	0	0
56441	Naa80	-0.0429086	0	0
211064	Alkbh1	-0.0429086	0	0
218343	Ttc37	-0.0429086	0	0
15980	Ifngr2	-0.0429086	0	0
381066	Zfp948	-0.0429086	0	0
107650	Pi4kb	-0.0435274	0	0
108655	Foxp1	-0.0435274	0	0
214685	Chadl	-0.0435274	0	0
73137	Prrc1	-0.0435274	0	0
97423	R74862	-0.0440926	0	0
20847	Stat2	-0.0440926	0	0
223648	Ccdc166	-0.0440926	0	0
67171	Dram2	-0.0459363	0.00263651	1
216877	Dhx33	-0.0459363	0.0369176	1
12867	Cox7c	-0.0469815	0.0467323	1
68521	Fam189b	-0.0469975	0.044648	1
68327	Tsr3	-0.0475947	0.00807432	1
20813	Srp14	-0.0482039	0.0212695	1
109815	Selenos	-0.0498889	0.0340784	1
13194	Ddb1	-0.0507662	0.0154478	1
211383	Amer3	-0.0565835	0	0
22596	Xrcc5	-0.0565835	0	0
22420	Wnt6	-0.0565835	0	0
269132	Colgalt2	-0.0565835	0	0
228357	Lrp4	-0.0565835	0	0
320415	Gchfr	-0.0565835	0	0
54485	Dll4	-0.0565835	0	0
245174	Zfp937	-0.0565835	0	0
73852	D3Ertd751e	-0.0565835	0	0
50500	Ttpa	-0.0565835	0	0
230162	Zfp189	-0.0565835	0	0
56079	Astn2	-0.0565835	0	0
214444	Cdk5rap2	-0.0565835	0	0
353204	Aldoart1	-0.0565835	0	0
18600	Padi2	-0.0565835	0	0
56874	Rnf32	-0.0565835	0	0
16548	Khk	-0.0565835	0	0
319807	Nwd2	-0.0565835	0	0
18861	Pms2	-0.0565835	0	0
320127	Dgki	-0.0565835	0	0
75541	Nat8f4	-0.0565835	0	0
18430	Oxtr	-0.0565835	0	0
16651	Sspn	-0.0565835	0	0
67369	Qpctl	-0.0565835	0	0
18987	Pou2f2	-0.0565835	0	0
70584	Pak4	-0.0565835	0	0
634762	Zfp658	-0.0565835	0	0
20679	Sox6	-0.0565835	0	0
76429	Lhpp	-0.0565835	0	0
68797	Pdgfrl	-0.0565835	0	0
234309	Cbr4	-0.0565835	0	0
108167571	Gm43263	-0.0565835	0	0
70359	Gtpbp3	-0.0565835	0	0
320394	Cenpt	-0.0565835	0	0
13857	Epor	-0.0565835	0	0
78500	1700063D05Rik	-0.0565835	0	0
21345	Tagln	-0.0565835	0	0
215051	Bud13	-0.0565835	0	0
73673	Rec114	-0.0565835	0	0
235504	Slc17a5	-0.0565835	0	0
103511	Calhm5	-0.0565835	0	0
100042179	Gm9803	-0.0565835	0	0
74007	Btbd11	-0.0565835	0	0
100504104	Gm16062	-0.0565835	0	0
-	Gm45605	-0.0565835	0	0
14166	Fgf11	-0.0565835	0	0
217011	Nle1	-0.0565835	0	0
20913	Stxbp4	-0.0565835	0	0
13866	Erbb2	-0.0565835	0	0
19285	Cavin1	-0.0565835	0	0
208659	Fam20a	-0.0565835	0	0
328035	Fads6	-0.0565835	0	0
69548	2310015A10Rik	-0.0565835	0	0
18105	Nqo2	-0.0565835	0	0
105372	Utp15	-0.0565835	0	0
76133	6230400D17Rik	-0.0565835	0	0
110084	Dnah1	-0.0565835	0	0
213019	Pdlim2	-0.0565835	0	0
66120	Fkbp11	-0.0565835	0	0
21422	Tfcp2	-0.0565835	0	0
106369	Ypel1	-0.0565835	0	0
12667	Chrd	-0.0565835	0	0
74201	Cep97	-0.0565835	0	0
56520	Nme4	-0.0565835	0	0
57875	Angptl4	-0.0565835	0	0
77810	A930015D03Rik	-0.0565835	0	0
14991	H2-M3	-0.0565835	0	0
13733	Adgre1	-0.0565835	0	0
210148	Slc30a6	-0.0565835	0	0
621998	Gm6277	-0.0565835	0	0
545261	Bvht	-0.0565835	0	0
54670	Atp8b1	-0.0565835	0	0
240665	Ccnj	-0.0565835	0	0
24069	Sufu	-0.0565835	0	0
382207	Jade3	-0.0565835	0	0
72345	Amer1	-0.0565835	0	0
22202	Uba1y	-0.0565835	0	0
94187	Zfp423	-0.0565835	0.000908079	1
319934	Sbf2	-0.0565835	0.0277113	1
17886	Myh9	-0.0565835	0.0417259	1
13052	Cxadr	-0.0565835	0.0448636	1
231769	Sfswap	-0.0646208	0.000368564	1
229517	Slc25a44	-0.0648511	0.0172492	1
21340	Taf1b	-0.0659214	0.0298854	1
14381	G6pdx	-0.0669255	0.0254091	1
69090	Ascc1	-0.0677241	0.00529329	1
234344	Naf1	-0.0686564	0	0
213773	Tbl3	-0.0686564	0	0
67711	Nsmce1	-0.0686564	0.0149794	1
26384	Gnpda1	-0.0691836	0	0
66248	Alg5	-0.0697589	0	0
212919	Kctd7	-0.0697589	0	0
243372	Zfp775	-0.0697589	0	0
232811	Kmt5c	-0.0697589	0	0
209012	Ulk4	-0.0697589	0	0
100503962	Gm16701	-0.0697589	0	0
66179	Ogfod3	-0.0697589	0.0212655	1
20841	Zfp143	-0.0697589	0.0348506	1
791275	Gm9885	-0.0703893	0	0
100039768	Gm2415	-0.0703893	0	0
100416706	Zfp729b	-0.0703893	0	0
22294	Uxt	-0.0703893	0	0
100041781	Gm3510	-0.0710831	0	0
232816	Zfp628	-0.0710831	0	0
66603	Gemin2	-0.0710831	0	0
57441	Gmnn	-0.0710831	0	0
208650	Cblb	-0.0710831	0	0
23972	Papss2	-0.0710831	0	0
27059	Sh3d19	-0.0718503	0	0
12448	Ccne2	-0.0718503	0	0
68922	Dnaic1	-0.0718503	0	0
66681	Pgm2	-0.0718503	0	0
12661	Chl1	-0.0718503	0	0
101100	Ttll3	-0.0718503	0	0
269855	Ssc5d	-0.0718503	0	0
65116	Prrg2	-0.0718503	0	0
77505	Dnhd1	-0.0718503	0	0
244219	Zfp668	-0.0718503	0	0
29810	Bag3	-0.0718503	0	0
71846	Syce2	-0.0718503	0	0
102124	Enkd1	-0.0718503	0	0
327959	Xaf1	-0.0718503	0	0
108811	Ccdc122	-0.0718503	0	0
223774	Alg12	-0.0718503	0	0
20807	Srf	-0.0718503	0	0
18214	Ddr2	-0.0727032	0	0
320975	D330050G23Rik	-0.0727032	0	0
12156	Bmp2	-0.0727032	0	0
13636	Efna1	-0.0727032	0	0
100042889	C920021L13Rik	-0.0727032	0	0
56222	Cited4	-0.0727032	0	0
78781	Zc3hav1	-0.0727032	0	0
-	2510046G10Rik	-0.0727032	0	0
12816	Col12a1	-0.0727032	0	0
353169	Slc2a12	-0.0727032	0	0
380718	Mks1	-0.0727032	0	0
20850	Stat5a	-0.0727032	0	0
320487	Heatr5a	-0.0727032	0	0
18654	Pgf	-0.0727032	0	0
373852	4833422C13Rik	-0.0727032	0	0
118567337	1700087I21Rik	-0.0727032	0	0
18133	Ccn3	-0.0727032	0	0
21425	Tfeb	-0.0727032	0	0
67847	Sncaip	-0.0727032	0	0
225994	Nmrk1	-0.0727032	0	0
67329	1700018L02Rik	-0.0727032	0	0
20446	St6galnac2	-0.0727032	0	0
226977	Actr1b	-0.0727032	0.0142397	1
74577	Glb1l	-0.073657	0	0
72413	Kcnmb2	-0.073657	0	0
14612	Gja4	-0.073657	0	0
63954	Rbp7	-0.073657	0	0
-	Gm42918	-0.073657	0	0
18294	Ogg1	-0.073657	0	0
12489	Cd33	-0.073657	0	0
382118	Zkscan7	-0.073657	0	0
69288	Rhobtb1	-0.073657	0	0
237387	Lrrc3	-0.073657	0	0
268780	Egflam	-0.073657	0	0
26382	Fgd2	-0.073657	0	0
545260	Arsi	-0.073657	0	0
15560	Htr2c	-0.073657	0	0
108062	Cstf2	-0.0778521	0.0318375	1
75288	Slc35f4	-0.0781167	0.00714374	1
433586	Maml3	-0.0789513	0.0143118	1
69660	Tmbim1	-0.0798533	0.0313007	1
56224	Tspan5	-0.0801703	0.0446519	1
208922	Cpeb3	-0.0808311	0	0
68691	Kansl1l	-0.0818946	0	0
72258	Kcnk10	-0.0818946	0	0
330817	Dhps	-0.0822702	0.0326449	1
67080	1700019D03Rik	-0.0830557	0	0
11350	Abl1	-0.0838909	0.00123923	1
319804	Glt1d1	-0.0843285	0	0
68743	Anln	-0.0843285	0	0
105278	Cdk20	-0.0843285	0	0
22290	Uty	-0.0843285	0	0
73668	Ttc21b	-0.0843285	0.000387983	1
70568	Cpne3	-0.0857299	0	0
627049	Zfp800	-0.0857299	0	0
26364	Adgre5	-0.0857299	0	0
17245	Mdm1	-0.0857299	0	0
237926	Rsad1	-0.0857299	0	0
27261	Dok3	-0.0857299	0	0
13644	Efs	-0.0857299	0	0
73600	1700120C14Rik	-0.0857299	0	0
66724	Tab3	-0.0857299	0	0
18183	Nrg3	-0.0857299	0.0249911	1
73884	Zdbf2	-0.0872803	0	0
73847	Fam110a	-0.0872803	0	0
58220	Pard6b	-0.0872803	0	0
-	Gm42595	-0.0872803	0	0
235047	Zfp809	-0.0872803	0	0
328309	Gm9776	-0.0872803	0	0
20649	Sntb1	-0.0872803	0	0
13731	Emp2	-0.0872803	0	0
66388	Cutc	-0.0872803	0	0
-	Gm29650	-0.0872803	0	0
72585	Lypd1	-0.089005	0	0
22033	Traf5	-0.089005	0	0
72668	Skida1	-0.089005	0	0
373864	Col27a1	-0.089005	0	0
77866	E130102H24Rik	-0.089005	0	0
319711	E230029C05Rik	-0.089005	0	0
73230	Bmper	-0.089005	0	0
71912	Jsrp1	-0.089005	0	0
53313	Atp2a3	-0.089005	0	0
76044	Ncapg2	-0.089005	0	0
219148	Fam167a	-0.089005	0	0
100504425	Gm20219	-0.089005	0	0
107239	Carns1	-0.089005	0	0
320879	B230217O12Rik	-0.089005	0	0
15203	Heph	-0.089005	0	0
11732	Ank	-0.0904313	0.0285735	1
211798	Mfsd9	-0.090935	0	0
65969	Cubn	-0.090935	0	0
635702	Naaladl2	-0.090935	0	0
14263	Fmo5	-0.090935	0	0
230073	Ddx58	-0.090935	0	0
12986	Csf3r	-0.090935	0	0
102638454	Gm10570	-0.090935	0	0
232174	Cyp26b1	-0.090935	0	0
13389	Dll3	-0.090935	0	0
72333	Palld	-0.090935	0	0
110637	Grik4	-0.090935	0	0
102636154	Gm16124	-0.090935	0	0
286942	Kif19a	-0.090935	0	0
113002583	Shld3	-0.090935	0	0
100861708	Gm21154	-0.090935	0	0
11727	Ang	-0.090935	0	0
104110	Adcy4	-0.090935	0	0
102640375	Gm17116	-0.090935	0	0
13449	Dok2	-0.090935	0	0
18712	Pim1	-0.090935	0	0
381101	Dnph1	-0.090935	0	0
100972	Rab28	-0.090935	0.0279764	1
71778	Klhl5	-0.0919889	0.0161762	1
208076	Pknox2	-0.0931094	0	0
110012	Tpgs1	-0.0931094	0.0475301	1
20747	Spop	-0.0940582	0.0445505	1
22652	Mkrn3	-0.0947187	0	0
237339	L3mbtl3	-0.0947187	0	0
103284	Zc3h10	-0.0947187	0	0
57773	Wdr4	-0.0947187	0	0
109346	Ankrd39	-0.0984037	0	0
329506	Ctdspl2	-0.0984037	0	0
231452	Sdad1	-0.0984037	0	0
233887	Zfp553	-0.0984037	0	0
70823	Hmgxb4	-0.0984037	0	0
68283	9530077C05Rik	-0.0984037	0	0
77591	Ddx10	-0.0984037	0	0
19687	Rfc1	-0.0984037	0.000132413	1
56289	Rassf1	-0.0984037	0.00109513	1
319162	Hist3h2a	-0.0984037	0.0172623	1
329735	4933431E20Rik	-0.0984037	0.0317034	1
73736	Fcf1	-0.0984037	0.0383903	1
228550	Itpka	-0.100527	0	0
100504491	Dcdc2b	-0.100527	0	0
232288	Frmd4b	-0.100527	0	0
18584	Pde8a	-0.100527	0	0
233806	Tmem159	-0.100527	0	0
70235	Poc1a	-0.100527	0	0
223870	Senp1	-0.100527	0	0
80733	Car15	-0.100527	0	0
240034	Zfp760	-0.100527	0	0
18132	Notch4	-0.100527	0	0
791318	Gm10125	-0.100527	0	0
71983	Tmco6	-0.100527	0	0
54004	Diaph2	-0.100527	0	0
67602	Necap1	-0.102499	0.0338969	1
19253	Ptpn18	-0.102877	0	0
227933	Ccdc148	-0.102877	0	0
-	Gm37305	-0.102877	0	0
66056	Zfp524	-0.102877	0	0
14282	Fosb	-0.102877	0	0
12142	Prdm1	-0.102877	0	0
72805	Zfp839	-0.102877	0	0
20927	Abcc8	-0.102877	0.00556294	1
654470	Tctn1	-0.103505	0.0314203	1
78774	Cfap61	-0.105493	0	0
100039968	Tmem35b	-0.105493	0	0
94242	Tinagl1	-0.105493	0	0
67138	Herc6	-0.105493	0	0
212516	Efcab12	-0.105493	0	0
-	Gm38393	-0.105493	0	0
16068	Il18bp	-0.105493	0	0
67417	Ears2	-0.105493	0	0
55987	Cpxm2	-0.105493	0	0
382137	Fdxacb1	-0.105493	0	0
244895	Peak1	-0.105493	0	0
-	Gm48045	-0.105493	0	0
16362	Irf1	-0.105493	0	0
75694	2310058D17Rik	-0.105493	0	0
17913	Myo1c	-0.105493	0	0
14634	Gli3	-0.105493	0	0
80285	Parp9	-0.105493	0	0
109168	Atl3	-0.105493	0	0
14629	Gclc	-0.105493	0.0245462	1
77794	Adamtsl2	-0.107658	0	0
140484	Pofut1	-0.107658	0	0
320460	Vwc2l	-0.108422	0	0
211896	Depdc7	-0.108422	0	0
69553	Ripor3	-0.108422	0	0
228913	Zfp217	-0.108422	0	0
19207	Ptch2	-0.108422	0	0
70821	4921507P07Rik	-0.108422	0	0
29862	Ninj2	-0.108422	0	0
20276	Scnn1a	-0.108422	0	0
63986	Gmfg	-0.108422	0	0
74666	4930432K21Rik	-0.108422	0	0
19340	Rab3d	-0.108422	0	0
114602	Zmynd10	-0.108422	0	0
66859	Slc16a9	-0.108422	0	0
14598	Ggt1	-0.108422	0	0
14919	Gucy2e	-0.108422	0	0
320333	D830030K20Rik	-0.108422	0	0
105246106	Gm21691	-0.108422	0	0
320484	Rasal3	-0.108422	0	0
319888	Oacyl	-0.108422	0	0
54723	Tfip11	-0.108422	0.0116112	1
77697	Mmab	-0.110023	0	0
108800	Ston2	-0.110023	0	0
12593	Cdyl	-0.110023	0	0
22217	Usp12	-0.110023	0.0268827	1
66208	Nenf	-0.110355	0.0111255	1
170755	Sgk3	-0.112618	0	0
72603	2700033N17Rik	-0.112618	0	0
207175	Cetn4	-0.112618	0	0
12042	Bcl10	-0.112618	0	0
12319	Car8	-0.112618	0	0
231238	Sel1l3	-0.112618	0	0
140780	Bmp2k	-0.112618	0	0
78935	Saal1	-0.112618	0	0
66282	Tma16	-0.112618	0	0
53858	Rwdd2b	-0.112618	0	0
67574	Alg13	-0.112618	0	0
19062	Inpp5k	-0.113539	0.00282045	1
211484	Tsga10	-0.115477	0	0
14854	Gss	-0.115477	0	0
229474	Fhdc1	-0.115477	0	0
12494	Cd38	-0.115477	0	0
18682	Phkg1	-0.115477	0	0
56274	Stk3	-0.115477	0	0
212153	Ccdc191	-0.115477	0	0
207932	Urb1	-0.115477	0	0
60364	Donson	-0.115477	0	0
73451	Zfp763	-0.115477	0.0345226	1
73233	Zfp942	-0.115477	0.0430126	1
74895	Ccdc181	-0.117984	0	0
104348	Zfp120	-0.117984	0	0
208146	Yeats2	-0.117984	0	0
66922	Rras2	-0.117984	0.0160053	1
100043022	Gm9774	-0.118644	0	0
14211	Smc2	-0.118644	0	0
76223	Agbl3	-0.118644	0	0
244202	Nlrp10	-0.118644	0	0
100502938	Gm17491	-0.118644	0	0
382090	Cep162	-0.118644	0	0
237940	Aoc2	-0.118644	0	0
217682	Plekhd1	-0.118644	0	0
69572	Mfsd3	-0.118644	0	0
19662	Rbp4	-0.118644	0	0
236576	Spry3	-0.118644	0	0
12807	Hps3	-0.120714	0	0
71890	Mad2l2	-0.120714	0	0
108159	Ubxn8	-0.120714	0	0
227099	Pms1	-0.122172	0	0
100038354	G730003C15Rik	-0.122172	0	0
18557	Cdk18	-0.122172	0	0
21952	Tnni1	-0.122172	0	0
329502	Pla2g4e	-0.122172	0	0
78933	Agbl4	-0.122172	0	0
100952	Emilin1	-0.122172	0	0
20450	St8sia2	-0.122172	0	0
331623	Bend3	-0.122172	0	0
14872	Gstt2	-0.122172	0	0
80287	Apobec3	-0.122172	0	0
668218	Bin2	-0.122172	0	0
240660	Slc35g1	-0.122172	0	0
66467	Gtf2h5	-0.123255	0.0413378	1
72140	Cep89	-0.123698	0	0
67480	Cwc25	-0.123698	0	0
28071	Twistnb	-0.123698	0	0
76916	Timmdc1	-0.123698	0	0
78749	Filip1l	-0.123698	0	0
243813	Leng9	-0.123698	0.000644393	1
319636	Fsd1l	-0.124755	0.0108421	1
381199	Tmem151a	-0.124755	0.035511	1
69941	2810408I11Rik	-0.126124	0	0
269224	Pask	-0.126124	0	0
76218	6430710C18Rik	-0.126124	0	0
105244662	Cyp4x1os	-0.126124	0	0
100503783	Gm17733	-0.126124	0	0
72155	Cenpn	-0.126124	0	0
102633151	M5C1000I18Rik	-0.126124	0	0
216019	Hkdc1	-0.126124	0	0
100503272	Gm11423	-0.126124	0	0
74407	Ttc25	-0.126124	0	0
100038732	Gm11681	-0.126124	0	0
54713	Fezf2	-0.126124	0	0
69774	Ms4a6b	-0.126124	0	0
15242	Hhex	-0.126124	0	0
14231	Fkbp7	-0.126973	0	0
212114	Nhlrc3	-0.126973	0	0
231326	Aasdh	-0.126973	0	0
14608	Gpr83	-0.126973	0	0
[truncated: 955 more rows]
